# Supplementary material for: Mechanism of gene network in the treatment of intracerebral hemorrhage by natural plant drugs in Lutong granules
Source: PLoS One. 2022 Nov 28;17(11):e0274639. doi: 10.1371/journal.pone.0274639 (PMC9704616; doi:10.1371/journal.pone.0274639)
Supplement: S1 Data — (ZIP) [file pone.0274639.s001.zip]

Archive with 304 entries (285 files):
- minimal data/
- minimal data/Distribution of the six HUB genes in the top ten pathways.xlsx
- minimal data/GO+KEGG/
- minimal data/GO+KEGG/GO_Pathway enrichment circle.xlsx
- minimal data/GO+KEGG/KEGG pathway  classification data.xlsx
- minimal data/GO+KEGG/R.GO/
- minimal data/GO+KEGG/R.GO/ActivePerl-5.28.1.0000-MSWin32-x64-865dc3eb.exe
- minimal data/GO+KEGG/R.GO/BP.barplot.pdf
- minimal data/GO+KEGG/R.GO/BP.bubble.pdf
- minimal data/GO+KEGG/R.GO/BP.txt
- minimal data/GO+KEGG/R.GO/CC.barplot.pdf
- minimal data/GO+KEGG/R.GO/CC.bubble.pdf
- minimal data/GO+KEGG/R.GO/CC.txt
- minimal data/GO+KEGG/R.GO/MF.barplot.pdf
- minimal data/GO+KEGG/R.GO/MF.bubble.pdf
- minimal data/GO+KEGG/R.GO/MF.txt
- minimal data/GO+KEGG/R.GO/clusterProfilerGO.R
- minimal data/GO+KEGG/R.GO/id.txt
- minimal data/GO+KEGG/R.GO/id2symbol.pl
- minimal data/GO+KEGG/R.KEGG/
- minimal data/GO+KEGG/R.KEGG/.RData
- minimal data/GO+KEGG/R.KEGG/.Rhistory
- minimal data/GO+KEGG/R.KEGG/KEGG.txt
- minimal data/GO+KEGG/R.KEGG/barplot.tiff
- minimal data/GO+KEGG/R.KEGG/dotplot.tiff
- minimal data/GO+KEGG/R.KEGG/hsa01521.pathview.png
- minimal data/GO+KEGG/R.KEGG/hsa01521.png
- minimal data/GO+KEGG/R.KEGG/hsa01521.xml
- minimal data/GO+KEGG/R.KEGG/hsa01522.pathview.png
- minimal data/GO+KEGG/R.KEGG/hsa01522.png
- minimal data/GO+KEGG/R.KEGG/hsa01522.xml
- minimal data/GO+KEGG/R.KEGG/hsa01524.pathview.png
- minimal data/GO+KEGG/R.KEGG/hsa01524.png
- minimal data/GO+KEGG/R.KEGG/hsa01524.xml
- minimal data/GO+KEGG/R.KEGG/hsa04010.pathview.png
- minimal data/GO+KEGG/R.KEGG/hsa04010.png
- minimal data/GO+KEGG/R.KEGG/hsa04010.xml
- minimal data/GO+KEGG/R.KEGG/hsa04064.pathview.png
- minimal data/GO+KEGG/R.KEGG/hsa04064.png
- minimal data/GO+KEGG/R.KEGG/hsa04064.xml
- minimal data/GO+KEGG/R.KEGG/hsa04066.pathview.png
- minimal data/GO+KEGG/R.KEGG/hsa04066.png
- minimal data/GO+KEGG/R.KEGG/hsa04066.xml
- minimal data/GO+KEGG/R.KEGG/hsa04068.pathview.png
- minimal data/GO+KEGG/R.KEGG/hsa04068.png
- minimal data/GO+KEGG/R.KEGG/hsa04068.xml
- minimal data/GO+KEGG/R.KEGG/hsa04115.pathview.png
- minimal data/GO+KEGG/R.KEGG/hsa04115.png
- minimal data/GO+KEGG/R.KEGG/hsa04115.xml
- minimal data/GO+KEGG/R.KEGG/hsa04151.pathview.png
- minimal data/GO+KEGG/R.KEGG/hsa04151.png
- minimal data/GO+KEGG/R.KEGG/hsa04151.xml
- minimal data/GO+KEGG/R.KEGG/hsa04210.pathview.png
- minimal data/GO+KEGG/R.KEGG/hsa04210.png
- minimal data/GO+KEGG/R.KEGG/hsa04210.xml
- minimal data/GO+KEGG/R.KEGG/hsa04215.pathview.png
- minimal data/GO+KEGG/R.KEGG/hsa04215.png
- minimal data/GO+KEGG/R.KEGG/hsa04215.xml
- minimal data/GO+KEGG/R.KEGG/hsa04218.pathview.png
- minimal data/GO+KEGG/R.KEGG/hsa04218.png
- minimal data/GO+KEGG/R.KEGG/hsa04218.xml
- minimal data/GO+KEGG/R.KEGG/hsa04380.pathview.png
- minimal data/GO+KEGG/R.KEGG/hsa04380.png
- minimal data/GO+KEGG/R.KEGG/hsa04380.xml
- minimal data/GO+KEGG/R.KEGG/hsa04620.pathview.png
- minimal data/GO+KEGG/R.KEGG/hsa04620.png
- minimal data/GO+KEGG/R.KEGG/hsa04620.xml
- minimal data/GO+KEGG/R.KEGG/hsa04621.pathview.png
- minimal data/GO+KEGG/R.KEGG/hsa04621.png
- minimal data/GO+KEGG/R.KEGG/hsa04621.xml
- minimal data/GO+KEGG/R.KEGG/hsa04625.pathview.png
- minimal data/GO+KEGG/R.KEGG/hsa04625.png
- minimal data/GO+KEGG/R.KEGG/hsa04625.xml
- minimal data/GO+KEGG/R.KEGG/hsa04657.pathview.png
- minimal data/GO+KEGG/R.KEGG/hsa04657.png
- minimal data/GO+KEGG/R.KEGG/hsa04657.xml
- minimal data/GO+KEGG/R.KEGG/hsa04659.pathview.png
- minimal data/GO+KEGG/R.KEGG/hsa04659.png
- minimal data/GO+KEGG/R.KEGG/hsa04659.xml
- minimal data/GO+KEGG/R.KEGG/hsa04660.pathview.png
- minimal data/GO+KEGG/R.KEGG/hsa04660.png
- minimal data/GO+KEGG/R.KEGG/hsa04660.xml
- minimal data/GO+KEGG/R.KEGG/hsa04668.pathview.png
- minimal data/GO+KEGG/R.KEGG/hsa04668.png
- minimal data/GO+KEGG/R.KEGG/hsa04668.xml
- minimal data/GO+KEGG/R.KEGG/hsa04926.pathview.png
- minimal data/GO+KEGG/R.KEGG/hsa04926.png
- minimal data/GO+KEGG/R.KEGG/hsa04926.xml
- minimal data/GO+KEGG/R.KEGG/hsa04932.pathview.png
- minimal data/GO+KEGG/R.KEGG/hsa04932.png
- minimal data/GO+KEGG/R.KEGG/hsa04932.xml
- minimal data/GO+KEGG/R.KEGG/hsa04933.pathview.png
- minimal data/GO+KEGG/R.KEGG/hsa04933.png
- minimal data/GO+KEGG/R.KEGG/hsa04933.xml
- minimal data/GO+KEGG/R.KEGG/hsa04936.pathview.png
- minimal data/GO+KEGG/R.KEGG/hsa04936.png
- minimal data/GO+KEGG/R.KEGG/hsa04936.xml
- minimal data/GO+KEGG/R.KEGG/hsa05120.pathview.png
- minimal data/GO+KEGG/R.KEGG/hsa05120.png
- minimal data/GO+KEGG/R.KEGG/hsa05120.xml
- minimal data/GO+KEGG/R.KEGG/hsa05133.pathview.png
- minimal data/GO+KEGG/R.KEGG/hsa05133.png
- minimal data/GO+KEGG/R.KEGG/hsa05133.xml
- minimal data/GO+KEGG/R.KEGG/hsa05135.pathview.png
- minimal data/GO+KEGG/R.KEGG/hsa05135.png
- minimal data/GO+KEGG/R.KEGG/hsa05135.xml
- minimal data/GO+KEGG/R.KEGG/hsa05140.pathview.png
- minimal data/GO+KEGG/R.KEGG/hsa05140.png
- minimal data/GO+KEGG/R.KEGG/hsa05140.xml
- minimal data/GO+KEGG/R.KEGG/hsa05142.pathview.png
- minimal data/GO+KEGG/R.KEGG/hsa05142.png
- minimal data/GO+KEGG/R.KEGG/hsa05142.xml
- minimal data/GO+KEGG/R.KEGG/hsa05144.pathview.png
- minimal data/GO+KEGG/R.KEGG/hsa05144.png
- minimal data/GO+KEGG/R.KEGG/hsa05144.xml
- minimal data/GO+KEGG/R.KEGG/hsa05145.pathview.png
- minimal data/GO+KEGG/R.KEGG/hsa05145.png
- minimal data/GO+KEGG/R.KEGG/hsa05145.xml
- minimal data/GO+KEGG/R.KEGG/hsa05152.pathview.png
- minimal data/GO+KEGG/R.KEGG/hsa05152.png
- minimal data/GO+KEGG/R.KEGG/hsa05152.xml
- minimal data/GO+KEGG/R.KEGG/hsa05160.pathview.png
- minimal data/GO+KEGG/R.KEGG/hsa05160.png
- minimal data/GO+KEGG/R.KEGG/hsa05160.xml
- minimal data/GO+KEGG/R.KEGG/hsa05161.pathview.png
- minimal data/GO+KEGG/R.KEGG/hsa05161.png
- minimal data/GO+KEGG/R.KEGG/hsa05161.xml
- minimal data/GO+KEGG/R.KEGG/hsa05162.pathview.png
- minimal data/GO+KEGG/R.KEGG/hsa05162.png
- minimal data/GO+KEGG/R.KEGG/hsa05162.xml
- minimal data/GO+KEGG/R.KEGG/hsa05163.pathview.png
- minimal data/GO+KEGG/R.KEGG/hsa05163.png
- minimal data/GO+KEGG/R.KEGG/hsa05163.xml
- minimal data/GO+KEGG/R.KEGG/hsa05164.pathview.png
- minimal data/GO+KEGG/R.KEGG/hsa05164.png
- minimal data/GO+KEGG/R.KEGG/hsa05164.xml
- minimal data/GO+KEGG/R.KEGG/hsa05165.pathview.png
- minimal data/GO+KEGG/R.KEGG/hsa05165.png
- minimal data/GO+KEGG/R.KEGG/hsa05165.xml
- minimal data/GO+KEGG/R.KEGG/hsa05167.pathview.png
- minimal data/GO+KEGG/R.KEGG/hsa05167.png
- minimal data/GO+KEGG/R.KEGG/hsa05167.xml
- minimal data/GO+KEGG/R.KEGG/hsa05169.pathview.png
- minimal data/GO+KEGG/R.KEGG/hsa05169.png
- minimal data/GO+KEGG/R.KEGG/hsa05169.xml
- minimal data/GO+KEGG/R.KEGG/hsa05171.pathview.png
- minimal data/GO+KEGG/R.KEGG/hsa05171.png
- minimal data/GO+KEGG/R.KEGG/hsa05171.xml
- minimal data/GO+KEGG/R.KEGG/hsa05202.pathview.png
- minimal data/GO+KEGG/R.KEGG/hsa05202.png
- minimal data/GO+KEGG/R.KEGG/hsa05202.xml
- minimal data/GO+KEGG/R.KEGG/hsa05205.pathview.png
- minimal data/GO+KEGG/R.KEGG/hsa05205.png
- minimal data/GO+KEGG/R.KEGG/hsa05205.xml
- minimal data/GO+KEGG/R.KEGG/hsa05207.pathview.png
- minimal data/GO+KEGG/R.KEGG/hsa05207.png
- minimal data/GO+KEGG/R.KEGG/hsa05207.xml
- minimal data/GO+KEGG/R.KEGG/hsa05208.pathview.png
- minimal data/GO+KEGG/R.KEGG/hsa05208.png
- minimal data/GO+KEGG/R.KEGG/hsa05208.xml
- minimal data/GO+KEGG/R.KEGG/hsa05210.pathview.png
- minimal data/GO+KEGG/R.KEGG/hsa05210.png
- minimal data/GO+KEGG/R.KEGG/hsa05210.xml
- minimal data/GO+KEGG/R.KEGG/hsa05212.pathview.png
- minimal data/GO+KEGG/R.KEGG/hsa05212.png
- minimal data/GO+KEGG/R.KEGG/hsa05212.xml
- minimal data/GO+KEGG/R.KEGG/hsa05213.pathview.png
- minimal data/GO+KEGG/R.KEGG/hsa05213.png
- minimal data/GO+KEGG/R.KEGG/hsa05213.xml
- minimal data/GO+KEGG/R.KEGG/hsa05215.pathview.png
- minimal data/GO+KEGG/R.KEGG/hsa05215.png
- minimal data/GO+KEGG/R.KEGG/hsa05215.xml
- minimal data/GO+KEGG/R.KEGG/hsa05218.pathview.png
- minimal data/GO+KEGG/R.KEGG/hsa05218.png
- minimal data/GO+KEGG/R.KEGG/hsa05218.xml
- minimal data/GO+KEGG/R.KEGG/hsa05219.pathview.png
- minimal data/GO+KEGG/R.KEGG/hsa05219.png
- minimal data/GO+KEGG/R.KEGG/hsa05219.xml
- minimal data/GO+KEGG/R.KEGG/hsa05222.png
- minimal data/GO+KEGG/R.KEGG/hsa05223.pathview.png
- minimal data/GO+KEGG/R.KEGG/hsa05223.png
- minimal data/GO+KEGG/R.KEGG/hsa05223.xml
- minimal data/GO+KEGG/R.KEGG/hsa05235.pathview.png
- minimal data/GO+KEGG/R.KEGG/hsa05235.png
- minimal data/GO+KEGG/R.KEGG/hsa05235.xml
- minimal data/GO+KEGG/R.KEGG/hsa05321.pathview.png
- minimal data/GO+KEGG/R.KEGG/hsa05321.png
- minimal data/GO+KEGG/R.KEGG/hsa05321.xml
- minimal data/GO+KEGG/R.KEGG/hsa05323.pathview.png
- minimal data/GO+KEGG/R.KEGG/hsa05323.png
- minimal data/GO+KEGG/R.KEGG/hsa05323.xml
- minimal data/GO+KEGG/R.KEGG/hsa05417.pathview.png
- minimal data/GO+KEGG/R.KEGG/hsa05417.png
- minimal data/GO+KEGG/R.KEGG/hsa05417.xml
- minimal data/GO+KEGG/R.KEGG/hsa05418.pathview.png
- minimal data/GO+KEGG/R.KEGG/hsa05418.png
- minimal data/GO+KEGG/R.KEGG/hsa05418.xml
- minimal data/GO+KEGG/R.KEGG/id.txt
- minimal data/Molecular Docking/
- minimal data/Molecular Docking/A.Combining energy heat map data.xlsx
- minimal data/Molecular Docking/b.Quercetin-MMP9(6ESM)/
- minimal data/Molecular Docking/b.Quercetin-MMP9(6ESM)/Overall Image.png
- minimal data/Molecular Docking/b.Quercetin-MMP9(6ESM)/Partial image.png
- minimal data/Molecular Docking/b.Quercetin-MMP9(6ESM)/Quercetin-MMP9(6ESM).pse
- minimal data/Molecular Docking/b.Quercetin-MMP9(6ESM)/Structure2D_CID_5280343.pdbqt
- minimal data/Molecular Docking/b.Quercetin-MMP9(6ESM)/bb.glg
- minimal data/Molecular Docking/b.Quercetin-MMP9(6ESM)/bb.gpf
- minimal data/Molecular Docking/b.Quercetin-MMP9(6ESM)/cc.dlg
- minimal data/Molecular Docking/b.Quercetin-MMP9(6ESM)/cc.dpf
- minimal data/Molecular Docking/b.Quercetin-MMP9(6ESM)/duijie.pdb
- minimal data/Molecular Docking/b.Quercetin-MMP9(6ESM)/duijie.pdbqt
- minimal data/Molecular Docking/b.Quercetin-MMP9(6ESM)/qu6esm.pdbqt
- minimal data/Molecular Docking/c.Luteolin-JUN(4D3P)/
- minimal data/Molecular Docking/c.Luteolin-JUN(4D3P)/Luteolin-JUN(4D3P).pse
- minimal data/Molecular Docking/c.Luteolin-JUN(4D3P)/Overall Image.png
- minimal data/Molecular Docking/c.Luteolin-JUN(4D3P)/Partial image.png
- minimal data/Molecular Docking/c.Luteolin-JUN(4D3P)/Structure2D_CID_5280445.pdbqt
- minimal data/Molecular Docking/c.Luteolin-JUN(4D3P)/bb.glg
- minimal data/Molecular Docking/c.Luteolin-JUN(4D3P)/bb.gpf
- minimal data/Molecular Docking/c.Luteolin-JUN(4D3P)/cc.dlg
- minimal data/Molecular Docking/c.Luteolin-JUN(4D3P)/cc.dpf
- minimal data/Molecular Docking/c.Luteolin-JUN(4D3P)/duijie.pdb
- minimal data/Molecular Docking/c.Luteolin-JUN(4D3P)/duijie.pdbqt
- minimal data/Molecular Docking/c.Luteolin-JUN(4D3P)/qu4d3p.pdbqt
- minimal data/Molecular Docking/d.Beta-sitosterol-VEGFA(4QAF)/
- minimal data/Molecular Docking/d.Beta-sitosterol-VEGFA(4QAF)/Overall Image.png
- minimal data/Molecular Docking/d.Beta-sitosterol-VEGFA(4QAF)/Partial image.png
- minimal data/Molecular Docking/d.Beta-sitosterol-VEGFA(4QAF)/Structure2D_CID_222284.pdbqt
- minimal data/Molecular Docking/d.Beta-sitosterol-VEGFA(4QAF)/VEGFA-a┬.pse
- minimal data/Molecular Docking/d.Beta-sitosterol-VEGFA(4QAF)/bb.glg
- minimal data/Molecular Docking/d.Beta-sitosterol-VEGFA(4QAF)/bb.gpf
- minimal data/Molecular Docking/d.Beta-sitosterol-VEGFA(4QAF)/cc.dlg
- minimal data/Molecular Docking/d.Beta-sitosterol-VEGFA(4QAF)/cc.dpf
- minimal data/Molecular Docking/d.Beta-sitosterol-VEGFA(4QAF)/ddb.pdbqt
- minimal data/Molecular Docking/d.Beta-sitosterol-VEGFA(4QAF)/duijie.pdb
- minimal data/Molecular Docking/d.Beta-sitosterol-VEGFA(4QAF)/duijie.pdbqt
- minimal data/Molecular Docking/d.Beta-sitosterol-VEGFA(4QAF)/qu4qaf.pdb
- minimal data/Molecular Docking/e.stigmasterol-CASP3(4jje)/
- minimal data/Molecular Docking/e.stigmasterol-CASP3(4jje)/Overall Image.png
- minimal data/Molecular Docking/e.stigmasterol-CASP3(4jje)/Partial image.png
- minimal data/Molecular Docking/e.stigmasterol-CASP3(4jje)/Structure2D_CID_5280794.pdbqt
- minimal data/Molecular Docking/e.stigmasterol-CASP3(4jje)/bb.glg
- minimal data/Molecular Docking/e.stigmasterol-CASP3(4jje)/bb.gpf
- minimal data/Molecular Docking/e.stigmasterol-CASP3(4jje)/cc.dlg
- minimal data/Molecular Docking/e.stigmasterol-CASP3(4jje)/cc.dpf
- minimal data/Molecular Docking/e.stigmasterol-CASP3(4jje)/duijie.pdb
- minimal data/Molecular Docking/e.stigmasterol-CASP3(4jje)/duijie.pdbqt
- minimal data/Molecular Docking/e.stigmasterol-CASP3(4jje)/qu4jje.pdbqt
- minimal data/Molecular Docking/e.stigmasterol-CASP3(4jje)/stigmasterol-CASP3(4jje).pse
- minimal data/Molecular Docking/f.Kaempferol-AKT1(1UNQ)/
- minimal data/Molecular Docking/f.Kaempferol-AKT1(1UNQ)/Kaempferol-AKT1(1UNQ).pse
- minimal data/Molecular Docking/f.Kaempferol-AKT1(1UNQ)/Overall Image.png
- minimal data/Molecular Docking/f.Kaempferol-AKT1(1UNQ)/Partial image.png
- minimal data/Molecular Docking/f.Kaempferol-AKT1(1UNQ)/Structure2D_CID_5280863.pdbqt
- minimal data/Molecular Docking/f.Kaempferol-AKT1(1UNQ)/bb.glg
- minimal data/Molecular Docking/f.Kaempferol-AKT1(1UNQ)/bb.gpf
- minimal data/Molecular Docking/f.Kaempferol-AKT1(1UNQ)/cc.dlg
- minimal data/Molecular Docking/f.Kaempferol-AKT1(1UNQ)/cc.dpf
- minimal data/Molecular Docking/f.Kaempferol-AKT1(1UNQ)/duijie.pdb
- minimal data/Molecular Docking/f.Kaempferol-AKT1(1UNQ)/duijie.pdbqt
- minimal data/Molecular Docking/f.Kaempferol-AKT1(1UNQ)/qu1unq.pdbqt
- minimal data/Molecular Docking/g.Formononetin-MMP9(6ESM)/
- minimal data/Molecular Docking/g.Formononetin-MMP9(6ESM)/Formononetin-MMP9(6ESM).pse
- minimal data/Molecular Docking/g.Formononetin-MMP9(6ESM)/Overall Image.png
- minimal data/Molecular Docking/g.Formononetin-MMP9(6ESM)/Partial image.png
- minimal data/Molecular Docking/g.Formononetin-MMP9(6ESM)/Structure2D_CID_5280378.pdbqt
- minimal data/Molecular Docking/g.Formononetin-MMP9(6ESM)/bb.glg
- minimal data/Molecular Docking/g.Formononetin-MMP9(6ESM)/bb.gpf
- minimal data/Molecular Docking/g.Formononetin-MMP9(6ESM)/cc.dlg
- minimal data/Molecular Docking/g.Formononetin-MMP9(6ESM)/cc.dpf
- minimal data/Molecular Docking/g.Formononetin-MMP9(6ESM)/duijie.pdb
- minimal data/Molecular Docking/g.Formononetin-MMP9(6ESM)/duijie.pdbqt
- minimal data/Molecular Docking/g.Formononetin-MMP9(6ESM)/qu6esm.pdbqt
- minimal data/PPI+Cytoscape string_interactions_short.tsv
- minimal data/Raw data from TTC animal experiments/
- minimal data/Raw data from TTC animal experiments/Figure/
- minimal data/Raw data from TTC animal experiments/Figure/Data 1.tif
- minimal data/Raw data from TTC animal experiments/Figure/Percentage of TTC-stained infarct volume.pzfx
- minimal data/Raw data from TTC animal experiments/Raw data/
- minimal data/Raw data from TTC animal experiments/Raw data/TTC staining area measurement.xlsx
- minimal data/Raw data from TTC animal experiments/Statistical data/
- minimal data/Raw data from TTC animal experiments/Statistical data/Percentage of TTC-stained infarct volume.doc
- minimal data/Raw data from TTC animal experiments/Statistical data/Percentage of TTC-stained infarct volume.sav
- minimal data/Raw data from TTC animal experiments/Statistical data/Percentage of TTC-stained infarct volume.spv
- minimal data/Raw data of MNSS scores for animal experiments/
- minimal data/Raw data of MNSS scores for animal experiments/One-way ANOVA/
- minimal data/Raw data of MNSS scores for animal experiments/One-way ANOVA/.DS_Store
- minimal data/Raw data of MNSS scores for animal experiments/One-way ANOVA/One-way ANOVA.spv
- minimal data/Raw data of MNSS scores for animal experiments/One-way ANOVA/One-way ANOVA.xlsx
- minimal data/Raw data of MNSS scores for animal experiments/One-way ANOVA/Raw data.xlsx
- minimal data/Raw data of MNSS scores for animal experiments/One-way ANOVA/spss.sav
- minimal data/Raw data of MNSS scores for animal experiments/Repeat measurement ANOVA/
- minimal data/Raw data of MNSS scores for animal experiments/Repeat measurement ANOVA/Raw data.xlsx
- minimal data/Raw data of MNSS scores for animal experiments/Repeat measurement ANOVA/Repeat measurement ANOVA.spv
- minimal data/Raw data of MNSS scores for animal experiments/Repeat measurement ANOVA/Repeat measurement ANOVA.xlsx
- minimal data/Raw data of MNSS scores for animal experiments/Repeat measurement ANOVA/spss.sav
- minimal data/Table/
- minimal data/Table/Tab1.xlsx
- minimal data/Table/Tab2.xlsx
- minimal data/Table/Tab3.xlsx
[truncated: 4 more entries]
