# Supplementary material for: Mechanism of gene network in the treatment of intracerebral hemorrhage by natural plant drugs in Lutong granules
Source: PLoS One. 2022 Nov 28;17(11):e0274639. doi: 10.1371/journal.pone.0274639 (PMC9704616; doi:10.1371/journal.pone.0274639)
Supplement: S1 Data — (ZIP) [file pone.0274639.s001.zip › minimal data/Distribution of the six HUB genes in the top ten pathways.xlsx]

## Sheet: KEGG
ID	Description	GeneRatio	BgRatio	pvalue	p.adjust	qvalue	geneID	Count
hsa04933	AGE-RAGE signaling pathway in diabetic complications	26/85	100/8135	1.87852e-30	4.45209e-28	1.56214e-28	596/581/3725/836/5970/207/7422/595/4313/5594/3569/3383/6772/2152/3553/6347/6401/7412/3576/4846/7056/5054/3552/1281/1432/5599	26
hsa05417	Lipid and atherosclerosis	29/85	215/8135	3.21763e-25	3.81289e-23	1.33786e-23	6256/596/581/842/3725/836/841/5970/207/4318/5594/3569/4312/5468/3383/959/4314/3553/6347/6401/7412/3576/4846/4780/2920/1147/1432/5599/338	29
hsa05418	Fluid shear stress and atherosclerosis	23/85	139/8135	4.94849e-22	3.9093e-20	1.37169e-20	596/3725/5970/207/7422/4313/4318/3162/3383/3458/3553/6347/6401/7412/4846/5327/7056/3552/4780/1147/3791/1432/5599	23
hsa04657	IL-17 signaling pathway	20/85	94/8135	1.66023e-21	9.83688e-20	3.45154e-20	5743/3725/836/841/5970/4318/5594/3569/4312/3458/3565/4314/3553/6347/3576/2920/3627/1147/1432/5599	20
hsa04668	TNF signaling pathway	20/85	112/8135	6.97714e-20	3.30717e-18	1.16041e-18	5743/3725/836/841/5970/207/4318/5594/3569/3383/4314/3553/6347/6401/7412/2920/3627/1147/1432/5599	20
hsa05161	Hepatitis B	21/85	162/8135	7.53526e-18	2.97643e-16	1.04436e-16	596/581/842/3725/836/841/5970/207/1026/4318/5594/5925/3569/5111/332/6772/3576/1147/1432/890/5599	21
hsa05167	Kaposi sarcoma-associated herpesvirus infection	22/85	194/8135	2.08281e-17	7.05182e-16	2.47432e-16	5743/581/842/3725/836/841/5970/207/7422/595/1026/5594/5925/3569/3383/3091/6772/3576/2920/1147/1432/5599	22
hsa04066	HIF-1 signaling pathway	18/85	109/8135	2.63151e-17	7.79586e-16	2.73539e-16	596/4843/5970/1956/207/7422/1026/5594/3569/2064/3162/3458/3643/1950/3091/4846/5054/3099	18
hsa05215	Prostate cancer	17/85	97/8135	7.70764e-17	2.02968e-15	7.12168e-16	596/842/5970/1956/207/595/1026/4318/5594/5925/4193/2064/4314/5328/1950/5327/1147	17
hsa05219	Bladder cancer	13/85	41/8135	9.49997e-17	2.25149e-15	7.89997e-16	1956/7422/595/1026/4313/4318/5594/5925/4193/4312/2064/1950/3576	13
hsa05142	Chagas disease	17/85	102/8135	1.88041e-16	4.05143e-15	1.42155e-15	3725/841/4843/5970/207/5594/3586/3569/3558/3458/3553/6347/3576/5054/1147/1432/5599	17
hsa05212	Pancreatic cancer	15/85	76/8135	9.11064e-16	1.79935e-14	6.31351e-15	581/842/5970/1956/207/7422/595/1026/5594/5925/2064/1950/6772/1147/5599	15
hsa01522	Endocrine resistance	16/85	98/8135	2.22275e-15	4.05224e-14	1.42184e-14	2099/596/581/3725/1956/207/595/1026/4313/4318/5594/5925/4193/2064/1432/5599	16
hsa05169	Epstein-Barr virus infection	20/85	202/8135	1.05747e-14	1.79015e-13	6.28123e-14	596/581/842/3725/836/841/5970/207/595/1026/5925/3569/4193/3383/6772/3627/1147/1432/890/5599	20
hsa05145	Toxoplasmosis	16/85	112/8135	1.99264e-14	3.14837e-13	1.10469e-13	596/842/836/841/4843/5970/207/5594/3586/3458/959/6772/240/1147/1432/5599	16
hsa05163	Human cytomegalovirus infection	20/85	225/8135	8.46076e-14	1.25325e-12	4.39737e-13	5743/581/842/836/841/5970/1956/207/7422/595/1026/5594/5925/3569/4193/3553/6347/3576/1147/1432	20
hsa04625	C-type lectin receptor signaling pathway	15/85	104/8135	1.21742e-13	1.69723e-12	5.95518e-13	5743/3725/841/5970/207/5594/3586/3569/4193/3558/6772/3553/1147/1432/5599	15
hsa05160	Hepatitis C	17/85	157/8135	3.08769e-13	4.06546e-12	1.42648e-12	6256/581/842/836/841/5970/1956/207/595/1026/5594/5925/3458/1950/6772/3627/1147	17
hsa05162	Measles	16/85	139/8135	6.36514e-13	7.93967e-12	2.78585e-12	596/581/842/3725/836/841/5970/207/595/3569/3558/6772/3553/3552/1147/5599	16
hsa04151	PI3K-Akt signaling pathway	23/85	354/8135	7.06539e-13	8.37248e-12	2.93771e-12	6256/596/842/5970/1956/207/7422/595/1026/5594/3569/4193/2064/3558/3565/3643/4233/1950/4846/1147/6696/3481/3791	23
hsa05164	Influenza A	17/85	171/8135	1.27167e-12	1.43517e-11	5.03568e-12	581/842/836/841/5970/207/5594/3569/3383/3458/6772/3553/6347/3576/3552/3627/1147	17
hsa05205	Proteoglycans in cancer	18/85	205/8135	2.17688e-12	2.25746e-11	7.92092e-12	2099/836/1956/207/7422/595/1026/4313/4318/5594/4193/2064/4233/5328/3091/3481/3791/1432	18
hsa05144	Malaria	11/85	50/8135	2.23577e-12	2.25746e-11	7.92092e-12	3586/3569/3383/3458/959/4233/3553/6347/6401/7412/3576	11
hsa04620	Toll-like receptor signaling pathway	14/85	104/8135	2.28604e-12	2.25746e-11	7.92092e-12	3725/841/5970/207/5594/3569/6772/3553/3576/3627/1147/6696/1432/5599	14
hsa05152	Tuberculosis	17/85	180/8135	2.95131e-12	2.79784e-11	9.817e-12	596/581/842/836/841/4843/5970/207/5594/3586/3569/3458/6772/3553/3552/1432/5599	17
hsa05210	Colorectal cancer	13/85	86/8135	3.23074e-12	2.94494e-11	1.03331e-11	596/581/842/3725/836/1956/207/595/1026/5594/332/1950/5599	13
hsa04659	Th17 cell differentiation	14/85	108/8135	3.88697e-12	3.4119e-11	1.19716e-11	6256/3725/5970/5594/3569/3558/3458/3565/3091/6772/3553/1147/1432/5599	14
hsa05223	Non-small cell lung cancer	12/85	72/8135	7.04258e-12	5.96104e-11	2.09159e-11	6256/581/842/1956/207/595/1026/5594/5925/2064/4233/1950	12
hsa05222	Small cell lung cancer	13/85	92/8135	7.88483e-12	6.44381e-11	2.26099e-11	5743/6256/596/581/842/836/4843/5970/207/595/1026/5925/1147	13
hsa05133	Pertussis	12/85	76/8135	1.37528e-11	1.08647e-10	3.81219e-11	3725/836/4843/5970/5594/3586/3569/3553/3576/3552/1432/5599	12
hsa05140	Leishmaniasis	12/85	77/8135	1.61561e-11	1.23516e-10	4.3339e-11	5743/3725/4843/5970/5594/3586/3458/3565/6772/3553/3552/1432	12
hsa04926	Relaxin signaling pathway	14/85	129/8135	4.56219e-11	3.28313e-10	1.15198e-10	3725/4843/5970/1956/207/7422/4313/4318/5594/4312/4846/1281/1432/5599	14
hsa04932	Non-alcoholic fatty liver disease	15/85	155/8135	4.57145e-11	3.28313e-10	1.15198e-10	6256/581/3725/836/841/5970/207/3569/5468/3643/3553/3576/3552/1432/5599	15
hsa04068	FoxO signaling pathway	14/85	131/8135	5.63072e-11	3.92494e-10	1.37717e-10	1956/207/595/1026/5594/3586/3569/4193/891/3643/1950/1147/1432/5599	14
hsa05323	Rheumatoid arthritis	12/85	93/8135	1.60192e-10	1.08473e-09	3.80606e-10	3725/7422/3569/4312/3383/3458/4314/3553/6347/3576/3552/2920	12
hsa01524	Platinum drug resistance	11/85	73/8135	1.75544e-10	1.15566e-09	4.05495e-10	596/581/842/836/841/207/1026/5594/4193/2064/332	11
hsa01521	EGFR tyrosine kinase inhibitor resistance	11/85	79/8135	4.23857e-10	2.71498e-09	9.52624e-10	596/581/1956/207/7422/5594/3569/2064/4233/1950/3791	11
hsa04218	Cellular senescence	14/85	156/8135	5.94715e-10	3.68394e-09	1.29261e-09	5970/207/595/1026/5594/5925/3569/4193/891/3576/5054/3552/1432/890	14
hsa04660	T cell receptor signaling pathway	12/85	104/8135	6.06217e-10	3.68394e-09	1.29261e-09	3725/5970/207/5594/3586/3558/3458/3565/959/1147/1432/5599	12
hsa04010	MAPK signaling pathway	18/85	294/8135	8.90363e-10	5.2754e-09	1.85102e-09	3725/836/5970/1956/207/7422/5594/2064/3643/4233/1950/3553/3552/1147/3481/3791/1432/5599	18
hsa05321	Inflammatory bowel disease	10/85	65/8135	1.0125e-09	5.8301e-09	2.04565e-09	3725/5970/3586/3569/3558/3458/3565/6772/3553/3552	10
hsa05202	Transcriptional misregulation in cancer	15/85	193/8135	1.03318e-09	5.8301e-09	2.04565e-09	6256/581/5970/1026/4318/3569/4193/5468/4233/4314/5328/3576/5327/4353/890	15
hsa05135	Yersinia infection	13/85	137/8135	1.29779e-09	7.15291e-09	2.50979e-09	3725/5970/207/5594/3586/3569/3558/3553/6347/3576/1147/1432/5599	13
hsa05171	Coronavirus disease - COVID-19	16/85	232/8135	1.56361e-09	8.2929e-09	2.90979e-09	3725/5970/1956/5594/3569/4312/3558/4314/6772/3553/6347/3576/3627/1147/1432/5599	16
hsa05235	PD-L1 expression and PD-1 checkpoint pathway in cancer	11/85	89/8135	1.5746e-09	8.2929e-09	2.90979e-09	3725/5970/1956/207/5594/3458/1950/3091/6772/1147/1432	11
hsa04936	Alcoholic liver disease	13/85	142/8135	2.02648e-09	1.04408e-08	3.66343e-09	836/841/5970/207/595/3569/3553/3576/2920/1147/126/1432/5599	13
hsa05120	Epithelial cell signaling in Helicobacter pylori infection	10/85	70/8135	2.15098e-09	1.08464e-08	3.80576e-09	3725/836/5970/1956/4233/3576/2920/1147/1432/5599	10
hsa05218	Melanoma	10/85	72/8135	2.8587e-09	1.41148e-08	4.95257e-09	581/1956/207/595/1026/5594/5925/4193/4233/1950	10
hsa04115	p53 signaling pathway	10/85	73/8135	3.2846e-09	1.58867e-08	5.57429e-09	596/581/842/836/841/595/1026/4193/891/5054	10
hsa05207	Chemical carcinogenesis - receptor activation	15/85	212/8135	3.80292e-09	1.80259e-08	6.32486e-09	6256/154/5241/2099/596/3725/5970/1956/207/7422/595/5594/5925/332/1950	15
hsa04621	NOD-like receptor signaling pathway	14/85	184/8135	5.2232e-09	2.42725e-08	8.51668e-09	596/3725/841/5970/5594/3569/6772/3553/6347/3576/2920/1147/1432/5599	14
hsa05165	Human papillomavirus infection	18/85	331/8135	5.92675e-09	2.70123e-08	9.478e-09	5743/581/836/841/5970/1956/207/7422/595/1026/5594/5925/4193/1950/6772/1147/6696/890	18
hsa05213	Endometrial cancer	9/85	58/8135	6.76703e-09	2.98632e-08	1.04783e-08	581/842/1956/207/595/1026/5594/2064/1950	9
hsa04380	Osteoclast differentiation	12/85	128/8135	6.80427e-09	2.98632e-08	1.04783e-08	3725/5970/207/5594/5468/3458/6772/3553/3552/1147/1432/5599	12
hsa05208	Chemical carcinogenesis - reactive oxygen species	15/85	223/8135	7.60947e-09	3.27899e-08	1.15052e-08	3725/5970/1956/207/7422/5594/3162/4233/1950/6647/3091/4780/1147/1432/5599	15
hsa04064	NF-kappa B signaling pathway	11/85	104/8135	8.47568e-09	3.58703e-08	1.25861e-08	5743/596/5970/3383/959/5328/3553/7412/3576/2920/1147	11
hsa04210	Apoptosis	12/85	136/8135	1.36009e-08	5.65511e-08	1.98425e-08	596/581/842/3725/836/841/5970/207/5594/332/1147/5599	12
hsa04215	Apoptosis - multiple species	7/85	32/8135	2.88392e-08	1.17843e-07	4.13484e-08	596/581/842/836/841/332/5599	7
hsa04658	Th1 and Th2 cell differentiation	10/85	92/8135	3.24645e-08	1.29444e-07	4.5419e-08	3725/5970/5594/3558/3458/3565/6772/1147/1432/5599	10
hsa05224	Breast cancer	12/85	147/8135	3.27707e-08	1.29444e-07	4.5419e-08	5241/2099/581/3725/1956/207/595/1026/5594/5925/2064/1950	12
hsa05226	Gastric cancer	12/85	149/8135	3.81398e-08	1.48183e-07	5.19939e-08	6256/596/581/1956/207/595/1026/5594/5925/2064/4233/1950	12
hsa05166	Human T-cell leukemia virus 1 infection	14/85	222/8135	5.76479e-08	2.20364e-07	7.73206e-08	581/3725/5970/207/595/1026/5594/5925/3569/3383/3558/1147/890/5599	14
hsa05214	Glioma	9/85	75/8135	6.91164e-08	2.60009e-07	9.12313e-08	581/1956/207/595/1026/5594/5925/4193/1950	9
hsa05220	Chronic myeloid leukemia	9/85	76/8135	7.77398e-08	2.8788e-07	1.01011e-07	581/5970/207/595/1026/5594/5925/4193/1147	9
hsa05143	African trypanosomiasis	7/85	37/8135	8.45741e-08	3.0837e-07	1.082e-07	3586/3569/3383/3458/3553/6401/7412	7
hsa05146	Amoebiasis	10/85	102/8135	8.81279e-08	3.16459e-07	1.11038e-07	836/4843/5970/3586/3569/3458/3553/3576/1281/2920	10
hsa04630	JAK-STAT signaling pathway	12/85	162/8135	9.68575e-08	3.42615e-07	1.20216e-07	596/1956/207/595/1026/3586/3569/3558/3458/3565/1950/6772	12
hsa05130	Pathogenic Escherichia coli infection	13/85	197/8135	1.06089e-07	3.6975e-07	1.29737e-07	581/842/3725/836/841/5970/5594/3569/3553/3576/1147/1432/5599	13
hsa05134	Legionellosis	8/85	57/8135	1.10829e-07	3.80674e-07	1.3357e-07	842/836/841/5970/3569/3553/3576/2920	8
hsa04510	Focal adhesion	13/85	201/8135	1.34335e-07	4.5482e-07	1.59586e-07	596/3725/1956/207/7422/595/5594/2064/4233/1950/6696/3791/5599	13
hsa04370	VEGF signaling pathway	8/85	59/8135	1.46234e-07	4.88132e-07	1.71274e-07	5743/842/207/7422/5594/4846/3791/1432	8
hsa04915	Estrogen signaling pathway	11/85	138/8135	1.64116e-07	5.40215e-07	1.89549e-07	5241/2099/4988/596/3725/1956/207/4313/4318/5594/4846	11
hsa05131	Shigellosis	14/85	247/8135	2.1773e-07	7.06877e-07	2.48027e-07	596/581/3725/5970/1956/207/5594/4193/3553/3576/1147/3099/1432/5599	14
hsa05132	Salmonella infection	14/85	249/8135	2.40461e-07	7.70125e-07	2.70219e-07	596/581/3725/836/841/5970/207/5594/3569/3553/3576/1147/1432/5599	14
hsa05170	Human immunodeficiency virus 1 infection	13/85	212/8135	2.50102e-07	7.90323e-07	2.77306e-07	596/581/842/3725/836/841/5970/207/5594/891/1147/1432/5599	13
hsa05221	Acute myeloid leukemia	8/85	67/8135	4.01986e-07	1.25356e-06	4.39846e-07	5970/207/595/5594/4353/5467/1147/890	8
hsa04917	Prolactin signaling pathway	8/85	70/8135	5.67251e-07	1.74596e-06	6.12616e-07	2099/5970/207/595/5594/6772/1432/5599	8
hsa05225	Hepatocellular carcinoma	11/85	168/8135	1.19481e-06	3.63038e-06	1.27382e-06	581/1956/207/595/1026/5594/5925/3162/4233/4780/3481	11
hsa05216	Thyroid cancer	6/85	37/8135	1.95302e-06	5.85906e-06	2.05581e-06	6256/581/595/1026/5594/5468	6
hsa04012	ErbB signaling pathway	8/85	85/8135	2.54722e-06	7.54613e-06	2.64777e-06	3725/1956/207/1026/5594/2064/1950/5599	8
hsa05206	MicroRNAs in cancer	14/85	310/8135	3.34428e-06	9.78511e-06	3.43337e-06	5743/596/836/1956/7422/595/1026/4318/5594/4193/2064/3162/4233/5328	14
hsa04919	Thyroid hormone signaling pathway	9/85	121/8135	4.21114e-06	1.21712e-05	4.2706e-06	6256/2099/842/207/595/5594/4193/3091/6772	9
hsa04014	Ras signaling pathway	12/85	232/8135	4.54428e-06	1.29758e-05	4.55293e-06	5970/1956/207/7422/5594/3643/4233/1950/1147/3481/3791/5599	12
hsa05022	Pathways of neurodegeneration - multiple diseases	17/85	476/8135	6.50491e-06	1.83531e-05	6.4397e-06	5743/596/581/842/836/841/4843/5970/5594/3569/351/6647/3553/3552/6531/1432/5599	17
hsa05211	Renal cell carcinoma	7/85	69/8135	6.7694e-06	1.88747e-05	6.62269e-06	3725/207/7422/1026/5594/4233/3091	7
hsa04622	RIG-I-like receptor signaling pathway	7/85	70/8135	7.45853e-06	2.03181e-05	7.12914e-06	841/5970/3576/3627/1147/1432/5599	7
hsa05230	Central carbon metabolism in cancer	7/85	70/8135	7.45853e-06	2.03181e-05	7.12914e-06	1956/207/5594/2064/4233/3091/3099	7
hsa05203	Viral carcinogenesis	11/85	204/8135	7.92027e-06	2.13307e-05	7.48447e-06	581/3725/836/841/5970/595/1026/5594/5925/4193/890	11
hsa05010	Alzheimer disease	15/85	384/8135	8.51308e-06	2.26697e-05	7.95426e-06	5743/842/836/841/4843/5970/207/5594/3569/351/3643/3553/3552/1147/5599	15
hsa01523	Antifolate resistance	5/85	30/8135	1.28352e-05	3.37993e-05	1.18594e-05	5970/3569/3553/9429/1147	5
hsa04071	Sphingolipid signaling pathway	8/85	119/8135	3.11403e-05	8.022e-05	2.81474e-05	596/581/5970/207/5594/4846/1432/5599	8
hsa04722	Neurotrophin signaling pathway	8/85	119/8135	3.11403e-05	8.022e-05	2.81474e-05	596/581/3725/5970/207/5594/1432/5599	8
hsa05416	Viral myocarditis	6/85	60/8135	3.47183e-05	8.84756e-05	3.10441e-05	842/836/841/595/3383/959	6
hsa05330	Allograft rejection	5/85	38/8135	4.23377e-05	0.000106745	3.74544e-05	3586/3558/3458/3565/959	5
hsa04060	Cytokine-cytokine receptor interaction	12/85	295/8135	5.07632e-05	0.000126641	4.44354e-05	3586/3569/3558/3458/3565/959/3553/6347/3576/3552/2920/3627	12
hsa05231	Choline metabolism in cancer	7/85	98/8135	6.80166e-05	0.000167916	5.89179e-05	3725/1956/207/5594/1950/3091/5599	7
hsa05332	Graft-versus-host disease	5/85	42/8135	6.94383e-05	0.000169659	5.95293e-05	3569/3558/3458/3553/3552	5
hsa04664	Fc epsilon RI signaling pathway	6/85	68/8135	7.10119e-05	0.000171733	6.02571e-05	207/5594/3565/240/1432/5599	6
hsa04061	Viral protein interaction with cytokine and cytokine receptor	7/85	100/8135	7.73891e-05	0.000185265	6.50052e-05	3586/3569/3558/6347/3576/2920/3627	7
hsa04914	Progesterone-mediated oocyte maturation	7/85	102/8135	8.77913e-05	0.000208065	7.30054e-05	5241/207/5594/891/1432/890/5599	7
hsa04371	Apelin signaling pathway	8/85	139/8135	9.44003e-05	0.000221514	7.77241e-05	4843/207/595/5594/4846/5327/5054/6696	8
hsa04672	Intestinal immune network for IgA production	5/85	49/8135	0.000146985	0.000341524	0.000119833	3586/3569/3558/3565/959	5
hsa04062	Chemokine signaling pathway	9/85	192/8135	0.000165012	0.000379688	0.000133224	5970/207/5594/6772/6347/3576/2920/3627/1147	9
hsa04217	Necroptosis	8/85	159/8135	0.000239917	0.000546735	0.000191837	596/581/841/3458/6772/3553/3552/5599	8
hsa04610	Complement and coagulation cascades	6/85	85/8135	0.000246334	0.000556012	0.000195092	2155/5328/2152/5327/7056/5054	6
hsa05415	Diabetic cardiomyopathy	9/85	203/8135	0.000250809	0.000560771	0.000196762	5970/207/4313/4318/3643/4846/1281/1432/5599	9
hsa04015	Rap1 signaling pathway	9/85	210/8135	0.000322656	0.000714669	0.000250761	1956/207/7422/5594/3643/4233/1950/3791/1432	9
hsa04110	Cell cycle	7/85	126/8135	0.000328126	0.000720053	0.00025265	595/1026/5925/4193/5111/891/890	7
hsa04912	GnRH signaling pathway	6/85	93/8135	0.00040172	0.000873465	0.000306479	3725/1956/4313/5594/1432/5599	6
hsa04623	Cytosolic DNA-sensing pathway	5/85	63/8135	0.000483209	0.0010411	0.000365297	5970/3569/3553/3627/1147	5
hsa05020	Prion disease	10/85	273/8135	0.000521045	0.0011125	0.000390351	581/842/836/5594/3569/6647/3553/3552/1432/5599	10
hsa04920	Adipocytokine signaling pathway	5/85	69/8135	0.000735691	0.00155677	0.000546237	6256/5970/207/1147/5599	5
hsa04520	Adherens junction	5/85	71/8135	0.000838515	0.00175866	0.000617072	1956/5594/2064/3643/4233	5
hsa04020	Calcium signaling pathway	9/85	240/8135	0.000850886	0.00176895	0.000620683	154/4843/1956/7422/2064/4233/1950/4846/3791	9
hsa04931	Insulin resistance	6/85	108/8135	0.000890459	0.00183512	0.000643901	5970/207/3569/3643/4846/5599	6
hsa04940	Type I diabetes mellitus	4/85	43/8135	0.00100446	0.00205221	0.000720073	3558/3458/3553/3552	4
hsa04921	Oxytocin signaling pathway	7/85	154/8135	0.00109076	0.00220949	0.000775261	5743/3725/1956/595/1026/5594/4846	7
hsa04726	Serotonergic synapse	6/85	115/8135	0.00123555	0.00248156	0.000870724	5743/4129/836/5594/351/240	6
hsa04930	Type II diabetes mellitus	4/85	46/8135	0.001297	0.0025831	0.00090635	5594/3643/3099/5599	4
hsa04662	B cell receptor signaling pathway	5/85	82/8135	0.00160663	0.00317309	0.00111337	3725/5970/207/5594/1147	5
hsa05030	Cocaine addiction	4/85	49/8135	0.00164448	0.003221	0.00113018	4129/3725/5970/6531	4
hsa05168	Herpes simplex virus 1 infection	13/85	495/8135	0.00174701	0.00339378	0.0011908	596/581/842/836/841/5970/207/3569/3458/6772/3553/6347/1147	13
hsa00330	Arginine and proline metabolism	4/85	51/8135	0.00190916	0.00367862	0.00129074	4129/4843/4953/4846	4
hsa05320	Autoimmune thyroid disease	4/85	53/8135	0.00220199	0.00420865	0.00147672	3586/3558/3565/959	4
hsa04211	Longevity regulating pathway	5/85	89/8135	0.00230881	0.0043775	0.00153596	581/5970/207/5468/3643	5
hsa04923	Regulation of lipolysis in adipocytes	4/85	56/8135	0.00269726	0.00507342	0.00178015	5743/154/207/3643	4
hsa05310	Asthma	3/85	31/8135	0.00400686	0.00747737	0.00262364	3586/3565/959	3
hsa04072	Phospholipase D signaling pathway	6/85	148/8135	0.00440284	0.00815214	0.0028604	1956/207/5594/3643/1950/3576	6
hsa04928	Parathyroid hormone synthesis, secretion and action	5/85	106/8135	0.00491048	0.00902159	0.00316547	6256/596/1956/1026/5594	5
hsa05012	Parkinson disease	8/85	266/8135	0.00642562	0.0117144	0.00411031	4129/581/842/836/6647/4780/6531/5599	8
hsa04960	Aldosterone-regulated sodium reabsorption	3/85	37/8135	0.00662174	0.0118807	0.00416865	4306/5594/3643	3
hsa04137	Mitophagy - animal	4/85	72/8135	0.0066602	0.0118807	0.00416865	3725/5970/3091/5599	4
hsa04670	Leukocyte transendothelial migration	5/85	114/8135	0.0066672	0.0118807	0.00416865	4313/4318/3383/7412/1432	5
hsa03320	PPAR signaling pathway	4/85	75/8135	0.00768526	0.0135926	0.00476933	6256/4312/5468/5467	4
hsa04935	Growth hormone synthesis, secretion and action	5/85	119/8135	0.00796594	0.0139847	0.0049069	207/5594/6772/1432/5599	5
hsa04152	AMPK signaling pathway	5/85	120/8135	0.00824538	0.0143688	0.00504168	207/595/5468/3643/890	5
hsa04611	Platelet activation	5/85	124/8135	0.00943142	0.0163157	0.0057248	207/5594/4846/1281/1432	5
hsa04728	Dopaminergic synapse	5/85	132/8135	0.0121473	0.0208617	0.0073199	4129/207/6531/1432/5599	5
hsa04540	Gap junction	4/85	88/8135	0.0133158	0.0227039	0.0079663	1956/5594/1950/2697	4
hsa04910	Insulin signaling pathway	5/85	137/8135	0.0140911	0.0238543	0.00836992	207/5594/3643/3099/5599	5
hsa04140	Autophagy - animal	5/85	141/8135	0.0157897	0.0265401	0.00931233	596/207/5594/3091/5599	5
hsa04913	Ovarian steroidogenesis	3/85	51/8135	0.0159878	0.0266839	0.00936277	5743/3643/240	3
hsa04640	Hematopoietic cell lineage	4/85	99/8135	0.0197259	0.0326926	0.0114711	3569/3565/3553/3552	4
hsa04261	Adrenergic signaling in cardiomyocytes	5/85	150/8135	0.0201003	0.0330817	0.0116076	154/596/207/5594/1432	5
hsa00220	Arginine biosynthesis	2/85	22/8135	0.0217665	0.035577	0.0124832	4843/4846	2
hsa04934	Cushing syndrome	5/85	155/8135	0.0227996	0.0370104	0.0129861	1956/595/1026/5594/5925	5
hsa00590	Arachidonic acid metabolism	3/85	61/8135	0.0256554	0.0413627	0.0145132	5743/240/4048	3
hsa04213	Longevity regulating pathway - multiple species	3/85	62/8135	0.0267612	0.0428541	0.0150365	207/3643/6647	3
hsa04024	cAMP signaling pathway	6/85	221/8135	0.0277366	0.044118	0.01548	154/3725/5970/207/5594/5599	6
hsa04929	GnRH secretion	3/85	64/8135	0.0290486	0.0458968	0.0161041	207/5594/6696	3
hsa04022	cGMP-PKG signaling pathway	5/85	167/8135	0.0302102	0.0471785	0.0165538	154/207/5594/3643/4846	5
hsa04725	Cholinergic synapse	4/85	113/8135	0.0302579	0.0471785	0.0165538	43/596/207/5594	4
hsa04530	Tight junction	5/85	169/8135	0.0315771	0.0489135	0.0171626	3725/595/5111/2064/5599	5

## Sheet: Distribution of the six HUB gen
ID	Description	p.adjust	Matched target
hsa04933	AGE-RAGE signaling pathway in diabetic complications	4.45209e-28	BCL2	BAX	JUN	CASP3	RELA	AKT1	VEGFA	CCND1	MMP2	MAPK1	IL6	ICAM1	STAT1	F3	IL1B	CCL2	SELE	VCAM1	CXCL8	NOS3	THBD	SERPINE1	IL1A	COL3A1	MAPK14	MAPK8
hsa05417	Lipid and atherosclerosis	3.81289e-23	RXRA	BCL2	BAX	CASP9	JUN	CASP3	CASP8	RELA	AKT1	MMP9	MAPK1	IL6	MMP1	PPARG	ICAM1	CD40LG	MMP3	IL1B	CCL2	SELE	VCAM1	CXCL8	NOS3	NFE2L2	CXCL2	CHUK	MAPK14	MAPK8	APOB
hsa05418	Fluid shear stress and atherosclerosis	3.9093e-20	BCL2	JUN	RELA	AKT1	VEGFA	MMP2	MMP9	HMOX1	ICAM1	IFNG	IL1B	CCL2	SELE	VCAM1	NOS3	PLAT	THBD	IL1A	NFE2L2	CHUK	KDR	MAPK14	MAPK8
hsa04657	IL-17 signaling pathway	9.83688e-20	PTGS2	JUN	CASP3	CASP8	RELA	MMP9	MAPK1	IL6	MMP1	IFNG	IL4	MMP3	IL1B	CCL2	CXCL8	CXCL2	CXCL10	CHUK	MAPK14	MAPK8
hsa04668	TNF signaling pathway	3.30717e-18	PTGS2	JUN	CASP3	CASP8	RELA	AKT1	MMP9	MAPK1	IL6	ICAM1	MMP3	IL1B	CCL2	SELE	VCAM1	CXCL2	CXCL10	CHUK	MAPK14	MAPK8
hsa05161	Hepatitis B	2.97643e-16	BCL2	BAX	CASP9	JUN	CASP3	CASP8	RELA	AKT1	CDKN1A	MMP9	MAPK1	RB1	IL6	PCNA	BIRC5	STAT1	CXCL8	CHUK	MAPK14	CCNA2	MAPK8
hsa05167	Kaposi sarcoma-associated herpesvirus infection	7.05182e-16	PTGS2	BAX	CASP9	JUN	CASP3	CASP8	RELA	AKT1	VEGFA	CCND1	CDKN1A	MAPK1	RB1	IL6	ICAM1	HIF1A	STAT1	CXCL8	CXCL2	CHUK	MAPK14	MAPK8
hsa04066	HIF-1 signaling pathway	7.79586e-16	BCL2	NOS2	RELA	EGFR	AKT1	VEGFA	CDKN1A	MAPK1	IL6	ERBB2	HMOX1	IFNG	INSR	EGF	HIF1A	NOS3	SERPINE1	HK2
hsa05215	Prostate cancer	2.02968e-15	BCL2	CASP9	RELA	EGFR	AKT1	CCND1	CDKN1A	MMP9	MAPK1	RB1	MDM2	ERBB2	MMP3	PLAU	EGF	PLAT	CHUK
hsa05219	Bladder cancer	2.25149e-15	EGFR	VEGFA	CCND1	CDKN1A	MMP2	MMP9	MAPK1	RB1	MDM2	MMP1	ERBB2	EGF	CXCL8
