# Supplementary material for: Mechanism of gene network in the treatment of intracerebral hemorrhage by natural plant drugs in Lutong granules
Source: PLoS One. 2022 Nov 28;17(11):e0274639. doi: 10.1371/journal.pone.0274639 (PMC9704616; doi:10.1371/journal.pone.0274639)
Supplement: S1 Data — (ZIP) [file pone.0274639.s001.zip › minimal data/GO+KEGG/GO_Pathway enrichment circle.xlsx]

## Sheet: BP
ID	Description	GeneRatio	BgRatio	pvalue	p.adjust	qvalue	geneID	Count
GO:0032496	response to lipopolysaccharide	30/88	334/18866	8.82101e-31	3.15439e-27	1.37701e-27	PTGS2/MAOB/OPRM1/CASP9/CASP3/CASP8/NOS2/RELA/AKT1/MAPK1/IL10/IL6/ICAM1/GJA1/IL1B/CCL2/SELE/CXCL8/NOS3/THBD/SERPINE1/IL1A/MPO/CXCL2/PPARD/CXCL10/CHUK/MAPK14/MAPK8/APOB	30
GO:0002237	response to molecule of bacterial origin	30/88	356/18866	6.09197e-30	1.08924e-26	4.75494e-27	PTGS2/MAOB/OPRM1/CASP9/CASP3/CASP8/NOS2/RELA/AKT1/MAPK1/IL10/IL6/ICAM1/GJA1/IL1B/CCL2/SELE/CXCL8/NOS3/THBD/SERPINE1/IL1A/MPO/CXCL2/PPARD/CXCL10/CHUK/MAPK14/MAPK8/APOB	30
GO:0000302	response to reactive oxygen species	24/88	235/18866	6.90456e-26	8.23024e-23	3.5928e-23	BCL2/JUN/CASP3/RELA/EGFR/AKT1/MMP2/MMP9/MAPK1/IL10/IL6/MDM2/PCNA/HMOX1/MET/MMP3/SOD1/STAT1/NOS3/MPO/NFE2L2/CHUK/CCNA2/MAPK8	24
GO:0062197	cellular response to chemical stress	27/88	360/18866	1.66207e-25	1.48589e-22	6.48643e-23	PTGS2/BCL2/JUN/CASP3/RELA/EGFR/AKT1/MMP2/MMP9/MAPK1/IL10/IL6/MDM2/PCNA/PPARG/HMOX1/MET/MMP3/SOD1/HIF1A/NOS3/ALOX5/MPO/NFE2L2/CHUK/CCNA2/MAPK8	27
GO:0006979	response to oxidative stress	28/88	458/18866	5.13972e-24	3.67593e-21	1.60467e-21	PTGS2/BCL2/JUN/CASP3/RELA/EGFR/AKT1/MMP2/MMP9/MAPK1/IL10/IL6/MDM2/APP/PCNA/HMOX1/MET/MMP3/SOD1/HIF1A/STAT1/NOS3/ALOX5/MPO/NFE2L2/CHUK/CCNA2/MAPK8	28
GO:0034599	cellular response to oxidative stress	24/88	310/18866	5.62001e-23	3.34952e-20	1.46219e-20	BCL2/JUN/RELA/EGFR/AKT1/MMP2/MMP9/MAPK1/IL10/IL6/MDM2/PCNA/HMOX1/MET/MMP3/SOD1/HIF1A/NOS3/ALOX5/MPO/NFE2L2/CHUK/CCNA2/MAPK8	24
GO:0034614	cellular response to reactive oxygen species	20/88	170/18866	7.20155e-23	3.67896e-20	1.606e-20	JUN/RELA/EGFR/AKT1/MMP2/MMP9/MAPK1/IL10/IL6/MDM2/PCNA/MET/MMP3/SOD1/NOS3/MPO/NFE2L2/CHUK/CCNA2/MAPK8	20
GO:0010038	response to metal ion	25/88	366/18866	1.37233e-22	6.13433e-20	2.67786e-20	PTGS2/MAOB/BCL2/CASP9/JUN/CASP3/CASP8/EGFR/AKT1/CCND1/MMP9/MAPK1/MDM2/APP/PCNA/HMOX1/ICAM1/CCNB1/SOD1/HIF1A/IL1A/NFE2L2/CHUK/SLC6A3/MAPK8	25
GO:0033002	muscle cell proliferation	21/88	244/18866	4.29747e-21	1.70753e-18	7.45397e-19	PTGS2/RXRA/JUN/EGFR/AKT1/CDKN1A/MMP2/MMP9/MAPK1/IL10/IL6/MDM2/PPARG/HMOX1/CCNB1/IFNG/STAT1/GJA1/NOS3/PPARD/MAPK14	21
GO:0072593	reactive oxygen species metabolic process	22/88	288/18866	6.04434e-21	2.16146e-18	9.43554e-19	PTGS2/MAOB/BCL2/NOS2/EGFR/AKT1/CDKN1A/IL10/ICAM1/IFNG/INSR/MMP3/SOD1/HIF1A/IL1B/NOS3/ALOX5/MPO/NFE2L2/CRP/HK2/MAPK14	22
GO:0048608	reproductive structure development	25/88	443/18866	1.46365e-20	4.7582e-18	2.07713e-18	PTGS2/RXRA/PGR/ESR1/BCL2/BAX/CASP3/CASP8/EGFR/AKT1/VEGFA/CCND1/MAPK1/IL10/PPARG/ICAM1/INSR/SOD1/HIF1A/GJA1/NOS3/PPARD/SPP1/IGF2/MAPK14	25
GO:0061458	reproductive system development	25/88	447/18866	1.81996e-20	5.42347e-18	2.36754e-18	PTGS2/RXRA/PGR/ESR1/BCL2/BAX/CASP3/CASP8/EGFR/AKT1/VEGFA/CCND1/MAPK1/IL10/PPARG/ICAM1/INSR/SOD1/HIF1A/GJA1/NOS3/PPARD/SPP1/IGF2/MAPK14	25
GO:0031667	response to nutrient levels	25/88	473/18866	7.13528e-20	1.96275e-17	8.56812e-18	PTGS2/ADRB2/OPRM1/BCL2/JUN/PON1/RELA/EGFR/AKT1/CCND1/CDKN1A/MAPK1/MDM2/PPARG/HMOX1/ICAM1/F7/SOD1/STAT1/MPO/NFE2L2/PPARD/CXCL10/SPP1/MAPK8	25
GO:0048732	gland development	24/88	443/18866	2.51389e-19	6.42119e-17	2.80308e-17	RXRA/PGR/ESR1/BCL2/BAX/JUN/RELA/EGFR/AKT1/VEGFA/CCND1/MAPK1/IL10/IL6/PCNA/HMOX1/INSR/MET/EGF/SOD1/HIF1A/IGF2/HK2/SLC6A3	24
GO:0050673	epithelial cell proliferation	24/88	453/18866	4.21445e-19	1.00472e-16	4.38598e-17	PGR/ESR1/BAX/JUN/EGFR/AKT1/VEGFA/CCND1/MAPK1/IL10/RB1/IL6/ERBB2/PPARG/HMOX1/HIF1A/STAT1/F3/GJA1/CCL2/ALOX5/PPARD/IGF2/KDR	24
GO:2000377	regulation of reactive oxygen species metabolic process	18/88	200/18866	1.66492e-18	3.72109e-16	1.62439e-16	PTGS2/BCL2/EGFR/AKT1/CDKN1A/IL10/ICAM1/IFNG/INSR/MMP3/SOD1/HIF1A/IL1B/ALOX5/NFE2L2/CRP/HK2/MAPK14	18
GO:0071222	cellular response to lipopolysaccharide	18/88	208/18866	3.38232e-18	7.11481e-16	3.10587e-16	NOS2/RELA/AKT1/MAPK1/IL10/IL6/ICAM1/IL1B/CCL2/CXCL8/NOS3/SERPINE1/IL1A/CXCL2/PPARD/CXCL10/MAPK14/MAPK8	18
GO:0048660	regulation of smooth muscle cell proliferation	17/88	173/18866	3.59693e-18	7.1459e-16	3.11944e-16	PTGS2/JUN/EGFR/AKT1/CDKN1A/MMP2/MMP9/IL10/IL6/MDM2/PPARG/HMOX1/IFNG/STAT1/GJA1/NOS3/PPARD	17
GO:0048659	smooth muscle cell proliferation	17/88	175/18866	4.38378e-18	8.25073e-16	3.60174e-16	PTGS2/JUN/EGFR/AKT1/CDKN1A/MMP2/MMP9/IL10/IL6/MDM2/PPARG/HMOX1/IFNG/STAT1/GJA1/NOS3/PPARD	17
GO:0048545	response to steroid hormone	21/88	346/18866	6.05311e-18	1.0823e-15	4.72461e-16	PTGS2/MAOB/RXRA/PGR/NR3C2/ESR1/BCL2/CASP9/CASP3/RELA/EGFR/CCND1/CDKN1A/IL10/IL6/MDM2/PCNA/ICAM1/PPARD/SPP1/NR3C1	21
GO:0071219	cellular response to molecule of bacterial origin	18/88	222/18866	1.09179e-17	1.85916e-15	8.1159e-16	NOS2/RELA/AKT1/MAPK1/IL10/IL6/ICAM1/IL1B/CCL2/CXCL8/NOS3/SERPINE1/IL1A/CXCL2/PPARD/CXCL10/MAPK14/MAPK8	18
GO:2001234	negative regulation of apoptotic signaling pathway	18/88	233/18866	2.59484e-17	4.2178e-15	1.84122e-15	PTGS2/BCL2/BAX/CASP8/RELA/AKT1/MMP9/RB1/MDM2/HMOX1/ICAM1/IL4/HIF1A/IL1B/NOS3/SERPINE1/IL1A/NFE2L2	18
GO:0071216	cellular response to biotic stimulus	18/88	246/18866	6.8282e-17	1.06164e-14	4.63443e-15	NOS2/RELA/AKT1/MAPK1/IL10/IL6/ICAM1/IL1B/CCL2/CXCL8/NOS3/SERPINE1/IL1A/CXCL2/PPARD/CXCL10/MAPK14/MAPK8	18
GO:0050678	regulation of epithelial cell proliferation	21/88	395/18866	8.92134e-17	1.32928e-14	5.80279e-15	PGR/BAX/JUN/EGFR/AKT1/VEGFA/CCND1/IL10/RB1/ERBB2/PPARG/HMOX1/HIF1A/STAT1/F3/GJA1/CCL2/ALOX5/PPARD/IGF2/KDR	21
GO:0070482	response to oxygen levels	21/88	396/18866	9.38844e-17	1.34292e-14	5.86234e-15	PTGS2/BCL2/CASP3/NOS2/AKT1/VEGFA/CDKN1A/MMP2/MDM2/PPARG/HMOX1/ICAM1/CCNB1/F7/PLAU/HIF1A/PLAT/NFE2L2/PPARD/HK2/CCNA2	21
GO:0042493	response to drug	21/88	397/18866	9.8786e-17	1.35869e-14	5.93116e-15	PTGS2/MAOB/BCL2/CASP3/NOS2/RELA/EGFR/CCND1/CDKN1A/IL10/MDM2/PPARG/ICAM1/CCNB1/F7/SOD1/STAT1/IL1B/NFE2L2/CHUK/SLC6A3	21
GO:0050727	regulation of inflammatory response	21/88	425/18866	3.88933e-16	5.1512e-14	2.24868e-14	PTGS2/ESR1/NOS2/RELA/EGFR/MMP9/IL10/RB1/IL6/PPARG/IL2/IFNG/IL4/MMP3/SOD1/IL1B/SELE/SERPINE1/ALOX5/PPARD/MAPK14	21
GO:0001890	placenta development	15/88	156/18866	5.5016e-16	7.02632e-14	3.06724e-14	PTGS2/RXRA/CASP8/EGFR/AKT1/MAPK1/IL10/PPARG/SOD1/HIF1A/GJA1/PPARD/SPP1/IGF2/MAPK14	15
GO:0007565	female pregnancy	16/88	196/18866	7.46447e-16	9.20446e-14	4.01808e-14	PTGS2/RXRA/PGR/ESR1/BCL2/AKT1/VEGFA/MMP2/MMP9/MAPK1/SOD1/GJA1/IL1B/THBD/PPARD/SPP1	16
GO:0009314	response to radiation	21/88	447/18866	1.06659e-15	1.27138e-13	5.55001e-14	PTGS2/OPRM1/BCL2/BAX/CASP9/CASP3/RELA/EGFR/AKT1/CCND1/CDKN1A/MDM2/APP/PCNA/ICAM1/HIF1A/THBD/COL3A1/CXCL10/MAPK14/MAPK8	21
GO:0045765	regulation of angiogenesis	20/88	403/18866	1.99156e-15	2.29736e-13	1.00288e-13	PTGS2/VEGFA/IL10/IL6/ERBB2/PPARG/HMOX1/HIF1A/STAT1/F3/IL1B/CXCL8/NOS3/SERPINE1/ALOX5/IL1A/NFE2L2/CXCL10/HK2/KDR	20
GO:0009612	response to mechanical stimulus	16/88	209/18866	2.07111e-15	2.31447e-13	1.01035e-13	PTGS2/JUN/CASP8/RELA/EGFR/AKT1/PPARG/CCNB1/STAT1/GJA1/IL1B/MPO/COL3A1/CXCL10/MAPK14/MAPK8	16
GO:0051222	positive regulation of protein transport	19/88	354/18866	2.64858e-15	2.87009e-13	1.2529e-13	PTGS2/ACHE/BCL2/CASP8/EGFR/MAPK1/IL10/IL6/MDM2/ERBB2/IL2/IFNG/HIF1A/GJA1/IL1B/IL1A/PPARD/MAPK14/MAPK8	19
GO:2001233	regulation of apoptotic signaling pathway	20/88	413/18866	3.17699e-15	3.34145e-13	1.45866e-13	PTGS2/BCL2/BAX/CASP8/RELA/AKT1/MMP9/RB1/MDM2/HMOX1/ICAM1/IL4/SOD1/HIF1A/IL1B/NOS3/SERPINE1/IL1A/NFE2L2/MAPK8	20
GO:0001666	response to hypoxia	19/88	359/18866	3.42058e-15	3.49486e-13	1.52563e-13	PTGS2/BCL2/CASP3/NOS2/AKT1/VEGFA/MMP2/MDM2/HMOX1/ICAM1/CCNB1/F7/PLAU/HIF1A/PLAT/NFE2L2/PPARD/HK2/CCNA2	19
GO:1904951	positive regulation of establishment of protein localization	19/88	370/18866	5.92407e-15	5.88458e-13	2.56883e-13	PTGS2/ACHE/BCL2/CASP8/EGFR/MAPK1/IL10/IL6/MDM2/ERBB2/IL2/IFNG/HIF1A/GJA1/IL1B/IL1A/PPARD/MAPK14/MAPK8	19
GO:0036293	response to decreased oxygen levels	19/88	371/18866	6.2218e-15	6.01329e-13	2.62502e-13	PTGS2/BCL2/CASP3/NOS2/AKT1/VEGFA/MMP2/MDM2/HMOX1/ICAM1/CCNB1/F7/PLAU/HIF1A/PLAT/NFE2L2/PPARD/HK2/CCNA2	19
GO:0044706	multi-multicellular organism process	16/88	226/18866	7.12048e-15	6.70075e-13	2.92512e-13	PTGS2/RXRA/PGR/ESR1/BCL2/AKT1/VEGFA/MMP2/MMP9/MAPK1/SOD1/GJA1/IL1B/THBD/PPARD/SPP1	16
GO:0097191	extrinsic apoptotic signaling pathway	16/88	230/18866	9.38245e-15	8.60298e-13	3.75551e-13	BCL2/BAX/CASP9/CASP3/CASP8/RELA/AKT1/HMOX1/ICAM1/IL2/IFNG/IL4/IL1B/NOS3/SERPINE1/IL1A	16
GO:0022407	regulation of cell-cell adhesion	20/88	439/18866	1.0115e-14	9.04283e-13	3.94752e-13	CASP3/RELA/AKT1/VEGFA/IL10/IL6/ERBB2/ICAM1/IL2/IFNG/IL4/CD40LG/IL1B/CCL2/SELE/VCAM1/ALOX5/IL1A/IGF2/MAPK14	20
GO:1903037	regulation of leukocyte cell-cell adhesion	18/88	329/18866	1.12117e-14	9.7788e-13	4.2688e-13	CASP3/RELA/AKT1/IL10/IL6/ERBB2/ICAM1/IL2/IFNG/IL4/CD40LG/IL1B/CCL2/SELE/VCAM1/ALOX5/IL1A/IGF2	18
GO:0062013	positive regulation of small molecule metabolic process	14/88	154/18866	1.2248e-14	1.04192e-12	4.54837e-13	PTGS2/NOS2/AKT1/APP/PPARG/IFNG/IL4/INSR/EGF/HIF1A/IL1B/NOS3/PPARD/IGF2	14
GO:1901342	regulation of vasculature development	20/88	444/18866	1.25287e-14	1.04192e-12	4.54837e-13	PTGS2/VEGFA/IL10/IL6/ERBB2/PPARG/HMOX1/HIF1A/STAT1/F3/IL1B/CXCL8/NOS3/SERPINE1/ALOX5/IL1A/NFE2L2/CXCL10/HK2/KDR	20
GO:0031099	regeneration	15/88	201/18866	2.45107e-14	1.99205e-12	8.69603e-13	BCL2/JUN/EGFR/CCND1/CDKN1A/IL10/IL6/PCNA/PPARG/HMOX1/CCNB1/F7/PPARD/SPP1/CCNA2	15
GO:1903409	reactive oxygen species biosynthetic process	13/88	128/18866	2.70544e-14	2.14992e-12	9.38518e-13	PTGS2/MAOB/NOS2/AKT1/IL10/ICAM1/IFNG/INSR/SOD1/IL1B/NOS3/ALOX5/MPO	13
GO:0048661	positive regulation of smooth muscle cell proliferation	12/88	103/18866	5.28669e-14	4.0984e-12	1.7891e-12	PTGS2/JUN/EGFR/AKT1/MMP2/MMP9/IL10/IL6/MDM2/HMOX1/STAT1/GJA1	12
GO:0002685	regulation of leukocyte migration	15/88	212/18866	5.38661e-14	4.0984e-12	1.7891e-12	AKT1/VEGFA/MAPK1/IL6/APP/HMOX1/ICAM1/IL4/F7/CCL2/SELE/CXCL8/SERPINE1/CXCL10/MAPK14	15
GO:0007159	leukocyte cell-cell adhesion	18/88	364/18866	6.39418e-14	4.76367e-12	2.07951e-12	CASP3/RELA/AKT1/IL10/IL6/ERBB2/ICAM1/IL2/IFNG/IL4/CD40LG/IL1B/CCL2/SELE/VCAM1/ALOX5/IL1A/IGF2	18
GO:2000379	positive regulation of reactive oxygen species metabolic process	12/88	106/18866	7.52393e-14	5.49093e-12	2.39699e-12	PTGS2/EGFR/AKT1/CDKN1A/ICAM1/IFNG/INSR/SOD1/IL1B/NFE2L2/CRP/MAPK14	12
GO:0045785	positive regulation of cell adhesion	19/88	428/18866	8.18734e-14	5.85559e-12	2.55617e-12	RELA/AKT1/VEGFA/IL10/IL6/ERBB2/ICAM1/IL2/IFNG/IL4/CD40LG/IL1B/CCL2/SELE/VCAM1/ALOX5/IL1A/IGF2/KDR	19
GO:0009411	response to UV	13/88	140/18866	8.77042e-14	6.14961e-12	2.68453e-12	PTGS2/BCL2/BAX/CASP9/CASP3/RELA/EGFR/AKT1/CCND1/CDKN1A/MDM2/PCNA/MAPK8	13
GO:0032355	response to estradiol	13/88	141/18866	9.62534e-14	6.61927e-12	2.88955e-12	PTGS2/ESR1/CASP9/CASP3/CASP8/EGFR/CCND1/IL10/PCNA/F7/GJA1/CCNA2/APOB	13
GO:0071241	cellular response to inorganic substance	15/88	221/18866	9.93154e-14	6.63765e-12	2.89757e-12	PTGS2/JUN/EGFR/AKT1/MMP9/MAPK1/APP/HMOX1/CCNB1/MMP3/SOD1/NFE2L2/CHUK/CCNA2/MAPK8	15
GO:0071276	cellular response to cadmium ion	9/88	38/18866	1.00233e-13	6.63765e-12	2.89757e-12	JUN/EGFR/AKT1/MMP9/MAPK1/HMOX1/SOD1/CHUK/MAPK8	9
GO:0007568	aging	17/88	319/18866	1.02326e-13	6.65303e-12	2.90428e-12	PTGS2/BCL2/CASP9/JUN/RELA/AKT1/CDKN1A/MAPK1/IL10/APP/ICAM1/SOD1/SERPINE1/MPO/NFE2L2/SLC6A3/MAPK14	17
GO:0007566	embryo implantation	10/88	58/18866	1.25158e-13	7.99222e-12	3.48889e-12	PTGS2/RXRA/VEGFA/MMP2/MMP9/SOD1/GJA1/IL1B/PPARD/SPP1	10
GO:0071496	cellular response to external stimulus	17/88	326/18866	1.45679e-13	9.04403e-12	3.94804e-12	PTGS2/BCL2/JUN/CASP8/EGFR/AKT1/CDKN1A/MAPK1/MDM2/PPARG/HMOX1/ICAM1/GJA1/IL1B/VCAM1/NFE2L2/MAPK8	17
GO:0001936	regulation of endothelial cell proliferation	14/88	184/18866	1.46687e-13	9.04403e-12	3.94804e-12	JUN/AKT1/VEGFA/IL10/PPARG/HMOX1/HIF1A/STAT1/F3/GJA1/CCL2/ALOX5/IGF2/KDR	14
GO:0042542	response to hydrogen peroxide	13/88	146/18866	1.51644e-13	9.19119e-12	4.01229e-12	BCL2/JUN/CASP3/RELA/IL10/IL6/MDM2/PCNA/HMOX1/MET/SOD1/STAT1/NFE2L2	13
GO:0051384	response to glucocorticoid	13/88	147/18866	1.65739e-13	9.87806e-12	4.31213e-12	PTGS2/MAOB/BCL2/CASP9/CASP3/EGFR/CCND1/CDKN1A/IL10/IL6/PCNA/ICAM1/NR3C1	13
GO:0001819	positive regulation of cytokine production	19/88	447/18866	1.77784e-13	1.04222e-11	4.54968e-12	PTGS2/CASP8/RELA/IL10/IL6/APP/IL2/IFNG/IL4/CD40LG/SOD1/HIF1A/STAT1/F3/IL1B/SERPINE1/IL1A/CHUK/MAPK14	19
GO:0022409	positive regulation of cell-cell adhesion	16/88	279/18866	1.899e-13	1.09529e-11	4.78135e-12	RELA/AKT1/IL10/IL6/ICAM1/IL2/IFNG/IL4/CD40LG/IL1B/CCL2/SELE/VCAM1/ALOX5/IL1A/IGF2	16
GO:1903039	positive regulation of leukocyte cell-cell adhesion	15/88	235/18866	2.44181e-13	1.38602e-11	6.05047e-12	RELA/AKT1/IL6/ICAM1/IL2/IFNG/IL4/CD40LG/IL1B/CCL2/SELE/VCAM1/ALOX5/IL1A/IGF2	15
GO:0070663	regulation of leukocyte proliferation	15/88	240/18866	3.31985e-13	1.85497e-11	8.09759e-12	BCL2/CASP3/CDKN1A/MAPK1/IL10/IL6/ERBB2/IL2/IL4/CD40LG/IL1B/VCAM1/IL1A/CRP/IGF2	15
GO:0046686	response to cadmium ion	10/88	64/18866	3.55196e-13	1.95413e-11	8.53046e-12	JUN/EGFR/AKT1/MMP9/MAPK1/PCNA/HMOX1/SOD1/CHUK/MAPK8	10
GO:0001935	endothelial cell proliferation	14/88	199/18866	4.32346e-13	2.34253e-11	1.0226e-11	JUN/AKT1/VEGFA/IL10/PPARG/HMOX1/HIF1A/STAT1/F3/GJA1/CCL2/ALOX5/IGF2/KDR	14
GO:0048638	regulation of developmental growth	17/88	353/18866	5.28297e-13	2.81969e-11	1.23089e-11	ADRB2/BCL2/MAP2/AKT1/VEGFA/CDKN1A/MAPK1/APP/CCNB1/INSR/SOD1/GJA1/PPARD/SPP1/IGF2/SLC6A3/MAPK14	17
GO:0009636	response to toxic substance	15/88	250/18866	6.0123e-13	3.16176e-11	1.38022e-11	PTGS2/MAOB/BCL2/BAX/PON1/CDKN1A/MAPK1/MDM2/CCNB1/SOD1/NOS3/MPO/ABCG2/NFE2L2/CHUK	15
GO:0031960	response to corticosteroid	13/88	164/18866	6.84045e-13	3.54514e-11	1.54758e-11	PTGS2/MAOB/BCL2/CASP9/CASP3/EGFR/CCND1/CDKN1A/IL10/IL6/PCNA/ICAM1/NR3C1	13
GO:0042110	T cell activation	19/88	483/18866	7.01912e-13	3.58577e-11	1.56532e-11	BCL2/BAX/CASP3/CASP8/AKT1/IL10/IL6/ERBB2/ICAM1/IL2/IFNG/IL4/CD40LG/SOD1/IL1B/CCL2/VCAM1/IL1A/IGF2	19
GO:0045766	positive regulation of angiogenesis	14/88	208/18866	7.93111e-13	3.9946e-11	1.74379e-11	PTGS2/VEGFA/IL10/HMOX1/HIF1A/F3/IL1B/CXCL8/NOS3/SERPINE1/IL1A/NFE2L2/HK2/KDR	14
GO:0051098	regulation of binding	17/88	367/18866	9.87776e-13	4.90596e-11	2.14163e-11	ADRB2/BAX/JUN/PON1/MAP2/AKT1/CDKN1A/MMP9/IL10/RB1/APP/PPARG/HMOX1/IFNG/MET/EGF/MAPK8	17
GO:0060326	cell chemotaxis	16/88	311/18866	1.00549e-12	4.92553e-11	2.15017e-11	VEGFA/MAPK1/IL10/IL6/IL4/MET/F7/IL1B/CCL2/CXCL8/SERPINE1/ALOX5/CXCL2/CXCL10/KDR/MAPK14	16
GO:0070661	leukocyte proliferation	16/88	313/18866	1.10883e-12	5.35836e-11	2.33912e-11	BCL2/BAX/CASP3/CDKN1A/MAPK1/IL10/IL6/ERBB2/IL2/IL4/CD40LG/IL1B/VCAM1/IL1A/CRP/IGF2	16
GO:0034612	response to tumor necrosis factor	16/88	320/18866	1.55329e-12	7.40607e-11	3.23302e-11	PTGS2/CASP3/CASP8/RELA/AKT1/MAPK1/ICAM1/CD40LG/STAT1/CCL2/SELE/CXCL8/NFE2L2/CHUK/MAPK14/APOB	16
GO:0032944	regulation of mononuclear cell proliferation	14/88	221/18866	1.81447e-12	8.53758e-11	3.72696e-11	BCL2/CASP3/CDKN1A/IL10/IL6/ERBB2/IL2/IL4/CD40LG/IL1B/VCAM1/IL1A/CRP/IGF2	14
GO:0031100	animal organ regeneration	10/88	75/18866	1.86481e-12	8.66046e-11	3.7806e-11	EGFR/CCND1/CDKN1A/IL10/IL6/PCNA/PPARG/HMOX1/F7/CCNA2	10
GO:0150076	neuroinflammatory response	10/88	77/18866	2.44931e-12	1.12291e-10	4.90193e-11	PTGS2/JUN/EGFR/MMP9/IL6/APP/IFNG/IL4/MMP3/IL1B	10
GO:2001237	negative regulation of extrinsic apoptotic signaling pathway	11/88	107/18866	2.56916e-12	1.16227e-10	5.07372e-11	BCL2/CASP8/RELA/AKT1/HMOX1/ICAM1/IL4/IL1B/NOS3/SERPINE1/IL1A	11
GO:0002687	positive regulation of leukocyte migration	12/88	142/18866	2.60015e-12	1.16227e-10	5.07372e-11	VEGFA/MAPK1/IL6/APP/ICAM1/IL4/F7/SELE/CXCL8/SERPINE1/CXCL10/MAPK14	12
GO:0051090	regulation of DNA-binding transcription factor activity	18/88	455/18866	2.79425e-12	1.23361e-10	5.38515e-11	ESR1/JUN/RELA/AKT1/VEGFA/MAPK1/IL10/RB1/IL6/APP/PPARG/HMOX1/ICAM1/CD40LG/IL1B/CHUK/MAPK14/MAPK8	18
GO:0050921	positive regulation of chemotaxis	12/88	144/18866	3.07329e-12	1.34025e-10	5.85069e-11	VEGFA/MAPK1/IL6/IL4/MET/F7/F3/CXCL8/SERPINE1/CXCL10/KDR/MAPK14	12
GO:0030595	leukocyte chemotaxis	14/88	232/18866	3.50968e-12	1.51212e-10	6.60095e-11	VEGFA/MAPK1/IL10/IL6/IL4/F7/IL1B/CCL2/CXCL8/SERPINE1/ALOX5/CXCL2/CXCL10/MAPK14	14
GO:1904018	positive regulation of vasculature development	14/88	235/18866	4.17668e-12	1.76145e-10	7.68936e-11	PTGS2/VEGFA/IL10/HMOX1/HIF1A/F3/IL1B/CXCL8/NOS3/SERPINE1/IL1A/NFE2L2/HK2/KDR	14
GO:0032943	mononuclear cell proliferation	15/88	286/18866	4.18689e-12	1.76145e-10	7.68936e-11	BCL2/BAX/CASP3/CDKN1A/IL10/IL6/ERBB2/IL2/IL4/CD40LG/IL1B/VCAM1/IL1A/CRP/IGF2	15
GO:0003018	vascular process in circulatory system	13/88	190/18866	4.504e-12	1.87283e-10	8.17556e-11	PTGS2/ADRB2/EGFR/AKT1/VEGFA/HMOX1/ICAM1/SOD1/GJA1/NOS3/ABCG2/PPARD/CRP	13
GO:0071902	positive regulation of protein serine/threonine kinase activity	16/88	345/18866	4.85937e-12	1.99737e-10	8.71923e-11	ADRB2/EGFR/AKT1/VEGFA/CCND1/MAPK1/ERBB2/CCNB1/IFNG/INSR/CD40LG/EGF/SOD1/IL1B/IGF2/MAPK14	16
GO:0071248	cellular response to metal ion	13/88	193/18866	5.49664e-12	2.23364e-10	9.75062e-11	PTGS2/JUN/EGFR/AKT1/MMP9/MAPK1/APP/HMOX1/CCNB1/SOD1/NFE2L2/CHUK/MAPK8	13
GO:1904019	epithelial cell apoptotic process	11/88	117/18866	6.92877e-12	2.78396e-10	1.2153e-10	IL10/RB1/IL6/HMOX1/ICAM1/IL4/CD40LG/CCL2/SERPINE1/NFE2L2/KDR	11
GO:1901654	response to ketone	13/88	200/18866	8.63669e-12	3.43165e-10	1.49804e-10	MAOB/CASP9/RELA/EGFR/AKT1/CCND1/CDKN1A/PCNA/PPARG/ICAM1/F7/SPP1/NR3C1	13
GO:0090068	positive regulation of cell cycle process	15/88	302/18866	9.11427e-12	3.58161e-10	1.5635e-10	BAX/EGFR/AKT1/CCND1/CDKN1A/RB1/MDM2/APP/PCNA/CCNB1/INSR/EGF/IL1B/IL1A/IGF2	15
GO:0048872	homeostasis of number of cells	14/88	256/18866	1.32385e-11	5.14575e-10	2.2463e-10	BCL2/BAX/CASP3/AKT1/VEGFA/RB1/IL6/HMOX1/IL2/SOD1/HIF1A/STAT1/NOS3/MAPK14	14
GO:0033273	response to vitamin	10/88	91/18866	1.36115e-11	5.2175e-10	2.27763e-10	PTGS2/RELA/EGFR/CCND1/MDM2/PPARG/F7/PPARD/CXCL10/SPP1	10
GO:0032102	negative regulation of response to external stimulus	17/88	433/18866	1.37149e-11	5.2175e-10	2.27763e-10	IL10/RB1/PPARG/IL2/IL4/PLAU/SOD1/GJA1/CCL2/NOS3/PLAT/THBD/SERPINE1/ALOX5/PPARD/SPP1/SLC6A3	17
GO:0060135	maternal process involved in female pregnancy	9/88	64/18866	1.53495e-11	5.77786e-10	2.52224e-10	PTGS2/RXRA/PGR/ESR1/AKT1/MAPK1/GJA1/PPARD/SPP1	9
GO:0045931	positive regulation of mitotic cell cycle	12/88	168/18866	1.91376e-11	7.12877e-10	3.11196e-10	EGFR/AKT1/CCND1/RB1/MDM2/APP/CCNB1/INSR/EGF/IL1B/IL1A/IGF2	12
GO:0009416	response to light stimulus	15/88	319/18866	1.98452e-11	7.31613e-10	3.19375e-10	PTGS2/BCL2/BAX/CASP9/CASP3/RELA/EGFR/AKT1/CCND1/CDKN1A/MDM2/APP/PCNA/HIF1A/MAPK8	15
GO:0007584	response to nutrient	12/88	171/18866	2.35716e-11	8.60123e-10	3.75475e-10	PTGS2/RELA/EGFR/CCND1/MDM2/PPARG/HMOX1/F7/STAT1/PPARD/CXCL10/SPP1	12
GO:0050670	regulation of lymphocyte proliferation	13/88	219/18866	2.71221e-11	9.79684e-10	4.27667e-10	BCL2/CASP3/CDKN1A/IL10/IL6/ERBB2/IL2/IL4/CD40LG/IL1B/VCAM1/IL1A/IGF2	13
GO:0009896	positive regulation of catabolic process	17/88	454/18866	2.88588e-11	1.03199e-09	4.50502e-10	ADRB2/BAX/AKT1/IL6/MDM2/APP/HMOX1/IFNG/IL4/INSR/EGF/HIF1A/GJA1/IL1B/NFE2L2/HK2/KDR	17
GO:0031331	positive regulation of cellular catabolic process	16/88	390/18866	3.05596e-11	1.08199e-09	4.72329e-10	ADRB2/BAX/AKT1/IL6/MDM2/APP/HMOX1/IFNG/IL4/INSR/EGF/HIF1A/IL1B/NFE2L2/HK2/KDR	16
GO:0062012	regulation of small molecule metabolic process	17/88	456/18866	3.0915e-11	1.08384e-09	4.73136e-10	PTGS2/NOS2/AKT1/APP/PPARG/IFNG/IL4/INSR/EGF/ODC1/SOD1/HIF1A/IL1B/NOS3/PPARD/IGF2/APOB	17
GO:0010634	positive regulation of epithelial cell migration	12/88	176/18866	3.30706e-11	1.14816e-09	5.01213e-10	PTGS2/JUN/AKT1/VEGFA/MMP9/HMOX1/IFNG/MET/HIF1A/NOS3/NFE2L2/KDR	12
GO:0050863	regulation of T cell activation	15/88	332/18866	3.49043e-11	1.20017e-09	5.23919e-10	CASP3/AKT1/IL10/IL6/ERBB2/IL2/IFNG/IL4/CD40LG/SOD1/IL1B/CCL2/VCAM1/IL1A/IGF2	15
GO:0008585	female gonad development	10/88	100/18866	3.54375e-11	1.2069e-09	5.26855e-10	PGR/ESR1/BCL2/BAX/CASP3/VEGFA/ICAM1/INSR/SOD1/NOS3	10
GO:0048771	tissue remodeling	12/88	178/18866	3.77565e-11	1.27375e-09	5.56037e-10	ADRB2/BAX/EGFR/MMP2/IL6/MDM2/IL2/HIF1A/GJA1/NOS3/IL1A/SPP1	12
GO:0045787	positive regulation of cell cycle	16/88	396/18866	3.83532e-11	1.28179e-09	5.59546e-10	BAX/EGFR/AKT1/CCND1/CDKN1A/IL10/RB1/MDM2/APP/PCNA/CCNB1/INSR/EGF/IL1B/IL1A/IGF2	16
GO:0050920	regulation of chemotaxis	13/88	229/18866	4.74521e-11	1.57119e-09	6.85882e-10	VEGFA/MAPK1/IL6/IL4/MET/F7/F3/CCL2/CXCL8/SERPINE1/CXCL10/KDR/MAPK14	13
GO:0046651	lymphocyte proliferation	14/88	283/18866	5.05051e-11	1.65694e-09	7.23314e-10	BCL2/BAX/CASP3/CDKN1A/IL10/IL6/ERBB2/IL2/IL4/CD40LG/IL1B/VCAM1/IL1A/IGF2	14
GO:1903034	regulation of response to wounding	12/88	183/18866	5.22192e-11	1.6976e-09	7.41063e-10	IL10/F7/PLAU/F3/GJA1/NOS3/PLAT/THBD/SERPINE1/ALOX5/NFE2L2/SPP1	12
GO:0030879	mammary gland development	11/88	142/18866	5.79417e-11	1.8504e-09	8.07767e-10	PGR/ESR1/BAX/AKT1/VEGFA/CCND1/MAPK1/EGF/HIF1A/HK2/SLC6A3	11
GO:0046545	development of primary female sexual characteristics	10/88	105/18866	5.79544e-11	1.8504e-09	8.07767e-10	PGR/ESR1/BCL2/BAX/CASP3/VEGFA/ICAM1/INSR/SOD1/NOS3	10
GO:0035296	regulation of tube diameter	11/88	143/18866	6.25345e-11	1.96161e-09	8.56313e-10	PTGS2/ADRB2/EGFR/AKT1/HMOX1/ICAM1/SOD1/GJA1/NOS3/PPARD/CRP	11
GO:0097746	regulation of blood vessel diameter	11/88	143/18866	6.25345e-11	1.96161e-09	8.56313e-10	PTGS2/ADRB2/EGFR/AKT1/HMOX1/ICAM1/SOD1/GJA1/NOS3/PPARD/CRP	11
GO:0071453	cellular response to oxygen levels	13/88	235/18866	6.55374e-11	2.03793e-09	8.89629e-10	PTGS2/BCL2/AKT1/VEGFA/MDM2/PPARG/HMOX1/ICAM1/CCNB1/HIF1A/NFE2L2/PPARD/CCNA2	13
GO:0038034	signal transduction in absence of ligand	9/88	75/18866	6.71488e-11	2.04415e-09	8.92345e-10	BCL2/BAX/CASP9/CASP3/AKT1/IL2/IL4/IL1B/IL1A	9
GO:0097192	extrinsic apoptotic signaling pathway in absence of ligand	9/88	75/18866	6.71488e-11	2.04415e-09	8.92345e-10	BCL2/BAX/CASP9/CASP3/AKT1/IL2/IL4/IL1B/IL1A	9
GO:0035150	regulation of tube size	11/88	144/18866	6.74524e-11	2.04415e-09	8.92345e-10	PTGS2/ADRB2/EGFR/AKT1/HMOX1/ICAM1/SOD1/GJA1/NOS3/PPARD/CRP	11
GO:0050708	regulation of protein secretion	15/88	352/18866	7.94383e-11	2.38715e-09	1.04208e-09	ACHE/OPRM1/NOS2/EGFR/IL10/IL6/IL2/IFNG/CD40LG/HIF1A/GJA1/IL1B/ALOX5/IL1A/PPARD	15
GO:0002526	acute inflammatory response	10/88	111/18866	1.01224e-10	3.01648e-09	1.3168e-09	PTGS2/OPRM1/IL6/PPARG/ICAM1/IL4/F3/IL1B/IL1A/CRP	10
GO:0070665	positive regulation of leukocyte proliferation	11/88	150/18866	1.04998e-10	3.10308e-09	1.35461e-09	BCL2/CDKN1A/MAPK1/IL6/IL2/IL4/CD40LG/IL1B/VCAM1/IL1A/IGF2	11
GO:0006809	nitric oxide biosynthetic process	9/88	79/18866	1.08384e-10	3.15748e-09	1.37835e-09	PTGS2/NOS2/AKT1/IL10/ICAM1/IFNG/INSR/IL1B/NOS3	9
GO:0070997	neuron death	15/88	360/18866	1.08793e-10	3.15748e-09	1.37835e-09	BCL2/BAX/CASP9/JUN/CASP3/CASP8/AKT1/IL10/RB1/APP/HMOX1/IFNG/SOD1/HIF1A/CCL2	15
GO:0042098	T cell proliferation	12/88	195/18866	1.09488e-10	3.15748e-09	1.37835e-09	BAX/CASP3/IL10/IL6/ERBB2/IL2/IL4/CD40LG/IL1B/VCAM1/IL1A/IGF2	12
GO:0010632	regulation of epithelial cell migration	14/88	301/18866	1.14268e-10	3.26898e-09	1.42703e-09	PTGS2/JUN/AKT1/VEGFA/MMP9/PPARG/HMOX1/IFNG/IL4/MET/HIF1A/NOS3/NFE2L2/KDR	14
GO:0010631	epithelial cell migration	15/88	365/18866	1.319e-10	3.74346e-09	1.63415e-09	PTGS2/JUN/AKT1/VEGFA/MMP9/PPARG/HMOX1/IFNG/IL4/MET/HIF1A/NOS3/NFE2L2/PPARD/KDR	15
GO:0010039	response to iron ion	7/88	33/18866	1.45862e-10	4.10711e-09	1.7929e-09	BCL2/CCND1/MDM2/HMOX1/CCNB1/HIF1A/SLC6A3	7
GO:0090132	epithelium migration	15/88	368/18866	1.4785e-10	4.13055e-09	1.80313e-09	PTGS2/JUN/AKT1/VEGFA/MMP9/PPARG/HMOX1/IFNG/IL4/MET/HIF1A/NOS3/NFE2L2/PPARD/KDR	15
GO:0018105	peptidyl-serine phosphorylation	14/88	310/18866	1.68463e-10	4.66994e-09	2.0386e-09	PTGS2/BCL2/BAX/EGFR/AKT1/VEGFA/MAPK1/IL6/APP/CCNB1/IFNG/CHUK/MAPK14/MAPK8	14
GO:0090130	tissue migration	15/88	374/18866	1.85193e-10	5.09422e-09	2.22381e-09	PTGS2/JUN/AKT1/VEGFA/MMP9/PPARG/HMOX1/IFNG/IL4/MET/HIF1A/NOS3/NFE2L2/PPARD/KDR	15
GO:0046209	nitric oxide metabolic process	9/88	84/18866	1.90238e-10	5.19144e-09	2.26625e-09	PTGS2/NOS2/AKT1/IL10/ICAM1/IFNG/INSR/IL1B/NOS3	9
GO:1904645	response to amyloid-beta	8/88	56/18866	1.9163e-10	5.19144e-09	2.26625e-09	ADRB2/MMP2/MMP9/APP/ICAM1/MMP3/GJA1/VCAM1	8
GO:0046660	female sex differentiation	10/88	119/18866	2.02742e-10	5.45117e-09	2.37963e-09	PGR/ESR1/BCL2/BAX/CASP3/VEGFA/ICAM1/INSR/SOD1/NOS3	10
GO:0043434	response to peptide hormone	16/88	447/18866	2.29105e-10	6.11403e-09	2.669e-09	PTGS2/RELA/AKT1/IL10/MDM2/PPARG/ICAM1/INSR/F7/STAT1/GJA1/IL1B/NFE2L2/CHUK/IGF2/CCNA2	16
GO:0071456	cellular response to hypoxia	12/88	208/18866	2.31266e-10	6.12599e-09	2.67421e-09	PTGS2/BCL2/AKT1/VEGFA/MDM2/HMOX1/ICAM1/CCNB1/HIF1A/NFE2L2/PPARD/CCNA2	12
GO:0002791	regulation of peptide secretion	15/88	381/18866	2.39622e-10	6.28444e-09	2.74338e-09	ACHE/OPRM1/NOS2/EGFR/IL10/IL6/IL2/IFNG/CD40LG/HIF1A/GJA1/IL1B/ALOX5/IL1A/PPARD	15
GO:2001236	regulation of extrinsic apoptotic signaling pathway	11/88	162/18866	2.40763e-10	6.28444e-09	2.74338e-09	BCL2/CASP8/RELA/AKT1/HMOX1/ICAM1/IL4/IL1B/NOS3/SERPINE1/IL1A	11
GO:1904705	regulation of vascular associated smooth muscle cell proliferation	9/88	87/18866	2.62066e-10	6.69391e-09	2.92213e-09	JUN/CDKN1A/MMP2/MMP9/IL10/MDM2/PPARG/HMOX1/GJA1	9
GO:1990874	vascular associated smooth muscle cell proliferation	9/88	87/18866	2.62066e-10	6.69391e-09	2.92213e-09	JUN/CDKN1A/MMP2/MMP9/IL10/MDM2/PPARG/HMOX1/GJA1	9
GO:2001057	reactive nitrogen species metabolic process	9/88	87/18866	2.62066e-10	6.69391e-09	2.92213e-09	PTGS2/NOS2/AKT1/IL10/ICAM1/IFNG/INSR/IL1B/NOS3	9
GO:0050679	positive regulation of epithelial cell proliferation	12/88	211/18866	2.72831e-10	6.91947e-09	3.0206e-09	JUN/EGFR/AKT1/VEGFA/CCND1/IL10/ERBB2/HMOX1/HIF1A/F3/IGF2/KDR	12
GO:0001893	maternal placenta development	7/88	36/18866	2.81818e-10	7.09705e-09	3.09812e-09	PTGS2/RXRA/AKT1/MAPK1/GJA1/PPARD/SPP1	7
GO:0002688	regulation of leukocyte chemotaxis	10/88	124/18866	3.05129e-10	7.63037e-09	3.33093e-09	VEGFA/MAPK1/IL6/IL4/F7/CCL2/CXCL8/SERPINE1/CXCL10/MAPK14	10
GO:0042129	regulation of T cell proliferation	11/88	167/18866	3.33616e-10	8.28479e-09	3.61661e-09	CASP3/IL10/IL6/ERBB2/IL2/IL4/CD40LG/IL1B/VCAM1/IL1A/IGF2	11
GO:0036294	cellular response to decreased oxygen levels	12/88	218/18866	3.97297e-10	9.67454e-09	4.22329e-09	PTGS2/BCL2/AKT1/VEGFA/MDM2/HMOX1/ICAM1/CCNB1/HIF1A/NFE2L2/PPARD/CCNA2	12
GO:0071214	cellular response to abiotic stimulus	14/88	331/18866	3.97695e-10	9.67454e-09	4.22329e-09	PTGS2/BAX/CASP9/CASP3/CASP8/EGFR/AKT1/CDKN1A/MDM2/PCNA/GJA1/IL1B/MAPK14/MAPK8	14
GO:0104004	cellular response to environmental stimulus	14/88	331/18866	3.97695e-10	9.67454e-09	4.22329e-09	PTGS2/BAX/CASP9/CASP3/CASP8/EGFR/AKT1/CDKN1A/MDM2/PCNA/GJA1/IL1B/MAPK14/MAPK8	14
GO:0018209	peptidyl-serine modification	14/88	333/18866	4.30223e-10	1.03951e-08	4.53785e-09	PTGS2/BCL2/BAX/EGFR/AKT1/VEGFA/MAPK1/IL6/APP/CCNB1/IFNG/CHUK/MAPK14/MAPK8	14
GO:0045927	positive regulation of growth	13/88	274/18866	4.37982e-10	1.04531e-08	4.56317e-09	BCL2/EGFR/AKT1/VEGFA/MAPK1/ERBB2/IL2/CCNB1/INSR/PPARD/IGF2/SLC6A3/MAPK14	13
GO:1901653	cellular response to peptide	15/88	398/18866	4.38471e-10	1.04531e-08	4.56317e-09	ADRB2/RELA/AKT1/MDM2/APP/PPARG/ICAM1/INSR/STAT1/GJA1/IL1B/VCAM1/NFE2L2/IGF2/CCNA2	15
GO:0043491	protein kinase B signaling	13/88	278/18866	5.23164e-10	1.23896e-08	5.40852e-09	ESR1/EGFR/AKT1/ERBB2/INSR/MET/F7/EGF/F3/IL1B/CCL2/IGF2/KDR	13
GO:1904035	regulation of epithelial cell apoptotic process	9/88	94/18866	5.29275e-10	1.24519e-08	5.4357e-09	IL6/HMOX1/ICAM1/IL4/CD40LG/CCL2/SERPINE1/NFE2L2/KDR	9
GO:0001101	response to acid chemical	10/88	132/18866	5.66167e-10	1.32328e-08	5.77658e-09	CASP3/RELA/EGFR/VEGFA/MMP2/PCNA/ICAM1/F7/COL3A1/CHUK	10
GO:0002690	positive regulation of leukocyte chemotaxis	9/88	96/18866	6.40287e-10	1.4868e-08	6.4904e-09	VEGFA/MAPK1/IL6/IL4/F7/CXCL8/SERPINE1/CXCL10/MAPK14	9
GO:0001667	ameboidal-type cell migration	16/88	481/18866	6.66517e-10	1.53772e-08	6.7127e-09	PTGS2/JUN/AKT1/VEGFA/MMP9/PPARG/HMOX1/IFNG/IL4/MET/HIF1A/GJA1/NOS3/NFE2L2/PPARD/KDR	16
GO:0050671	positive regulation of lymphocyte proliferation	10/88	136/18866	7.59641e-10	1.74133e-08	7.60154e-09	BCL2/CDKN1A/IL6/IL2/IL4/CD40LG/IL1B/VCAM1/IL1A/IGF2	10
GO:0032946	positive regulation of mononuclear cell proliferation	10/88	137/18866	8.16368e-10	1.85945e-08	8.11715e-09	BCL2/CDKN1A/IL6/IL2/IL4/CD40LG/IL1B/VCAM1/IL1A/IGF2	10
GO:0009266	response to temperature stimulus	12/88	233/18866	8.51637e-10	1.9275e-08	8.41424e-09	PTGS2/ADRB2/CASP8/AKT1/CDKN1A/MAPK1/PPARG/HMOX1/SOD1/NOS3/IL1A/CXCL10	12
GO:0097193	intrinsic apoptotic signaling pathway	13/88	290/18866	8.7697e-10	1.97236e-08	8.61004e-09	PTGS2/BCL2/BAX/CASP9/CASP3/AKT1/CDKN1A/MMP9/MDM2/HMOX1/SOD1/HIF1A/NFE2L2	13
GO:0097305	response to alcohol	12/88	234/18866	8.94313e-10	1.99879e-08	8.72543e-09	MAOB/OPRM1/CASP8/AKT1/CCND1/CDKN1A/PPARG/ICAM1/IL2/F7/SOD1/SLC6A3	12
GO:0072577	endothelial cell apoptotic process	8/88	68/18866	9.53014e-10	2.11676e-08	9.2404e-09	IL10/ICAM1/IL4/CD40LG/CCL2/SERPINE1/NFE2L2/KDR	8
GO:2000045	regulation of G1/S transition of mitotic cell cycle	11/88	185/18866	9.93871e-10	2.19388e-08	9.57707e-09	BCL2/BAX/EGFR/AKT1/CCND1/CDKN1A/RB1/MDM2/PCNA/CCNB1/CCL2	11
GO:0071356	cellular response to tumor necrosis factor	13/88	297/18866	1.17256e-09	2.57244e-08	1.12296e-08	CASP8/RELA/AKT1/MAPK1/ICAM1/CD40LG/STAT1/CCL2/CXCL8/NFE2L2/CHUK/MAPK14/APOB	13
GO:0006367	transcription initiation from RNA polymerase II promoter	11/88	189/18866	1.24687e-09	2.71878e-08	1.18685e-08	RXRA/PGR/NR3C2/ESR1/BAX/CCND1/CDKN1A/PPARG/CCNB1/PPARD/NR3C1	11
GO:0010212	response to ionizing radiation	10/88	144/18866	1.33073e-09	2.88407e-08	1.259e-08	BCL2/BAX/CASP3/CCND1/CDKN1A/MDM2/ICAM1/THBD/CXCL10/MAPK14	10
GO:0051402	neuron apoptotic process	12/88	245/18866	1.50891e-09	3.25051e-08	1.41896e-08	BCL2/BAX/CASP9/JUN/CASP3/IL10/RB1/APP/HMOX1/SOD1/HIF1A/CCL2	12
GO:0048511	rhythmic process	13/88	305/18866	1.61924e-09	3.46502e-08	1.5126e-08	PGR/ESR1/OPRM1/JUN/CASP3/NOS2/EGFR/PCNA/PPARG/F7/NOS3/SERPINE1/MAPK8	13
GO:0055123	digestive system development	10/88	147/18866	1.62786e-09	3.46502e-08	1.5126e-08	BCL2/EGFR/CDKN1A/RB1/CCNB1/INSR/HIF1A/CXCL8/COL3A1/IGF2	10
GO:0006352	DNA-templated transcription, initiation	12/88	249/18866	1.81337e-09	3.83705e-08	1.67501e-08	RXRA/PGR/NR3C2/ESR1/BAX/JUN/CCND1/CDKN1A/PPARG/CCNB1/PPARD/NR3C1	12
GO:0018108	peptidyl-tyrosine phosphorylation	14/88	374/18866	1.93626e-09	4.07297e-08	1.778e-08	EGFR/VEGFA/IL6/APP/ERBB2/ICAM1/IL2/IFNG/IL4/INSR/MET/EGF/IGF2/KDR	14
GO:0061041	regulation of wound healing	10/88	151/18866	2.11511e-09	4.42318e-08	1.93088e-08	F7/PLAU/F3/GJA1/NOS3/PLAT/THBD/SERPINE1/ALOX5/NFE2L2	10
GO:0018212	peptidyl-tyrosine modification	14/88	377/18866	2.14567e-09	4.46101e-08	1.94739e-08	EGFR/VEGFA/IL6/APP/ERBB2/ICAM1/IL2/IFNG/IL4/INSR/MET/EGF/IGF2/KDR	14
GO:1903532	positive regulation of secretion by cell	13/88	313/18866	2.21533e-09	4.5792e-08	1.99899e-08	ACHE/EGFR/IL10/IL6/IL2/IFNG/IL4/HIF1A/GJA1/IL1B/IL1A/PPARD/SPP1	13
GO:0002262	myeloid cell homeostasis	10/88	154/18866	2.56143e-09	5.26418e-08	2.298e-08	BAX/CASP3/VEGFA/RB1/IL6/HMOX1/SOD1/HIF1A/STAT1/MAPK14	10
GO:0001938	positive regulation of endothelial cell proliferation	9/88	113/18866	2.76473e-09	5.64953e-08	2.46622e-08	JUN/AKT1/VEGFA/IL10/HMOX1/HIF1A/F3/IGF2/KDR	9
GO:1903708	positive regulation of hemopoiesis	11/88	204/18866	2.79115e-09	5.6711e-08	2.47564e-08	JUN/CASP8/RB1/IL2/IFNG/IL4/HIF1A/STAT1/IL1B/IL1A/MAPK14	11
GO:0043200	response to amino acid	9/88	114/18866	2.99038e-09	6.03537e-08	2.63466e-08	CASP3/RELA/EGFR/MMP2/PCNA/ICAM1/F7/COL3A1/CHUK	9
GO:1901214	regulation of neuron death	13/88	321/18866	3.00418e-09	6.03537e-08	2.63466e-08	BCL2/BAX/CASP9/JUN/CASP3/CASP8/AKT1/IL10/HMOX1/IFNG/SOD1/HIF1A/CCL2	13
GO:0001894	tissue homeostasis	12/88	261/18866	3.08809e-09	6.14358e-08	2.68189e-08	PTGS2/ADRB2/BCL2/BAX/EGFR/VEGFA/RB1/IL6/SOD1/GJA1/NOS3/SPP1	12
GO:1902806	regulation of cell cycle G1/S phase transition	11/88	206/18866	3.09241e-09	6.14358e-08	2.68189e-08	BCL2/BAX/EGFR/AKT1/CCND1/CDKN1A/RB1/MDM2/PCNA/CCNB1/CCL2	11
GO:0045981	positive regulation of nucleotide metabolic process	7/88	50/18866	3.19903e-09	6.28557e-08	2.74388e-08	NOS2/APP/IFNG/IL4/INSR/HIF1A/NOS3	7
GO:1900544	positive regulation of purine nucleotide metabolic process	7/88	50/18866	3.19903e-09	6.28557e-08	2.74388e-08	NOS2/APP/IFNG/IL4/INSR/HIF1A/NOS3	7
GO:0043536	positive regulation of blood vessel endothelial cell migration	8/88	79/18866	3.22658e-09	6.30506e-08	2.75239e-08	PTGS2/AKT1/VEGFA/HMOX1/HIF1A/NOS3/NFE2L2/KDR	8
GO:0009306	protein secretion	15/88	462/18866	3.3653e-09	6.54039e-08	2.85512e-08	ACHE/OPRM1/NOS2/EGFR/IL10/IL6/IL2/IFNG/CD40LG/HIF1A/GJA1/IL1B/ALOX5/IL1A/PPARD	15
GO:0035592	establishment of protein localization to extracellular region	15/88	463/18866	3.46516e-09	6.69806e-08	2.92394e-08	ACHE/OPRM1/NOS2/EGFR/IL10/IL6/IL2/IFNG/CD40LG/HIF1A/GJA1/IL1B/ALOX5/IL1A/PPARD	15
GO:1902893	regulation of pri-miRNA transcription by RNA polymerase II	7/88	51/18866	3.69404e-09	7.10209e-08	3.10032e-08	JUN/RELA/IL10/PPARG/HIF1A/PPARD/NR3C1	7
GO:0070555	response to interleukin-1	11/88	211/18866	3.97676e-09	7.60476e-08	3.31975e-08	RELA/IL6/APP/ICAM1/HIF1A/IL1B/CCL2/SELE/CXCL8/IL1A/CHUK	11
GO:0060249	anatomical structure homeostasis	15/88	469/18866	4.12347e-09	7.84337e-08	3.42391e-08	PTGS2/ADRB2/BCL2/BAX/EGFR/VEGFA/MAPK1/RB1/IL6/PCNA/SOD1/HIF1A/GJA1/NOS3/SPP1	15
GO:0071692	protein localization to extracellular region	15/88	470/18866	4.24371e-09	8.02936e-08	3.50511e-08	ACHE/OPRM1/NOS2/EGFR/IL10/IL6/IL2/IFNG/CD40LG/HIF1A/GJA1/IL1B/ALOX5/IL1A/PPARD	15
GO:0030193	regulation of blood coagulation	8/88	82/18866	4.35836e-09	8.20289e-08	3.58085e-08	F7/PLAU/F3/NOS3/PLAT/THBD/SERPINE1/NFE2L2	8
GO:0051091	positive regulation of DNA-binding transcription factor activity	12/88	270/18866	4.52349e-09	8.46911e-08	3.69707e-08	ESR1/RELA/AKT1/VEGFA/IL10/IL6/APP/PPARG/ICAM1/CD40LG/IL1B/CHUK	12
GO:0050870	positive regulation of T cell activation	11/88	214/18866	4.61008e-09	8.58627e-08	3.74821e-08	AKT1/IL6/IL2/IFNG/IL4/CD40LG/IL1B/CCL2/VCAM1/IL1A/IGF2	11
GO:0048145	regulation of fibroblast proliferation	8/88	83/18866	4.80506e-09	8.85717e-08	3.86647e-08	ESR1/BAX/JUN/EGFR/CDKN1A/PPARG/CCNB1/CCNA2	8
GO:1900046	regulation of hemostasis	8/88	83/18866	4.80506e-09	8.85717e-08	3.86647e-08	F7/PLAU/F3/NOS3/PLAT/THBD/SERPINE1/NFE2L2	8
GO:0043281	regulation of cysteine-type endopeptidase activity involved in apoptotic process	11/88	215/18866	4.84039e-09	8.87654e-08	3.87493e-08	PTGS2/BAX/CASP9/CASP8/AKT1/VEGFA/MMP9/MDM2/PPARG/BIRC5/F3	11
GO:0061614	pri-miRNA transcription by RNA polymerase II	7/88	53/18866	4.88137e-09	8.90602e-08	3.8878e-08	JUN/RELA/IL10/PPARG/HIF1A/PPARD/NR3C1	7
GO:0048144	fibroblast proliferation	8/88	84/18866	5.29083e-09	9.60407e-08	4.19252e-08	ESR1/BAX/JUN/EGFR/CDKN1A/PPARG/CCNB1/CCNA2	8
GO:0002696	positive regulation of leukocyte activation	14/88	406/18866	5.53388e-09	9.99453e-08	4.36297e-08	BCL2/AKT1/CDKN1A/IL10/IL6/IL2/IFNG/IL4/CD40LG/IL1B/CCL2/VCAM1/IL1A/IGF2	14
GO:1903829	positive regulation of cellular protein localization	13/88	338/18866	5.58406e-09	1.00345e-07	4.38041e-08	PTGS2/BCL2/CASP8/EGFR/AKT1/MAPK1/MDM2/ERBB2/IFNG/EGF/IL1B/MAPK14/MAPK8	13
GO:0051047	positive regulation of secretion	13/88	340/18866	5.99265e-09	1.07149e-07	4.67742e-08	ACHE/EGFR/IL10/IL6/IL2/IFNG/IL4/HIF1A/GJA1/IL1B/IL1A/PPARD/SPP1	13
GO:0051100	negative regulation of binding	10/88	169/18866	6.29894e-09	1.12065e-07	4.89202e-08	ADRB2/BAX/JUN/MAP2/AKT1/CDKN1A/IL10/HMOX1/MET/MAPK8	10
GO:0001503	ossification	14/88	412/18866	6.66794e-09	1.18042e-07	5.15297e-08	PTGS2/ADRB2/ACHE/BCL2/EGFR/AKT1/MMP2/MAPK1/IL6/HIF1A/ALOX5/SPP1/IGF2/MAPK14	14
GO:0032388	positive regulation of intracellular transport	11/88	222/18866	6.76252e-09	1.18543e-07	5.17483e-08	PTGS2/BCL2/CASP8/MAP2/MAPK1/MDM2/ERBB2/IFNG/IL1B/MAPK14/MAPK8	11
GO:0097529	myeloid leukocyte migration	11/88	222/18866	6.76252e-09	1.18543e-07	5.17483e-08	VEGFA/MAPK1/IL6/IL4/IL1B/CCL2/CXCL8/SERPINE1/CXCL2/CXCL10/MAPK14	11
GO:1905952	regulation of lipid localization	10/88	171/18866	7.05482e-09	1.23019e-07	5.37022e-08	PON1/AKT1/IL6/PPARG/EGF/IL1B/PPARD/CRP/SPP1/APOB	10
GO:0008406	gonad development	11/88	223/18866	7.08666e-09	1.23019e-07	5.37022e-08	PGR/ESR1/BCL2/BAX/CASP3/VEGFA/CCND1/ICAM1/INSR/SOD1/NOS3	11
GO:0097421	liver regeneration	6/88	32/18866	7.12231e-09	1.2304e-07	5.37116e-08	EGFR/CCND1/IL10/IL6/PCNA/HMOX1	6
GO:2000134	negative regulation of G1/S transition of mitotic cell cycle	9/88	126/18866	7.25984e-09	1.24813e-07	5.44855e-08	BCL2/BAX/CCND1/CDKN1A/RB1/MDM2/PCNA/CCNB1/CCL2	9
GO:0050714	positive regulation of protein secretion	10/88	172/18866	7.46206e-09	1.27676e-07	5.57353e-08	ACHE/EGFR/IL10/IL6/IL2/IFNG/HIF1A/GJA1/IL1A/PPARD	10
GO:0010506	regulation of autophagy	13/88	347/18866	7.645e-09	1.30183e-07	5.68298e-08	ADRB2/BCL2/CASP3/AKT1/IL10/HMOX1/IFNG/IL4/MET/HIF1A/HK2/KDR/MAPK8	13
GO:0050818	regulation of coagulation	8/88	88/18866	7.68384e-09	1.30225e-07	5.68478e-08	F7/PLAU/F3/NOS3/PLAT/THBD/SERPINE1/NFE2L2	8
GO:0050867	positive regulation of cell activation	14/88	421/18866	8.76892e-09	1.47913e-07	6.45695e-08	BCL2/AKT1/CDKN1A/IL10/IL6/IL2/IFNG/IL4/CD40LG/IL1B/CCL2/VCAM1/IL1A/IGF2	14
GO:0045137	development of primary sexual characteristics	11/88	229/18866	9.34024e-09	1.56811e-07	6.84535e-08	PGR/ESR1/BCL2/BAX/CASP3/VEGFA/CCND1/ICAM1/INSR/SOD1/NOS3	11
GO:0010001	glial cell differentiation	11/88	230/18866	9.77249e-09	1.63301e-07	7.12868e-08	RELA/EGFR/AKT1/MAPK1/IL6/APP/ERBB2/PPARG/IFNG/SOD1/IL1B	11
GO:0051251	positive regulation of lymphocyte activation	13/88	357/18866	1.07239e-08	1.78366e-07	7.78631e-08	BCL2/AKT1/CDKN1A/IL6/IL2/IFNG/IL4/CD40LG/IL1B/CCL2/VCAM1/IL1A/IGF2	13
GO:0010595	positive regulation of endothelial cell migration	9/88	132/18866	1.09346e-08	1.79789e-07	7.84842e-08	PTGS2/AKT1/VEGFA/HMOX1/MET/HIF1A/NOS3/NFE2L2/KDR	9
GO:1902807	negative regulation of cell cycle G1/S phase transition	9/88	132/18866	1.09346e-08	1.79789e-07	7.84842e-08	BCL2/BAX/CCND1/CDKN1A/RB1/MDM2/PCNA/CCNB1/CCL2	9
GO:1900407	regulation of cellular response to oxidative stress	8/88	92/18866	1.09603e-08	1.79789e-07	7.84842e-08	AKT1/IL10/MET/MMP3/SOD1/HIF1A/ALOX5/NFE2L2	8
GO:0030099	myeloid cell differentiation	14/88	431/18866	1.17965e-08	1.92437e-07	8.40058e-08	CASP9/JUN/CASP3/CASP8/VEGFA/MMP9/RB1/APP/PPARG/IFNG/IL4/HIF1A/STAT1/MAPK14	14
GO:0061900	glial cell activation	7/88	60/18866	1.19124e-08	1.92437e-07	8.40058e-08	JUN/EGFR/IL6/APP/IFNG/IL4/IL1B	7
GO:0097755	positive regulation of blood vessel diameter	7/88	60/18866	1.19124e-08	1.92437e-07	8.40058e-08	ADRB2/EGFR/HMOX1/SOD1/GJA1/NOS3/PPARD	7
GO:1903035	negative regulation of response to wounding	8/88	93/18866	1.19466e-08	1.92437e-07	8.40058e-08	PLAU/GJA1/NOS3/PLAT/THBD/SERPINE1/ALOX5/SPP1	8
GO:0051146	striated muscle cell differentiation	12/88	295/18866	1.2175e-08	1.95237e-07	8.52281e-08	RXRA/BCL2/CASP3/AKT1/VEGFA/RB1/CCNB1/IL4/CXCL10/CHUK/IGF2/MAPK14	12
GO:0090316	positive regulation of intracellular protein transport	10/88	182/18866	1.28339e-08	2.04884e-07	8.94394e-08	PTGS2/BCL2/CASP8/MAPK1/MDM2/ERBB2/IFNG/IL1B/MAPK14/MAPK8	10
GO:2000116	regulation of cysteine-type endopeptidase activity	11/88	239/18866	1.45439e-08	2.31151e-07	1.00906e-07	PTGS2/BAX/CASP9/CASP8/AKT1/VEGFA/MMP9/MDM2/PPARG/BIRC5/F3	11
GO:2000351	regulation of endothelial cell apoptotic process	7/88	62/18866	1.50555e-08	2.38224e-07	1.03993e-07	ICAM1/IL4/CD40LG/CCL2/SERPINE1/NFE2L2/KDR	7
GO:0030098	lymphocyte differentiation	13/88	368/18866	1.53721e-08	2.42161e-07	1.05712e-07	BCL2/BAX/IL10/IL6/ERBB2/IL2/IFNG/IL4/CD40LG/SOD1/IL1B/VCAM1/IL1A	13
GO:0045862	positive regulation of proteolysis	13/88	370/18866	1.63906e-08	2.57074e-07	1.12222e-07	BAX/CASP9/CASP8/AKT1/MDM2/APP/PPARG/IFNG/EGF/F3/IL1B/NFE2L2/MAPK14	13
GO:0048639	positive regulation of developmental growth	10/88	187/18866	1.66277e-08	2.58507e-07	1.12848e-07	BCL2/AKT1/VEGFA/MAPK1/CCNB1/INSR/PPARD/IGF2/SLC6A3/MAPK14	10
GO:0036473	cell death in response to oxidative stress	8/88	97/18866	1.66988e-08	2.58507e-07	1.12848e-07	BCL2/AKT1/IL10/MET/MMP3/SOD1/HIF1A/NFE2L2	8
GO:0042100	B cell proliferation	8/88	97/18866	1.66988e-08	2.58507e-07	1.12848e-07	BCL2/BAX/CASP3/CDKN1A/IL10/IL2/IL4/CD40LG	8
GO:0042063	gliogenesis	12/88	307/18866	1.89494e-08	2.92082e-07	1.27504e-07	RELA/EGFR/AKT1/MAPK1/IL6/APP/ERBB2/PPARG/IFNG/SOD1/IL1B/CCL2	12
GO:0001889	liver development	9/88	141/18866	1.94859e-08	2.99063e-07	1.30552e-07	JUN/RELA/EGFR/CCND1/IL10/IL6/PCNA/HMOX1/MET	9
GO:0044843	cell cycle G1/S phase transition	12/88	310/18866	2.11012e-08	3.2247e-07	1.4077e-07	BCL2/BAX/EGFR/AKT1/CCND1/CDKN1A/RB1/MDM2/PCNA/CCNB1/CCL2/CCNA2	12
GO:0060749	mammary gland alveolus development	5/88	19/18866	2.17373e-08	3.29375e-07	1.43784e-07	ESR1/VEGFA/CCND1/EGF/HIF1A	5
GO:0061377	mammary gland lobule development	5/88	19/18866	2.17373e-08	3.29375e-07	1.43784e-07	ESR1/VEGFA/CCND1/EGF/HIF1A	5
GO:0002793	positive regulation of peptide secretion	10/88	193/18866	2.2465e-08	3.38965e-07	1.47971e-07	ACHE/EGFR/IL10/IL6/IL2/IFNG/HIF1A/GJA1/IL1A/PPARD	10
GO:0032637	interleukin-8 production	8/88	101/18866	2.30013e-08	3.42719e-07	1.49609e-07	NOS2/RELA/IL10/IL6/F3/IL1B/SERPINE1/CRP	8
GO:0042102	positive regulation of T cell proliferation	8/88	101/18866	2.30013e-08	3.42719e-07	1.49609e-07	IL6/IL2/IL4/CD40LG/IL1B/VCAM1/IL1A/IGF2	8
GO:1902882	regulation of response to oxidative stress	8/88	101/18866	2.30013e-08	3.42719e-07	1.49609e-07	AKT1/IL10/MET/MMP3/SOD1/HIF1A/ALOX5/NFE2L2	8
GO:0061008	hepaticobiliary system development	9/88	144/18866	2.34148e-08	3.47039e-07	1.51495e-07	JUN/RELA/EGFR/CCND1/IL10/IL6/PCNA/HMOX1/MET	9
GO:0032768	regulation of monooxygenase activity	7/88	66/18866	2.34853e-08	3.47039e-07	1.51495e-07	EGFR/AKT1/IFNG/HIF1A/IL1B/NOS3/IL1A	7
GO:0033135	regulation of peptidyl-serine phosphorylation	9/88	145/18866	2.48701e-08	3.65989e-07	1.59767e-07	PTGS2/BCL2/BAX/EGFR/AKT1/VEGFA/IL6/APP/IFNG	9
GO:0050918	positive chemotaxis	7/88	67/18866	2.61268e-08	3.81627e-07	1.66594e-07	VEGFA/MET/F7/F3/CXCL8/CXCL10/KDR	7
GO:0031668	cellular response to extracellular stimulus	11/88	253/18866	2.61461e-08	3.81627e-07	1.66594e-07	BCL2/JUN/CDKN1A/MAPK1/MDM2/PPARG/HMOX1/ICAM1/VCAM1/NFE2L2/MAPK8	11
GO:0043112	receptor metabolic process	10/88	198/18866	2.86434e-08	4.16377e-07	1.81763e-07	ACHE/VEGFA/IL10/PPARG/IFNG/INSR/EGF/HIF1A/SELE/CXCL8	10
GO:0043279	response to alkaloid	8/88	104/18866	2.89853e-08	4.18385e-07	1.8264e-07	OPRM1/CASP3/RELA/MDM2/PPARG/ICAM1/SLC6A3/CCNA2	8
GO:0045428	regulation of nitric oxide biosynthetic process	7/88	68/18866	2.90155e-08	4.18385e-07	1.8264e-07	PTGS2/AKT1/IL10/ICAM1/IFNG/INSR/IL1B	7
GO:1902895	positive regulation of pri-miRNA transcription by RNA polymerase II	6/88	40/18866	2.92812e-08	4.20521e-07	1.83572e-07	JUN/RELA/IL10/PPARG/HIF1A/NR3C1	6
GO:0042692	muscle cell differentiation	13/88	390/18866	3.04881e-08	4.36101e-07	1.90374e-07	RXRA/BCL2/CASP3/AKT1/VEGFA/RB1/MDM2/CCNB1/IL4/CXCL10/CHUK/IGF2/MAPK14	13
GO:0052547	regulation of peptidase activity	14/88	466/18866	3.14011e-08	4.47177e-07	1.95209e-07	PTGS2/BAX/CASP9/CASP8/AKT1/VEGFA/MMP9/MDM2/APP/PPARG/BIRC5/F3/SERPINE1/MAPK14	14
GO:0014074	response to purine-containing compound	9/88	149/18866	3.15125e-08	4.47177e-07	1.95209e-07	PTGS2/RELA/APP/PPARG/SOD1/STAT1/IL1B/THBD/SLC6A3	9
GO:0042698	ovulation cycle	7/88	69/18866	3.21702e-08	4.52916e-07	1.97714e-07	PGR/ESR1/OPRM1/CASP3/EGFR/PCNA/NOS3	7
GO:0048662	negative regulation of smooth muscle cell proliferation	7/88	69/18866	3.21702e-08	4.52916e-07	1.97714e-07	CDKN1A/IL10/PPARG/HMOX1/IFNG/NOS3/PPARD	7
GO:0032091	negative regulation of protein binding	8/88	106/18866	3.36818e-08	4.72337e-07	2.06192e-07	ADRB2/BAX/MAP2/AKT1/CDKN1A/IL10/MET/MAPK8	8
GO:0051235	maintenance of location	12/88	324/18866	3.43371e-08	4.79646e-07	2.09383e-07	BAX/AKT1/IL10/IL6/PPARG/GJA1/IL1B/PPARD/CRP/CXCL10/HK2/APOB	12
GO:0030198	extracellular matrix organization	13/88	395/18866	3.5404e-08	4.92625e-07	2.15048e-07	MMP2/MMP9/RB1/IL6/APP/MMP1/ICAM1/MMP3/VCAM1/SERPINE1/COL3A1/SPP1/KDR	13
GO:1903426	regulation of reactive oxygen species biosynthetic process	8/88	107/18866	3.62663e-08	5.02667e-07	2.19432e-07	PTGS2/AKT1/IL10/ICAM1/IFNG/INSR/IL1B/ALOX5	8
GO:0043062	extracellular structure organization	13/88	396/18866	3.6469e-08	5.03525e-07	2.19807e-07	MMP2/MMP9/RB1/IL6/APP/MMP1/ICAM1/MMP3/VCAM1/SERPINE1/COL3A1/SPP1/KDR	13
GO:0071887	leukocyte apoptotic process	8/88	108/18866	3.90199e-08	5.36674e-07	2.34277e-07	BAX/CASP9/CASP3/AKT1/IL10/IL6/IL2/HIF1A	8
GO:0061180	mammary gland epithelium development	7/88	71/18866	3.93571e-08	5.39237e-07	2.35396e-07	PGR/ESR1/BAX/AKT1/CCND1/MAPK1/HIF1A	7
GO:0033138	positive regulation of peptidyl-serine phosphorylation	8/88	109/18866	4.19518e-08	5.72594e-07	2.49958e-07	PTGS2/BCL2/EGFR/AKT1/VEGFA/IL6/APP/IFNG	8
GO:0032147	activation of protein kinase activity	12/88	331/18866	4.34163e-08	5.9033e-07	2.577e-07	ADRB2/EGFR/AKT1/VEGFA/MAPK1/IL4/INSR/CD40LG/EGF/SOD1/IL1B/MAPK14	12
GO:0150077	regulation of neuroinflammatory response	6/88	43/18866	4.59896e-08	6.2295e-07	2.7194e-07	PTGS2/MMP9/IL6/IL4/MMP3/IL1B	6
GO:0002573	myeloid leukocyte differentiation	10/88	210/18866	4.99682e-08	6.74288e-07	2.94351e-07	JUN/CASP8/VEGFA/MMP9/RB1/APP/PPARG/IFNG/IL4/MAPK14	10
GO:0043393	regulation of protein binding	10/88	211/18866	5.22564e-08	7.02514e-07	3.06673e-07	ADRB2/BAX/MAP2/AKT1/CDKN1A/MMP9/IL10/APP/MET/MAPK8	10
GO:0006801	superoxide metabolic process	7/88	74/18866	5.26595e-08	7.05282e-07	3.07881e-07	NOS2/EGFR/SOD1/NOS3/MPO/NFE2L2/CRP	7
GO:0032963	collagen metabolic process	8/88	113/18866	5.56597e-08	7.42683e-07	3.24208e-07	MMP2/MMP9/IL6/MMP1/PPARG/MMP3/HIF1A/PPARD	8
GO:0043627	response to estrogen	7/88	75/18866	5.78623e-08	7.69202e-07	3.35784e-07	ESR1/CCND1/MAPK1/MDM2/PPARG/HMOX1/F7	7
GO:0016049	cell growth	14/88	490/18866	5.85739e-08	7.75779e-07	3.38655e-07	BCL2/MAP2/EGFR/AKT1/VEGFA/CDKN1A/RB1/APP/ERBB2/PPARG/IL2/GJA1/PPARD/SPP1	14
GO:0043523	regulation of neuron apoptotic process	10/88	214/18866	5.96853e-08	7.87581e-07	3.43808e-07	BCL2/BAX/CASP9/JUN/CASP3/IL10/HMOX1/SOD1/HIF1A/CCL2	10
GO:0035094	response to nicotine	6/88	45/18866	6.0987e-08	7.98863e-07	3.48732e-07	BCL2/CASP3/RELA/MAPK1/HMOX1/SLC6A3	6
GO:0045429	positive regulation of nitric oxide biosynthetic process	6/88	45/18866	6.0987e-08	7.98863e-07	3.48732e-07	PTGS2/AKT1/ICAM1/IFNG/INSR/IL1B	6
GO:1904996	positive regulation of leukocyte adhesion to vascular endothelial cell	5/88	23/18866	6.19864e-08	8.0899e-07	3.53153e-07	RELA/IL6/ICAM1/SELE/ALOX5	5
GO:0007596	blood coagulation	12/88	343/18866	6.40858e-08	8.33348e-07	3.63786e-07	MAPK1/IL6/CD40LG/F7/PLAU/F3/NOS3/PLAT/THBD/SERPINE1/NFE2L2/COL3A1	12
GO:0043467	regulation of generation of precursor metabolites and energy	9/88	162/18866	6.49875e-08	8.42012e-07	3.67569e-07	NOS2/AKT1/APP/CCNB1/IFNG/IL4/INSR/HIF1A/IGF2	9
GO:1903201	regulation of oxidative stress-induced cell death	7/88	77/18866	6.95801e-08	8.98262e-07	3.92124e-07	AKT1/IL10/MET/MMP3/SOD1/HIF1A/NFE2L2	7
GO:1904407	positive regulation of nitric oxide metabolic process	6/88	46/18866	6.9874e-08	8.98811e-07	3.92363e-07	PTGS2/AKT1/ICAM1/IFNG/INSR/IL1B	6
GO:1903706	regulation of hemopoiesis	14/88	498/18866	7.15393e-08	9.16933e-07	4.00274e-07	JUN/CASP8/RB1/ERBB2/IL2/IFNG/IL4/SOD1/HIF1A/STAT1/IL1B/IL1A/NFE2L2/MAPK14	14
GO:0043535	regulation of blood vessel endothelial cell migration	9/88	164/18866	7.22311e-08	9.22145e-07	4.0255e-07	PTGS2/AKT1/VEGFA/PPARG/HMOX1/HIF1A/NOS3/NFE2L2/KDR	9
GO:0001558	regulation of cell growth	13/88	420/18866	7.24616e-08	9.22145e-07	4.0255e-07	BCL2/MAP2/EGFR/AKT1/VEGFA/CDKN1A/RB1/ERBB2/PPARG/IL2/GJA1/PPARD/SPP1	13
GO:0007548	sex differentiation	11/88	280/18866	7.36142e-08	9.33491e-07	4.07502e-07	PGR/ESR1/BCL2/BAX/CASP3/VEGFA/CCND1/ICAM1/INSR/SOD1/NOS3	11
GO:0007599	hemostasis	12/88	348/18866	7.50324e-08	9.48113e-07	4.13885e-07	MAPK1/IL6/CD40LG/F7/PLAU/F3/NOS3/PLAT/THBD/SERPINE1/NFE2L2/COL3A1	12
GO:0061045	negative regulation of wound healing	7/88	78/18866	7.61532e-08	9.58886e-07	4.18588e-07	PLAU/GJA1/NOS3/PLAT/THBD/SERPINE1/ALOX5	7
GO:0009615	response to virus	12/88	349/18866	7.74127e-08	9.67929e-07	4.22536e-07	BCL2/RELA/IL6/IFNG/IL4/ODC1/STAT1/IL1B/CXCL10/CHUK/MAPK14/APOB	12
GO:0050817	coagulation	12/88	349/18866	7.74127e-08	9.67929e-07	4.22536e-07	MAPK1/IL6/CD40LG/F7/PLAU/F3/NOS3/PLAT/THBD/SERPINE1/NFE2L2/COL3A1	12
GO:0030225	macrophage differentiation	6/88	47/18866	7.98014e-08	9.91988e-07	4.33038e-07	CASP8/VEGFA/MMP9/RB1/APP/IFNG	6
GO:0009408	response to heat	9/88	166/18866	8.0169e-08	9.91988e-07	4.33038e-07	PTGS2/AKT1/CDKN1A/MAPK1/HMOX1/SOD1/NOS3/IL1A/CXCL10	9
GO:2001242	regulation of intrinsic apoptotic signaling pathway	9/88	166/18866	8.0169e-08	9.91988e-07	4.33038e-07	PTGS2/BCL2/BAX/AKT1/MMP9/MDM2/SOD1/HIF1A/NFE2L2	9
GO:0031669	cellular response to nutrient levels	10/88	221/18866	8.075e-08	9.95731e-07	4.34673e-07	BCL2/JUN/CDKN1A/MAPK1/MDM2/PPARG/HMOX1/ICAM1/NFE2L2/MAPK8	10
GO:0071260	cellular response to mechanical stimulus	7/88	79/18866	8.32433e-08	1.02125e-06	4.45813e-07	PTGS2/CASP8/EGFR/AKT1/GJA1/IL1B/MAPK8	7
GO:0010822	positive regulation of mitochondrion organization	8/88	119/18866	8.33907e-08	1.02125e-06	4.45813e-07	BCL2/BAX/CASP8/MMP9/HIF1A/HK2/KDR/MAPK8	8
GO:0034250	positive regulation of cellular amide metabolic process	9/88	167/18866	8.44157e-08	1.03028e-06	4.49752e-07	RXRA/CASP3/RELA/MAPK1/IL6/APP/ERBB2/IFNG/NFE2L2	9
GO:1904036	negative regulation of epithelial cell apoptotic process	6/88	48/18866	9.08622e-08	1.10518e-06	4.82451e-07	HMOX1/ICAM1/IL4/SERPINE1/NFE2L2/KDR	6
GO:0000082	G1/S transition of mitotic cell cycle	11/88	287/18866	9.4535e-08	1.14596e-06	5.00251e-07	BCL2/BAX/EGFR/AKT1/CCND1/CDKN1A/RB1/MDM2/PCNA/CCNB1/CCL2	11
GO:0046697	decidualization	5/88	25/18866	9.71575e-08	1.16982e-06	5.10667e-07	PTGS2/MAPK1/GJA1/PPARD/SPP1	5
GO:0050927	positive regulation of positive chemotaxis	5/88	25/18866	9.71575e-08	1.16982e-06	5.10667e-07	VEGFA/F7/F3/CXCL8/KDR	5
GO:0045471	response to ethanol	8/88	122/18866	1.01233e-07	1.21479e-06	5.30301e-07	MAOB/OPRM1/CASP8/CCND1/ICAM1/IL2/SOD1/SLC6A3	8
GO:0052548	regulation of endopeptidase activity	13/88	434/18866	1.05955e-07	1.26721e-06	5.53181e-07	PTGS2/BAX/CASP9/CASP8/AKT1/VEGFA/MMP9/MDM2/APP/PPARG/BIRC5/F3/SERPINE1	13
GO:0051101	regulation of DNA binding	8/88	124/18866	1.14871e-07	1.36927e-06	5.97734e-07	JUN/MMP9/RB1/PPARG/HMOX1/IFNG/EGF/MAPK8	8
GO:1903580	positive regulation of ATP metabolic process	6/88	50/18866	1.16786e-07	1.38287e-06	6.03671e-07	APP/CCNB1/IFNG/IL4/INSR/HIF1A	6
GO:1904707	positive regulation of vascular associated smooth muscle cell proliferation	6/88	50/18866	1.16786e-07	1.38287e-06	6.03671e-07	JUN/MMP2/MMP9/IL10/MDM2/GJA1	6
GO:0050926	regulation of positive chemotaxis	5/88	26/18866	1.1985e-07	1.40739e-06	6.14376e-07	VEGFA/F7/F3/CXCL8/KDR	5
GO:0001659	temperature homeostasis	9/88	174/18866	1.20037e-07	1.40739e-06	6.14376e-07	PTGS2/ADRB2/ACHE/VEGFA/RB1/IL4/GJA1/IL1B/IL1A	9
GO:0010469	regulation of signaling receptor activity	9/88	174/18866	1.20037e-07	1.40739e-06	6.14376e-07	ADRB2/OPRM1/IL10/APP/IFNG/PLAU/EGF/CCL2/SERPINE1	9
GO:0008637	apoptotic mitochondrial changes	8/88	125/18866	1.22263e-07	1.4288e-06	6.23723e-07	BCL2/BAX/JUN/CASP8/AKT1/MMP9/HK2/MAPK8	8
GO:0051052	regulation of DNA metabolic process	12/88	365/18866	1.25885e-07	1.46634e-06	6.4011e-07	BAX/EGFR/AKT1/CDKN1A/MAPK1/IL10/IL6/PCNA/PPARG/IL2/IL4/GJA1	12
GO:0045913	positive regulation of carbohydrate metabolic process	7/88	84/18866	1.27646e-07	1.48202e-06	6.46956e-07	AKT1/APP/IFNG/INSR/EGF/HIF1A/IGF2	7
GO:0048146	positive regulation of fibroblast proliferation	6/88	51/18866	1.31865e-07	1.52604e-06	6.66173e-07	ESR1/JUN/EGFR/CDKN1A/CCNB1/CCNA2	6
GO:0071621	granulocyte chemotaxis	8/88	127/18866	1.3828e-07	1.59513e-06	6.96331e-07	MAPK1/IL4/IL1B/CCL2/CXCL8/CXCL2/CXCL10/MAPK14	8
GO:0071695	anatomical structure maturation	10/88	235/18866	1.4333e-07	1.64806e-06	7.19438e-07	PGR/BCL2/VEGFA/CDKN1A/MMP2/RB1/APP/PPARG/CCNB1/HIF1A	10
GO:0051897	positive regulation of protein kinase B signaling	9/88	178/18866	1.4577e-07	1.67075e-06	7.29343e-07	ESR1/EGFR/ERBB2/INSR/MET/F7/EGF/F3/IGF2	9
GO:0048143	astrocyte activation	5/88	27/18866	1.4655e-07	1.67432e-06	7.309e-07	EGFR/IL6/APP/IFNG/IL1B	5
GO:0048260	positive regulation of receptor-mediated endocytosis	6/88	52/18866	1.4851e-07	1.68594e-06	7.35972e-07	VEGFA/IL4/INSR/EGF/SELE/SERPINE1	6
GO:0050999	regulation of nitric-oxide synthase activity	6/88	52/18866	1.4851e-07	1.68594e-06	7.35972e-07	EGFR/AKT1/HIF1A/IL1B/NOS3/IL1A	6
GO:0001776	leukocyte homeostasis	7/88	86/18866	1.50292e-07	1.70078e-06	7.4245e-07	BCL2/BAX/CASP3/AKT1/IL6/IL2/HIF1A	7
GO:0048469	cell maturation	9/88	179/18866	1.52908e-07	1.72492e-06	7.52989e-07	PGR/BCL2/VEGFA/CDKN1A/RB1/APP/PPARG/CCNB1/HIF1A	9
GO:0010594	regulation of endothelial cell migration	10/88	238/18866	1.6128e-07	1.81363e-06	7.91717e-07	PTGS2/AKT1/VEGFA/PPARG/HMOX1/MET/HIF1A/NOS3/NFE2L2/KDR	10
GO:0061756	leukocyte adhesion to vascular endothelial cell	6/88	53/18866	1.66845e-07	1.87034e-06	8.1647e-07	RELA/IL6/ICAM1/SELE/VCAM1/ALOX5	6
GO:0010575	positive regulation of vascular endothelial growth factor production	5/88	28/18866	1.77755e-07	1.96796e-06	8.59085e-07	PTGS2/IL6/HIF1A/IL1B/IL1A	5
GO:0030194	positive regulation of blood coagulation	5/88	28/18866	1.77755e-07	1.96796e-06	8.59085e-07	F7/F3/THBD/SERPINE1/NFE2L2	5
GO:0032800	receptor biosynthetic process	5/88	28/18866	1.77755e-07	1.96796e-06	8.59085e-07	ACHE/IL10/PPARG/IFNG/HIF1A	5
GO:1900048	positive regulation of hemostasis	5/88	28/18866	1.77755e-07	1.96796e-06	8.59085e-07	F7/F3/THBD/SERPINE1/NFE2L2	5
GO:0071347	cellular response to interleukin-1	9/88	183/18866	1.84592e-07	2.03735e-06	8.89377e-07	RELA/IL6/ICAM1/HIF1A/IL1B/CCL2/CXCL8/IL1A/CHUK	9
GO:0001892	embryonic placenta development	7/88	89/18866	1.90564e-07	2.09035e-06	9.12515e-07	CASP8/EGFR/AKT1/MAPK1/IL10/HIF1A/IGF2	7
GO:0008625	extrinsic apoptotic signaling pathway via death domain receptors	7/88	89/18866	1.90564e-07	2.09035e-06	9.12515e-07	BCL2/BAX/CASP8/HMOX1/ICAM1/NOS3/SERPINE1	7
GO:0046683	response to organophosphorus	8/88	134/18866	2.09357e-07	2.28948e-06	9.99443e-07	PTGS2/RELA/APP/SOD1/STAT1/IL1B/THBD/SLC6A3	8
GO:0001701	in utero embryonic development	12/88	383/18866	2.11452e-07	2.30535e-06	1.00637e-06	RXRA/CASP8/EGFR/AKT1/VEGFA/MAPK1/IL10/CCNB1/HIF1A/NOS3/IGF2/APOB	12
GO:0050820	positive regulation of coagulation	5/88	29/18866	2.14e-07	2.32604e-06	1.0154e-06	F7/F3/THBD/SERPINE1/NFE2L2	5
GO:0048565	digestive tract development	8/88	135/18866	2.21706e-07	2.39669e-06	1.04624e-06	BCL2/EGFR/CDKN1A/RB1/CCNB1/HIF1A/CXCL8/COL3A1	8
GO:0061138	morphogenesis of a branching epithelium	9/88	187/18866	2.21841e-07	2.39669e-06	1.04624e-06	RXRA/PGR/ESR1/BCL2/VEGFA/IL10/MET/EGF/KDR	9
GO:0043534	blood vessel endothelial cell migration	9/88	189/18866	2.42801e-07	2.61523e-06	1.14164e-06	PTGS2/AKT1/VEGFA/PPARG/HMOX1/HIF1A/NOS3/NFE2L2/KDR	9
GO:0043457	regulation of cellular respiration	5/88	30/18866	2.5586e-07	2.74762e-06	1.19943e-06	NOS2/CCNB1/IFNG/IL4/HIF1A	5
GO:0014909	smooth muscle cell migration	7/88	93/18866	2.581e-07	2.75512e-06	1.20271e-06	BCL2/MDM2/PLAU/PLAT/SERPINE1/NFE2L2/PPARD	7
GO:0032677	regulation of interleukin-8 production	7/88	93/18866	2.581e-07	2.75512e-06	1.20271e-06	RELA/IL10/IL6/F3/IL1B/SERPINE1/CRP	7
GO:0001541	ovarian follicle development	6/88	57/18866	2.59824e-07	2.75707e-06	1.20356e-06	ESR1/BCL2/BAX/VEGFA/ICAM1/SOD1	6
GO:0045840	positive regulation of mitotic nuclear division	6/88	57/18866	2.59824e-07	2.75707e-06	1.20356e-06	RB1/INSR/EGF/IL1B/IL1A/IGF2	6
GO:0010821	regulation of mitochondrion organization	9/88	191/18866	2.65462e-07	2.80027e-06	1.22242e-06	BCL2/BAX/CASP8/AKT1/MMP9/HIF1A/HK2/KDR/MAPK8	9
GO:0035265	organ growth	9/88	191/18866	2.65462e-07	2.80027e-06	1.22242e-06	RXRA/ESR1/BCL2/AKT1/MAPK1/CCNB1/SOD1/GJA1/MAPK14	9
GO:1901992	positive regulation of mitotic cell cycle phase transition	7/88	94/18866	2.7782e-07	2.92201e-06	1.27556e-06	EGFR/AKT1/CCND1/RB1/MDM2/APP/CCNB1	7
GO:0051896	regulation of protein kinase B signaling	10/88	253/18866	2.84043e-07	2.97871e-06	1.30031e-06	ESR1/EGFR/AKT1/ERBB2/INSR/MET/F7/EGF/F3/IGF2	10
GO:0045926	negative regulation of growth	10/88	254/18866	2.94569e-07	3.08005e-06	1.34455e-06	ADRB2/BCL2/MAP2/CDKN1A/RB1/PPARG/HIF1A/GJA1/PPARD/SPP1	10
GO:0010959	regulation of metal ion transport	12/88	396/18866	3.02297e-07	3.15164e-06	1.37581e-06	PTGS2/ADRB2/BCL2/BAX/AKT1/ICAM1/IFNG/EGF/GJA1/CCL2/NOS3/CXCL10	12
GO:0010623	programmed cell death involved in cell development	4/88	13/18866	3.05985e-07	3.18082e-06	1.38854e-06	BCL2/BAX/IL1B/IL1A	4
GO:0042176	regulation of protein catabolic process	12/88	397/18866	3.10548e-07	3.2189e-06	1.40517e-06	NOS2/RELA/EGFR/AKT1/IL10/MDM2/IFNG/EGF/ODC1/GJA1/IL1B/NFE2L2	12
GO:0031663	lipopolysaccharide-mediated signaling pathway	6/88	59/18866	3.20216e-07	3.30952e-06	1.44472e-06	AKT1/MAPK1/IL1B/CCL2/NOS3/MAPK14	6
GO:0070371	ERK1 and ERK2 cascade	11/88	325/18866	3.29083e-07	3.39135e-06	1.48045e-06	OPRM1/JUN/EGFR/MAPK1/APP/ERBB2/ICAM1/EGF/IL1B/CCL2/KDR	11
GO:0071674	mononuclear cell migration	7/88	97/18866	3.44759e-07	3.53254e-06	1.54208e-06	MAPK1/IL6/IL4/CCL2/SERPINE1/CXCL10/MAPK14	7
GO:1901655	cellular response to ketone	7/88	97/18866	3.44759e-07	3.53254e-06	1.54208e-06	CASP9/EGFR/AKT1/PPARG/ICAM1/SPP1/NR3C1	7
GO:1903428	positive regulation of reactive oxygen species biosynthetic process	6/88	60/18866	3.54472e-07	3.62169e-06	1.581e-06	PTGS2/AKT1/ICAM1/IFNG/INSR/IL1B	6
GO:0042113	B cell activation	11/88	328/18866	3.60554e-07	3.67333e-06	1.60354e-06	BCL2/BAX/CASP3/CASP8/CDKN1A/IL10/IL6/IL2/IL4/CD40LG/VCAM1	11
GO:2001243	negative regulation of intrinsic apoptotic signaling pathway	7/88	98/18866	3.69885e-07	3.75769e-06	1.64037e-06	PTGS2/BCL2/AKT1/MMP9/MDM2/HIF1A/NFE2L2	7
GO:0050730	regulation of peptidyl-tyrosine phosphorylation	10/88	263/18866	4.05814e-07	4.10781e-06	1.79321e-06	EGFR/VEGFA/IL6/APP/ICAM1/IL2/IFNG/IL4/EGF/IGF2	10
GO:0008202	steroid metabolic process	11/88	332/18866	4.06646e-07	4.10781e-06	1.79321e-06	RXRA/ESR1/PON1/APP/IFNG/IL4/SOD1/IL1B/PPARD/SPP1/APOB	11
GO:0001763	morphogenesis of a branching structure	9/88	201/18866	4.08538e-07	4.1153e-06	1.79648e-06	RXRA/PGR/ESR1/BCL2/VEGFA/IL10/MET/EGF/KDR	9
GO:0033157	regulation of intracellular protein transport	10/88	264/18866	4.20199e-07	4.20905e-06	1.8374e-06	PTGS2/BCL2/CASP8/MAPK1/MDM2/ERBB2/IFNG/IL1B/MAPK14/MAPK8	10
GO:0043406	positive regulation of MAP kinase activity	10/88	264/18866	4.20199e-07	4.20905e-06	1.8374e-06	EGFR/VEGFA/MAPK1/ERBB2/INSR/CD40LG/EGF/SOD1/IL1B/MAPK14	10
GO:0045807	positive regulation of endocytosis	7/88	100/18866	4.24781e-07	4.23125e-06	1.84709e-06	VEGFA/PPARG/IL4/INSR/EGF/SELE/SERPINE1	7
GO:0070301	cellular response to hydrogen peroxide	7/88	100/18866	4.24781e-07	4.23125e-06	1.84709e-06	RELA/IL10/IL6/MDM2/PCNA/MET/NFE2L2	7
GO:0002260	lymphocyte homeostasis	6/88	62/18866	4.32032e-07	4.27963e-06	1.86821e-06	BCL2/BAX/CASP3/AKT1/IL2/HIF1A	6
GO:0030888	regulation of B cell proliferation	6/88	62/18866	4.32032e-07	4.27963e-06	1.86821e-06	BCL2/CASP3/CDKN1A/IL10/IL2/IL4	6
GO:0045639	positive regulation of myeloid cell differentiation	7/88	101/18866	4.54701e-07	4.49174e-06	1.96081e-06	JUN/CASP8/RB1/IFNG/HIF1A/STAT1/MAPK14	7
GO:0046883	regulation of hormone secretion	10/88	267/18866	4.66073e-07	4.59139e-06	2.00431e-06	NOS2/EGFR/IL6/IFNG/HIF1A/GJA1/IL1B/ALOX5/PPARD/SPP1	10
GO:0043524	negative regulation of neuron apoptotic process	8/88	149/18866	4.72507e-07	4.64199e-06	2.0264e-06	BCL2/BAX/JUN/IL10/HMOX1/SOD1/HIF1A/CCL2	8
GO:0031571	mitotic G1 DNA damage checkpoint	6/88	63/18866	4.75733e-07	4.66088e-06	2.03464e-06	BAX/CCND1/CDKN1A/MDM2/PCNA/CCNB1	6
GO:0000079	regulation of cyclin-dependent protein serine/threonine kinase activity	7/88	102/18866	4.86373e-07	4.7521e-06	2.07446e-06	CASP3/EGFR/AKT1/CCND1/CDKN1A/CCNB1/CCNA2	7
GO:0045907	positive regulation of vasoconstriction	5/88	34/18866	4.92314e-07	4.78401e-06	2.08839e-06	PTGS2/EGFR/AKT1/ICAM1/GJA1	5
GO:2000352	negative regulation of endothelial cell apoptotic process	5/88	34/18866	4.92314e-07	4.78401e-06	2.08839e-06	ICAM1/IL4/SERPINE1/NFE2L2/KDR	5
GO:0097530	granulocyte migration	8/88	150/18866	4.97245e-07	4.81883e-06	2.10359e-06	MAPK1/IL4/IL1B/CCL2/CXCL8/CXCL2/CXCL10/MAPK14	8
GO:0071383	cellular response to steroid hormone stimulus	9/88	206/18866	5.02343e-07	4.85508e-06	2.11942e-06	RXRA/PGR/NR3C2/ESR1/CASP9/EGFR/ICAM1/PPARD/NR3C1	9
GO:0044783	G1 DNA damage checkpoint	6/88	64/18866	5.22994e-07	5.02749e-06	2.19468e-06	BAX/CCND1/CDKN1A/MDM2/PCNA/CCNB1	6
GO:0044819	mitotic G1/S transition checkpoint	6/88	64/18866	5.22994e-07	5.02749e-06	2.19468e-06	BAX/CCND1/CDKN1A/MDM2/PCNA/CCNB1	6
GO:0045930	negative regulation of mitotic cell cycle	11/88	341/18866	5.29884e-07	5.08006e-06	2.21763e-06	BCL2/BAX/EGFR/CCND1/CDKN1A/IL10/RB1/MDM2/PCNA/CCNB1/CCL2	11
GO:0071312	cellular response to alkaloid	5/88	35/18866	5.72264e-07	5.45711e-06	2.38222e-06	OPRM1/CASP3/MDM2/ICAM1/CCNA2	5
GO:1904031	positive regulation of cyclin-dependent protein kinase activity	5/88	35/18866	5.72264e-07	5.45711e-06	2.38222e-06	EGFR/AKT1/CCND1/CDKN1A/CCNB1	5
GO:1905953	negative regulation of lipid localization	6/88	65/18866	5.74036e-07	5.45945e-06	2.38325e-06	AKT1/IL6/PPARG/EGF/PPARD/CRP	6
GO:0034349	glial cell apoptotic process	4/88	15/18866	5.80002e-07	5.487e-06	2.39527e-06	CASP9/CASP3/RB1/CCL2	4
GO:0090594	inflammatory response to wounding	4/88	15/18866	5.80002e-07	5.487e-06	2.39527e-06	HMOX1/HIF1A/ALOX5/IL1A	4
GO:0034764	positive regulation of transmembrane transport	9/88	210/18866	5.90315e-07	5.56983e-06	2.43143e-06	ADRB2/BAX/AKT1/IFNG/INSR/CCL2/NFE2L2/CXCL10/MAPK14	9
GO:0046824	positive regulation of nucleocytoplasmic transport	6/88	66/18866	6.29091e-07	5.9188e-06	2.58377e-06	PTGS2/MAPK1/MDM2/IFNG/IL1B/MAPK14	6
GO:0014812	muscle cell migration	7/88	106/18866	6.32266e-07	5.9188e-06	2.58377e-06	BCL2/MDM2/PLAU/PLAT/SERPINE1/NFE2L2/PPARD	7
GO:1904029	regulation of cyclin-dependent protein kinase activity	7/88	106/18866	6.32266e-07	5.9188e-06	2.58377e-06	CASP3/EGFR/AKT1/CCND1/CDKN1A/CCNB1/CCNA2	7
GO:1901215	negative regulation of neuron death	9/88	212/18866	6.391e-07	5.96716e-06	2.60488e-06	BCL2/BAX/JUN/AKT1/IL10/HMOX1/SOD1/HIF1A/CCL2	9
GO:0034405	response to fluid shear stress	5/88	36/18866	6.62132e-07	6.1661e-06	2.69173e-06	PTGS2/AKT1/GJA1/NOS3/NFE2L2	5
GO:0090276	regulation of peptide hormone secretion	9/88	213/18866	6.64776e-07	6.17465e-06	2.69546e-06	NOS2/EGFR/IL6/IFNG/HIF1A/GJA1/IL1B/ALOX5/PPARD	9
GO:0030336	negative regulation of cell migration	11/88	350/18866	6.85035e-07	6.34633e-06	2.7704e-06	BCL2/AKT1/PPARG/HMOX1/IL4/GJA1/CCL2/SERPINE1/NFE2L2/COL3A1/PPARD	11
GO:0040014	regulation of multicellular organism growth	6/88	68/18866	7.52211e-07	6.95066e-06	3.03421e-06	ADRB2/BCL2/APP/SOD1/IGF2/SLC6A3	6
GO:1904994	regulation of leukocyte adhesion to vascular endothelial cell	5/88	37/18866	7.62788e-07	7.03023e-06	3.06895e-06	RELA/IL6/ICAM1/SELE/ALOX5	5
GO:0051770	positive regulation of nitric-oxide synthase biosynthetic process	4/88	16/18866	7.70584e-07	7.08382e-06	3.09234e-06	IFNG/STAT1/CCL2/KDR	4
GO:1902107	positive regulation of leukocyte differentiation	8/88	159/18866	7.7446e-07	7.1012e-06	3.09993e-06	JUN/CASP8/RB1/IL2/IFNG/IL4/IL1B/IL1A	8
GO:1901989	positive regulation of cell cycle phase transition	7/88	110/18866	8.13274e-07	7.41905e-06	3.23868e-06	EGFR/AKT1/CCND1/RB1/MDM2/APP/CCNB1	7
GO:1904659	glucose transmembrane transport	7/88	110/18866	8.13274e-07	7.41905e-06	3.23868e-06	AKT1/INSR/IL1B/NFE2L2/PPARD/HK2/MAPK14	7
GO:0032386	regulation of intracellular transport	11/88	358/18866	8.55292e-07	7.78251e-06	3.39734e-06	PTGS2/BCL2/CASP8/MAP2/MAPK1/MDM2/ERBB2/IFNG/IL1B/MAPK14/MAPK8	11
GO:0043542	endothelial cell migration	10/88	286/18866	8.72512e-07	7.899e-06	3.4482e-06	PTGS2/AKT1/VEGFA/PPARG/HMOX1/MET/HIF1A/NOS3/NFE2L2/KDR	10
GO:0051403	stress-activated MAPK cascade	10/88	286/18866	8.72512e-07	7.899e-06	3.4482e-06	EGFR/AKT1/VEGFA/MAPK1/APP/CD40LG/IL1B/CHUK/MAPK14/MAPK8	10
GO:0043029	T cell homeostasis	5/88	38/18866	8.75147e-07	7.90284e-06	3.44987e-06	BCL2/BAX/CASP3/AKT1/IL2	5
GO:0021700	developmental maturation	10/88	287/18866	9.00598e-07	8.11219e-06	3.54126e-06	PGR/BCL2/VEGFA/CDKN1A/MMP2/RB1/APP/PPARG/CCNB1/HIF1A	10
GO:0002064	epithelial cell development	9/88	221/18866	9.04429e-07	8.12622e-06	3.54739e-06	PGR/ESR1/VEGFA/CDKN1A/ICAM1/MET/SOD1/HIF1A/IL1B	9
GO:0010876	lipid localization	12/88	440/18866	9.22483e-07	8.26767e-06	3.60914e-06	RXRA/PON1/NOS2/AKT1/IL6/PPARG/EGF/IL1B/PPARD/CRP/SPP1/APOB	12
GO:0051785	positive regulation of nuclear division	6/88	71/18866	9.73323e-07	8.70151e-06	3.79852e-06	RB1/INSR/EGF/IL1B/IL1A/IGF2	6
GO:0007259	receptor signaling pathway via JAK-STAT	8/88	164/18866	9.78991e-07	8.73035e-06	3.81111e-06	IL10/IL6/IL2/IFNG/IL4/EGF/STAT1/CCL2	8
GO:1902105	regulation of leukocyte differentiation	10/88	290/18866	9.89656e-07	8.80351e-06	3.84305e-06	JUN/CASP8/RB1/ERBB2/IL2/IFNG/IL4/SOD1/IL1B/IL1A	10
GO:0031649	heat generation	4/88	17/18866	1.0041e-06	8.90984e-06	3.88947e-06	PTGS2/ADRB2/IL1B/IL1A	4
GO:0032409	regulation of transporter activity	10/88	291/18866	1.02101e-06	9.03742e-06	3.94516e-06	ADRB2/OPRM1/BCL2/PON1/MMP9/APP/PPARG/IFNG/GJA1/CCL2	10
GO:2000146	negative regulation of cell motility	11/88	365/18866	1.03383e-06	9.1241e-06	3.983e-06	BCL2/AKT1/PPARG/HMOX1/IL4/GJA1/CCL2/SERPINE1/NFE2L2/COL3A1/PPARD	11
GO:0008645	hexose transmembrane transport	7/88	114/18866	1.0359e-06	9.1241e-06	3.983e-06	AKT1/INSR/IL1B/NFE2L2/PPARD/HK2/MAPK14	7
GO:1901990	regulation of mitotic cell cycle phase transition	12/88	448/18866	1.11419e-06	9.78954e-06	4.27349e-06	BCL2/BAX/EGFR/AKT1/CCND1/CDKN1A/RB1/MDM2/APP/PCNA/CCNB1/CCL2	12
GO:0015749	monosaccharide transmembrane transport	7/88	116/18866	1.16509e-06	1.02117e-05	4.45776e-06	AKT1/INSR/IL1B/NFE2L2/PPARD/HK2/MAPK14	7
GO:0051341	regulation of oxidoreductase activity	7/88	117/18866	1.23458e-06	1.07943e-05	4.7121e-06	EGFR/AKT1/IFNG/HIF1A/IL1B/NOS3/IL1A	7
GO:0071548	response to dexamethasone	5/88	41/18866	1.2923e-06	1.12439e-05	4.90839e-06	CASP9/EGFR/PCNA/ICAM1/NR3C1	5
GO:1902042	negative regulation of extrinsic apoptotic signaling pathway via death domain receptors	5/88	41/18866	1.2923e-06	1.12439e-05	4.90839e-06	CASP8/HMOX1/ICAM1/NOS3/SERPINE1	5
GO:0034219	carbohydrate transmembrane transport	7/88	118/18866	1.30751e-06	1.13487e-05	4.95412e-06	AKT1/INSR/IL1B/NFE2L2/PPARD/HK2/MAPK14	7
GO:0031098	stress-activated protein kinase signaling cascade	10/88	300/18866	1.34457e-06	1.16421e-05	5.0822e-06	EGFR/AKT1/VEGFA/MAPK1/APP/CD40LG/IL1B/CHUK/MAPK14/MAPK8	10
GO:0007050	cell cycle arrest	9/88	234/18866	1.45364e-06	1.25561e-05	5.4812e-06	BAX/CCND1/CDKN1A/RB1/MDM2/PCNA/CCNB1/IFNG/CXCL8	9
GO:0045444	fat cell differentiation	9/88	235/18866	1.50582e-06	1.29755e-05	5.66427e-06	PTGS2/ADRB2/AKT1/CCND1/IL6/PPARG/ALOX5/PPARD/MAPK14	9
GO:0051099	positive regulation of binding	8/88	174/18866	1.52902e-06	1.31122e-05	5.72393e-06	PON1/MMP9/RB1/APP/PPARG/IFNG/MET/EGF	8
GO:0097696	receptor signaling pathway via STAT	8/88	174/18866	1.52902e-06	1.31122e-05	5.72393e-06	IL10/IL6/IL2/IFNG/IL4/EGF/STAT1/CCL2	8
GO:1900542	regulation of purine nucleotide metabolic process	7/88	121/18866	1.54832e-06	1.32459e-05	5.78233e-06	NOS2/APP/IFNG/IL4/INSR/HIF1A/NOS3	7
GO:0021782	glial cell development	7/88	122/18866	1.63641e-06	1.39661e-05	6.0967e-06	EGFR/AKT1/IL6/APP/IFNG/SOD1/IL1B	7
GO:0008631	intrinsic apoptotic signaling pathway in response to oxidative stress	5/88	43/18866	1.64783e-06	1.39967e-05	6.11008e-06	BCL2/AKT1/SOD1/HIF1A/NFE2L2	5
GO:0046688	response to copper ion	5/88	43/18866	1.64783e-06	1.39967e-05	6.11008e-06	APP/ICAM1/SOD1/IL1A/NFE2L2	5
GO:0016241	regulation of macroautophagy	8/88	176/18866	1.66593e-06	1.4117e-05	6.16259e-06	ADRB2/CASP3/AKT1/HMOX1/IL4/HIF1A/KDR/MAPK8	8
GO:0006140	regulation of nucleotide metabolic process	7/88	123/18866	1.72865e-06	1.46138e-05	6.37945e-06	NOS2/APP/IFNG/IL4/INSR/HIF1A/NOS3	7
GO:0022612	gland morphogenesis	7/88	124/18866	1.8252e-06	1.53936e-05	6.71988e-06	RXRA/PGR/ESR1/BCL2/BAX/EGFR/IL6	7
GO:0010827	regulation of glucose transmembrane transport	6/88	79/18866	1.83358e-06	1.5428e-05	6.73488e-06	AKT1/INSR/IL1B/NFE2L2/HK2/MAPK14	6
GO:0051767	nitric-oxide synthase biosynthetic process	4/88	20/18866	2.02233e-06	1.68878e-05	7.37213e-06	IFNG/STAT1/CCL2/KDR	4
GO:0051769	regulation of nitric-oxide synthase biosynthetic process	4/88	20/18866	2.02233e-06	1.68878e-05	7.37213e-06	IFNG/STAT1/CCL2/KDR	4
GO:1902004	positive regulation of amyloid-beta formation	4/88	20/18866	2.02233e-06	1.68878e-05	7.37213e-06	CASP3/RELA/APP/IFNG	4
GO:0046879	hormone secretion	10/88	314/18866	2.02597e-06	1.68878e-05	7.37213e-06	NOS2/EGFR/IL6/IFNG/HIF1A/GJA1/IL1B/ALOX5/PPARD/SPP1	10
GO:0050796	regulation of insulin secretion	8/88	181/18866	2.0547e-06	1.70875e-05	7.4593e-06	NOS2/IL6/IFNG/HIF1A/GJA1/IL1B/ALOX5/PPARD	8
GO:0014002	astrocyte development	5/88	45/18866	2.0762e-06	1.71863e-05	7.50244e-06	EGFR/IL6/APP/IFNG/IL1B	5
GO:1904646	cellular response to amyloid-beta	5/88	45/18866	2.0762e-06	1.71863e-05	7.50244e-06	ADRB2/APP/ICAM1/GJA1/VCAM1	5
GO:0019915	lipid storage	6/88	81/18866	2.12495e-06	1.75088e-05	7.64321e-06	IL6/PPARG/IL1B/PPARD/CRP/APOB	6
GO:0034644	cellular response to UV	6/88	81/18866	2.12495e-06	1.75088e-05	7.64321e-06	PTGS2/BAX/CASP9/CDKN1A/MDM2/PCNA	6
GO:1905477	positive regulation of protein localization to membrane	7/88	127/18866	2.14233e-06	1.76115e-05	7.68804e-06	BCL2/CASP8/EGFR/AKT1/ERBB2/IFNG/MAPK8	7
GO:0040013	negative regulation of locomotion	11/88	397/18866	2.33774e-06	1.91738e-05	8.37005e-06	BCL2/AKT1/PPARG/HMOX1/IL4/GJA1/CCL2/SERPINE1/NFE2L2/COL3A1/PPARD	11
GO:0034101	erythrocyte homeostasis	7/88	129/18866	2.37836e-06	1.94623e-05	8.49599e-06	CASP3/VEGFA/RB1/HMOX1/HIF1A/STAT1/MAPK14	7
GO:0051051	negative regulation of transport	12/88	483/18866	2.43457e-06	1.98768e-05	8.67692e-06	PTGS2/MAOB/OPRM1/BCL2/AKT1/MMP9/HMOX1/ICAM1/EGF/GJA1/IL1B/NOS3	12
GO:0014855	striated muscle cell proliferation	6/88	83/18866	2.45302e-06	1.99364e-05	8.70294e-06	RXRA/MAPK1/CCNB1/GJA1/PPARD/MAPK14	6
GO:0048708	astrocyte differentiation	6/88	83/18866	2.45302e-06	1.99364e-05	8.70294e-06	EGFR/MAPK1/IL6/APP/IFNG/IL1B	6
GO:0061042	vascular wound healing	4/88	21/18866	2.48928e-06	2.01852e-05	8.81156e-06	VEGFA/SERPINE1/ALOX5/KDR	4
GO:0051271	negative regulation of cellular component movement	11/88	400/18866	2.51361e-06	2.03363e-05	8.87754e-06	BCL2/AKT1/PPARG/HMOX1/IL4/GJA1/CCL2/SERPINE1/NFE2L2/COL3A1/PPARD	11
GO:0006953	acute-phase response	5/88	47/18866	2.58767e-06	2.08073e-05	9.08312e-06	PTGS2/IL6/IL1B/IL1A/CRP	5
GO:0046677	response to antibiotic	5/88	47/18866	2.58767e-06	2.08073e-05	9.08312e-06	CASP9/CASP3/CASP8/MDM2/SOD1	5
GO:1901991	negative regulation of mitotic cell cycle phase transition	9/88	251/18866	2.58988e-06	2.08073e-05	9.08312e-06	BCL2/BAX/CCND1/CDKN1A/RB1/MDM2/PCNA/CCNB1/CCL2	9
GO:1901987	regulation of cell cycle phase transition	12/88	486/18866	2.59509e-06	2.08073e-05	9.08312e-06	BCL2/BAX/EGFR/AKT1/CCND1/CDKN1A/RB1/MDM2/APP/PCNA/CCNB1/CCL2	12
GO:0009895	negative regulation of catabolic process	10/88	323/18866	2.60821e-06	2.08191e-05	9.08828e-06	BCL2/NOS2/RELA/EGFR/AKT1/IL10/HMOX1/MET/IL1B/MAPK14	10
GO:0009914	hormone transport	10/88	323/18866	2.60821e-06	2.08191e-05	9.08828e-06	NOS2/EGFR/IL6/IFNG/HIF1A/GJA1/IL1B/ALOX5/PPARD/SPP1	10
GO:0008217	regulation of blood pressure	8/88	187/18866	2.62078e-06	2.08728e-05	9.11174e-06	PTGS2/ADRB2/NOS2/PPARG/HMOX1/SOD1/GJA1/NOS3	8
GO:0010508	positive regulation of autophagy	7/88	131/18866	2.63573e-06	2.09453e-05	9.14337e-06	ADRB2/HMOX1/IFNG/IL4/HIF1A/HK2/KDR	7
GO:0043122	regulation of I-kappaB kinase/NF-kappaB signaling	9/88	252/18866	2.67566e-06	2.12154e-05	9.2613e-06	ESR1/CASP8/RELA/AKT1/HMOX1/STAT1/GJA1/IL1B/CHUK	9
GO:0030217	T cell differentiation	9/88	253/18866	2.76388e-06	2.18181e-05	9.52441e-06	BCL2/IL6/ERBB2/IL2/IFNG/IL4/SOD1/IL1B/IL1A	9
GO:0051924	regulation of calcium ion transport	9/88	253/18866	2.76388e-06	2.18181e-05	9.52441e-06	PTGS2/BCL2/BAX/ICAM1/EGF/GJA1/CCL2/NOS3/CXCL10	9
GO:0043154	negative regulation of cysteine-type endopeptidase activity involved in apoptotic process	6/88	85/18866	2.82126e-06	2.22221e-05	9.70074e-06	PTGS2/AKT1/VEGFA/MMP9/MDM2/BIRC5	6
GO:0042770	signal transduction in response to DNA damage	7/88	133/18866	2.91597e-06	2.29176e-05	1.00043e-05	BAX/CASP9/CDKN1A/MDM2/PCNA/CCNB1/MAPK14	7
GO:0030308	negative regulation of cell growth	8/88	190/18866	2.95027e-06	2.31363e-05	1.00998e-05	BCL2/MAP2/CDKN1A/RB1/PPARG/GJA1/PPARD/SPP1	8
GO:0006898	receptor-mediated endocytosis	10/88	328/18866	2.99075e-06	2.34024e-05	1.0216e-05	ADRB2/ACHE/VEGFA/IL4/INSR/EGF/SELE/CXCL8/SERPINE1/APOB	10
GO:0014910	regulation of smooth muscle cell migration	6/88	86/18866	3.02158e-06	2.35407e-05	1.02764e-05	BCL2/MDM2/PLAU/SERPINE1/NFE2L2/PPARD	6
GO:0097756	negative regulation of blood vessel diameter	6/88	86/18866	3.02158e-06	2.35407e-05	1.02764e-05	PTGS2/EGFR/AKT1/ICAM1/GJA1/CRP	6
GO:0010888	negative regulation of lipid storage	4/88	22/18866	3.03164e-06	2.35677e-05	1.02881e-05	IL6/PPARG/PPARD/CRP	4
GO:0030072	peptide hormone secretion	9/88	257/18866	3.14227e-06	2.43747e-05	1.06404e-05	NOS2/EGFR/IL6/IFNG/HIF1A/GJA1/IL1B/ALOX5/PPARD	9
GO:0071375	cellular response to peptide hormone stimulus	10/88	330/18866	3.15691e-06	2.44353e-05	1.06669e-05	RELA/AKT1/MDM2/PPARG/INSR/STAT1/IL1B/NFE2L2/IGF2/CCNA2	10
GO:0002673	regulation of acute inflammatory response	5/88	49/18866	3.19331e-06	2.46105e-05	1.07434e-05	PTGS2/IL6/PPARG/IL4/IL1B	5
GO:0007595	lactation	5/88	49/18866	3.19331e-06	2.46105e-05	1.07434e-05	VEGFA/CCND1/HIF1A/HK2/SLC6A3	5
GO:0003158	endothelium development	7/88	135/18866	3.22065e-06	2.47678e-05	1.08121e-05	VEGFA/ICAM1/MET/GJA1/IL1B/CXCL10/KDR	7
GO:0060562	epithelial tube morphogenesis	10/88	331/18866	3.24296e-06	2.48859e-05	1.08636e-05	PGR/ESR1/BCL2/CASP3/VEGFA/MET/EGF/HIF1A/CXCL10/KDR	10
GO:0001774	microglial cell activation	5/88	50/18866	3.53515e-06	2.69546e-05	1.17666e-05	JUN/IL6/APP/IFNG/IL4	5
GO:0002269	leukocyte activation involved in inflammatory response	5/88	50/18866	3.53515e-06	2.69546e-05	1.17666e-05	JUN/IL6/APP/IFNG/IL4	5
GO:0030195	negative regulation of blood coagulation	5/88	50/18866	3.53515e-06	2.69546e-05	1.17666e-05	PLAU/NOS3/PLAT/THBD/SERPINE1	5
GO:0030183	B cell differentiation	7/88	137/18866	3.55146e-06	2.70213e-05	1.17958e-05	BCL2/BAX/IL10/IL6/IL4/CD40LG/VCAM1	7
GO:0050731	positive regulation of peptidyl-tyrosine phosphorylation	8/88	195/18866	3.57763e-06	2.71626e-05	1.18575e-05	VEGFA/IL6/ICAM1/IL2/IFNG/IL4/EGF/IGF2	8
GO:0031281	positive regulation of cyclase activity	4/88	23/18866	3.65682e-06	2.76465e-05	1.20687e-05	NOS2/NOS3/MAPK14/MAPK8	4
GO:1901522	positive regulation of transcription from RNA polymerase II promoter involved in cellular response to chemical stimulus	4/88	23/18866	3.65682e-06	2.76465e-05	1.20687e-05	RELA/VEGFA/HIF1A/NFE2L2	4
GO:0050728	negative regulation of inflammatory response	8/88	196/18866	3.71581e-06	2.80332e-05	1.22375e-05	IL10/RB1/PPARG/IL2/IL4/SOD1/ALOX5/PPARD	8
GO:0071675	regulation of mononuclear cell migration	5/88	51/18866	3.90507e-06	2.93373e-05	1.28068e-05	MAPK1/IL4/SERPINE1/CXCL10/MAPK14	5
GO:1900047	negative regulation of hemostasis	5/88	51/18866	3.90507e-06	2.93373e-05	1.28068e-05	PLAU/NOS3/PLAT/THBD/SERPINE1	5
GO:0070542	response to fatty acid	6/88	90/18866	3.94226e-06	2.95545e-05	1.29016e-05	PTGS2/PON1/AKT1/PPARG/CCNB1/APOB	6
GO:0030522	intracellular receptor signaling pathway	9/88	265/18866	4.0345e-06	3.01828e-05	1.31759e-05	RXRA/PGR/NR3C2/ESR1/CASP8/RELA/PPARG/PPARD/NR3C1	9
GO:0010883	regulation of lipid storage	5/88	52/18866	4.30471e-06	3.2137e-05	1.4029e-05	IL6/PPARG/PPARD/CRP/APOB	5
GO:0051054	positive regulation of DNA metabolic process	8/88	200/18866	4.31478e-06	3.21451e-05	1.40325e-05	BAX/EGFR/AKT1/MAPK1/IL6/PCNA/IL2/IL4	8
GO:0043405	regulation of MAP kinase activity	10/88	342/18866	4.33291e-06	3.22131e-05	1.40622e-05	EGFR/VEGFA/MAPK1/ERBB2/INSR/CD40LG/EGF/SOD1/IL1B/MAPK14	10
GO:0045821	positive regulation of glycolytic process	4/88	24/18866	4.37259e-06	3.23734e-05	1.41322e-05	APP/IFNG/INSR/HIF1A	4
GO:1902993	positive regulation of amyloid precursor protein catabolic process	4/88	24/18866	4.37259e-06	3.23734e-05	1.41322e-05	CASP3/RELA/APP/IFNG	4
GO:1901988	negative regulation of cell cycle phase transition	9/88	270/18866	4.69624e-06	3.46979e-05	1.51469e-05	BCL2/BAX/CCND1/CDKN1A/RB1/MDM2/PCNA/CCNB1/CCL2	9
GO:0045598	regulation of fat cell differentiation	7/88	143/18866	4.71853e-06	3.47907e-05	1.51874e-05	PTGS2/AKT1/IL6/PPARG/ALOX5/PPARD/MAPK14	7
GO:2000117	negative regulation of cysteine-type endopeptidase activity	6/88	93/18866	4.77277e-06	3.51181e-05	1.53303e-05	PTGS2/AKT1/VEGFA/MMP9/MDM2/BIRC5	6
GO:0002700	regulation of production of molecular mediator of immune response	7/88	144/18866	4.94103e-06	3.62816e-05	1.58382e-05	IL10/IL6/HMOX1/IL2/IL4/CD40LG/IL1B	7
GO:0038127	ERBB signaling pathway	7/88	145/18866	5.17219e-06	3.78713e-05	1.65322e-05	EGFR/AKT1/MMP9/MAPK1/APP/ERBB2/EGF	7
GO:0002092	positive regulation of receptor internalization	4/88	25/18866	5.18695e-06	3.78713e-05	1.65322e-05	VEGFA/INSR/EGF/SELE	4
GO:0030857	negative regulation of epithelial cell differentiation	5/88	54/18866	5.19989e-06	3.78713e-05	1.65322e-05	VEGFA/CCND1/MMP9/IFNG/STAT1	5
GO:0032757	positive regulation of interleukin-8 production	5/88	54/18866	5.19989e-06	3.78713e-05	1.65322e-05	RELA/IL6/F3/IL1B/SERPINE1	5
GO:0097194	execution phase of apoptosis	6/88	95/18866	5.40152e-06	3.92598e-05	1.71383e-05	BAX/CASP9/CASP3/CASP8/AKT1/IL6	6
GO:0050866	negative regulation of cell activation	8/88	207/18866	5.56048e-06	4.03332e-05	1.76069e-05	CASP3/IL10/ERBB2/HMOX1/IL2/IL4/NOS3/THBD	8
GO:0050819	negative regulation of coagulation	5/88	55/18866	5.69897e-06	4.12541e-05	1.80089e-05	PLAU/NOS3/PLAT/THBD/SERPINE1	5
GO:1901184	regulation of ERBB signaling pathway	6/88	97/18866	6.09596e-06	4.38616e-05	1.91472e-05	EGFR/AKT1/MMP9/APP/ERBB2/EGF	6
GO:1901216	positive regulation of neuron death	6/88	97/18866	6.09596e-06	4.38616e-05	1.91472e-05	BAX/CASP9/JUN/CASP3/CASP8/IFNG	6
GO:0019430	removal of superoxide radicals	4/88	26/18866	6.10825e-06	4.38616e-05	1.91472e-05	SOD1/NOS3/MPO/NFE2L2	4
GO:0042730	fibrinolysis	4/88	26/18866	6.10825e-06	4.38616e-05	1.91472e-05	PLAU/PLAT/THBD/SERPINE1	4
GO:0006977	DNA damage response, signal transduction by p53 class mediator resulting in cell cycle arrest	5/88	56/18866	6.23481e-06	4.45914e-05	1.94657e-05	BAX/CDKN1A/MDM2/PCNA/CCNB1	5
GO:0010332	response to gamma radiation	5/88	56/18866	6.23481e-06	4.45914e-05	1.94657e-05	BCL2/BAX/CDKN1A/MDM2/CXCL10	5
GO:0002703	regulation of leukocyte mediated immunity	8/88	211/18866	6.40017e-06	4.56827e-05	1.99421e-05	NOS2/IL10/IL6/HMOX1/ICAM1/IL2/IL4/IL1B	8
GO:0045580	regulation of T cell differentiation	7/88	150/18866	6.46756e-06	4.60717e-05	2.0112e-05	ERBB2/IL2/IFNG/IL4/SOD1/IL1B/IL1A	7
GO:0000077	DNA damage checkpoint	7/88	151/18866	6.75653e-06	4.79392e-05	2.09272e-05	BAX/CCND1/CDKN1A/MDM2/PCNA/CCNB1/MAPK14	7
GO:0008643	carbohydrate transport	7/88	151/18866	6.75653e-06	4.79392e-05	2.09272e-05	AKT1/INSR/IL1B/NFE2L2/PPARD/HK2/MAPK14	7
GO:0042743	hydrogen peroxide metabolic process	5/88	57/18866	6.80933e-06	4.80279e-05	2.09659e-05	MAOB/EGFR/MMP3/SOD1/MPO	5
GO:0072431	signal transduction involved in mitotic G1 DNA damage checkpoint	5/88	57/18866	6.80933e-06	4.80279e-05	2.09659e-05	BAX/CDKN1A/MDM2/PCNA/CCNB1	5
GO:1902400	intracellular signal transduction involved in G1 DNA damage checkpoint	5/88	57/18866	6.80933e-06	4.80279e-05	2.09659e-05	BAX/CDKN1A/MDM2/PCNA/CCNB1	5
GO:0030073	insulin secretion	8/88	213/18866	6.85873e-06	4.82601e-05	2.10673e-05	NOS2/IL6/IFNG/HIF1A/GJA1/IL1B/ALOX5/PPARD	8
GO:0032868	response to insulin	9/88	283/18866	6.86923e-06	4.82601e-05	2.10673e-05	RELA/AKT1/IL10/PPARG/ICAM1/INSR/STAT1/IL1B/IGF2	9
GO:0033081	regulation of T cell differentiation in thymus	4/88	27/18866	7.14506e-06	5.00015e-05	2.18274e-05	ERBB2/SOD1/IL1B/IL1A	4
GO:1902175	regulation of oxidative stress-induced intrinsic apoptotic signaling pathway	4/88	27/18866	7.14506e-06	5.00015e-05	2.18274e-05	AKT1/SOD1/HIF1A/NFE2L2	4
GO:0008203	cholesterol metabolic process	7/88	153/18866	7.36674e-06	5.14521e-05	2.24607e-05	RXRA/PON1/APP/IL4/SOD1/PPARD/APOB	7
GO:1900408	negative regulation of cellular response to oxidative stress	5/88	58/18866	7.42448e-06	5.16536e-05	2.25487e-05	AKT1/IL10/MET/HIF1A/NFE2L2	5
GO:1903202	negative regulation of oxidative stress-induced cell death	5/88	58/18866	7.42448e-06	5.16536e-05	2.25487e-05	AKT1/IL10/MET/HIF1A/NFE2L2	5
GO:0007249	I-kappaB kinase/NF-kappaB signaling	9/88	286/18866	7.47801e-06	5.1925e-05	2.26671e-05	ESR1/CASP8/RELA/AKT1/HMOX1/STAT1/GJA1/IL1B/CHUK	9
GO:0014065	phosphatidylinositol 3-kinase signaling	7/88	154/18866	7.6886e-06	5.31747e-05	2.32127e-05	EGFR/AKT1/MAPK1/ERBB2/INSR/PPARD/KDR	7
GO:0042116	macrophage activation	6/88	101/18866	7.7026e-06	5.31747e-05	2.32127e-05	JUN/IL10/IL6/APP/IFNG/IL4	6
GO:0044773	mitotic DNA damage checkpoint	6/88	101/18866	7.7026e-06	5.31747e-05	2.32127e-05	BAX/CCND1/CDKN1A/MDM2/PCNA/CCNB1	6
GO:0048568	embryonic organ development	11/88	451/18866	7.88351e-06	5.43188e-05	2.37121e-05	CASP8/EGFR/AKT1/VEGFA/MAPK1/IL10/SOD1/HIF1A/CXCL8/IGF2/KDR	11
GO:0048754	branching morphogenesis of an epithelial tube	7/88	155/18866	8.02206e-06	5.51671e-05	2.40824e-05	PGR/ESR1/BCL2/VEGFA/MET/EGF/KDR	7
GO:0072413	signal transduction involved in mitotic cell cycle checkpoint	5/88	59/18866	8.08229e-06	5.52624e-05	2.4124e-05	BAX/CDKN1A/MDM2/PCNA/CCNB1	5
GO:1902402	signal transduction involved in mitotic DNA damage checkpoint	5/88	59/18866	8.08229e-06	5.52624e-05	2.4124e-05	BAX/CDKN1A/MDM2/PCNA/CCNB1	5
GO:1902403	signal transduction involved in mitotic DNA integrity checkpoint	5/88	59/18866	8.08229e-06	5.52624e-05	2.4124e-05	BAX/CDKN1A/MDM2/PCNA/CCNB1	5
GO:0033598	mammary gland epithelial cell proliferation	4/88	28/18866	8.30628e-06	5.64701e-05	2.46512e-05	ESR1/BAX/CCND1/MAPK1	4
GO:0071450	cellular response to oxygen radical	4/88	28/18866	8.30628e-06	5.64701e-05	2.46512e-05	SOD1/NOS3/MPO/NFE2L2	4
GO:0071451	cellular response to superoxide	4/88	28/18866	8.30628e-06	5.64701e-05	2.46512e-05	SOD1/NOS3/MPO/NFE2L2	4
GO:0000187	activation of MAPK activity	7/88	156/18866	8.36745e-06	5.6778e-05	2.47856e-05	MAPK1/INSR/CD40LG/EGF/SOD1/IL1B/MAPK14	7
GO:0000075	cell cycle checkpoint	8/88	219/18866	8.40473e-06	5.6923e-05	2.48489e-05	BAX/CCND1/CDKN1A/RB1/MDM2/PCNA/CCNB1/MAPK14	8
GO:0045861	negative regulation of proteolysis	10/88	369/18866	8.44614e-06	5.70953e-05	2.49241e-05	PTGS2/AKT1/VEGFA/MMP9/IL10/MDM2/APP/BIRC5/PLAT/SERPINE1	10
GO:0043271	negative regulation of ion transport	7/88	157/18866	8.7251e-06	5.87187e-05	2.56328e-05	PTGS2/MAOB/BCL2/AKT1/MMP9/ICAM1/NOS3	7
GO:0019932	second-messenger-mediated signaling	11/88	456/18866	8.74519e-06	5.87187e-05	2.56328e-05	ADRB2/OPRM1/NOS2/EGFR/VEGFA/SELE/VCAM1/CXCL8/NOS3/CXCL10/KDR	11
GO:0001836	release of cytochrome c from mitochondria	5/88	60/18866	8.78481e-06	5.87187e-05	2.56328e-05	BCL2/BAX/JUN/AKT1/MMP9	5
GO:0019229	regulation of vasoconstriction	5/88	60/18866	8.78481e-06	5.87187e-05	2.56328e-05	PTGS2/EGFR/AKT1/ICAM1/GJA1	5
GO:0043388	positive regulation of DNA binding	5/88	60/18866	8.78481e-06	5.87187e-05	2.56328e-05	MMP9/RB1/PPARG/IFNG/EGF	5
GO:1902883	negative regulation of response to oxidative stress	5/88	60/18866	8.78481e-06	5.87187e-05	2.56328e-05	AKT1/IL10/MET/HIF1A/NFE2L2	5
GO:0050729	positive regulation of inflammatory response	7/88	158/18866	9.09535e-06	6.06809e-05	2.64894e-05	PTGS2/EGFR/IL6/IL2/IFNG/IL1B/SERPINE1	7
GO:0010574	regulation of vascular endothelial growth factor production	5/88	61/18866	9.5342e-06	6.31376e-05	2.75618e-05	PTGS2/IL6/HIF1A/IL1B/IL1A	5
GO:0046324	regulation of glucose import	5/88	61/18866	9.5342e-06	6.31376e-05	2.75618e-05	AKT1/INSR/NFE2L2/HK2/MAPK14	5
GO:0090303	positive regulation of wound healing	5/88	61/18866	9.5342e-06	6.31376e-05	2.75618e-05	F7/F3/THBD/SERPINE1/NFE2L2	5
GO:1902041	regulation of extrinsic apoptotic signaling pathway via death domain receptors	5/88	61/18866	9.5342e-06	6.31376e-05	2.75618e-05	CASP8/HMOX1/ICAM1/NOS3/SERPINE1	5
GO:0016485	protein processing	8/88	223/18866	9.59116e-06	6.3229e-05	2.76017e-05	CASP3/CASP8/MDM2/F7/PLAU/F3/PLAT/SERPINE1	8
GO:0001782	B cell homeostasis	4/88	29/18866	9.60105e-06	6.3229e-05	2.76017e-05	BCL2/BAX/CASP3/HIF1A	4
GO:0007263	nitric oxide mediated signal transduction	4/88	29/18866	9.60105e-06	6.3229e-05	2.76017e-05	NOS2/EGFR/VEGFA/NOS3	4
GO:0048259	regulation of receptor-mediated endocytosis	6/88	105/18866	9.63671e-06	6.33472e-05	2.76533e-05	VEGFA/IL4/INSR/EGF/SELE/SERPINE1	6
GO:0002683	negative regulation of immune system process	11/88	463/18866	1.00891e-05	6.61995e-05	2.88985e-05	CASP3/AKT1/IL10/ERBB2/PPARG/HMOX1/IL2/IL4/CCL2/NFE2L2/COL3A1	11
GO:0071156	regulation of cell cycle arrest	6/88	106/18866	1.0177e-05	6.65594e-05	2.90556e-05	BAX/CCND1/CDKN1A/MDM2/PCNA/CCNB1	6
GO:0006959	humoral immune response	10/88	377/18866	1.01812e-05	6.65594e-05	2.90556e-05	BCL2/IL6/IFNG/IL1B/CCL2/CXCL8/ALOX5/CXCL2/CRP/CXCL10	10
GO:0031570	DNA integrity checkpoint	7/88	161/18866	1.02852e-05	6.71167e-05	2.92988e-05	BAX/CCND1/CDKN1A/MDM2/PCNA/CCNB1/MAPK14	7
GO:1902652	secondary alcohol metabolic process	7/88	162/18866	1.07094e-05	6.97575e-05	3.04517e-05	RXRA/PON1/APP/IL4/SOD1/PPARD/APOB	7
GO:0000303	response to superoxide	4/88	30/18866	1.10388e-05	7.1512e-05	3.12176e-05	SOD1/NOS3/MPO/NFE2L2	4
GO:0001844	protein insertion into mitochondrial membrane involved in apoptotic signaling pathway	4/88	30/18866	1.10388e-05	7.1512e-05	3.12176e-05	BCL2/BAX/CASP8/MAPK8	4
GO:0060055	angiogenesis involved in wound healing	4/88	30/18866	1.10388e-05	7.1512e-05	3.12176e-05	VEGFA/SERPINE1/ALOX5/KDR	4
GO:0007088	regulation of mitotic nuclear division	7/88	163/18866	1.1148e-05	7.20892e-05	3.14695e-05	RB1/CCNB1/INSR/EGF/IL1B/IL1A/IGF2	7
GO:0044774	mitotic DNA integrity checkpoint	6/88	108/18866	1.13311e-05	7.3141e-05	3.19287e-05	BAX/CCND1/CDKN1A/MDM2/PCNA/CCNB1	6
GO:0001660	fever generation	3/88	10/18866	1.14928e-05	7.36527e-05	3.2152e-05	PTGS2/IL1B/IL1A	3
GO:0032025	response to cobalt ion	3/88	10/18866	1.14928e-05	7.36527e-05	3.2152e-05	CASP9/CASP3/CASP8	3
GO:0033083	regulation of immature T cell proliferation	3/88	10/18866	1.14928e-05	7.36527e-05	3.2152e-05	ERBB2/IL1B/IL1A	3
GO:0045348	positive regulation of MHC class II biosynthetic process	3/88	10/18866	1.14928e-05	7.36527e-05	3.2152e-05	IL10/IFNG/IL4	3
GO:0002697	regulation of immune effector process	11/88	470/18866	1.16097e-05	7.42688e-05	3.2421e-05	NOS2/IL10/IL6/HMOX1/ICAM1/IL2/IFNG/IL4/CD40LG/STAT1/IL1B	11
GO:1900449	regulation of glutamate receptor signaling pathway	5/88	64/18866	1.20857e-05	7.71759e-05	3.369e-05	ADRB2/OPRM1/APP/IFNG/CCL2	5
GO:0006066	alcohol metabolic process	10/88	385/18866	1.22162e-05	7.77315e-05	3.39326e-05	RXRA/PON1/APP/IFNG/IL4/SOD1/IL1B/PPARD/ADH1C/APOB	10
GO:0031349	positive regulation of defense response	10/88	385/18866	1.22162e-05	7.77315e-05	3.39326e-05	PTGS2/RELA/EGFR/IL6/IL2/IFNG/GJA1/IL1B/SERPINE1/CHUK	10
GO:0007093	mitotic cell cycle checkpoint	7/88	166/18866	1.25541e-05	7.96503e-05	3.47702e-05	BAX/CCND1/CDKN1A/RB1/MDM2/PCNA/CCNB1	7
GO:0000305	response to oxygen radical	4/88	31/18866	1.26291e-05	7.96503e-05	3.47702e-05	SOD1/NOS3/MPO/NFE2L2	4
GO:0032770	positive regulation of monooxygenase activity	4/88	31/18866	1.26291e-05	7.96503e-05	3.47702e-05	AKT1/IFNG/HIF1A/IL1B	4
GO:0045737	positive regulation of cyclin-dependent protein serine/threonine kinase activity	4/88	31/18866	1.26291e-05	7.96503e-05	3.47702e-05	EGFR/AKT1/CCND1/CCNB1	4
GO:0071549	cellular response to dexamethasone stimulus	4/88	31/18866	1.26291e-05	7.96503e-05	3.47702e-05	CASP9/EGFR/ICAM1/NR3C1	4
GO:0070372	regulation of ERK1 and ERK2 cascade	9/88	306/18866	1.28458e-05	8.08744e-05	3.53046e-05	OPRM1/JUN/EGFR/APP/ERBB2/ICAM1/IL1B/CCL2/KDR	9
GO:0010573	vascular endothelial growth factor production	5/88	65/18866	1.3045e-05	8.18403e-05	3.57262e-05	PTGS2/IL6/HIF1A/IL1B/IL1A	5
GO:0051205	protein insertion into membrane	5/88	65/18866	1.3045e-05	8.18403e-05	3.57262e-05	BCL2/BAX/CASP8/EGFR/MAPK8	5
GO:0009743	response to carbohydrate	8/88	233/18866	1.3191e-05	8.26115e-05	3.60629e-05	PTGS2/CASP3/ICAM1/HIF1A/GJA1/IL1B/PPARD/APOB	8
GO:0046822	regulation of nucleocytoplasmic transport	6/88	112/18866	1.39574e-05	8.72583e-05	3.80914e-05	PTGS2/MAPK1/MDM2/IFNG/IL1B/MAPK14	6
GO:2000378	negative regulation of reactive oxygen species metabolic process	5/88	66/18866	1.40627e-05	8.77631e-05	3.83118e-05	BCL2/IL10/MMP3/HIF1A/HK2	5
GO:0016125	sterol metabolic process	7/88	169/18866	1.41041e-05	8.78683e-05	3.83577e-05	RXRA/PON1/APP/IL4/SOD1/PPARD/APOB	7
GO:0010165	response to X-ray	4/88	32/18866	1.4382e-05	8.94435e-05	3.90453e-05	CASP3/CCND1/CDKN1A/THBD	4
GO:0006869	lipid transport	10/88	393/18866	1.45932e-05	9.05995e-05	3.95499e-05	RXRA/PON1/NOS2/AKT1/PPARG/EGF/IL1B/PPARD/SPP1/APOB	10
GO:0032635	interleukin-6 production	7/88	170/18866	1.46547e-05	9.08236e-05	3.96478e-05	NOS2/IL10/IL6/APP/IFNG/IL1B/IL1A	7
GO:1903672	positive regulation of sprouting angiogenesis	5/88	67/18866	1.51413e-05	9.36769e-05	4.08933e-05	PTGS2/VEGFA/IL10/HMOX1/KDR	5
GO:0030856	regulation of epithelial cell differentiation	7/88	171/18866	1.52229e-05	9.40194e-05	4.10429e-05	VEGFA/CCND1/MMP9/IFNG/STAT1/IL1B/SERPINE1	7
GO:1990748	cellular detoxification	6/88	114/18866	1.54437e-05	9.52182e-05	4.15662e-05	PTGS2/SOD1/NOS3/MPO/ABCG2/NFE2L2	6
GO:0050769	positive regulation of neurogenesis	11/88	485/18866	1.55545e-05	9.57362e-05	4.17923e-05	OPRM1/BCL2/RELA/VEGFA/IL6/PPARG/IL2/IFNG/HIF1A/IL1B/NFE2L2	11
GO:0033079	immature T cell proliferation	3/88	11/18866	1.57492e-05	9.66025e-05	4.21705e-05	ERBB2/IL1B/IL1A	3
GO:0043619	regulation of transcription from RNA polymerase II promoter in response to oxidative stress	3/88	11/18866	1.57492e-05	9.66025e-05	4.21705e-05	HMOX1/HIF1A/NFE2L2	3
GO:0031623	receptor internalization	6/88	115/18866	1.62333e-05	9.90084e-05	4.32207e-05	ACHE/VEGFA/INSR/EGF/SELE/CXCL8	6
GO:0043620	regulation of DNA-templated transcription in response to stress	6/88	115/18866	1.62333e-05	9.90084e-05	4.32207e-05	JUN/RELA/VEGFA/HMOX1/HIF1A/NFE2L2	6
GO:0002637	regulation of immunoglobulin production	5/88	68/18866	1.62833e-05	9.90084e-05	4.32207e-05	IL10/IL6/IL2/IL4/CD40LG	5
GO:0016239	positive regulation of macroautophagy	5/88	68/18866	1.62833e-05	9.90084e-05	4.32207e-05	ADRB2/HMOX1/IL4/HIF1A/KDR	5
GO:0050766	positive regulation of phagocytosis	5/88	68/18866	1.62833e-05	9.90084e-05	4.32207e-05	PPARG/IFNG/SOD1/IL1B/CCL2	5
GO:1902003	regulation of amyloid-beta formation	4/88	33/18866	1.63076e-05	9.90084e-05	4.32207e-05	CASP3/RELA/APP/IFNG	4
GO:0015718	monocarboxylic acid transport	7/88	174/18866	1.70381e-05	0.000103023	4.4973e-05	RXRA/NOS2/AKT1/PPARG/IL1B/ABCG2/PPARD	7
GO:0046620	regulation of organ growth	6/88	116/18866	1.70552e-05	0.000103023	4.4973e-05	AKT1/MAPK1/CCNB1/SOD1/GJA1/MAPK14	6
GO:0046916	cellular transition metal ion homeostasis	6/88	116/18866	1.70552e-05	0.000103023	4.4973e-05	APP/HMOX1/IFNG/SOD1/HIF1A/ABCG2	6
GO:0060038	cardiac muscle cell proliferation	5/88	69/18866	1.74913e-05	0.000105479	4.60452e-05	RXRA/MAPK1/CCNB1/GJA1/MAPK14	5
GO:0050680	negative regulation of epithelial cell proliferation	7/88	175/18866	1.76815e-05	0.000106446	4.64677e-05	RB1/PPARG/STAT1/GJA1/CCL2/ALOX5/PPARD	7
GO:0018107	peptidyl-threonine phosphorylation	6/88	117/18866	1.79104e-05	0.000107643	4.69899e-05	BCL2/AKT1/MAPK1/APP/EGF/MAPK8	6
GO:0035633	maintenance of blood-brain barrier	4/88	34/18866	1.84163e-05	0.000110498	4.82362e-05	PTGS2/VEGFA/IL6/GJA1	4
GO:0006879	cellular iron ion homeostasis	5/88	70/18866	1.8768e-05	0.000112419	4.9075e-05	HMOX1/IFNG/SOD1/HIF1A/ABCG2	5
GO:0007569	cell aging	6/88	118/18866	1.87998e-05	0.000112422	4.9076e-05	BCL2/CDKN1A/ICAM1/SOD1/SERPINE1/MAPK14	6
GO:0042593	glucose homeostasis	8/88	245/18866	1.8954e-05	0.000113154	4.9396e-05	AKT1/IL6/PPARG/ICAM1/INSR/HIF1A/ALOX5/HK2	8
GO:0033500	carbohydrate homeostasis	8/88	246/18866	1.95173e-05	0.000116323	5.07792e-05	AKT1/IL6/PPARG/ICAM1/INSR/HIF1A/ALOX5/HK2	8
GO:0042982	amyloid precursor protein metabolic process	5/88	71/18866	2.0116e-05	0.000119692	5.22499e-05	ACHE/CASP3/RELA/APP/IFNG	5
GO:1901030	positive regulation of mitochondrial outer membrane permeabilization involved in apoptotic signaling pathway	4/88	35/18866	2.07187e-05	0.000123073	5.3726e-05	BCL2/BAX/CASP8/MAPK8	4
GO:0045600	positive regulation of fat cell differentiation	5/88	72/18866	2.15383e-05	0.00012773	5.57586e-05	PTGS2/AKT1/PPARG/PPARD/MAPK14	5
GO:0030218	erythrocyte differentiation	6/88	121/18866	2.16841e-05	0.000128169	5.59503e-05	CASP3/VEGFA/RB1/HIF1A/STAT1/MAPK14	6
GO:0032612	interleukin-1 production	6/88	121/18866	2.16841e-05	0.000128169	5.59503e-05	CASP8/IL10/IL6/APP/IFNG/IL1B	6
GO:0045619	regulation of lymphocyte differentiation	7/88	181/18866	2.19782e-05	0.000129693	5.66157e-05	ERBB2/IL2/IFNG/IL4/SOD1/IL1B/IL1A	7
GO:0097237	cellular response to toxic substance	6/88	122/18866	2.2721e-05	0.000133856	5.84328e-05	PTGS2/SOD1/NOS3/MPO/ABCG2/NFE2L2	6
GO:0071346	cellular response to interferon-gamma	7/88	182/18866	2.27717e-05	0.000133934	5.84668e-05	NOS2/PPARG/ICAM1/IFNG/STAT1/CCL2/VCAM1	7
GO:0070227	lymphocyte apoptotic process	5/88	73/18866	2.30376e-05	0.000134832	5.8859e-05	BAX/AKT1/IL10/IL2/HIF1A	5
GO:0072401	signal transduction involved in DNA integrity checkpoint	5/88	73/18866	2.30376e-05	0.000134832	5.8859e-05	BAX/CDKN1A/MDM2/PCNA/CCNB1	5
GO:0072422	signal transduction involved in DNA damage checkpoint	5/88	73/18866	2.30376e-05	0.000134832	5.8859e-05	BAX/CDKN1A/MDM2/PCNA/CCNB1	5
GO:1901099	negative regulation of signal transduction in absence of ligand	4/88	36/18866	2.32258e-05	0.00013527	5.90501e-05	BCL2/AKT1/IL1B/IL1A	4
GO:2000310	regulation of NMDA receptor activity	4/88	36/18866	2.32258e-05	0.00013527	5.90501e-05	OPRM1/APP/IFNG/CCL2	4
GO:2001240	negative regulation of extrinsic apoptotic signaling pathway in absence of ligand	4/88	36/18866	2.32258e-05	0.00013527	5.90501e-05	BCL2/AKT1/IL1B/IL1A	4
GO:0001655	urogenital system development	9/88	330/18866	2.33474e-05	0.000135756	5.92626e-05	RXRA/ESR1/BCL2/BAX/CASP9/VEGFA/MMP9/ODC1/STAT1	9
GO:0001959	regulation of cytokine-mediated signaling pathway	7/88	183/18866	2.35887e-05	0.000136937	5.97779e-05	CASP8/IL6/PPARG/IFNG/HIF1A/STAT1/CHUK	7
GO:0038061	NIK/NF-kappaB signaling	7/88	184/18866	2.44297e-05	0.000141589	6.18088e-05	NR3C2/RELA/EGFR/AKT1/APP/IL1B/CHUK	7
GO:0051881	regulation of mitochondrial membrane potential	5/88	74/18866	2.46167e-05	0.000141983	6.19807e-05	BCL2/BAX/AKT1/SOD1/KDR	5
GO:0072395	signal transduction involved in cell cycle checkpoint	5/88	74/18866	2.46167e-05	0.000141983	6.19807e-05	BAX/CDKN1A/MDM2/PCNA/CCNB1	5
GO:1903036	positive regulation of response to wounding	5/88	74/18866	2.46167e-05	0.000141983	6.19807e-05	F7/F3/THBD/SERPINE1/NFE2L2	5
GO:0090050	positive regulation of cell migration involved in sprouting angiogenesis	4/88	37/18866	2.59486e-05	0.000148944	6.50195e-05	PTGS2/VEGFA/HMOX1/KDR	4
GO:0090322	regulation of superoxide metabolic process	4/88	37/18866	2.59486e-05	0.000148944	6.50195e-05	EGFR/SOD1/NFE2L2/CRP	4
GO:2000273	positive regulation of signaling receptor activity	4/88	37/18866	2.59486e-05	0.000148944	6.50195e-05	ADRB2/IFNG/EGF/CCL2	4
GO:0034605	cellular response to heat	6/88	125/18866	2.60739e-05	0.000149184	6.51243e-05	PTGS2/CDKN1A/MAPK1/HMOX1/IL1A/CXCL10	6
GO:1903578	regulation of ATP metabolic process	6/88	125/18866	2.60739e-05	0.000149184	6.51243e-05	APP/CCNB1/IFNG/IL4/INSR/HIF1A	6
GO:0035924	cellular response to vascular endothelial growth factor stimulus	5/88	75/18866	2.62788e-05	0.000149877	6.54267e-05	RELA/AKT1/VEGFA/KDR/MAPK14	5
GO:0046323	glucose import	5/88	75/18866	2.62788e-05	0.000149877	6.54267e-05	AKT1/INSR/NFE2L2/HK2/MAPK14	5
GO:0031334	positive regulation of protein-containing complex assembly	8/88	257/18866	2.67014e-05	0.000152045	6.6373e-05	ESR1/BAX/VEGFA/MMP1/ICAM1/IFNG/MET/MMP3	8
GO:0002285	lymphocyte activation involved in immune response	7/88	187/18866	2.71024e-05	0.000154083	6.72628e-05	IL10/IL6/ICAM1/IL2/IFNG/IL4/CD40LG	7
GO:0018210	peptidyl-threonine modification	6/88	126/18866	2.7276e-05	0.000154824	6.7586e-05	BCL2/AKT1/MAPK1/APP/EGF/MAPK8	6
GO:0010951	negative regulation of endopeptidase activity	8/88	258/18866	2.7452e-05	0.00015533	6.7807e-05	PTGS2/AKT1/VEGFA/MMP9/MDM2/APP/BIRC5/SERPINE1	8
GO:0051607	defense response to virus	8/88	258/18866	2.7452e-05	0.00015533	6.7807e-05	BCL2/RELA/IL6/IFNG/IL4/STAT1/IL1B/CXCL10	8
GO:0033077	T cell differentiation in thymus	5/88	76/18866	2.80267e-05	0.00015744	6.87283e-05	BCL2/ERBB2/SOD1/IL1B/IL1A	5
GO:1903524	positive regulation of blood circulation	5/88	76/18866	2.80267e-05	0.00015744	6.87283e-05	PTGS2/EGFR/AKT1/ICAM1/GJA1	5
GO:0043123	positive regulation of I-kappaB kinase/NF-kappaB signaling	7/88	188/18866	2.80451e-05	0.00015744	6.87283e-05	CASP8/RELA/AKT1/HMOX1/GJA1/IL1B/CHUK	7
GO:0051783	regulation of nuclear division	7/88	188/18866	2.80451e-05	0.00015744	6.87283e-05	RB1/CCNB1/INSR/EGF/IL1B/IL1A/IGF2	7
GO:0071478	cellular response to radiation	7/88	188/18866	2.80451e-05	0.00015744	6.87283e-05	PTGS2/BAX/CASP9/CDKN1A/MDM2/PCNA/MAPK14	7
GO:0010742	macrophage derived foam cell differentiation	4/88	38/18866	2.88984e-05	0.000160967	7.02679e-05	PPARG/STAT1/CRP/APOB	4
GO:0032885	regulation of polysaccharide biosynthetic process	4/88	38/18866	2.88984e-05	0.000160967	7.02679e-05	AKT1/INSR/EGF/IGF2	4
GO:0045923	positive regulation of fatty acid metabolic process	4/88	38/18866	2.88984e-05	0.000160967	7.02679e-05	PTGS2/PPARG/IL1B/PPARD	4
GO:0071392	cellular response to estradiol stimulus	4/88	38/18866	2.88984e-05	0.000160967	7.02679e-05	ESR1/EGFR/IL10/CCNA2	4
GO:0090077	foam cell differentiation	4/88	38/18866	2.88984e-05	0.000160967	7.02679e-05	PPARG/STAT1/CRP/APOB	4
GO:0007611	learning or memory	8/88	260/18866	2.90065e-05	0.000161318	7.04209e-05	PTGS2/JUN/CASP3/EGFR/MAPK1/APP/INSR/HIF1A	8
GO:0006816	calcium ion transport	10/88	426/18866	2.91049e-05	0.000161614	7.05502e-05	PTGS2/OPRM1/BCL2/BAX/ICAM1/EGF/GJA1/CCL2/NOS3/CXCL10	10
GO:0046902	regulation of mitochondrial membrane permeability	5/88	77/18866	2.98636e-05	0.000165569	7.22769e-05	BCL2/BAX/CASP8/HK2/MAPK8	5
GO:0022408	negative regulation of cell-cell adhesion	7/88	191/18866	3.10367e-05	0.000171807	7.49999e-05	CASP3/AKT1/VEGFA/IL10/ERBB2/IL2/IL4	7
GO:0002576	platelet degranulation	6/88	129/18866	3.11523e-05	0.000171914	7.50468e-05	VEGFA/APP/EGF/SOD1/SERPINE1/IGF2	6
GO:0071482	cellular response to light stimulus	6/88	129/18866	3.11523e-05	0.000171914	7.50468e-05	PTGS2/BAX/CASP9/CDKN1A/MDM2/PCNA	6
GO:0045637	regulation of myeloid cell differentiation	8/88	263/18866	3.14762e-05	0.000173434	7.57102e-05	JUN/CASP8/RB1/IFNG/IL4/HIF1A/STAT1/MAPK14	8
GO:0010721	negative regulation of cell development	9/88	343/18866	3.16026e-05	0.000173863	7.58975e-05	BCL2/MAP2/VEGFA/IL6/MDM2/APP/IL1B/COL3A1/SPP1	9
GO:0042310	vasoconstriction	5/88	78/18866	3.17925e-05	0.000174639	7.62363e-05	PTGS2/EGFR/AKT1/ICAM1/GJA1	5
GO:0034205	amyloid-beta formation	4/88	39/18866	3.20868e-05	0.000175168	7.64669e-05	CASP3/RELA/APP/IFNG	4
GO:0046326	positive regulation of glucose import	4/88	39/18866	3.20868e-05	0.000175168	7.64669e-05	AKT1/INSR/NFE2L2/MAPK14	4
GO:1904706	negative regulation of vascular associated smooth muscle cell proliferation	4/88	39/18866	3.20868e-05	0.000175168	7.64669e-05	CDKN1A/IL10/PPARG/HMOX1	4
GO:0048015	phosphatidylinositol-mediated signaling	7/88	192/18866	3.20904e-05	0.000175168	7.64669e-05	EGFR/AKT1/MAPK1/ERBB2/INSR/PPARD/KDR	7
GO:0019216	regulation of lipid metabolic process	10/88	431/18866	3.21336e-05	0.000175168	7.64669e-05	PTGS2/RXRA/AKT1/RB1/PPARG/IFNG/SOD1/IL1B/PPARD/APOB	10
GO:0031016	pancreas development	5/88	79/18866	3.38168e-05	0.000183782	8.02276e-05	AKT1/IL6/INSR/MET/IGF2	5
GO:0099601	regulation of neurotransmitter receptor activity	5/88	79/18866	3.38168e-05	0.000183782	8.02276e-05	ADRB2/OPRM1/APP/IFNG/CCL2	5
GO:0072331	signal transduction by p53 class mediator	8/88	267/18866	3.5041e-05	0.000190147	8.30059e-05	BCL2/BAX/AKT1/CDKN1A/MDM2/PCNA/CCNB1/MAPK14	8
GO:0050864	regulation of B cell activation	7/88	195/18866	3.54297e-05	0.000191324	8.35198e-05	BCL2/CASP3/CDKN1A/IL10/IL6/IL2/IL4	7
GO:1905475	regulation of protein localization to membrane	7/88	195/18866	3.54297e-05	0.000191324	8.35198e-05	BCL2/CASP8/EGFR/AKT1/ERBB2/IFNG/MAPK8	7
GO:0042307	positive regulation of protein import into nucleus	4/88	40/18866	3.55255e-05	0.000191324	8.35198e-05	PTGS2/MAPK1/IFNG/MAPK14	4
GO:0045740	positive regulation of DNA replication	4/88	40/18866	3.55255e-05	0.000191324	8.35198e-05	JUN/EGFR/PCNA/EGF	4
GO:1902991	regulation of amyloid precursor protein catabolic process	4/88	40/18866	3.55255e-05	0.000191324	8.35198e-05	CASP3/RELA/APP/IFNG	4
GO:0002312	B cell activation involved in immune response	5/88	80/18866	3.59396e-05	0.000192053	8.38382e-05	IL10/IL6/IL2/IL4/CD40LG	5
GO:0032945	negative regulation of mononuclear cell proliferation	5/88	80/18866	3.59396e-05	0.000192053	8.38382e-05	CASP3/IL10/ERBB2/IL2/CRP	5
GO:0048678	response to axon injury	5/88	80/18866	3.59396e-05	0.000192053	8.38382e-05	BCL2/BAX/JUN/SOD1/SPP1	5
GO:1900182	positive regulation of protein localization to nucleus	5/88	80/18866	3.59396e-05	0.000192053	8.38382e-05	PTGS2/AKT1/MAPK1/IFNG/MAPK14	5
GO:1901224	positive regulation of NIK/NF-kappaB signaling	5/88	80/18866	3.59396e-05	0.000192053	8.38382e-05	NR3C2/RELA/EGFR/APP/IL1B	5
GO:0015850	organic hydroxy compound transport	8/88	268/18866	3.59832e-05	0.000192053	8.38382e-05	MAOB/RXRA/PON1/PPARG/EGF/SPP1/SLC6A3/APOB	8
GO:0002040	sprouting angiogenesis	7/88	196/18866	3.66043e-05	0.000194498	8.49052e-05	PTGS2/AKT1/VEGFA/IL10/HMOX1/ALOX5/KDR	7
GO:0048017	inositol lipid-mediated signaling	7/88	196/18866	3.66043e-05	0.000194498	8.49052e-05	EGFR/AKT1/MAPK1/ERBB2/INSR/PPARD/KDR	7
GO:0060759	regulation of response to cytokine stimulus	7/88	196/18866	3.66043e-05	0.000194498	8.49052e-05	CASP8/IL6/PPARG/IFNG/HIF1A/STAT1/CHUK	7
GO:0031348	negative regulation of defense response	8/88	269/18866	3.69464e-05	0.000196024	8.55717e-05	IL10/RB1/PPARG/IL2/IL4/SOD1/ALOX5/PPARD	8
GO:0001937	negative regulation of endothelial cell proliferation	5/88	81/18866	3.81642e-05	0.000201886	8.81307e-05	PPARG/STAT1/GJA1/CCL2/ALOX5	5
GO:0071158	positive regulation of cell cycle arrest	5/88	81/18866	3.81642e-05	0.000201886	8.81307e-05	BAX/CDKN1A/MDM2/PCNA/CCNB1	5
GO:0030890	positive regulation of B cell proliferation	4/88	41/18866	3.92264e-05	0.000206893	9.03162e-05	BCL2/CDKN1A/IL2/IL4	4
GO:0038083	peptidyl-tyrosine autophosphorylation	4/88	41/18866	3.92264e-05	0.000206893	9.03162e-05	EGFR/VEGFA/INSR/KDR	4
GO:0010466	negative regulation of peptidase activity	8/88	272/18866	3.99666e-05	0.000210487	9.18851e-05	PTGS2/AKT1/VEGFA/MMP9/MDM2/APP/BIRC5/SERPINE1	8
GO:0032368	regulation of lipid transport	6/88	135/18866	4.02326e-05	0.000211576	9.23605e-05	PON1/AKT1/PPARG/EGF/IL1B/SPP1	6
GO:0022617	extracellular matrix disassembly	5/88	82/18866	4.04941e-05	0.000212494	9.27612e-05	MMP2/MMP9/IL6/MMP1/MMP3	5
GO:0042391	regulation of membrane potential	10/88	443/18866	4.0526e-05	0.000212494	9.27612e-05	ADRB2/OPRM1/BCL2/BAX/JUN/AKT1/APP/SOD1/GJA1/KDR	10
GO:0001933	negative regulation of protein phosphorylation	10/88	444/18866	4.1303e-05	0.000216251	9.44014e-05	BAX/JUN/CASP3/AKT1/CDKN1A/RB1/IL2/CCNB1/IFNG/IL1B	10
GO:0009755	hormone-mediated signaling pathway	7/88	200/18866	4.16276e-05	0.000217632	9.50043e-05	RXRA/PGR/NR3C2/ESR1/PPARG/PPARD/NR3C1	7
GO:0045346	regulation of MHC class II biosynthetic process	3/88	15/18866	4.28466e-05	0.000223352	9.75012e-05	IL10/IFNG/IL4	3
GO:2001028	positive regulation of endothelial cell chemotaxis	3/88	15/18866	4.28466e-05	0.000223352	9.75012e-05	VEGFA/MET/KDR	3
GO:0010952	positive regulation of peptidase activity	7/88	201/18866	4.29681e-05	0.00022366	9.76354e-05	BAX/CASP9/CASP8/APP/PPARG/F3/MAPK14	7
GO:1904591	positive regulation of protein import	4/88	42/18866	4.32016e-05	0.000224548	9.80232e-05	PTGS2/MAPK1/IFNG/MAPK14	4
GO:1903038	negative regulation of leukocyte cell-cell adhesion	6/88	137/18866	4.36913e-05	0.000226764	9.89904e-05	CASP3/AKT1/IL10/ERBB2/IL2/IL4	6
GO:0022898	regulation of transmembrane transporter activity	8/88	276/18866	4.43123e-05	0.000229484	0.000100178	ADRB2/OPRM1/BCL2/MMP9/APP/IFNG/GJA1/CCL2	8
GO:0034341	response to interferon-gamma	7/88	202/18866	4.43439e-05	0.000229484	0.000100178	NOS2/PPARG/ICAM1/IFNG/STAT1/CCL2/VCAM1	7
GO:0010948	negative regulation of cell cycle process	9/88	359/18866	4.50503e-05	0.000232804	0.000101627	BCL2/BAX/CCND1/CDKN1A/RB1/MDM2/PCNA/CCNB1/CCL2	9
GO:0043254	regulation of protein-containing complex assembly	10/88	449/18866	4.53825e-05	0.000234153	0.000102216	ESR1/BAX/MAP2/VEGFA/RB1/MMP1/ICAM1/IFNG/MET/MMP3	10
GO:0055076	transition metal ion homeostasis	6/88	138/18866	4.55078e-05	0.000234153	0.000102216	APP/HMOX1/IFNG/SOD1/HIF1A/ABCG2	6
GO:0098754	detoxification	6/88	138/18866	4.55078e-05	0.000234153	0.000102216	PTGS2/SOD1/NOS3/MPO/ABCG2/NFE2L2	6
GO:0015980	energy derivation by oxidation of organic compounds	8/88	278/18866	4.66289e-05	0.000239576	0.000104584	NOS2/AKT1/CCNB1/IFNG/IL4/INSR/HIF1A/IGF2	8
GO:0043401	steroid hormone mediated signaling pathway	6/88	139/18866	4.73844e-05	0.000243109	0.000106126	RXRA/PGR/NR3C2/ESR1/PPARD/NR3C1	6
GO:0010507	negative regulation of autophagy	5/88	85/18866	4.81497e-05	0.000246681	0.000107685	BCL2/AKT1/IL10/HMOX1/MET	5
GO:0072655	establishment of protein localization to mitochondrion	6/88	140/18866	4.93225e-05	0.000252328	0.00011015	BCL2/BAX/CASP8/AKT1/HK2/MAPK8	6
GO:0042594	response to starvation	7/88	206/18866	5.02138e-05	0.000256521	0.00011198	BCL2/JUN/CDKN1A/MAPK1/PPARG/NFE2L2/MAPK8	7
GO:0006919	activation of cysteine-type endopeptidase activity involved in apoptotic process	5/88	86/18866	5.09354e-05	0.000259466	0.000113266	BAX/CASP9/CASP8/PPARG/F3	5
GO:0070664	negative regulation of leukocyte proliferation	5/88	86/18866	5.09354e-05	0.000259466	0.000113266	CASP3/IL10/ERBB2/IL2/CRP	5
GO:0008584	male gonad development	6/88	141/18866	5.13236e-05	0.000261071	0.000113967	ESR1/BCL2/BAX/CCND1/ICAM1/INSR	6
GO:0032881	regulation of polysaccharide metabolic process	4/88	44/18866	5.20246e-05	0.000264262	0.00011536	AKT1/INSR/EGF/IGF2	4
GO:0002070	epithelial cell maturation	3/88	16/18866	5.25565e-05	0.00026508	0.000115717	PGR/CDKN1A/HIF1A	3
GO:0019372	lipoxygenase pathway	3/88	16/18866	5.25565e-05	0.00026508	0.000115717	PTGS2/PON1/ALOX5	3
GO:0045342	MHC class II biosynthetic process	3/88	16/18866	5.25565e-05	0.00026508	0.000115717	IL10/IFNG/IL4	3
GO:0045725	positive regulation of glycogen biosynthetic process	3/88	16/18866	5.25565e-05	0.00026508	0.000115717	AKT1/INSR/IGF2	3
GO:1900451	positive regulation of glutamate receptor signaling pathway	3/88	16/18866	5.25565e-05	0.00026508	0.000115717	ADRB2/IFNG/CCL2	3
GO:0046425	regulation of receptor signaling pathway via JAK-STAT	6/88	142/18866	5.33891e-05	0.000268523	0.00011722	IL10/IL6/IL2/IFNG/IL4/EGF	6
GO:0046546	development of primary male sexual characteristics	6/88	142/18866	5.33891e-05	0.000268523	0.00011722	ESR1/BCL2/BAX/CCND1/ICAM1/INSR	6
GO:0055072	iron ion homeostasis	5/88	87/18866	5.3844e-05	0.00027043	0.000118052	HMOX1/IFNG/SOD1/HIF1A/ABCG2	5
GO:0006109	regulation of carbohydrate metabolic process	7/88	210/18866	5.67063e-05	0.000281983	0.000123096	AKT1/APP/IFNG/INSR/EGF/HIF1A/IGF2	7
GO:0030100	regulation of endocytosis	7/88	210/18866	5.67063e-05	0.000281983	0.000123096	VEGFA/PPARG/IL4/INSR/EGF/SELE/SERPINE1	7
GO:0032755	positive regulation of interleukin-6 production	5/88	88/18866	5.68794e-05	0.000281983	0.000123096	IL6/APP/IFNG/IL1B/IL1A	5
GO:0070098	chemokine-mediated signaling pathway	5/88	88/18866	5.68794e-05	0.000281983	0.000123096	HIF1A/CCL2/CXCL8/CXCL2/CXCL10	5
GO:0090559	regulation of membrane permeability	5/88	88/18866	5.68794e-05	0.000281983	0.000123096	BCL2/BAX/CASP8/HK2/MAPK8	5
GO:0010828	positive regulation of glucose transmembrane transport	4/88	45/18866	5.68977e-05	0.000281983	0.000123096	AKT1/INSR/NFE2L2/MAPK14	4
GO:0034105	positive regulation of tissue remodeling	4/88	45/18866	5.68977e-05	0.000281983	0.000123096	BAX/EGFR/IL2/SPP1	4
GO:0051204	protein insertion into mitochondrial membrane	4/88	45/18866	5.68977e-05	0.000281983	0.000123096	BCL2/BAX/CASP8/MAPK8	4
GO:1901028	regulation of mitochondrial outer membrane permeabilization involved in apoptotic signaling pathway	4/88	45/18866	5.68977e-05	0.000281983	0.000123096	BCL2/BAX/CASP8/MAPK8	4
GO:0140014	mitotic nuclear division	8/88	286/18866	5.69328e-05	0.000281983	0.000123096	RB1/BIRC5/CCNB1/INSR/EGF/IL1B/IL1A/IGF2	8
GO:0070585	protein localization to mitochondrion	6/88	144/18866	5.77198e-05	0.000284698	0.000124281	BCL2/BAX/CASP8/AKT1/HK2/MAPK8	6
GO:0106106	cold-induced thermogenesis	6/88	144/18866	5.77198e-05	0.000284698	0.000124281	ADRB2/ACHE/VEGFA/RB1/IL4/GJA1	6
GO:0120161	regulation of cold-induced thermogenesis	6/88	144/18866	5.77198e-05	0.000284698	0.000124281	ADRB2/ACHE/VEGFA/RB1/IL4/GJA1	6
GO:0030278	regulation of ossification	7/88	212/18866	6.02015e-05	0.000296122	0.000129268	ADRB2/BCL2/MAPK1/IL6/HIF1A/ALOX5/MAPK14	7
GO:0051701	interaction with host	7/88	212/18866	6.02015e-05	0.000296122	0.000129268	RXRA/CASP8/EGFR/ICAM1/INSR/MET/CXCL8	7
GO:0060485	mesenchyme development	8/88	290/18866	6.27569e-05	0.000308268	0.00013457	BCL2/MAPK1/IL6/MDM2/HIF1A/STAT1/IL1B/NOS3	8
GO:0042058	regulation of epidermal growth factor receptor signaling pathway	5/88	90/18866	6.33454e-05	0.00030945	0.000135086	EGFR/AKT1/MMP9/APP/EGF	5
GO:0046427	positive regulation of receptor signaling pathway via JAK-STAT	5/88	90/18866	6.33454e-05	0.00030945	0.000135086	IL10/IL6/IL2/IFNG/IL4	5
GO:0010224	response to UV-B	3/88	17/18866	6.36034e-05	0.00030945	0.000135086	BCL2/RELA/CDKN1A	3
GO:0032966	negative regulation of collagen biosynthetic process	3/88	17/18866	6.36034e-05	0.00030945	0.000135086	IL6/PPARG/PPARD	3
GO:0045986	negative regulation of smooth muscle contraction	3/88	17/18866	6.36034e-05	0.00030945	0.000135086	PTGS2/ADRB2/SOD1	3
GO:0070875	positive regulation of glycogen metabolic process	3/88	17/18866	6.36034e-05	0.00030945	0.000135086	AKT1/INSR/IGF2	3
GO:2001267	regulation of cysteine-type endopeptidase activity involved in apoptotic signaling pathway	3/88	17/18866	6.36034e-05	0.00030945	0.000135086	BAX/CASP8/MMP9	3
GO:0070374	positive regulation of ERK1 and ERK2 cascade	7/88	215/18866	6.57735e-05	0.000319573	0.000139505	OPRM1/JUN/EGFR/APP/ICAM1/CCL2/KDR	7
GO:0034103	regulation of tissue remodeling	5/88	91/18866	6.67838e-05	0.000323165	0.000141073	BAX/EGFR/IL6/IL2/SPP1	5
GO:0046849	bone remodeling	5/88	91/18866	6.67838e-05	0.000323165	0.000141073	ADRB2/EGFR/IL6/GJA1/SPP1	5
GO:0060333	interferon-gamma-mediated signaling pathway	5/88	91/18866	6.67838e-05	0.000323165	0.000141073	PPARG/ICAM1/IFNG/STAT1/VCAM1	5
GO:1903670	regulation of sprouting angiogenesis	6/88	148/18866	6.72236e-05	0.000324853	0.00014181	PTGS2/VEGFA/IL10/HMOX1/ALOX5/KDR	6
GO:0051604	protein maturation	8/88	293/18866	6.74436e-05	0.000324897	0.000141829	CASP3/CASP8/MDM2/F7/PLAU/F3/PLAT/SERPINE1	8
GO:0022602	ovulation cycle process	4/88	47/18866	6.76311e-05	0.000324897	0.000141829	PGR/ESR1/CASP3/NOS3	4
GO:0030574	collagen catabolic process	4/88	47/18866	6.76311e-05	0.000324897	0.000141829	MMP2/MMP9/MMP1/MMP3	4
GO:0070849	response to epidermal growth factor	4/88	47/18866	6.76311e-05	0.000324897	0.000141829	EGFR/AKT1/MAPK1/ERBB2	4
GO:0070838	divalent metal ion transport	10/88	471/18866	6.7687e-05	0.000324897	0.000141829	PTGS2/OPRM1/BCL2/BAX/ICAM1/EGF/GJA1/CCL2/NOS3/CXCL10	10
GO:0034976	response to endoplasmic reticulum stress	8/88	294/18866	6.90691e-05	0.000331087	0.000144531	BCL2/BAX/JUN/CCND1/CCL2/CXCL8/ALOX5/NFE2L2	8
GO:0051346	negative regulation of hydrolase activity	10/88	473/18866	7.01124e-05	0.000335639	0.000146518	PTGS2/MAP2/AKT1/VEGFA/MMP9/MDM2/APP/BIRC5/NOS3/SERPINE1	10
GO:0045582	positive regulation of T cell differentiation	5/88	92/18866	7.03644e-05	0.000336395	0.000146848	IL2/IFNG/IL4/IL1B/IL1A	5
GO:0007623	circadian rhythm	7/88	218/18866	7.17606e-05	0.000342611	0.000149562	JUN/NOS2/EGFR/PPARG/F7/SERPINE1/MAPK8	7
GO:0006606	protein import into nucleus	6/88	150/18866	7.24227e-05	0.000344851	0.00015054	PTGS2/AKT1/CDKN1A/MAPK1/IFNG/MAPK14	6
GO:0035264	multicellular organism growth	6/88	150/18866	7.24227e-05	0.000344851	0.00015054	ADRB2/BCL2/APP/SOD1/IGF2/SLC6A3	6
GO:0009409	response to cold	4/88	48/18866	7.35177e-05	0.000348673	0.000152208	ADRB2/CASP8/PPARG/CXCL10	4
GO:0042220	response to cocaine	4/88	48/18866	7.35177e-05	0.000348673	0.000152208	OPRM1/MDM2/SLC6A3/CCNA2	4
GO:2001239	regulation of extrinsic apoptotic signaling pathway in absence of ligand	4/88	48/18866	7.35177e-05	0.000348673	0.000152208	BCL2/AKT1/IL1B/IL1A	4
GO:0002532	production of molecular mediator involved in inflammatory response	5/88	93/18866	7.40912e-05	0.000350463	0.00015299	NOS2/IL6/SERPINE1/ALOX5/MAPK14	5
GO:1904894	positive regulation of receptor signaling pathway via STAT	5/88	93/18866	7.40912e-05	0.000350463	0.00015299	IL10/IL6/IL2/IFNG/IL4	5
GO:1904892	regulation of receptor signaling pathway via STAT	6/88	151/18866	7.51399e-05	0.000354954	0.00015495	IL10/IL6/IL2/IFNG/IL4/EGF	6
GO:0001654	eye development	9/88	384/18866	7.56183e-05	0.000356743	0.000155731	RXRA/ACHE/BCL2/BAX/JUN/EGFR/VEGFA/HIF1A/SLC6A3	9
GO:0010713	negative regulation of collagen metabolic process	3/88	18/18866	7.60668e-05	0.000356975	0.000155832	IL6/PPARG/PPARD	3
GO:0010885	regulation of cholesterol storage	3/88	18/18866	7.60668e-05	0.000356975	0.000155832	PPARG/PPARD/APOB	3
GO:0035994	response to muscle stretch	3/88	18/18866	7.60668e-05	0.000356975	0.000155832	JUN/RELA/MAPK14	3
GO:0051023	regulation of immunoglobulin secretion	3/88	18/18866	7.60668e-05	0.000356975	0.000155832	IL6/IL2/CD40LG	3
GO:0072511	divalent inorganic cation transport	10/88	478/18866	7.65024e-05	0.000358548	0.000156519	PTGS2/OPRM1/BCL2/BAX/ICAM1/EGF/GJA1/CCL2/NOS3/CXCL10	10
GO:0051591	response to cAMP	5/88	94/18866	7.79683e-05	0.000364941	0.00015931	RELA/APP/STAT1/THBD/SLC6A3	5
GO:0031279	regulation of cyclase activity	4/88	49/18866	7.97688e-05	0.000371423	0.00016214	NOS2/NOS3/MAPK14/MAPK8	4
GO:0060711	labyrinthine layer development	4/88	49/18866	7.97688e-05	0.000371423	0.00016214	CASP8/AKT1/MAPK1/IL10	4
GO:0090151	establishment of protein localization to mitochondrial membrane	4/88	49/18866	7.97688e-05	0.000371423	0.00016214	BCL2/BAX/CASP8/MAPK8	4
GO:1900087	positive regulation of G1/S transition of mitotic cell cycle	4/88	49/18866	7.97688e-05	0.000371423	0.00016214	EGFR/AKT1/CCND1/MDM2	4
GO:0045834	positive regulation of lipid metabolic process	6/88	153/18866	8.08183e-05	0.000375821	0.000164059	PTGS2/AKT1/PPARG/IFNG/IL1B/PPARD	6
GO:0007162	negative regulation of cell adhesion	8/88	301/18866	8.13856e-05	0.000377968	0.000164996	CASP3/AKT1/VEGFA/IL10/ERBB2/IL2/IL4/SERPINE1	8
GO:0150063	visual system development	9/88	388/18866	8.18436e-05	0.000379601	0.00016571	RXRA/ACHE/BCL2/BAX/JUN/EGFR/VEGFA/HIF1A/SLC6A3	9
GO:0007589	body fluid secretion	5/88	95/18866	8.19998e-05	0.000379833	0.000165811	VEGFA/CCND1/HIF1A/HK2/SLC6A3	5
GO:0002699	positive regulation of immune effector process	7/88	223/18866	8.27251e-05	0.000382697	0.000167061	NOS2/IL6/HMOX1/IL2/IFNG/IL4/IL1B	7
GO:0050890	cognition	8/88	302/18866	8.32855e-05	0.000384792	0.000167975	PTGS2/JUN/CASP3/EGFR/MAPK1/APP/INSR/HIF1A	8
GO:0042326	negative regulation of phosphorylation	10/88	484/18866	8.48187e-05	0.00039137	0.000170847	BAX/JUN/CASP3/AKT1/CDKN1A/RB1/IL2/CCNB1/IFNG/IL1B	10
GO:1903522	regulation of blood circulation	8/88	303/18866	8.5222e-05	0.000392724	0.000171438	PTGS2/EGFR/AKT1/MDM2/ICAM1/IL2/GJA1/NOS3	8
GO:0042987	amyloid precursor protein catabolic process	4/88	50/18866	8.63978e-05	0.00039763	0.00017358	CASP3/RELA/APP/IFNG	4
GO:1990845	adaptive thermogenesis	6/88	155/18866	8.68338e-05	0.000399123	0.000174232	ADRB2/ACHE/VEGFA/RB1/IL4/GJA1	6
GO:0045732	positive regulation of protein catabolic process	7/88	225/18866	8.74771e-05	0.000401564	0.000175297	AKT1/MDM2/IFNG/EGF/GJA1/IL1B/NFE2L2	7
GO:0032869	cellular response to insulin stimulus	7/88	226/18866	8.99353e-05	0.000411674	0.00017971	RELA/AKT1/PPARG/INSR/STAT1/IL1B/IGF2	7
GO:0032930	positive regulation of superoxide anion generation	3/88	19/18866	9.00249e-05	0.000411674	0.00017971	EGFR/SOD1/CRP	3
GO:1902176	negative regulation of oxidative stress-induced intrinsic apoptotic signaling pathway	3/88	19/18866	9.00249e-05	0.000411674	0.00017971	AKT1/HIF1A/NFE2L2	3
GO:0050764	regulation of phagocytosis	5/88	97/18866	9.05428e-05	0.000411935	0.000179825	PPARG/IFNG/SOD1/IL1B/CCL2	5
GO:0120162	positive regulation of cold-induced thermogenesis	5/88	97/18866	9.05428e-05	0.000411935	0.000179825	ADRB2/ACHE/VEGFA/IL4/GJA1	5
GO:1990868	response to chemokine	5/88	97/18866	9.05428e-05	0.000411935	0.000179825	HIF1A/CCL2/CXCL8/CXCL2/CXCL10	5
GO:1990869	cellular response to chemokine	5/88	97/18866	9.05428e-05	0.000411935	0.000179825	HIF1A/CCL2/CXCL8/CXCL2/CXCL10	5
GO:0048880	sensory system development	9/88	394/18866	9.19874e-05	0.000417976	0.000182462	RXRA/ACHE/BCL2/BAX/JUN/EGFR/VEGFA/HIF1A/SLC6A3	9
GO:0002204	somatic recombination of immunoglobulin genes involved in immune response	4/88	51/18866	9.34184e-05	0.000421798	0.00018413	IL10/IL2/IL4/CD40LG	4
GO:0002208	somatic diversification of immunoglobulins involved in immune response	4/88	51/18866	9.34184e-05	0.000421798	0.00018413	IL10/IL2/IL4/CD40LG	4
GO:0045190	isotype switching	4/88	51/18866	9.34184e-05	0.000421798	0.00018413	IL10/IL2/IL4/CD40LG	4
GO:0050435	amyloid-beta metabolic process	4/88	51/18866	9.34184e-05	0.000421798	0.00018413	CASP3/RELA/APP/IFNG	4
GO:0071354	cellular response to interleukin-6	4/88	51/18866	9.34184e-05	0.000421798	0.00018413	RELA/IL6/ICAM1/STAT1	4
GO:0048010	vascular endothelial growth factor receptor signaling pathway	5/88	98/18866	9.50629e-05	0.000428682	0.000187135	VEGFA/HIF1A/IL1B/KDR/MAPK14	5
GO:0006631	fatty acid metabolic process	9/88	396/18866	9.55952e-05	0.00043054	0.000187946	PTGS2/PON1/AKT1/PPARG/IL1B/ALOX5/PPARD/LTA4H/MAPK14	9
GO:0030168	platelet activation	6/88	158/18866	9.65208e-05	0.000434161	0.000189527	MAPK1/IL6/CD40LG/NOS3/THBD/COL3A1	6
GO:0051817	modulation of process of other organism involved in symbiotic interaction	5/88	99/18866	9.97544e-05	0.000446706	0.000195003	RXRA/JUN/CASP8/INSR/CRP	5
GO:0016236	macroautophagy	8/88	310/18866	9.98525e-05	0.000446706	0.000195003	ADRB2/CASP3/AKT1/HMOX1/IL4/HIF1A/KDR/MAPK8	8
GO:0032675	regulation of interleukin-6 production	6/88	159/18866	9.99342e-05	0.000446706	0.000195003	IL10/IL6/APP/IFNG/IL1B/IL1A	6
GO:0050777	negative regulation of immune response	6/88	159/18866	9.99342e-05	0.000446706	0.000195003	IL10/PPARG/HMOX1/IL2/IL4/COL3A1	6
GO:0051092	positive regulation of NF-kappaB transcription factor activity	6/88	159/18866	9.99342e-05	0.000446706	0.000195003	RELA/APP/ICAM1/CD40LG/IL1B/CHUK	6
GO:0007160	cell-matrix adhesion	7/88	230/18866	0.000100338	0.000447953	0.000195548	BCL2/VEGFA/PLAU/VCAM1/SERPINE1/COL3A1/KDR	7
GO:0071622	regulation of granulocyte chemotaxis	4/88	52/18866	0.000100845	0.000449651	0.000196289	MAPK1/IL4/CXCL8/MAPK14	4
GO:0002544	chronic inflammatory response	3/88	20/18866	0.000105555	0.000467737	0.000204184	IL10/IL4/GJA1	3
GO:0002902	regulation of B cell apoptotic process	3/88	20/18866	0.000105555	0.000467737	0.000204184	BAX/IL10/IL2	3
GO:0010878	cholesterol storage	3/88	20/18866	0.000105555	0.000467737	0.000204184	PPARG/PPARD/APOB	3
GO:0051412	response to corticosterone	3/88	20/18866	0.000105555	0.000467737	0.000204184	MAOB/CCND1/CDKN1A	3
GO:0060965	negative regulation of gene silencing by miRNA	3/88	20/18866	0.000105555	0.000467737	0.000204184	ESR1/IL6/PPARG	3
GO:0032731	positive regulation of interleukin-1 beta production	4/88	53/18866	0.00010869	0.00048044	0.000209729	CASP8/IL6/APP/IFNG	4
GO:0045744	negative regulation of G protein-coupled receptor signaling pathway	4/88	53/18866	0.00010869	0.00048044	0.000209729	ADRB2/OPRM1/MET/CXCL8	4
GO:0007215	glutamate receptor signaling pathway	5/88	101/18866	0.00010967	0.000482979	0.000210838	ADRB2/OPRM1/APP/IFNG/CCL2	5
GO:0015908	fatty acid transport	5/88	101/18866	0.00010967	0.000482979	0.000210838	NOS2/AKT1/PPARG/IL1B/PPARD	5
GO:0019217	regulation of fatty acid metabolic process	5/88	101/18866	0.00010967	0.000482979	0.000210838	PTGS2/AKT1/PPARG/IL1B/PPARD	5
GO:0009267	cellular response to starvation	6/88	163/18866	0.000114561	0.000502663	0.000219431	BCL2/JUN/CDKN1A/MAPK1/NFE2L2/MAPK8	6
GO:0031214	biomineral tissue development	6/88	163/18866	0.000114561	0.000502663	0.000219431	PTGS2/ADRB2/HIF1A/NOS3/ALOX5/SPP1	6
GO:0110148	biomineralization	6/88	163/18866	0.000114561	0.000502663	0.000219431	PTGS2/ADRB2/HIF1A/NOS3/ALOX5/SPP1	6
GO:0007517	muscle organ development	9/88	407/18866	0.000117635	0.000515518	0.000225042	RXRA/BCL2/MAPK1/RB1/CCNB1/GJA1/COL3A1/CXCL10/MAPK14	9
GO:0046661	male sex differentiation	6/88	164/18866	0.000118471	0.000518546	0.000226364	ESR1/BCL2/BAX/CCND1/ICAM1/INSR	6
GO:0002042	cell migration involved in sprouting angiogenesis	5/88	103/18866	0.000120325	0.000523457	0.000228508	PTGS2/AKT1/VEGFA/HMOX1/KDR	5
GO:0008630	intrinsic apoptotic signaling pathway in response to DNA damage	5/88	103/18866	0.000120325	0.000523457	0.000228508	BCL2/BAX/CASP9/CDKN1A/HMOX1	5
GO:0030593	neutrophil chemotaxis	5/88	103/18866	0.000120325	0.000523457	0.000228508	IL1B/CCL2/CXCL8/CXCL2/CXCL10	5
GO:0070498	interleukin-1-mediated signaling pathway	5/88	103/18866	0.000120325	0.000523457	0.000228508	RELA/IL6/IL1B/IL1A/CHUK	5
GO:0098869	cellular oxidant detoxification	5/88	103/18866	0.000120325	0.000523457	0.000228508	PTGS2/SOD1/NOS3/MPO/NFE2L2	5
GO:0032872	regulation of stress-activated MAPK cascade	7/88	237/18866	0.000120894	0.000524658	0.000229032	EGFR/AKT1/VEGFA/MAPK1/APP/CD40LG/IL1B	7
GO:0046777	protein autophosphorylation	7/88	237/18866	0.000120894	0.000524658	0.000229032	JUN/EGFR/AKT1/VEGFA/ERBB2/INSR/KDR	7
GO:0060537	muscle tissue development	9/88	409/18866	0.000122068	0.000529109	0.000230975	RXRA/BCL2/VEGFA/MAPK1/RB1/CCNB1/GJA1/COL3A1/MAPK14	9
GO:0030728	ovulation	3/88	21/18866	0.000122732	0.000529422	0.000231112	PTGS2/PGR/NOS3	3
GO:0036499	PERK-mediated unfolded protein response	3/88	21/18866	0.000122732	0.000529422	0.000231112	CCL2/CXCL8/NFE2L2	3
GO:0048305	immunoglobulin secretion	3/88	21/18866	0.000122732	0.000529422	0.000231112	IL6/IL2/CD40LG	3
GO:0140467	integrated stress response signaling	3/88	21/18866	0.000122732	0.000529422	0.000231112	CCL2/CXCL8/NFE2L2	3
GO:0002931	response to ischemia	4/88	55/18866	0.000125696	0.000538958	0.000235274	BCL2/CASP9/GJA1/HK2	4
GO:0032655	regulation of interleukin-12 production	4/88	55/18866	0.000125696	0.000538958	0.000235274	IL10/IFNG/CD40LG/MAPK14	4
GO:0051353	positive regulation of oxidoreductase activity	4/88	55/18866	0.000125696	0.000538958	0.000235274	AKT1/IFNG/HIF1A/IL1B	4
GO:0070741	response to interleukin-6	4/88	55/18866	0.000125696	0.000538958	0.000235274	RELA/IL6/ICAM1/STAT1	4
GO:0097345	mitochondrial outer membrane permeabilization	4/88	55/18866	0.000125696	0.000538958	0.000235274	BCL2/BAX/CASP8/MAPK8	4
GO:0002367	cytokine production involved in immune response	5/88	104/18866	0.000125941	0.000539361	0.00023545	IL10/IL6/HMOX1/IL4/IL1B	5
GO:0070302	regulation of stress-activated protein kinase signaling cascade	7/88	240/18866	0.000130693	0.000559041	0.000244041	EGFR/AKT1/VEGFA/MAPK1/APP/CD40LG/IL1B	7
GO:0045621	positive regulation of lymphocyte differentiation	5/88	105/18866	0.000131757	0.000562917	0.000245733	IL2/IFNG/IL4/IL1B/IL1A	5
GO:0016447	somatic recombination of immunoglobulin gene segments	4/88	56/18866	0.000134886	0.000574913	0.00025097	IL10/IL2/IL4/CD40LG	4
GO:0070228	regulation of lymphocyte apoptotic process	4/88	56/18866	0.000134886	0.000574913	0.00025097	BAX/IL10/IL2/HIF1A	4
GO:0019233	sensory perception of pain	5/88	106/18866	0.000137775	0.000585136	0.000255433	PTGS2/OPRM1/MAPK1/IL10/CCL2	5
GO:0032611	interleukin-1 beta production	5/88	106/18866	0.000137775	0.000585136	0.000255433	CASP8/IL6/APP/IFNG/IL1B	5
GO:0046632	alpha-beta T cell differentiation	5/88	106/18866	0.000137775	0.000585136	0.000255433	BCL2/IL6/IL2/IFNG/IL4	5
GO:0032928	regulation of superoxide anion generation	3/88	22/18866	0.000141632	0.000599382	0.000261652	EGFR/SOD1/CRP	3
GO:0071379	cellular response to prostaglandin stimulus	3/88	22/18866	0.000141632	0.000599382	0.000261652	AKT1/PPARG/APOB	3
GO:1901739	regulation of myoblast fusion	3/88	22/18866	0.000141632	0.000599382	0.000261652	IL4/CXCL10/MAPK14	3
GO:0030330	DNA damage response, signal transduction by p53 class mediator	5/88	107/18866	0.000144002	0.000607973	0.000265402	BAX/CDKN1A/MDM2/PCNA/CCNB1	5
GO:0055017	cardiac muscle tissue growth	5/88	107/18866	0.000144002	0.000607973	0.000265402	RXRA/MAPK1/CCNB1/GJA1/MAPK14	5
GO:0002090	regulation of receptor internalization	4/88	57/18866	0.000144552	0.000608139	0.000265474	VEGFA/INSR/EGF/SELE	4
GO:0032615	interleukin-12 production	4/88	57/18866	0.000144552	0.000608139	0.000265474	IL10/IFNG/CD40LG/MAPK14	4
GO:0071398	cellular response to fatty acid	4/88	57/18866	0.000144552	0.000608139	0.000265474	AKT1/PPARG/CCNB1/APOB	4
GO:0030307	positive regulation of cell growth	6/88	171/18866	0.000148904	0.000624977	0.000272825	BCL2/EGFR/AKT1/VEGFA/ERBB2/IL2	6
GO:0051170	import into nucleus	6/88	171/18866	0.000148904	0.000624977	0.000272825	PTGS2/AKT1/CDKN1A/MAPK1/IFNG/MAPK14	6
GO:0050806	positive regulation of synaptic transmission	6/88	172/18866	0.000153714	0.000644411	0.000281309	PTGS2/ADRB2/EGFR/MAPK1/APP/CCL2	6
GO:0002763	positive regulation of myeloid leukocyte differentiation	4/88	58/18866	0.00015471	0.000647066	0.000282468	JUN/CASP8/RB1/IFNG	4
GO:0031638	zymogen activation	4/88	58/18866	0.00015471	0.000647066	0.000282468	CASP8/PLAU/PLAT/SERPINE1	4
GO:0002286	T cell activation involved in immune response	5/88	109/18866	0.000157101	0.000654772	0.000285831	IL6/ICAM1/IL2/IFNG/IL4	5
GO:0043618	regulation of transcription from RNA polymerase II promoter in response to stress	5/88	109/18866	0.000157101	0.000654772	0.000285831	JUN/VEGFA/HMOX1/HIF1A/NFE2L2	5
GO:2000278	regulation of DNA biosynthetic process	5/88	109/18866	0.000157101	0.000654772	0.000285831	CDKN1A/MAPK1/PCNA/PPARG/GJA1	5
GO:0043010	camera-type eye development	8/88	332/18866	0.000160022	0.000666169	0.000290807	RXRA/ACHE/BAX/JUN/EGFR/VEGFA/HIF1A/SLC6A3	8
GO:0031639	plasminogen activation	3/88	23/18866	0.000162329	0.000668765	0.00029194	PLAU/PLAT/SERPINE1	3
GO:0035162	embryonic hemopoiesis	3/88	23/18866	0.000162329	0.000668765	0.00029194	VEGFA/HIF1A/KDR	3
GO:0035743	CD4-positive, alpha-beta T cell cytokine production	3/88	23/18866	0.000162329	0.000668765	0.00029194	IL6/IL4/IL1B	3
GO:0051043	regulation of membrane protein ectodomain proteolysis	3/88	23/18866	0.000162329	0.000668765	0.00029194	IL10/IFNG/IL1B	3
GO:0060149	negative regulation of posttranscriptional gene silencing	3/88	23/18866	0.000162329	0.000668765	0.00029194	ESR1/IL6/PPARG	3
GO:0060967	negative regulation of gene silencing by RNA	3/88	23/18866	0.000162329	0.000668765	0.00029194	ESR1/IL6/PPARG	3
GO:1901032	negative regulation of response to reactive oxygen species	3/88	23/18866	0.000162329	0.000668765	0.00029194	IL10/MET/NFE2L2	3
GO:1903206	negative regulation of hydrogen peroxide-induced cell death	3/88	23/18866	0.000162329	0.000668765	0.00029194	IL10/MET/NFE2L2	3
GO:1903798	regulation of production of miRNAs involved in gene silencing by miRNA	3/88	23/18866	0.000162329	0.000668765	0.00029194	ESR1/EGFR/IL6	3
GO:0042306	regulation of protein import into nucleus	4/88	59/18866	0.000165373	0.000675857	0.000295036	PTGS2/MAPK1/IFNG/MAPK14	4
GO:0043525	positive regulation of neuron apoptotic process	4/88	59/18866	0.000165373	0.000675857	0.000295036	BAX/CASP9/JUN/CASP3	4
GO:0045454	cell redox homeostasis	4/88	59/18866	0.000165373	0.000675857	0.000295036	NOS2/NOS3/MPO/NFE2L2	4
GO:0046456	icosanoid biosynthetic process	4/88	59/18866	0.000165373	0.000675857	0.000295036	PTGS2/IL1B/ALOX5/LTA4H	4
GO:0048008	platelet-derived growth factor receptor signaling pathway	4/88	59/18866	0.000165373	0.000675857	0.000295036	VEGFA/F7/F3/PLAT	4
GO:0060043	regulation of cardiac muscle cell proliferation	4/88	59/18866	0.000165373	0.000675857	0.000295036	MAPK1/CCNB1/GJA1/MAPK14	4
GO:0071385	cellular response to glucocorticoid stimulus	4/88	59/18866	0.000165373	0.000675857	0.000295036	CASP9/EGFR/ICAM1/NR3C1	4
GO:0032652	regulation of interleukin-1 production	5/88	111/18866	0.000171092	0.000697636	0.000304543	CASP8/IL10/IL6/APP/IFNG	5
GO:0034440	lipid oxidation	5/88	111/18866	0.000171092	0.000697636	0.000304543	AKT1/PPARG/ALOX5/PPARD/MAPK14	5
GO:0032732	positive regulation of interleukin-1 production	4/88	60/18866	0.000176558	0.000718285	0.000313557	CASP8/IL6/APP/IFNG	4
GO:1902808	positive regulation of cell cycle G1/S phase transition	4/88	60/18866	0.000176558	0.000718285	0.000313557	EGFR/AKT1/CCND1/MDM2	4
GO:0006275	regulation of DNA replication	5/88	112/18866	0.000178435	0.000725096	0.00031653	JUN/EGFR/PCNA/EGF/CCNA2	5
GO:0010869	regulation of receptor biosynthetic process	3/88	24/18866	0.000184894	0.000748789	0.000326873	PPARG/IFNG/HIF1A	3
GO:0032469	endoplasmic reticulum calcium ion homeostasis	3/88	24/18866	0.000184894	0.000748789	0.000326873	BCL2/BAX/APP	3
GO:0036003	positive regulation of transcription from RNA polymerase II promoter in response to stress	3/88	24/18866	0.000184894	0.000748789	0.000326873	VEGFA/HIF1A/NFE2L2	3
GO:0035821	modulation of process of other organism	5/88	113/18866	0.000186016	0.000752482	0.000328485	RXRA/JUN/CASP8/INSR/CRP	5
GO:0002381	immunoglobulin production involved in immunoglobulin mediated immune response	4/88	61/18866	0.000188279	0.000759061	0.000331357	IL10/IL2/IL4/CD40LG	4
GO:0033619	membrane protein proteolysis	4/88	61/18866	0.000188279	0.000759061	0.000331357	RELA/IL10/IFNG/IL1B	4
GO:1902110	positive regulation of mitochondrial membrane permeability involved in apoptotic process	4/88	61/18866	0.000188279	0.000759061	0.000331357	BCL2/BAX/CASP8/MAPK8	4
GO:0002294	CD4-positive, alpha-beta T cell differentiation involved in immune response	4/88	62/18866	0.000200551	0.000805811	0.000351766	IL6/IL2/IFNG/IL4	4
GO:0071384	cellular response to corticosteroid stimulus	4/88	62/18866	0.000200551	0.000805811	0.000351766	CASP9/EGFR/ICAM1/NR3C1	4
GO:1904589	regulation of protein import	4/88	62/18866	0.000200551	0.000805811	0.000351766	PTGS2/MAPK1/IFNG/MAPK14	4
GO:0006096	glycolytic process	5/88	115/18866	0.000201914	0.000808559	0.000352965	APP/IFNG/INSR/HIF1A/HK2	5
GO:0048640	negative regulation of developmental growth	5/88	115/18866	0.000201914	0.000808559	0.000352965	ADRB2/MAP2/CDKN1A/GJA1/SPP1	5
GO:0060419	heart growth	5/88	115/18866	0.000201914	0.000808559	0.000352965	RXRA/MAPK1/CCNB1/GJA1/MAPK14	5
GO:1905330	regulation of morphogenesis of an epithelium	6/88	181/18866	0.000202786	0.000811146	0.000354094	RXRA/ESR1/VEGFA/STAT1/GJA1/CXCL10	6
GO:0003007	heart morphogenesis	7/88	258/18866	0.000203945	0.000814868	0.000355719	RXRA/JUN/VEGFA/MDM2/INSR/HIF1A/NOS3	7
GO:0032647	regulation of interferon-alpha production	3/88	25/18866	0.000209399	0.00083109	0.000362801	IL10/STAT1/CHUK	3
GO:0060330	regulation of response to interferon-gamma	3/88	25/18866	0.000209399	0.00083109	0.000362801	PPARG/IFNG/STAT1	3
GO:0060334	regulation of interferon-gamma-mediated signaling pathway	3/88	25/18866	0.000209399	0.00083109	0.000362801	PPARG/IFNG/STAT1	3
GO:0070920	regulation of production of small RNA involved in gene silencing by RNA	3/88	25/18866	0.000209399	0.00083109	0.000362801	ESR1/EGFR/IL6	3
GO:0071677	positive regulation of mononuclear cell migration	3/88	25/18866	0.000209399	0.00083109	0.000362801	IL4/SERPINE1/CXCL10	3
GO:2001026	regulation of endothelial cell chemotaxis	3/88	25/18866	0.000209399	0.00083109	0.000362801	VEGFA/MET/KDR	3
GO:0006757	ATP generation from ADP	5/88	116/18866	0.000210241	0.000833504	0.000363855	APP/IFNG/INSR/HIF1A/HK2	5
GO:0007265	Ras protein signal transduction	8/88	346/18866	0.000211966	0.000839412	0.000366434	JUN/CDKN1A/RB1/MET/COL3A1/CHUK/MAPK14/CCNA2	8
GO:0002287	alpha-beta T cell activation involved in immune response	4/88	63/18866	0.00021339	0.0008404	0.000366865	IL6/IL2/IFNG/IL4	4
GO:0002293	alpha-beta T cell differentiation involved in immune response	4/88	63/18866	0.00021339	0.0008404	0.000366865	IL6/IL2/IFNG/IL4	4
GO:0010830	regulation of myotube differentiation	4/88	63/18866	0.00021339	0.0008404	0.000366865	BCL2/IL4/CXCL10/MAPK14	4
GO:0046622	positive regulation of organ growth	4/88	63/18866	0.00021339	0.0008404	0.000366865	AKT1/MAPK1/CCNB1/MAPK14	4
GO:1902686	mitochondrial outer membrane permeabilization involved in programmed cell death	4/88	63/18866	0.00021339	0.0008404	0.000366865	BCL2/BAX/CASP8/MAPK8	4
GO:2001235	positive regulation of apoptotic signaling pathway	6/88	183/18866	0.000215206	0.000846618	0.000369579	BCL2/BAX/CASP8/MMP9/SOD1/MAPK8	6
GO:0045446	endothelial cell differentiation	5/88	117/18866	0.000218827	0.000858974	0.000374973	VEGFA/ICAM1/MET/IL1B/KDR	5
GO:0072676	lymphocyte migration	5/88	117/18866	0.000218827	0.000858974	0.000374973	AKT1/APP/ICAM1/CCL2/CXCL10	5
GO:0002695	negative regulation of leukocyte activation	6/88	184/18866	0.000221636	0.000869048	0.000379371	CASP3/IL10/ERBB2/HMOX1/IL2/IL4	6
GO:1904062	regulation of cation transmembrane transport	8/88	349/18866	0.000224727	0.000880201	0.000384239	ADRB2/OPRM1/BAX/MMP9/APP/IFNG/CCL2/CXCL10	8
GO:0001885	endothelial cell development	4/88	64/18866	0.00022681	0.000884486	0.00038611	VEGFA/ICAM1/MET/IL1B	4
GO:0045453	bone resorption	4/88	64/18866	0.00022681	0.000884486	0.00038611	ADRB2/EGFR/IL6/SPP1	4
GO:0051926	negative regulation of calcium ion transport	4/88	64/18866	0.00022681	0.000884486	0.00038611	PTGS2/BCL2/ICAM1/NOS3	4
GO:2000401	regulation of lymphocyte migration	4/88	64/18866	0.00022681	0.000884486	0.00038611	AKT1/APP/CCL2/CXCL10	4
GO:0050868	negative regulation of T cell activation	5/88	118/18866	0.000227678	0.000886901	0.000387164	CASP3/IL10/ERBB2/IL2/IL4	5
GO:2001257	regulation of cation channel activity	6/88	185/18866	0.000228218	0.000888038	0.00038766	ADRB2/OPRM1/MMP9/APP/IFNG/CCL2	6
GO:0046942	carboxylic acid transport	8/88	350/18866	0.000229118	0.000890573	0.000388767	RXRA/NOS2/AKT1/PPARG/GJA1/IL1B/ABCG2/PPARD	8
GO:0051147	regulation of muscle cell differentiation	6/88	186/18866	0.000234952	0.000910069	0.000397278	BCL2/MDM2/IL4/CXCL10/IGF2/MAPK14	6
GO:0001783	B cell apoptotic process	3/88	26/18866	0.000235916	0.000910069	0.000397278	BAX/IL10/IL2	3
GO:0006309	apoptotic DNA fragmentation	3/88	26/18866	0.000235916	0.000910069	0.000397278	BAX/CASP3/IL6	3
GO:0030810	positive regulation of nucleotide biosynthetic process	3/88	26/18866	0.000235916	0.000910069	0.000397278	NOS2/IL4/NOS3	3
GO:1900373	positive regulation of purine nucleotide biosynthetic process	3/88	26/18866	0.000235916	0.000910069	0.000397278	NOS2/IL4/NOS3	3
GO:1900739	regulation of protein insertion into mitochondrial membrane involved in apoptotic signaling pathway	3/88	26/18866	0.000235916	0.000910069	0.000397278	BCL2/CASP8/MAPK8	3
GO:1900740	positive regulation of protein insertion into mitochondrial membrane involved in apoptotic signaling pathway	3/88	26/18866	0.000235916	0.000910069	0.000397278	BCL2/CASP8/MAPK8	3
GO:1901222	regulation of NIK/NF-kappaB signaling	5/88	119/18866	0.000236798	0.00091249	0.000398335	NR3C2/RELA/EGFR/APP/IL1B	5
GO:0035794	positive regulation of mitochondrial membrane permeability	4/88	65/18866	0.000240828	0.000927018	0.000404677	BCL2/BAX/CASP8/MAPK8	4
GO:0015849	organic acid transport	8/88	353/18866	0.000242718	0.000933289	0.000407414	RXRA/NOS2/AKT1/PPARG/GJA1/IL1B/ABCG2/PPARD	8
GO:0006913	nucleocytoplasmic transport	8/88	354/18866	0.000247395	0.000950254	0.00041482	PTGS2/AKT1/CDKN1A/MAPK1/MDM2/IFNG/IL1B/MAPK14	8
GO:0002562	somatic diversification of immune receptors via germline recombination within a single locus	4/88	66/18866	0.000255458	0.000977023	0.000426506	IL10/IL2/IL4/CD40LG	4
GO:0016444	somatic cell DNA recombination	4/88	66/18866	0.000255458	0.000977023	0.000426506	IL10/IL2/IL4/CD40LG	4
GO:0016445	somatic diversification of immunoglobulins	4/88	66/18866	0.000255458	0.000977023	0.000426506	IL10/IL2/IL4/CD40LG	4
GO:1902108	regulation of mitochondrial membrane permeability involved in apoptotic process	4/88	66/18866	0.000255458	0.000977023	0.000426506	BCL2/BAX/CASP8/MAPK8	4
GO:0002065	columnar/cuboidal epithelial cell differentiation	5/88	121/18866	0.000255872	0.000977387	0.000426665	RXRA/CDKN1A/SOD1/HIF1A/SERPINE1	5
GO:0010565	regulation of cellular ketone metabolic process	6/88	189/18866	0.000256099	0.000977387	0.000426665	PTGS2/AKT1/PPARG/ODC1/IL1B/PPARD	6
GO:0051169	nuclear transport	8/88	357/18866	0.000261874	0.000998362	0.000435821	PTGS2/AKT1/CDKN1A/MAPK1/MDM2/IFNG/IL1B/MAPK14	8
GO:0051048	negative regulation of secretion	6/88	190/18866	0.000263472	0.00100338	0.000438012	MAOB/OPRM1/HMOX1/EGF/GJA1/IL1B	6
GO:0010971	positive regulation of G2/M transition of mitotic cell cycle	3/88	27/18866	0.000264512	0.00100413	0.000438341	CCND1/APP/CCNB1	3
GO:0032607	interferon-alpha production	3/88	27/18866	0.000264512	0.00100413	0.000438341	IL10/STAT1/CHUK	3
GO:0072539	T-helper 17 cell differentiation	3/88	27/18866	0.000264512	0.00100413	0.000438341	IL6/IL2/IL4	3
GO:0050804	modulation of chemical synaptic transmission	9/88	454/18866	0.000265766	0.00100596	0.000439136	PTGS2/ADRB2/ACHE/EGFR/MAPK1/APP/IL1B/CCL2/PLAT	9
GO:0006690	icosanoid metabolic process	5/88	122/18866	0.000265835	0.00100596	0.000439136	PTGS2/PON1/IL1B/ALOX5/LTA4H	5
GO:1990266	neutrophil migration	5/88	122/18866	0.000265835	0.00100596	0.000439136	IL1B/CCL2/CXCL8/CXCL2/CXCL10	5
GO:0099177	regulation of trans-synaptic signaling	9/88	455/18866	0.000270106	0.00101796	0.000444376	PTGS2/ADRB2/ACHE/EGFR/MAPK1/APP/IL1B/CCL2/PLAT	9
GO:0002548	monocyte chemotaxis	4/88	67/18866	0.000270716	0.00101796	0.000444376	IL6/CCL2/SERPINE1/CXCL10	4
GO:0045123	cellular extravasation	4/88	67/18866	0.000270716	0.00101796	0.000444376	ICAM1/CCL2/SELE/VCAM1	4
GO:0072678	T cell migration	4/88	67/18866	0.000270716	0.00101796	0.000444376	APP/ICAM1/CCL2/CXCL10	4
GO:1900015	regulation of cytokine production involved in inflammatory response	4/88	67/18866	0.000270716	0.00101796	0.000444376	NOS2/IL6/ALOX5/MAPK14	4
GO:1905710	positive regulation of membrane permeability	4/88	67/18866	0.000270716	0.00101796	0.000444376	BCL2/BAX/CASP8/MAPK8	4
GO:0031589	cell-substrate adhesion	8/88	359/18866	0.000271908	0.00102137	0.000445864	BCL2/VEGFA/PLAU/VCAM1/SERPINE1/COL3A1/PPARD/KDR	8
GO:0002761	regulation of myeloid leukocyte differentiation	5/88	123/18866	0.000276091	0.00103491	0.000451775	JUN/CASP8/RB1/IFNG/IL4	5
GO:0007173	epidermal growth factor receptor signaling pathway	5/88	123/18866	0.000276091	0.00103491	0.000451775	EGFR/AKT1/MMP9/APP/EGF	5
GO:0032642	regulation of chemokine production	4/88	68/18866	0.000286618	0.00107222	0.000468063	IL10/IL6/HIF1A/IL1B	4
GO:0046031	ADP metabolic process	5/88	124/18866	0.000286645	0.00107222	0.000468063	APP/IFNG/INSR/HIF1A/HK2	5
GO:0045932	negative regulation of muscle contraction	3/88	28/18866	0.000295257	0.00110213	0.000481118	PTGS2/ADRB2/SOD1	3
GO:1990776	response to angiotensin	3/88	28/18866	0.000295257	0.00110213	0.000481118	PTGS2/RELA/NFE2L2	3
GO:0001952	regulation of cell-matrix adhesion	5/88	125/18866	0.000297502	0.00110704	0.000483264	BCL2/VEGFA/PLAU/SERPINE1/KDR	5
GO:0030968	endoplasmic reticulum unfolded protein response	5/88	125/18866	0.000297502	0.00110704	0.000483264	BAX/CCND1/CCL2/CXCL8/NFE2L2	5
GO:0035270	endocrine system development	5/88	125/18866	0.000297502	0.00110704	0.000483264	AKT1/MAPK1/IL6/INSR/SLC6A3	5
GO:0007219	Notch signaling pathway	6/88	195/18866	0.000302877	0.00112587	0.000491484	EGFR/AKT1/APP/EGF/STAT1/NOS3	6
GO:0002449	lymphocyte mediated immunity	8/88	366/18866	0.000309538	0.00114944	0.000501771	IL10/IL6/ICAM1/IL2/IL4/CD40LG/IL1B/CRP	8
GO:0034504	protein localization to nucleus	7/88	277/18866	0.000314115	0.00116522	0.000508662	PTGS2/AKT1/CDKN1A/MAPK1/MDM2/IFNG/MAPK14	7
GO:0014066	regulation of phosphatidylinositol 3-kinase signaling	5/88	127/18866	0.00032015	0.00118369	0.000516722	EGFR/MAPK1/INSR/PPARD/KDR	5
GO:1900180	regulation of protein localization to nucleus	5/88	127/18866	0.00032015	0.00118369	0.000516722	PTGS2/AKT1/MAPK1/IFNG/MAPK14	5
GO:0002534	cytokine production involved in inflammatory response	4/88	70/18866	0.000320417	0.00118369	0.000516722	NOS2/IL6/ALOX5/MAPK14	4
GO:0008088	axo-dendritic transport	4/88	70/18866	0.000320417	0.00118369	0.000516722	MAP2/APP/SOD1/HIF1A	4
GO:0019048	modulation by virus of host process	3/88	29/18866	0.000328217	0.00121	0.00052821	RXRA/CASP8/INSR	3
GO:0048873	homeostasis of number of cells within a tissue	3/88	29/18866	0.000328217	0.00121	0.00052821	BCL2/BAX/NOS3	3
GO:0002460	adaptive immune response based on somatic recombination of immune receptors built from immunoglobulin superfamily domains	8/88	370/18866	0.000332887	0.00122596	0.000535174	IL10/IL6/ICAM1/IL2/IL4/CD40LG/IL1B/CRP	8
GO:0002292	T cell differentiation involved in immune response	4/88	71/18866	0.000338345	0.00124095	0.000541717	IL6/IL2/IFNG/IL4	4
GO:0014823	response to activity	4/88	71/18866	0.000338345	0.00124095	0.000541717	IL10/IL6/HIF1A/PPARD	4
GO:0035690	cellular response to drug	4/88	71/18866	0.000338345	0.00124095	0.000541717	NOS2/EGFR/IL1B/NFE2L2	4
GO:0042531	positive regulation of tyrosine phosphorylation of STAT protein	4/88	71/18866	0.000338345	0.00124095	0.000541717	IL6/IL2/IFNG/IL4	4
GO:0017038	protein import	6/88	200/18866	0.000346771	0.00127055	0.000554639	PTGS2/AKT1/CDKN1A/MAPK1/IFNG/MAPK14	6
GO:0072521	purine-containing compound metabolic process	9/88	472/18866	0.000353375	0.00129342	0.000564623	NOS2/APP/IFNG/IL4/INSR/HIF1A/NOS3/ABCG2/HK2	9
GO:0001822	kidney development	7/88	283/18866	0.000357426	0.00130691	0.000570513	BCL2/BAX/CASP9/VEGFA/MMP9/ODC1/STAT1	7
GO:0005979	regulation of glycogen biosynthetic process	3/88	30/18866	0.000363459	0.00131952	0.000576019	AKT1/INSR/IGF2	3
GO:0010800	positive regulation of peptidyl-threonine phosphorylation	3/88	30/18866	0.000363459	0.00131952	0.000576019	MAPK1/APP/EGF	3
GO:0010962	regulation of glucan biosynthetic process	3/88	30/18866	0.000363459	0.00131952	0.000576019	AKT1/INSR/IGF2	3
GO:0042133	neurotransmitter metabolic process	3/88	30/18866	0.000363459	0.00131952	0.000576019	MAOB/ACHE/SLC6A3	3
GO:0060142	regulation of syncytium formation by plasma membrane fusion	3/88	30/18866	0.000363459	0.00131952	0.000576019	IL4/CXCL10/MAPK14	3
GO:1902751	positive regulation of cell cycle G2/M phase transition	3/88	30/18866	0.000363459	0.00131952	0.000576019	CCND1/APP/CCNB1	3
GO:1903205	regulation of hydrogen peroxide-induced cell death	3/88	30/18866	0.000363459	0.00131952	0.000576019	IL10/MET/NFE2L2	3
GO:0043270	positive regulation of ion transport	7/88	284/18866	0.000365089	0.0013241	0.000578016	ADRB2/BAX/AKT1/IFNG/IL1B/CCL2/CXCL10	7
GO:0009746	response to hexose	6/88	202/18866	0.000365663	0.00132483	0.000578337	PTGS2/CASP3/ICAM1/HIF1A/GJA1/PPARD	6
GO:0046887	positive regulation of hormone secretion	5/88	131/18866	0.000369343	0.00133681	0.000583567	EGFR/HIF1A/GJA1/PPARD/SPP1	5
GO:0048285	organelle fission	9/88	476/18866	0.000375778	0.00135873	0.000593133	RB1/BIRC5/CCNB1/INSR/EGF/IL1B/IL1A/IGF2/KDR	9
GO:0006165	nucleoside diphosphate phosphorylation	5/88	133/18866	0.000395984	0.00143034	0.000624396	APP/IFNG/INSR/HIF1A/HK2	5
GO:0002675	positive regulation of acute inflammatory response	3/88	31/18866	0.000401048	0.0014428	0.000629836	PTGS2/IL6/IL1B	3
GO:0014072	response to isoquinoline alkaloid	3/88	31/18866	0.000401048	0.0014428	0.000629836	OPRM1/RELA/MDM2	3
GO:0043278	response to morphine	3/88	31/18866	0.000401048	0.0014428	0.000629836	OPRM1/RELA/MDM2	3
GO:0072538	T-helper 17 type immune response	3/88	31/18866	0.000401048	0.0014428	0.000629836	IL6/IL2/IL4	3
GO:0043280	positive regulation of cysteine-type endopeptidase activity involved in apoptotic process	5/88	134/18866	0.000409837	0.00147294	0.000642991	BAX/CASP9/CASP8/PPARG/F3	5
GO:0006909	phagocytosis	8/88	382/18866	0.000411716	0.00147821	0.000645292	MAPK1/PPARG/IFNG/MET/SOD1/IL1B/CCL2/CRP	8
GO:0034284	response to monosaccharide	6/88	207/18866	0.00041643	0.00149214	0.000651373	PTGS2/CASP3/ICAM1/HIF1A/GJA1/PPARD	6
GO:0046890	regulation of lipid biosynthetic process	6/88	207/18866	0.00041643	0.00149214	0.000651373	PTGS2/AKT1/IFNG/SOD1/IL1B/APOB	6
GO:0032602	chemokine production	4/88	75/18866	0.000417292	0.00149373	0.000652067	IL10/IL6/HIF1A/IL1B	4
GO:0046939	nucleotide phosphorylation	5/88	135/18866	0.000424052	0.00151641	0.000661968	APP/IFNG/INSR/HIF1A/HK2	5
GO:0072001	renal system development	7/88	292/18866	0.000431258	0.00154064	0.000672544	BCL2/BAX/CASP9/VEGFA/MMP9/ODC1/STAT1	7
GO:0009135	purine nucleoside diphosphate metabolic process	5/88	136/18866	0.000438637	0.00156157	0.000681682	APP/IFNG/INSR/HIF1A/HK2	5
GO:0009179	purine ribonucleoside diphosphate metabolic process	5/88	136/18866	0.000438637	0.00156157	0.000681682	APP/IFNG/INSR/HIF1A/HK2	5
GO:0071229	cellular response to acid chemical	4/88	76/18866	0.000438918	0.00156157	0.000681682	EGFR/VEGFA/MMP2/COL3A1	4
GO:0010743	regulation of macrophage derived foam cell differentiation	3/88	32/18866	0.000441048	0.00156157	0.000681682	PPARG/CRP/APOB	3
GO:0034694	response to prostaglandin	3/88	32/18866	0.000441048	0.00156157	0.000681682	AKT1/PPARG/APOB	3
GO:0035767	endothelial cell chemotaxis	3/88	32/18866	0.000441048	0.00156157	0.000681682	VEGFA/MET/KDR	3
GO:0038128	ERBB2 signaling pathway	3/88	32/18866	0.000441048	0.00156157	0.000681682	EGFR/ERBB2/EGF	3
GO:0051385	response to mineralocorticoid	3/88	32/18866	0.000441048	0.00156157	0.000681682	MAOB/CCND1/CDKN1A	3
GO:0051968	positive regulation of synaptic transmission, glutamatergic	3/88	32/18866	0.000441048	0.00156157	0.000681682	PTGS2/EGFR/CCL2	3
GO:0034765	regulation of ion transmembrane transport	9/88	489/18866	0.000456855	0.00161594	0.000705415	ADRB2/OPRM1/BAX/AKT1/MMP9/APP/IFNG/CCL2/CXCL10	9
GO:0050768	negative regulation of neurogenesis	7/88	295/18866	0.000458413	0.00161985	0.000707121	MAP2/IL6/MDM2/APP/IL1B/COL3A1/SPP1	7
GO:0002200	somatic diversification of immune receptors	4/88	77/18866	0.000461332	0.00162534	0.000709521	IL10/IL2/IL4/CD40LG	4
GO:0007422	peripheral nervous system development	4/88	77/18866	0.000461332	0.00162534	0.000709521	RELA/AKT1/ERBB2/SOD1	4
GO:0014015	positive regulation of gliogenesis	4/88	77/18866	0.000461332	0.00162534	0.000709521	RELA/IL6/PPARG/IL1B	4
GO:0014706	striated muscle tissue development	8/88	389/18866	0.000464317	0.00163425	0.000713409	RXRA/BCL2/VEGFA/MAPK1/RB1/CCNB1/GJA1/MAPK14	8
GO:0051348	negative regulation of transferase activity	7/88	296/18866	0.000467762	0.00164476	0.000717995	CASP3/AKT1/CDKN1A/RB1/PPARG/IFNG/IL1B	7
GO:0002705	positive regulation of leukocyte mediated immunity	5/88	138/18866	0.000468939	0.00164727	0.000719094	NOS2/IL6/IL2/IL4/IL1B	5
GO:0040018	positive regulation of multicellular organism growth	3/88	33/18866	0.000483522	0.00169255	0.00073886	BCL2/IGF2/SLC6A3	3
GO:0007254	JNK cascade	6/88	213/18866	0.00048445	0.00169255	0.00073886	EGFR/AKT1/APP/CD40LG/IL1B/MAPK8	6
GO:0000271	polysaccharide biosynthetic process	4/88	78/18866	0.00048455	0.00169255	0.00073886	AKT1/INSR/EGF/IGF2	4
GO:0043367	CD4-positive, alpha-beta T cell differentiation	4/88	78/18866	0.00048455	0.00169255	0.00073886	IL6/IL2/IFNG/IL4	4
GO:0072332	intrinsic apoptotic signaling pathway by p53 class mediator	4/88	78/18866	0.00048455	0.00169255	0.00073886	BCL2/BAX/CDKN1A/MDM2	4
GO:0009185	ribonucleoside diphosphate metabolic process	5/88	139/18866	0.000484668	0.00169255	0.00073886	APP/IFNG/INSR/HIF1A/HK2	5
GO:0006006	glucose metabolic process	6/88	214/18866	0.000496582	0.00173246	0.000756283	AKT1/INSR/PPARD/IGF2/HK2/MAPK14	6
GO:0050672	negative regulation of lymphocyte proliferation	4/88	79/18866	0.00050859	0.00177263	0.000773816	CASP3/IL10/ERBB2/IL2	4
GO:0000737	DNA catabolic process, endonucleolytic	3/88	34/18866	0.000528532	0.00182965	0.000798709	BAX/CASP3/IL6	3
GO:0033198	response to ATP	3/88	34/18866	0.000528532	0.00182965	0.000798709	PTGS2/SOD1/IL1B	3
GO:0036474	cell death in response to hydrogen peroxide	3/88	34/18866	0.000528532	0.00182965	0.000798709	IL10/MET/NFE2L2	3
GO:0042311	vasodilation	3/88	34/18866	0.000528532	0.00182965	0.000798709	ADRB2/SOD1/NOS3	3
GO:0042759	long-chain fatty acid biosynthetic process	3/88	34/18866	0.000528532	0.00182965	0.000798709	PTGS2/ALOX5/LTA4H	3
GO:0045648	positive regulation of erythrocyte differentiation	3/88	34/18866	0.000528532	0.00182965	0.000798709	HIF1A/STAT1/MAPK14	3
GO:0050715	positive regulation of cytokine secretion	3/88	34/18866	0.000528532	0.00182965	0.000798709	IL10/IFNG/IL1A	3
GO:0006110	regulation of glycolytic process	4/88	80/18866	0.000533466	0.00184231	0.000804233	APP/IFNG/INSR/HIF1A	4
GO:0055021	regulation of cardiac muscle tissue growth	4/88	80/18866	0.000533466	0.00184231	0.000804233	MAPK1/CCNB1/GJA1/MAPK14	4
GO:0007006	mitochondrial membrane organization	5/88	142/18866	0.000534248	0.00184231	0.000804233	BCL2/BAX/CASP8/HK2/MAPK8	5
GO:0007292	female gamete generation	5/88	142/18866	0.000534248	0.00184231	0.000804233	PTGS2/PGR/BCL2/CCNB1/NOS3	5
GO:0008286	insulin receptor signaling pathway	5/88	143/18866	0.000551594	0.00190029	0.000829544	RELA/AKT1/INSR/IL1B/IGF2	5
GO:0002440	production of molecular mediator of immune response	7/88	306/18866	0.000569905	0.00196148	0.000856257	IL10/IL6/HMOX1/IL2/IL4/CD40LG/IL1B	7
GO:0030262	apoptotic nuclear changes	3/88	35/18866	0.000576139	0.00197913	0.000863962	BAX/CASP3/IL6	3
GO:0032735	positive regulation of interleukin-12 production	3/88	35/18866	0.000576139	0.00197913	0.000863962	IFNG/CD40LG/MAPK14	3
GO:1902930	regulation of alcohol biosynthetic process	4/88	82/18866	0.000585796	0.00201037	0.000877599	IFNG/SOD1/IL1B/APOB	4
GO:0007612	learning	5/88	145/18866	0.000587551	0.00201446	0.000879384	PTGS2/JUN/APP/INSR/HIF1A	5
GO:0034620	cellular response to unfolded protein	5/88	146/18866	0.000606176	0.00207434	0.000905523	BAX/CCND1/CCL2/CXCL8/NFE2L2	5
GO:0046631	alpha-beta T cell activation	5/88	146/18866	0.000606176	0.00207434	0.000905523	BCL2/IL6/IL2/IFNG/IL4	5
GO:0002718	regulation of cytokine production involved in immune response	4/88	83/18866	0.000613283	0.00209665	0.000915264	IL10/IL6/HMOX1/IL1B	4
GO:1904064	positive regulation of cation transmembrane transport	5/88	147/18866	0.00062524	0.00213132	0.0009304	ADRB2/BAX/IFNG/CCL2/CXCL10	5
GO:0033280	response to vitamin D	3/88	36/18866	0.000626404	0.00213132	0.0009304	PTGS2/CXCL10/SPP1	3
GO:0042554	superoxide anion generation	3/88	36/18866	0.000626404	0.00213132	0.0009304	EGFR/SOD1/CRP	3
GO:0045742	positive regulation of epidermal growth factor receptor signaling pathway	3/88	36/18866	0.000626404	0.00213132	0.0009304	AKT1/MMP9/EGF	3
GO:0070873	regulation of glycogen metabolic process	3/88	36/18866	0.000626404	0.00213132	0.0009304	AKT1/INSR/IGF2	3
GO:0046034	ATP metabolic process	7/88	311/18866	0.000627244	0.00213215	0.000930761	APP/CCNB1/IFNG/IL4/INSR/HIF1A/HK2	7
GO:0031644	regulation of nervous system process	5/88	148/18866	0.000644751	0.00218751	0.000954925	ADRB2/OPRM1/IL10/APP/NOS3	5
GO:0071901	negative regulation of protein serine/threonine kinase activity	5/88	148/18866	0.000644751	0.00218751	0.000954925	CASP3/AKT1/CDKN1A/RB1/IL1B	5
GO:0031056	regulation of histone modification	5/88	149/18866	0.000664715	0.0022531	0.00098356	VEGFA/CCNB1/IL1B/IGF2/MAPK8	5
GO:0006970	response to osmotic stress	4/88	85/18866	0.000670983	0.0022679	0.000990018	PTGS2/BAX/CASP3/EGFR	4
GO:0045844	positive regulation of striated muscle tissue development	4/88	85/18866	0.000670983	0.0022679	0.000990018	BCL2/MAPK1/CCNB1/MAPK14	4
GO:0048636	positive regulation of muscle organ development	4/88	85/18866	0.000670983	0.0022679	0.000990018	BCL2/MAPK1/CCNB1/MAPK14	4
GO:0006921	cellular component disassembly involved in execution phase of apoptosis	3/88	37/18866	0.000679386	0.0022855	0.000997702	BAX/CASP3/IL6	3
GO:0030212	hyaluronan metabolic process	3/88	37/18866	0.000679386	0.0022855	0.000997702	AKT1/EGF/IL1B	3
GO:0045191	regulation of isotype switching	3/88	37/18866	0.000679386	0.0022855	0.000997702	IL10/IL2/IL4	3
GO:0060969	negative regulation of gene silencing	3/88	37/18866	0.000679386	0.0022855	0.000997702	ESR1/IL6/PPARG	3
GO:0097242	amyloid-beta clearance	3/88	37/18866	0.000679386	0.0022855	0.000997702	IFNG/IL4/INSR	3
GO:0009791	post-embryonic development	4/88	86/18866	0.000701229	0.00234793	0.00102496	BCL2/BAX/VEGFA/APOB	4
GO:0042509	regulation of tyrosine phosphorylation of STAT protein	4/88	86/18866	0.000701229	0.00234793	0.00102496	IL6/IL2/IFNG/IL4	4
GO:0045445	myoblast differentiation	4/88	86/18866	0.000701229	0.00234793	0.00102496	RB1/PPARD/CXCL10/MAPK14	4
GO:1901863	positive regulation of muscle tissue development	4/88	86/18866	0.000701229	0.00234793	0.00102496	BCL2/MAPK1/CCNB1/MAPK14	4
GO:2000106	regulation of leukocyte apoptotic process	4/88	86/18866	0.000701229	0.00234793	0.00102496	BAX/IL10/IL2/HIF1A	4
GO:0050871	positive regulation of B cell activation	5/88	151/18866	0.00070603	0.00235959	0.00103005	BCL2/CDKN1A/IL6/IL2/IL4	5
GO:2001056	positive regulation of cysteine-type endopeptidase activity	5/88	151/18866	0.00070603	0.00235959	0.00103005	BAX/CASP9/CASP8/PPARG/F3	5
GO:0048762	mesenchymal cell differentiation	6/88	229/18866	0.000708651	0.00236614	0.00103291	BCL2/MAPK1/IL6/HIF1A/STAT1/IL1B	6
GO:0006090	pyruvate metabolic process	5/88	152/18866	0.000727393	0.00242515	0.00105867	APP/IFNG/INSR/HIF1A/HK2	5
GO:0051961	negative regulation of nervous system development	7/88	319/18866	0.000728446	0.00242515	0.00105867	MAP2/IL6/MDM2/APP/IL1B/COL3A1/SPP1	7
GO:0051781	positive regulation of cell division	4/88	87/18866	0.000732428	0.00242515	0.00105867	VEGFA/IL1B/IL1A/IGF2	4
GO:0060420	regulation of heart growth	4/88	87/18866	0.000732428	0.00242515	0.00105867	MAPK1/CCNB1/GJA1/MAPK14	4
GO:0090049	regulation of cell migration involved in sprouting angiogenesis	4/88	87/18866	0.000732428	0.00242515	0.00105867	PTGS2/VEGFA/HMOX1/KDR	4
GO:0014912	negative regulation of smooth muscle cell migration	3/88	38/18866	0.000735142	0.00242515	0.00105867	SERPINE1/NFE2L2/PPARD	3
GO:0030224	monocyte differentiation	3/88	38/18866	0.000735142	0.00242515	0.00105867	JUN/VEGFA/PPARG	3
GO:0032094	response to food	3/88	38/18866	0.000735142	0.00242515	0.00105867	OPRM1/AKT1/MPO	3
GO:0032733	positive regulation of interleukin-10 production	3/88	38/18866	0.000735142	0.00242515	0.00105867	IL6/IL4/CD40LG	3
GO:0044003	modulation by symbiont of host process	3/88	38/18866	0.000735142	0.00242515	0.00105867	RXRA/CASP8/INSR	3
GO:0060045	positive regulation of cardiac muscle cell proliferation	3/88	38/18866	0.000735142	0.00242515	0.00105867	MAPK1/CCNB1/MAPK14	3
GO:1901186	positive regulation of ERBB signaling pathway	3/88	38/18866	0.000735142	0.00242515	0.00105867	AKT1/MMP9/EGF	3
GO:1903131	mononuclear cell differentiation	3/88	38/18866	0.000735142	0.00242515	0.00105867	JUN/VEGFA/PPARG	3
GO:0048738	cardiac muscle tissue development	6/88	231/18866	0.000741528	0.00244397	0.00106688	RXRA/VEGFA/MAPK1/CCNB1/GJA1/MAPK14	6
GO:0002822	regulation of adaptive immune response based on somatic recombination of immune receptors built from immunoglobulin superfamily domains	5/88	153/18866	0.000749237	0.00246483	0.00107599	IL10/IL6/IL2/IL4/IL1B	5
GO:0016202	regulation of striated muscle tissue development	5/88	153/18866	0.000749237	0.00246483	0.00107599	BCL2/MAPK1/CCNB1/GJA1/MAPK14	5
GO:0046889	positive regulation of lipid biosynthetic process	4/88	88/18866	0.000764597	0.00251305	0.00109704	PTGS2/AKT1/IFNG/IL1B	4
GO:0002706	regulation of lymphocyte mediated immunity	5/88	154/18866	0.000771568	0.00253131	0.00110501	IL10/IL6/IL2/IL4/IL1B	5
GO:0051250	negative regulation of lymphocyte activation	5/88	154/18866	0.000771568	0.00253131	0.00110501	CASP3/IL10/ERBB2/IL2/IL4	5
GO:0010831	positive regulation of myotube differentiation	3/88	39/18866	0.00079373	0.00259192	0.00113147	BCL2/IL4/MAPK14	3
GO:0014037	Schwann cell differentiation	3/88	39/18866	0.00079373	0.00259192	0.00113147	RELA/AKT1/SOD1	3
GO:0032660	regulation of interleukin-17 production	3/88	39/18866	0.00079373	0.00259192	0.00113147	IL6/IL2/IFNG	3
GO:0042092	type 2 immune response	3/88	39/18866	0.00079373	0.00259192	0.00113147	IL10/IL6/IL4	3
GO:2000279	negative regulation of DNA biosynthetic process	3/88	39/18866	0.00079373	0.00259192	0.00113147	CDKN1A/PPARG/GJA1	3
GO:0009132	nucleoside diphosphate metabolic process	5/88	155/18866	0.000794392	0.00259192	0.00113147	APP/IFNG/INSR/HIF1A/HK2	5
GO:0007260	tyrosine phosphorylation of STAT protein	4/88	89/18866	0.000797752	0.00260051	0.00113522	IL6/IL2/IFNG/IL4	4
GO:1901861	regulation of muscle tissue development	5/88	156/18866	0.000817717	0.00266317	0.00116257	BCL2/MAPK1/CCNB1/GJA1/MAPK14	5
GO:0043470	regulation of carbohydrate catabolic process	4/88	90/18866	0.000831911	0.00270693	0.00118167	APP/IFNG/INSR/HIF1A	4
GO:0048634	regulation of muscle organ development	5/88	157/18866	0.00084155	0.0027358	0.00119428	BCL2/MAPK1/CCNB1/GJA1/MAPK14	5
GO:0016572	histone phosphorylation	3/88	40/18866	0.000855206	0.00277012	0.00120926	CCNB1/IL1B/CCNA2	3
GO:0045746	negative regulation of Notch signaling pathway	3/88	40/18866	0.000855206	0.00277012	0.00120926	EGFR/AKT1/EGF	3
GO:0050691	regulation of defense response to virus by host	3/88	40/18866	0.000855206	0.00277012	0.00120926	IL4/STAT1/IL1B	3
GO:0140353	lipid export from cell	3/88	40/18866	0.000855206	0.00277012	0.00120926	NOS2/IL1B/SPP1	3
GO:0035051	cardiocyte differentiation	5/88	158/18866	0.000865898	0.00280222	0.00122327	RXRA/EGFR/VEGFA/MAPK1/CCNB1	5
GO:0000280	nuclear division	8/88	428/18866	0.00086669	0.00280225	0.00122328	RB1/BIRC5/CCNB1/INSR/EGF/IL1B/IL1A/IGF2	8
GO:0031341	regulation of cell killing	4/88	92/18866	0.000903304	0.00291799	0.00127381	NOS2/ICAM1/IFNG/IL4	4
GO:0002251	organ or tissue specific immune response	3/88	41/18866	0.000919625	0.00296803	0.00129565	NOS2/IL6/IL4	3
GO:0045185	maintenance of protein location	4/88	93/18866	0.000940572	0.0030057	0.0013121	AKT1/IL10/GJA1/HK2	4
GO:0034767	positive regulation of ion transmembrane transport	5/88	161/18866	0.000942097	0.0030057	0.0013121	ADRB2/BAX/IFNG/CCL2/CXCL10	5
GO:0002676	regulation of chronic inflammatory response	2/88	10/18866	0.000944745	0.0030057	0.0013121	IL10/IL4	2
GO:0010269	response to selenium ion	2/88	10/18866	0.000944745	0.0030057	0.0013121	MAOB/APOB	2
GO:0010749	regulation of nitric oxide mediated signal transduction	2/88	10/18866	0.000944745	0.0030057	0.0013121	EGFR/VEGFA	2
GO:0010887	negative regulation of cholesterol storage	2/88	10/18866	0.000944745	0.0030057	0.0013121	PPARG/PPARD	2
GO:0019614	catechol-containing compound catabolic process	2/88	10/18866	0.000944745	0.0030057	0.0013121	MAOB/SLC6A3	2
GO:0032070	regulation of deoxyribonuclease activity	2/88	10/18866	0.000944745	0.0030057	0.0013121	AKT1/PCNA	2
GO:0042424	catecholamine catabolic process	2/88	10/18866	0.000944745	0.0030057	0.0013121	MAOB/SLC6A3	2
GO:0048304	positive regulation of isotype switching to IgG isotypes	2/88	10/18866	0.000944745	0.0030057	0.0013121	IL2/IL4	2
GO:0051918	negative regulation of fibrinolysis	2/88	10/18866	0.000944745	0.0030057	0.0013121	THBD/SERPINE1	2
GO:0060068	vagina development	2/88	10/18866	0.000944745	0.0030057	0.0013121	ESR1/BAX	2
GO:0070391	response to lipoteichoic acid	2/88	10/18866	0.000944745	0.0030057	0.0013121	RELA/MAPK14	2
GO:0071223	cellular response to lipoteichoic acid	2/88	10/18866	0.000944745	0.0030057	0.0013121	RELA/MAPK14	2
GO:1990535	neuron projection maintenance	2/88	10/18866	0.000944745	0.0030057	0.0013121	APP/INSR	2
GO:2000320	negative regulation of T-helper 17 cell differentiation	2/88	10/18866	0.000944745	0.0030057	0.0013121	IL2/IL4	2
GO:0010660	regulation of muscle cell apoptotic process	4/88	94/18866	0.00097891	0.00310886	0.00135713	PPARG/HMOX1/IFNG/NFE2L2	4
GO:1905954	positive regulation of lipid localization	4/88	94/18866	0.00097891	0.00310886	0.00135713	PON1/IL1B/SPP1/APOB	4
GO:0006509	membrane protein ectodomain proteolysis	3/88	42/18866	0.000987042	0.00311533	0.00135995	IL10/IFNG/IL1B	3
GO:0010907	positive regulation of glucose metabolic process	3/88	42/18866	0.000987042	0.00311533	0.00135995	AKT1/INSR/IGF2	3
GO:0046006	regulation of activated T cell proliferation	3/88	42/18866	0.000987042	0.00311533	0.00135995	CASP3/IL2/IGF2	3
GO:0048246	macrophage chemotaxis	3/88	42/18866	0.000987042	0.00311533	0.00135995	MAPK1/CCL2/MAPK14	3
GO:0072595	maintenance of protein localization in organelle	3/88	42/18866	0.000987042	0.00311533	0.00135995	AKT1/GJA1/HK2	3
GO:1900371	regulation of purine nucleotide biosynthetic process	3/88	42/18866	0.000987042	0.00311533	0.00135995	NOS2/IL4/NOS3	3
GO:1904037	positive regulation of epithelial cell apoptotic process	3/88	42/18866	0.000987042	0.00311533	0.00135995	IL6/CD40LG/CCL2	3
GO:0070167	regulation of biomineral tissue development	4/88	95/18866	0.00101833	0.00320843	0.00140059	ADRB2/HIF1A/NOS3/ALOX5	4
GO:0110149	regulation of biomineralization	4/88	95/18866	0.00101833	0.00320843	0.00140059	ADRB2/HIF1A/NOS3/ALOX5	4
GO:0006469	negative regulation of protein kinase activity	6/88	246/18866	0.00102735	0.00323397	0.00141174	CASP3/AKT1/CDKN1A/RB1/IFNG/IL1B	6
GO:0002369	T cell cytokine production	3/88	43/18866	0.00105751	0.00330854	0.0014443	IL6/IL4/IL1B	3
GO:0006308	DNA catabolic process	3/88	43/18866	0.00105751	0.00330854	0.0014443	BAX/CASP3/IL6	3
GO:0030808	regulation of nucleotide biosynthetic process	3/88	43/18866	0.00105751	0.00330854	0.0014443	NOS2/IL4/NOS3	3
GO:0045124	regulation of bone resorption	3/88	43/18866	0.00105751	0.00330854	0.0014443	EGFR/IL6/SPP1	3
GO:0071364	cellular response to epidermal growth factor stimulus	3/88	43/18866	0.00105751	0.00330854	0.0014443	EGFR/AKT1/ERBB2	3
GO:1901031	regulation of response to reactive oxygen species	3/88	43/18866	0.00105751	0.00330854	0.0014443	IL10/MET/NFE2L2	3
GO:2000648	positive regulation of stem cell proliferation	3/88	43/18866	0.00105751	0.00330854	0.0014443	VEGFA/HIF1A/GJA1	3
GO:0006163	purine nucleotide metabolic process	8/88	442/18866	0.0010659	0.00333186	0.00145448	NOS2/APP/IFNG/IL4/INSR/HIF1A/NOS3/HK2	8
GO:0035967	cellular response to topologically incorrect protein	5/88	166/18866	0.00108005	0.0033702	0.00147121	BAX/CCND1/CCL2/CXCL8/NFE2L2	5
GO:1903531	negative regulation of secretion by cell	5/88	166/18866	0.00108005	0.0033702	0.00147121	MAOB/OPRM1/HMOX1/GJA1/IL1B	5
GO:0032651	regulation of interleukin-1 beta production	4/88	97/18866	0.00110051	0.00342807	0.00149648	CASP8/IL6/APP/IFNG	4
GO:0035710	CD4-positive, alpha-beta T cell activation	4/88	97/18866	0.00110051	0.00342807	0.00149648	IL6/IL2/IFNG/IL4	4
GO:0031670	cellular response to nutrient	3/88	44/18866	0.00113108	0.00351412	0.00153404	MDM2/PPARG/HMOX1	3
GO:0032620	interleukin-17 production	3/88	44/18866	0.00113108	0.00351412	0.00153404	IL6/IL2/IFNG	3
GO:0032965	regulation of collagen biosynthetic process	3/88	44/18866	0.00113108	0.00351412	0.00153404	IL6/PPARG/PPARD	3
GO:0002819	regulation of adaptive immune response	5/88	168/18866	0.00113922	0.00352755	0.0015399	IL10/IL6/IL2/IL4/IL1B	5
GO:0010657	muscle cell apoptotic process	4/88	98/18866	0.0011433	0.00352755	0.0015399	PPARG/HMOX1/IFNG/NFE2L2	4
GO:0050810	regulation of steroid biosynthetic process	4/88	98/18866	0.0011433	0.00352755	0.0015399	IFNG/SOD1/IL1B/APOB	4
GO:0006527	arginine catabolic process	2/88	11/18866	0.00115119	0.00352755	0.0015399	NOS2/NOS3	2
GO:0031284	positive regulation of guanylate cyclase activity	2/88	11/18866	0.00115119	0.00352755	0.0015399	NOS2/NOS3	2
GO:0031652	positive regulation of heat generation	2/88	11/18866	0.00115119	0.00352755	0.0015399	PTGS2/IL1B	2
GO:0033197	response to vitamin E	2/88	11/18866	0.00115119	0.00352755	0.0015399	CCND1/PPARG	2
GO:0042135	neurotransmitter catabolic process	2/88	11/18866	0.00115119	0.00352755	0.0015399	MAOB/ACHE	2
GO:0051024	positive regulation of immunoglobulin secretion	2/88	11/18866	0.00115119	0.00352755	0.0015399	IL6/IL2	2
GO:0051712	positive regulation of killing of cells of other organism	2/88	11/18866	0.00115119	0.00352755	0.0015399	NOS2/IFNG	2
GO:0060525	prostate glandular acinus development	2/88	11/18866	0.00115119	0.00352755	0.0015399	RXRA/ESR1	2
GO:0070673	response to interleukin-18	2/88	11/18866	0.00115119	0.00352755	0.0015399	AKT1/ALOX5	2
GO:0071281	cellular response to iron ion	2/88	11/18866	0.00115119	0.00352755	0.0015399	HMOX1/CCNB1	2
GO:1903800	positive regulation of production of miRNAs involved in gene silencing by miRNA	2/88	11/18866	0.00115119	0.00352755	0.0015399	EGFR/IL6	2
GO:2000317	negative regulation of T-helper 17 type immune response	2/88	11/18866	0.00115119	0.00352755	0.0015399	IL2/IL4	2
GO:2001269	positive regulation of cysteine-type endopeptidase activity involved in apoptotic signaling pathway	2/88	11/18866	0.00115119	0.00352755	0.0015399	BAX/CASP8	2
GO:0038095	Fc-epsilon receptor signaling pathway	5/88	169/18866	0.0011697	0.0035812	0.00156332	JUN/RELA/MAPK1/CHUK/MAPK8	5
GO:0043255	regulation of carbohydrate biosynthetic process	4/88	99/18866	0.00118723	0.00362867	0.00158405	AKT1/INSR/EGF/IGF2	4
GO:0090277	positive regulation of peptide hormone secretion	4/88	99/18866	0.00118723	0.00362867	0.00158405	EGFR/HIF1A/GJA1/PPARD	4
GO:2000241	regulation of reproductive process	5/88	170/18866	0.00120078	0.00366338	0.0015992	RXRA/ESR1/VEGFA/INSR/GJA1	5
GO:0001974	blood vessel remodeling	3/88	45/18866	0.00120781	0.00366338	0.0015992	BAX/MDM2/NOS3	3
GO:0002639	positive regulation of immunoglobulin production	3/88	45/18866	0.00120781	0.00366338	0.0015992	IL6/IL2/IL4	3
GO:0006775	fat-soluble vitamin metabolic process	3/88	45/18866	0.00120781	0.00366338	0.0015992	IFNG/IL1B/PPARD	3
GO:0007520	myoblast fusion	3/88	45/18866	0.00120781	0.00366338	0.0015992	IL4/CXCL10/MAPK14	3
GO:0032722	positive regulation of chemokine production	3/88	45/18866	0.00120781	0.00366338	0.0015992	IL6/HIF1A/IL1B	3
GO:0034198	cellular response to amino acid starvation	3/88	45/18866	0.00120781	0.00366338	0.0015992	CDKN1A/MAPK1/MAPK8	3
GO:0060443	mammary gland morphogenesis	3/88	45/18866	0.00120781	0.00366338	0.0015992	PGR/ESR1/BAX	3
GO:0090311	regulation of protein deacetylation	3/88	45/18866	0.00120781	0.00366338	0.0015992	VEGFA/IFNG/MAPK8	3
GO:0019318	hexose metabolic process	6/88	254/18866	0.00121091	0.00366656	0.00160059	AKT1/INSR/PPARD/IGF2/HK2/MAPK14	6
GO:2000027	regulation of animal organ morphogenesis	6/88	254/18866	0.00121091	0.00366656	0.00160059	RXRA/ESR1/BCL2/BAX/VEGFA/STAT1	6
GO:0002702	positive regulation of production of molecular mediator of immune response	4/88	100/18866	0.00123234	0.00372831	0.00162754	IL6/IL2/IL4/IL1B	4
GO:0005978	glycogen biosynthetic process	3/88	46/18866	0.00128774	0.00387298	0.00169069	AKT1/INSR/IGF2	3
GO:0009250	glucan biosynthetic process	3/88	46/18866	0.00128774	0.00387298	0.00169069	AKT1/INSR/IGF2	3
GO:0010863	positive regulation of phospholipase C activity	3/88	46/18866	0.00128774	0.00387298	0.00169069	ESR1/EGFR/SELE	3
GO:0045581	negative regulation of T cell differentiation	3/88	46/18866	0.00128774	0.00387298	0.00169069	ERBB2/IL2/IL4	3
GO:0048538	thymus development	3/88	46/18866	0.00128774	0.00387298	0.00169069	BCL2/MAPK1/SOD1	3
GO:0050798	activated T cell proliferation	3/88	46/18866	0.00128774	0.00387298	0.00169069	CASP3/IL2/IGF2	3
GO:0061028	establishment of endothelial barrier	3/88	46/18866	0.00128774	0.00387298	0.00169069	VEGFA/ICAM1/IL1B	3
GO:0021543	pallium development	5/88	173/18866	0.00129768	0.0038963	0.00170087	BAX/CASP3/EGFR/HIF1A/COL3A1	5
GO:0033209	tumor necrosis factor-mediated signaling pathway	5/88	173/18866	0.00129768	0.0038963	0.00170087	CASP8/RELA/CD40LG/STAT1/CHUK	5
GO:0055024	regulation of cardiac muscle tissue development	4/88	102/18866	0.00132614	0.00397508	0.00173527	MAPK1/CCNB1/GJA1/MAPK14	4
GO:2000060	positive regulation of ubiquitin-dependent protein catabolic process	4/88	102/18866	0.00132614	0.00397508	0.00173527	AKT1/MDM2/EGF/NFE2L2	4
GO:0042180	cellular ketone metabolic process	6/88	260/18866	0.00136433	0.00407363	0.00177828	PTGS2/AKT1/PPARG/ODC1/IL1B/PPARD	6
GO:1901568	fatty acid derivative metabolic process	5/88	175/18866	0.00136541	0.00407363	0.00177828	PTGS2/PON1/IL1B/ALOX5/LTA4H	5
GO:0007157	heterophilic cell-cell adhesion via plasma membrane cell adhesion molecules	3/88	47/18866	0.00137093	0.00407363	0.00177828	ICAM1/SELE/VCAM1	3
GO:0035722	interleukin-12-mediated signaling pathway	3/88	47/18866	0.00137093	0.00407363	0.00177828	IL10/IFNG/SOD1	3
GO:0042551	neuron maturation	3/88	47/18866	0.00137093	0.00407363	0.00177828	BCL2/RB1/APP	3
GO:0045776	negative regulation of blood pressure	3/88	47/18866	0.00137093	0.00407363	0.00177828	ADRB2/NOS2/NOS3	3
GO:0060079	excitatory postsynaptic potential	4/88	103/18866	0.00137486	0.00407363	0.00177828	ADRB2/OPRM1/AKT1/APP	4
GO:1901570	fatty acid derivative biosynthetic process	4/88	103/18866	0.00137486	0.00407363	0.00177828	PTGS2/IL1B/ALOX5/LTA4H	4
GO:0033044	regulation of chromosome organization	7/88	356/18866	0.00137707	0.00407363	0.00177828	VEGFA/MAPK1/RB1/CCNB1/IL1B/IGF2/MAPK8	7
GO:0010232	vascular transport	2/88	12/18866	0.00137724	0.00407363	0.00177828	GJA1/ABCG2	2
GO:0031392	regulation of prostaglandin biosynthetic process	2/88	12/18866	0.00137724	0.00407363	0.00177828	PTGS2/IL1B	2
GO:0032494	response to peptidoglycan	2/88	12/18866	0.00137724	0.00407363	0.00177828	RELA/IL6	2
GO:0042368	vitamin D biosynthetic process	2/88	12/18866	0.00137724	0.00407363	0.00177828	IFNG/IL1B	2
GO:0060442	branching involved in prostate gland morphogenesis	2/88	12/18866	0.00137724	0.00407363	0.00177828	RXRA/ESR1	2
GO:0150065	regulation of deacetylase activity	2/88	12/18866	0.00137724	0.00407363	0.00177828	VEGFA/MAPK8	2
GO:1902510	regulation of apoptotic DNA fragmentation	2/88	12/18866	0.00137724	0.00407363	0.00177828	BAX/IL6	2
GO:0002456	T cell mediated immunity	4/88	104/18866	0.00142481	0.00421086	0.00183819	IL6/ICAM1/IL4/IL1B	4
GO:0030324	lung development	5/88	177/18866	0.00143572	0.0042396	0.00185074	PGR/EGFR/VEGFA/MAPK1/NOS3	5
GO:0010799	regulation of peptidyl-threonine phosphorylation	3/88	48/18866	0.00145743	0.00428599	0.00187099	MAPK1/APP/EGF	3
GO:0043370	regulation of CD4-positive, alpha-beta T cell differentiation	3/88	48/18866	0.00145743	0.00428599	0.00187099	IL2/IFNG/IL4	3
GO:0055023	positive regulation of cardiac muscle tissue growth	3/88	48/18866	0.00145743	0.00428599	0.00187099	MAPK1/CCNB1/MAPK14	3
GO:1900274	regulation of phospholipase C activity	3/88	48/18866	0.00145743	0.00428599	0.00187099	ESR1/EGFR/SELE	3
GO:1990928	response to amino acid starvation	3/88	48/18866	0.00145743	0.00428599	0.00187099	CDKN1A/MAPK1/MAPK8	3
GO:0002824	positive regulation of adaptive immune response based on somatic recombination of immune receptors built from immunoglobulin superfamily domains	4/88	105/18866	0.00147602	0.00433711	0.00189331	IL6/IL2/IL4/IL1B	4
GO:0031330	negative regulation of cellular catabolic process	6/88	265/18866	0.00150319	0.00440967	0.00192498	BCL2/AKT1/IL10/HMOX1/MET/MAPK14	6
GO:0032412	regulation of ion transmembrane transporter activity	6/88	265/18866	0.00150319	0.00440967	0.00192498	ADRB2/OPRM1/MMP9/APP/IFNG/CCL2	6
GO:0003012	muscle system process	8/88	467/18866	0.00151184	0.00443143	0.00193448	PTGS2/ADRB2/HMOX1/SOD1/GJA1/IL1B/NOS3/CHUK	8
GO:0002708	positive regulation of lymphocyte mediated immunity	4/88	106/18866	0.00152851	0.00447294	0.0019526	IL6/IL2/IL4/IL1B	4
GO:0019395	fatty acid oxidation	4/88	106/18866	0.00152851	0.00447294	0.0019526	AKT1/PPARG/PPARD/MAPK14	4
GO:0002686	negative regulation of leukocyte migration	3/88	49/18866	0.00154728	0.00450575	0.00196692	AKT1/HMOX1/CCL2	3
GO:0010712	regulation of collagen metabolic process	3/88	49/18866	0.00154728	0.00450575	0.00196692	IL6/PPARG/PPARD	3
GO:0035196	production of miRNAs involved in gene silencing by miRNA	3/88	49/18866	0.00154728	0.00450575	0.00196692	ESR1/EGFR/IL6	3
GO:0070231	T cell apoptotic process	3/88	49/18866	0.00154728	0.00450575	0.00196692	BAX/AKT1/HIF1A	3
GO:0071349	cellular response to interleukin-12	3/88	49/18866	0.00154728	0.00450575	0.00196692	IL10/IFNG/SOD1	3
GO:0090199	regulation of release of cytochrome c from mitochondria	3/88	49/18866	0.00154728	0.00450575	0.00196692	BAX/AKT1/MMP9	3
GO:0010950	positive regulation of endopeptidase activity	5/88	181/18866	0.00158432	0.00460612	0.00201074	BAX/CASP9/CASP8/PPARG/F3	5
GO:0030323	respiratory tube development	5/88	181/18866	0.00158432	0.00460612	0.00201074	PGR/EGFR/VEGFA/MAPK1/NOS3	5
GO:0033673	negative regulation of kinase activity	6/88	268/18866	0.00159152	0.0046233	0.00201824	CASP3/AKT1/CDKN1A/RB1/IFNG/IL1B	6
GO:0090596	sensory organ morphogenesis	6/88	269/18866	0.00162183	0.00465102	0.00203034	BCL2/BAX/VEGFA/MAPK1/SOD1/HIF1A	6
GO:0002674	negative regulation of acute inflammatory response	2/88	13/18866	0.00162272	0.00465102	0.00203034	PPARG/IL4	2
GO:0007171	activation of transmembrane receptor protein tyrosine kinase activity	2/88	13/18866	0.00162272	0.00465102	0.00203034	ADRB2/EGF	2
GO:0010745	negative regulation of macrophage derived foam cell differentiation	2/88	13/18866	0.00162272	0.00465102	0.00203034	PPARG/CRP	2
GO:0010870	positive regulation of receptor biosynthetic process	2/88	13/18866	0.00162272	0.00465102	0.00203034	IFNG/HIF1A	2
GO:0016264	gap junction assembly	2/88	13/18866	0.00162272	0.00465102	0.00203034	GJA1/IL1B	2
GO:0019336	phenol-containing compound catabolic process	2/88	13/18866	0.00162272	0.00465102	0.00203034	MAOB/SLC6A3	2
GO:0030656	regulation of vitamin metabolic process	2/88	13/18866	0.00162272	0.00465102	0.00203034	IFNG/IL1B	2
GO:0031650	regulation of heat generation	2/88	13/18866	0.00162272	0.00465102	0.00203034	PTGS2/IL1B	2
GO:0033089	positive regulation of T cell differentiation in thymus	2/88	13/18866	0.00162272	0.00465102	0.00203034	IL1B/IL1A	2
GO:0033127	regulation of histone phosphorylation	2/88	13/18866	0.00162272	0.00465102	0.00203034	CCNB1/IL1B	2
GO:0048302	regulation of isotype switching to IgG isotypes	2/88	13/18866	0.00162272	0.00465102	0.00203034	IL2/IL4	2
GO:0061029	eyelid development in camera-type eye	2/88	13/18866	0.00162272	0.00465102	0.00203034	JUN/EGFR	2
GO:0061043	regulation of vascular wound healing	2/88	13/18866	0.00162272	0.00465102	0.00203034	SERPINE1/ALOX5	2
GO:0072683	T cell extravasation	2/88	13/18866	0.00162272	0.00465102	0.00203034	ICAM1/CCL2	2
GO:1902947	regulation of tau-protein kinase activity	2/88	13/18866	0.00162272	0.00465102	0.00203034	RB1/IFNG	2
GO:2001252	positive regulation of chromosome organization	5/88	182/18866	0.00162317	0.00465102	0.00203034	VEGFA/MAPK1/RB1/CCNB1/IL1B	5
GO:0008593	regulation of Notch signaling pathway	4/88	108/18866	0.00163734	0.00467079	0.00203897	EGFR/AKT1/EGF/NOS3	4
GO:0045646	regulation of erythrocyte differentiation	3/88	50/18866	0.00164052	0.00467079	0.00203897	HIF1A/STAT1/MAPK14	3
GO:0046850	regulation of bone remodeling	3/88	50/18866	0.00164052	0.00467079	0.00203897	EGFR/IL6/SPP1	3
GO:0048546	digestive tract morphogenesis	3/88	50/18866	0.00164052	0.00467079	0.00203897	BCL2/EGFR/HIF1A	3
GO:0050873	brown fat cell differentiation	3/88	50/18866	0.00164052	0.00467079	0.00203897	PTGS2/ADRB2/MAPK14	3
GO:0070671	response to interleukin-12	3/88	50/18866	0.00164052	0.00467079	0.00203897	IL10/IFNG/SOD1	3
GO:0101023	vascular endothelial cell proliferation	3/88	50/18866	0.00164052	0.00467079	0.00203897	PPARG/CCL2/IGF2	3
GO:1905562	regulation of vascular endothelial cell proliferation	3/88	50/18866	0.00164052	0.00467079	0.00203897	PPARG/CCL2/IGF2	3
GO:0006986	response to unfolded protein	5/88	183/18866	0.00166272	0.00472647	0.00206327	BAX/CCND1/CCL2/CXCL8/NFE2L2	5
GO:0043433	negative regulation of DNA-binding transcription factor activity	5/88	183/18866	0.00166272	0.00472647	0.00206327	ESR1/IL10/RB1/HMOX1/CHUK	5
GO:0046328	regulation of JNK cascade	5/88	184/18866	0.00170298	0.00483705	0.00211155	EGFR/AKT1/APP/CD40LG/IL1B	5
GO:0006984	ER-nucleus signaling pathway	3/88	51/18866	0.00173722	0.00492648	0.00215058	CCL2/CXCL8/NFE2L2	3
GO:0035272	exocrine system development	3/88	51/18866	0.00173722	0.00492648	0.00215058	EGFR/INSR/IGF2	3
GO:0002821	positive regulation of adaptive immune response	4/88	110/18866	0.00175146	0.00496293	0.0021665	IL6/IL2/IL4/IL1B	4
GO:0042303	molting cycle	4/88	111/18866	0.00181054	0.00511817	0.00223427	PTGS2/BCL2/RELA/EGFR	4
GO:0042633	hair cycle	4/88	111/18866	0.00181054	0.00511817	0.00223427	PTGS2/BCL2/RELA/EGFR	4
GO:0051149	positive regulation of muscle cell differentiation	4/88	111/18866	0.00181054	0.00511817	0.00223427	BCL2/MDM2/IL4/MAPK14	4
GO:0045333	cellular respiration	5/88	187/18866	0.00182804	0.00516356	0.00225408	NOS2/CCNB1/IFNG/IL4/HIF1A	5
GO:0000186	activation of MAPKK activity	3/88	52/18866	0.0018374	0.00516959	0.00225671	EGFR/MAPK1/EGF	3
GO:0003179	heart valve morphogenesis	3/88	52/18866	0.0018374	0.00516959	0.00225671	RB1/MDM2/NOS3	3
GO:0031103	axon regeneration	3/88	52/18866	0.0018374	0.00516959	0.00225671	BCL2/JUN/SPP1	3
GO:0038066	p38MAPK cascade	3/88	52/18866	0.0018374	0.00516959	0.00225671	VEGFA/IL1B/MAPK14	3
GO:0060421	positive regulation of heart growth	3/88	52/18866	0.0018374	0.00516959	0.00225671	MAPK1/CCNB1/MAPK14	3
GO:0005976	polysaccharide metabolic process	4/88	112/18866	0.00187099	0.00524843	0.00229113	AKT1/INSR/EGF/IGF2	4
GO:0099565	chemical synaptic transmission, postsynaptic	4/88	112/18866	0.00187099	0.00524843	0.00229113	ADRB2/OPRM1/AKT1/APP	4
GO:0030213	hyaluronan biosynthetic process	2/88	14/18866	0.00188744	0.00524843	0.00229113	EGF/IL1B	2
GO:0031282	regulation of guanylate cyclase activity	2/88	14/18866	0.00188744	0.00524843	0.00229113	NOS2/NOS3	2
GO:0032310	prostaglandin secretion	2/88	14/18866	0.00188744	0.00524843	0.00229113	NOS2/IL1B	2
GO:0045591	positive regulation of regulatory T cell differentiation	2/88	14/18866	0.00188744	0.00524843	0.00229113	IL2/IFNG	2
GO:0048291	isotype switching to IgG isotypes	2/88	14/18866	0.00188744	0.00524843	0.00229113	IL2/IL4	2
GO:0050930	induction of positive chemotaxis	2/88	14/18866	0.00188744	0.00524843	0.00229113	VEGFA/CXCL8	2
GO:0051709	regulation of killing of cells of other organism	2/88	14/18866	0.00188744	0.00524843	0.00229113	NOS2/IFNG	2
GO:0051917	regulation of fibrinolysis	2/88	14/18866	0.00188744	0.00524843	0.00229113	THBD/SERPINE1	2
GO:0090399	replicative senescence	2/88	14/18866	0.00188744	0.00524843	0.00229113	CDKN1A/SERPINE1	2
GO:1902894	negative regulation of pri-miRNA transcription by RNA polymerase II	2/88	14/18866	0.00188744	0.00524843	0.00229113	RELA/PPARD	2
GO:1903624	regulation of DNA catabolic process	2/88	14/18866	0.00188744	0.00524843	0.00229113	BAX/IL6	2
GO:1903799	negative regulation of production of miRNAs involved in gene silencing by miRNA	2/88	14/18866	0.00188744	0.00524843	0.00229113	ESR1/IL6	2
GO:2001279	regulation of unsaturated fatty acid biosynthetic process	2/88	14/18866	0.00188744	0.00524843	0.00229113	PTGS2/IL1B	2
GO:0032964	collagen biosynthetic process	3/88	53/18866	0.00194113	0.00538516	0.00235081	IL6/PPARG/PPARD	3
GO:0043124	negative regulation of I-kappaB kinase/NF-kappaB signaling	3/88	53/18866	0.00194113	0.00538516	0.00235081	ESR1/CASP8/STAT1	3
GO:0045661	regulation of myoblast differentiation	3/88	53/18866	0.00194113	0.00538516	0.00235081	PPARD/CXCL10/MAPK14	3
GO:0016101	diterpenoid metabolic process	4/88	114/18866	0.00199606	0.00552897	0.00241359	EGFR/PPARD/ADH1C/APOB	4
GO:0032411	positive regulation of transporter activity	4/88	114/18866	0.00199606	0.00552897	0.00241359	ADRB2/PON1/IFNG/CCL2	4
GO:0031050	dsRNA processing	3/88	54/18866	0.00204843	0.00565651	0.00246927	ESR1/EGFR/IL6	3
GO:0070918	production of small RNA involved in gene silencing by RNA	3/88	54/18866	0.00204843	0.00565651	0.00246927	ESR1/EGFR/IL6	3
GO:1901185	negative regulation of ERBB signaling pathway	3/88	54/18866	0.00204843	0.00565651	0.00246927	EGFR/ERBB2/EGF	3
GO:2000179	positive regulation of neural precursor cell proliferation	3/88	54/18866	0.00204843	0.00565651	0.00246927	VEGFA/EGF/HIF1A	3
GO:0016525	negative regulation of angiogenesis	5/88	192/18866	0.00205127	0.00565998	0.00247078	PPARG/STAT1/SERPINE1/ALOX5/CXCL10	5
GO:0030518	intracellular steroid hormone receptor signaling pathway	4/88	116/18866	0.0021268	0.00585934	0.00255781	PGR/NR3C2/ESR1/NR3C1	4
GO:0060964	regulation of gene silencing by miRNA	4/88	116/18866	0.0021268	0.00585934	0.00255781	ESR1/EGFR/IL6/PPARG	4
GO:2000181	negative regulation of blood vessel morphogenesis	5/88	194/18866	0.00214591	0.00590745	0.00257882	PPARG/STAT1/SERPINE1/ALOX5/CXCL10	5
GO:0045620	negative regulation of lymphocyte differentiation	3/88	55/18866	0.00215936	0.00591791	0.00258338	ERBB2/IL2/IL4	3
GO:0035635	entry of bacterium into host cell	2/88	15/18866	0.00217122	0.00591791	0.00258338	MET/CXCL8	2
GO:0035745	T-helper 2 cell cytokine production	2/88	15/18866	0.00217122	0.00591791	0.00258338	IL6/IL4	2
GO:0042362	fat-soluble vitamin biosynthetic process	2/88	15/18866	0.00217122	0.00591791	0.00258338	IFNG/IL1B	2
GO:0044849	estrous cycle	2/88	15/18866	0.00217122	0.00591791	0.00258338	OPRM1/PCNA	2
GO:0045651	positive regulation of macrophage differentiation	2/88	15/18866	0.00217122	0.00591791	0.00258338	CASP8/RB1	2
GO:0048070	regulation of developmental pigmentation	2/88	15/18866	0.00217122	0.00591791	0.00258338	BCL2/BAX	2
GO:0048569	post-embryonic animal organ development	2/88	15/18866	0.00217122	0.00591791	0.00258338	BAX/VEGFA	2
GO:0051044	positive regulation of membrane protein ectodomain proteolysis	2/88	15/18866	0.00217122	0.00591791	0.00258338	IFNG/IL1B	2
GO:1900119	positive regulation of execution phase of apoptosis	2/88	15/18866	0.00217122	0.00591791	0.00258338	BAX/IL6	2
GO:1901550	regulation of endothelial cell development	2/88	15/18866	0.00217122	0.00591791	0.00258338	VEGFA/IL1B	2
GO:1903140	regulation of establishment of endothelial barrier	2/88	15/18866	0.00217122	0.00591791	0.00258338	VEGFA/IL1B	2
GO:2000402	negative regulation of lymphocyte migration	2/88	15/18866	0.00217122	0.00591791	0.00258338	AKT1/CCL2	2
GO:0014902	myotube differentiation	4/88	117/18866	0.00219434	0.00596747	0.00260502	BCL2/IL4/CXCL10/MAPK14	4
GO:0030282	bone mineralization	4/88	117/18866	0.00219434	0.00596747	0.00260502	PTGS2/ADRB2/HIF1A/ALOX5	4
GO:1902275	regulation of chromatin organization	5/88	195/18866	0.00219441	0.00596747	0.00260502	VEGFA/CCNB1/IL1B/IGF2/MAPK8	5
GO:0071897	DNA biosynthetic process	5/88	196/18866	0.00224371	0.00609689	0.00266151	CDKN1A/MAPK1/PCNA/PPARG/GJA1	5
GO:0015918	sterol transport	4/88	118/18866	0.00226334	0.0061409	0.00268073	PON1/PPARG/EGF/APOB	4
GO:0021987	cerebral cortex development	4/88	118/18866	0.00226334	0.0061409	0.00268073	BAX/EGFR/HIF1A/COL3A1	4
GO:0002712	regulation of B cell mediated immunity	3/88	56/18866	0.00227395	0.00615101	0.00268514	IL10/IL2/IL4	3
GO:0002889	regulation of immunoglobulin mediated immune response	3/88	56/18866	0.00227395	0.00615101	0.00268514	IL10/IL2/IL4	3
GO:0060688	regulation of morphogenesis of a branching structure	3/88	56/18866	0.00227395	0.00615101	0.00268514	RXRA/ESR1/VEGFA	3
GO:0090183	regulation of kidney development	3/88	56/18866	0.00227395	0.00615101	0.00268514	VEGFA/MMP9/STAT1	3
GO:0009749	response to glucose	5/88	197/18866	0.00229381	0.00620005	0.00270654	CASP3/ICAM1/HIF1A/GJA1/PPARD	5
GO:0051153	regulation of striated muscle cell differentiation	4/88	119/18866	0.00233383	0.00630346	0.00275169	BCL2/IL4/CXCL10/MAPK14	4
GO:0030900	forebrain development	7/88	391/18866	0.00234214	0.00632112	0.0027594	BAX/CASP3/EGFR/APP/HIF1A/COL3A1/SLC6A3	7
GO:1905517	macrophage migration	3/88	57/18866	0.00239225	0.00645149	0.00281631	MAPK1/CCL2/MAPK14	3
GO:0060147	regulation of posttranscriptional gene silencing	4/88	120/18866	0.00240582	0.00647832	0.00282802	ESR1/EGFR/IL6/PPARG	4
GO:0060966	regulation of gene silencing by RNA	4/88	120/18866	0.00240582	0.00647832	0.00282802	ESR1/EGFR/IL6/PPARG	4
GO:0016052	carbohydrate catabolic process	5/88	200/18866	0.00244901	0.0065847	0.00287446	APP/IFNG/INSR/HIF1A/HK2	5
GO:1901888	regulation of cell junction assembly	5/88	200/18866	0.00244901	0.0065847	0.00287446	VEGFA/APP/GJA1/IL1B/KDR	5
GO:0002523	leukocyte migration involved in inflammatory response	2/88	16/18866	0.00247389	0.00660689	0.00288415	SELE/ALOX5	2
GO:0034116	positive regulation of heterotypic cell-cell adhesion	2/88	16/18866	0.00247389	0.00660689	0.00288415	IL10/IL1B	2
GO:0034374	low-density lipoprotein particle remodeling	2/88	16/18866	0.00247389	0.00660689	0.00288415	MPO/APOB	2
GO:0060576	intestinal epithelial cell development	2/88	16/18866	0.00247389	0.00660689	0.00288415	CDKN1A/HIF1A	2
GO:0061450	trophoblast cell migration	2/88	16/18866	0.00247389	0.00660689	0.00288415	VEGFA/GJA1	2
GO:0071380	cellular response to prostaglandin E stimulus	2/88	16/18866	0.00247389	0.00660689	0.00288415	AKT1/PPARG	2
GO:0071391	cellular response to estrogen stimulus	2/88	16/18866	0.00247389	0.00660689	0.00288415	ESR1/MDM2	2
GO:0071732	cellular response to nitric oxide	2/88	16/18866	0.00247389	0.00660689	0.00288415	MMP3/CCNA2	2
GO:1901163	regulation of trophoblast cell migration	2/88	16/18866	0.00247389	0.00660689	0.00288415	VEGFA/GJA1	2
GO:0002221	pattern recognition receptor signaling pathway	5/88	201/18866	0.0025024	0.00667804	0.0029152	ESR1/CASP8/RELA/CHUK/APOB	5
GO:0000768	syncytium formation by plasma membrane fusion	3/88	58/18866	0.0025143	0.00668982	0.00292035	IL4/CXCL10/MAPK14	3
GO:0031294	lymphocyte costimulation	3/88	58/18866	0.0025143	0.00668982	0.00292035	AKT1/IL4/CD40LG	3
GO:0140253	cell-cell fusion	3/88	58/18866	0.0025143	0.00668982	0.00292035	IL4/CXCL10/MAPK14	3
GO:1903749	positive regulation of establishment of protein localization to mitochondrion	3/88	58/18866	0.0025143	0.00668982	0.00292035	BCL2/CASP8/MAPK8	3
GO:0005996	monosaccharide metabolic process	6/88	296/18866	0.00261943	0.00696437	0.0030402	AKT1/INSR/PPARD/IGF2/HK2/MAPK14	6
GO:0006636	unsaturated fatty acid biosynthetic process	3/88	59/18866	0.00264013	0.00699341	0.00305288	PTGS2/IL1B/ALOX5	3
GO:0031102	neuron projection regeneration	3/88	59/18866	0.00264013	0.00699341	0.00305288	BCL2/JUN/SPP1	3
GO:0043030	regulation of macrophage activation	3/88	59/18866	0.00264013	0.00699341	0.00305288	IL10/IL6/IL4	3
GO:0050707	regulation of cytokine secretion	3/88	59/18866	0.00264013	0.00699341	0.00305288	IL10/IFNG/IL1A	3
GO:0098930	axonal transport	3/88	59/18866	0.00264013	0.00699341	0.00305288	MAP2/SOD1/HIF1A	3
GO:0060541	respiratory system development	5/88	204/18866	0.00266765	0.00706107	0.00308241	PGR/EGFR/VEGFA/MAPK1/NOS3	5
GO:0002698	negative regulation of immune effector process	4/88	124/18866	0.00270908	0.00716013	0.00312566	IL10/HMOX1/IL2/IL4	4
GO:0006721	terpenoid metabolic process	4/88	124/18866	0.00270908	0.00716013	0.00312566	EGFR/PPARD/ADH1C/APOB	4
GO:0035966	response to topologically incorrect protein	5/88	205/18866	0.00272445	0.00719545	0.00314107	BAX/CCND1/CCL2/CXCL8/NFE2L2	5
GO:0006949	syncytium formation	3/88	60/18866	0.00276979	0.007275	0.0031758	IL4/CXCL10/MAPK14	3
GO:0032653	regulation of interleukin-10 production	3/88	60/18866	0.00276979	0.007275	0.0031758	IL6/IL4/CD40LG	3
GO:0042093	T-helper cell differentiation	3/88	60/18866	0.00276979	0.007275	0.0031758	IL6/IL2/IL4	3
GO:0032479	regulation of type I interferon production	4/88	125/18866	0.0027888	0.007275	0.0031758	RELA/IL10/STAT1/CHUK	4
GO:0015732	prostaglandin transport	2/88	17/18866	0.00279526	0.007275	0.0031758	NOS2/IL1B	2
GO:0030540	female genitalia development	2/88	17/18866	0.00279526	0.007275	0.0031758	ESR1/BAX	2
GO:0030730	sequestering of triglyceride	2/88	17/18866	0.00279526	0.007275	0.0031758	PPARG/IL1B	2
GO:0030889	negative regulation of B cell proliferation	2/88	17/18866	0.00279526	0.007275	0.0031758	CASP3/IL10	2
GO:0030949	positive regulation of vascular endothelial growth factor receptor signaling pathway	2/88	17/18866	0.00279526	0.007275	0.0031758	HIF1A/IL1B	2
GO:0033599	regulation of mammary gland epithelial cell proliferation	2/88	17/18866	0.00279526	0.007275	0.0031758	BAX/CCND1	2
GO:0035729	cellular response to hepatocyte growth factor stimulus	2/88	17/18866	0.00279526	0.007275	0.0031758	RELA/IL10	2
GO:0042953	lipoprotein transport	2/88	17/18866	0.00279526	0.007275	0.0031758	PPARG/APOB	2
GO:0045623	negative regulation of T-helper cell differentiation	2/88	17/18866	0.00279526	0.007275	0.0031758	IL2/IL4	2
GO:0050665	hydrogen peroxide biosynthetic process	2/88	17/18866	0.00279526	0.007275	0.0031758	MAOB/SOD1	2
GO:0055012	ventricular cardiac muscle cell differentiation	2/88	17/18866	0.00279526	0.007275	0.0031758	RXRA/CCNB1	2
GO:0060644	mammary gland epithelial cell differentiation	2/88	17/18866	0.00279526	0.007275	0.0031758	AKT1/HIF1A	2
GO:0070242	thymocyte apoptotic process	2/88	17/18866	0.00279526	0.007275	0.0031758	BAX/HIF1A	2
GO:0090185	negative regulation of kidney development	2/88	17/18866	0.00279526	0.007275	0.0031758	MMP9/STAT1	2
GO:0090336	positive regulation of brown fat cell differentiation	2/88	17/18866	0.00279526	0.007275	0.0031758	PTGS2/MAPK14	2
GO:1903209	positive regulation of oxidative stress-induced cell death	2/88	17/18866	0.00279526	0.007275	0.0031758	MMP3/SOD1	2
GO:1901343	negative regulation of vasculature development	5/88	207/18866	0.00284068	0.00738785	0.00322506	PPARG/STAT1/SERPINE1/ALOX5/CXCL10	5
GO:0003170	heart valve development	3/88	61/18866	0.00290332	0.00753977	0.00329138	RB1/MDM2/NOS3	3
GO:1903078	positive regulation of protein localization to plasma membrane	3/88	61/18866	0.00290332	0.00753977	0.00329138	EGFR/AKT1/IFNG	3
GO:0032606	type I interferon production	4/88	127/18866	0.00295304	0.00765777	0.00334289	RELA/IL10/STAT1/CHUK	4
GO:1903052	positive regulation of proteolysis involved in cellular protein catabolic process	4/88	127/18866	0.00295304	0.00765777	0.00334289	AKT1/MDM2/EGF/NFE2L2	4
GO:0002831	regulation of response to biotic stimulus	7/88	409/18866	0.00300827	0.00779535	0.00340295	RELA/PPARG/IFNG/IL4/STAT1/IL1B/CHUK	7
GO:0002377	immunoglobulin production	5/88	210/18866	0.00302172	0.00782452	0.00341568	IL10/IL6/IL2/IL4/CD40LG	5
GO:0014013	regulation of gliogenesis	4/88	128/18866	0.00303759	0.00783974	0.00342233	RELA/IL6/PPARG/IL1B	4
GO:0010518	positive regulation of phospholipase activity	3/88	62/18866	0.00304075	0.00783974	0.00342233	ESR1/EGFR/SELE	3
GO:0010676	positive regulation of cellular carbohydrate metabolic process	3/88	62/18866	0.00304075	0.00783974	0.00342233	AKT1/INSR/IGF2	3
GO:0034113	heterotypic cell-cell adhesion	3/88	62/18866	0.00304075	0.00783974	0.00342233	IL10/IL1B/VCAM1	3
GO:0055025	positive regulation of cardiac muscle tissue development	3/88	62/18866	0.00304075	0.00783974	0.00342233	MAPK1/CCNB1/MAPK14	3
GO:2001244	positive regulation of intrinsic apoptotic signaling pathway	3/88	62/18866	0.00304075	0.00783974	0.00342233	BCL2/BAX/SOD1	3
GO:0032740	positive regulation of interleukin-17 production	2/88	18/18866	0.00313516	0.00803104	0.00350584	IL6/IL2	2
GO:0042136	neurotransmitter biosynthetic process	2/88	18/18866	0.00313516	0.00803104	0.00350584	ACHE/SLC6A3	2
GO:0043217	myelin maintenance	2/88	18/18866	0.00313516	0.00803104	0.00350584	AKT1/SOD1	2
GO:0044872	lipoprotein localization	2/88	18/18866	0.00313516	0.00803104	0.00350584	PPARG/APOB	2
GO:0070230	positive regulation of lymphocyte apoptotic process	2/88	18/18866	0.00313516	0.00803104	0.00350584	BAX/IL10	2
GO:0071318	cellular response to ATP	2/88	18/18866	0.00313516	0.00803104	0.00350584	PTGS2/SOD1	2
GO:0150078	positive regulation of neuroinflammatory response	2/88	18/18866	0.00313516	0.00803104	0.00350584	IL6/IL1B	2
GO:1900221	regulation of amyloid-beta clearance	2/88	18/18866	0.00313516	0.00803104	0.00350584	IFNG/IL4	2
GO:1990000	amyloid fibril formation	2/88	18/18866	0.00313516	0.00803104	0.00350584	MDM2/APP	2
GO:0032613	interleukin-10 production	3/88	63/18866	0.00318212	0.00813966	0.00355326	IL6/IL4/CD40LG	3
GO:2000514	regulation of CD4-positive, alpha-beta T cell activation	3/88	63/18866	0.00318212	0.00813966	0.00355326	IL2/IFNG/IL4	3
GO:0003206	cardiac chamber morphogenesis	4/88	131/18866	0.00330115	0.00842607	0.00367828	RXRA/MDM2/HIF1A/NOS3	4
GO:0003231	cardiac ventricle development	4/88	131/18866	0.00330115	0.00842607	0.00367828	RXRA/MDM2/HIF1A/NOS3	4
GO:0019218	regulation of steroid metabolic process	4/88	131/18866	0.00330115	0.00842607	0.00367828	IFNG/SOD1/IL1B/APOB	4
GO:0002066	columnar/cuboidal epithelial cell development	3/88	64/18866	0.00332746	0.008457	0.00369178	CDKN1A/SOD1/HIF1A	3
GO:0002437	inflammatory response to antigenic stimulus	3/88	64/18866	0.00332746	0.008457	0.00369178	OPRM1/IL10/ICAM1	3
GO:0032507	maintenance of protein location in cell	3/88	64/18866	0.00332746	0.008457	0.00369178	AKT1/GJA1/HK2	3
GO:0033344	cholesterol efflux	3/88	64/18866	0.00332746	0.008457	0.00369178	PON1/EGF/APOB	3
GO:0042130	negative regulation of T cell proliferation	3/88	64/18866	0.00332746	0.008457	0.00369178	CASP3/IL10/ERBB2	3
GO:0046637	regulation of alpha-beta T cell differentiation	3/88	64/18866	0.00332746	0.008457	0.00369178	IL2/IFNG/IL4	3
GO:0051651	maintenance of location in cell	5/88	216/18866	0.0034086	0.00865706	0.00377912	BAX/AKT1/GJA1/CXCL10/HK2	5
GO:0010810	regulation of cell-substrate adhesion	5/88	217/18866	0.00347638	0.00873597	0.00381357	BCL2/VEGFA/PLAU/SERPINE1/KDR	5
GO:0050792	regulation of viral process	5/88	217/18866	0.00347638	0.00873597	0.00381357	BCL2/JUN/STAT1/CXCL8/CRP	5
GO:0006940	regulation of smooth muscle contraction	3/88	65/18866	0.00347681	0.00873597	0.00381357	PTGS2/ADRB2/SOD1	3
GO:0098586	cellular response to virus	3/88	65/18866	0.00347681	0.00873597	0.00381357	IL6/CHUK/MAPK14	3
GO:0042177	negative regulation of protein catabolic process	4/88	133/18866	0.00348527	0.00873597	0.00381357	NOS2/RELA/EGFR/IL10	4
GO:0010544	negative regulation of platelet activation	2/88	19/18866	0.00349341	0.00873597	0.00381357	NOS3/THBD	2
GO:0010759	positive regulation of macrophage chemotaxis	2/88	19/18866	0.00349341	0.00873597	0.00381357	MAPK1/MAPK14	2
GO:0032026	response to magnesium ion	2/88	19/18866	0.00349341	0.00873597	0.00381357	CCND1/MDM2	2
GO:0033189	response to vitamin A	2/88	19/18866	0.00349341	0.00873597	0.00381357	PPARG/PPARD	2
GO:0034393	positive regulation of smooth muscle cell apoptotic process	2/88	19/18866	0.00349341	0.00873597	0.00381357	PPARG/IFNG	2
GO:0035728	response to hepatocyte growth factor	2/88	19/18866	0.00349341	0.00873597	0.00381357	RELA/IL10	2
GO:0042053	regulation of dopamine metabolic process	2/88	19/18866	0.00349341	0.00873597	0.00381357	MAOB/SLC6A3	2
GO:0042069	regulation of catecholamine metabolic process	2/88	19/18866	0.00349341	0.00873597	0.00381357	MAOB/SLC6A3	2
GO:0045780	positive regulation of bone resorption	2/88	19/18866	0.00349341	0.00873597	0.00381357	EGFR/SPP1	2
GO:0046852	positive regulation of bone remodeling	2/88	19/18866	0.00349341	0.00873597	0.00381357	EGFR/SPP1	2
GO:0048245	eosinophil chemotaxis	2/88	19/18866	0.00349341	0.00873597	0.00381357	IL4/CCL2	2
GO:0051546	keratinocyte migration	2/88	19/18866	0.00349341	0.00873597	0.00381357	MMP9/PPARD	2
GO:0060252	positive regulation of glial cell proliferation	2/88	19/18866	0.00349341	0.00873597	0.00381357	IL6/IL1B	2
GO:0090026	positive regulation of monocyte chemotaxis	2/88	19/18866	0.00349341	0.00873597	0.00381357	SERPINE1/CXCL10	2
GO:1902170	cellular response to reactive nitrogen species	2/88	19/18866	0.00349341	0.00873597	0.00381357	MMP3/CCNA2	2
GO:2000319	regulation of T-helper 17 cell differentiation	2/88	19/18866	0.00349341	0.00873597	0.00381357	IL2/IL4	2
GO:2000696	regulation of epithelial cell differentiation involved in kidney development	2/88	19/18866	0.00349341	0.00873597	0.00381357	MMP9/STAT1	2
GO:0045995	regulation of embryonic development	4/88	134/18866	0.0035799	0.008946	0.00390525	IL10/INSR/GJA1/NFE2L2	4
GO:0046626	regulation of insulin receptor signaling pathway	3/88	66/18866	0.00363021	0.00906538	0.00395737	RELA/IL1B/IGF2	3
GO:0045727	positive regulation of translation	4/88	136/18866	0.00377437	0.00941881	0.00411165	RXRA/MAPK1/IL6/ERBB2	4
GO:0019722	calcium-mediated signaling	5/88	222/18866	0.00382996	0.00955086	0.0041693	EGFR/SELE/VCAM1/CXCL8/KDR	5
GO:0002726	positive regulation of T cell cytokine production	2/88	20/18866	0.00386984	0.00957685	0.00418064	IL6/IL1B	2
GO:0006525	arginine metabolic process	2/88	20/18866	0.00386984	0.00957685	0.00418064	NOS2/NOS3	2
GO:0007252	I-kappaB phosphorylation	2/88	20/18866	0.00386984	0.00957685	0.00418064	AKT1/CHUK	2
GO:0010042	response to manganese ion	2/88	20/18866	0.00386984	0.00957685	0.00418064	PTGS2/APP	2
GO:0032495	response to muramyl dipeptide	2/88	20/18866	0.00386984	0.00957685	0.00418064	RELA/MAPK14	2
GO:0032727	positive regulation of interferon-alpha production	2/88	20/18866	0.00386984	0.00957685	0.00418064	STAT1/CHUK	2
GO:0060353	regulation of cell adhesion molecule production	2/88	20/18866	0.00386984	0.00957685	0.00418064	IL1B/CXCL8	2
GO:0071731	response to nitric oxide	2/88	20/18866	0.00386984	0.00957685	0.00418064	MMP3/CCNA2	2
GO:0097709	connective tissue replacement	2/88	20/18866	0.00386984	0.00957685	0.00418064	HIF1A/IL1A	2
GO:1900409	positive regulation of cellular response to oxidative stress	2/88	20/18866	0.00386984	0.00957685	0.00418064	MMP3/SOD1	2
GO:1901741	positive regulation of myoblast fusion	2/88	20/18866	0.00386984	0.00957685	0.00418064	IL4/MAPK14	2
GO:0071479	cellular response to ionizing radiation	3/88	68/18866	0.00394927	0.00975992	0.00426056	CDKN1A/MDM2/MAPK14	3
GO:1904377	positive regulation of protein localization to cell periphery	3/88	68/18866	0.00394927	0.00975992	0.00426056	EGFR/AKT1/IFNG	3
GO:0007204	positive regulation of cytosolic calcium ion concentration	6/88	322/18866	0.00396077	0.00978157	0.00427001	ESR1/BCL2/BAX/IL2/GJA1/CXCL10	6
GO:0007272	ensheathment of neurons	4/88	139/18866	0.00407934	0.0100605	0.00439177	AKT1/ERBB2/SOD1/PPARD	4
GO:0008366	axon ensheathment	4/88	139/18866	0.00407934	0.0100605	0.00439177	AKT1/ERBB2/SOD1/PPARD	4
GO:0071230	cellular response to amino acid stimulus	3/88	69/18866	0.00411501	0.0101415	0.00442711	EGFR/MMP2/COL3A1	3
GO:2001020	regulation of response to DNA damage stimulus	5/88	226/18866	0.00413085	0.0101735	0.0044411	BCL2/CASP9/EGFR/MDM2/PCNA	5
GO:0034329	cell junction assembly	7/88	434/18866	0.00416403	0.0102482	0.00447369	ACHE/BCL2/VEGFA/APP/GJA1/IL1B/KDR	7
GO:0009308	amine metabolic process	4/88	140/18866	0.00418459	0.0102846	0.0044896	MAOB/ODC1/VCAM1/SLC6A3	4
GO:0060968	regulation of gene silencing	4/88	140/18866	0.00418459	0.0102846	0.0044896	ESR1/EGFR/IL6/PPARG	4
GO:0016064	immunoglobulin mediated immune response	5/88	227/18866	0.00420864	0.0103366	0.0045123	IL10/IL2/IL4/CD40LG/CRP	5
GO:0002363	alpha-beta T cell lineage commitment	2/88	21/18866	0.00426427	0.0103594	0.00452225	BCL2/IL6	2
GO:0002693	positive regulation of cellular extravasation	2/88	21/18866	0.00426427	0.0103594	0.00452225	ICAM1/SELE	2
GO:0009110	vitamin biosynthetic process	2/88	21/18866	0.00426427	0.0103594	0.00452225	IFNG/IL1B	2
GO:0010893	positive regulation of steroid biosynthetic process	2/88	21/18866	0.00426427	0.0103594	0.00452225	IFNG/IL1B	2
GO:0019370	leukotriene biosynthetic process	2/88	21/18866	0.00426427	0.0103594	0.00452225	ALOX5/LTA4H	2
GO:0030220	platelet formation	2/88	21/18866	0.00426427	0.0103594	0.00452225	CASP9/CASP3	2
GO:0035357	peroxisome proliferator activated receptor signaling pathway	2/88	21/18866	0.00426427	0.0103594	0.00452225	RXRA/PPARG	2
GO:0043371	negative regulation of CD4-positive, alpha-beta T cell differentiation	2/88	21/18866	0.00426427	0.0103594	0.00452225	IL2/IL4	2
GO:0046716	muscle cell cellular homeostasis	2/88	21/18866	0.00426427	0.0103594	0.00452225	SOD1/HIF1A	2
GO:0046827	positive regulation of protein export from nucleus	2/88	21/18866	0.00426427	0.0103594	0.00452225	MDM2/IL1B	2
GO:0060716	labyrinthine layer blood vessel development	2/88	21/18866	0.00426427	0.0103594	0.00452225	AKT1/MAPK1	2
GO:0071498	cellular response to fluid shear stress	2/88	21/18866	0.00426427	0.0103594	0.00452225	PTGS2/NFE2L2	2
GO:0090312	positive regulation of protein deacetylation	2/88	21/18866	0.00426427	0.0103594	0.00452225	VEGFA/IFNG	2
GO:1903055	positive regulation of extracellular matrix organization	2/88	21/18866	0.00426427	0.0103594	0.00452225	RB1/IL6	2
GO:1903204	negative regulation of oxidative stress-induced neuron death	2/88	21/18866	0.00426427	0.0103594	0.00452225	IL10/HIF1A	2
GO:1903599	positive regulation of autophagy of mitochondrion	2/88	21/18866	0.00426427	0.0103594	0.00452225	HIF1A/HK2	2
GO:0032370	positive regulation of lipid transport	3/88	70/18866	0.00428491	0.0104025	0.00454105	PON1/IL1B/SPP1	3
GO:0019724	B cell mediated immunity	5/88	230/18866	0.0044483	0.0107918	0.00471102	IL10/IL2/IL4/CD40LG/CRP	5
GO:0032371	regulation of sterol transport	3/88	71/18866	0.00445903	0.0107959	0.00471278	PON1/PPARG/EGF	3
GO:0033627	cell adhesion mediated by integrin	3/88	71/18866	0.00445903	0.0107959	0.00471278	ICAM1/PLAU/SERPINE1	3
GO:0033692	cellular polysaccharide biosynthetic process	3/88	71/18866	0.00445903	0.0107959	0.00471278	AKT1/INSR/IGF2	3
GO:0001649	osteoblast differentiation	5/88	231/18866	0.00453031	0.0109536	0.00478165	ACHE/AKT1/IL6/SPP1/IGF2	5
GO:0043903	regulation of symbiotic process	5/88	231/18866	0.00453031	0.0109536	0.00478165	BCL2/JUN/STAT1/CXCL8/CRP	5
GO:0006720	isoprenoid metabolic process	4/88	144/18866	0.00462397	0.011165	0.00487391	EGFR/PPARD/ADH1C/APOB	4
GO:0060078	regulation of postsynaptic membrane potential	4/88	144/18866	0.00462397	0.011165	0.00487391	ADRB2/OPRM1/AKT1/APP	4
GO:0050663	cytokine secretion	3/88	72/18866	0.00463738	0.0111862	0.00488316	IL10/IFNG/IL1A	3
GO:0032069	regulation of nuclease activity	2/88	22/18866	0.00467654	0.0111862	0.00488316	AKT1/PCNA	2
GO:0035584	calcium-mediated signaling using intracellular calcium source	2/88	22/18866	0.00467654	0.0111862	0.00488316	VCAM1/KDR	2
GO:0036344	platelet morphogenesis	2/88	22/18866	0.00467654	0.0111862	0.00488316	CASP9/CASP3	2
GO:0042359	vitamin D metabolic process	2/88	22/18866	0.00467654	0.0111862	0.00488316	IFNG/IL1B	2
GO:0043369	CD4-positive or CD8-positive, alpha-beta T cell lineage commitment	2/88	22/18866	0.00467654	0.0111862	0.00488316	BCL2/IL6	2
GO:0051000	positive regulation of nitric-oxide synthase activity	2/88	22/18866	0.00467654	0.0111862	0.00488316	AKT1/HIF1A	2
GO:0051900	regulation of mitochondrial depolarization	2/88	22/18866	0.00467654	0.0111862	0.00488316	BCL2/KDR	2
GO:0055093	response to hyperoxia	2/88	22/18866	0.00467654	0.0111862	0.00488316	CDKN1A/PPARG	2
GO:0060352	cell adhesion molecule production	2/88	22/18866	0.00467654	0.0111862	0.00488316	IL1B/CXCL8	2
GO:0071157	negative regulation of cell cycle arrest	2/88	22/18866	0.00467654	0.0111862	0.00488316	CCND1/MDM2	2
GO:1902884	positive regulation of response to oxidative stress	2/88	22/18866	0.00467654	0.0111862	0.00488316	MMP3/SOD1	2
GO:2000316	regulation of T-helper 17 type immune response	2/88	22/18866	0.00467654	0.0111862	0.00488316	IL2/IL4	2
GO:2000479	regulation of cAMP-dependent protein kinase activity	2/88	22/18866	0.00467654	0.0111862	0.00488316	ADRB2/CXCL10	2
GO:0005977	glycogen metabolic process	3/88	73/18866	0.00481999	0.0114909	0.00501617	AKT1/INSR/IGF2	3
GO:0010517	regulation of phospholipase activity	3/88	73/18866	0.00481999	0.0114909	0.00501617	ESR1/EGFR/SELE	3
GO:0051155	positive regulation of striated muscle cell differentiation	3/88	73/18866	0.00481999	0.0114909	0.00501617	BCL2/IL4/MAPK14	3
GO:0051966	regulation of synaptic transmission, glutamatergic	3/88	73/18866	0.00481999	0.0114909	0.00501617	PTGS2/EGFR/CCL2	3
GO:1903747	regulation of establishment of protein localization to mitochondrion	3/88	73/18866	0.00481999	0.0114909	0.00501617	BCL2/CASP8/MAPK8	3
GO:0060560	developmental growth involved in morphogenesis	5/88	236/18866	0.00495661	0.0118087	0.00515491	ESR1/MAP2/VEGFA/APP/SPP1	5
GO:0044409	entry into host	4/88	147/18866	0.00497319	0.0118403	0.00516872	EGFR/ICAM1/MET/CXCL8	4
GO:0006073	cellular glucan metabolic process	3/88	74/18866	0.0050069	0.011881	0.00518649	AKT1/INSR/IGF2	3
GO:0032024	positive regulation of insulin secretion	3/88	74/18866	0.0050069	0.011881	0.00518649	HIF1A/GJA1/PPARD	3
GO:0032481	positive regulation of type I interferon production	3/88	74/18866	0.0050069	0.011881	0.00518649	RELA/STAT1/CHUK	3
GO:0044042	glucan metabolic process	3/88	74/18866	0.0050069	0.011881	0.00518649	AKT1/INSR/IGF2	3
GO:2001259	positive regulation of cation channel activity	3/88	74/18866	0.0050069	0.011881	0.00518649	ADRB2/IFNG/CCL2	3
GO:0008277	regulation of G protein-coupled receptor signaling pathway	4/88	148/18866	0.00509342	0.0120533	0.00526169	ADRB2/OPRM1/MET/CXCL8	4
GO:0002052	positive regulation of neuroblast proliferation	2/88	23/18866	0.00510646	0.0120533	0.00526169	VEGFA/HIF1A	2
GO:0010288	response to lead ion	2/88	23/18866	0.00510646	0.0120533	0.00526169	PTGS2/APP	2
GO:0045649	regulation of macrophage differentiation	2/88	23/18866	0.00510646	0.0120533	0.00526169	CASP8/RB1	2
GO:0045723	positive regulation of fatty acid biosynthetic process	2/88	23/18866	0.00510646	0.0120533	0.00526169	PTGS2/IL1B	2
GO:0072677	eosinophil migration	2/88	23/18866	0.00510646	0.0120533	0.00526169	IL4/CCL2	2
GO:1902254	negative regulation of intrinsic apoptotic signaling pathway by p53 class mediator	2/88	23/18866	0.00510646	0.0120533	0.00526169	BCL2/MDM2	2
GO:1903589	positive regulation of blood vessel endothelial cell proliferation involved in sprouting angiogenesis	2/88	23/18866	0.00510646	0.0120533	0.00526169	VEGFA/HMOX1	2
GO:0045685	regulation of glial cell differentiation	3/88	75/18866	0.00519814	0.0122213	0.00533502	RELA/IL6/PPARG	3
GO:0048844	artery morphogenesis	3/88	75/18866	0.00519814	0.0122213	0.00533502	VEGFA/COL3A1/APOB	3
GO:0050805	negative regulation of synaptic transmission	3/88	75/18866	0.00519814	0.0122213	0.00533502	PTGS2/ACHE/IL1B	3
GO:0061844	antimicrobial humoral immune response mediated by antimicrobial peptide	3/88	75/18866	0.00519814	0.0122213	0.00533502	CXCL8/CXCL2/CXCL10	3
GO:0072088	nephron epithelium morphogenesis	3/88	75/18866	0.00519814	0.0122213	0.00533502	BCL2/VEGFA/STAT1	3
GO:1900076	regulation of cellular response to insulin stimulus	3/88	75/18866	0.00519814	0.0122213	0.00533502	RELA/IL1B/IGF2	3
GO:1903364	positive regulation of cellular protein catabolic process	4/88	149/18866	0.0052156	0.0122543	0.00534942	AKT1/MDM2/EGF/NFE2L2	4
GO:0090150	establishment of protein localization to membrane	6/88	342/18866	0.00529702	0.0124374	0.00542937	BCL2/BAX/CASP8/EGFR/ERBB2/MAPK8	6
GO:0060193	positive regulation of lipase activity	3/88	76/18866	0.00539372	0.0126478	0.00552123	ESR1/EGFR/SELE	3
GO:0072091	regulation of stem cell proliferation	3/88	76/18866	0.00539372	0.0126478	0.00552123	VEGFA/HIF1A/GJA1	3
GO:0038093	Fc receptor signaling pathway	5/88	241/18866	0.00541069	0.0126793	0.00553497	JUN/RELA/MAPK1/CHUK/MAPK8	5
GO:0006874	cellular calcium ion homeostasis	7/88	456/18866	0.00543609	0.0127305	0.00555731	ESR1/BCL2/BAX/APP/IL2/GJA1/CXCL10	7
GO:0002438	acute inflammatory response to antigenic stimulus	2/88	24/18866	0.00555388	0.0129133	0.00563712	OPRM1/ICAM1	2
GO:0002719	negative regulation of cytokine production involved in immune response	2/88	24/18866	0.00555388	0.0129133	0.00563712	IL10/HMOX1	2
GO:0010640	regulation of platelet-derived growth factor receptor signaling pathway	2/88	24/18866	0.00555388	0.0129133	0.00563712	F7/F3	2
GO:0034695	response to prostaglandin E	2/88	24/18866	0.00555388	0.0129133	0.00563712	AKT1/PPARG	2
GO:0044321	response to leptin	2/88	24/18866	0.00555388	0.0129133	0.00563712	CCND1/CCNA2	2
GO:0050995	negative regulation of lipid catabolic process	2/88	24/18866	0.00555388	0.0129133	0.00563712	AKT1/IL1B	2
GO:0051349	positive regulation of lyase activity	2/88	24/18866	0.00555388	0.0129133	0.00563712	NOS2/NOS3	2
GO:0051882	mitochondrial depolarization	2/88	24/18866	0.00555388	0.0129133	0.00563712	BCL2/KDR	2
GO:0060444	branching involved in mammary gland duct morphogenesis	2/88	24/18866	0.00555388	0.0129133	0.00563712	PGR/ESR1	2
GO:0090335	regulation of brown fat cell differentiation	2/88	24/18866	0.00555388	0.0129133	0.00563712	PTGS2/MAPK14	2
GO:2000637	positive regulation of gene silencing by miRNA	2/88	24/18866	0.00555388	0.0129133	0.00563712	EGFR/IL6	2
GO:0030500	regulation of bone mineralization	3/88	77/18866	0.00559368	0.0129641	0.00565932	ADRB2/HIF1A/ALOX5	3
GO:0061418	regulation of transcription from RNA polymerase II promoter in response to hypoxia	3/88	77/18866	0.00559368	0.0129641	0.00565932	VEGFA/HIF1A/NFE2L2	3
GO:0072028	nephron morphogenesis	3/88	77/18866	0.00559368	0.0129641	0.00565932	BCL2/VEGFA/STAT1	3
GO:0002224	toll-like receptor signaling pathway	4/88	152/18866	0.00559387	0.0129641	0.00565932	ESR1/CASP8/CHUK/APOB	4
GO:0007605	sensory perception of sound	4/88	152/18866	0.00559387	0.0129641	0.00565932	CASP3/ICAM1/BIRC5/SOD1	4
GO:0042742	defense response to bacterium	6/88	348/18866	0.00575573	0.0133306	0.00581929	NOS2/IL10/IL6/SERPINE1/MPO/CRP	6
GO:0050688	regulation of defense response to virus	3/88	78/18866	0.00579805	0.0134199	0.00585829	IL4/STAT1/IL1B	3
GO:0042246	tissue regeneration	3/88	79/18866	0.00600684	0.013832	0.00603816	CDKN1A/CCNB1/PPARD	3
GO:0002053	positive regulation of mesenchymal cell proliferation	2/88	25/18866	0.00601861	0.013832	0.00603816	VEGFA/STAT1	2
GO:0045662	negative regulation of myoblast differentiation	2/88	25/18866	0.00601861	0.013832	0.00603816	PPARD/CXCL10	2
GO:0046639	negative regulation of alpha-beta T cell differentiation	2/88	25/18866	0.00601861	0.013832	0.00603816	IL2/IL4	2
GO:0051894	positive regulation of focal adhesion assembly	2/88	25/18866	0.00601861	0.013832	0.00603816	VEGFA/KDR	2
GO:0060148	positive regulation of posttranscriptional gene silencing	2/88	25/18866	0.00601861	0.013832	0.00603816	EGFR/IL6	2
GO:0060571	morphogenesis of an epithelial fold	2/88	25/18866	0.00601861	0.013832	0.00603816	EGFR/HIF1A	2
GO:0060575	intestinal epithelial cell differentiation	2/88	25/18866	0.00601861	0.013832	0.00603816	CDKN1A/HIF1A	2
GO:0060669	embryonic placenta morphogenesis	2/88	25/18866	0.00601861	0.013832	0.00603816	IL10/IGF2	2
GO:1904385	cellular response to angiotensin	2/88	25/18866	0.00601861	0.013832	0.00603816	RELA/NFE2L2	2
GO:2000679	positive regulation of transcription regulatory region DNA binding	2/88	25/18866	0.00601861	0.013832	0.00603816	RB1/IFNG	2
GO:0008360	regulation of cell shape	4/88	156/18866	0.00612619	0.0140611	0.00613819	VEGFA/ICAM1/CCL2/KDR	4
GO:0048592	eye morphogenesis	4/88	156/18866	0.00612619	0.0140611	0.00613819	BCL2/BAX/VEGFA/HIF1A	4
GO:0003151	outflow tract morphogenesis	3/88	80/18866	0.00622009	0.0142675	0.00622828	JUN/VEGFA/HIF1A	3
GO:0055074	calcium ion homeostasis	7/88	468/18866	0.00624279	0.0143104	0.006247	ESR1/BCL2/BAX/APP/IL2/GJA1/CXCL10	7
GO:1903707	negative regulation of hemopoiesis	4/88	158/18866	0.00640457	0.0146718	0.00640478	ERBB2/IL2/IL4/NFE2L2	4
GO:0033238	regulation of cellular amine metabolic process	3/88	81/18866	0.00643782	0.0147291	0.0064298	MAOB/ODC1/SLC6A3	3
GO:0050829	defense response to Gram-negative bacterium	3/88	81/18866	0.00643782	0.0147291	0.0064298	NOS2/IL6/SERPINE1	3
GO:0051480	regulation of cytosolic calcium ion concentration	6/88	357/18866	0.00649746	0.014778	0.00645113	ESR1/BCL2/BAX/IL2/GJA1/CXCL10	6
GO:0002227	innate immune response in mucosa	2/88	26/18866	0.00650051	0.014778	0.00645113	NOS2/IL4	2
GO:0032743	positive regulation of interleukin-2 production	2/88	26/18866	0.00650051	0.014778	0.00645113	IL1B/IL1A	2
GO:0034114	regulation of heterotypic cell-cell adhesion	2/88	26/18866	0.00650051	0.014778	0.00645113	IL10/IL1B	2
GO:0035902	response to immobilization stress	2/88	26/18866	0.00650051	0.014778	0.00645113	MDM2/PPARG	2
GO:0042104	positive regulation of activated T cell proliferation	2/88	26/18866	0.00650051	0.014778	0.00645113	IL2/IGF2	2
GO:0060740	prostate gland epithelium morphogenesis	2/88	26/18866	0.00650051	0.014778	0.00645113	RXRA/ESR1	2
GO:0090025	regulation of monocyte chemotaxis	2/88	26/18866	0.00650051	0.014778	0.00645113	SERPINE1/CXCL10	2
GO:1903649	regulation of cytoplasmic transport	2/88	26/18866	0.00650051	0.014778	0.00645113	MAP2/MAPK1	2
GO:1905523	positive regulation of macrophage migration	2/88	26/18866	0.00650051	0.014778	0.00645113	MAPK1/MAPK14	2
GO:2000058	regulation of ubiquitin-dependent protein catabolic process	4/88	159/18866	0.00654686	0.0148739	0.006493	AKT1/MDM2/EGF/NFE2L2	4
GO:0000086	G2/M transition of mitotic cell cycle	5/88	254/18866	0.00672808	0.015276	0.0066685	CCND1/CDKN1A/APP/CCNB1/CCNA2	5
GO:0010970	transport along microtubule	4/88	161/18866	0.00683771	0.015515	0.00677286	MAP2/APP/SOD1/HIF1A	4
GO:0048041	focal adhesion assembly	3/88	83/18866	0.0068868	0.0156165	0.00681716	BCL2/VEGFA/KDR	3
GO:0008544	epidermis development	7/88	477/18866	0.00690429	0.0156462	0.00683014	BCL2/CASP3/RELA/EGFR/INSR/SOD1/PPARD	7
GO:0001963	synaptic transmission, dopaminergic	2/88	27/18866	0.00699939	0.0157817	0.00688929	PTGS2/SLC6A3	2
GO:0009065	glutamine family amino acid catabolic process	2/88	27/18866	0.00699939	0.0157817	0.00688929	NOS2/NOS3	2
GO:0034698	response to gonadotropin	2/88	27/18866	0.00699939	0.0157817	0.00688929	ICAM1/CCNA2	2
GO:0048668	collateral sprouting	2/88	27/18866	0.00699939	0.0157817	0.00688929	APP/SPP1	2
GO:1900120	regulation of receptor binding	2/88	27/18866	0.00699939	0.0157817	0.00688929	MMP9/IL10	2
GO:1901623	regulation of lymphocyte chemotaxis	2/88	27/18866	0.00699939	0.0157817	0.00688929	CCL2/CXCL10	2
GO:1903203	regulation of oxidative stress-induced neuron death	2/88	27/18866	0.00699939	0.0157817	0.00688929	IL10/HIF1A	2
GO:2000353	positive regulation of endothelial cell apoptotic process	2/88	27/18866	0.00699939	0.0157817	0.00688929	CD40LG/CCL2	2
GO:0014031	mesenchymal cell development	3/88	84/18866	0.0071181	0.0160292	0.00699731	BCL2/MAPK1/HIF1A	3
GO:0050886	endocrine process	3/88	84/18866	0.0071181	0.0160292	0.00699731	GJA1/IL1B/NOS3	3
GO:1901617	organic hydroxy compound biosynthetic process	5/88	258/18866	0.00717504	0.0161472	0.00704884	IFNG/SOD1/IL1B/SLC6A3/APOB	5
GO:0046165	alcohol biosynthetic process	4/88	164/18866	0.00728985	0.0163833	0.00715188	IFNG/SOD1/IL1B/APOB	4
GO:0021537	telencephalon development	5/88	259/18866	0.00728994	0.0163833	0.00715188	BAX/CASP3/EGFR/HIF1A/COL3A1	5
GO:0007409	axonogenesis	7/88	482/18866	0.00729366	0.0163833	0.00715188	BCL2/MAP2/VEGFA/MAPK1/APP/ERBB2/SPP1	7
GO:0002360	T cell lineage commitment	2/88	28/18866	0.00751509	0.0167231	0.00730022	BCL2/IL6	2
GO:0003180	aortic valve morphogenesis	2/88	28/18866	0.00751509	0.0167231	0.00730022	RB1/NOS3	2
GO:0022011	myelination in peripheral nervous system	2/88	28/18866	0.00751509	0.0167231	0.00730022	AKT1/SOD1	2
GO:0032292	peripheral nervous system axon ensheathment	2/88	28/18866	0.00751509	0.0167231	0.00730022	AKT1/SOD1	2
GO:0045830	positive regulation of isotype switching	2/88	28/18866	0.00751509	0.0167231	0.00730022	IL2/IL4	2
GO:0060143	positive regulation of syncytium formation by plasma membrane fusion	2/88	28/18866	0.00751509	0.0167231	0.00730022	IL4/MAPK14	2
GO:0060512	prostate gland morphogenesis	2/88	28/18866	0.00751509	0.0167231	0.00730022	RXRA/ESR1	2
GO:0071168	protein localization to chromatin	2/88	28/18866	0.00751509	0.0167231	0.00730022	ESR1/RB1	2
GO:0071280	cellular response to copper ion	2/88	28/18866	0.00751509	0.0167231	0.00730022	APP/NFE2L2	2
GO:0072376	protein activation cascade	2/88	28/18866	0.00751509	0.0167231	0.00730022	F7/F3	2
GO:0072378	blood coagulation, fibrin clot formation	2/88	28/18866	0.00751509	0.0167231	0.00730022	F7/F3	2
GO:0090200	positive regulation of release of cytochrome c from mitochondria	2/88	28/18866	0.00751509	0.0167231	0.00730022	BAX/MMP9	2
GO:1902932	positive regulation of alcohol biosynthetic process	2/88	28/18866	0.00751509	0.0167231	0.00730022	IFNG/IL1B	2
GO:1905563	negative regulation of vascular endothelial cell proliferation	2/88	28/18866	0.00751509	0.0167231	0.00730022	PPARG/CCL2	2
GO:2000191	regulation of fatty acid transport	2/88	28/18866	0.00751509	0.0167231	0.00730022	AKT1/IL1B	2
GO:0006112	energy reserve metabolic process	3/88	86/18866	0.00759443	0.0168786	0.00736812	AKT1/INSR/IGF2	3
GO:0034637	cellular carbohydrate biosynthetic process	3/88	86/18866	0.00759443	0.0168786	0.00736812	AKT1/INSR/IGF2	3
GO:0043312	neutrophil degranulation	7/88	487/18866	0.00769915	0.0171007	0.00746508	MMP9/MAPK1/PLAU/ALOX5/MPO/LTA4H/MAPK14	7
GO:0001942	hair follicle development	3/88	87/18866	0.0078395	0.0173909	0.00759173	BCL2/RELA/EGFR	3
GO:0032436	positive regulation of proteasomal ubiquitin-dependent protein catabolic process	3/88	87/18866	0.0078395	0.0173909	0.00759173	AKT1/MDM2/NFE2L2	3
GO:0002283	neutrophil activation involved in immune response	7/88	490/18866	0.00795033	0.0176258	0.00769429	MMP9/MAPK1/PLAU/ALOX5/MPO/LTA4H/MAPK14	7
GO:0001773	myeloid dendritic cell activation	2/88	29/18866	0.00804745	0.0177421	0.00774506	IL10/IL4	2
GO:0002230	positive regulation of defense response to virus by host	2/88	29/18866	0.00804745	0.0177421	0.00774506	IL4/STAT1	2
GO:0008209	androgen metabolic process	2/88	29/18866	0.00804745	0.0177421	0.00774506	ESR1/SPP1	2
GO:0031063	regulation of histone deacetylation	2/88	29/18866	0.00804745	0.0177421	0.00774506	VEGFA/MAPK8	2
GO:0036296	response to increased oxygen levels	2/88	29/18866	0.00804745	0.0177421	0.00774506	CDKN1A/PPARG	2
GO:0050901	leukocyte tethering or rolling	2/88	29/18866	0.00804745	0.0177421	0.00774506	SELE/VCAM1	2
GO:0071624	positive regulation of granulocyte chemotaxis	2/88	29/18866	0.00804745	0.0177421	0.00774506	IL4/CXCL8	2
GO:0150117	positive regulation of cell-substrate junction organization	2/88	29/18866	0.00804745	0.0177421	0.00774506	VEGFA/KDR	2
GO:2000108	positive regulation of leukocyte apoptotic process	2/88	29/18866	0.00804745	0.0177421	0.00774506	BAX/IL10	2
GO:0052126	movement in host environment	4/88	169/18866	0.00808656	0.0178012	0.00777088	EGFR/ICAM1/MET/CXCL8	4
GO:0002028	regulation of sodium ion transport	3/88	88/18866	0.0080892	0.0178012	0.00777088	ADRB2/AKT1/NOS3	3
GO:0014068	positive regulation of phosphatidylinositol 3-kinase signaling	3/88	88/18866	0.0080892	0.0178012	0.00777088	INSR/PPARD/KDR	3
GO:0072503	cellular divalent inorganic cation homeostasis	7/88	492/18866	0.00812114	0.0178605	0.00779675	ESR1/BCL2/BAX/APP/IL2/GJA1/CXCL10	7
GO:0009165	nucleotide biosynthetic process	5/88	266/18866	0.00813058	0.0178703	0.00780102	PTGS2/NOS2/MAPK1/IL4/NOS3	5
GO:0032874	positive regulation of stress-activated MAPK cascade	4/88	170/18866	0.00825248	0.0181271	0.00791312	VEGFA/APP/CD40LG/IL1B	4
GO:0022404	molting cycle process	3/88	89/18866	0.00834356	0.0183046	0.00799063	BCL2/RELA/EGFR	3
GO:0022405	hair cycle process	3/88	89/18866	0.00834356	0.0183046	0.00799063	BCL2/RELA/EGFR	3
GO:0051302	regulation of cell division	4/88	171/18866	0.00842062	0.0184624	0.00805949	VEGFA/IL1B/IL1A/IGF2	4
GO:1901293	nucleoside phosphate biosynthetic process	5/88	269/18866	0.00851069	0.0186484	0.00814071	PTGS2/NOS2/MAPK1/IL4/NOS3	5
GO:0001906	cell killing	4/88	172/18866	0.008591	0.0186985	0.00816258	NOS2/ICAM1/IFNG/IL4	4
GO:0070304	positive regulation of stress-activated protein kinase signaling cascade	4/88	172/18866	0.008591	0.0186985	0.00816258	VEGFA/APP/CD40LG/IL1B	4
GO:0001516	prostaglandin biosynthetic process	2/88	30/18866	0.0085963	0.0186985	0.00816258	PTGS2/IL1B	2
GO:0007176	regulation of epidermal growth factor-activated receptor activity	2/88	30/18866	0.0085963	0.0186985	0.00816258	APP/EGF	2
GO:0010758	regulation of macrophage chemotaxis	2/88	30/18866	0.0085963	0.0186985	0.00816258	MAPK1/MAPK14	2
GO:0035666	TRIF-dependent toll-like receptor signaling pathway	2/88	30/18866	0.0085963	0.0186985	0.00816258	CASP8/CHUK	2
GO:0036475	neuron death in response to oxidative stress	2/88	30/18866	0.0085963	0.0186985	0.00816258	IL10/HIF1A	2
GO:0046457	prostanoid biosynthetic process	2/88	30/18866	0.0085963	0.0186985	0.00816258	PTGS2/IL1B	2
GO:0048147	negative regulation of fibroblast proliferation	2/88	30/18866	0.0085963	0.0186985	0.00816258	BAX/PPARG	2
GO:0070168	negative regulation of biomineral tissue development	2/88	30/18866	0.0085963	0.0186985	0.00816258	HIF1A/NOS3	2
GO:0071480	cellular response to gamma radiation	2/88	30/18866	0.0085963	0.0186985	0.00816258	CDKN1A/MDM2	2
GO:0110150	negative regulation of biomineralization	2/88	30/18866	0.0085963	0.0186985	0.00816258	HIF1A/NOS3	2
GO:0098773	skin epidermis development	3/88	90/18866	0.00860258	0.0187008	0.00816357	BCL2/RELA/EGFR	3
GO:0006633	fatty acid biosynthetic process	4/88	173/18866	0.00876362	0.0190203	0.00830306	PTGS2/IL1B/ALOX5/LTA4H	4
GO:0050954	sensory perception of mechanical stimulus	4/88	173/18866	0.00876362	0.0190203	0.00830306	CASP3/ICAM1/BIRC5/SOD1	4
GO:0006839	mitochondrial transport	5/88	271/18866	0.00877085	0.0190203	0.00830306	BCL2/BAX/CASP8/HK2/MAPK8	5
GO:0030258	lipid modification	5/88	271/18866	0.00877085	0.0190203	0.00830306	AKT1/PPARG/ALOX5/PPARD/MAPK14	5
GO:0051899	membrane depolarization	3/88	91/18866	0.00886629	0.019204	0.00838325	BCL2/JUN/KDR	3
GO:2000177	regulation of neural precursor cell proliferation	3/88	91/18866	0.00886629	0.019204	0.00838325	VEGFA/EGF/HIF1A	3
GO:0003205	cardiac chamber development	4/88	174/18866	0.0089385	0.0193487	0.00844641	RXRA/MDM2/HIF1A/NOS3	4
GO:0006260	DNA replication	5/88	273/18866	0.00903647	0.0195371	0.00852866	JUN/EGFR/PCNA/EGF/CCNA2	5
GO:0044839	cell cycle G2/M phase transition	5/88	273/18866	0.00903647	0.0195371	0.00852866	CCND1/CDKN1A/APP/CCNB1/CCNA2	5
GO:0031058	positive regulation of histone modification	3/88	92/18866	0.0091347	0.0196766	0.00858953	VEGFA/CCNB1/IL1B	3
GO:1905897	regulation of response to endoplasmic reticulum stress	3/88	92/18866	0.0091347	0.0196766	0.00858953	BAX/ALOX5/NFE2L2	3
GO:0014044	Schwann cell development	2/88	31/18866	0.00916149	0.0196766	0.00858953	AKT1/SOD1	2
GO:0034368	protein-lipid complex remodeling	2/88	31/18866	0.00916149	0.0196766	0.00858953	MPO/APOB	2
GO:0034369	plasma lipoprotein particle remodeling	2/88	31/18866	0.00916149	0.0196766	0.00858953	MPO/APOB	2
GO:0045940	positive regulation of steroid metabolic process	2/88	31/18866	0.00916149	0.0196766	0.00858953	IFNG/IL1B	2
GO:0070229	negative regulation of lymphocyte apoptotic process	2/88	31/18866	0.00916149	0.0196766	0.00858953	IL2/HIF1A	2
GO:1900745	positive regulation of p38MAPK cascade	2/88	31/18866	0.00916149	0.0196766	0.00858953	VEGFA/IL1B	2
GO:1902253	regulation of intrinsic apoptotic signaling pathway by p53 class mediator	2/88	31/18866	0.00916149	0.0196766	0.00858953	BCL2/MDM2	2
GO:2000406	positive regulation of T cell migration	2/88	31/18866	0.00916149	0.0196766	0.00858953	APP/CXCL10	2
GO:2000515	negative regulation of CD4-positive, alpha-beta T cell activation	2/88	31/18866	0.00916149	0.0196766	0.00858953	IL2/IL4	2
GO:0072080	nephron tubule development	3/88	93/18866	0.00940784	0.0201935	0.00881521	BCL2/VEGFA/STAT1	3
GO:0098742	cell-cell adhesion via plasma-membrane adhesion molecules	5/88	277/18866	0.00958433	0.02056	0.00897519	IL10/ICAM1/SELE/VCAM1/MAPK14	5
GO:0045778	positive regulation of ossification	3/88	94/18866	0.00968572	0.0207526	0.00905927	ADRB2/IL6/ALOX5	3
GO:0060993	kidney morphogenesis	3/88	94/18866	0.00968572	0.0207526	0.00905927	BCL2/VEGFA/STAT1	3
GO:0002724	regulation of T cell cytokine production	2/88	32/18866	0.00974286	0.0207631	0.00906383	IL6/IL1B	2
GO:0003176	aortic valve development	2/88	32/18866	0.00974286	0.0207631	0.00906383	RB1/NOS3	2
GO:0034367	protein-containing complex remodeling	2/88	32/18866	0.00974286	0.0207631	0.00906383	MPO/APOB	2
GO:0043304	regulation of mast cell degranulation	2/88	32/18866	0.00974286	0.0207631	0.00906383	HMOX1/IL4	2
GO:0045589	regulation of regulatory T cell differentiation	2/88	32/18866	0.00974286	0.0207631	0.00906383	IL2/IFNG	2
GO:0046320	regulation of fatty acid oxidation	2/88	32/18866	0.00974286	0.0207631	0.00906383	AKT1/PPARG	2
GO:0050869	negative regulation of B cell activation	2/88	32/18866	0.00974286	0.0207631	0.00906383	CASP3/IL10	2
GO:0060603	mammary gland duct morphogenesis	2/88	32/18866	0.00974286	0.0207631	0.00906383	PGR/ESR1	2
GO:0071295	cellular response to vitamin	2/88	32/18866	0.00974286	0.0207631	0.00906383	MDM2/PPARG	2
GO:0003073	regulation of systemic arterial blood pressure	3/88	95/18866	0.00996835	0.0212183	0.00926257	ADRB2/GJA1/NOS3	3
GO:0061326	renal tubule development	3/88	95/18866	0.00996835	0.0212183	0.00926257	BCL2/VEGFA/STAT1	3
GO:1901796	regulation of signal transduction by p53 class mediator	4/88	180/18866	0.0100358	0.0213492	0.00931971	BCL2/AKT1/MDM2/MAPK14	4
GO:0008361	regulation of cell size	4/88	181/18866	0.0102268	0.0217426	0.00949143	MAP2/AKT1/VEGFA/SPP1	4
GO:0035249	synaptic transmission, glutamatergic	3/88	96/18866	0.0102558	0.0217894	0.00951187	PTGS2/EGFR/CCL2	3
GO:0016054	organic acid catabolic process	5/88	282/18866	0.0103009	0.0217894	0.00951187	PON1/NOS2/AKT1/NOS3/PPARD	5
GO:0046395	carboxylic acid catabolic process	5/88	282/18866	0.0103009	0.0217894	0.00951187	PON1/NOS2/AKT1/NOS3/PPARD	5
GO:0001975	response to amphetamine	2/88	33/18866	0.0103402	0.0217894	0.00951187	ICAM1/SOD1	2
GO:0002691	regulation of cellular extravasation	2/88	33/18866	0.0103402	0.0217894	0.00951187	ICAM1/SELE	2
GO:0010464	regulation of mesenchymal cell proliferation	2/88	33/18866	0.0103402	0.0217894	0.00951187	VEGFA/STAT1	2
GO:0010955	negative regulation of protein processing	2/88	33/18866	0.0103402	0.0217894	0.00951187	MDM2/SERPINE1	2
GO:0033006	regulation of mast cell activation involved in immune response	2/88	33/18866	0.0103402	0.0217894	0.00951187	HMOX1/IL4	2
GO:0033028	myeloid cell apoptotic process	2/88	33/18866	0.0103402	0.0217894	0.00951187	BCL2/IL6	2
GO:0045736	negative regulation of cyclin-dependent protein serine/threonine kinase activity	2/88	33/18866	0.0103402	0.0217894	0.00951187	CASP3/CDKN1A	2
GO:0046627	negative regulation of insulin receptor signaling pathway	2/88	33/18866	0.0103402	0.0217894	0.00951187	RELA/IL1B	2
GO:0048384	retinoic acid receptor signaling pathway	2/88	33/18866	0.0103402	0.0217894	0.00951187	RXRA/PPARG	2
GO:0051984	positive regulation of chromosome segregation	2/88	33/18866	0.0103402	0.0217894	0.00951187	RB1/CCNB1	2
GO:1901797	negative regulation of signal transduction by p53 class mediator	2/88	33/18866	0.0103402	0.0217894	0.00951187	BCL2/MDM2	2
GO:1903318	negative regulation of protein maturation	2/88	33/18866	0.0103402	0.0217894	0.00951187	MDM2/SERPINE1	2
GO:0016579	protein deubiquitination	5/88	283/18866	0.0104485	0.0220046	0.00960579	ADRB2/ESR1/MDM2/HIF1A/CCNA2	5
GO:0006476	protein deacetylation	3/88	97/18866	0.0105479	0.0221879	0.00968582	VEGFA/IFNG/MAPK8	3
GO:0046634	regulation of alpha-beta T cell activation	3/88	97/18866	0.0105479	0.0221879	0.00968582	IL2/IFNG/IL4	3
GO:0030316	osteoclast differentiation	3/88	98/18866	0.0108449	0.0227858	0.00994683	IFNG/IL4/MAPK14	3
GO:0045833	negative regulation of lipid metabolic process	3/88	98/18866	0.0108449	0.0227858	0.00994683	AKT1/SOD1/IL1B	3
GO:0002756	MyD88-independent toll-like receptor signaling pathway	2/88	34/18866	0.0109535	0.0228661	0.00998187	CASP8/CHUK	2
GO:0007202	activation of phospholipase C activity	2/88	34/18866	0.0109535	0.0228661	0.00998187	EGFR/SELE	2
GO:0008608	attachment of spindle microtubules to kinetochore	2/88	34/18866	0.0109535	0.0228661	0.00998187	RB1/CCNB1	2
GO:0016242	negative regulation of macroautophagy	2/88	34/18866	0.0109535	0.0228661	0.00998187	AKT1/HMOX1	2
GO:0032148	activation of protein kinase B activity	2/88	34/18866	0.0109535	0.0228661	0.00998187	AKT1/INSR	2
GO:0043276	anoikis	2/88	34/18866	0.0109535	0.0228661	0.00998187	BCL2/AKT1	2
GO:0046685	response to arsenic-containing substance	2/88	34/18866	0.0109535	0.0228661	0.00998187	CDKN1A/HMOX1	2
GO:0055094	response to lipoprotein particle	2/88	34/18866	0.0109535	0.0228661	0.00998187	AKT1/PPARG	2
GO:0070102	interleukin-6-mediated signaling pathway	2/88	34/18866	0.0109535	0.0228661	0.00998187	IL6/STAT1	2
GO:1902692	regulation of neuroblast proliferation	2/88	34/18866	0.0109535	0.0228661	0.00998187	VEGFA/HIF1A	2
GO:1904030	negative regulation of cyclin-dependent protein kinase activity	2/88	34/18866	0.0109535	0.0228661	0.00998187	CASP3/CDKN1A	2
GO:0060047	heart contraction	5/88	287/18866	0.0110534	0.0230613	0.0100671	MDM2/IL2/SOD1/GJA1/NOS3	5
GO:0007044	cell-substrate junction assembly	3/88	99/18866	0.0111467	0.0232424	0.0101461	BCL2/VEGFA/KDR	3
GO:0009150	purine ribonucleotide metabolic process	6/88	401/18866	0.0111558	0.0232477	0.0101484	APP/IFNG/IL4/INSR/HIF1A/HK2	6
GO:0000083	regulation of transcription involved in G1/S transition of mitotic cell cycle	2/88	35/18866	0.0115824	0.023983	0.0104694	RB1/PCNA	2
GO:0003203	endocardial cushion morphogenesis	2/88	35/18866	0.0115824	0.023983	0.0104694	MDM2/NOS3	2
GO:0006691	leukotriene metabolic process	2/88	35/18866	0.0115824	0.023983	0.0104694	ALOX5/LTA4H	2
GO:0030947	regulation of vascular endothelial growth factor receptor signaling pathway	2/88	35/18866	0.0115824	0.023983	0.0104694	HIF1A/IL1B	2
GO:0034390	smooth muscle cell apoptotic process	2/88	35/18866	0.0115824	0.023983	0.0104694	PPARG/IFNG	2
GO:0034391	regulation of smooth muscle cell apoptotic process	2/88	35/18866	0.0115824	0.023983	0.0104694	PPARG/IFNG	2
GO:0045066	regulatory T cell differentiation	2/88	35/18866	0.0115824	0.023983	0.0104694	IL2/IFNG	2
GO:0060251	regulation of glial cell proliferation	2/88	35/18866	0.0115824	0.023983	0.0104694	IL6/IL1B	2
GO:0060674	placenta blood vessel development	2/88	35/18866	0.0115824	0.023983	0.0104694	AKT1/MAPK1	2
GO:0110111	negative regulation of animal organ morphogenesis	2/88	35/18866	0.0115824	0.023983	0.0104694	BCL2/STAT1	2
GO:1900077	negative regulation of cellular response to insulin stimulus	2/88	35/18866	0.0115824	0.023983	0.0104694	RELA/IL1B	2
GO:0010522	regulation of calcium ion transport into cytosol	3/88	101/18866	0.0117648	0.0243185	0.0106159	BCL2/BAX/CXCL10	3
GO:0044264	cellular polysaccharide metabolic process	3/88	101/18866	0.0117648	0.0243185	0.0106159	AKT1/INSR/IGF2	3
GO:0060191	regulation of lipase activity	3/88	101/18866	0.0117648	0.0243185	0.0106159	ESR1/EGFR/SELE	3
GO:0007369	gastrulation	4/88	189/18866	0.0118401	0.02446	0.0106776	MMP2/MMP9/IL10/GJA1	4
GO:0099111	microtubule-based transport	4/88	190/18866	0.0120526	0.0248845	0.010863	MAP2/APP/SOD1/HIF1A	4
GO:0060840	artery development	3/88	102/18866	0.0120812	0.0249004	0.0108699	VEGFA/COL3A1/APOB	3
GO:0150115	cell-substrate junction organization	3/88	102/18866	0.0120812	0.0249004	0.0108699	BCL2/VEGFA/KDR	3
GO:1903076	regulation of protein localization to plasma membrane	3/88	102/18866	0.0120812	0.0249004	0.0108699	EGFR/AKT1/IFNG	3
GO:0001569	branching involved in blood vessel morphogenesis	2/88	36/18866	0.0122269	0.0250851	0.0109505	VEGFA/KDR	2
GO:0002701	negative regulation of production of molecular mediator of immune response	2/88	36/18866	0.0122269	0.0250851	0.0109505	IL10/HMOX1	2
GO:0010543	regulation of platelet activation	2/88	36/18866	0.0122269	0.0250851	0.0109505	NOS3/THBD	2
GO:0043368	positive T cell selection	2/88	36/18866	0.0122269	0.0250851	0.0109505	BCL2/IL6	2
GO:0045622	regulation of T-helper cell differentiation	2/88	36/18866	0.0122269	0.0250851	0.0109505	IL2/IL4	2
GO:0071402	cellular response to lipoprotein particle stimulus	2/88	36/18866	0.0122269	0.0250851	0.0109505	AKT1/PPARG	2
GO:0071634	regulation of transforming growth factor beta production	2/88	36/18866	0.0122269	0.0250851	0.0109505	PTGS2/HIF1A	2
GO:1905332	positive regulation of morphogenesis of an epithelium	2/88	36/18866	0.0122269	0.0250851	0.0109505	VEGFA/GJA1	2
GO:0031647	regulation of protein stability	5/88	296/18866	0.0125014	0.0256337	0.01119	BCL2/CASP3/CDKN1A/MAPK1/MDM2	5
GO:0003015	heart process	5/88	297/18866	0.0126699	0.0259642	0.0113343	MDM2/IL2/SOD1/GJA1/NOS3	5
GO:0032649	regulation of interferon-gamma production	3/88	104/18866	0.0127284	0.0260543	0.0113736	IL10/IL2/IL1B	3
GO:0048525	negative regulation of viral process	3/88	104/18866	0.0127284	0.0260543	0.0113736	JUN/STAT1/CRP	3
GO:0043243	positive regulation of protein-containing complex disassembly	2/88	37/18866	0.0128867	0.026288	0.0114757	ADRB2/INSR	2
GO:0045730	respiratory burst	2/88	37/18866	0.0128867	0.026288	0.0114757	INSR/MPO	2
GO:0070423	nucleotide-binding oligomerization domain containing signaling pathway	2/88	37/18866	0.0128867	0.026288	0.0114757	CASP8/RELA	2
GO:0071542	dopaminergic neuron differentiation	2/88	37/18866	0.0128867	0.026288	0.0114757	VEGFA/HIF1A	2
GO:0098926	postsynaptic signal transduction	2/88	37/18866	0.0128867	0.026288	0.0114757	OPRM1/RELA	2
GO:1905314	semi-lunar valve development	2/88	37/18866	0.0128867	0.026288	0.0114757	RB1/NOS3	2
GO:0030301	cholesterol transport	3/88	105/18866	0.0130594	0.0265947	0.0116095	PON1/EGF/APOB	3
GO:0097006	regulation of plasma lipoprotein particle levels	3/88	105/18866	0.0130594	0.0265947	0.0116095	HMOX1/MPO/APOB	3
GO:1902106	negative regulation of leukocyte differentiation	3/88	105/18866	0.0130594	0.0265947	0.0116095	ERBB2/IL2/IL4	3
GO:0009259	ribonucleotide metabolic process	6/88	416/18866	0.0131802	0.026819	0.0117075	APP/IFNG/IL4/INSR/HIF1A/HK2	6
GO:0070646	protein modification by small protein removal	5/88	300/18866	0.0131845	0.026819	0.0117075	ADRB2/ESR1/MDM2/HIF1A/CCNA2	5
GO:0032414	positive regulation of ion transmembrane transporter activity	3/88	106/18866	0.0133952	0.0271858	0.0118676	ADRB2/IFNG/CCL2	3
GO:0071868	cellular response to monoamine stimulus	3/88	106/18866	0.0133952	0.0271858	0.0118676	OPRM1/MAPK1/APP	3
GO:0071870	cellular response to catecholamine stimulus	3/88	106/18866	0.0133952	0.0271858	0.0118676	OPRM1/MAPK1/APP	3
GO:1905269	positive regulation of chromatin organization	3/88	106/18866	0.0133952	0.0271858	0.0118676	VEGFA/CCNB1/IL1B	3
GO:0002385	mucosal immune response	2/88	38/18866	0.0135618	0.0273994	0.0119608	NOS2/IL4	2
GO:0010661	positive regulation of muscle cell apoptotic process	2/88	38/18866	0.0135618	0.0273994	0.0119608	PPARG/IFNG	2
GO:0035872	nucleotide-binding domain, leucine rich repeat containing receptor signaling pathway	2/88	38/18866	0.0135618	0.0273994	0.0119608	CASP8/RELA	2
GO:0051930	regulation of sensory perception of pain	2/88	38/18866	0.0135618	0.0273994	0.0119608	OPRM1/IL10	2
GO:0071604	transforming growth factor beta production	2/88	38/18866	0.0135618	0.0273994	0.0119608	PTGS2/HIF1A	2
GO:1905898	positive regulation of response to endoplasmic reticulum stress	2/88	38/18866	0.0135618	0.0273994	0.0119608	BAX/NFE2L2	2
GO:2000144	positive regulation of DNA-templated transcription, initiation	2/88	38/18866	0.0135618	0.0273994	0.0119608	ESR1/JUN	2
GO:2000403	positive regulation of lymphocyte migration	2/88	38/18866	0.0135618	0.0273994	0.0119608	APP/CXCL10	2
GO:0006694	steroid biosynthetic process	4/88	197/18866	0.0136087	0.0274787	0.0119955	IFNG/SOD1/IL1B/APOB	4
GO:0000018	regulation of DNA recombination	3/88	107/18866	0.013736	0.0277044	0.012094	IL10/IL2/IL4	3
GO:0035601	protein deacylation	3/88	107/18866	0.013736	0.0277044	0.012094	VEGFA/IFNG/MAPK8	3
GO:0007626	locomotory behavior	4/88	198/18866	0.013841	0.0279004	0.0121795	OPRM1/APP/SOD1/SLC6A3	4
GO:0001523	retinoid metabolic process	3/88	108/18866	0.0140817	0.0283536	0.0123774	PPARD/ADH1C/APOB	3
GO:0032526	response to retinoic acid	3/88	108/18866	0.0140817	0.0283536	0.0123774	RXRA/PPARG/GJA1	3
GO:0001662	behavioral fear response	2/88	39/18866	0.014252	0.0286482	0.0125059	BCL2/GJA1	2
GO:0051931	regulation of sensory perception	2/88	39/18866	0.014252	0.0286482	0.0125059	OPRM1/IL10	2
GO:0060416	response to growth hormone	2/88	39/18866	0.014252	0.0286482	0.0125059	AKT1/F7	2
GO:0010389	regulation of G2/M transition of mitotic cell cycle	4/88	200/18866	0.014313	0.0287386	0.0125454	CCND1/CDKN1A/APP/CCNB1	4
GO:0030705	cytoskeleton-dependent intracellular transport	4/88	200/18866	0.014313	0.0287386	0.0125454	MAP2/APP/SOD1/HIF1A	4
GO:0006939	smooth muscle contraction	3/88	109/18866	0.0144323	0.0289447	0.0126354	PTGS2/ADRB2/SOD1	3
GO:0018958	phenol-containing compound metabolic process	3/88	109/18866	0.0144323	0.0289447	0.0126354	MAOB/BCL2/SLC6A3	3
GO:0045088	regulation of innate immune response	5/88	307/18866	0.01444	0.0289447	0.0126354	RELA/PPARG/IFNG/STAT1/CHUK	5
GO:0043588	skin development	6/88	425/18866	0.014512	0.0290727	0.0126913	BCL2/CASP3/RELA/EGFR/MET/COL3A1	6
GO:0071867	response to monoamine	3/88	110/18866	0.0147878	0.029559	0.0129036	OPRM1/MAPK1/APP	3
GO:0071869	response to catecholamine	3/88	110/18866	0.0147878	0.029559	0.0129036	OPRM1/MAPK1/APP	3
GO:0072009	nephron epithelium development	3/88	110/18866	0.0147878	0.029559	0.0129036	BCL2/VEGFA/STAT1	3
GO:1901800	positive regulation of proteasomal protein catabolic process	3/88	110/18866	0.0147878	0.029559	0.0129036	AKT1/MDM2/NFE2L2	3
GO:0019693	ribose phosphate metabolic process	6/88	427/18866	0.0148202	0.0296073	0.0129247	APP/IFNG/IL4/INSR/HIF1A/HK2	6
GO:0002209	behavioral defense response	2/88	40/18866	0.0149571	0.0297643	0.0129932	BCL2/GJA1	2
GO:0002714	positive regulation of B cell mediated immunity	2/88	40/18866	0.0149571	0.0297643	0.0129932	IL2/IL4	2
GO:0002891	positive regulation of immunoglobulin mediated immune response	2/88	40/18866	0.0149571	0.0297643	0.0129932	IL2/IL4	2
GO:0030501	positive regulation of bone mineralization	2/88	40/18866	0.0149571	0.0297643	0.0129932	ADRB2/ALOX5	2
GO:0042417	dopamine metabolic process	2/88	40/18866	0.0149571	0.0297643	0.0129932	MAOB/SLC6A3	2
GO:0046636	negative regulation of alpha-beta T cell activation	2/88	40/18866	0.0149571	0.0297643	0.0129932	IL2/IL4	2
GO:0051281	positive regulation of release of sequestered calcium ion into cytosol	2/88	40/18866	0.0149571	0.0297643	0.0129932	BAX/CXCL10	2
GO:0061387	regulation of extent of cell growth	3/88	111/18866	0.0151483	0.0301113	0.0131447	MAP2/VEGFA/SPP1	3
GO:0098732	macromolecule deacylation	3/88	111/18866	0.0151483	0.0301113	0.0131447	VEGFA/IFNG/MAPK8	3
GO:0051656	establishment of organelle localization	6/88	432/18866	0.0156108	0.0310135	0.0135385	MAP2/HMOX1/CCNB1/IL4/HIF1A/GJA1	6
GO:0042596	fear response	2/88	41/18866	0.0156769	0.0310758	0.0135657	BCL2/GJA1	2
GO:0046825	regulation of protein export from nucleus	2/88	41/18866	0.0156769	0.0310758	0.0135657	MDM2/IL1B	2
GO:1900117	regulation of execution phase of apoptosis	2/88	41/18866	0.0156769	0.0310758	0.0135657	BAX/IL6	2
GO:2000008	regulation of protein localization to cell surface	2/88	41/18866	0.0156769	0.0310758	0.0135657	AKT1/EGF	2
GO:0050808	synapse organization	6/88	433/18866	0.0157724	0.0312477	0.0136408	ACHE/IL10/APP/ERBB2/INSR/MAPK14	6
GO:0001676	long-chain fatty acid metabolic process	3/88	113/18866	0.0158841	0.0314341	0.0137221	PTGS2/ALOX5/LTA4H	3
GO:1903510	mucopolysaccharide metabolic process	3/88	113/18866	0.0158841	0.0314341	0.0137221	AKT1/EGF/IL1B	3
GO:1902905	positive regulation of supramolecular fiber organization	4/88	208/18866	0.016303	0.0322454	0.0140763	RB1/APP/ICAM1/MET	4
GO:0034383	low-density lipoprotein particle clearance	2/88	42/18866	0.0164114	0.032406	0.0141464	HMOX1/APOB	2
GO:0071470	cellular response to osmotic stress	2/88	42/18866	0.0164114	0.032406	0.0141464	PTGS2/CASP3	2
GO:0090279	regulation of calcium ion import	2/88	42/18866	0.0164114	0.032406	0.0141464	EGF/CCL2	2
GO:0032609	interferon-gamma production	3/88	115/18866	0.0166398	0.0328387	0.0143353	IL10/IL2/IL1B	3
GO:0002823	negative regulation of adaptive immune response based on somatic recombination of immune receptors built from immunoglobulin superfamily domains	2/88	43/18866	0.0171604	0.0338102	0.0147594	IL2/IL4	2
GO:0010470	regulation of gastrulation	2/88	43/18866	0.0171604	0.0338102	0.0147594	IL10/GJA1	2
GO:1903146	regulation of autophagy of mitochondrion	2/88	43/18866	0.0171604	0.0338102	0.0147594	HIF1A/HK2	2
GO:0016051	carbohydrate biosynthetic process	4/88	213/18866	0.0176308	0.034718	0.0151557	AKT1/INSR/EGF/IGF2	4
GO:0033559	unsaturated fatty acid metabolic process	3/88	118/18866	0.0178106	0.0350527	0.0153018	PTGS2/IL1B/ALOX5	3
GO:0010463	mesenchymal cell proliferation	2/88	44/18866	0.0179237	0.0351206	0.0153314	VEGFA/STAT1	2
GO:0033003	regulation of mast cell activation	2/88	44/18866	0.0179237	0.0351206	0.0153314	HMOX1/IL4	2
GO:0035329	hippo signaling	2/88	44/18866	0.0179237	0.0351206	0.0153314	CASP3/MAPK14	2
GO:0044060	regulation of endocrine process	2/88	44/18866	0.0179237	0.0351206	0.0153314	GJA1/IL1B	2
GO:0045687	positive regulation of glial cell differentiation	2/88	44/18866	0.0179237	0.0351206	0.0153314	RELA/PPARG	2
GO:1903053	regulation of extracellular matrix organization	2/88	44/18866	0.0179237	0.0351206	0.0153314	RB1/IL6	2
GO:1905521	regulation of macrophage migration	2/88	44/18866	0.0179237	0.0351206	0.0153314	MAPK1/MAPK14	2
GO:2000404	regulation of T cell migration	2/88	44/18866	0.0179237	0.0351206	0.0153314	APP/CXCL10	2
GO:0050851	antigen receptor-mediated signaling pathway	5/88	325/18866	0.018032	0.0353135	0.0154156	BCL2/BAX/RELA/MAPK1/CHUK	5
GO:0071706	tumor necrosis factor superfamily cytokine production	3/88	119/18866	0.0182109	0.0356443	0.01556	IL10/APP/IFNG	3
GO:0006417	regulation of translation	6/88	450/18866	0.0186998	0.0364841	0.0159266	RXRA/AKT1/MAPK1/IL6/APP/ERBB2	6
GO:0003197	endocardial cushion development	2/88	45/18866	0.0187012	0.0364841	0.0159266	MDM2/NOS3	2
GO:0031018	endocrine pancreas development	2/88	45/18866	0.0187012	0.0364841	0.0159266	AKT1/IL6	2
GO:0042771	intrinsic apoptotic signaling pathway in response to DNA damage by p53 class mediator	2/88	45/18866	0.0187012	0.0364841	0.0159266	BCL2/CDKN1A	2
GO:0045911	positive regulation of DNA recombination	2/88	45/18866	0.0187012	0.0364841	0.0159266	IL2/IL4	2
GO:0098815	modulation of excitatory postsynaptic potential	2/88	45/18866	0.0187012	0.0364841	0.0159266	ADRB2/APP	2
GO:1902749	regulation of cell cycle G2/M phase transition	4/88	217/18866	0.0187404	0.0365407	0.0159513	CCND1/CDKN1A/APP/CCNB1	4
GO:0010906	regulation of glucose metabolic process	3/88	121/18866	0.0190264	0.0370781	0.0161859	AKT1/INSR/IGF2	3
GO:0044282	small molecule catabolic process	6/88	452/18866	0.0190671	0.0371373	0.0162118	PON1/NOS2/AKT1/NOS3/PPARD/HK2	6
GO:0051928	positive regulation of calcium ion transport	3/88	122/18866	0.0194417	0.037822	0.0165107	BAX/CCL2/CXCL10	3
GO:0010874	regulation of cholesterol efflux	2/88	46/18866	0.0194927	0.037822	0.0165107	PON1/EGF	2
GO:0032309	icosanoid secretion	2/88	46/18866	0.0194927	0.037822	0.0165107	NOS2/IL1B	2
GO:0035987	endodermal cell differentiation	2/88	46/18866	0.0194927	0.037822	0.0165107	MMP2/MMP9	2
GO:0048066	developmental pigmentation	2/88	46/18866	0.0194927	0.037822	0.0165107	BCL2/BAX	2
GO:1900744	regulation of p38MAPK cascade	2/88	46/18866	0.0194927	0.037822	0.0165107	VEGFA/IL1B	2
GO:2000142	regulation of DNA-templated transcription, initiation	2/88	46/18866	0.0194927	0.037822	0.0165107	ESR1/JUN	2
GO:1904375	regulation of protein localization to cell periphery	3/88	123/18866	0.0198619	0.0385175	0.0168143	EGFR/AKT1/IFNG	3
GO:0042445	hormone metabolic process	4/88	221/18866	0.0198925	0.0385559	0.016831	ESR1/HIF1A/SPP1/ADH1C	4
GO:0008542	visual learning	2/88	47/18866	0.0202981	0.0391089	0.0170724	APP/HIF1A	2
GO:0014075	response to amine	2/88	47/18866	0.0202981	0.0391089	0.0170724	ICAM1/SOD1	2
GO:0032369	negative regulation of lipid transport	2/88	47/18866	0.0202981	0.0391089	0.0170724	AKT1/EGF	2
GO:0035850	epithelial cell differentiation involved in kidney development	2/88	47/18866	0.0202981	0.0391089	0.0170724	MMP9/STAT1	2
GO:0043300	regulation of leukocyte degranulation	2/88	47/18866	0.0202981	0.0391089	0.0170724	HMOX1/IL4	2
GO:0043303	mast cell degranulation	2/88	47/18866	0.0202981	0.0391089	0.0170724	HMOX1/IL4	2
GO:0048599	oocyte development	2/88	47/18866	0.0202981	0.0391089	0.0170724	BCL2/CCNB1	2
GO:0048806	genitalia development	2/88	47/18866	0.0202981	0.0391089	0.0170724	ESR1/BAX	2
GO:0060986	endocrine hormone secretion	2/88	47/18866	0.0202981	0.0391089	0.0170724	GJA1/IL1B	2
GO:1904738	vascular associated smooth muscle cell migration	2/88	47/18866	0.0202981	0.0391089	0.0170724	MDM2/NFE2L2	2
GO:1904752	regulation of vascular associated smooth muscle cell migration	2/88	47/18866	0.0202981	0.0391089	0.0170724	MDM2/NFE2L2	2
GO:0043500	muscle adaptation	3/88	125/18866	0.0207175	0.0398739	0.0174064	HMOX1/IL1B/NOS3	3
GO:0048593	camera-type eye morphogenesis	3/88	125/18866	0.0207175	0.0398739	0.0174064	BAX/VEGFA/HIF1A	3
GO:0043583	ear development	4/88	224/18866	0.0207848	0.0399819	0.0174535	BCL2/MAPK1/SOD1/CCNA2	4
GO:0045665	negative regulation of neuron differentiation	4/88	225/18866	0.0210876	0.0403394	0.0176096	MAP2/MDM2/APP/SPP1	4
GO:1903050	regulation of proteolysis involved in cellular protein catabolic process	4/88	225/18866	0.0210876	0.0403394	0.0176096	AKT1/MDM2/EGF/NFE2L2	4
GO:0002279	mast cell activation involved in immune response	2/88	48/18866	0.0211173	0.0403394	0.0176096	HMOX1/IL4	2
GO:0002820	negative regulation of adaptive immune response	2/88	48/18866	0.0211173	0.0403394	0.0176096	IL2/IL4	2
GO:0008089	anterograde axonal transport	2/88	48/18866	0.0211173	0.0403394	0.0176096	MAP2/SOD1	2
GO:0014911	positive regulation of smooth muscle cell migration	2/88	48/18866	0.0211173	0.0403394	0.0176096	BCL2/MDM2	2
GO:0031952	regulation of protein autophosphorylation	2/88	48/18866	0.0211173	0.0403394	0.0176096	JUN/VEGFA	2
GO:0033628	regulation of cell adhesion mediated by integrin	2/88	48/18866	0.0211173	0.0403394	0.0176096	PLAU/SERPINE1	2
GO:0045601	regulation of endothelial cell differentiation	2/88	48/18866	0.0211173	0.0403394	0.0176096	VEGFA/IL1B	2
GO:0051972	regulation of telomerase activity	2/88	48/18866	0.0211173	0.0403394	0.0176096	MAPK1/PPARG	2
GO:0060324	face development	2/88	48/18866	0.0211173	0.0403394	0.0176096	MMP2/MAPK1	2
GO:0070169	positive regulation of biomineral tissue development	2/88	48/18866	0.0211173	0.0403394	0.0176096	ADRB2/ALOX5	2
GO:0110151	positive regulation of biomineralization	2/88	48/18866	0.0211173	0.0403394	0.0176096	ADRB2/ALOX5	2
GO:0055007	cardiac muscle cell differentiation	3/88	126/18866	0.0211528	0.0403857	0.0176298	RXRA/VEGFA/CCNB1	3
GO:0001704	formation of primary germ layer	3/88	127/18866	0.0215931	0.0411604	0.017968	MMP2/MMP9/GJA1	3
GO:0019079	viral genome replication	3/88	127/18866	0.0215931	0.0411604	0.017968	BCL2/CCL2/CXCL8	3
GO:0051053	negative regulation of DNA metabolic process	3/88	127/18866	0.0215931	0.0411604	0.017968	CDKN1A/PPARG/GJA1	3
GO:0019058	viral life cycle	5/88	341/18866	0.0216845	0.0413127	0.0180345	BCL2/EGFR/ICAM1/CCL2/CXCL8	5
GO:0002448	mast cell mediated immunity	2/88	49/18866	0.02195	0.0415529	0.0181393	HMOX1/IL4	2
GO:0003254	regulation of membrane depolarization	2/88	49/18866	0.02195	0.0415529	0.0181393	BCL2/KDR	2
GO:0006692	prostanoid metabolic process	2/88	49/18866	0.02195	0.0415529	0.0181393	PTGS2/IL1B	2
GO:0006693	prostaglandin metabolic process	2/88	49/18866	0.02195	0.0415529	0.0181393	PTGS2/IL1B	2
GO:0030850	prostate gland development	2/88	49/18866	0.02195	0.0415529	0.0181393	RXRA/ESR1	2
GO:0032663	regulation of interleukin-2 production	2/88	49/18866	0.02195	0.0415529	0.0181393	IL1B/IL1A	2
GO:0042059	negative regulation of epidermal growth factor receptor signaling pathway	2/88	49/18866	0.02195	0.0415529	0.0181393	EGFR/EGF	2
GO:0042149	cellular response to glucose starvation	2/88	49/18866	0.02195	0.0415529	0.0181393	BCL2/NFE2L2	2
GO:0045058	T cell selection	2/88	49/18866	0.02195	0.0415529	0.0181393	BCL2/IL6	2
GO:0072348	sulfur compound transport	2/88	49/18866	0.02195	0.0415529	0.0181393	GJA1/ABCG2	2
GO:1990090	cellular response to nerve growth factor stimulus	2/88	49/18866	0.02195	0.0415529	0.0181393	AKT1/APP	2
GO:2000107	negative regulation of leukocyte apoptotic process	2/88	49/18866	0.02195	0.0415529	0.0181393	IL2/HIF1A	2
GO:0034763	negative regulation of transmembrane transport	3/88	128/18866	0.0220384	0.0416761	0.0181931	AKT1/MMP9/IL1B	3
GO:0072089	stem cell proliferation	3/88	128/18866	0.0220384	0.0416761	0.0181931	VEGFA/HIF1A/GJA1	3
GO:0016042	lipid catabolic process	5/88	343/18866	0.0221726	0.0419076	0.0182942	AKT1/IL1B/PPARD/SPP1/APOB	5
GO:0016570	histone modification	6/88	468/18866	0.0221853	0.0419095	0.018295	VEGFA/CCNB1/IL1B/IGF2/CCNA2/MAPK8	6
GO:0002711	positive regulation of T cell mediated immunity	2/88	50/18866	0.0227963	0.0428149	0.0186902	IL6/IL1B	2
GO:0003044	regulation of systemic arterial blood pressure mediated by a chemical signal	2/88	50/18866	0.0227963	0.0428149	0.0186902	ADRB2/NOS3	2
GO:0007528	neuromuscular junction development	2/88	50/18866	0.0227963	0.0428149	0.0186902	APP/ERBB2	2
GO:0008038	neuron recognition	2/88	50/18866	0.0227963	0.0428149	0.0186902	CASP3/APP	2
GO:0010718	positive regulation of epithelial to mesenchymal transition	2/88	50/18866	0.0227963	0.0428149	0.0186902	IL6/IL1B	2
GO:0014009	glial cell proliferation	2/88	50/18866	0.0227963	0.0428149	0.0186902	IL6/IL1B	2
GO:0045540	regulation of cholesterol biosynthetic process	2/88	50/18866	0.0227963	0.0428149	0.0186902	SOD1/APOB	2
GO:0071715	icosanoid transport	2/88	50/18866	0.0227963	0.0428149	0.0186902	NOS2/IL1B	2
GO:0097300	programmed necrotic cell death	2/88	50/18866	0.0227963	0.0428149	0.0186902	BAX/CASP8	2
GO:0106118	regulation of sterol biosynthetic process	2/88	50/18866	0.0227963	0.0428149	0.0186902	SOD1/APOB	2
GO:1901571	fatty acid derivative transport	2/88	50/18866	0.0227963	0.0428149	0.0186902	NOS2/IL1B	2
GO:0006766	vitamin metabolic process	3/88	131/18866	0.0234045	0.0438881	0.0191587	IFNG/IL1B/PPARD	3
GO:0032434	regulation of proteasomal ubiquitin-dependent protein catabolic process	3/88	131/18866	0.0234045	0.0438881	0.0191587	AKT1/MDM2/NFE2L2	3
GO:0044106	cellular amine metabolic process	3/88	131/18866	0.0234045	0.0438881	0.0191587	MAOB/ODC1/SLC6A3	3
GO:0031113	regulation of microtubule polymerization	2/88	51/18866	0.0236558	0.0442665	0.0193239	MAP2/MET	2
GO:0038084	vascular endothelial growth factor signaling pathway	2/88	51/18866	0.0236558	0.0442665	0.0193239	VEGFA/KDR	2
GO:0071827	plasma lipoprotein particle organization	2/88	51/18866	0.0236558	0.0442665	0.0193239	MPO/APOB	2
GO:1903587	regulation of blood vessel endothelial cell proliferation involved in sprouting angiogenesis	2/88	51/18866	0.0236558	0.0442665	0.0193239	VEGFA/HMOX1	2
GO:0009994	oocyte differentiation	2/88	52/18866	0.0245286	0.0457798	0.0199845	BCL2/CCNB1	2
GO:0051339	regulation of lyase activity	2/88	52/18866	0.0245286	0.0457798	0.0199845	NOS2/NOS3	2
GO:0072132	mesenchyme morphogenesis	2/88	52/18866	0.0245286	0.0457798	0.0199845	MDM2/NOS3	2
GO:1990089	response to nerve growth factor	2/88	52/18866	0.0245286	0.0457798	0.0199845	AKT1/APP	2
GO:2000677	regulation of transcription regulatory region DNA binding	2/88	52/18866	0.0245286	0.0457798	0.0199845	RB1/IFNG	2
GO:0034754	cellular hormone metabolic process	3/88	134/18866	0.0248158	0.0462917	0.020208	ESR1/SPP1/ADH1C	3
GO:0048588	developmental cell growth	4/88	237/18866	0.0249343	0.0464885	0.0202939	MAP2/VEGFA/APP/SPP1	4
GO:0016569	covalent chromatin modification	6/88	481/18866	0.0249606	0.0465134	0.0203048	VEGFA/CCNB1/IL1B/IGF2/CCNA2/MAPK8	6
GO:0050853	B cell receptor signaling pathway	3/88	135/18866	0.0252962	0.0471142	0.020567	BCL2/BAX/MAPK1	3
GO:0007632	visual behavior	2/88	53/18866	0.0254143	0.047285	0.0206416	APP/HIF1A	2
GO:0043392	negative regulation of DNA binding	2/88	53/18866	0.0254143	0.047285	0.0206416	JUN/HMOX1	2
GO:0019730	antimicrobial humoral response	3/88	137/18866	0.0262721	0.0487541	0.0212829	CXCL8/CXCL2/CXCL10	3
GO:0042552	myelination	3/88	137/18866	0.0262721	0.0487541	0.0212829	AKT1/ERBB2/SOD1	3
GO:0006814	sodium ion transport	4/88	241/18866	0.0263048	0.0487541	0.0212829	ADRB2/AKT1/NOS3/SLC6A3	4
GO:0006584	catecholamine metabolic process	2/88	54/18866	0.026313	0.0487541	0.0212829	MAOB/SLC6A3	2
GO:0006749	glutathione metabolic process	2/88	54/18866	0.026313	0.0487541	0.0212829	SOD1/NFE2L2	2
GO:0009712	catechol-containing compound metabolic process	2/88	54/18866	0.026313	0.0487541	0.0212829	MAOB/SLC6A3	2
GO:0010524	positive regulation of calcium ion transport into cytosol	2/88	54/18866	0.026313	0.0487541	0.0212829	BAX/CXCL10	2
GO:0032623	interleukin-2 production	2/88	54/18866	0.026313	0.0487541	0.0212829	IL1B/IL1A	2
GO:0046330	positive regulation of JNK cascade	3/88	138/18866	0.0267676	0.0495707	0.0216394	APP/CD40LG/IL1B	3

## Sheet: CC
ID	Description	GeneRatio	BgRatio	pvalue	p.adjust	qvalue	geneID	Count
GO:0045121	membrane raft	16/88	329/19559	1.38411e-12	1.65973e-10	1.14437e-10	PTGS2/OPRM1/CASP3/CASP8/EGFR/MAPK1/APP/HMOX1/ICAM1/INSR/GJA1/SELE/NOS3/ABCG2/SLC6A3/KDR	16
GO:0098857	membrane microdomain	16/88	330/19559	1.44954e-12	1.65973e-10	1.14437e-10	PTGS2/OPRM1/CASP3/CASP8/EGFR/MAPK1/APP/HMOX1/ICAM1/INSR/GJA1/SELE/NOS3/ABCG2/SLC6A3/KDR	16
GO:0098589	membrane region	16/88	343/19559	2.60648e-12	1.98961e-10	1.37183e-10	PTGS2/OPRM1/CASP3/CASP8/EGFR/MAPK1/APP/HMOX1/ICAM1/INSR/GJA1/SELE/NOS3/ABCG2/SLC6A3/KDR	16
GO:1902911	protein kinase complex	8/88	104/19559	2.19995e-08	1.25947e-06	8.68403e-07	CCND1/CDKN1A/RB1/PCNA/CCNB1/INSR/CHUK/CCNA2	8
GO:0000307	cyclin-dependent protein kinase holoenzyme complex	6/88	43/19559	3.72198e-08	1.70467e-06	1.17536e-06	CCND1/CDKN1A/RB1/PCNA/CCNB1/CCNA2	6
GO:0005901	caveola	7/88	82/19559	8.47007e-08	3.23274e-06	2.22897e-06	PTGS2/MAPK1/HMOX1/INSR/SELE/NOS3/SLC6A3	7
GO:1902554	serine/threonine protein kinase complex	7/88	89/19559	1.49662e-07	4.89608e-06	3.37583e-06	CCND1/CDKN1A/RB1/PCNA/CCNB1/CHUK/CCNA2	7
GO:0031983	vesicle lumen	11/88	328/19559	2.52954e-07	7.24082e-06	4.99252e-06	EGFR/VEGFA/MAPK1/APP/EGF/SERPINE1/ALOX5/MPO/IGF2/MAPK14/APOB	11
GO:0044853	plasma membrane raft	7/88	113/19559	7.68936e-07	1.95651e-05	1.34901e-05	PTGS2/MAPK1/HMOX1/INSR/SELE/NOS3/SLC6A3	7
GO:0031968	organelle outer membrane	8/88	218/19559	6.26427e-06	0.000139444	9.6146e-05	PTGS2/MAOB/PGR/BCL2/BAX/CASP8/GJA1/HK2	8
GO:0019867	outer membrane	8/88	220/19559	6.69817e-06	0.000139444	9.6146e-05	PTGS2/MAOB/PGR/BCL2/BAX/CASP8/GJA1/HK2	8
GO:0031093	platelet alpha granule lumen	5/88	67/19559	1.27444e-05	0.000243206	0.000167689	VEGFA/APP/EGF/SERPINE1/IGF2	5
GO:0034774	secretory granule lumen	9/88	322/19559	1.45044e-05	0.000244298	0.000168443	VEGFA/MAPK1/APP/EGF/SERPINE1/ALOX5/MPO/IGF2/MAPK14	9
GO:0060205	cytoplasmic vesicle lumen	9/88	326/19559	1.59964e-05	0.000244298	0.000168443	VEGFA/MAPK1/APP/EGF/SERPINE1/ALOX5/MPO/IGF2/MAPK14	9
GO:0032839	dendrite cytoplasm	4/88	34/19559	1.60021e-05	0.000244298	0.000168443	OPRM1/MAP2/MAPK1/SOD1	4
GO:0061695	transferase complex, transferring phosphorus-containing groups	8/88	253/19559	1.84811e-05	0.000264511	0.000182379	CCND1/CDKN1A/RB1/PCNA/CCNB1/INSR/CHUK/CCNA2	8
GO:0005741	mitochondrial outer membrane	7/88	192/19559	2.55504e-05	0.000344179	0.00023731	MAOB/PGR/BCL2/BAX/CASP8/GJA1/HK2	7
GO:0120111	neuron projection cytoplasm	5/88	87/19559	4.54377e-05	0.000578069	0.000398577	OPRM1/MAP2/MAPK1/SOD1/HIF1A	5
GO:0005769	early endosome	9/88	377/19559	4.98766e-05	0.000601144	0.000414487	ADRB2/EGFR/MAPK1/APP/ERBB2/GJA1/VCAM1/KDR/APOB	9
GO:0031091	platelet alpha granule	5/88	91/19559	5.63864e-05	0.000645625	0.000445156	VEGFA/APP/EGF/SERPINE1/IGF2	5
GO:0101002	ficolin-1-rich granule	5/88	124/19559	0.000243048	0.00246755	0.00170137	MMP9/MAPK1/ALOX5/LTA4H/MAPK14	5
GO:1904813	ficolin-1-rich granule lumen	5/88	124/19559	0.000243048	0.00246755	0.00170137	MMP9/MAPK1/ALOX5/LTA4H/MAPK14	5
GO:0005819	spindle	8/88	367/19559	0.000247832	0.00246755	0.00170137	AKT1/MAPK1/RB1/APP/BIRC5/CCNB1/MAPK14/NR3C1	8
GO:0005788	endoplasmic reticulum lumen	7/88	308/19559	0.000478893	0.00456943	0.00315061	PTGS2/IL6/APP/F7/COL3A1/SPP1/APOB	7
GO:0009897	external side of plasma membrane	8/88	417/19559	0.000579465	0.0053079	0.00365978	ICAM1/INSR/CD40LG/F3/VCAM1/THBD/ABCG2/CXCL10	8
GO:0062023	collagen-containing extracellular matrix	8/88	427/19559	0.000676515	0.00595854	0.00410839	ACHE/MMP2/MMP9/ICAM1/F7/F3/SERPINE1/COL3A1	8
GO:0045177	apical part of cell	8/88	433/19559	0.000740786	0.00628296	0.00433208	ADRB2/EGFR/APP/ERBB2/GJA1/VCAM1/PLAT/ABCG2	8
GO:0090575	RNA polymerase II transcription regulator complex	5/88	161/19559	0.0008026	0.00656412	0.00452594	RXRA/JUN/RB1/PPARG/HIF1A	5
GO:0005641	nuclear envelope lumen	2/88	10/19559	0.000879741	0.00694692	0.00478988	APP/ALOX5	2
GO:0005635	nuclear envelope	8/88	473/19559	0.00130621	0.00997072	0.00687478	PTGS2/BCL2/BAX/EGFR/CCND1/APP/INSR/ALOX5	8
GO:0009925	basal plasma membrane	3/88	51/19559	0.00156796	0.0115827	0.0079862	EGFR/ERBB2/MET	3
GO:0030665	clathrin-coated vesicle membrane	4/88	118/19559	0.00198734	0.0142219	0.00980595	ADRB2/EGFR/EGF/APOB	4
GO:0005667	transcription regulator complex	7/88	413/19559	0.00260201	0.017808	0.0122785	RXRA/JUN/RELA/CCND1/RB1/PPARG/HIF1A	7
GO:0032838	plasma membrane bounded cell projection cytoplasm	5/88	211/19559	0.00264398	0.017808	0.0122785	OPRM1/MAP2/MAPK1/SOD1/HIF1A	5
GO:0071682	endocytic vesicle lumen	2/88	20/19559	0.00360743	0.0236029	0.0162741	MPO/APOB	2
GO:0045178	basal part of cell	3/88	69/19559	0.00372194	0.0236757	0.0163243	EGFR/ERBB2/MET	3
GO:0046930	pore complex	2/88	23/19559	0.00476172	0.0294712	0.0203203	BCL2/BAX	2
GO:0099568	cytoplasmic region	5/88	254/19559	0.00579968	0.0349507	0.0240984	OPRM1/MAP2/MAPK1/SOD1/HIF1A	5
GO:0034364	high-density lipoprotein particle	2/88	27/19559	0.00652963	0.0383407	0.0264358	PON1/APOB	2
GO:0032809	neuronal cell body membrane	2/88	28/19559	0.00701147	0.0401407	0.0276768	INSR/SLC6A3	2
GO:0031970	organelle envelope lumen	3/88	90/19559	0.00779995	0.0435656	0.0300383	APP/SOD1/ALOX5	3
GO:0044298	cell body membrane	2/88	31/19559	0.00855026	0.0466193	0.0321438	INSR/SLC6A3	2

## Sheet: GO_Pathway enrichment circle
goterm	Description	category	totalnumber	termnumber	pvalue	up_regulated	rich_factor
GO:0098589	membrane region	CC	19559	343	2.60648e-12	16	0.0466472
GO:0098857	membrane microdomain	CC	19559	330	1.44954e-12	16	0.0484848
GO:0045121	membrane raft	CC	19559	329	1.38411e-12	16	0.0486322
GO:0030546	signaling receptor activator activity	MF	18352	492	1.53875e-10	17	0.0345528
GO:0030546	signaling receptor activator activity	MF	18352	492	1.53875e-10	17	0.0345528
GO:0048018	receptor ligand activity	MF	18352	487	1.18234e-09	16	0.0328542
GO:0032496	response to lipopolysaccharide	BP	18866	334	8.82101e-31	30	0.0898204
GO:0006979	response to oxidative stress	BP	18866	458	5.13972e-24	28	0.0611354
GO:0010038	response to metal ion	BP	18866	366	1.37233e-22	25	0.068306
