# Supplementary material for: Mechanism of gene network in the treatment of intracerebral hemorrhage by natural plant drugs in Lutong granules
Source: PLoS One. 2022 Nov 28;17(11):e0274639. doi: 10.1371/journal.pone.0274639 (PMC9704616; doi:10.1371/journal.pone.0274639)
Supplement: S1 Data — (ZIP) [file pone.0274639.s001.zip › minimal data/GO+KEGG/R.GO/BP.txt]

ID	Description	GeneRatio	BgRatio	pvalue	p.adjust	qvalue	geneID	Count
GO:0032496	response to lipopolysaccharide	30/88	334/18866	8.82101136380086e-31	3.15439366369519e-27	1.37700630026491e-27	PTGS2/MAOB/OPRM1/CASP9/CASP3/CASP8/NOS2/RELA/AKT1/MAPK1/IL10/IL6/ICAM1/GJA1/IL1B/CCL2/SELE/CXCL8/NOS3/THBD/SERPINE1/IL1A/MPO/CXCL2/PPARD/CXCL10/CHUK/MAPK14/MAPK8/APOB	30
GO:0002237	response to molecule of bacterial origin	30/88	356/18866	6.09196801239011e-30	1.08924388061535e-26	4.75494134861817e-27	PTGS2/MAOB/OPRM1/CASP9/CASP3/CASP8/NOS2/RELA/AKT1/MAPK1/IL10/IL6/ICAM1/GJA1/IL1B/CCL2/SELE/CXCL8/NOS3/THBD/SERPINE1/IL1A/MPO/CXCL2/PPARD/CXCL10/CHUK/MAPK14/MAPK8/APOB	30
GO:0000302	response to reactive oxygen species	24/88	235/18866	6.90456402522889e-26	8.23024031807283e-23	3.59279594716296e-23	BCL2/JUN/CASP3/RELA/EGFR/AKT1/MMP2/MMP9/MAPK1/IL10/IL6/MDM2/PCNA/HMOX1/MET/MMP3/SOD1/STAT1/NOS3/MPO/NFE2L2/CHUK/CCNA2/MAPK8	24
GO:0062197	cellular response to chemical stress	27/88	360/18866	1.66206581977524e-25	1.48588684287906e-22	6.48643055454388e-23	PTGS2/BCL2/JUN/CASP3/RELA/EGFR/AKT1/MMP2/MMP9/MAPK1/IL10/IL6/MDM2/PCNA/PPARG/HMOX1/MET/MMP3/SOD1/HIF1A/NOS3/ALOX5/MPO/NFE2L2/CHUK/CCNA2/MAPK8	27
GO:0006979	response to oxidative stress	28/88	458/18866	5.13971736723163e-24	3.67592586104406e-21	1.60467386433779e-21	PTGS2/BCL2/JUN/CASP3/RELA/EGFR/AKT1/MMP2/MMP9/MAPK1/IL10/IL6/MDM2/APP/PCNA/HMOX1/MET/MMP3/SOD1/HIF1A/STAT1/NOS3/ALOX5/MPO/NFE2L2/CHUK/CCNA2/MAPK8	28
GO:0034599	cellular response to oxidative stress	24/88	310/18866	5.62000570100908e-23	3.34952339780141e-20	1.46218744817482e-20	BCL2/JUN/RELA/EGFR/AKT1/MMP2/MMP9/MAPK1/IL10/IL6/MDM2/PCNA/HMOX1/MET/MMP3/SOD1/HIF1A/NOS3/ALOX5/MPO/NFE2L2/CHUK/CCNA2/MAPK8	24
GO:0034614	cellular response to reactive oxygen species	20/88	170/18866	7.20154936241474e-23	3.67896293142787e-20	1.60599965480618e-20	JUN/RELA/EGFR/AKT1/MMP2/MMP9/MAPK1/IL10/IL6/MDM2/PCNA/MET/MMP3/SOD1/NOS3/MPO/NFE2L2/CHUK/CCNA2/MAPK8	20
GO:0010038	response to metal ion	25/88	366/18866	1.37233424403413e-22	6.13433407083256e-20	2.67785747881923e-20	PTGS2/MAOB/BCL2/CASP9/JUN/CASP3/CASP8/EGFR/AKT1/CCND1/MMP9/MAPK1/MDM2/APP/PCNA/HMOX1/ICAM1/CCNB1/SOD1/HIF1A/IL1A/NFE2L2/CHUK/SLC6A3/MAPK8	25
GO:0033002	muscle cell proliferation	21/88	244/18866	4.29746526357553e-21	1.70752619806068e-18	7.45396606535966e-19	PTGS2/RXRA/JUN/EGFR/AKT1/CDKN1A/MMP2/MMP9/MAPK1/IL10/IL6/MDM2/PPARG/HMOX1/CCNB1/IFNG/STAT1/GJA1/NOS3/PPARD/MAPK14	21
GO:0072593	reactive oxygen species metabolic process	22/88	288/18866	6.04434423936228e-21	2.16145749999595e-18	9.43553948102553e-19	PTGS2/MAOB/BCL2/NOS2/EGFR/AKT1/CDKN1A/IL10/ICAM1/IFNG/INSR/MMP3/SOD1/HIF1A/IL1B/NOS3/ALOX5/MPO/NFE2L2/CRP/HK2/MAPK14	22
GO:0048608	reproductive structure development	25/88	443/18866	1.46365366163475e-20	4.75820499455079e-18	2.07712763655917e-18	PTGS2/RXRA/PGR/ESR1/BCL2/BAX/CASP3/CASP8/EGFR/AKT1/VEGFA/CCND1/MAPK1/IL10/PPARG/ICAM1/INSR/SOD1/HIF1A/GJA1/NOS3/PPARD/SPP1/IGF2/MAPK14	25
GO:0061458	reproductive system development	25/88	447/18866	1.81995772411411e-20	5.42347401786006e-18	2.36754149549231e-18	PTGS2/RXRA/PGR/ESR1/BCL2/BAX/CASP3/CASP8/EGFR/AKT1/VEGFA/CCND1/MAPK1/IL10/PPARG/ICAM1/INSR/SOD1/HIF1A/GJA1/NOS3/PPARD/SPP1/IGF2/MAPK14	25
GO:0031667	response to nutrient levels	25/88	473/18866	7.13528412133406e-20	1.9627520013762e-17	8.56811850359385e-18	PTGS2/ADRB2/OPRM1/BCL2/JUN/PON1/RELA/EGFR/AKT1/CCND1/CDKN1A/MAPK1/MDM2/PPARG/HMOX1/ICAM1/F7/SOD1/STAT1/MPO/NFE2L2/PPARD/CXCL10/SPP1/MAPK8	25
GO:0048732	gland development	24/88	443/18866	2.51388708762221e-19	6.42118587524074e-17	2.80307860973214e-17	RXRA/PGR/ESR1/BCL2/BAX/JUN/RELA/EGFR/AKT1/VEGFA/CCND1/MAPK1/IL10/IL6/PCNA/HMOX1/INSR/MET/EGF/SOD1/HIF1A/IGF2/HK2/SLC6A3	24
GO:0050673	epithelial cell proliferation	24/88	453/18866	4.21444681160977e-19	1.00472411988777e-16	4.38598219060862e-17	PGR/ESR1/BAX/JUN/EGFR/AKT1/VEGFA/CCND1/MAPK1/IL10/RB1/IL6/ERBB2/PPARG/HMOX1/HIF1A/STAT1/F3/GJA1/CCL2/ALOX5/PPARD/IGF2/KDR	24
GO:2000377	regulation of reactive oxygen species metabolic process	18/88	200/18866	1.66491683307236e-18	3.72108912191672e-16	1.62438925226731e-16	PTGS2/BCL2/EGFR/AKT1/CDKN1A/IL10/ICAM1/IFNG/INSR/MMP3/SOD1/HIF1A/IL1B/ALOX5/NFE2L2/CRP/HK2/MAPK14	18
GO:0071222	cellular response to lipopolysaccharide	18/88	208/18866	3.38231799993737e-18	7.11480539280943e-16	3.10586847919945e-16	NOS2/RELA/AKT1/MAPK1/IL10/IL6/ICAM1/IL1B/CCL2/CXCL8/NOS3/SERPINE1/IL1A/CXCL2/PPARD/CXCL10/MAPK14/MAPK8	18
GO:0048660	regulation of smooth muscle cell proliferation	17/88	173/18866	3.59693185979836e-18	7.14590462813274e-16	3.11944441408243e-16	PTGS2/JUN/EGFR/AKT1/CDKN1A/MMP2/MMP9/IL10/IL6/MDM2/PPARG/HMOX1/IFNG/STAT1/GJA1/NOS3/PPARD	17
GO:0048659	smooth muscle cell proliferation	17/88	175/18866	4.38377539429591e-18	8.25072674210641e-16	3.60173900816667e-16	PTGS2/JUN/EGFR/AKT1/CDKN1A/MMP2/MMP9/IL10/IL6/MDM2/PPARG/HMOX1/IFNG/STAT1/GJA1/NOS3/PPARD	17
GO:0048545	response to steroid hormone	21/88	346/18866	6.05311191438371e-18	1.08229641029181e-15	4.72461314159529e-16	PTGS2/MAOB/RXRA/PGR/NR3C2/ESR1/BCL2/CASP9/CASP3/RELA/EGFR/CCND1/CDKN1A/IL10/IL6/MDM2/PCNA/ICAM1/PPARD/SPP1/NR3C1	21
GO:0071219	cellular response to molecule of bacterial origin	18/88	222/18866	1.09178877660666e-17	1.85916031673592e-15	8.11590353738186e-16	NOS2/RELA/AKT1/MAPK1/IL10/IL6/ICAM1/IL1B/CCL2/CXCL8/NOS3/SERPINE1/IL1A/CXCL2/PPARD/CXCL10/MAPK14/MAPK8	18
GO:2001234	negative regulation of apoptotic signaling pathway	18/88	233/18866	2.59484280409913e-17	4.21779903066295e-15	1.84122099448756e-15	PTGS2/BCL2/BAX/CASP8/RELA/AKT1/MMP9/RB1/MDM2/HMOX1/ICAM1/IL4/HIF1A/IL1B/NOS3/SERPINE1/IL1A/NFE2L2	18
GO:0071216	cellular response to biotic stimulus	18/88	246/18866	6.82820360808215e-17	1.0616372218479e-14	4.63442835276239e-15	NOS2/RELA/AKT1/MAPK1/IL10/IL6/ICAM1/IL1B/CCL2/CXCL8/NOS3/SERPINE1/IL1A/CXCL2/PPARD/CXCL10/MAPK14/MAPK8	18
GO:0050678	regulation of epithelial cell proliferation	21/88	395/18866	8.92134256844671e-17	1.32928004269856e-14	5.80278553903793e-15	PGR/BAX/JUN/EGFR/AKT1/VEGFA/CCND1/IL10/RB1/ERBB2/PPARG/HMOX1/HIF1A/STAT1/F3/GJA1/CCL2/ALOX5/PPARD/IGF2/KDR	21
GO:0070482	response to oxygen levels	21/88	396/18866	9.38844103682744e-17	1.3429226059078e-14	5.8623402347853e-15	PTGS2/BCL2/CASP3/NOS2/AKT1/VEGFA/CDKN1A/MMP2/MDM2/PPARG/HMOX1/ICAM1/CCNB1/F7/PLAU/HIF1A/PLAT/NFE2L2/PPARD/HK2/CCNA2	21
GO:0042493	response to drug	21/88	397/18866	9.87860063908454e-17	1.35868753405255e-14	5.93115981690784e-15	PTGS2/MAOB/BCL2/CASP3/NOS2/RELA/EGFR/CCND1/CDKN1A/IL10/MDM2/PPARG/ICAM1/CCNB1/F7/SOD1/STAT1/IL1B/NFE2L2/CHUK/SLC6A3	21
GO:0050727	regulation of inflammatory response	21/88	425/18866	3.8893258156758e-16	5.15119596920617e-14	2.24868233319579e-14	PTGS2/ESR1/NOS2/RELA/EGFR/MMP9/IL10/RB1/IL6/PPARG/IL2/IFNG/IL4/MMP3/SOD1/IL1B/SELE/SERPINE1/ALOX5/PPARD/MAPK14	21
GO:0001890	placenta development	15/88	156/18866	5.50159629687661e-16	7.02632441343956e-14	3.06724334897294e-14	PTGS2/RXRA/CASP8/EGFR/AKT1/MAPK1/IL10/PPARG/SOD1/HIF1A/GJA1/PPARD/SPP1/IGF2/MAPK14	15
GO:0007565	female pregnancy	16/88	196/18866	7.46446925798017e-16	9.20446278156452e-14	4.01807909603797e-14	PTGS2/RXRA/PGR/ESR1/BCL2/AKT1/VEGFA/MMP2/MMP9/MAPK1/SOD1/GJA1/IL1B/THBD/PPARD/SPP1	16
GO:0009314	response to radiation	21/88	447/18866	1.06658984776207e-15	1.27137509853239e-13	5.55000962888125e-14	PTGS2/OPRM1/BCL2/BAX/CASP9/CASP3/RELA/EGFR/AKT1/CCND1/CDKN1A/MDM2/APP/PCNA/ICAM1/HIF1A/THBD/COL3A1/CXCL10/MAPK14/MAPK8	21
GO:0045765	regulation of angiogenesis	20/88	403/18866	1.99155859992768e-15	2.29735921075528e-13	1.00287993334219e-13	PTGS2/VEGFA/IL10/IL6/ERBB2/PPARG/HMOX1/HIF1A/STAT1/F3/IL1B/CXCL8/NOS3/SERPINE1/ALOX5/IL1A/NFE2L2/CXCL10/HK2/KDR	20
GO:0009612	response to mechanical stimulus	16/88	209/18866	2.07111208883356e-15	2.3144677592715e-13	1.01034843017769e-13	PTGS2/JUN/CASP8/RELA/EGFR/AKT1/PPARG/CCNB1/STAT1/GJA1/IL1B/MPO/COL3A1/CXCL10/MAPK14/MAPK8	16
GO:0051222	positive regulation of protein transport	19/88	354/18866	2.64857578936774e-15	2.87009303720577e-13	1.25289885028145e-13	PTGS2/ACHE/BCL2/CASP8/EGFR/MAPK1/IL10/IL6/MDM2/ERBB2/IL2/IFNG/HIF1A/GJA1/IL1B/IL1A/PPARD/MAPK14/MAPK8	19
GO:2001233	regulation of apoptotic signaling pathway	20/88	413/18866	3.17699345617985e-15	3.34144958802916e-13	1.45866293978784e-13	PTGS2/BCL2/BAX/CASP8/RELA/AKT1/MMP9/RB1/MDM2/HMOX1/ICAM1/IL4/SOD1/HIF1A/IL1B/NOS3/SERPINE1/IL1A/NFE2L2/MAPK8	20
GO:0001666	response to hypoxia	19/88	359/18866	3.42058065914423e-15	3.49485612488565e-13	1.52563041128147e-13	PTGS2/BCL2/CASP3/NOS2/AKT1/VEGFA/MMP2/MDM2/HMOX1/ICAM1/CCNB1/F7/PLAU/HIF1A/PLAT/NFE2L2/PPARD/HK2/CCNA2	19
GO:1904951	positive regulation of establishment of protein localization	19/88	370/18866	5.92407140194454e-15	5.88457759259825e-13	2.56882979212975e-13	PTGS2/ACHE/BCL2/CASP8/EGFR/MAPK1/IL10/IL6/MDM2/ERBB2/IL2/IFNG/HIF1A/GJA1/IL1B/IL1A/PPARD/MAPK14/MAPK8	19
GO:0036293	response to decreased oxygen levels	19/88	371/18866	6.22180254401592e-15	6.01328808037863e-13	2.62501654986504e-13	PTGS2/BCL2/CASP3/NOS2/AKT1/VEGFA/MMP2/MDM2/HMOX1/ICAM1/CCNB1/F7/PLAU/HIF1A/PLAT/NFE2L2/PPARD/HK2/CCNA2	19
GO:0044706	multi-multicellular organism process	16/88	226/18866	7.12048147957044e-15	6.70074783445892e-13	2.92511746099805e-13	PTGS2/RXRA/PGR/ESR1/BCL2/AKT1/VEGFA/MMP2/MMP9/MAPK1/SOD1/GJA1/IL1B/THBD/PPARD/SPP1	16
GO:0097191	extrinsic apoptotic signaling pathway	16/88	230/18866	9.38244544983175e-15	8.60298075092265e-13	3.75551055387328e-13	BCL2/BAX/CASP9/CASP3/CASP8/RELA/AKT1/HMOX1/ICAM1/IL2/IFNG/IL4/IL1B/NOS3/SERPINE1/IL1A	16
GO:0022407	regulation of cell-cell adhesion	20/88	439/18866	1.01150248520658e-14	9.04283221774679e-13	3.94752154095093e-13	CASP3/RELA/AKT1/VEGFA/IL10/IL6/ERBB2/ICAM1/IL2/IFNG/IL4/CD40LG/IL1B/CCL2/SELE/VCAM1/ALOX5/IL1A/IGF2/MAPK14	20
GO:1903037	regulation of leukocyte cell-cell adhesion	18/88	329/18866	1.1211710796031e-14	9.77879946502609e-13	4.26879771771862e-13	CASP3/RELA/AKT1/IL10/IL6/ERBB2/ICAM1/IL2/IFNG/IL4/CD40LG/IL1B/CCL2/SELE/VCAM1/ALOX5/IL1A/IGF2	18
GO:0062013	positive regulation of small molecule metabolic process	14/88	154/18866	1.2247951992898e-14	1.04192433339585e-12	4.5483745037856e-13	PTGS2/NOS2/AKT1/APP/PPARG/IFNG/IL4/INSR/EGF/HIF1A/IL1B/NOS3/PPARD/IGF2	14
GO:1901342	regulation of vasculature development	20/88	444/18866	1.2528732196874e-14	1.04192433339585e-12	4.5483745037856e-13	PTGS2/VEGFA/IL10/IL6/ERBB2/PPARG/HMOX1/HIF1A/STAT1/F3/IL1B/CXCL8/NOS3/SERPINE1/ALOX5/IL1A/NFE2L2/CXCL10/HK2/KDR	20
GO:0031099	regeneration	15/88	201/18866	2.45107354741358e-14	1.9920543194434e-12	8.69603366223525e-13	BCL2/JUN/EGFR/CCND1/CDKN1A/IL10/IL6/PCNA/PPARG/HMOX1/CCNB1/F7/PPARD/SPP1/CCNA2	15
GO:1903409	reactive oxygen species biosynthetic process	13/88	128/18866	2.70543790346397e-14	2.14992132061937e-12	9.38517990839082e-13	PTGS2/MAOB/NOS2/AKT1/IL10/ICAM1/IFNG/INSR/SOD1/IL1B/NOS3/ALOX5/MPO	13
GO:0048661	positive regulation of smooth muscle cell proliferation	12/88	103/18866	5.28668730079526e-14	4.09840468795853e-12	1.78910106918712e-12	PTGS2/JUN/EGFR/AKT1/MMP2/MMP9/IL10/IL6/MDM2/HMOX1/STAT1/GJA1	12
GO:0002685	regulation of leukocyte migration	15/88	212/18866	5.38660571403945e-14	4.09840468795853e-12	1.78910106918712e-12	AKT1/VEGFA/MAPK1/IL6/APP/HMOX1/ICAM1/IL4/F7/CCL2/SELE/CXCL8/SERPINE1/CXCL10/MAPK14	15
GO:0007159	leukocyte cell-cell adhesion	18/88	364/18866	6.39418373154767e-14	4.76366688000302e-12	2.07951194602746e-12	CASP3/RELA/AKT1/IL10/IL6/ERBB2/ICAM1/IL2/IFNG/IL4/CD40LG/IL1B/CCL2/SELE/VCAM1/ALOX5/IL1A/IGF2	18
GO:2000379	positive regulation of reactive oxygen species metabolic process	12/88	106/18866	7.52392931214738e-14	5.4909329020896e-12	2.3969897250085e-12	PTGS2/EGFR/AKT1/CDKN1A/ICAM1/IFNG/INSR/SOD1/IL1B/NFE2L2/CRP/MAPK14	12
GO:0045785	positive regulation of cell adhesion	19/88	428/18866	8.18733920703041e-14	5.85558500086815e-12	2.55617348295286e-12	RELA/AKT1/VEGFA/IL10/IL6/ERBB2/ICAM1/IL2/IFNG/IL4/CD40LG/IL1B/CCL2/SELE/VCAM1/ALOX5/IL1A/IGF2/KDR	19
GO:0009411	response to UV	13/88	140/18866	8.77041967085837e-14	6.14961191039011e-12	2.6845268053422e-12	PTGS2/BCL2/BAX/CASP9/CASP3/RELA/EGFR/AKT1/CCND1/CDKN1A/MDM2/PCNA/MAPK8	13
GO:0032355	response to estradiol	13/88	141/18866	9.62534153527242e-14	6.61927333271811e-12	2.88955091028522e-12	PTGS2/ESR1/CASP9/CASP3/CASP8/EGFR/CCND1/IL10/PCNA/F7/GJA1/CCNA2/APOB	13
GO:0071241	cellular response to inorganic substance	15/88	221/18866	9.93153869341333e-14	6.63765293406455e-12	2.8975742674019e-12	PTGS2/JUN/EGFR/AKT1/MMP9/MAPK1/APP/HMOX1/CCNB1/MMP3/SOD1/NFE2L2/CHUK/CCNA2/MAPK8	15
GO:0071276	cellular response to cadmium ion	9/88	38/18866	1.00233014105002e-13	6.63765293406455e-12	2.8975742674019e-12	JUN/EGFR/AKT1/MMP9/MAPK1/HMOX1/SOD1/CHUK/MAPK8	9
GO:0007568	aging	17/88	319/18866	1.02325611107689e-13	6.65302518765629e-12	2.90428480904694e-12	PTGS2/BCL2/CASP9/JUN/RELA/AKT1/CDKN1A/MAPK1/IL10/APP/ICAM1/SOD1/SERPINE1/MPO/NFE2L2/SLC6A3/MAPK14	17
GO:0007566	embryo implantation	10/88	58/18866	1.25157870267802e-13	7.99222400138677e-12	3.48889326329229e-12	PTGS2/RXRA/VEGFA/MMP2/MMP9/SOD1/GJA1/IL1B/PPARD/SPP1	10
GO:0071496	cellular response to external stimulus	17/88	326/18866	1.45678577194982e-13	9.04403108682514e-12	3.94804489042791e-12	PTGS2/BCL2/JUN/CASP8/EGFR/AKT1/CDKN1A/MAPK1/MDM2/PPARG/HMOX1/ICAM1/GJA1/IL1B/VCAM1/NFE2L2/MAPK8	17
GO:0001936	regulation of endothelial cell proliferation	14/88	184/18866	1.46687305099513e-13	9.04403108682514e-12	3.94804489042791e-12	JUN/AKT1/VEGFA/IL10/PPARG/HMOX1/HIF1A/STAT1/F3/GJA1/CCL2/ALOX5/IGF2/KDR	14
GO:0042542	response to hydrogen peroxide	13/88	146/18866	1.51644405810838e-13	9.19119313863656e-12	4.01228641958025e-12	BCL2/JUN/CASP3/RELA/IL10/IL6/MDM2/PCNA/HMOX1/MET/SOD1/STAT1/NFE2L2	13
GO:0051384	response to glucocorticoid	13/88	147/18866	1.65739214948305e-13	9.87805721091899e-12	4.31212729418134e-12	PTGS2/MAOB/BCL2/CASP9/CASP3/EGFR/CCND1/CDKN1A/IL10/IL6/PCNA/ICAM1/NR3C1	13
GO:0001819	positive regulation of cytokine production	19/88	447/18866	1.77784256088019e-13	1.04222377011599e-11	4.5496816527788e-12	PTGS2/CASP8/RELA/IL10/IL6/APP/IL2/IFNG/IL4/CD40LG/SOD1/HIF1A/STAT1/F3/IL1B/SERPINE1/IL1A/CHUK/MAPK14	19
GO:0022409	positive regulation of cell-cell adhesion	16/88	279/18866	1.89899706331086e-13	1.09529249974188e-11	4.78134574684212e-12	RELA/AKT1/IL10/IL6/ICAM1/IL2/IFNG/IL4/CD40LG/IL1B/CCL2/SELE/VCAM1/ALOX5/IL1A/IGF2	16
GO:1903039	positive regulation of leukocyte cell-cell adhesion	15/88	235/18866	2.44180952082372e-13	1.38601759467708e-11	6.05046536237524e-12	RELA/AKT1/IL6/ICAM1/IL2/IFNG/IL4/CD40LG/IL1B/CCL2/SELE/VCAM1/ALOX5/IL1A/IGF2	15
GO:0070663	regulation of leukocyte proliferation	15/88	240/18866	3.31984800196003e-13	1.85496507109517e-11	8.09758978109659e-12	BCL2/CASP3/CDKN1A/MAPK1/IL10/IL6/ERBB2/IL2/IL4/CD40LG/IL1B/VCAM1/IL1A/CRP/IGF2	15
GO:0046686	response to cadmium ion	10/88	64/18866	3.55196246732617e-13	1.9541258127936e-11	8.5304620875218e-12	JUN/EGFR/AKT1/MMP9/MAPK1/PCNA/HMOX1/SOD1/CHUK/MAPK8	10
GO:0001935	endothelial cell proliferation	14/88	199/18866	4.32346480830727e-13	2.34253184159194e-11	1.02259941159803e-11	JUN/AKT1/VEGFA/IL10/PPARG/HMOX1/HIF1A/STAT1/F3/GJA1/CCL2/ALOX5/IGF2/KDR	14
GO:0048638	regulation of developmental growth	17/88	353/18866	5.28296765043821e-13	2.81968542059209e-11	1.23089411242731e-11	ADRB2/BCL2/MAP2/AKT1/VEGFA/CDKN1A/MAPK1/APP/CCNB1/INSR/SOD1/GJA1/PPARD/SPP1/IGF2/SLC6A3/MAPK14	17
GO:0009636	response to toxic substance	15/88	250/18866	6.01230446291323e-13	3.16176481755555e-11	1.38022407407126e-11	PTGS2/MAOB/BCL2/BAX/PON1/CDKN1A/MAPK1/MDM2/CCNB1/SOD1/NOS3/MPO/ABCG2/NFE2L2/CHUK	15
GO:0031960	response to corticosteroid	13/88	164/18866	6.84045302478321e-13	3.54513913284417e-11	1.54758075297536e-11	PTGS2/MAOB/BCL2/CASP9/CASP3/EGFR/CCND1/CDKN1A/IL10/IL6/PCNA/ICAM1/NR3C1	13
GO:0042110	T cell activation	19/88	483/18866	7.01912167269417e-13	3.5857684430792e-11	1.56531690836172e-11	BCL2/BAX/CASP3/CASP8/AKT1/IL10/IL6/ERBB2/ICAM1/IL2/IFNG/IL4/CD40LG/SOD1/IL1B/CCL2/VCAM1/IL1A/IGF2	19
GO:0045766	positive regulation of angiogenesis	14/88	208/18866	7.93111059033248e-13	3.99459879873647e-11	1.74378606456087e-11	PTGS2/VEGFA/IL10/HMOX1/HIF1A/F3/IL1B/CXCL8/NOS3/SERPINE1/IL1A/NFE2L2/HK2/KDR	14
GO:0051098	regulation of binding	17/88	367/18866	9.87776493490794e-13	4.90595658433761e-11	2.14162652024393e-11	ADRB2/BAX/JUN/PON1/MAP2/AKT1/CDKN1A/MMP9/IL10/RB1/APP/PPARG/HMOX1/IFNG/MET/EGF/MAPK8	17
GO:0060326	cell chemotaxis	16/88	311/18866	1.00549030524021e-12	4.92552511169727e-11	2.15016888633199e-11	VEGFA/MAPK1/IL10/IL6/IL4/MET/F7/IL1B/CCL2/CXCL8/SERPINE1/ALOX5/CXCL2/CXCL10/KDR/MAPK14	16
GO:0070661	leukocyte proliferation	16/88	313/18866	1.10883312500117e-12	5.35836115541108e-11	2.33911738887161e-11	BCL2/BAX/CASP3/CDKN1A/MAPK1/IL10/IL6/ERBB2/IL2/IL4/CD40LG/IL1B/VCAM1/IL1A/CRP/IGF2	16
GO:0034612	response to tumor necrosis factor	16/88	320/18866	1.55328707121116e-12	7.4060727555348e-11	3.23301716014898e-11	PTGS2/CASP3/CASP8/RELA/AKT1/MAPK1/ICAM1/CD40LG/STAT1/CCL2/SELE/CXCL8/NFE2L2/CHUK/MAPK14/APOB	16
GO:0032944	regulation of mononuclear cell proliferation	14/88	221/18866	1.81447459495255e-12	8.5375804625662e-11	3.72696097550503e-11	BCL2/CASP3/CDKN1A/IL10/IL6/ERBB2/IL2/IL4/CD40LG/IL1B/VCAM1/IL1A/CRP/IGF2	14
GO:0031100	animal organ regeneration	10/88	75/18866	1.86480922253382e-12	8.66046464906614e-11	3.78060434315468e-11	EGFR/CCND1/CDKN1A/IL10/IL6/PCNA/PPARG/HMOX1/F7/CCNA2	10
GO:0150076	neuroinflammatory response	10/88	77/18866	2.44931088271251e-12	1.12291483545896e-10	4.90192717822219e-11	PTGS2/JUN/EGFR/MMP9/IL6/APP/IFNG/IL4/MMP3/IL1B	10
GO:2001237	negative regulation of extrinsic apoptotic signaling pathway	11/88	107/18866	2.56916294861801e-12	1.16226882667908e-10	5.07372150584327e-11	BCL2/CASP8/RELA/AKT1/HMOX1/ICAM1/IL4/IL1B/NOS3/SERPINE1/IL1A	11
GO:0002687	positive regulation of leukocyte migration	12/88	142/18866	2.60015397467356e-12	1.16226882667908e-10	5.07372150584327e-11	VEGFA/MAPK1/IL6/APP/ICAM1/IL4/F7/SELE/CXCL8/SERPINE1/CXCL10/MAPK14	12
GO:0051090	regulation of DNA-binding transcription factor activity	18/88	455/18866	2.7942508916594e-12	1.23361002328074e-10	5.3851514910083e-11	ESR1/JUN/RELA/AKT1/VEGFA/MAPK1/IL10/RB1/IL6/APP/PPARG/HMOX1/ICAM1/CD40LG/IL1B/CHUK/MAPK14/MAPK8	18
GO:0050921	positive regulation of chemotaxis	12/88	144/18866	3.07328830390115e-12	1.34025353350616e-10	5.85068877366547e-11	VEGFA/MAPK1/IL6/IL4/MET/F7/F3/CXCL8/SERPINE1/CXCL10/KDR/MAPK14	12
GO:0030595	leukocyte chemotaxis	14/88	232/18866	3.50967689463183e-12	1.51212103315704e-10	6.60095223175523e-11	VEGFA/MAPK1/IL10/IL6/IL4/F7/IL1B/CCL2/CXCL8/SERPINE1/ALOX5/CXCL2/CXCL10/MAPK14	14
GO:1904018	positive regulation of vasculature development	14/88	235/18866	4.17668289258834e-12	1.7614482438225e-10	7.68935519130098e-11	PTGS2/VEGFA/IL10/HMOX1/HIF1A/F3/IL1B/CXCL8/NOS3/SERPINE1/IL1A/NFE2L2/HK2/KDR	14
GO:0032943	mononuclear cell proliferation	15/88	286/18866	4.18688760416422e-12	1.7614482438225e-10	7.68935519130098e-11	BCL2/BAX/CASP3/CDKN1A/IL10/IL6/ERBB2/IL2/IL4/CD40LG/IL1B/VCAM1/IL1A/CRP/IGF2	15
GO:0003018	vascular process in circulatory system	13/88	190/18866	4.50400071491048e-12	1.87282634378138e-10	8.17556066121449e-11	PTGS2/ADRB2/EGFR/AKT1/VEGFA/HMOX1/ICAM1/SOD1/GJA1/NOS3/ABCG2/PPARD/CRP	13
GO:0071902	positive regulation of protein serine/threonine kinase activity	16/88	345/18866	4.85936626330948e-12	1.9973670985741e-10	8.7192258541899e-11	ADRB2/EGFR/AKT1/VEGFA/CCND1/MAPK1/ERBB2/CCNB1/IFNG/INSR/CD40LG/EGF/SOD1/IL1B/IGF2/MAPK14	16
GO:0071248	cellular response to metal ion	13/88	193/18866	5.49664319075462e-12	2.23363591478847e-10	9.75062422474774e-11	PTGS2/JUN/EGFR/AKT1/MMP9/MAPK1/APP/HMOX1/CCNB1/SOD1/NFE2L2/CHUK/MAPK8	13
GO:1904019	epithelial cell apoptotic process	11/88	117/18866	6.92877038778042e-12	2.78396437153964e-10	1.21530058960122e-10	IL10/RB1/IL6/HMOX1/ICAM1/IL4/CD40LG/CCL2/SERPINE1/NFE2L2/KDR	11
GO:1901654	response to ketone	13/88	200/18866	8.63669077690255e-12	3.43164513535595e-10	1.49803654060193e-10	MAOB/CASP9/RELA/EGFR/AKT1/CCND1/CDKN1A/PCNA/PPARG/ICAM1/F7/SPP1/NR3C1	13
GO:0090068	positive regulation of cell cycle process	15/88	302/18866	9.11426892395116e-12	3.58160721670872e-10	1.56350038336837e-10	BAX/EGFR/AKT1/CCND1/CDKN1A/RB1/MDM2/APP/PCNA/CCNB1/INSR/EGF/IL1B/IL1A/IGF2	15
GO:0048872	homeostasis of number of cells	14/88	256/18866	1.3238500785915e-11	5.14574769678607e-10	2.24630396630571e-10	BCL2/BAX/CASP3/AKT1/VEGFA/RB1/IL6/HMOX1/IL2/SOD1/HIF1A/STAT1/NOS3/MAPK14	14
GO:0033273	response to vitamin	10/88	91/18866	1.36114971585053e-11	5.21749880394646e-10	2.27762590552591e-10	PTGS2/RELA/EGFR/CCND1/MDM2/PPARG/F7/PPARD/CXCL10/SPP1	10
GO:0032102	negative regulation of response to external stimulus	17/88	433/18866	1.37149017777116e-11	5.21749880394646e-10	2.27762590552591e-10	IL10/RB1/PPARG/IL2/IL4/PLAU/SOD1/GJA1/CCL2/NOS3/PLAT/THBD/SERPINE1/ALOX5/PPARD/SPP1/SLC6A3	17
GO:0060135	maternal process involved in female pregnancy	9/88	64/18866	1.53494636322842e-11	5.77786125779455e-10	2.52224427331606e-10	PTGS2/RXRA/PGR/ESR1/AKT1/MAPK1/GJA1/PPARD/SPP1	9
GO:0045931	positive regulation of mitotic cell cycle	12/88	168/18866	1.91376269280625e-11	7.12876603070326e-10	3.11196279981542e-10	EGFR/AKT1/CCND1/RB1/MDM2/APP/CCNB1/INSR/EGF/IL1B/IL1A/IGF2	12
GO:0009416	response to light stimulus	15/88	319/18866	1.98451964441193e-11	7.31612602929593e-10	3.19375217869006e-10	PTGS2/BCL2/BAX/CASP9/CASP3/RELA/EGFR/AKT1/CCND1/CDKN1A/MDM2/APP/PCNA/HIF1A/MAPK8	15
GO:0007584	response to nutrient	12/88	171/18866	2.35716021621814e-11	8.60122952366945e-10	3.75474608018421e-10	PTGS2/RELA/EGFR/CCND1/MDM2/PPARG/HMOX1/F7/STAT1/PPARD/CXCL10/SPP1	12
GO:0050670	regulation of lymphocyte proliferation	13/88	219/18866	2.71221193021031e-11	9.79683824488087e-10	4.27667229399456e-10	BCL2/CASP3/CDKN1A/IL10/IL6/ERBB2/IL2/IL4/CD40LG/IL1B/VCAM1/IL1A/IGF2	13
GO:0009896	positive regulation of catabolic process	17/88	454/18866	2.88588458322654e-11	1.03199232696181e-09	4.5050177230789e-10	ADRB2/BAX/AKT1/IL6/MDM2/APP/HMOX1/IFNG/IL4/INSR/EGF/HIF1A/GJA1/IL1B/NFE2L2/HK2/KDR	17
GO:0031331	positive regulation of cellular catabolic process	16/88	390/18866	3.05596354793402e-11	1.08199263835763e-09	4.7232870678334e-10	ADRB2/BAX/AKT1/IL6/MDM2/APP/HMOX1/IFNG/IL4/INSR/EGF/HIF1A/IL1B/NFE2L2/HK2/KDR	16
GO:0062012	regulation of small molecule metabolic process	17/88	456/18866	3.09149521160564e-11	1.08384185065704e-09	4.73135954469676e-10	PTGS2/NOS2/AKT1/APP/PPARG/IFNG/IL4/INSR/EGF/ODC1/SOD1/HIF1A/IL1B/NOS3/PPARD/IGF2/APOB	17
GO:0010634	positive regulation of epithelial cell migration	12/88	176/18866	3.30706239526701e-11	1.14816069179367e-09	5.01213442225955e-10	PTGS2/JUN/AKT1/VEGFA/MMP9/HMOX1/IFNG/MET/HIF1A/NOS3/NFE2L2/KDR	12
GO:0050863	regulation of T cell activation	15/88	332/18866	3.49043493384776e-11	1.20017262725381e-09	5.23918522965206e-10	CASP3/AKT1/IL10/IL6/ERBB2/IL2/IFNG/IL4/CD40LG/SOD1/IL1B/CCL2/VCAM1/IL1A/IGF2	15
GO:0008585	female gonad development	10/88	100/18866	3.54374530232467e-11	1.206898400106e-09	5.26854564746615e-10	PGR/ESR1/BCL2/BAX/CASP3/VEGFA/ICAM1/INSR/SOD1/NOS3	10
GO:0048771	tissue remodeling	12/88	178/18866	3.77565045026354e-11	1.27374773680589e-09	5.56036704840202e-10	ADRB2/BAX/EGFR/MMP2/IL6/MDM2/IL2/HIF1A/GJA1/NOS3/IL1A/SPP1	12
GO:0045787	positive regulation of cell cycle	16/88	396/18866	3.83532314140931e-11	1.28178650034390e-09	5.59545914285293e-10	BAX/EGFR/AKT1/CCND1/CDKN1A/IL10/RB1/MDM2/APP/PCNA/CCNB1/INSR/EGF/IL1B/IL1A/IGF2	16
GO:0050920	regulation of chemotaxis	13/88	229/18866	4.74521452079244e-11	1.57119325244016e-09	6.85882371767562e-10	VEGFA/MAPK1/IL6/IL4/MET/F7/F3/CCL2/CXCL8/SERPINE1/CXCL10/KDR/MAPK14	13
GO:0046651	lymphocyte proliferation	14/88	283/18866	5.05051427416154e-11	1.65693936187171e-09	7.23313632890543e-10	BCL2/BAX/CASP3/CDKN1A/IL10/IL6/ERBB2/IL2/IL4/CD40LG/IL1B/VCAM1/IL1A/IGF2	14
GO:1903034	regulation of response to wounding	12/88	183/18866	5.22192415710064e-11	1.69760007143563e-09	7.41063495213421e-10	IL10/F7/PLAU/F3/GJA1/NOS3/PLAT/THBD/SERPINE1/ALOX5/NFE2L2/SPP1	12
GO:0030879	mammary gland development	11/88	142/18866	5.79416978783929e-11	1.850402532136e-09	8.07767265735807e-10	PGR/ESR1/BAX/AKT1/VEGFA/CCND1/MAPK1/EGF/HIF1A/HK2/SLC6A3	11
GO:0046545	development of primary female sexual characteristics	10/88	105/18866	5.79544417223802e-11	1.850402532136e-09	8.07767265735807e-10	PGR/ESR1/BCL2/BAX/CASP3/VEGFA/ICAM1/INSR/SOD1/NOS3	10
GO:0035296	regulation of tube diameter	11/88	143/18866	6.25345277988722e-11	1.96160939832252e-09	8.56313063026108e-10	PTGS2/ADRB2/EGFR/AKT1/HMOX1/ICAM1/SOD1/GJA1/NOS3/PPARD/CRP	11
GO:0097746	regulation of blood vessel diameter	11/88	143/18866	6.25345277988722e-11	1.96160939832252e-09	8.56313063026108e-10	PTGS2/ADRB2/EGFR/AKT1/HMOX1/ICAM1/SOD1/GJA1/NOS3/PPARD/CRP	11
GO:0071453	cellular response to oxygen levels	13/88	235/18866	6.55374119700397e-11	2.0379285669988e-09	8.89629125414818e-10	PTGS2/BCL2/AKT1/VEGFA/MDM2/PPARG/HMOX1/ICAM1/CCNB1/HIF1A/NFE2L2/PPARD/CCNA2	13
GO:0038034	signal transduction in absence of ligand	9/88	75/18866	6.71487730686767e-11	2.04414993081051e-09	8.92344974506059e-10	BCL2/BAX/CASP9/CASP3/AKT1/IL2/IL4/IL1B/IL1A	9
GO:0097192	extrinsic apoptotic signaling pathway in absence of ligand	9/88	75/18866	6.71487730686767e-11	2.04414993081051e-09	8.92344974506059e-10	BCL2/BAX/CASP9/CASP3/AKT1/IL2/IL4/IL1B/IL1A	9
GO:0035150	regulation of tube size	11/88	144/18866	6.7452374674396e-11	2.04414993081051e-09	8.92344974506059e-10	PTGS2/ADRB2/EGFR/AKT1/HMOX1/ICAM1/SOD1/GJA1/NOS3/PPARD/CRP	11
GO:0050708	regulation of protein secretion	15/88	352/18866	7.94382833976764e-11	2.38715379353017e-09	1.04207849870636e-09	ACHE/OPRM1/NOS2/EGFR/IL10/IL6/IL2/IFNG/CD40LG/HIF1A/GJA1/IL1B/ALOX5/IL1A/PPARD	15
GO:0002526	acute inflammatory response	10/88	111/18866	1.01224022025306e-10	3.01647585635413e-09	1.31680021634675e-09	PTGS2/OPRM1/IL6/PPARG/ICAM1/IL4/F3/IL1B/IL1A/CRP	10
GO:0070665	positive regulation of leukocyte proliferation	11/88	150/18866	1.04998030898473e-10	3.10308230159453e-09	1.35460704499726e-09	BCL2/CDKN1A/MAPK1/IL6/IL2/IL4/CD40LG/IL1B/VCAM1/IL1A/IGF2	11
GO:0006809	nitric oxide biosynthetic process	9/88	79/18866	1.08384418545956e-10	3.1574809254072e-09	1.37835400105348e-09	PTGS2/NOS2/AKT1/IL10/ICAM1/IFNG/INSR/IL1B/NOS3	9
GO:0070997	neuron death	15/88	360/18866	1.08792937012876e-10	3.1574809254072e-09	1.37835400105348e-09	BCL2/BAX/CASP9/JUN/CASP3/CASP8/AKT1/IL10/RB1/APP/HMOX1/IFNG/SOD1/HIF1A/CCL2	15
GO:0042098	T cell proliferation	12/88	195/18866	1.09487593610317e-10	3.1574809254072e-09	1.37835400105348e-09	BAX/CASP3/IL10/IL6/ERBB2/IL2/IL4/CD40LG/IL1B/VCAM1/IL1A/IGF2	12
GO:0010632	regulation of epithelial cell migration	14/88	301/18866	1.14267910322532e-10	3.26897637850699e-09	1.42702577691213e-09	PTGS2/JUN/AKT1/VEGFA/MMP9/PPARG/HMOX1/IFNG/IL4/MET/HIF1A/NOS3/NFE2L2/KDR	14
GO:0010631	epithelial cell migration	15/88	365/18866	1.3190034996867e-10	3.74345755149177e-09	1.63415387638711e-09	PTGS2/JUN/AKT1/VEGFA/MMP9/PPARG/HMOX1/IFNG/IL4/MET/HIF1A/NOS3/NFE2L2/PPARD/KDR	15
GO:0010039	response to iron ion	7/88	33/18866	1.45862153579822e-10	4.10711071812162e-09	1.79290156451618e-09	BCL2/CCND1/MDM2/HMOX1/CCNB1/HIF1A/SLC6A3	7
GO:0090132	epithelium migration	15/88	368/18866	1.47849522132281e-10	4.1305460245706e-09	1.80313191876787e-09	PTGS2/JUN/AKT1/VEGFA/MMP9/PPARG/HMOX1/IFNG/IL4/MET/HIF1A/NOS3/NFE2L2/PPARD/KDR	15
GO:0018105	peptidyl-serine phosphorylation	14/88	310/18866	1.68462780639168e-10	4.66994498888113e-09	2.0385989693014e-09	PTGS2/BCL2/BAX/EGFR/AKT1/VEGFA/MAPK1/IL6/APP/CCNB1/IFNG/CHUK/MAPK14/MAPK8	14
GO:0090130	tissue migration	15/88	374/18866	1.85192564411266e-10	5.0942200794976e-09	2.2238103078697e-09	PTGS2/JUN/AKT1/VEGFA/MMP9/PPARG/HMOX1/IFNG/IL4/MET/HIF1A/NOS3/NFE2L2/PPARD/KDR	15
GO:0046209	nitric oxide metabolic process	9/88	84/18866	1.90238367140819e-10	5.19144405141569e-09	2.26625206883594e-09	PTGS2/NOS2/AKT1/IL10/ICAM1/IFNG/INSR/IL1B/NOS3	9
GO:1904645	response to amyloid-beta	8/88	56/18866	1.91630485119371e-10	5.19144405141569e-09	2.26625206883594e-09	ADRB2/MMP2/MMP9/APP/ICAM1/MMP3/GJA1/VCAM1	8
GO:0046660	female sex differentiation	10/88	119/18866	2.02741883436926e-10	5.45116522684547e-09	2.37962970428937e-09	PGR/ESR1/BCL2/BAX/CASP3/VEGFA/ICAM1/INSR/SOD1/NOS3	10
GO:0043434	response to peptide hormone	16/88	447/18866	2.29105255278907e-10	6.11403278266695e-09	2.66899523628137e-09	PTGS2/RELA/AKT1/IL10/MDM2/PPARG/ICAM1/INSR/F7/STAT1/GJA1/IL1B/NFE2L2/CHUK/IGF2/CCNA2	16
GO:0071456	cellular response to hypoxia	12/88	208/18866	2.3126631985574e-10	6.12598785040093e-09	2.6742140533806e-09	PTGS2/BCL2/AKT1/VEGFA/MDM2/HMOX1/ICAM1/CCNB1/HIF1A/NFE2L2/PPARD/CCNA2	12
GO:0002791	regulation of peptide secretion	15/88	381/18866	2.39622400670103e-10	6.28444064295838e-09	2.74338439700556e-09	ACHE/OPRM1/NOS2/EGFR/IL10/IL6/IL2/IFNG/CD40LG/HIF1A/GJA1/IL1B/ALOX5/IL1A/PPARD	15
GO:2001236	regulation of extrinsic apoptotic signaling pathway	11/88	162/18866	2.40762966466806e-10	6.28444064295838e-09	2.74338439700556e-09	BCL2/CASP8/RELA/AKT1/HMOX1/ICAM1/IL4/IL1B/NOS3/SERPINE1/IL1A	11
GO:1904705	regulation of vascular associated smooth muscle cell proliferation	9/88	87/18866	2.62066005129503e-10	6.69391453102216e-09	2.92213447824852e-09	JUN/CDKN1A/MMP2/MMP9/IL10/MDM2/PPARG/HMOX1/GJA1	9
GO:1990874	vascular associated smooth muscle cell proliferation	9/88	87/18866	2.62066005129503e-10	6.69391453102216e-09	2.92213447824852e-09	JUN/CDKN1A/MMP2/MMP9/IL10/MDM2/PPARG/HMOX1/GJA1	9
GO:2001057	reactive nitrogen species metabolic process	9/88	87/18866	2.62066005129503e-10	6.69391453102216e-09	2.92213447824852e-09	PTGS2/NOS2/AKT1/IL10/ICAM1/IFNG/INSR/IL1B/NOS3	9
GO:0050679	positive regulation of epithelial cell proliferation	12/88	211/18866	2.72831337739843e-10	6.91946711884879e-09	3.02059629614175e-09	JUN/EGFR/AKT1/VEGFA/CCND1/IL10/ERBB2/HMOX1/HIF1A/F3/IGF2/KDR	12
GO:0001893	maternal placenta development	7/88	36/18866	2.818177945633e-10	7.09704530534057e-09	3.09811556217475e-09	PTGS2/RXRA/AKT1/MAPK1/GJA1/PPARD/SPP1	7
GO:0002688	regulation of leukocyte chemotaxis	10/88	124/18866	3.05129254100406e-10	7.63036512351785e-09	3.33092884674937e-09	VEGFA/MAPK1/IL6/IL4/F7/CCL2/CXCL8/SERPINE1/CXCL10/MAPK14	10
GO:0042129	regulation of T cell proliferation	11/88	167/18866	3.33615874623334e-10	8.2847942198128e-09	3.61661068761992e-09	CASP3/IL10/IL6/ERBB2/IL2/IL4/CD40LG/IL1B/VCAM1/IL1A/IGF2	11
GO:0036294	cellular response to decreased oxygen levels	12/88	218/18866	3.97296960160897e-10	9.67454181042579e-09	4.2232855012544e-09	PTGS2/BCL2/AKT1/VEGFA/MDM2/HMOX1/ICAM1/CCNB1/HIF1A/NFE2L2/PPARD/CCNA2	12
GO:0071214	cellular response to abiotic stimulus	14/88	331/18866	3.97695091200389e-10	9.67454181042579e-09	4.2232855012544e-09	PTGS2/BAX/CASP9/CASP3/CASP8/EGFR/AKT1/CDKN1A/MDM2/PCNA/GJA1/IL1B/MAPK14/MAPK8	14
GO:0104004	cellular response to environmental stimulus	14/88	331/18866	3.97695091200389e-10	9.67454181042579e-09	4.2232855012544e-09	PTGS2/BAX/CASP9/CASP3/CASP8/EGFR/AKT1/CDKN1A/MDM2/PCNA/GJA1/IL1B/MAPK14/MAPK8	14
GO:0018209	peptidyl-serine modification	14/88	333/18866	4.30223454100793e-10	1.03951288639489e-08	4.53784767020965e-09	PTGS2/BCL2/BAX/EGFR/AKT1/VEGFA/MAPK1/IL6/APP/CCNB1/IFNG/CHUK/MAPK14/MAPK8	14
GO:0045927	positive regulation of growth	13/88	274/18866	4.37982381797883e-10	1.04531456473884e-08	4.56317408309107e-09	BCL2/EGFR/AKT1/VEGFA/MAPK1/ERBB2/IL2/CCNB1/INSR/PPARD/IGF2/SLC6A3/MAPK14	13
GO:1901653	cellular response to peptide	15/88	398/18866	4.3847087447099e-10	1.04531456473884e-08	4.56317408309107e-09	ADRB2/RELA/AKT1/MDM2/APP/PPARG/ICAM1/INSR/STAT1/GJA1/IL1B/VCAM1/NFE2L2/IGF2/CCNA2	15
GO:0043491	protein kinase B signaling	13/88	278/18866	5.23163788232212e-10	1.23896271968105e-08	5.40851793620335e-09	ESR1/EGFR/AKT1/ERBB2/INSR/MET/F7/EGF/F3/IL1B/CCL2/IGF2/KDR	13
GO:1904035	regulation of epithelial cell apoptotic process	9/88	94/18866	5.29274811632274e-10	1.24518863578751e-08	5.43569629951982e-09	IL6/HMOX1/ICAM1/IL4/CD40LG/CCL2/SERPINE1/NFE2L2/KDR	9
GO:0001101	response to acid chemical	10/88	132/18866	5.66167060012233e-10	1.32327673634232e-08	5.77657894735563e-09	CASP3/RELA/EGFR/VEGFA/MMP2/PCNA/ICAM1/F7/COL3A1/CHUK	10
GO:0002690	positive regulation of leukocyte chemotaxis	9/88	96/18866	6.40287022179354e-10	1.48679635799569e-08	6.49040091518785e-09	VEGFA/MAPK1/IL6/IL4/F7/CXCL8/SERPINE1/CXCL10/MAPK14	9
GO:0001667	ameboidal-type cell migration	16/88	481/18866	6.66517443671559e-10	1.53772024423838e-08	6.71270199636619e-09	PTGS2/JUN/AKT1/VEGFA/MMP9/PPARG/HMOX1/IFNG/IL4/MET/HIF1A/GJA1/NOS3/NFE2L2/PPARD/KDR	16
GO:0050671	positive regulation of lymphocyte proliferation	10/88	136/18866	7.59641085797172e-10	1.74133110436583e-08	7.6015366412767e-09	BCL2/CDKN1A/IL6/IL2/IL4/CD40LG/IL1B/VCAM1/IL1A/IGF2	10
GO:0032946	positive regulation of mononuclear cell proliferation	10/88	137/18866	8.16367589009276e-10	1.85944617725935e-08	8.11715142139294e-09	BCL2/CDKN1A/IL6/IL2/IL4/CD40LG/IL1B/VCAM1/IL1A/IGF2	10
GO:0009266	response to temperature stimulus	12/88	233/18866	8.51637293518082e-10	1.92750314026624e-08	8.41424454555174e-09	PTGS2/ADRB2/CASP8/AKT1/CDKN1A/MAPK1/PPARG/HMOX1/SOD1/NOS3/IL1A/CXCL10	12
GO:0097193	intrinsic apoptotic signaling pathway	13/88	290/18866	8.76970219458956e-10	1.97235566338693e-08	8.61004194278472e-09	PTGS2/BCL2/BAX/CASP9/CASP3/AKT1/CDKN1A/MMP9/MDM2/HMOX1/SOD1/HIF1A/NFE2L2	13
GO:0097305	response to alcohol	12/88	234/18866	8.94312661348282e-10	1.99878879811341e-08	8.72543208407567e-09	MAOB/OPRM1/CASP8/AKT1/CCND1/CDKN1A/PPARG/ICAM1/IL2/F7/SOD1/SLC6A3	12
GO:0072577	endothelial cell apoptotic process	8/88	68/18866	9.53013696826223e-10	2.11675588810595e-08	9.24040086559849e-09	IL10/ICAM1/IL4/CD40LG/CCL2/SERPINE1/NFE2L2/KDR	8
GO:2000045	regulation of G1/S transition of mitotic cell cycle	11/88	185/18866	9.93871274142004e-10	2.1938788125505e-08	9.57707017253147e-09	BCL2/BAX/EGFR/AKT1/CCND1/CDKN1A/RB1/MDM2/PCNA/CCNB1/CCL2	11
GO:0071356	cellular response to tumor necrosis factor	13/88	297/18866	1.17256190589714e-09	2.57244256164918e-08	1.12296371097543e-08	CASP8/RELA/AKT1/MAPK1/ICAM1/CD40LG/STAT1/CCL2/CXCL8/NFE2L2/CHUK/MAPK14/APOB	13
GO:0006367	transcription initiation from RNA polymerase II promoter	11/88	189/18866	1.24686865470333e-09	2.71878189586532e-08	1.18684609430362e-08	RXRA/PGR/NR3C2/ESR1/BAX/CCND1/CDKN1A/PPARG/CCNB1/PPARD/NR3C1	11
GO:0010212	response to ionizing radiation	10/88	144/18866	1.33073487746397e-09	2.88406540715827e-08	1.25899829236304e-08	BCL2/BAX/CASP3/CCND1/CDKN1A/MDM2/ICAM1/THBD/CXCL10/MAPK14	10
GO:0051402	neuron apoptotic process	12/88	245/18866	1.50890546734244e-09	3.25050960916661e-08	1.41896436783059e-08	BCL2/BAX/CASP9/JUN/CASP3/IL10/RB1/APP/HMOX1/SOD1/HIF1A/CCL2	12
GO:0048511	rhythmic process	13/88	305/18866	1.61923972274645e-09	3.46501778722108e-08	1.51260490358203e-08	PGR/ESR1/OPRM1/JUN/CASP3/NOS2/EGFR/PCNA/PPARG/F7/NOS3/SERPINE1/MAPK8	13
GO:0055123	digestive system development	10/88	147/18866	1.62786070540588e-09	3.46501778722108e-08	1.51260490358203e-08	BCL2/EGFR/CDKN1A/RB1/CCNB1/INSR/HIF1A/CXCL8/COL3A1/IGF2	10
GO:0006352	DNA-templated transcription, initiation	12/88	249/18866	1.81336923690415e-09	3.83704638530723e-08	1.67500876881274e-08	RXRA/PGR/NR3C2/ESR1/BAX/JUN/CCND1/CDKN1A/PPARG/CCNB1/PPARD/NR3C1	12
GO:0018108	peptidyl-tyrosine phosphorylation	14/88	374/18866	1.93625719366795e-09	4.07297395562153e-08	1.77799963975825e-08	EGFR/VEGFA/IL6/APP/ERBB2/ICAM1/IL2/IFNG/IL4/INSR/MET/EGF/IGF2/KDR	14
GO:0061041	regulation of wound healing	10/88	151/18866	2.115110549949e-09	4.42317855357757e-08	1.93087654390543e-08	F7/PLAU/F3/GJA1/NOS3/PLAT/THBD/SERPINE1/ALOX5/NFE2L2	10
GO:0018212	peptidyl-tyrosine modification	14/88	377/18866	2.14567388819927e-09	4.46100571174454e-08	1.94738945911844e-08	EGFR/VEGFA/IL6/APP/ERBB2/ICAM1/IL2/IFNG/IL4/INSR/MET/EGF/IGF2/KDR	14
GO:1903532	positive regulation of secretion by cell	13/88	313/18866	2.21533095761785e-09	4.57920433782741e-08	1.99898741110269e-08	ACHE/EGFR/IL10/IL6/IL2/IFNG/IL4/HIF1A/GJA1/IL1B/IL1A/PPARD/SPP1	13
GO:0002262	myeloid cell homeostasis	10/88	154/18866	2.56142828681511e-09	5.26417675497174e-08	2.29800251019165e-08	BAX/CASP3/VEGFA/RB1/IL6/HMOX1/SOD1/HIF1A/STAT1/MAPK14	10
GO:0001938	positive regulation of endothelial cell proliferation	9/88	113/18866	2.76473104597989e-09	5.6495304116709e-08	2.46622324281995e-08	JUN/AKT1/VEGFA/IL10/HMOX1/HIF1A/F3/IGF2/KDR	9
GO:1903708	positive regulation of hemopoiesis	11/88	204/18866	2.79114653182825e-09	5.6711022714874e-08	2.4756401355869e-08	JUN/CASP8/RB1/IL2/IFNG/IL4/HIF1A/STAT1/IL1B/IL1A/MAPK14	11
GO:0043200	response to amino acid	9/88	114/18866	2.99038006410889e-09	6.03537047652607e-08	2.63465631010484e-08	CASP3/RELA/EGFR/MMP2/PCNA/ICAM1/F7/COL3A1/CHUK	9
GO:1901214	regulation of neuron death	13/88	321/18866	3.00418329088826e-09	6.03537047652607e-08	2.63465631010484e-08	BCL2/BAX/CASP9/JUN/CASP3/CASP8/AKT1/IL10/HMOX1/IFNG/SOD1/HIF1A/CCL2	13
GO:0001894	tissue homeostasis	12/88	261/18866	3.0880862257311e-09	6.14357841410651e-08	2.68189296718473e-08	PTGS2/ADRB2/BCL2/BAX/EGFR/VEGFA/RB1/IL6/SOD1/GJA1/NOS3/SPP1	12
GO:1902806	regulation of cell cycle G1/S phase transition	11/88	206/18866	3.09240524199992e-09	6.14357841410651e-08	2.68189296718473e-08	BCL2/BAX/EGFR/AKT1/CCND1/CDKN1A/RB1/MDM2/PCNA/CCNB1/CCL2	11
GO:0045981	positive regulation of nucleotide metabolic process	7/88	50/18866	3.1990300422435e-09	6.28556672036416e-08	2.74387597029908e-08	NOS2/APP/IFNG/IL4/INSR/HIF1A/NOS3	7
GO:1900544	positive regulation of purine nucleotide metabolic process	7/88	50/18866	3.1990300422435e-09	6.28556672036416e-08	2.74387597029908e-08	NOS2/APP/IFNG/IL4/INSR/HIF1A/NOS3	7
GO:0043536	positive regulation of blood vessel endothelial cell migration	8/88	79/18866	3.22658390241147e-09	6.30506231422045e-08	2.75238649828945e-08	PTGS2/AKT1/VEGFA/HMOX1/HIF1A/NOS3/NFE2L2/KDR	8
GO:0009306	protein secretion	15/88	462/18866	3.36530151819858e-09	6.54039034189028e-08	2.85511564730463e-08	ACHE/OPRM1/NOS2/EGFR/IL10/IL6/IL2/IFNG/CD40LG/HIF1A/GJA1/IL1B/ALOX5/IL1A/PPARD	15
GO:0035592	establishment of protein localization to extracellular region	15/88	463/18866	3.46515815342986e-09	6.69805705765686e-08	2.92394284013456e-08	ACHE/OPRM1/NOS2/EGFR/IL10/IL6/IL2/IFNG/CD40LG/HIF1A/GJA1/IL1B/ALOX5/IL1A/PPARD	15
GO:1902893	regulation of pri-miRNA transcription by RNA polymerase II	7/88	51/18866	3.694039816799e-09	7.10208945423292e-08	3.10031751460833e-08	JUN/RELA/IL10/PPARG/HIF1A/PPARD/NR3C1	7
GO:0070555	response to interleukin-1	11/88	211/18866	3.97676165589593e-09	7.60475918795928e-08	3.31975093481209e-08	RELA/IL6/APP/ICAM1/HIF1A/IL1B/CCL2/SELE/CXCL8/IL1A/CHUK	11
GO:0060249	anatomical structure homeostasis	15/88	469/18866	4.1234726831408e-09	7.84337144410186e-08	3.42391376769194e-08	PTGS2/ADRB2/BCL2/BAX/EGFR/VEGFA/MAPK1/RB1/IL6/PCNA/SOD1/HIF1A/GJA1/NOS3/SPP1	15
GO:0071692	protein localization to extracellular region	15/88	470/18866	4.24370631343405e-09	8.02936178668791e-08	3.50510524245207e-08	ACHE/OPRM1/NOS2/EGFR/IL10/IL6/IL2/IFNG/CD40LG/HIF1A/GJA1/IL1B/ALOX5/IL1A/PPARD	15
GO:0030193	regulation of blood coagulation	8/88	82/18866	4.35835678325233e-09	8.20288624047912e-08	3.58085490834527e-08	F7/PLAU/F3/NOS3/PLAT/THBD/SERPINE1/NFE2L2	8
GO:0051091	positive regulation of DNA-binding transcription factor activity	12/88	270/18866	4.52349123615826e-09	8.46911238769735e-08	3.69707219797338e-08	ESR1/RELA/AKT1/VEGFA/IL10/IL6/APP/PPARG/ICAM1/CD40LG/IL1B/CHUK	12
GO:0050870	positive regulation of T cell activation	11/88	214/18866	4.61007679656683e-09	8.58626803360571e-08	3.74821485159463e-08	AKT1/IL6/IL2/IFNG/IL4/CD40LG/IL1B/CCL2/VCAM1/IL1A/IGF2	11
GO:0048145	regulation of fibroblast proliferation	8/88	83/18866	4.80506161618228e-09	8.85716512343703e-08	3.8664711756909e-08	ESR1/BAX/JUN/EGFR/CDKN1A/PPARG/CCNB1/CCNA2	8
GO:1900046	regulation of hemostasis	8/88	83/18866	4.80506161618228e-09	8.85716512343703e-08	3.8664711756909e-08	F7/PLAU/F3/NOS3/PLAT/THBD/SERPINE1/NFE2L2	8
GO:0043281	regulation of cysteine-type endopeptidase activity involved in apoptotic process	11/88	215/18866	4.84039344923435e-09	8.87653690998053e-08	3.87492765733578e-08	PTGS2/BAX/CASP9/CASP8/AKT1/VEGFA/MMP9/MDM2/PPARG/BIRC5/F3	11
GO:0061614	pri-miRNA transcription by RNA polymerase II	7/88	53/18866	4.88137330329563e-09	8.90601578193121e-08	3.88779624532085e-08	JUN/RELA/IL10/PPARG/HIF1A/PPARD/NR3C1	7
GO:0048144	fibroblast proliferation	8/88	84/18866	5.29083248450243e-09	9.60406952516785e-08	4.19252181379487e-08	ESR1/BAX/JUN/EGFR/CDKN1A/PPARG/CCNB1/CCNA2	8
GO:0002696	positive regulation of leukocyte activation	14/88	406/18866	5.53388420861059e-09	9.99453026767245e-08	4.3629719730832e-08	BCL2/AKT1/CDKN1A/IL10/IL6/IL2/IFNG/IL4/CD40LG/IL1B/CCL2/VCAM1/IL1A/IGF2	14
GO:1903829	positive regulation of cellular protein localization	13/88	338/18866	5.58406141177246e-09	1.00344741751248e-07	4.38040892550043e-08	PTGS2/BCL2/CASP8/EGFR/AKT1/MAPK1/MDM2/ERBB2/IFNG/EGF/IL1B/MAPK14/MAPK8	13
GO:0051047	positive regulation of secretion	13/88	340/18866	5.992646070949e-09	1.07148511748568e-07	4.67741795958809e-08	ACHE/EGFR/IL10/IL6/IL2/IFNG/IL4/HIF1A/GJA1/IL1B/IL1A/PPARD/SPP1	13
GO:0051100	negative regulation of binding	10/88	169/18866	6.29893500809216e-09	1.12064634770834e-07	4.89202441319752e-08	ADRB2/BAX/JUN/MAP2/AKT1/CDKN1A/IL10/HMOX1/MET/MAPK8	10
GO:0001503	ossification	14/88	412/18866	6.66793995377698e-09	1.18042342944091e-07	5.15297287725443e-08	PTGS2/ADRB2/ACHE/BCL2/EGFR/AKT1/MMP2/MAPK1/IL6/HIF1A/ALOX5/SPP1/IGF2/MAPK14	14
GO:0032388	positive regulation of intracellular transport	11/88	222/18866	6.76251894233129e-09	1.18542979106748e-07	5.17482744658271e-08	PTGS2/BCL2/CASP8/MAP2/MAPK1/MDM2/ERBB2/IFNG/IL1B/MAPK14/MAPK8	11
GO:0097529	myeloid leukocyte migration	11/88	222/18866	6.76251894233129e-09	1.18542979106748e-07	5.17482744658271e-08	VEGFA/MAPK1/IL6/IL4/IL1B/CCL2/CXCL8/SERPINE1/CXCL2/CXCL10/MAPK14	11
GO:1905952	regulation of lipid localization	10/88	171/18866	7.05481582438384e-09	1.23018874114279e-07	5.37021636381361e-08	PON1/AKT1/IL6/PPARG/EGF/IL1B/PPARD/CRP/SPP1/APOB	10
GO:0008406	gonad development	11/88	223/18866	7.08665773700826e-09	1.23018874114279e-07	5.37021636381361e-08	PGR/ESR1/BCL2/BAX/CASP3/VEGFA/CCND1/ICAM1/INSR/SOD1/NOS3	11
GO:0097421	liver regeneration	6/88	32/18866	7.1223104303636e-09	1.23040493231789e-07	5.37116011605859e-08	EGFR/CCND1/IL10/IL6/PCNA/HMOX1	6
GO:2000134	negative regulation of G1/S transition of mitotic cell cycle	9/88	126/18866	7.25983517815458e-09	1.24813320178273e-07	5.44855038927289e-08	BCL2/BAX/CCND1/CDKN1A/RB1/MDM2/PCNA/CCNB1/CCL2	9
GO:0050714	positive regulation of protein secretion	10/88	172/18866	7.46206055683956e-09	1.27676213163915e-07	5.57352596615113e-08	ACHE/EGFR/IL10/IL6/IL2/IFNG/HIF1A/GJA1/IL1A/PPARD	10
GO:0010506	regulation of autophagy	13/88	347/18866	7.64500266021939e-09	1.30183473871164e-07	5.68297691483978e-08	ADRB2/BCL2/CASP3/AKT1/IL10/HMOX1/IFNG/IL4/MET/HIF1A/HK2/KDR/MAPK8	13
GO:0050818	regulation of coagulation	8/88	88/18866	7.68384106903032e-09	1.30224718781291e-07	5.68477740352804e-08	F7/PLAU/F3/NOS3/PLAT/THBD/SERPINE1/NFE2L2	8
GO:0050867	positive regulation of cell activation	14/88	421/18866	8.76891805133111e-09	1.47913447884717e-07	6.45695405666536e-08	BCL2/AKT1/CDKN1A/IL10/IL6/IL2/IFNG/IL4/CD40LG/IL1B/CCL2/VCAM1/IL1A/IGF2	14
GO:0045137	development of primary sexual characteristics	11/88	229/18866	9.34023752623898e-09	1.56810748327843e-07	6.84535322530883e-08	PGR/ESR1/BCL2/BAX/CASP3/VEGFA/CCND1/ICAM1/INSR/SOD1/NOS3	11
GO:0010001	glial cell differentiation	11/88	230/18866	9.77249340084983e-09	1.63301104679621e-07	7.12868062639464e-08	RELA/EGFR/AKT1/MAPK1/IL6/APP/ERBB2/PPARG/IFNG/SOD1/IL1B	11
GO:0051251	positive regulation of lymphocyte activation	13/88	357/18866	1.07238950453406e-08	1.78365807823897e-07	7.78630910758388e-08	BCL2/AKT1/CDKN1A/IL6/IL2/IFNG/IL4/CD40LG/IL1B/CCL2/VCAM1/IL1A/IGF2	13
GO:0010595	positive regulation of endothelial cell migration	9/88	132/18866	1.09346492617291e-08	1.79788707550751e-07	7.84842379894513e-08	PTGS2/AKT1/VEGFA/HMOX1/MET/HIF1A/NOS3/NFE2L2/KDR	9
GO:1902807	negative regulation of cell cycle G1/S phase transition	9/88	132/18866	1.09346492617291e-08	1.79788707550751e-07	7.84842379894513e-08	BCL2/BAX/CCND1/CDKN1A/RB1/MDM2/PCNA/CCNB1/CCL2	9
GO:1900407	regulation of cellular response to oxidative stress	8/88	92/18866	1.09602735587427e-08	1.79788707550751e-07	7.84842379894513e-08	AKT1/IL10/MET/MMP3/SOD1/HIF1A/ALOX5/NFE2L2	8
GO:0030099	myeloid cell differentiation	14/88	431/18866	1.17965382571977e-08	1.9243734086122e-07	8.40058214109237e-08	CASP9/JUN/CASP3/CASP8/VEGFA/MMP9/RB1/APP/PPARG/IFNG/IL4/HIF1A/STAT1/MAPK14	14
GO:0061900	glial cell activation	7/88	60/18866	1.19124024297188e-08	1.9243734086122e-07	8.40058214109237e-08	JUN/EGFR/IL6/APP/IFNG/IL4/IL1B	7
GO:0097755	positive regulation of blood vessel diameter	7/88	60/18866	1.19124024297188e-08	1.9243734086122e-07	8.40058214109237e-08	ADRB2/EGFR/HMOX1/SOD1/GJA1/NOS3/PPARD	7
GO:1903035	negative regulation of response to wounding	8/88	93/18866	1.19466134427268e-08	1.9243734086122e-07	8.40058214109237e-08	PLAU/GJA1/NOS3/PLAT/THBD/SERPINE1/ALOX5/SPP1	8
GO:0051146	striated muscle cell differentiation	12/88	295/18866	1.21750327594593e-08	1.95237296627024e-07	8.52281028193446e-08	RXRA/BCL2/CASP3/AKT1/VEGFA/RB1/CCNB1/IL4/CXCL10/CHUK/IGF2/MAPK14	12
GO:0090316	positive regulation of intracellular protein transport	10/88	182/18866	1.2833925852261e-08	2.04884459141453e-07	8.9439436273041e-08	PTGS2/BCL2/CASP8/MAPK1/MDM2/ERBB2/IFNG/IL1B/MAPK14/MAPK8	10
GO:2000116	regulation of cysteine-type endopeptidase activity	11/88	239/18866	1.45438716563401e-08	2.31150600191432e-07	1.0090555165545e-07	PTGS2/BAX/CASP9/CASP8/AKT1/VEGFA/MMP9/MDM2/PPARG/BIRC5/F3	11
GO:2000351	regulation of endothelial cell apoptotic process	7/88	62/18866	1.50555443391502e-08	2.38224011313279e-07	1.03993350046389e-07	ICAM1/IL4/CD40LG/CCL2/SERPINE1/NFE2L2/KDR	7
GO:0030098	lymphocyte differentiation	13/88	368/18866	1.53720895528321e-08	2.4216119929924e-07	1.05712074226061e-07	BCL2/BAX/IL10/IL6/ERBB2/IL2/IFNG/IL4/CD40LG/SOD1/IL1B/VCAM1/IL1A	13
GO:0045862	positive regulation of proteolysis	13/88	370/18866	1.63906190116568e-08	2.57073919235459e-07	1.12222012900679e-07	BAX/CASP9/CASP8/AKT1/MDM2/APP/PPARG/IFNG/EGF/F3/IL1B/NFE2L2/MAPK14	13
GO:0048639	positive regulation of developmental growth	10/88	187/18866	1.66277018706594e-08	2.58506823003706e-07	1.12847526938213e-07	BCL2/AKT1/VEGFA/MAPK1/CCNB1/INSR/PPARD/IGF2/SLC6A3/MAPK14	10
GO:0036473	cell death in response to oxidative stress	8/88	97/18866	1.66988467879911e-08	2.58506823003706e-07	1.12847526938213e-07	BCL2/AKT1/IL10/MET/MMP3/SOD1/HIF1A/NFE2L2	8
GO:0042100	B cell proliferation	8/88	97/18866	1.66988467879911e-08	2.58506823003706e-07	1.12847526938213e-07	BCL2/BAX/CASP3/CDKN1A/IL10/IL2/IL4/CD40LG	8
GO:0042063	gliogenesis	12/88	307/18866	1.89493719973981e-08	2.92081699408171e-07	1.27504168203908e-07	RELA/EGFR/AKT1/MAPK1/IL6/APP/ERBB2/PPARG/IFNG/SOD1/IL1B/CCL2	12
GO:0001889	liver development	9/88	141/18866	1.94859059493287e-08	2.99062659548495e-07	1.30551608415877e-07	JUN/RELA/EGFR/CCND1/IL10/IL6/PCNA/HMOX1/MET	9
GO:0044843	cell cycle G1/S phase transition	12/88	310/18866	2.11012479154918e-08	3.22470352759823e-07	1.40769908496061e-07	BCL2/BAX/EGFR/AKT1/CCND1/CDKN1A/RB1/MDM2/PCNA/CCNB1/CCL2/CCNA2	12
GO:0060749	mammary gland alveolus development	5/88	19/18866	2.1737297212552e-08	3.29375317085109e-07	1.43784173801135e-07	ESR1/VEGFA/CCND1/EGF/HIF1A	5
GO:0061377	mammary gland lobule development	5/88	19/18866	2.1737297212552e-08	3.29375317085109e-07	1.43784173801135e-07	ESR1/VEGFA/CCND1/EGF/HIF1A	5
GO:0002793	positive regulation of peptide secretion	10/88	193/18866	2.24649933875048e-08	3.38965469846908e-07	1.47970620447122e-07	ACHE/EGFR/IL10/IL6/IL2/IFNG/HIF1A/GJA1/IL1A/PPARD	10
GO:0032637	interleukin-8 production	8/88	101/18866	2.3001287628427e-08	3.42719185663562e-07	1.49609252425251e-07	NOS2/RELA/IL10/IL6/F3/IL1B/SERPINE1/CRP	8
GO:0042102	positive regulation of T cell proliferation	8/88	101/18866	2.3001287628427e-08	3.42719185663562e-07	1.49609252425251e-07	IL6/IL2/IL4/CD40LG/IL1B/VCAM1/IL1A/IGF2	8
GO:1902882	regulation of response to oxidative stress	8/88	101/18866	2.3001287628427e-08	3.42719185663562e-07	1.49609252425251e-07	AKT1/IL10/MET/MMP3/SOD1/HIF1A/ALOX5/NFE2L2	8
GO:0061008	hepaticobiliary system development	9/88	144/18866	2.34147845558596e-08	3.47038694332003e-07	1.51494873335206e-07	JUN/RELA/EGFR/CCND1/IL10/IL6/PCNA/HMOX1/MET	9
GO:0032768	regulation of monooxygenase activity	7/88	66/18866	2.34852807685528e-08	3.47038694332003e-07	1.51494873335206e-07	EGFR/AKT1/IFNG/HIF1A/IL1B/NOS3/IL1A	7
GO:0033135	regulation of peptidyl-serine phosphorylation	9/88	145/18866	2.48700622581652e-08	3.65989064342382e-07	1.59767391504696e-07	PTGS2/BCL2/BAX/EGFR/AKT1/VEGFA/IL6/APP/IFNG	9
GO:0050918	positive chemotaxis	7/88	67/18866	2.61267545160906e-08	3.81626670750241e-07	1.66593769198931e-07	VEGFA/MET/F7/F3/CXCL8/CXCL10/KDR	7
GO:0031668	cellular response to extracellular stimulus	11/88	253/18866	2.61461225765685e-08	3.81626670750241e-07	1.66593769198931e-07	BCL2/JUN/CDKN1A/MAPK1/MDM2/PPARG/HMOX1/ICAM1/VCAM1/NFE2L2/MAPK8	11
GO:0043112	receptor metabolic process	10/88	198/18866	2.86433512550046e-08	4.16376520682507e-07	1.81763328674249e-07	ACHE/VEGFA/IL10/PPARG/IFNG/INSR/EGF/HIF1A/SELE/CXCL8	10
GO:0043279	response to alkaloid	8/88	104/18866	2.89853482440801e-08	4.18385431207679e-07	1.82640290380604e-07	OPRM1/CASP3/RELA/MDM2/PPARG/ICAM1/SLC6A3/CCNA2	8
GO:0045428	regulation of nitric oxide biosynthetic process	7/88	68/18866	2.90155444461701e-08	4.18385431207679e-07	1.82640290380604e-07	PTGS2/AKT1/IL10/ICAM1/IFNG/INSR/IL1B	7
GO:1902895	positive regulation of pri-miRNA transcription by RNA polymerase II	6/88	40/18866	2.92812106333192e-08	4.20520518974898e-07	1.83572332991809e-07	JUN/RELA/IL10/PPARG/HIF1A/NR3C1	6
GO:0042692	muscle cell differentiation	13/88	390/18866	3.04880624498434e-08	4.3610124528256e-07	1.90373880476285e-07	RXRA/BCL2/CASP3/AKT1/VEGFA/RB1/MDM2/CCNB1/IL4/CXCL10/CHUK/IGF2/MAPK14	13
GO:0052547	regulation of peptidase activity	14/88	466/18866	3.14011077619001e-08	4.47177431529732e-07	1.95209034192451e-07	PTGS2/BAX/CASP9/CASP8/AKT1/VEGFA/MMP9/MDM2/APP/PPARG/BIRC5/F3/SERPINE1/MAPK14	14
GO:0014074	response to purine-containing compound	9/88	149/18866	3.15125035641758e-08	4.47177431529732e-07	1.95209034192451e-07	PTGS2/RELA/APP/PPARG/SOD1/STAT1/IL1B/THBD/SLC6A3	9
GO:0042698	ovulation cycle	7/88	69/18866	3.21702423689487e-08	4.52916483115593e-07	1.97714336647952e-07	PGR/ESR1/OPRM1/CASP3/EGFR/PCNA/NOS3	7
GO:0048662	negative regulation of smooth muscle cell proliferation	7/88	69/18866	3.21702423689487e-08	4.52916483115593e-07	1.97714336647952e-07	CDKN1A/IL10/PPARG/HMOX1/IFNG/NOS3/PPARD	7
GO:0032091	negative regulation of protein binding	8/88	106/18866	3.36817609994448e-08	4.72337166015743e-07	2.06192163311358e-07	ADRB2/BAX/MAP2/AKT1/CDKN1A/IL10/MET/MAPK8	8
GO:0051235	maintenance of location	12/88	324/18866	3.43370907393304e-08	4.79646236265021e-07	2.09382835388269e-07	BAX/AKT1/IL10/IL6/PPARG/GJA1/IL1B/PPARD/CRP/CXCL10/HK2/APOB	12
GO:0030198	extracellular matrix organization	13/88	395/18866	3.54039700178902e-08	4.92624890210021e-07	2.1504848468782e-07	MMP2/MMP9/RB1/IL6/APP/MMP1/ICAM1/MMP3/VCAM1/SERPINE1/COL3A1/SPP1/KDR	13
GO:1903426	regulation of reactive oxygen species biosynthetic process	8/88	107/18866	3.62662655699789e-08	5.02667308830406e-07	2.19432361649444e-07	PTGS2/AKT1/IL10/ICAM1/IFNG/INSR/IL1B/ALOX5	8
GO:0043062	extracellular structure organization	13/88	396/18866	3.64689724365572e-08	5.03525271942581e-07	2.19806893409528e-07	MMP2/MMP9/RB1/IL6/APP/MMP1/ICAM1/MMP3/VCAM1/SERPINE1/COL3A1/SPP1/KDR	13
GO:0071887	leukocyte apoptotic process	8/88	108/18866	3.90198919964471e-08	5.36673591458826e-07	2.34277327249923e-07	BAX/CASP9/CASP3/AKT1/IL10/IL6/IL2/HIF1A	8
GO:0061180	mammary gland epithelium development	7/88	71/18866	3.93570638554331e-08	5.39237012823866e-07	2.35396352884079e-07	PGR/ESR1/BAX/AKT1/CCND1/MAPK1/HIF1A	7
GO:0033138	positive regulation of peptidyl-serine phosphorylation	8/88	109/18866	4.19518060969951e-08	5.72594116804788e-07	2.4995792865345e-07	PTGS2/BCL2/EGFR/AKT1/VEGFA/IL6/APP/IFNG	8
GO:0032147	activation of protein kinase activity	12/88	331/18866	4.3416310280364e-08	5.90329754990805e-07	2.57700172686731e-07	ADRB2/EGFR/AKT1/VEGFA/MAPK1/IL4/INSR/CD40LG/EGF/SOD1/IL1B/MAPK14	12
GO:0150077	regulation of neuroinflammatory response	6/88	43/18866	4.59895766422388e-08	6.22949719972143e-07	2.71939960767305e-07	PTGS2/MMP9/IL6/IL4/MMP3/IL1B	6
GO:0002573	myeloid leukocyte differentiation	10/88	210/18866	4.99682425137002e-08	6.74288434826385e-07	2.94351156495799e-07	JUN/CASP8/VEGFA/MMP9/RB1/APP/PPARG/IFNG/IL4/MAPK14	10
GO:0043393	regulation of protein binding	10/88	211/18866	5.22563758897103e-08	7.02514286397008e-07	3.06672756012823e-07	ADRB2/BAX/MAP2/AKT1/CDKN1A/MMP9/IL10/APP/MET/MAPK8	10
GO:0006801	superoxide metabolic process	7/88	74/18866	5.26594852145626e-08	7.05282094109648e-07	3.07881003639647e-07	NOS2/EGFR/SOD1/NOS3/MPO/NFE2L2/CRP	7
GO:0032963	collagen metabolic process	8/88	113/18866	5.5659681508149e-08	7.42682914452018e-07	3.242078070565e-07	MMP2/MMP9/IL6/MMP1/PPARG/MMP3/HIF1A/PPARD	8
GO:0043627	response to estrogen	7/88	75/18866	5.78622509926603e-08	7.69202265984212e-07	3.35784457922579e-07	ESR1/CCND1/MAPK1/MDM2/PPARG/HMOX1/F7	7
GO:0016049	cell growth	14/88	490/18866	5.85738893623732e-08	7.75778623554987e-07	3.38655274559062e-07	BCL2/MAP2/EGFR/AKT1/VEGFA/CDKN1A/RB1/APP/ERBB2/PPARG/IL2/GJA1/PPARD/SPP1	14
GO:0043523	regulation of neuron apoptotic process	10/88	214/18866	5.9685284560092e-08	7.87581467110291e-07	3.43807640328671e-07	BCL2/BAX/CASP9/JUN/CASP3/IL10/HMOX1/SOD1/HIF1A/CCL2	10
GO:0035094	response to nicotine	6/88	45/18866	6.0987014609383e-08	7.98862872685544e-07	3.48732379663447e-07	BCL2/CASP3/RELA/MAPK1/HMOX1/SLC6A3	6
GO:0045429	positive regulation of nitric oxide biosynthetic process	6/88	45/18866	6.0987014609383e-08	7.98862872685544e-07	3.48732379663447e-07	PTGS2/AKT1/ICAM1/IFNG/INSR/IL1B	6
GO:1904996	positive regulation of leukocyte adhesion to vascular endothelial cell	5/88	23/18866	6.19864012066529e-08	8.08990404069309e-07	3.53153411407861e-07	RELA/IL6/ICAM1/SELE/ALOX5	5
GO:0007596	blood coagulation	12/88	343/18866	6.40857605881546e-08	8.33347926775421e-07	3.63786346228644e-07	MAPK1/IL6/CD40LG/F7/PLAU/F3/NOS3/PLAT/THBD/SERPINE1/NFE2L2/COL3A1	12
GO:0043467	regulation of generation of precursor metabolites and energy	9/88	162/18866	6.49875362534036e-08	8.42012426239751e-07	3.67568711913797e-07	NOS2/AKT1/APP/CCNB1/IFNG/IL4/INSR/HIF1A/IGF2	9
GO:1903201	regulation of oxidative stress-induced cell death	7/88	77/18866	6.95801436455504e-08	8.98262071034254e-07	3.92123705211291e-07	AKT1/IL10/MET/MMP3/SOD1/HIF1A/NFE2L2	7
GO:1904407	positive regulation of nitric oxide metabolic process	6/88	46/18866	6.9874029110033e-08	8.98811252149201e-07	3.9236344252245e-07	PTGS2/AKT1/ICAM1/IFNG/INSR/IL1B	6
GO:1903706	regulation of hemopoiesis	14/88	498/18866	7.15392647134814e-08	9.16933371381396e-07	4.00274399434419e-07	JUN/CASP8/RB1/ERBB2/IL2/IFNG/IL4/SOD1/HIF1A/STAT1/IL1B/IL1A/NFE2L2/MAPK14	14
GO:0043535	regulation of blood vessel endothelial cell migration	9/88	164/18866	7.22310582544468e-08	9.22145378142179e-07	4.02549627865551e-07	PTGS2/AKT1/VEGFA/PPARG/HMOX1/HIF1A/NOS3/NFE2L2/KDR	9
GO:0001558	regulation of cell growth	13/88	420/18866	7.24616474434989e-08	9.22145378142179e-07	4.02549627865551e-07	BCL2/MAP2/EGFR/AKT1/VEGFA/CDKN1A/RB1/ERBB2/PPARG/IL2/GJA1/PPARD/SPP1	13
GO:0007548	sex differentiation	11/88	280/18866	7.36142224305658e-08	9.33490990821642e-07	4.07502395910896e-07	PGR/ESR1/BCL2/BAX/CASP3/VEGFA/CCND1/ICAM1/INSR/SOD1/NOS3	11
GO:0007599	hemostasis	12/88	348/18866	7.50324196476711e-08	9.48112836254671e-07	4.13885357401883e-07	MAPK1/IL6/CD40LG/F7/PLAU/F3/NOS3/PLAT/THBD/SERPINE1/NFE2L2/COL3A1	12
GO:0061045	negative regulation of wound healing	7/88	78/18866	7.61531758632457e-08	9.58886467911855e-07	4.18588435156388e-07	PLAU/GJA1/NOS3/PLAT/THBD/SERPINE1/ALOX5	7
GO:0009615	response to virus	12/88	349/18866	7.74126532964764e-08	9.6792883981888e-07	4.22535755755151e-07	BCL2/RELA/IL6/IFNG/IL4/ODC1/STAT1/IL1B/CXCL10/CHUK/MAPK14/APOB	12
GO:0050817	coagulation	12/88	349/18866	7.74126532964764e-08	9.6792883981888e-07	4.22535755755151e-07	MAPK1/IL6/CD40LG/F7/PLAU/F3/NOS3/PLAT/THBD/SERPINE1/NFE2L2/COL3A1	12
GO:0030225	macrophage differentiation	6/88	47/18866	7.98013824378448e-08	9.91987642539557e-07	4.33038288557095e-07	CASP8/VEGFA/MMP9/RB1/APP/IFNG	6
GO:0009408	response to heat	9/88	166/18866	8.01690236839855e-08	9.91987642539557e-07	4.33038288557095e-07	PTGS2/AKT1/CDKN1A/MAPK1/HMOX1/SOD1/NOS3/IL1A/CXCL10	9
GO:2001242	regulation of intrinsic apoptotic signaling pathway	9/88	166/18866	8.01690236839855e-08	9.91987642539557e-07	4.33038288557095e-07	PTGS2/BCL2/BAX/AKT1/MMP9/MDM2/SOD1/HIF1A/NFE2L2	9
GO:0031669	cellular response to nutrient levels	10/88	221/18866	8.07500254015028e-08	9.95731347709566e-07	4.34672550527872e-07	BCL2/JUN/CDKN1A/MAPK1/MDM2/PPARG/HMOX1/ICAM1/NFE2L2/MAPK8	10
GO:0071260	cellular response to mechanical stimulus	7/88	79/18866	8.32432611927712e-08	1.02125087708428e-06	4.45812743057811e-07	PTGS2/CASP8/EGFR/AKT1/GJA1/IL1B/MAPK8	7
GO:0010822	positive regulation of mitochondrion organization	8/88	119/18866	8.33907315739964e-08	1.02125087708428e-06	4.45812743057811e-07	BCL2/BAX/CASP8/MMP9/HIF1A/HK2/KDR/MAPK8	8
GO:0034250	positive regulation of cellular amide metabolic process	9/88	167/18866	8.44157305341112e-08	1.03027526412963e-06	4.49752212617521e-07	RXRA/CASP3/RELA/MAPK1/IL6/APP/ERBB2/IFNG/NFE2L2	9
GO:1904036	negative regulation of epithelial cell apoptotic process	6/88	48/18866	9.08621575248904e-08	1.10518052826193e-06	4.82451054813507e-07	HMOX1/ICAM1/IL4/SERPINE1/NFE2L2/KDR	6
GO:0000082	G1/S transition of mitotic cell cycle	11/88	287/18866	9.4534994172278e-08	1.14595640393243e-06	5.00251191284525e-07	BCL2/BAX/EGFR/AKT1/CCND1/CDKN1A/RB1/MDM2/PCNA/CCNB1/CCL2	11
GO:0046697	decidualization	5/88	25/18866	9.71575456667857e-08	1.16981610540211e-06	5.10666809228578e-07	PTGS2/MAPK1/GJA1/PPARD/SPP1	5
GO:0050927	positive regulation of positive chemotaxis	5/88	25/18866	9.71575456667857e-08	1.16981610540211e-06	5.10666809228578e-07	VEGFA/F7/F3/CXCL8/KDR	5
GO:0045471	response to ethanol	8/88	122/18866	1.01232871301186e-07	1.21479445561423e-06	5.30301477003387e-07	MAOB/OPRM1/CASP8/CCND1/ICAM1/IL2/SOD1/SLC6A3	8
GO:0052548	regulation of endopeptidase activity	13/88	434/18866	1.05954905200122e-07	1.2672064916242e-06	5.53181216024578e-07	PTGS2/BAX/CASP9/CASP8/AKT1/VEGFA/MMP9/MDM2/APP/PPARG/BIRC5/F3/SERPINE1	13
GO:0051101	regulation of DNA binding	8/88	124/18866	1.1487132981677e-07	1.3692662514159e-06	5.97733972344805e-07	JUN/MMP9/RB1/PPARG/HMOX1/IFNG/EGF/MAPK8	8
GO:1903580	positive regulation of ATP metabolic process	6/88	50/18866	1.16785663189028e-07	1.38286599855617e-06	6.03670751165312e-07	APP/CCNB1/IFNG/IL4/INSR/HIF1A	6
GO:1904707	positive regulation of vascular associated smooth muscle cell proliferation	6/88	50/18866	1.16785663189028e-07	1.38286599855617e-06	6.03670751165312e-07	JUN/MMP2/MMP9/IL10/MDM2/GJA1	6
GO:0050926	regulation of positive chemotaxis	5/88	26/18866	1.19849703977446e-07	1.40738870363572e-06	6.14375794033842e-07	VEGFA/F7/F3/CXCL8/KDR	5
GO:0001659	temperature homeostasis	9/88	174/18866	1.20037347485708e-07	1.40738870363572e-06	6.14375794033842e-07	PTGS2/ADRB2/ACHE/VEGFA/RB1/IL4/GJA1/IL1B/IL1A	9
GO:0010469	regulation of signaling receptor activity	9/88	174/18866	1.20037347485708e-07	1.40738870363572e-06	6.14375794033842e-07	ADRB2/OPRM1/IL10/APP/IFNG/PLAU/EGF/CCL2/SERPINE1	9
GO:0008637	apoptotic mitochondrial changes	8/88	125/18866	1.22263091553822e-07	1.42880005031525e-06	6.23722617042716e-07	BCL2/BAX/JUN/CASP8/AKT1/MMP9/HK2/MAPK8	8
GO:0051052	regulation of DNA metabolic process	12/88	365/18866	1.25885403034136e-07	1.46633941775267e-06	6.40109901250211e-07	BAX/EGFR/AKT1/CDKN1A/MAPK1/IL10/IL6/PCNA/PPARG/IL2/IL4/GJA1	12
GO:0045913	positive regulation of carbohydrate metabolic process	7/88	84/18866	1.27646209983808e-07	1.48202223020162e-06	6.46956013007477e-07	AKT1/APP/IFNG/INSR/EGF/HIF1A/IGF2	7
GO:0048146	positive regulation of fibroblast proliferation	6/88	51/18866	1.31864546305325e-07	1.52604406986357e-06	6.66173129520685e-07	ESR1/JUN/EGFR/CDKN1A/CCNB1/CCNA2	6
GO:0071621	granulocyte chemotaxis	8/88	127/18866	1.3828014842326e-07	1.59512842181154e-06	6.96330934165348e-07	MAPK1/IL4/IL1B/CCL2/CXCL8/CXCL2/CXCL10/MAPK14	8
GO:0071695	anatomical structure maturation	10/88	235/18866	1.43329763429394e-07	1.64806184573477e-06	7.19438277765415e-07	PGR/BCL2/VEGFA/CDKN1A/MMP2/RB1/APP/PPARG/CCNB1/HIF1A	10
GO:0051897	positive regulation of protein kinase B signaling	9/88	178/18866	1.45770323725526e-07	1.67075217193103e-06	7.29343421339253e-07	ESR1/EGFR/ERBB2/INSR/MET/F7/EGF/F3/IGF2	9
GO:0048143	astrocyte activation	5/88	27/18866	1.46549561990521e-07	1.67431704050513e-06	7.3089961470302e-07	EGFR/IL6/APP/IFNG/IL1B	5
GO:0048260	positive regulation of receptor-mediated endocytosis	6/88	52/18866	1.48509578123483e-07	1.68593730593516e-06	7.35972278553466e-07	VEGFA/IL4/INSR/EGF/SELE/SERPINE1	6
GO:0050999	regulation of nitric-oxide synthase activity	6/88	52/18866	1.48509578123483e-07	1.68593730593516e-06	7.35972278553466e-07	EGFR/AKT1/HIF1A/IL1B/NOS3/IL1A	6
GO:0001776	leukocyte homeostasis	7/88	86/18866	1.5029235957895e-07	1.70077682865293e-06	7.42450264009269e-07	BCL2/BAX/CASP3/AKT1/IL6/IL2/HIF1A	7
GO:0048469	cell maturation	9/88	179/18866	1.5290811309978e-07	1.7249192821603e-06	7.52989313388591e-07	PGR/BCL2/VEGFA/CDKN1A/RB1/APP/PPARG/CCNB1/HIF1A	9
GO:0010594	regulation of endothelial cell migration	10/88	238/18866	1.61279588967738e-07	1.8136346231089e-06	7.91716750874395e-07	PTGS2/AKT1/VEGFA/PPARG/HMOX1/MET/HIF1A/NOS3/NFE2L2/KDR	10
GO:0061756	leukocyte adhesion to vascular endothelial cell	6/88	53/18866	1.66845093632444e-07	1.87033872987341e-06	8.1647013316916e-07	RELA/IL6/ICAM1/SELE/VCAM1/ALOX5	6
GO:0010575	positive regulation of vascular endothelial growth factor production	5/88	28/18866	1.77754782650063e-07	1.96796007045395e-06	8.59085359850233e-07	PTGS2/IL6/HIF1A/IL1B/IL1A	5
GO:0030194	positive regulation of blood coagulation	5/88	28/18866	1.77754782650063e-07	1.96796007045395e-06	8.59085359850233e-07	F7/F3/THBD/SERPINE1/NFE2L2	5
GO:0032800	receptor biosynthetic process	5/88	28/18866	1.77754782650063e-07	1.96796007045395e-06	8.59085359850233e-07	ACHE/IL10/PPARG/IFNG/HIF1A	5
GO:1900048	positive regulation of hemostasis	5/88	28/18866	1.77754782650063e-07	1.96796007045395e-06	8.59085359850233e-07	F7/F3/THBD/SERPINE1/NFE2L2	5
GO:0071347	cellular response to interleukin-1	9/88	183/18866	1.84592180971488e-07	2.03735073812975e-06	8.89376882328514e-07	RELA/IL6/ICAM1/HIF1A/IL1B/CCL2/CXCL8/IL1A/CHUK	9
GO:0001892	embryonic placenta development	7/88	89/18866	1.90563677645565e-07	2.09035494251699e-06	9.12515124147149e-07	CASP8/EGFR/AKT1/MAPK1/IL10/HIF1A/IGF2	7
GO:0008625	extrinsic apoptotic signaling pathway via death domain receptors	7/88	89/18866	1.90563677645565e-07	2.09035494251699e-06	9.12515124147149e-07	BCL2/BAX/CASP8/HMOX1/ICAM1/NOS3/SERPINE1	7
GO:0046683	response to organophosphorus	8/88	134/18866	2.0935726394366e-07	2.28948494147562e-06	9.99442531557855e-07	PTGS2/RELA/APP/SOD1/STAT1/IL1B/THBD/SLC6A3	8
GO:0001701	in utero embryonic development	12/88	383/18866	2.1145233884782e-07	2.30534623085306e-06	1.00636655491437e-06	RXRA/CASP8/EGFR/AKT1/VEGFA/MAPK1/IL10/CCNB1/HIF1A/NOS3/IGF2/APOB	12
GO:0050820	positive regulation of coagulation	5/88	29/18866	2.14000468624228e-07	2.32603548875453e-06	1.0153981601975e-06	F7/F3/THBD/SERPINE1/NFE2L2	5
GO:0048565	digestive tract development	8/88	135/18866	2.21706141820368e-07	2.39669035798814e-06	1.04624155213011e-06	BCL2/EGFR/CDKN1A/RB1/CCNB1/HIF1A/CXCL8/COL3A1	8
GO:0061138	morphogenesis of a branching epithelium	9/88	187/18866	2.21841305507292e-07	2.39669035798814e-06	1.04624155213011e-06	RXRA/PGR/ESR1/BCL2/VEGFA/IL10/MET/EGF/KDR	9
GO:0043534	blood vessel endothelial cell migration	9/88	189/18866	2.42801284308041e-07	2.61523311049866e-06	1.14164332475848e-06	PTGS2/AKT1/VEGFA/PPARG/HMOX1/HIF1A/NOS3/NFE2L2/KDR	9
GO:0043457	regulation of cellular respiration	5/88	30/18866	2.55860204777598e-07	2.74761589274681e-06	1.19943317112432e-06	NOS2/CCNB1/IFNG/IL4/HIF1A	5
GO:0014909	smooth muscle cell migration	7/88	93/18866	2.58099582861661e-07	2.75511674123373e-06	1.20270756130037e-06	BCL2/MDM2/PLAU/PLAT/SERPINE1/NFE2L2/PPARD	7
GO:0032677	regulation of interleukin-8 production	7/88	93/18866	2.58099582861661e-07	2.75511674123373e-06	1.20270756130037e-06	RELA/IL10/IL6/F3/IL1B/SERPINE1/CRP	7
GO:0001541	ovarian follicle development	6/88	57/18866	2.59824258466268e-07	2.75706690882901e-06	1.2035588796048e-06	ESR1/BCL2/BAX/VEGFA/ICAM1/SOD1	6
GO:0045840	positive regulation of mitotic nuclear division	6/88	57/18866	2.59824258466268e-07	2.75706690882901e-06	1.2035588796048e-06	RB1/INSR/EGF/IL1B/IL1A/IGF2	6
GO:0010821	regulation of mitochondrion organization	9/88	191/18866	2.65462025631355e-07	2.80027198719093e-06	1.22241945043099e-06	BCL2/BAX/CASP8/AKT1/MMP9/HIF1A/HK2/KDR/MAPK8	9
GO:0035265	organ growth	9/88	191/18866	2.65462025631355e-07	2.80027198719093e-06	1.22241945043099e-06	RXRA/ESR1/BCL2/AKT1/MAPK1/CCNB1/SOD1/GJA1/MAPK14	9
GO:1901992	positive regulation of mitotic cell cycle phase transition	7/88	94/18866	2.77819539641513e-07	2.92200786399427e-06	1.27556153959246e-06	EGFR/AKT1/CCND1/RB1/MDM2/APP/CCNB1	7
GO:0051896	regulation of protein kinase B signaling	10/88	253/18866	2.84043358537441e-07	2.97870689187651e-06	1.30031270477242e-06	ESR1/EGFR/AKT1/ERBB2/INSR/MET/F7/EGF/F3/IGF2	10
GO:0045926	negative regulation of growth	10/88	254/18866	2.94568624389297e-07	3.08005087957931e-06	1.34455300082895e-06	ADRB2/BCL2/MAP2/CDKN1A/RB1/PPARG/HIF1A/GJA1/PPARD/SPP1	10
GO:0010959	regulation of metal ion transport	12/88	396/18866	3.02296991850816e-07	3.15164443982075e-06	1.37580616515194e-06	PTGS2/ADRB2/BCL2/BAX/AKT1/ICAM1/IFNG/EGF/GJA1/CCL2/NOS3/CXCL10	12
GO:0010623	programmed cell death involved in cell development	4/88	13/18866	3.05984722820733e-07	3.18081793257832e-06	1.38854144413448e-06	BCL2/BAX/IL1B/IL1A	4
GO:0042176	regulation of protein catabolic process	12/88	397/18866	3.1054844729197e-07	3.21890216671329e-06	1.40516658225474e-06	NOS2/RELA/EGFR/AKT1/IL10/MDM2/IFNG/EGF/ODC1/GJA1/IL1B/NFE2L2	12
GO:0031663	lipopolysaccharide-mediated signaling pathway	6/88	59/18866	3.20216009551886e-07	3.30951575190042e-06	1.44472267163203e-06	AKT1/MAPK1/IL1B/CCL2/NOS3/MAPK14	6
GO:0070371	ERK1 and ERK2 cascade	11/88	325/18866	3.29082761593655e-07	3.3913543384983e-06	1.48044815848139e-06	OPRM1/JUN/EGFR/MAPK1/APP/ERBB2/ICAM1/EGF/IL1B/CCL2/KDR	11
GO:0071674	mononuclear cell migration	7/88	97/18866	3.44758507760233e-07	3.53253989613351e-06	1.54208073294654e-06	MAPK1/IL6/IL4/CCL2/SERPINE1/CXCL10/MAPK14	7
GO:1901655	cellular response to ketone	7/88	97/18866	3.44758507760233e-07	3.53253989613351e-06	1.54208073294654e-06	CASP9/EGFR/AKT1/PPARG/ICAM1/SPP1/NR3C1	7
GO:1903428	positive regulation of reactive oxygen species biosynthetic process	6/88	60/18866	3.54471965898795e-07	3.62169071444026e-06	1.58099827196365e-06	PTGS2/AKT1/ICAM1/IFNG/INSR/IL1B	6
GO:0042113	B cell activation	11/88	328/18866	3.60553820124707e-07	3.67333464605685e-06	1.6035427057878e-06	BCL2/BAX/CASP3/CASP8/CDKN1A/IL10/IL6/IL2/IL4/CD40LG/VCAM1	11
GO:2001243	negative regulation of intrinsic apoptotic signaling pathway	7/88	98/18866	3.69884959906158e-07	3.75769493359211e-06	1.64036900580393e-06	PTGS2/BCL2/AKT1/MMP9/MDM2/HIF1A/NFE2L2	7
GO:0050730	regulation of peptidyl-tyrosine phosphorylation	10/88	263/18866	4.05813901546768e-07	4.10781260053047e-06	1.79320796143491e-06	EGFR/VEGFA/IL6/APP/ICAM1/IL2/IFNG/IL4/EGF/IGF2	10
GO:0008202	steroid metabolic process	11/88	332/18866	4.06645878240432e-07	4.10781260053047e-06	1.79320796143491e-06	RXRA/ESR1/PON1/APP/IFNG/IL4/SOD1/IL1B/PPARD/SPP1/APOB	11
GO:0001763	morphogenesis of a branching structure	9/88	201/18866	4.08538042999158e-07	4.11530152609856e-06	1.79647714682802e-06	RXRA/PGR/ESR1/BCL2/VEGFA/IL10/MET/EGF/KDR	9
GO:0033157	regulation of intracellular protein transport	10/88	264/18866	4.20198888469332e-07	4.20905105088609e-06	1.83740218664314e-06	PTGS2/BCL2/CASP8/MAPK1/MDM2/ERBB2/IFNG/IL1B/MAPK14/MAPK8	10
GO:0043406	positive regulation of MAP kinase activity	10/88	264/18866	4.20198888469332e-07	4.20905105088609e-06	1.83740218664314e-06	EGFR/VEGFA/MAPK1/ERBB2/INSR/CD40LG/EGF/SOD1/IL1B/MAPK14	10
GO:0045807	positive regulation of endocytosis	7/88	100/18866	4.24781085984601e-07	4.23124558072683e-06	1.8470908972736e-06	VEGFA/PPARG/IL4/INSR/EGF/SELE/SERPINE1	7
GO:0070301	cellular response to hydrogen peroxide	7/88	100/18866	4.24781085984601e-07	4.23124558072683e-06	1.8470908972736e-06	RELA/IL10/IL6/MDM2/PCNA/MET/NFE2L2	7
GO:0002260	lymphocyte homeostasis	6/88	62/18866	4.32031684387534e-07	4.27962687914078e-06	1.86821107434528e-06	BCL2/BAX/CASP3/AKT1/IL2/HIF1A	6
GO:0030888	regulation of B cell proliferation	6/88	62/18866	4.32031684387534e-07	4.27962687914078e-06	1.86821107434528e-06	BCL2/CASP3/CDKN1A/IL10/IL2/IL4	6
GO:0045639	positive regulation of myeloid cell differentiation	7/88	101/18866	4.54700858202614e-07	4.4917410743993e-06	1.96080655049281e-06	JUN/CASP8/RB1/IFNG/HIF1A/STAT1/MAPK14	7
GO:0046883	regulation of hormone secretion	10/88	267/18866	4.6607262725366e-07	4.59139315443275e-06	2.00430826799239e-06	NOS2/EGFR/IL6/IFNG/HIF1A/GJA1/IL1B/ALOX5/PPARD/SPP1	10
GO:0043524	negative regulation of neuron apoptotic process	8/88	149/18866	4.72506849691552e-07	4.64199036949722e-06	2.02639577239032e-06	BCL2/BAX/JUN/IL10/HMOX1/SOD1/HIF1A/CCL2	8
GO:0031571	mitotic G1 DNA damage checkpoint	6/88	63/18866	4.75732505567718e-07	4.66087517783606e-06	2.03463967053187e-06	BAX/CCND1/CDKN1A/MDM2/PCNA/CCNB1	6
GO:0000079	regulation of cyclin-dependent protein serine/threonine kinase activity	7/88	102/18866	4.86372993300854e-07	4.75210334438211e-06	2.07446404677931e-06	CASP3/EGFR/AKT1/CCND1/CDKN1A/CCNB1/CCNA2	7
GO:0045907	positive regulation of vasoconstriction	5/88	34/18866	4.92314034450437e-07	4.78400811737707e-06	2.0883916278318e-06	PTGS2/EGFR/AKT1/ICAM1/GJA1	5
GO:2000352	negative regulation of endothelial cell apoptotic process	5/88	34/18866	4.92314034450437e-07	4.78400811737707e-06	2.0883916278318e-06	ICAM1/IL4/SERPINE1/NFE2L2/KDR	5
GO:0097530	granulocyte migration	8/88	150/18866	4.97245410414841e-07	4.81883357084952e-06	2.10359419097193e-06	MAPK1/IL4/IL1B/CCL2/CXCL8/CXCL2/CXCL10/MAPK14	8
GO:0071383	cellular response to steroid hormone stimulus	9/88	206/18866	5.02343475936487e-07	4.85508181067264e-06	2.11941785153289e-06	RXRA/PGR/NR3C2/ESR1/CASP9/EGFR/ICAM1/PPARD/NR3C1	9
GO:0044783	G1 DNA damage checkpoint	6/88	64/18866	5.22993630093699e-07	5.02748715380394e-06	2.19467898536773e-06	BAX/CCND1/CDKN1A/MDM2/PCNA/CCNB1	6
GO:0044819	mitotic G1/S transition checkpoint	6/88	64/18866	5.22993630093699e-07	5.02748715380394e-06	2.19467898536773e-06	BAX/CCND1/CDKN1A/MDM2/PCNA/CCNB1	6
GO:0045930	negative regulation of mitotic cell cycle	11/88	341/18866	5.29883599887612e-07	5.08006368149624e-06	2.21763053092515e-06	BCL2/BAX/EGFR/CCND1/CDKN1A/IL10/RB1/MDM2/PCNA/CCNB1/CCL2	11
GO:0071312	cellular response to alkaloid	5/88	35/18866	5.72263803387167e-07	5.45710762910003e-06	2.38222377662644e-06	OPRM1/CASP3/MDM2/ICAM1/CCNA2	5
GO:1904031	positive regulation of cyclin-dependent protein kinase activity	5/88	35/18866	5.72263803387167e-07	5.45710762910003e-06	2.38222377662644e-06	EGFR/AKT1/CCND1/CDKN1A/CCNB1	5
GO:1905953	negative regulation of lipid localization	6/88	65/18866	5.74036350100126e-07	5.45945209563311e-06	2.38324722060047e-06	AKT1/IL6/PPARG/EGF/PPARD/CRP	6
GO:0034349	glial cell apoptotic process	4/88	15/18866	5.80001878961743e-07	5.48700190255871e-06	2.39527370231207e-06	CASP9/CASP3/RB1/CCL2	4
GO:0090594	inflammatory response to wounding	4/88	15/18866	5.80001878961743e-07	5.48700190255871e-06	2.39527370231207e-06	HMOX1/HIF1A/ALOX5/IL1A	4
GO:0034764	positive regulation of transmembrane transport	9/88	210/18866	5.90315283815545e-07	5.56983497341528e-06	2.43143331731274e-06	ADRB2/BAX/AKT1/IFNG/INSR/CCL2/NFE2L2/CXCL10/MAPK14	9
GO:0046824	positive regulation of nucleocytoplasmic transport	6/88	66/18866	6.2909145703328e-07	5.91880219448682e-06	2.58377006194041e-06	PTGS2/MAPK1/MDM2/IFNG/IL1B/MAPK14	6
GO:0014812	muscle cell migration	7/88	106/18866	6.32265782520683e-07	5.91880219448682e-06	2.58377006194041e-06	BCL2/MDM2/PLAU/PLAT/SERPINE1/NFE2L2/PPARD	7
GO:1904029	regulation of cyclin-dependent protein kinase activity	7/88	106/18866	6.32265782520683e-07	5.91880219448682e-06	2.58377006194041e-06	CASP3/EGFR/AKT1/CCND1/CDKN1A/CCNB1/CCNA2	7
GO:1901215	negative regulation of neuron death	9/88	212/18866	6.39100351698025e-07	5.96716150828234e-06	2.60488064193533e-06	BCL2/BAX/JUN/AKT1/IL10/HMOX1/SOD1/HIF1A/CCL2	9
GO:0034405	response to fluid shear stress	5/88	36/18866	6.62131813379106e-07	6.16610251209293e-06	2.69172554616561e-06	PTGS2/AKT1/GJA1/NOS3/NFE2L2	5
GO:0090276	regulation of peptide hormone secretion	9/88	213/18866	6.64776322652908e-07	6.17464968780987e-06	2.6954566958148e-06	NOS2/EGFR/IL6/IFNG/HIF1A/GJA1/IL1B/ALOX5/PPARD	9
GO:0030336	negative regulation of cell migration	11/88	350/18866	6.85034868893346e-07	6.34633339679432e-06	2.77040281038678e-06	BCL2/AKT1/PPARG/HMOX1/IL4/GJA1/CCL2/SERPINE1/NFE2L2/COL3A1/PPARD	11
GO:0040014	regulation of multicellular organism growth	6/88	68/18866	7.52210807280213e-07	6.95066110293034e-06	3.0342135922659e-06	ADRB2/BCL2/APP/SOD1/IGF2/SLC6A3	6
GO:1904994	regulation of leukocyte adhesion to vascular endothelial cell	5/88	37/18866	7.62787683333102e-07	7.03022875154425e-06	3.0689477329978e-06	RELA/IL6/ICAM1/SELE/ALOX5	5
GO:0051770	positive regulation of nitric-oxide synthase biosynthetic process	4/88	16/18866	7.70583859618855e-07	7.08382488945251e-06	3.09234437509068e-06	IFNG/STAT1/CCL2/KDR	4
GO:1902107	positive regulation of leukocyte differentiation	8/88	159/18866	7.74459910144188e-07	7.10120163762978e-06	3.09992995072559e-06	JUN/CASP8/RB1/IL2/IFNG/IL4/IL1B/IL1A	8
GO:1901989	positive regulation of cell cycle phase transition	7/88	110/18866	8.13273888979212e-07	7.4190495586471e-06	3.23868200149348e-06	EGFR/AKT1/CCND1/RB1/MDM2/APP/CCNB1	7
GO:1904659	glucose transmembrane transport	7/88	110/18866	8.13273888979212e-07	7.4190495586471e-06	3.23868200149348e-06	AKT1/INSR/IL1B/NFE2L2/PPARD/HK2/MAPK14	7
GO:0032386	regulation of intracellular transport	11/88	358/18866	8.55292155468799e-07	7.7825057199909e-06	3.39734368972875e-06	PTGS2/BCL2/CASP8/MAP2/MAPK1/MDM2/ERBB2/IFNG/IL1B/MAPK14/MAPK8	11
GO:0043542	endothelial cell migration	10/88	286/18866	8.7251222106383e-07	7.89899671525128e-06	3.44819619943414e-06	PTGS2/AKT1/VEGFA/PPARG/HMOX1/MET/HIF1A/NOS3/NFE2L2/KDR	10
GO:0051403	stress-activated MAPK cascade	10/88	286/18866	8.7251222106383e-07	7.89899671525128e-06	3.44819619943414e-06	EGFR/AKT1/VEGFA/MAPK1/APP/CD40LG/IL1B/CHUK/MAPK14/MAPK8	10
GO:0043029	T cell homeostasis	5/88	38/18866	8.75146782388607e-07	7.90284064096379e-06	3.44987421127673e-06	BCL2/BAX/CASP3/AKT1/IL2	5
GO:0021700	developmental maturation	10/88	287/18866	9.00598041529231e-07	8.11218790052526e-06	3.54126182046361e-06	PGR/BCL2/VEGFA/CDKN1A/MMP2/RB1/APP/PPARG/CCNB1/HIF1A	10
GO:0002064	epithelial cell development	9/88	221/18866	9.04428708188256e-07	8.12622377005328e-06	3.54738898239403e-06	PGR/ESR1/VEGFA/CDKN1A/ICAM1/MET/SOD1/HIF1A/IL1B	9
GO:0010876	lipid localization	12/88	440/18866	9.22483240398174e-07	8.26766934251597e-06	3.60913506268432e-06	RXRA/PON1/NOS2/AKT1/IL6/PPARG/EGF/IL1B/PPARD/CRP/SPP1/APOB	12
GO:0051785	positive regulation of nuclear division	6/88	71/18866	9.73323011513282e-07	8.70150772292874e-06	3.79852112124789e-06	RB1/INSR/EGF/IL1B/IL1A/IGF2	6
GO:0007259	receptor signaling pathway via JAK-STAT	8/88	164/18866	9.78990674137088e-07	8.73035074991079e-06	3.81111214003229e-06	IL10/IL6/IL2/IFNG/IL4/EGF/STAT1/CCL2	8
GO:1902105	regulation of leukocyte differentiation	10/88	290/18866	9.89655963376984e-07	8.80350677869675e-06	3.84304737807821e-06	JUN/CASP8/RB1/ERBB2/IL2/IFNG/IL4/SOD1/IL1B/IL1A	10
GO:0031649	heat generation	4/88	17/18866	1.00410103237618e-06	8.90983943369034e-06	3.88946540685352e-06	PTGS2/ADRB2/IL1B/IL1A	4
GO:0032409	regulation of transporter activity	10/88	291/18866	1.02100577043753e-06	9.03741741357574e-06	3.94515778415543e-06	ADRB2/OPRM1/BCL2/PON1/MMP9/APP/PPARG/IFNG/GJA1/CCL2	10
GO:2000146	negative regulation of cell motility	11/88	365/18866	1.03382536071028e-06	9.12409919508326e-06	3.98299749979644e-06	BCL2/AKT1/PPARG/HMOX1/IL4/GJA1/CCL2/SERPINE1/NFE2L2/COL3A1/PPARD	11
GO:0008645	hexose transmembrane transport	7/88	114/18866	1.0359016423948e-06	9.12409919508326e-06	3.98299749979644e-06	AKT1/INSR/IL1B/NFE2L2/PPARD/HK2/MAPK14	7
GO:1901990	regulation of mitotic cell cycle phase transition	12/88	448/18866	1.11419011067629e-06	9.78954259405016e-06	4.27348747997656e-06	BCL2/BAX/EGFR/AKT1/CCND1/CDKN1A/RB1/MDM2/APP/PCNA/CCNB1/CCL2	12
GO:0015749	monosaccharide transmembrane transport	7/88	116/18866	1.1650890376103e-06	1.02116627414079e-05	4.45775810829739e-06	AKT1/INSR/IL1B/NFE2L2/PPARD/HK2/MAPK14	7
GO:0051341	regulation of oxidoreductase activity	7/88	117/18866	1.23458173301196e-06	1.07942891864322e-05	4.71209550908954e-06	EGFR/AKT1/IFNG/HIF1A/IL1B/NOS3/IL1A	7
GO:0071548	response to dexamethasone	5/88	41/18866	1.29229960836923e-06	1.1243949877198e-05	4.90838857526335e-06	CASP9/EGFR/PCNA/ICAM1/NR3C1	5
GO:1902042	negative regulation of extrinsic apoptotic signaling pathway via death domain receptors	5/88	41/18866	1.29229960836923e-06	1.1243949877198e-05	4.90838857526335e-06	CASP8/HMOX1/ICAM1/NOS3/SERPINE1	5
GO:0034219	carbohydrate transmembrane transport	7/88	118/18866	1.30751433752214e-06	1.13487166771339e-05	4.95412305198094e-06	AKT1/INSR/IL1B/NFE2L2/PPARD/HK2/MAPK14	7
GO:0031098	stress-activated protein kinase signaling cascade	10/88	300/18866	1.34457376963088e-06	1.16421205815982e-05	5.08220441025258e-06	EGFR/AKT1/VEGFA/MAPK1/APP/CD40LG/IL1B/CHUK/MAPK14/MAPK8	10
GO:0007050	cell cycle arrest	9/88	234/18866	1.45364424501058e-06	1.25561155076277e-05	5.48119607259267e-06	BAX/CCND1/CDKN1A/RB1/MDM2/PCNA/CCNB1/IFNG/CXCL8	9
GO:0045444	fat cell differentiation	9/88	235/18866	1.5058249102063e-06	1.29754936840909e-05	5.66426973198716e-06	PTGS2/ADRB2/AKT1/CCND1/IL6/PPARG/ALOX5/PPARD/MAPK14	9
GO:0051099	positive regulation of binding	8/88	174/18866	1.52901944104753e-06	1.31121667174724e-05	5.72393242729646e-06	PON1/MMP9/RB1/APP/PPARG/IFNG/MET/EGF	8
GO:0097696	receptor signaling pathway via STAT	8/88	174/18866	1.52901944104753e-06	1.31121667174724e-05	5.72393242729646e-06	IL10/IL6/IL2/IFNG/IL4/EGF/STAT1/CCL2	8
GO:1900542	regulation of purine nucleotide metabolic process	7/88	121/18866	1.54832332289196e-06	1.32459430685685e-05	5.78233061659223e-06	NOS2/APP/IFNG/IL4/INSR/HIF1A/NOS3	7
GO:0021782	glial cell development	7/88	122/18866	1.63640708951053e-06	1.39660901004526e-05	6.09670070027412e-06	EGFR/AKT1/IL6/APP/IFNG/SOD1/IL1B	7
GO:0008631	intrinsic apoptotic signaling pathway in response to oxidative stress	5/88	43/18866	1.64782728403321e-06	1.39967467166337e-05	6.11008341598014e-06	BCL2/AKT1/SOD1/HIF1A/NFE2L2	5
GO:0046688	response to copper ion	5/88	43/18866	1.64782728403321e-06	1.39967467166337e-05	6.11008341598014e-06	APP/ICAM1/SOD1/IL1A/NFE2L2	5
GO:0016241	regulation of macroautophagy	8/88	176/18866	1.66593464422313e-06	1.41170196391988e-05	6.16258687299302e-06	ADRB2/CASP3/AKT1/HMOX1/IL4/HIF1A/KDR/MAPK8	8
GO:0006140	regulation of nucleotide metabolic process	7/88	123/18866	1.7286465808793e-06	1.4613806556086e-05	6.37945223203684e-06	NOS2/APP/IFNG/IL4/INSR/HIF1A/NOS3	7
GO:0022612	gland morphogenesis	7/88	124/18866	1.82519723692577e-06	1.53936446208645e-05	6.71987959871132e-06	RXRA/PGR/ESR1/BCL2/BAX/EGFR/IL6	7
GO:0010827	regulation of glucose transmembrane transport	6/88	79/18866	1.8335846841387e-06	1.54279972481882e-05	6.73487575622957e-06	AKT1/INSR/IL1B/NFE2L2/HK2/MAPK14	6
GO:0051767	nitric-oxide synthase biosynthetic process	4/88	20/18866	2.02232541942685e-06	1.68877843119579e-05	7.37212531927278e-06	IFNG/STAT1/CCL2/KDR	4
GO:0051769	regulation of nitric-oxide synthase biosynthetic process	4/88	20/18866	2.02232541942685e-06	1.68877843119579e-05	7.37212531927278e-06	IFNG/STAT1/CCL2/KDR	4
GO:1902004	positive regulation of amyloid-beta formation	4/88	20/18866	2.02232541942685e-06	1.68877843119579e-05	7.37212531927278e-06	CASP3/RELA/APP/IFNG	4
GO:0046879	hormone secretion	10/88	314/18866	2.0259674132634e-06	1.68877843119579e-05	7.37212531927278e-06	NOS2/EGFR/IL6/IFNG/HIF1A/GJA1/IL1B/ALOX5/PPARD/SPP1	10
GO:0050796	regulation of insulin secretion	8/88	181/18866	2.05470370247585e-06	1.70874893954736e-05	7.4593037717789e-06	NOS2/IL6/IFNG/HIF1A/GJA1/IL1B/ALOX5/PPARD	8
GO:0014002	astrocyte development	5/88	45/18866	2.07619785697964e-06	1.71863044827759e-05	7.50244011184406e-06	EGFR/IL6/APP/IFNG/IL1B	5
GO:1904646	cellular response to amyloid-beta	5/88	45/18866	2.07619785697964e-06	1.71863044827759e-05	7.50244011184406e-06	ADRB2/APP/ICAM1/GJA1/VCAM1	5
GO:0019915	lipid storage	6/88	81/18866	2.12494707805956e-06	1.75087805325829e-05	7.64321250730614e-06	IL6/PPARG/IL1B/PPARD/CRP/APOB	6
GO:0034644	cellular response to UV	6/88	81/18866	2.12494707805956e-06	1.75087805325829e-05	7.64321250730614e-06	PTGS2/BAX/CASP9/CDKN1A/MDM2/PCNA	6
GO:1905477	positive regulation of protein localization to membrane	7/88	127/18866	2.14233486464704e-06	1.76114700597191e-05	7.68804017972549e-06	BCL2/CASP8/EGFR/AKT1/ERBB2/IFNG/MAPK8	7
GO:0040013	negative regulation of locomotion	11/88	397/18866	2.33774382148843e-06	1.91737887744097e-05	8.37004849654114e-06	BCL2/AKT1/PPARG/HMOX1/IL4/GJA1/CCL2/SERPINE1/NFE2L2/COL3A1/PPARD	11
GO:0034101	erythrocyte homeostasis	7/88	129/18866	2.37836031212606e-06	1.94622802658187e-05	8.49598540981078e-06	CASP3/VEGFA/RB1/HMOX1/HIF1A/STAT1/MAPK14	7
GO:0051051	negative regulation of transport	12/88	483/18866	2.43456914578833e-06	1.98767563135596e-05	8.67691911368445e-06	PTGS2/MAOB/OPRM1/BCL2/AKT1/MMP9/HMOX1/ICAM1/EGF/GJA1/IL1B/NOS3	12
GO:0014855	striated muscle cell proliferation	6/88	83/18866	2.45302010694979e-06	1.99363634146647e-05	8.70293975743193e-06	RXRA/MAPK1/CCNB1/GJA1/PPARD/MAPK14	6
GO:0048708	astrocyte differentiation	6/88	83/18866	2.45302010694979e-06	1.99363634146647e-05	8.70293975743193e-06	EGFR/MAPK1/IL6/APP/IFNG/IL1B	6
GO:0061042	vascular wound healing	4/88	21/18866	2.4892815124135e-06	2.01851943047408e-05	8.81156339159619e-06	VEGFA/SERPINE1/ALOX5/KDR	4
GO:0051271	negative regulation of cellular component movement	11/88	400/18866	2.51360779520809e-06	2.03363381802356e-05	8.87754313001572e-06	BCL2/AKT1/PPARG/HMOX1/IL4/GJA1/CCL2/SERPINE1/NFE2L2/COL3A1/PPARD	11
GO:0006953	acute-phase response	5/88	47/18866	2.58766555548744e-06	2.08072647783757e-05	9.08311952971011e-06	PTGS2/IL6/IL1B/IL1A/CRP	5
GO:0046677	response to antibiotic	5/88	47/18866	2.58766555548744e-06	2.08072647783757e-05	9.08311952971011e-06	CASP9/CASP3/CASP8/MDM2/SOD1	5
GO:1901991	negative regulation of mitotic cell cycle phase transition	9/88	251/18866	2.58988158854404e-06	2.08072647783757e-05	9.08311952971011e-06	BCL2/BAX/CCND1/CDKN1A/RB1/MDM2/PCNA/CCNB1/CCL2	9
GO:1901987	regulation of cell cycle phase transition	12/88	486/18866	2.59508951094954e-06	2.08072647783757e-05	9.08311952971011e-06	BCL2/BAX/EGFR/AKT1/CCND1/CDKN1A/RB1/MDM2/APP/PCNA/CCNB1/CCL2	12
GO:0009895	negative regulation of catabolic process	10/88	323/18866	2.60820665956094e-06	2.08190781575668e-05	9.08827649466369e-06	BCL2/NOS2/RELA/EGFR/AKT1/IL10/HMOX1/MET/IL1B/MAPK14	10
GO:0009914	hormone transport	10/88	323/18866	2.60820665956094e-06	2.08190781575668e-05	9.08827649466369e-06	NOS2/EGFR/IL6/IFNG/HIF1A/GJA1/IL1B/ALOX5/PPARD/SPP1	10
GO:0008217	regulation of blood pressure	8/88	187/18866	2.6207768675724e-06	2.0872824228149e-05	9.11173858776197e-06	PTGS2/ADRB2/NOS2/PPARG/HMOX1/SOD1/GJA1/NOS3	8
GO:0010508	positive regulation of autophagy	7/88	131/18866	2.63573315931085e-06	2.09452928393235e-05	9.14337374329353e-06	ADRB2/HMOX1/IFNG/IL4/HIF1A/HK2/KDR	7
GO:0043122	regulation of I-kappaB kinase/NF-kappaB signaling	9/88	252/18866	2.67566054397536e-06	2.12154370404787e-05	9.26130140440064e-06	ESR1/CASP8/RELA/AKT1/HMOX1/STAT1/GJA1/IL1B/CHUK	9
GO:0030217	T cell differentiation	9/88	253/18866	2.76387593196282e-06	2.18181464297992e-05	9.52440573277765e-06	BCL2/IL6/ERBB2/IL2/IFNG/IL4/SOD1/IL1B/IL1A	9
GO:0051924	regulation of calcium ion transport	9/88	253/18866	2.76387593196282e-06	2.18181464297992e-05	9.52440573277765e-06	PTGS2/BCL2/BAX/ICAM1/EGF/GJA1/CCL2/NOS3/CXCL10	9
GO:0043154	negative regulation of cysteine-type endopeptidase activity involved in apoptotic process	6/88	85/18866	2.82126076058721e-06	2.22220891626869e-05	9.70074126582617e-06	PTGS2/AKT1/VEGFA/MMP9/MDM2/BIRC5	6
GO:0042770	signal transduction in response to DNA damage	7/88	133/18866	2.915966431908e-06	2.2917573539567e-05	1.00043452134634e-05	BAX/CASP9/CDKN1A/MDM2/PCNA/CCNB1/MAPK14	7
GO:0030308	negative regulation of cell growth	8/88	190/18866	2.95026647030085e-06	2.31363002144646e-05	1.00998272748295e-05	BCL2/MAP2/CDKN1A/RB1/PPARG/GJA1/PPARD/SPP1	8
GO:0006898	receptor-mediated endocytosis	10/88	328/18866	2.99074500957162e-06	2.34024160924029e-05	1.02159964279505e-05	ADRB2/ACHE/VEGFA/IL4/INSR/EGF/SELE/CXCL8/SERPINE1/APOB	10
GO:0014910	regulation of smooth muscle cell migration	6/88	86/18866	3.02158339066282e-06	2.35407019716999e-05	1.02763631885173e-05	BCL2/MDM2/PLAU/SERPINE1/NFE2L2/PPARD	6
GO:0097756	negative regulation of blood vessel diameter	6/88	86/18866	3.02158339066282e-06	2.35407019716999e-05	1.02763631885173e-05	PTGS2/EGFR/AKT1/ICAM1/GJA1/CRP	6
GO:0010888	negative regulation of lipid storage	4/88	22/18866	3.03163530054172e-06	2.35676692059504e-05	1.02881353563006e-05	IL6/PPARG/PPARD/CRP	4
GO:0030072	peptide hormone secretion	9/88	257/18866	3.14226639657504e-06	2.43747172107426e-05	1.06404408405544e-05	NOS2/EGFR/IL6/IFNG/HIF1A/GJA1/IL1B/ALOX5/PPARD	9
GO:0071375	cellular response to peptide hormone stimulus	10/88	330/18866	3.15690742637669e-06	2.44352834561105e-05	1.06668801852737e-05	RELA/AKT1/MDM2/PPARG/INSR/STAT1/IL1B/NFE2L2/IGF2/CCNA2	10
GO:0002673	regulation of acute inflammatory response	5/88	49/18866	3.19331383481101e-06	2.46105393820779e-05	1.07433857010543e-05	PTGS2/IL6/PPARG/IL4/IL1B	5
GO:0007595	lactation	5/88	49/18866	3.19331383481101e-06	2.46105393820779e-05	1.07433857010543e-05	VEGFA/CCND1/HIF1A/HK2/SLC6A3	5
GO:0003158	endothelium development	7/88	135/18866	3.22065042930062e-06	2.47678407208151e-05	1.08120533936679e-05	VEGFA/ICAM1/MET/GJA1/IL1B/CXCL10/KDR	7
GO:0060562	epithelial tube morphogenesis	10/88	331/18866	3.24295876334632e-06	2.48858809822456e-05	1.08635822137849e-05	PGR/ESR1/BCL2/CASP3/VEGFA/MET/EGF/HIF1A/CXCL10/KDR	10
GO:0001774	microglial cell activation	5/88	50/18866	3.53515029832456e-06	2.69545788204874e-05	1.17666432328926e-05	JUN/IL6/APP/IFNG/IL4	5
GO:0002269	leukocyte activation involved in inflammatory response	5/88	50/18866	3.53515029832456e-06	2.69545788204874e-05	1.17666432328926e-05	JUN/IL6/APP/IFNG/IL4	5
GO:0030195	negative regulation of blood coagulation	5/88	50/18866	3.53515029832456e-06	2.69545788204874e-05	1.17666432328926e-05	PLAU/NOS3/PLAT/THBD/SERPINE1	5
GO:0030183	B cell differentiation	7/88	137/18866	3.55145504526742e-06	2.70212834933538e-05	1.17957622220192e-05	BCL2/BAX/IL10/IL6/IL4/CD40LG/VCAM1	7
GO:0050731	positive regulation of peptidyl-tyrosine phosphorylation	8/88	195/18866	3.57762820204018e-06	2.71626294065726e-05	1.18574647974647e-05	VEGFA/IL6/ICAM1/IL2/IFNG/IL4/EGF/IGF2	8
GO:0031281	positive regulation of cyclase activity	4/88	23/18866	3.656824542507e-06	2.76465212769662e-05	1.2068701004869e-05	NOS2/NOS3/MAPK14/MAPK8	4
GO:1901522	positive regulation of transcription from RNA polymerase II promoter involved in cellular response to chemical stimulus	4/88	23/18866	3.656824542507e-06	2.76465212769662e-05	1.2068701004869e-05	RELA/VEGFA/HIF1A/NFE2L2	4
GO:0050728	negative regulation of inflammatory response	8/88	196/18866	3.71581123177293e-06	2.80332087865401e-05	1.22375040122568e-05	IL10/RB1/PPARG/IL2/IL4/SOD1/ALOX5/PPARD	8
GO:0071675	regulation of mononuclear cell migration	5/88	51/18866	3.90507266267446e-06	2.93372685750501e-05	1.28067730180147e-05	MAPK1/IL4/SERPINE1/CXCL10/MAPK14	5
GO:1900047	negative regulation of hemostasis	5/88	51/18866	3.90507266267446e-06	2.93372685750501e-05	1.28067730180147e-05	PLAU/NOS3/PLAT/THBD/SERPINE1	5
GO:0070542	response to fatty acid	6/88	90/18866	3.94225713996145e-06	2.95545315146795e-05	1.29016161062845e-05	PTGS2/PON1/AKT1/PPARG/CCNB1/APOB	6
GO:0030522	intracellular receptor signaling pathway	9/88	265/18866	4.03449860325602e-06	3.01827761615974e-05	1.31758674931264e-05	RXRA/PGR/NR3C2/ESR1/CASP8/RELA/PPARG/PPARD/NR3C1	9
GO:0010883	regulation of lipid storage	5/88	52/18866	4.30470703337138e-06	3.21370195226223e-05	1.40289650159098e-05	IL6/PPARG/PPARD/CRP/APOB	5
GO:0051054	positive regulation of DNA metabolic process	8/88	200/18866	4.31478449548025e-06	3.21451444913279e-05	1.40325118570114e-05	BAX/EGFR/AKT1/MAPK1/IL6/PCNA/IL2/IL4	8
GO:0043405	regulation of MAP kinase activity	10/88	342/18866	4.33291226350066e-06	3.22130857677305e-05	1.40621706680632e-05	EGFR/VEGFA/MAPK1/ERBB2/INSR/CD40LG/EGF/SOD1/IL1B/MAPK14	10
GO:0045821	positive regulation of glycolytic process	4/88	24/18866	4.37258709297829e-06	3.23734398436654e-05	1.41321709902731e-05	APP/IFNG/INSR/HIF1A	4
GO:1902993	positive regulation of amyloid precursor protein catabolic process	4/88	24/18866	4.37258709297829e-06	3.23734398436654e-05	1.41321709902731e-05	CASP3/RELA/APP/IFNG	4
GO:1901988	negative regulation of cell cycle phase transition	9/88	270/18866	4.69624495202029e-06	3.4697875926497e-05	1.51468709522534e-05	BCL2/BAX/CCND1/CDKN1A/RB1/MDM2/PCNA/CCNB1/CCL2	9
GO:0045598	regulation of fat cell differentiation	7/88	143/18866	4.71853441560503e-06	3.47906784952651e-05	1.51873826117032e-05	PTGS2/AKT1/IL6/PPARG/ALOX5/PPARD/MAPK14	7
GO:2000117	negative regulation of cysteine-type endopeptidase activity	6/88	93/18866	4.7727672490589e-06	3.51181392646803e-05	1.53303310165786e-05	PTGS2/AKT1/VEGFA/MMP9/MDM2/BIRC5	6
GO:0002700	regulation of production of molecular mediator of immune response	7/88	144/18866	4.94102958252011e-06	3.62815642445419e-05	1.58382078696149e-05	IL10/IL6/HMOX1/IL2/IL4/CD40LG/IL1B	7
GO:0038127	ERBB signaling pathway	7/88	145/18866	5.17219398281911e-06	3.78713013216552e-05	1.65321852878884e-05	EGFR/AKT1/MMP9/MAPK1/APP/ERBB2/EGF	7
GO:0002092	positive regulation of receptor internalization	4/88	25/18866	5.18695462579954e-06	3.78713013216552e-05	1.65321852878884e-05	VEGFA/INSR/EGF/SELE	4
GO:0030857	negative regulation of epithelial cell differentiation	5/88	54/18866	5.19989064567469e-06	3.78713013216552e-05	1.65321852878884e-05	VEGFA/CCND1/MMP9/IFNG/STAT1	5
GO:0032757	positive regulation of interleukin-8 production	5/88	54/18866	5.19989064567469e-06	3.78713013216552e-05	1.65321852878884e-05	RELA/IL6/F3/IL1B/SERPINE1	5
GO:0097194	execution phase of apoptosis	6/88	95/18866	5.40151833694033e-06	3.92598162050785e-05	1.71383219804932e-05	BAX/CASP9/CASP3/CASP8/AKT1/IL6	6
GO:0050866	negative regulation of cell activation	8/88	207/18866	5.56047798848272e-06	4.03332034215299e-05	1.76068941110705e-05	CASP3/IL10/ERBB2/HMOX1/IL2/IL4/NOS3/THBD	8
GO:0050819	negative regulation of coagulation	5/88	55/18866	5.69896775361169e-06	4.12540661678449e-05	1.80088838240062e-05	PLAU/NOS3/PLAT/THBD/SERPINE1	5
GO:1901184	regulation of ERBB signaling pathway	6/88	97/18866	6.09595826784396e-06	4.38616249655571e-05	1.91471770351823e-05	EGFR/AKT1/MMP9/APP/ERBB2/EGF	6
GO:1901216	positive regulation of neuron death	6/88	97/18866	6.09595826784396e-06	4.38616249655571e-05	1.91471770351823e-05	BAX/CASP9/JUN/CASP3/CASP8/IFNG	6
GO:0019430	removal of superoxide radicals	4/88	26/18866	6.10824642976718e-06	4.38616249655571e-05	1.91471770351823e-05	SOD1/NOS3/MPO/NFE2L2	4
GO:0042730	fibrinolysis	4/88	26/18866	6.10824642976718e-06	4.38616249655571e-05	1.91471770351823e-05	PLAU/PLAT/THBD/SERPINE1	4
GO:0006977	DNA damage response, signal transduction by p53 class mediator resulting in cell cycle arrest	5/88	56/18866	6.23481336778554e-06	4.45913852064022e-05	1.94657436303704e-05	BAX/CDKN1A/MDM2/PCNA/CCNB1	5
GO:0010332	response to gamma radiation	5/88	56/18866	6.23481336778554e-06	4.45913852064022e-05	1.94657436303704e-05	BCL2/BAX/CDKN1A/MDM2/CXCL10	5
GO:0002703	regulation of leukocyte mediated immunity	8/88	211/18866	6.40017055731402e-06	4.56826545168761e-05	1.99421219382219e-05	NOS2/IL10/IL6/HMOX1/ICAM1/IL2/IL4/IL1B	8
GO:0045580	regulation of T cell differentiation	7/88	150/18866	6.46756161915884e-06	4.60717138448447e-05	2.01119603296552e-05	ERBB2/IL2/IFNG/IL4/SOD1/IL1B/IL1A	7
GO:0000077	DNA damage checkpoint	7/88	151/18866	6.75652927972022e-06	4.79391839370625e-05	2.09271781993005e-05	BAX/CCND1/CDKN1A/MDM2/PCNA/CCNB1/MAPK14	7
GO:0008643	carbohydrate transport	7/88	151/18866	6.75652927972022e-06	4.79391839370625e-05	2.09271781993005e-05	AKT1/INSR/IL1B/NFE2L2/PPARD/HK2/MAPK14	7
GO:0042743	hydrogen peroxide metabolic process	5/88	57/18866	6.80933155137393e-06	4.80279479836552e-05	2.09659268985519e-05	MAOB/EGFR/MMP3/SOD1/MPO	5
GO:0072431	signal transduction involved in mitotic G1 DNA damage checkpoint	5/88	57/18866	6.80933155137393e-06	4.80279479836552e-05	2.09659268985519e-05	BAX/CDKN1A/MDM2/PCNA/CCNB1	5
GO:1902400	intracellular signal transduction involved in G1 DNA damage checkpoint	5/88	57/18866	6.80933155137393e-06	4.80279479836552e-05	2.09659268985519e-05	BAX/CDKN1A/MDM2/PCNA/CCNB1	5
GO:0030073	insulin secretion	8/88	213/18866	6.85873170081802e-06	4.82600828134403e-05	2.10672621018285e-05	NOS2/IL6/IFNG/HIF1A/GJA1/IL1B/ALOX5/PPARD	8
GO:0032868	response to insulin	9/88	283/18866	6.86923438256183e-06	4.82600828134403e-05	2.10672621018285e-05	RELA/AKT1/IL10/PPARG/ICAM1/INSR/STAT1/IL1B/IGF2	9
GO:0033081	regulation of T cell differentiation in thymus	4/88	27/18866	7.14506327633704e-06	5.00014604230553e-05	2.18274360671703e-05	ERBB2/SOD1/IL1B/IL1A	4
GO:1902175	regulation of oxidative stress-induced intrinsic apoptotic signaling pathway	4/88	27/18866	7.14506327633704e-06	5.00014604230553e-05	2.18274360671703e-05	AKT1/SOD1/HIF1A/NFE2L2	4
GO:0008203	cholesterol metabolic process	7/88	153/18866	7.36673741121535e-06	5.14520566064572e-05	2.24606734803297e-05	RXRA/PON1/APP/IL4/SOD1/PPARD/APOB	7
GO:1900408	negative regulation of cellular response to oxidative stress	5/88	58/18866	7.42448303729942e-06	5.16536018314839e-05	2.25486552207967e-05	AKT1/IL10/MET/HIF1A/NFE2L2	5
GO:1903202	negative regulation of oxidative stress-induced cell death	5/88	58/18866	7.42448303729942e-06	5.16536018314839e-05	2.25486552207967e-05	AKT1/IL10/MET/HIF1A/NFE2L2	5
GO:0007249	I-kappaB kinase/NF-kappaB signaling	9/88	286/18866	7.47801278115387e-06	5.19249974862257e-05	2.26671291864102e-05	ESR1/CASP8/RELA/AKT1/HMOX1/STAT1/GJA1/IL1B/CHUK	9
GO:0014065	phosphatidylinositol 3-kinase signaling	7/88	154/18866	7.68860073494706e-06	5.31746961511489e-05	2.32126676063092e-05	EGFR/AKT1/MAPK1/ERBB2/INSR/PPARD/KDR	7
GO:0042116	macrophage activation	6/88	101/18866	7.70259860355009e-06	5.31746961511489e-05	2.32126676063092e-05	JUN/IL10/IL6/APP/IFNG/IL4	6
GO:0044773	mitotic DNA damage checkpoint	6/88	101/18866	7.70259860355009e-06	5.31746961511489e-05	2.32126676063092e-05	BAX/CCND1/CDKN1A/MDM2/PCNA/CCNB1	6
GO:0048568	embryonic organ development	11/88	451/18866	7.88351278106559e-06	5.43187701446831e-05	2.37120970577432e-05	CASP8/EGFR/AKT1/VEGFA/MAPK1/IL10/SOD1/HIF1A/CXCL8/IGF2/KDR	11
GO:0048754	branching morphogenesis of an epithelial tube	7/88	155/18866	8.02206281449303e-06	5.51671088935136e-05	2.40824274370307e-05	PGR/ESR1/BCL2/VEGFA/MET/EGF/KDR	7
GO:0072413	signal transduction involved in mitotic cell cycle checkpoint	5/88	59/18866	8.08228553986864e-06	5.52624342075913e-05	2.41240403655534e-05	BAX/CDKN1A/MDM2/PCNA/CCNB1	5
GO:1902402	signal transduction involved in mitotic DNA damage checkpoint	5/88	59/18866	8.08228553986864e-06	5.52624342075913e-05	2.41240403655534e-05	BAX/CDKN1A/MDM2/PCNA/CCNB1	5
GO:1902403	signal transduction involved in mitotic DNA integrity checkpoint	5/88	59/18866	8.08228553986864e-06	5.52624342075913e-05	2.41240403655534e-05	BAX/CDKN1A/MDM2/PCNA/CCNB1	5
GO:0033598	mammary gland epithelial cell proliferation	4/88	28/18866	8.30628135861821e-06	5.64700801110622e-05	2.46512212424071e-05	ESR1/BAX/CCND1/MAPK1	4
GO:0071450	cellular response to oxygen radical	4/88	28/18866	8.30628135861821e-06	5.64700801110622e-05	2.46512212424071e-05	SOD1/NOS3/MPO/NFE2L2	4
GO:0071451	cellular response to superoxide	4/88	28/18866	8.30628135861821e-06	5.64700801110622e-05	2.46512212424071e-05	SOD1/NOS3/MPO/NFE2L2	4
GO:0000187	activation of MAPK activity	7/88	156/18866	8.36745120857227e-06	5.67779990927029e-05	2.47856389539852e-05	MAPK1/INSR/CD40LG/EGF/SOD1/IL1B/MAPK14	7
GO:0000075	cell cycle checkpoint	8/88	219/18866	8.40473464323554e-06	5.69229755382771e-05	2.48489263873969e-05	BAX/CCND1/CDKN1A/RB1/MDM2/PCNA/CCNB1/MAPK14	8
GO:0045861	negative regulation of proteolysis	10/88	369/18866	8.44614262694977e-06	5.70952855084544e-05	2.49241458875067e-05	PTGS2/AKT1/VEGFA/MMP9/IL10/MDM2/APP/BIRC5/PLAT/SERPINE1	10
GO:0043271	negative regulation of ion transport	7/88	157/18866	8.725100059937e-06	5.87186823002191e-05	2.56328169819925e-05	PTGS2/MAOB/BCL2/AKT1/MMP9/ICAM1/NOS3	7
GO:0019932	second-messenger-mediated signaling	11/88	456/18866	8.74518788769555e-06	5.87186823002191e-05	2.56328169819925e-05	ADRB2/OPRM1/NOS2/EGFR/VEGFA/SELE/VCAM1/CXCL8/NOS3/CXCL10/KDR	11
GO:0001836	release of cytochrome c from mitochondria	5/88	60/18866	8.78481404659318e-06	5.87186823002191e-05	2.56328169819925e-05	BCL2/BAX/JUN/AKT1/MMP9	5
GO:0019229	regulation of vasoconstriction	5/88	60/18866	8.78481404659318e-06	5.87186823002191e-05	2.56328169819925e-05	PTGS2/EGFR/AKT1/ICAM1/GJA1	5
GO:0043388	positive regulation of DNA binding	5/88	60/18866	8.78481404659318e-06	5.87186823002191e-05	2.56328169819925e-05	MMP9/RB1/PPARG/IFNG/EGF	5
GO:1902883	negative regulation of response to oxidative stress	5/88	60/18866	8.78481404659318e-06	5.87186823002191e-05	2.56328169819925e-05	AKT1/IL10/MET/HIF1A/NFE2L2	5
GO:0050729	positive regulation of inflammatory response	7/88	158/18866	9.09535016802534e-06	6.0680918285184e-05	2.64894035726268e-05	PTGS2/EGFR/IL6/IL2/IFNG/IL1B/SERPINE1	7
GO:0010574	regulation of vascular endothelial growth factor production	5/88	61/18866	9.53420109051172e-06	6.31375983327221e-05	2.75618327821226e-05	PTGS2/IL6/HIF1A/IL1B/IL1A	5
GO:0046324	regulation of glucose import	5/88	61/18866	9.53420109051172e-06	6.31375983327221e-05	2.75618327821226e-05	AKT1/INSR/NFE2L2/HK2/MAPK14	5
GO:0090303	positive regulation of wound healing	5/88	61/18866	9.53420109051172e-06	6.31375983327221e-05	2.75618327821226e-05	F7/F3/THBD/SERPINE1/NFE2L2	5
GO:1902041	regulation of extrinsic apoptotic signaling pathway via death domain receptors	5/88	61/18866	9.53420109051172e-06	6.31375983327221e-05	2.75618327821226e-05	CASP8/HMOX1/ICAM1/NOS3/SERPINE1	5
GO:0016485	protein processing	8/88	223/18866	9.59116212103229e-06	6.32289900044892e-05	2.76017285342804e-05	CASP3/CASP8/MDM2/F7/PLAU/F3/PLAT/SERPINE1	8
GO:0001782	B cell homeostasis	4/88	29/18866	9.60104630101724e-06	6.32289900044892e-05	2.76017285342804e-05	BCL2/BAX/CASP3/HIF1A	4
GO:0007263	nitric oxide mediated signal transduction	4/88	29/18866	9.60104630101724e-06	6.32289900044892e-05	2.76017285342804e-05	NOS2/EGFR/VEGFA/NOS3	4
GO:0048259	regulation of receptor-mediated endocytosis	6/88	105/18866	9.63671315550349e-06	6.3347217360442e-05	2.76533390278864e-05	VEGFA/IL4/INSR/EGF/SELE/SERPINE1	6
GO:0002683	negative regulation of immune system process	11/88	463/18866	1.00891254320251e-05	6.61994725594895e-05	2.88984510201704e-05	CASP3/AKT1/IL10/ERBB2/PPARG/HMOX1/IL2/IL4/CCL2/NFE2L2/COL3A1	11
GO:0071156	regulation of cell cycle arrest	6/88	106/18866	1.01769799978825e-05	6.65594479561351e-05	2.9055593229409e-05	BAX/CCND1/CDKN1A/MDM2/PCNA/CCNB1	6
GO:0006959	humoral immune response	10/88	377/18866	1.01812130961985e-05	6.65594479561351e-05	2.9055593229409e-05	BCL2/IL6/IFNG/IL1B/CCL2/CXCL8/ALOX5/CXCL2/CRP/CXCL10	10
GO:0031570	DNA integrity checkpoint	7/88	161/18866	1.02852173991818e-05	6.7116674123128e-05	2.92988424951721e-05	BAX/CCND1/CDKN1A/MDM2/PCNA/CCNB1/MAPK14	7
GO:1902652	secondary alcohol metabolic process	7/88	162/18866	1.07094161973259e-05	6.97575087825818e-05	3.04516618169577e-05	RXRA/PON1/APP/IL4/SOD1/PPARD/APOB	7
GO:0000303	response to superoxide	4/88	30/18866	1.10387672389003e-05	7.15120138520061e-05	3.12175663907115e-05	SOD1/NOS3/MPO/NFE2L2	4
GO:0001844	protein insertion into mitochondrial membrane involved in apoptotic signaling pathway	4/88	30/18866	1.10387672389003e-05	7.15120138520061e-05	3.12175663907115e-05	BCL2/BAX/CASP8/MAPK8	4
GO:0060055	angiogenesis involved in wound healing	4/88	30/18866	1.10387672389003e-05	7.15120138520061e-05	3.12175663907115e-05	VEGFA/SERPINE1/ALOX5/KDR	4
GO:0007088	regulation of mitotic nuclear division	7/88	163/18866	1.11480226325632e-05	7.20892024123797e-05	3.14695299592485e-05	RB1/CCNB1/INSR/EGF/IL1B/IL1A/IGF2	7
GO:0044774	mitotic DNA integrity checkpoint	6/88	108/18866	1.13311331936196e-05	7.31410330331833e-05	3.19286918604176e-05	BAX/CCND1/CDKN1A/MDM2/PCNA/CCNB1	6
GO:0001660	fever generation	3/88	10/18866	1.1492782756249e-05	7.36526722873594e-05	3.21520407989385e-05	PTGS2/IL1B/IL1A	3
GO:0032025	response to cobalt ion	3/88	10/18866	1.1492782756249e-05	7.36526722873594e-05	3.21520407989385e-05	CASP9/CASP3/CASP8	3
GO:0033083	regulation of immature T cell proliferation	3/88	10/18866	1.1492782756249e-05	7.36526722873594e-05	3.21520407989385e-05	ERBB2/IL1B/IL1A	3
GO:0045348	positive regulation of MHC class II biosynthetic process	3/88	10/18866	1.1492782756249e-05	7.36526722873594e-05	3.21520407989385e-05	IL10/IFNG/IL4	3
GO:0002697	regulation of immune effector process	11/88	470/18866	1.16096878734396e-05	7.42687725141679e-05	3.24209907095582e-05	NOS2/IL10/IL6/HMOX1/ICAM1/IL2/IFNG/IL4/CD40LG/STAT1/IL1B	11
GO:1900449	regulation of glutamate receptor signaling pathway	5/88	64/18866	1.20857071428744e-05	7.71758727552123e-05	3.36900445354939e-05	ADRB2/OPRM1/APP/IFNG/CCL2	5
GO:0006066	alcohol metabolic process	10/88	385/18866	1.22161910348693e-05	7.77314931329051e-05	3.3932592816466e-05	RXRA/PON1/APP/IFNG/IL4/SOD1/IL1B/PPARD/ADH1C/APOB	10
GO:0031349	positive regulation of defense response	10/88	385/18866	1.22161910348693e-05	7.77314931329051e-05	3.3932592816466e-05	PTGS2/RELA/EGFR/IL6/IL2/IFNG/GJA1/IL1B/SERPINE1/CHUK	10
GO:0007093	mitotic cell cycle checkpoint	7/88	166/18866	1.25541462069451e-05	7.96502659970028e-05	3.47702061914386e-05	BAX/CCND1/CDKN1A/RB1/MDM2/PCNA/CCNB1	7
GO:0000305	response to oxygen radical	4/88	31/18866	1.26291109676456e-05	7.96502659970028e-05	3.47702061914386e-05	SOD1/NOS3/MPO/NFE2L2	4
GO:0032770	positive regulation of monooxygenase activity	4/88	31/18866	1.26291109676456e-05	7.96502659970028e-05	3.47702061914386e-05	AKT1/IFNG/HIF1A/IL1B	4
GO:0045737	positive regulation of cyclin-dependent protein serine/threonine kinase activity	4/88	31/18866	1.26291109676456e-05	7.96502659970028e-05	3.47702061914386e-05	EGFR/AKT1/CCND1/CCNB1	4
GO:0071549	cellular response to dexamethasone stimulus	4/88	31/18866	1.26291109676456e-05	7.96502659970028e-05	3.47702061914386e-05	CASP9/EGFR/ICAM1/NR3C1	4
GO:0070372	regulation of ERK1 and ERK2 cascade	9/88	306/18866	1.28458178610521e-05	8.08743744209902e-05	3.53045735506677e-05	OPRM1/JUN/EGFR/APP/ERBB2/ICAM1/IL1B/CCL2/KDR	9
GO:0010573	vascular endothelial growth factor production	5/88	65/18866	1.30450130422723e-05	8.18402923494135e-05	3.57262314712646e-05	PTGS2/IL6/HIF1A/IL1B/IL1A	5
GO:0051205	protein insertion into membrane	5/88	65/18866	1.30450130422723e-05	8.18402923494135e-05	3.57262314712646e-05	BCL2/BAX/CASP8/EGFR/MAPK8	5
GO:0009743	response to carbohydrate	8/88	233/18866	1.31910381973282e-05	8.26114756456143e-05	3.6062880720136e-05	PTGS2/CASP3/ICAM1/HIF1A/GJA1/IL1B/PPARD/APOB	8
GO:0046822	regulation of nucleocytoplasmic transport	6/88	112/18866	1.39574291229057e-05	8.7258333118026e-05	3.80914011580221e-05	PTGS2/MAPK1/MDM2/IFNG/IL1B/MAPK14	6
GO:2000378	negative regulation of reactive oxygen species metabolic process	5/88	66/18866	1.40627115328656e-05	8.77631002469938e-05	3.83117501666937e-05	BCL2/IL10/MMP3/HIF1A/HK2	5
GO:0016125	sterol metabolic process	7/88	169/18866	1.4104133266061e-05	8.78682588143454e-05	3.83576556639804e-05	RXRA/PON1/APP/IL4/SOD1/PPARD/APOB	7
GO:0010165	response to X-ray	4/88	32/18866	1.43819961604645e-05	8.94435100344713e-05	3.90453094846111e-05	CASP3/CCND1/CDKN1A/THBD	4
GO:0006869	lipid transport	10/88	393/18866	1.4593205987321e-05	9.05994871712843e-05	3.95499350862518e-05	RXRA/PON1/NOS2/AKT1/PPARG/EGF/IL1B/PPARD/SPP1/APOB	10
GO:0032635	interleukin-6 production	7/88	170/18866	1.4654702346221e-05	9.08235972098548e-05	3.96477671795051e-05	NOS2/IL10/IL6/APP/IFNG/IL1B/IL1A	7
GO:1903672	positive regulation of sprouting angiogenesis	5/88	67/18866	1.51412850870839e-05	9.36768779782212e-05	4.08933268696874e-05	PTGS2/VEGFA/IL10/HMOX1/KDR	5
GO:0030856	regulation of epithelial cell differentiation	7/88	171/18866	1.52229416013312e-05	9.40194113408639e-05	4.10428550036799e-05	VEGFA/CCND1/MMP9/IFNG/STAT1/IL1B/SERPINE1	7
GO:1990748	cellular detoxification	6/88	114/18866	1.54436655931174e-05	9.52181864844618e-05	4.15661634747607e-05	PTGS2/SOD1/NOS3/MPO/ABCG2/NFE2L2	6
GO:0050769	positive regulation of neurogenesis	11/88	485/18866	1.55544583232701e-05	9.57362185267019e-05	4.17923030952251e-05	OPRM1/BCL2/RELA/VEGFA/IL6/PPARG/IL2/IFNG/HIF1A/IL1B/NFE2L2	11
GO:0033079	immature T cell proliferation	3/88	11/18866	1.57492383152204e-05	9.66025321015921e-05	4.21704801326566e-05	ERBB2/IL1B/IL1A	3
GO:0043619	regulation of transcription from RNA polymerase II promoter in response to oxidative stress	3/88	11/18866	1.57492383152204e-05	9.66025321015921e-05	4.21704801326566e-05	HMOX1/HIF1A/NFE2L2	3
GO:0031623	receptor internalization	6/88	115/18866	1.62332854490838e-05	9.90083759796839e-05	4.32207175255714e-05	ACHE/VEGFA/INSR/EGF/SELE/CXCL8	6
GO:0043620	regulation of DNA-templated transcription in response to stress	6/88	115/18866	1.62332854490838e-05	9.90083759796839e-05	4.32207175255714e-05	JUN/RELA/VEGFA/HMOX1/HIF1A/NFE2L2	6
GO:0002637	regulation of immunoglobulin production	5/88	68/18866	1.62832751092905e-05	9.90083759796839e-05	4.32207175255714e-05	IL10/IL6/IL2/IL4/CD40LG	5
GO:0016239	positive regulation of macroautophagy	5/88	68/18866	1.62832751092905e-05	9.90083759796839e-05	4.32207175255714e-05	ADRB2/HMOX1/IL4/HIF1A/KDR	5
GO:0050766	positive regulation of phagocytosis	5/88	68/18866	1.62832751092905e-05	9.90083759796839e-05	4.32207175255714e-05	PPARG/IFNG/SOD1/IL1B/CCL2	5
GO:1902003	regulation of amyloid-beta formation	4/88	33/18866	1.63075876543719e-05	9.90083759796839e-05	4.32207175255714e-05	CASP3/RELA/APP/IFNG	4
GO:0015718	monocarboxylic acid transport	7/88	174/18866	1.70381343817573e-05	0.000103022548932067	4.49730484122969e-05	RXRA/NOS2/AKT1/PPARG/IL1B/ABCG2/PPARD	7
GO:0046620	regulation of organ growth	6/88	116/18866	1.70551870715279e-05	0.000103022548932067	4.49730484122969e-05	AKT1/MAPK1/CCNB1/SOD1/GJA1/MAPK14	6
GO:0046916	cellular transition metal ion homeostasis	6/88	116/18866	1.70551870715279e-05	0.000103022548932067	4.49730484122969e-05	APP/HMOX1/IFNG/SOD1/HIF1A/ABCG2	6
GO:0060038	cardiac muscle cell proliferation	5/88	69/18866	1.74912820632057e-05	0.000105478625055689	4.60452139872797e-05	RXRA/MAPK1/CCNB1/GJA1/MAPK14	5
GO:0050680	negative regulation of epithelial cell proliferation	7/88	175/18866	1.7681547201327e-05	0.000106446486181726	4.64677201835336e-05	RB1/PPARG/STAT1/GJA1/CCL2/ALOX5/PPARD	7
GO:0018107	peptidyl-threonine phosphorylation	6/88	117/18866	1.79103549276638e-05	0.000107642738187102	4.69899272140212e-05	BCL2/AKT1/MAPK1/APP/EGF/MAPK8	6
GO:0035633	maintenance of blood-brain barrier	4/88	34/18866	1.84162908036948e-05	0.000110497744822169	4.82362403070989e-05	PTGS2/VEGFA/IL6/GJA1	4
GO:0006879	cellular iron ion homeostasis	5/88	70/18866	1.87679655825513e-05	0.000112419170725634	4.90750118291874e-05	HMOX1/IFNG/SOD1/HIF1A/ABCG2	5
GO:0007569	cell aging	6/88	118/18866	1.87997928164214e-05	0.000112421503530975	4.90760301826316e-05	BCL2/CDKN1A/ICAM1/SOD1/SERPINE1/MAPK14	6
GO:0042593	glucose homeostasis	8/88	245/18866	1.89539944767051e-05	0.000113154397744069	4.93959648694378e-05	AKT1/IL6/PPARG/ICAM1/INSR/HIF1A/ALOX5/HK2	8
GO:0033500	carbohydrate homeostasis	8/88	246/18866	1.95173019864079e-05	0.000116323119838991	5.07792260453383e-05	AKT1/IL6/PPARG/ICAM1/INSR/HIF1A/ALOX5/HK2	8
GO:0042982	amyloid precursor protein metabolic process	5/88	71/18866	2.01160445652058e-05	0.000119692138710775	5.22499239691745e-05	ACHE/CASP3/RELA/APP/IFNG	5
GO:1901030	positive regulation of mitochondrial outer membrane permeabilization involved in apoptotic signaling pathway	4/88	35/18866	2.07187459005087e-05	0.000123073480631593	5.37260013471837e-05	BCL2/BAX/CASP8/MAPK8	4
GO:0045600	positive regulation of fat cell differentiation	5/88	72/18866	2.15382972511483e-05	0.00012772960359885	5.57585665068569e-05	PTGS2/AKT1/PPARG/PPARD/MAPK14	5
GO:0030218	erythrocyte differentiation	6/88	121/18866	2.16840575334415e-05	0.000128168908660474	5.59503389684103e-05	CASP3/VEGFA/RB1/HIF1A/STAT1/MAPK14	6
GO:0032612	interleukin-1 production	6/88	121/18866	2.16840575334415e-05	0.000128168908660474	5.59503389684103e-05	CASP8/IL10/IL6/APP/IFNG/IL1B	6
GO:0045619	regulation of lymphocyte differentiation	7/88	181/18866	2.19782079925855e-05	0.000129693187758228	5.66157416241174e-05	ERBB2/IL2/IFNG/IL4/SOD1/IL1B/IL1A	7
GO:0097237	cellular response to toxic substance	6/88	122/18866	2.27210049701966e-05	0.000133855541636611	5.84327588152286e-05	PTGS2/SOD1/NOS3/MPO/ABCG2/NFE2L2	6
GO:0071346	cellular response to interferon-gamma	7/88	182/18866	2.27716934061541e-05	0.000133933512533564	5.84667959164241e-05	NOS2/PPARG/ICAM1/IFNG/STAT1/CCL2/VCAM1	7
GO:0070227	lymphocyte apoptotic process	5/88	73/18866	2.30375612844759e-05	0.000134831946241057	5.88589945471234e-05	BAX/AKT1/IL10/IL2/HIF1A	5
GO:0072401	signal transduction involved in DNA integrity checkpoint	5/88	73/18866	2.30375612844759e-05	0.000134831946241057	5.88589945471234e-05	BAX/CDKN1A/MDM2/PCNA/CCNB1	5
GO:0072422	signal transduction involved in DNA damage checkpoint	5/88	73/18866	2.30375612844759e-05	0.000134831946241057	5.88589945471234e-05	BAX/CDKN1A/MDM2/PCNA/CCNB1	5
GO:1901099	negative regulation of signal transduction in absence of ligand	4/88	36/18866	2.32258226613999e-05	0.000135269612112648	5.90500514432642e-05	BCL2/AKT1/IL1B/IL1A	4
GO:2000310	regulation of NMDA receptor activity	4/88	36/18866	2.32258226613999e-05	0.000135269612112648	5.90500514432642e-05	OPRM1/APP/IFNG/CCL2	4
GO:2001240	negative regulation of extrinsic apoptotic signaling pathway in absence of ligand	4/88	36/18866	2.32258226613999e-05	0.000135269612112648	5.90500514432642e-05	BCL2/AKT1/IL1B/IL1A	4
GO:0001655	urogenital system development	9/88	330/18866	2.33473831487675e-05	0.000135756491284541	5.92625917152283e-05	RXRA/ESR1/BCL2/BAX/CASP9/VEGFA/MMP9/ODC1/STAT1	9
GO:0001959	regulation of cytokine-mediated signaling pathway	7/88	183/18866	2.3588672221599e-05	0.00013693683744227	5.97778552710721e-05	CASP8/IL6/PPARG/IFNG/HIF1A/STAT1/CHUK	7
GO:0038061	NIK/NF-kappaB signaling	7/88	184/18866	2.44296831609549e-05	0.000141589217153282	6.18087863647465e-05	NR3C2/RELA/EGFR/AKT1/APP/IL1B/CHUK	7
GO:0051881	regulation of mitochondrial membrane potential	5/88	74/18866	2.46167337597652e-05	0.000141982967620839	6.19806726073545e-05	BCL2/BAX/AKT1/SOD1/KDR	5
GO:0072395	signal transduction involved in cell cycle checkpoint	5/88	74/18866	2.46167337597652e-05	0.000141982967620839	6.19806726073545e-05	BAX/CDKN1A/MDM2/PCNA/CCNB1	5
GO:1903036	positive regulation of response to wounding	5/88	74/18866	2.46167337597652e-05	0.000141982967620839	6.19806726073545e-05	F7/F3/THBD/SERPINE1/NFE2L2	5
GO:0090050	positive regulation of cell migration involved in sprouting angiogenesis	4/88	37/18866	2.59486147799534e-05	0.000148944215815591	6.50195078460267e-05	PTGS2/VEGFA/HMOX1/KDR	4
GO:0090322	regulation of superoxide metabolic process	4/88	37/18866	2.59486147799534e-05	0.000148944215815591	6.50195078460267e-05	EGFR/SOD1/NFE2L2/CRP	4
GO:2000273	positive regulation of signaling receptor activity	4/88	37/18866	2.59486147799534e-05	0.000148944215815591	6.50195078460267e-05	ADRB2/IFNG/EGF/CCL2	4
GO:0034605	cellular response to heat	6/88	125/18866	2.60738605486408e-05	0.000149184200515103	6.5124269799805e-05	PTGS2/CDKN1A/MAPK1/HMOX1/IL1A/CXCL10	6
GO:1903578	regulation of ATP metabolic process	6/88	125/18866	2.60738605486408e-05	0.000149184200515103	6.5124269799805e-05	APP/CCNB1/IFNG/IL4/INSR/HIF1A	6
GO:0035924	cellular response to vascular endothelial growth factor stimulus	5/88	75/18866	2.62787712530557e-05	0.000149877011165753	6.54267065697668e-05	RELA/AKT1/VEGFA/KDR/MAPK14	5
GO:0046323	glucose import	5/88	75/18866	2.62787712530557e-05	0.000149877011165753	6.54267065697668e-05	AKT1/INSR/NFE2L2/HK2/MAPK14	5
GO:0031334	positive regulation of protein-containing complex assembly	8/88	257/18866	2.67013635795733e-05	0.000152044707262029	6.63729838895527e-05	ESR1/BAX/VEGFA/MMP1/ICAM1/IFNG/MET/MMP3	8
GO:0002285	lymphocyte activation involved in immune response	7/88	187/18866	2.71024243401918e-05	0.000154083099269517	6.72628153234114e-05	IL10/IL6/ICAM1/IL2/IFNG/IL4/CD40LG	7
GO:0018210	peptidyl-threonine modification	6/88	126/18866	2.72759598182788e-05	0.000154823543349469	6.75860457986759e-05	BCL2/AKT1/MAPK1/APP/EGF/MAPK8	6
GO:0010951	negative regulation of endopeptidase activity	8/88	258/18866	2.74520137152344e-05	0.000155329748489997	6.78070225511203e-05	PTGS2/AKT1/VEGFA/MMP9/MDM2/APP/BIRC5/SERPINE1	8
GO:0051607	defense response to virus	8/88	258/18866	2.74520137152344e-05	0.000155329748489997	6.78070225511203e-05	BCL2/RELA/IL6/IFNG/IL4/STAT1/IL1B/CXCL10	8
GO:0033077	T cell differentiation in thymus	5/88	76/18866	2.8026689837721e-05	0.000157440123360234	6.872827709385e-05	BCL2/ERBB2/SOD1/IL1B/IL1A	5
GO:1903524	positive regulation of blood circulation	5/88	76/18866	2.8026689837721e-05	0.000157440123360234	6.872827709385e-05	PTGS2/EGFR/AKT1/ICAM1/GJA1	5
GO:0043123	positive regulation of I-kappaB kinase/NF-kappaB signaling	7/88	188/18866	2.80451226455451e-05	0.000157440123360234	6.872827709385e-05	CASP8/RELA/AKT1/HMOX1/GJA1/IL1B/CHUK	7
GO:0051783	regulation of nuclear division	7/88	188/18866	2.80451226455451e-05	0.000157440123360234	6.872827709385e-05	RB1/CCNB1/INSR/EGF/IL1B/IL1A/IGF2	7
GO:0071478	cellular response to radiation	7/88	188/18866	2.80451226455451e-05	0.000157440123360234	6.872827709385e-05	PTGS2/BAX/CASP9/CDKN1A/MDM2/PCNA/MAPK14	7
GO:0010742	macrophage derived foam cell differentiation	4/88	38/18866	2.88984345443729e-05	0.000160966981200432	7.02678774049925e-05	PPARG/STAT1/CRP/APOB	4
GO:0032885	regulation of polysaccharide biosynthetic process	4/88	38/18866	2.88984345443729e-05	0.000160966981200432	7.02678774049925e-05	AKT1/INSR/EGF/IGF2	4
GO:0045923	positive regulation of fatty acid metabolic process	4/88	38/18866	2.88984345443729e-05	0.000160966981200432	7.02678774049925e-05	PTGS2/PPARG/IL1B/PPARD	4
GO:0071392	cellular response to estradiol stimulus	4/88	38/18866	2.88984345443729e-05	0.000160966981200432	7.02678774049925e-05	ESR1/EGFR/IL10/CCNA2	4
GO:0090077	foam cell differentiation	4/88	38/18866	2.88984345443729e-05	0.000160966981200432	7.02678774049925e-05	PPARG/STAT1/CRP/APOB	4
GO:0007611	learning or memory	8/88	260/18866	2.90064943593211e-05	0.000161317610931466	7.04209398950205e-05	PTGS2/JUN/CASP3/EGFR/MAPK1/APP/INSR/HIF1A	8
GO:0006816	calcium ion transport	10/88	426/18866	2.91049238245417e-05	0.000161613676392176	7.05501831183317e-05	PTGS2/OPRM1/BCL2/BAX/ICAM1/EGF/GJA1/CCL2/NOS3/CXCL10	10
GO:0046902	regulation of mitochondrial membrane permeability	5/88	77/18866	2.98635650854988e-05	0.000165569160846114	7.22768943644141e-05	BCL2/BAX/CASP8/HK2/MAPK8	5
GO:0022408	negative regulation of cell-cell adhesion	7/88	191/18866	3.10367202695716e-05	0.000171806984030941	7.49999285640781e-05	CASP3/AKT1/VEGFA/IL10/ERBB2/IL2/IL4	7
GO:0002576	platelet degranulation	6/88	129/18866	3.11522727376171e-05	0.00017191439399648	7.50468168776579e-05	VEGFA/APP/EGF/SOD1/SERPINE1/IGF2	6
GO:0071482	cellular response to light stimulus	6/88	129/18866	3.11522727376171e-05	0.00017191439399648	7.50468168776579e-05	PTGS2/BAX/CASP9/CDKN1A/MDM2/PCNA	6
GO:0045637	regulation of myeloid cell differentiation	8/88	263/18866	3.14761623412889e-05	0.000173434139495299	7.57102404543531e-05	JUN/CASP8/RB1/IFNG/IL4/HIF1A/STAT1/MAPK14	8
GO:0010721	negative regulation of cell development	9/88	343/18866	3.16026230814123e-05	0.000173863046367893	7.58974737323634e-05	BCL2/MAP2/VEGFA/IL6/MDM2/APP/IL1B/COL3A1/SPP1	9
GO:0042310	vasoconstriction	5/88	78/18866	3.17925320529386e-05	0.000174639162244714	7.62362762301042e-05	PTGS2/EGFR/AKT1/ICAM1/GJA1	5
GO:0034205	amyloid-beta formation	4/88	39/18866	3.20868075196415e-05	0.000175167517632454	7.64669223622188e-05	CASP3/RELA/APP/IFNG	4
GO:0046326	positive regulation of glucose import	4/88	39/18866	3.20868075196415e-05	0.000175167517632454	7.64669223622188e-05	AKT1/INSR/NFE2L2/MAPK14	4
GO:1904706	negative regulation of vascular associated smooth muscle cell proliferation	4/88	39/18866	3.20868075196415e-05	0.000175167517632454	7.64669223622188e-05	CDKN1A/IL10/PPARG/HMOX1	4
GO:0048015	phosphatidylinositol-mediated signaling	7/88	192/18866	3.20904198113326e-05	0.000175167517632454	7.64669223622188e-05	EGFR/AKT1/MAPK1/ERBB2/INSR/PPARD/KDR	7
GO:0019216	regulation of lipid metabolic process	10/88	431/18866	3.21336385813451e-05	0.000175167517632454	7.64669223622188e-05	PTGS2/RXRA/AKT1/RB1/PPARG/IFNG/SOD1/IL1B/PPARD/APOB	10
GO:0031016	pancreas development	5/88	79/18866	3.38167852535332e-05	0.000183782407396101	8.02276316285229e-05	AKT1/IL6/INSR/MET/IGF2	5
GO:0099601	regulation of neurotransmitter receptor activity	5/88	79/18866	3.38167852535332e-05	0.000183782407396101	8.02276316285229e-05	ADRB2/OPRM1/APP/IFNG/CCL2	5
GO:0072331	signal transduction by p53 class mediator	8/88	267/18866	3.5041015642492e-05	0.00019014669489765	8.30058720514585e-05	BCL2/BAX/AKT1/CDKN1A/MDM2/PCNA/CCNB1/MAPK14	8
GO:0050864	regulation of B cell activation	7/88	195/18866	3.54296695371009e-05	0.000191323902171775	8.35197653717011e-05	BCL2/CASP3/CDKN1A/IL10/IL6/IL2/IL4	7
GO:1905475	regulation of protein localization to membrane	7/88	195/18866	3.54296695371009e-05	0.000191323902171775	8.35197653717011e-05	BCL2/CASP8/EGFR/AKT1/ERBB2/IFNG/MAPK8	7
GO:0042307	positive regulation of protein import into nucleus	4/88	40/18866	3.55254672936406e-05	0.000191323902171775	8.35197653717011e-05	PTGS2/MAPK1/IFNG/MAPK14	4
GO:0045740	positive regulation of DNA replication	4/88	40/18866	3.55254672936406e-05	0.000191323902171775	8.35197653717011e-05	JUN/EGFR/PCNA/EGF	4
GO:1902991	regulation of amyloid precursor protein catabolic process	4/88	40/18866	3.55254672936406e-05	0.000191323902171775	8.35197653717011e-05	CASP3/RELA/APP/IFNG	4
GO:0002312	B cell activation involved in immune response	5/88	80/18866	3.59395786157871e-05	0.000192053432205564	8.38382314732285e-05	IL10/IL6/IL2/IL4/CD40LG	5
GO:0032945	negative regulation of mononuclear cell proliferation	5/88	80/18866	3.59395786157871e-05	0.000192053432205564	8.38382314732285e-05	CASP3/IL10/ERBB2/IL2/CRP	5
GO:0048678	response to axon injury	5/88	80/18866	3.59395786157871e-05	0.000192053432205564	8.38382314732285e-05	BCL2/BAX/JUN/SOD1/SPP1	5
GO:1900182	positive regulation of protein localization to nucleus	5/88	80/18866	3.59395786157871e-05	0.000192053432205564	8.38382314732285e-05	PTGS2/AKT1/MAPK1/IFNG/MAPK14	5
GO:1901224	positive regulation of NIK/NF-kappaB signaling	5/88	80/18866	3.59395786157871e-05	0.000192053432205564	8.38382314732285e-05	NR3C2/RELA/EGFR/APP/IL1B	5
GO:0015850	organic hydroxy compound transport	8/88	268/18866	3.59831654300134e-05	0.000192053432205564	8.38382314732285e-05	MAOB/RXRA/PON1/PPARG/EGF/SPP1/SLC6A3/APOB	8
GO:0002040	sprouting angiogenesis	7/88	196/18866	3.66042568817427e-05	0.000194497507591548	8.49051582945561e-05	PTGS2/AKT1/VEGFA/IL10/HMOX1/ALOX5/KDR	7
GO:0048017	inositol lipid-mediated signaling	7/88	196/18866	3.66042568817427e-05	0.000194497507591548	8.49051582945561e-05	EGFR/AKT1/MAPK1/ERBB2/INSR/PPARD/KDR	7
GO:0060759	regulation of response to cytokine stimulus	7/88	196/18866	3.66042568817427e-05	0.000194497507591548	8.49051582945561e-05	CASP8/IL6/PPARG/IFNG/HIF1A/STAT1/CHUK	7
GO:0031348	negative regulation of defense response	8/88	269/18866	3.69464222168032e-05	0.000196024341019715	8.55716760073702e-05	IL10/RB1/PPARG/IL2/IL4/SOD1/ALOX5/PPARD	8
GO:0001937	negative regulation of endothelial cell proliferation	5/88	81/18866	3.81642254274797e-05	0.000201886494273176	8.81307167688451e-05	PPARG/STAT1/GJA1/CCL2/ALOX5	5
GO:0071158	positive regulation of cell cycle arrest	5/88	81/18866	3.81642254274797e-05	0.000201886494273176	8.81307167688451e-05	BAX/CDKN1A/MDM2/PCNA/CCNB1	5
GO:0030890	positive regulation of B cell proliferation	4/88	41/18866	3.92263502866429e-05	0.000206892962573798	9.03162202687337e-05	BCL2/CDKN1A/IL2/IL4	4
GO:0038083	peptidyl-tyrosine autophosphorylation	4/88	41/18866	3.92263502866429e-05	0.000206892962573798	9.03162202687337e-05	EGFR/VEGFA/INSR/KDR	4
GO:0010466	negative regulation of peptidase activity	8/88	272/18866	3.99666029300528e-05	0.000210486851366522	9.18850820018111e-05	PTGS2/AKT1/VEGFA/MMP9/MDM2/APP/BIRC5/SERPINE1	8
GO:0032368	regulation of lipid transport	6/88	135/18866	4.02325786511333e-05	0.000211576031259489	9.23605482037627e-05	PON1/AKT1/PPARG/EGF/IL1B/SPP1	6
GO:0022617	extracellular matrix disassembly	5/88	82/18866	4.0494098266374e-05	0.000212493930038475	9.27612440383428e-05	MMP2/MMP9/IL6/MMP1/MMP3	5
GO:0042391	regulation of membrane potential	10/88	443/18866	4.05259676415659e-05	0.000212493930038475	9.27612440383428e-05	ADRB2/OPRM1/BCL2/BAX/JUN/AKT1/APP/SOD1/GJA1/KDR	10
GO:0001933	negative regulation of protein phosphorylation	10/88	444/18866	4.13030171918225e-05	0.000216251229103891	9.44014402334481e-05	BAX/JUN/CASP3/AKT1/CDKN1A/RB1/IL2/CCNB1/IFNG/IL1B	10
GO:0009755	hormone-mediated signaling pathway	7/88	200/18866	4.16276464065718e-05	0.000217632256651902	9.500430843482e-05	RXRA/PGR/NR3C2/ESR1/PPARG/PPARD/NR3C1	7
GO:0045346	regulation of MHC class II biosynthetic process	3/88	15/18866	4.28466009068114e-05	0.000223351960412183	9.75011648684998e-05	IL10/IFNG/IL4	3
GO:2001028	positive regulation of endothelial cell chemotaxis	3/88	15/18866	4.28466009068114e-05	0.000223351960412183	9.75011648684998e-05	VEGFA/MET/KDR	3
GO:0010952	positive regulation of peptidase activity	7/88	201/18866	4.29681444205814e-05	0.00022365951156914	9.76354220113723e-05	BAX/CASP9/CASP8/APP/PPARG/F3/MAPK14	7
GO:1904591	positive regulation of protein import	4/88	42/18866	4.32015906236054e-05	0.000224547802427344	9.8023192923511e-05	PTGS2/MAPK1/IFNG/MAPK14	4
GO:1903038	negative regulation of leukocyte cell-cell adhesion	6/88	137/18866	4.36912922745124e-05	0.00022676351404014	9.89904307434143e-05	CASP3/AKT1/IL10/ERBB2/IL2/IL4	6
GO:0022898	regulation of transmembrane transporter activity	8/88	276/18866	4.43122737957691e-05	0.000229484455196966	0.000100178219432798	ADRB2/OPRM1/BCL2/MMP9/APP/IFNG/GJA1/CCL2	8
GO:0034341	response to interferon-gamma	7/88	202/18866	4.43438922094809e-05	0.000229484455196966	0.000100178219432798	NOS2/PPARG/ICAM1/IFNG/STAT1/CCL2/VCAM1	7
GO:0010948	negative regulation of cell cycle process	9/88	359/18866	4.50503439144444e-05	0.000232803511326667	0.000101627106822515	BCL2/BAX/CCND1/CDKN1A/RB1/MDM2/PCNA/CCNB1/CCL2	9
GO:0043254	regulation of protein-containing complex assembly	10/88	449/18866	4.53824857234271e-05	0.000234152580207032	0.00010221602391588	ESR1/BAX/MAP2/VEGFA/RB1/MMP1/ICAM1/IFNG/MET/MMP3	10
GO:0055076	transition metal ion homeostasis	6/88	138/18866	4.55078420704383e-05	0.000234152580207032	0.00010221602391588	APP/HMOX1/IFNG/SOD1/HIF1A/ABCG2	6
GO:0098754	detoxification	6/88	138/18866	4.55078420704383e-05	0.000234152580207032	0.00010221602391588	PTGS2/SOD1/NOS3/MPO/ABCG2/NFE2L2	6
GO:0015980	energy derivation by oxidation of organic compounds	8/88	278/18866	4.66289193868004e-05	0.000239576172021836	0.000104583616833976	NOS2/AKT1/CCNB1/IFNG/IL4/INSR/HIF1A/IGF2	8
GO:0043401	steroid hormone mediated signaling pathway	6/88	139/18866	4.73844304902894e-05	0.000243108641941571	0.000106125667019707	RXRA/PGR/NR3C2/ESR1/PPARD/NR3C1	6
GO:0010507	negative regulation of autophagy	5/88	85/18866	4.8149686247939e-05	0.000246680914072536	0.000107685092302358	BCL2/AKT1/IL10/HMOX1/MET	5
GO:0072655	establishment of protein localization to mitochondrion	6/88	140/18866	4.93225172344067e-05	0.000252328071001771	0.000110150279434719	BCL2/BAX/CASP8/AKT1/HK2/MAPK8	6
GO:0042594	response to starvation	7/88	206/18866	5.02137581103909e-05	0.00025652057000394	0.000111980456056706	BCL2/JUN/CDKN1A/MAPK1/PPARG/NFE2L2/MAPK8	7
GO:0006919	activation of cysteine-type endopeptidase activity involved in apoptotic process	5/88	86/18866	5.09353716094993e-05	0.000259465653668902	0.000113266091013476	BAX/CASP9/CASP8/PPARG/F3	5
GO:0070664	negative regulation of leukocyte proliferation	5/88	86/18866	5.09353716094993e-05	0.000259465653668902	0.000113266091013476	CASP3/IL10/ERBB2/IL2/CRP	5
GO:0008584	male gonad development	6/88	141/18866	5.13235838820961e-05	0.000261071317158429	0.000113967020883654	ESR1/BCL2/BAX/CCND1/ICAM1/INSR	6
GO:0032881	regulation of polysaccharide metabolic process	4/88	44/18866	5.20246380214425e-05	0.000264261513586191	0.000115359656378288	AKT1/INSR/EGF/IGF2	4
GO:0002070	epithelial cell maturation	3/88	16/18866	5.25564509946251e-05	0.000265080209812101	0.000115717046730056	PGR/CDKN1A/HIF1A	3
GO:0019372	lipoxygenase pathway	3/88	16/18866	5.25564509946251e-05	0.000265080209812101	0.000115717046730056	PTGS2/PON1/ALOX5	3
GO:0045342	MHC class II biosynthetic process	3/88	16/18866	5.25564509946251e-05	0.000265080209812101	0.000115717046730056	IL10/IFNG/IL4	3
GO:0045725	positive regulation of glycogen biosynthetic process	3/88	16/18866	5.25564509946251e-05	0.000265080209812101	0.000115717046730056	AKT1/INSR/IGF2	3
GO:1900451	positive regulation of glutamate receptor signaling pathway	3/88	16/18866	5.25564509946251e-05	0.000265080209812101	0.000115717046730056	ADRB2/IFNG/CCL2	3
GO:0046425	regulation of receptor signaling pathway via JAK-STAT	6/88	142/18866	5.33891339713581e-05	0.000268522564109109	0.000117219758204936	IL10/IL6/IL2/IFNG/IL4/EGF	6
GO:0046546	development of primary male sexual characteristics	6/88	142/18866	5.33891339713581e-05	0.000268522564109109	0.000117219758204936	ESR1/BCL2/BAX/CCND1/ICAM1/INSR	6
GO:0055072	iron ion homeostasis	5/88	87/18866	5.38440318939468e-05	0.000270430137714542	0.000118052482700655	HMOX1/IFNG/SOD1/HIF1A/ABCG2	5
GO:0006109	regulation of carbohydrate metabolic process	7/88	210/18866	5.67063034627105e-05	0.00028198313774924	0.000123095782786448	AKT1/APP/IFNG/INSR/EGF/HIF1A/IGF2	7
GO:0030100	regulation of endocytosis	7/88	210/18866	5.67063034627105e-05	0.00028198313774924	0.000123095782786448	VEGFA/PPARG/IL4/INSR/EGF/SELE/SERPINE1	7
GO:0032755	positive regulation of interleukin-6 production	5/88	88/18866	5.68793932357871e-05	0.00028198313774924	0.000123095782786448	IL6/APP/IFNG/IL1B/IL1A	5
GO:0070098	chemokine-mediated signaling pathway	5/88	88/18866	5.68793932357871e-05	0.00028198313774924	0.000123095782786448	HIF1A/CCL2/CXCL8/CXCL2/CXCL10	5
GO:0090559	regulation of membrane permeability	5/88	88/18866	5.68793932357871e-05	0.00028198313774924	0.000123095782786448	BCL2/BAX/CASP8/HK2/MAPK8	5
GO:0010828	positive regulation of glucose transmembrane transport	4/88	45/18866	5.68976565740732e-05	0.00028198313774924	0.000123095782786448	AKT1/INSR/NFE2L2/MAPK14	4
GO:0034105	positive regulation of tissue remodeling	4/88	45/18866	5.68976565740732e-05	0.00028198313774924	0.000123095782786448	BAX/EGFR/IL2/SPP1	4
GO:0051204	protein insertion into mitochondrial membrane	4/88	45/18866	5.68976565740732e-05	0.00028198313774924	0.000123095782786448	BCL2/BAX/CASP8/MAPK8	4
GO:1901028	regulation of mitochondrial outer membrane permeabilization involved in apoptotic signaling pathway	4/88	45/18866	5.68976565740732e-05	0.00028198313774924	0.000123095782786448	BCL2/BAX/CASP8/MAPK8	4
GO:0140014	mitotic nuclear division	8/88	286/18866	5.69328370959036e-05	0.00028198313774924	0.000123095782786448	RB1/BIRC5/CCNB1/INSR/EGF/IL1B/IL1A/IGF2	8
GO:0070585	protein localization to mitochondrion	6/88	144/18866	5.77198088800535e-05	0.000284697981455271	0.00012428090971923	BCL2/BAX/CASP8/AKT1/HK2/MAPK8	6
GO:0106106	cold-induced thermogenesis	6/88	144/18866	5.77198088800535e-05	0.000284697981455271	0.00012428090971923	ADRB2/ACHE/VEGFA/RB1/IL4/GJA1	6
GO:0120161	regulation of cold-induced thermogenesis	6/88	144/18866	5.77198088800535e-05	0.000284697981455271	0.00012428090971923	ADRB2/ACHE/VEGFA/RB1/IL4/GJA1	6
GO:0030278	regulation of ossification	7/88	212/18866	6.02014933022371e-05	0.000296121788237689	0.000129267812303218	ADRB2/BCL2/MAPK1/IL6/HIF1A/ALOX5/MAPK14	7
GO:0051701	interaction with host	7/88	212/18866	6.02014933022371e-05	0.000296121788237689	0.000129267812303218	RXRA/CASP8/EGFR/ICAM1/INSR/MET/CXCL8	7
GO:0060485	mesenchyme development	8/88	290/18866	6.27569413448901e-05	0.000308267612979845	0.000134569901698196	BCL2/MAPK1/IL6/MDM2/HIF1A/STAT1/IL1B/NOS3	8
GO:0042058	regulation of epidermal growth factor receptor signaling pathway	5/88	90/18866	6.33454156905304e-05	0.000309449929347902	0.000135086025321717	EGFR/AKT1/MMP9/APP/EGF	5
GO:0046427	positive regulation of receptor signaling pathway via JAK-STAT	5/88	90/18866	6.33454156905304e-05	0.000309449929347902	0.000135086025321717	IL10/IL6/IL2/IFNG/IL4	5
GO:0010224	response to UV-B	3/88	17/18866	6.36033831293926e-05	0.000309449929347902	0.000135086025321717	BCL2/RELA/CDKN1A	3
GO:0032966	negative regulation of collagen biosynthetic process	3/88	17/18866	6.36033831293926e-05	0.000309449929347902	0.000135086025321717	IL6/PPARG/PPARD	3
GO:0045986	negative regulation of smooth muscle contraction	3/88	17/18866	6.36033831293926e-05	0.000309449929347902	0.000135086025321717	PTGS2/ADRB2/SOD1	3
GO:0070875	positive regulation of glycogen metabolic process	3/88	17/18866	6.36033831293926e-05	0.000309449929347902	0.000135086025321717	AKT1/INSR/IGF2	3
GO:2001267	regulation of cysteine-type endopeptidase activity involved in apoptotic signaling pathway	3/88	17/18866	6.36033831293926e-05	0.000309449929347902	0.000135086025321717	BAX/CASP8/MMP9	3
GO:0070374	positive regulation of ERK1 and ERK2 cascade	7/88	215/18866	6.57734999009212e-05	0.000319573417996867	0.000139505292266971	OPRM1/JUN/EGFR/APP/ICAM1/CCL2/KDR	7
GO:0034103	regulation of tissue remodeling	5/88	91/18866	6.67838206148828e-05	0.000323165010174318	0.00014107315144487	BAX/EGFR/IL6/IL2/SPP1	5
GO:0046849	bone remodeling	5/88	91/18866	6.67838206148828e-05	0.000323165010174318	0.00014107315144487	ADRB2/EGFR/IL6/GJA1/SPP1	5
GO:0060333	interferon-gamma-mediated signaling pathway	5/88	91/18866	6.67838206148828e-05	0.000323165010174318	0.00014107315144487	PPARG/ICAM1/IFNG/STAT1/VCAM1	5
GO:1903670	regulation of sprouting angiogenesis	6/88	148/18866	6.72235705805116e-05	0.000324853362697175	0.000141810178052487	PTGS2/VEGFA/IL10/HMOX1/ALOX5/KDR	6
GO:0051604	protein maturation	8/88	293/18866	6.74435735494138e-05	0.000324897450004031	0.000141829423747786	CASP3/CASP8/MDM2/F7/PLAU/F3/PLAT/SERPINE1	8
GO:0022602	ovulation cycle process	4/88	47/18866	6.76310530779919e-05	0.000324897450004031	0.000141829423747786	PGR/ESR1/CASP3/NOS3	4
GO:0030574	collagen catabolic process	4/88	47/18866	6.76310530779919e-05	0.000324897450004031	0.000141829423747786	MMP2/MMP9/MMP1/MMP3	4
GO:0070849	response to epidermal growth factor	4/88	47/18866	6.76310530779919e-05	0.000324897450004031	0.000141829423747786	EGFR/AKT1/MAPK1/ERBB2	4
GO:0070838	divalent metal ion transport	10/88	471/18866	6.76869687508398e-05	0.000324897450004031	0.000141829423747786	PTGS2/OPRM1/BCL2/BAX/ICAM1/EGF/GJA1/CCL2/NOS3/CXCL10	10
GO:0034976	response to endoplasmic reticulum stress	8/88	294/18866	6.90690636307321e-05	0.000331087093221847	0.000144531425658778	BCL2/BAX/JUN/CCND1/CCL2/CXCL8/ALOX5/NFE2L2	8
GO:0051346	negative regulation of hydrolase activity	10/88	473/18866	7.01124237460862e-05	0.000335638590784477	0.000146518318065872	PTGS2/MAP2/AKT1/VEGFA/MMP9/MDM2/APP/BIRC5/NOS3/SERPINE1	10
GO:0045582	positive regulation of T cell differentiation	5/88	92/18866	7.03644138474985e-05	0.000336394577431356	0.000146848333430679	IL2/IFNG/IL4/IL1B/IL1A	5
GO:0007623	circadian rhythm	7/88	218/18866	7.17605900864975e-05	0.000342611308610567	0.000149562160211195	JUN/NOS2/EGFR/PPARG/F7/SERPINE1/MAPK8	7
GO:0006606	protein import into nucleus	6/88	150/18866	7.2422668144363e-05	0.000344851479739337	0.000150540075489649	PTGS2/AKT1/CDKN1A/MAPK1/IFNG/MAPK14	6
GO:0035264	multicellular organism growth	6/88	150/18866	7.2422668144363e-05	0.000344851479739337	0.000150540075489649	ADRB2/BCL2/APP/SOD1/IGF2/SLC6A3	6
GO:0009409	response to cold	4/88	48/18866	7.35176950367189e-05	0.000348672781765659	0.000152208211279428	ADRB2/CASP8/PPARG/CXCL10	4
GO:0042220	response to cocaine	4/88	48/18866	7.35176950367189e-05	0.000348672781765659	0.000152208211279428	OPRM1/MDM2/SLC6A3/CCNA2	4
GO:2001239	regulation of extrinsic apoptotic signaling pathway in absence of ligand	4/88	48/18866	7.35176950367189e-05	0.000348672781765659	0.000152208211279428	BCL2/AKT1/IL1B/IL1A	4
GO:0002532	production of molecular mediator involved in inflammatory response	5/88	93/18866	7.40912119496825e-05	0.000350463193031832	0.000152989790199637	NOS2/IL6/SERPINE1/ALOX5/MAPK14	5
GO:1904894	positive regulation of receptor signaling pathway via STAT	5/88	93/18866	7.40912119496825e-05	0.000350463193031832	0.000152989790199637	IL10/IL6/IL2/IFNG/IL4	5
GO:1904892	regulation of receptor signaling pathway via STAT	6/88	151/18866	7.51398876835898e-05	0.000354954079731198	0.000154950223784695	IL10/IL6/IL2/IFNG/IL4/EGF	6
GO:0001654	eye development	9/88	384/18866	7.5618299974719e-05	0.000356742797769914	0.000155731063550213	RXRA/ACHE/BCL2/BAX/JUN/EGFR/VEGFA/HIF1A/SLC6A3	9
GO:0010713	negative regulation of collagen metabolic process	3/88	18/18866	7.60667809676696e-05	0.00035697481461993	0.000155832347251076	IL6/PPARG/PPARD	3
GO:0010885	regulation of cholesterol storage	3/88	18/18866	7.60667809676696e-05	0.00035697481461993	0.000155832347251076	PPARG/PPARD/APOB	3
GO:0035994	response to muscle stretch	3/88	18/18866	7.60667809676696e-05	0.00035697481461993	0.000155832347251076	JUN/RELA/MAPK14	3
GO:0051023	regulation of immunoglobulin secretion	3/88	18/18866	7.60667809676696e-05	0.00035697481461993	0.000155832347251076	IL6/IL2/CD40LG	3
GO:0072511	divalent inorganic cation transport	10/88	478/18866	7.65023506779274e-05	0.000358548369625516	0.000156519260613046	PTGS2/OPRM1/BCL2/BAX/ICAM1/EGF/GJA1/CCL2/NOS3/CXCL10	10
GO:0051591	response to cAMP	5/88	94/18866	7.79682889717702e-05	0.000364940577700327	0.000159309689370536	RELA/APP/STAT1/THBD/SLC6A3	5
GO:0031279	regulation of cyclase activity	4/88	49/18866	7.97687511435552e-05	0.000371423247512179	0.000162139607930225	NOS2/NOS3/MAPK14/MAPK8	4
GO:0060711	labyrinthine layer development	4/88	49/18866	7.97687511435552e-05	0.000371423247512179	0.000162139607930225	CASP8/AKT1/MAPK1/IL10	4
GO:0090151	establishment of protein localization to mitochondrial membrane	4/88	49/18866	7.97687511435552e-05	0.000371423247512179	0.000162139607930225	BCL2/BAX/CASP8/MAPK8	4
GO:1900087	positive regulation of G1/S transition of mitotic cell cycle	4/88	49/18866	7.97687511435552e-05	0.000371423247512179	0.000162139607930225	EGFR/AKT1/CCND1/MDM2	4
GO:0045834	positive regulation of lipid metabolic process	6/88	153/18866	8.08183029842865e-05	0.000375820873175304	0.00016405932971829	PTGS2/AKT1/PPARG/IFNG/IL1B/PPARD	6
GO:0007162	negative regulation of cell adhesion	8/88	301/18866	8.13856199088662e-05	0.000377967502330007	0.000164996410560285	CASP3/AKT1/VEGFA/IL10/ERBB2/IL2/IL4/SERPINE1	8
GO:0150063	visual system development	9/88	388/18866	8.18435693697971e-05	0.000379601302291043	0.000165709623012368	RXRA/ACHE/BCL2/BAX/JUN/EGFR/VEGFA/HIF1A/SLC6A3	9
GO:0007589	body fluid secretion	5/88	95/18866	8.19997762292608e-05	0.000379833160357301	0.00016581083739841	VEGFA/CCND1/HIF1A/HK2/SLC6A3	5
GO:0002699	positive regulation of immune effector process	7/88	223/18866	8.27251252905071e-05	0.000382697345457766	0.000167061157221791	NOS2/IL6/HMOX1/IL2/IFNG/IL4/IL1B	7
GO:0050890	cognition	8/88	302/18866	8.32854504356312e-05	0.000384791693485552	0.000167975415471292	PTGS2/JUN/CASP3/EGFR/MAPK1/APP/INSR/HIF1A	8
GO:0042326	negative regulation of phosphorylation	10/88	484/18866	8.48187390404758e-05	0.000391370078462892	0.000170847117143668	BAX/JUN/CASP3/AKT1/CDKN1A/RB1/IL2/CCNB1/IFNG/IL1B	10
GO:1903522	regulation of blood circulation	8/88	303/18866	8.52219802549522e-05	0.000392723970865604	0.000171438139878044	PTGS2/EGFR/AKT1/MDM2/ICAM1/IL2/GJA1/NOS3	8
GO:0042987	amyloid precursor protein catabolic process	4/88	50/18866	8.63977599127056e-05	0.000397629844849209	0.000173579730340097	CASP3/RELA/APP/IFNG	4
GO:1990845	adaptive thermogenesis	6/88	155/18866	8.68337974683543e-05	0.000399122955972796	0.000174231527053943	ADRB2/ACHE/VEGFA/RB1/IL4/GJA1	6
GO:0045732	positive regulation of protein catabolic process	7/88	225/18866	8.74771072847813e-05	0.000401563717137841	0.000175297007098616	AKT1/MDM2/IFNG/EGF/GJA1/IL1B/NFE2L2	7
GO:0032869	cellular response to insulin stimulus	7/88	226/18866	8.99352887750404e-05	0.00041167383329463	0.000179710436470015	RELA/AKT1/PPARG/INSR/STAT1/IL1B/IGF2	7
GO:0032930	positive regulation of superoxide anion generation	3/88	19/18866	9.00248707036915e-05	0.00041167383329463	0.000179710436470015	EGFR/SOD1/CRP	3
GO:1902176	negative regulation of oxidative stress-induced intrinsic apoptotic signaling pathway	3/88	19/18866	9.00248707036915e-05	0.00041167383329463	0.000179710436470015	AKT1/HIF1A/NFE2L2	3
GO:0050764	regulation of phagocytosis	5/88	97/18866	9.05427916230179e-05	0.000411935143567318	0.000179824507803583	PPARG/IFNG/SOD1/IL1B/CCL2	5
GO:0120162	positive regulation of cold-induced thermogenesis	5/88	97/18866	9.05427916230179e-05	0.000411935143567318	0.000179824507803583	ADRB2/ACHE/VEGFA/IL4/GJA1	5
GO:1990868	response to chemokine	5/88	97/18866	9.05427916230179e-05	0.000411935143567318	0.000179824507803583	HIF1A/CCL2/CXCL8/CXCL2/CXCL10	5
GO:1990869	cellular response to chemokine	5/88	97/18866	9.05427916230179e-05	0.000411935143567318	0.000179824507803583	HIF1A/CCL2/CXCL8/CXCL2/CXCL10	5
GO:0048880	sensory system development	9/88	394/18866	9.19874367492009e-05	0.000417975951480486	0.000182461537750371	RXRA/ACHE/BCL2/BAX/JUN/EGFR/VEGFA/HIF1A/SLC6A3	9
GO:0002204	somatic recombination of immunoglobulin genes involved in immune response	4/88	51/18866	9.3418414146751e-05	0.000421798294177755	0.000184130127830452	IL10/IL2/IL4/CD40LG	4
GO:0002208	somatic diversification of immunoglobulins involved in immune response	4/88	51/18866	9.3418414146751e-05	0.000421798294177755	0.000184130127830452	IL10/IL2/IL4/CD40LG	4
GO:0045190	isotype switching	4/88	51/18866	9.3418414146751e-05	0.000421798294177755	0.000184130127830452	IL10/IL2/IL4/CD40LG	4
GO:0050435	amyloid-beta metabolic process	4/88	51/18866	9.3418414146751e-05	0.000421798294177755	0.000184130127830452	CASP3/RELA/APP/IFNG	4
GO:0071354	cellular response to interleukin-6	4/88	51/18866	9.3418414146751e-05	0.000421798294177755	0.000184130127830452	RELA/IL6/ICAM1/STAT1	4
GO:0048010	vascular endothelial growth factor receptor signaling pathway	5/88	98/18866	9.50628665580507e-05	0.000428681980846897	0.000187135104673245	VEGFA/HIF1A/IL1B/KDR/MAPK14	5
GO:0006631	fatty acid metabolic process	9/88	396/18866	9.55952177015785e-05	0.000430539670655976	0.000187946053097496	PTGS2/PON1/AKT1/PPARG/IL1B/ALOX5/PPARD/LTA4H/MAPK14	9
GO:0030168	platelet activation	6/88	158/18866	9.65207757626245e-05	0.00043416137626056	0.000189527057869543	MAPK1/IL6/CD40LG/NOS3/THBD/COL3A1	6
GO:0051817	modulation of process of other organism involved in symbiotic interaction	5/88	99/18866	9.97544448079164e-05	0.000446705857986544	0.000195003175377971	RXRA/JUN/CASP8/INSR/CRP	5
GO:0016236	macroautophagy	8/88	310/18866	9.98525298818351e-05	0.000446705857986544	0.000195003175377971	ADRB2/CASP3/AKT1/HMOX1/IL4/HIF1A/KDR/MAPK8	8
GO:0032675	regulation of interleukin-6 production	6/88	159/18866	9.99341964175713e-05	0.000446705857986544	0.000195003175377971	IL10/IL6/APP/IFNG/IL1B/IL1A	6
GO:0050777	negative regulation of immune response	6/88	159/18866	9.99341964175713e-05	0.000446705857986544	0.000195003175377971	IL10/PPARG/HMOX1/IL2/IL4/COL3A1	6
GO:0051092	positive regulation of NF-kappaB transcription factor activity	6/88	159/18866	9.99341964175713e-05	0.000446705857986544	0.000195003175377971	RELA/APP/ICAM1/CD40LG/IL1B/CHUK	6
GO:0007160	cell-matrix adhesion	7/88	230/18866	0.000100338442187577	0.000447952895459146	0.000195547552091697	BCL2/VEGFA/PLAU/VCAM1/SERPINE1/COL3A1/KDR	7
GO:0071622	regulation of granulocyte chemotaxis	4/88	52/18866	0.000100844556406199	0.000449651039536868	0.000196288853065223	MAPK1/IL4/CXCL8/MAPK14	4
GO:0002544	chronic inflammatory response	3/88	20/18866	0.000105554731636209	0.000467736952083126	0.000204184004456398	IL10/IL4/GJA1	3
GO:0002902	regulation of B cell apoptotic process	3/88	20/18866	0.000105554731636209	0.000467736952083126	0.000204184004456398	BAX/IL10/IL2	3
GO:0010878	cholesterol storage	3/88	20/18866	0.000105554731636209	0.000467736952083126	0.000204184004456398	PPARG/PPARD/APOB	3
GO:0051412	response to corticosterone	3/88	20/18866	0.000105554731636209	0.000467736952083126	0.000204184004456398	MAOB/CCND1/CDKN1A	3
GO:0060965	negative regulation of gene silencing by miRNA	3/88	20/18866	0.000105554731636209	0.000467736952083126	0.000204184004456398	ESR1/IL6/PPARG	3
GO:0032731	positive regulation of interleukin-1 beta production	4/88	53/18866	0.000108690174535786	0.000480440128726787	0.000209729398004776	CASP8/IL6/APP/IFNG	4
GO:0045744	negative regulation of G protein-coupled receptor signaling pathway	4/88	53/18866	0.000108690174535786	0.000480440128726787	0.000209729398004776	ADRB2/OPRM1/MET/CXCL8	4
GO:0007215	glutamate receptor signaling pathway	5/88	101/18866	0.00010966982268211	0.000482979416146827	0.000210837888303822	ADRB2/OPRM1/APP/IFNG/CCL2	5
GO:0015908	fatty acid transport	5/88	101/18866	0.00010966982268211	0.000482979416146827	0.000210837888303822	NOS2/AKT1/PPARG/IL1B/PPARD	5
GO:0019217	regulation of fatty acid metabolic process	5/88	101/18866	0.00010966982268211	0.000482979416146827	0.000210837888303822	PTGS2/AKT1/PPARG/IL1B/PPARD	5
GO:0009267	cellular response to starvation	6/88	163/18866	0.000114561090290564	0.000502663139728904	0.000219430541686673	BCL2/JUN/CDKN1A/MAPK1/NFE2L2/MAPK8	6
GO:0031214	biomineral tissue development	6/88	163/18866	0.000114561090290564	0.000502663139728904	0.000219430541686673	PTGS2/ADRB2/HIF1A/NOS3/ALOX5/SPP1	6
GO:0110148	biomineralization	6/88	163/18866	0.000114561090290564	0.000502663139728904	0.000219430541686673	PTGS2/ADRB2/HIF1A/NOS3/ALOX5/SPP1	6
GO:0007517	muscle organ development	9/88	407/18866	0.000117635085441445	0.000515518462669862	0.000225042352566645	RXRA/BCL2/MAPK1/RB1/CCNB1/GJA1/COL3A1/CXCL10/MAPK14	9
GO:0046661	male sex differentiation	6/88	164/18866	0.000118470951227094	0.000518546048455434	0.000226364002666728	ESR1/BCL2/BAX/CCND1/ICAM1/INSR	6
GO:0002042	cell migration involved in sprouting angiogenesis	5/88	103/18866	0.000120324903470864	0.000523457244296605	0.00022850791631104	PTGS2/AKT1/VEGFA/HMOX1/KDR	5
GO:0008630	intrinsic apoptotic signaling pathway in response to DNA damage	5/88	103/18866	0.000120324903470864	0.000523457244296605	0.00022850791631104	BCL2/BAX/CASP9/CDKN1A/HMOX1	5
GO:0030593	neutrophil chemotaxis	5/88	103/18866	0.000120324903470864	0.000523457244296605	0.00022850791631104	IL1B/CCL2/CXCL8/CXCL2/CXCL10	5
GO:0070498	interleukin-1-mediated signaling pathway	5/88	103/18866	0.000120324903470864	0.000523457244296605	0.00022850791631104	RELA/IL6/IL1B/IL1A/CHUK	5
GO:0098869	cellular oxidant detoxification	5/88	103/18866	0.000120324903470864	0.000523457244296605	0.00022850791631104	PTGS2/SOD1/NOS3/MPO/NFE2L2	5
GO:0032872	regulation of stress-activated MAPK cascade	7/88	237/18866	0.000120894452465366	0.000524658449048725	0.000229032285393636	EGFR/AKT1/VEGFA/MAPK1/APP/CD40LG/IL1B	7
GO:0046777	protein autophosphorylation	7/88	237/18866	0.000120894452465366	0.000524658449048725	0.000229032285393636	JUN/EGFR/AKT1/VEGFA/ERBB2/INSR/KDR	7
GO:0060537	muscle tissue development	9/88	409/18866	0.000122067827436059	0.000529108546559207	0.000230974913030526	RXRA/BCL2/VEGFA/MAPK1/RB1/CCNB1/GJA1/COL3A1/MAPK14	9
GO:0030728	ovulation	3/88	21/18866	0.000122732306656841	0.000529421868039642	0.00023111168912716	PTGS2/PGR/NOS3	3
GO:0036499	PERK-mediated unfolded protein response	3/88	21/18866	0.000122732306656841	0.000529421868039642	0.00023111168912716	CCL2/CXCL8/NFE2L2	3
GO:0048305	immunoglobulin secretion	3/88	21/18866	0.000122732306656841	0.000529421868039642	0.00023111168912716	IL6/IL2/CD40LG	3
GO:0140467	integrated stress response signaling	3/88	21/18866	0.000122732306656841	0.000529421868039642	0.00023111168912716	CCL2/CXCL8/NFE2L2	3
GO:0002931	response to ischemia	4/88	55/18866	0.00012569648975628	0.000538957610753546	0.000235274383830068	BCL2/CASP9/GJA1/HK2	4
GO:0032655	regulation of interleukin-12 production	4/88	55/18866	0.00012569648975628	0.000538957610753546	0.000235274383830068	IL10/IFNG/CD40LG/MAPK14	4
GO:0051353	positive regulation of oxidoreductase activity	4/88	55/18866	0.00012569648975628	0.000538957610753546	0.000235274383830068	AKT1/IFNG/HIF1A/IL1B	4
GO:0070741	response to interleukin-6	4/88	55/18866	0.00012569648975628	0.000538957610753546	0.000235274383830068	RELA/IL6/ICAM1/STAT1	4
GO:0097345	mitochondrial outer membrane permeabilization	4/88	55/18866	0.00012569648975628	0.000538957610753546	0.000235274383830068	BCL2/BAX/CASP8/MAPK8	4
GO:0002367	cytokine production involved in immune response	5/88	104/18866	0.000125941317055353	0.000539360658431067	0.000235450328639253	IL10/IL6/HMOX1/IL4/IL1B	5
GO:0070302	regulation of stress-activated protein kinase signaling cascade	7/88	240/18866	0.000130693015487289	0.000559040937060461	0.00024404147817634	EGFR/AKT1/VEGFA/MAPK1/APP/CD40LG/IL1B	7
GO:0045621	positive regulation of lymphocyte differentiation	5/88	105/18866	0.000131756547250345	0.00056291686137065	0.000245733458557834	IL2/IFNG/IL4/IL1B/IL1A	5
GO:0016447	somatic recombination of immunoglobulin gene segments	4/88	56/18866	0.000134885849478472	0.000574912750578089	0.000250970095698606	IL10/IL2/IL4/CD40LG	4
GO:0070228	regulation of lymphocyte apoptotic process	4/88	56/18866	0.000134885849478472	0.000574912750578089	0.000250970095698606	BAX/IL10/IL2/HIF1A	4
GO:0019233	sensory perception of pain	5/88	106/18866	0.000137775337708387	0.000585136113592866	0.000255432961397098	PTGS2/OPRM1/MAPK1/IL10/CCL2	5
GO:0032611	interleukin-1 beta production	5/88	106/18866	0.000137775337708387	0.000585136113592866	0.000255432961397098	CASP8/IL6/APP/IFNG/IL1B	5
GO:0046632	alpha-beta T cell differentiation	5/88	106/18866	0.000137775337708387	0.000585136113592866	0.000255432961397098	BCL2/IL6/IL2/IFNG/IL4	5
GO:0032928	regulation of superoxide anion generation	3/88	22/18866	0.000141632412660468	0.000599381665886192	0.000261651657397039	EGFR/SOD1/CRP	3
GO:0071379	cellular response to prostaglandin stimulus	3/88	22/18866	0.000141632412660468	0.000599381665886192	0.000261651657397039	AKT1/PPARG/APOB	3
GO:1901739	regulation of myoblast fusion	3/88	22/18866	0.000141632412660468	0.000599381665886192	0.000261651657397039	IL4/CXCL10/MAPK14	3
GO:0030330	DNA damage response, signal transduction by p53 class mediator	5/88	107/18866	0.000144002485914205	0.000607972715028567	0.000265401959374592	BAX/CDKN1A/MDM2/PCNA/CCNB1	5
GO:0055017	cardiac muscle tissue growth	5/88	107/18866	0.000144002485914205	0.000607972715028567	0.000265401959374592	RXRA/MAPK1/CCNB1/GJA1/MAPK14	5
GO:0002090	regulation of receptor internalization	4/88	57/18866	0.000144552001774857	0.00060813877452575	0.000265474450318406	VEGFA/INSR/EGF/SELE	4
GO:0032615	interleukin-12 production	4/88	57/18866	0.000144552001774857	0.00060813877452575	0.000265474450318406	IL10/IFNG/CD40LG/MAPK14	4
GO:0071398	cellular response to fatty acid	4/88	57/18866	0.000144552001774857	0.00060813877452575	0.000265474450318406	AKT1/PPARG/CCNB1/APOB	4
GO:0030307	positive regulation of cell growth	6/88	171/18866	0.000148903809271684	0.000624976551591011	0.000272824745675695	BCL2/EGFR/AKT1/VEGFA/ERBB2/IL2	6
GO:0051170	import into nucleus	6/88	171/18866	0.000148903809271684	0.000624976551591011	0.000272824745675695	PTGS2/AKT1/CDKN1A/MAPK1/IFNG/MAPK14	6
GO:0050806	positive regulation of synaptic transmission	6/88	172/18866	0.000153714454454078	0.000644411358883686	0.000281308738144503	PTGS2/ADRB2/EGFR/MAPK1/APP/CCL2	6
GO:0002763	positive regulation of myeloid leukocyte differentiation	4/88	58/18866	0.000154709595755416	0.000647066098738443	0.00028246762758422	JUN/CASP8/RB1/IFNG	4
GO:0031638	zymogen activation	4/88	58/18866	0.000154709595755416	0.000647066098738443	0.00028246762758422	CASP8/PLAU/PLAT/SERPINE1	4
GO:0002286	T cell activation involved in immune response	5/88	109/18866	0.000157101312607316	0.000654771904293431	0.000285831488892958	IL6/ICAM1/IL2/IFNG/IL4	5
GO:0043618	regulation of transcription from RNA polymerase II promoter in response to stress	5/88	109/18866	0.000157101312607316	0.000654771904293431	0.000285831488892958	JUN/VEGFA/HMOX1/HIF1A/NFE2L2	5
GO:2000278	regulation of DNA biosynthetic process	5/88	109/18866	0.000157101312607316	0.000654771904293431	0.000285831488892958	CDKN1A/MAPK1/PCNA/PPARG/GJA1	5
GO:0043010	camera-type eye development	8/88	332/18866	0.000160022196365381	0.000666169236557163	0.000290806834397231	RXRA/ACHE/BAX/JUN/EGFR/VEGFA/HIF1A/SLC6A3	8
GO:0031639	plasminogen activation	3/88	23/18866	0.000162328750878161	0.000668764531267633	0.000291939773893177	PLAU/PLAT/SERPINE1	3
GO:0035162	embryonic hemopoiesis	3/88	23/18866	0.000162328750878161	0.000668764531267633	0.000291939773893177	VEGFA/HIF1A/KDR	3
GO:0035743	CD4-positive, alpha-beta T cell cytokine production	3/88	23/18866	0.000162328750878161	0.000668764531267633	0.000291939773893177	IL6/IL4/IL1B	3
GO:0051043	regulation of membrane protein ectodomain proteolysis	3/88	23/18866	0.000162328750878161	0.000668764531267633	0.000291939773893177	IL10/IFNG/IL1B	3
GO:0060149	negative regulation of posttranscriptional gene silencing	3/88	23/18866	0.000162328750878161	0.000668764531267633	0.000291939773893177	ESR1/IL6/PPARG	3
GO:0060967	negative regulation of gene silencing by RNA	3/88	23/18866	0.000162328750878161	0.000668764531267633	0.000291939773893177	ESR1/IL6/PPARG	3
GO:1901032	negative regulation of response to reactive oxygen species	3/88	23/18866	0.000162328750878161	0.000668764531267633	0.000291939773893177	IL10/MET/NFE2L2	3
GO:1903206	negative regulation of hydrogen peroxide-induced cell death	3/88	23/18866	0.000162328750878161	0.000668764531267633	0.000291939773893177	IL10/MET/NFE2L2	3
GO:1903798	regulation of production of miRNAs involved in gene silencing by miRNA	3/88	23/18866	0.000162328750878161	0.000668764531267633	0.000291939773893177	ESR1/EGFR/IL6	3
GO:0042306	regulation of protein import into nucleus	4/88	59/18866	0.000165373400134729	0.00067585746157919	0.000295036093112545	PTGS2/MAPK1/IFNG/MAPK14	4
GO:0043525	positive regulation of neuron apoptotic process	4/88	59/18866	0.000165373400134729	0.00067585746157919	0.000295036093112545	BAX/CASP9/JUN/CASP3	4
GO:0045454	cell redox homeostasis	4/88	59/18866	0.000165373400134729	0.00067585746157919	0.000295036093112545	NOS2/NOS3/MPO/NFE2L2	4
GO:0046456	icosanoid biosynthetic process	4/88	59/18866	0.000165373400134729	0.00067585746157919	0.000295036093112545	PTGS2/IL1B/ALOX5/LTA4H	4
GO:0048008	platelet-derived growth factor receptor signaling pathway	4/88	59/18866	0.000165373400134729	0.00067585746157919	0.000295036093112545	VEGFA/F7/F3/PLAT	4
GO:0060043	regulation of cardiac muscle cell proliferation	4/88	59/18866	0.000165373400134729	0.00067585746157919	0.000295036093112545	MAPK1/CCNB1/GJA1/MAPK14	4
GO:0071385	cellular response to glucocorticoid stimulus	4/88	59/18866	0.000165373400134729	0.00067585746157919	0.000295036093112545	CASP9/EGFR/ICAM1/NR3C1	4
GO:0032652	regulation of interleukin-1 production	5/88	111/18866	0.000171092470650392	0.000697635889447895	0.000304543160264697	CASP8/IL10/IL6/APP/IFNG	5
GO:0034440	lipid oxidation	5/88	111/18866	0.000171092470650392	0.000697635889447895	0.000304543160264697	AKT1/PPARG/ALOX5/PPARD/MAPK14	5
GO:0032732	positive regulation of interleukin-1 production	4/88	60/18866	0.000176558299141025	0.000718284957597615	0.00031355722127554	CASP8/IL6/APP/IFNG	4
GO:1902808	positive regulation of cell cycle G1/S phase transition	4/88	60/18866	0.000176558299141025	0.000718284957597615	0.00031355722127554	EGFR/AKT1/CCND1/MDM2	4
GO:0006275	regulation of DNA replication	5/88	112/18866	0.000178435229600275	0.000725095887557483	0.000316530437197618	JUN/EGFR/PCNA/EGF/CCNA2	5
GO:0010869	regulation of receptor biosynthetic process	3/88	24/18866	0.000184893917133187	0.000748788955456714	0.000326873313594227	PPARG/IFNG/HIF1A	3
GO:0032469	endoplasmic reticulum calcium ion homeostasis	3/88	24/18866	0.000184893917133187	0.000748788955456714	0.000326873313594227	BCL2/BAX/APP	3
GO:0036003	positive regulation of transcription from RNA polymerase II promoter in response to stress	3/88	24/18866	0.000184893917133187	0.000748788955456714	0.000326873313594227	VEGFA/HIF1A/NFE2L2	3
GO:0035821	modulation of process of other organism	5/88	113/18866	0.000186016241978655	0.00075248199243854	0.000328485457078286	RXRA/JUN/CASP8/INSR/CRP	5
GO:0002381	immunoglobulin production involved in immunoglobulin mediated immune response	4/88	61/18866	0.000188279288477902	0.000759060581281825	0.00033135724774548	IL10/IL2/IL4/CD40LG	4
GO:0033619	membrane protein proteolysis	4/88	61/18866	0.000188279288477902	0.000759060581281825	0.00033135724774548	RELA/IL10/IFNG/IL1B	4
GO:1902110	positive regulation of mitochondrial membrane permeability involved in apoptotic process	4/88	61/18866	0.000188279288477902	0.000759060581281825	0.00033135724774548	BCL2/BAX/CASP8/MAPK8	4
GO:0002294	CD4-positive, alpha-beta T cell differentiation involved in immune response	4/88	62/18866	0.000200551471338218	0.000805811305062322	0.000351765620336578	IL6/IL2/IFNG/IL4	4
GO:0071384	cellular response to corticosteroid stimulus	4/88	62/18866	0.000200551471338218	0.000805811305062322	0.000351765620336578	CASP9/EGFR/ICAM1/NR3C1	4
GO:1904589	regulation of protein import	4/88	62/18866	0.000200551471338218	0.000805811305062322	0.000351765620336578	PTGS2/MAPK1/IFNG/MAPK14	4
GO:0006096	glycolytic process	5/88	115/18866	0.000201913735117128	0.000808559369293225	0.000352965249223435	APP/IFNG/INSR/HIF1A/HK2	5
GO:0048640	negative regulation of developmental growth	5/88	115/18866	0.000201913735117128	0.000808559369293225	0.000352965249223435	ADRB2/MAP2/CDKN1A/GJA1/SPP1	5
GO:0060419	heart growth	5/88	115/18866	0.000201913735117128	0.000808559369293225	0.000352965249223435	RXRA/MAPK1/CCNB1/GJA1/MAPK14	5
GO:1905330	regulation of morphogenesis of an epithelium	6/88	181/18866	0.000202786439120977	0.000811145756483906	0.000354094300266582	RXRA/ESR1/VEGFA/STAT1/GJA1/CXCL10	6
GO:0003007	heart morphogenesis	7/88	258/18866	0.000203944847028466	0.000814867902764015	0.000355719151006427	RXRA/JUN/VEGFA/MDM2/INSR/HIF1A/NOS3	7
GO:0032647	regulation of interferon-alpha production	3/88	25/18866	0.000209399412020559	0.000831090230172606	0.000362800780450364	IL10/STAT1/CHUK	3
GO:0060330	regulation of response to interferon-gamma	3/88	25/18866	0.000209399412020559	0.000831090230172606	0.000362800780450364	PPARG/IFNG/STAT1	3
GO:0060334	regulation of interferon-gamma-mediated signaling pathway	3/88	25/18866	0.000209399412020559	0.000831090230172606	0.000362800780450364	PPARG/IFNG/STAT1	3
GO:0070920	regulation of production of small RNA involved in gene silencing by RNA	3/88	25/18866	0.000209399412020559	0.000831090230172606	0.000362800780450364	ESR1/EGFR/IL6	3
GO:0071677	positive regulation of mononuclear cell migration	3/88	25/18866	0.000209399412020559	0.000831090230172606	0.000362800780450364	IL4/SERPINE1/CXCL10	3
GO:2001026	regulation of endothelial cell chemotaxis	3/88	25/18866	0.000209399412020559	0.000831090230172606	0.000362800780450364	VEGFA/MET/KDR	3
GO:0006757	ATP generation from ADP	5/88	116/18866	0.000210240696740803	0.000833504136967975	0.000363854537596699	APP/IFNG/INSR/HIF1A/HK2	5
GO:0007265	Ras protein signal transduction	8/88	346/18866	0.000211965668574672	0.00083941221575086	0.000366433626503746	JUN/CDKN1A/RB1/MET/COL3A1/CHUK/MAPK14/CCNA2	8
GO:0002287	alpha-beta T cell activation involved in immune response	4/88	63/18866	0.000213390054469643	0.000840399597779123	0.000366864654276003	IL6/IL2/IFNG/IL4	4
GO:0002293	alpha-beta T cell differentiation involved in immune response	4/88	63/18866	0.000213390054469643	0.000840399597779123	0.000366864654276003	IL6/IL2/IFNG/IL4	4
GO:0010830	regulation of myotube differentiation	4/88	63/18866	0.000213390054469643	0.000840399597779123	0.000366864654276003	BCL2/IL4/CXCL10/MAPK14	4
GO:0046622	positive regulation of organ growth	4/88	63/18866	0.000213390054469643	0.000840399597779123	0.000366864654276003	AKT1/MAPK1/CCNB1/MAPK14	4
GO:1902686	mitochondrial outer membrane permeabilization involved in programmed cell death	4/88	63/18866	0.000213390054469643	0.000840399597779123	0.000366864654276003	BCL2/BAX/CASP8/MAPK8	4
GO:2001235	positive regulation of apoptotic signaling pathway	6/88	183/18866	0.000215205835392183	0.000846618335932285	0.000369579357172842	BCL2/BAX/CASP8/MMP9/SOD1/MAPK8	6
GO:0045446	endothelial cell differentiation	5/88	117/18866	0.000218826872714604	0.000858973542071817	0.00037497284907939	VEGFA/ICAM1/MET/IL1B/KDR	5
GO:0072676	lymphocyte migration	5/88	117/18866	0.000218826872714604	0.000858973542071817	0.00037497284907939	AKT1/APP/ICAM1/CCL2/CXCL10	5
GO:0002695	negative regulation of leukocyte activation	6/88	184/18866	0.000221636492208966	0.000869048351029891	0.000379370865588522	CASP3/IL10/ERBB2/HMOX1/IL2/IL4	6
GO:1904062	regulation of cation transmembrane transport	8/88	349/18866	0.000224726954633115	0.000880201084083262	0.000384239434739043	ADRB2/OPRM1/BAX/MMP9/APP/IFNG/CCL2/CXCL10	8
GO:0001885	endothelial cell development	4/88	64/18866	0.000226810344291428	0.000884486140879114	0.000386110016167351	VEGFA/ICAM1/MET/IL1B	4
GO:0045453	bone resorption	4/88	64/18866	0.000226810344291428	0.000884486140879114	0.000386110016167351	ADRB2/EGFR/IL6/SPP1	4
GO:0051926	negative regulation of calcium ion transport	4/88	64/18866	0.000226810344291428	0.000884486140879114	0.000386110016167351	PTGS2/BCL2/ICAM1/NOS3	4
GO:2000401	regulation of lymphocyte migration	4/88	64/18866	0.000226810344291428	0.000884486140879114	0.000386110016167351	AKT1/APP/CCL2/CXCL10	4
GO:0050868	negative regulation of T cell activation	5/88	118/18866	0.000227677628462312	0.000886901088650573	0.000387164227737195	CASP3/IL10/ERBB2/IL2/IL4	5
GO:2001257	regulation of cation channel activity	6/88	185/18866	0.000228217762110493	0.00088803777726564	0.00038766043320527	ADRB2/OPRM1/MMP9/APP/IFNG/CCL2	6
GO:0046942	carboxylic acid transport	8/88	350/18866	0.000229118407045162	0.000890573286514673	0.000388767274196768	RXRA/NOS2/AKT1/PPARG/GJA1/IL1B/ABCG2/PPARD	8
GO:0051147	regulation of muscle cell differentiation	6/88	186/18866	0.000234952154213051	0.000910069436908444	0.000397278045135766	BCL2/MDM2/IL4/CXCL10/IGF2/MAPK14	6
GO:0001783	B cell apoptotic process	3/88	26/18866	0.000235915651010662	0.000910069436908444	0.000397278045135766	BAX/IL10/IL2	3
GO:0006309	apoptotic DNA fragmentation	3/88	26/18866	0.000235915651010662	0.000910069436908444	0.000397278045135766	BAX/CASP3/IL6	3
GO:0030810	positive regulation of nucleotide biosynthetic process	3/88	26/18866	0.000235915651010662	0.000910069436908444	0.000397278045135766	NOS2/IL4/NOS3	3
GO:1900373	positive regulation of purine nucleotide biosynthetic process	3/88	26/18866	0.000235915651010662	0.000910069436908444	0.000397278045135766	NOS2/IL4/NOS3	3
GO:1900739	regulation of protein insertion into mitochondrial membrane involved in apoptotic signaling pathway	3/88	26/18866	0.000235915651010662	0.000910069436908444	0.000397278045135766	BCL2/CASP8/MAPK8	3
GO:1900740	positive regulation of protein insertion into mitochondrial membrane involved in apoptotic signaling pathway	3/88	26/18866	0.000235915651010662	0.000910069436908444	0.000397278045135766	BCL2/CASP8/MAPK8	3
GO:1901222	regulation of NIK/NF-kappaB signaling	5/88	119/18866	0.000236798378657726	0.000912490303965547	0.000398334840686714	NR3C2/RELA/EGFR/APP/IL1B	5
GO:0035794	positive regulation of mitochondrial membrane permeability	4/88	65/18866	0.000240827743061864	0.000927018309138027	0.000404676837528463	BCL2/BAX/CASP8/MAPK8	4
GO:0015849	organic acid transport	8/88	353/18866	0.000242717772834368	0.000933288984576023	0.000407414212918357	RXRA/NOS2/AKT1/PPARG/GJA1/IL1B/ABCG2/PPARD	8
GO:0006913	nucleocytoplasmic transport	8/88	354/18866	0.000247395452234284	0.000950253638227498	0.00041481989446938	PTGS2/AKT1/CDKN1A/MAPK1/MDM2/IFNG/IL1B/MAPK14	8
GO:0002562	somatic diversification of immune receptors via germline recombination within a single locus	4/88	66/18866	0.000255457745095994	0.000977023418677297	0.000426505866566123	IL10/IL2/IL4/CD40LG	4
GO:0016444	somatic cell DNA recombination	4/88	66/18866	0.000255457745095994	0.000977023418677297	0.000426505866566123	IL10/IL2/IL4/CD40LG	4
GO:0016445	somatic diversification of immunoglobulins	4/88	66/18866	0.000255457745095994	0.000977023418677297	0.000426505866566123	IL10/IL2/IL4/CD40LG	4
GO:1902108	regulation of mitochondrial membrane permeability involved in apoptotic process	4/88	66/18866	0.000255457745095994	0.000977023418677297	0.000426505866566123	BCL2/BAX/CASP8/MAPK8	4
GO:0002065	columnar/cuboidal epithelial cell differentiation	5/88	121/18866	0.000255871764786134	0.000977387197515729	0.000426664669114514	RXRA/CDKN1A/SOD1/HIF1A/SERPINE1	5
GO:0010565	regulation of cellular ketone metabolic process	6/88	189/18866	0.000256099497783064	0.000977387197515729	0.000426664669114514	PTGS2/AKT1/PPARG/ODC1/IL1B/PPARD	6
GO:0051169	nuclear transport	8/88	357/18866	0.000261874485256441	0.000998361577054406	0.000435820740248347	PTGS2/AKT1/CDKN1A/MAPK1/MDM2/IFNG/IL1B/MAPK14	8
GO:0051048	negative regulation of secretion	6/88	190/18866	0.000263471926778427	0.00100338190645331	0.000438012294616229	MAOB/OPRM1/HMOX1/EGF/GJA1/IL1B	6
GO:0010971	positive regulation of G2/M transition of mitotic cell cycle	3/88	27/18866	0.000264511974477453	0.00100413462922651	0.000438340885182772	CCND1/APP/CCNB1	3
GO:0032607	interferon-alpha production	3/88	27/18866	0.000264511974477453	0.00100413462922651	0.000438340885182772	IL10/STAT1/CHUK	3
GO:0072539	T-helper 17 cell differentiation	3/88	27/18866	0.000264511974477453	0.00100413462922651	0.000438340885182772	IL6/IL2/IL4	3
GO:0050804	modulation of chemical synaptic transmission	9/88	454/18866	0.000265766192074679	0.00100595518471405	0.000439135623139922	PTGS2/ADRB2/ACHE/EGFR/MAPK1/APP/IL1B/CCL2/PLAT	9
GO:0006690	icosanoid metabolic process	5/88	122/18866	0.000265835472470576	0.00100595518471405	0.000439135623139922	PTGS2/PON1/IL1B/ALOX5/LTA4H	5
GO:1990266	neutrophil migration	5/88	122/18866	0.000265835472470576	0.00100595518471405	0.000439135623139922	IL1B/CCL2/CXCL8/CXCL2/CXCL10	5
GO:0099177	regulation of trans-synaptic signaling	9/88	455/18866	0.000270105519327331	0.0010179602276827	0.000444376256226729	PTGS2/ADRB2/ACHE/EGFR/MAPK1/APP/IL1B/CCL2/PLAT	9
GO:0002548	monocyte chemotaxis	4/88	67/18866	0.000270715933033067	0.0010179602276827	0.000444376256226729	IL6/CCL2/SERPINE1/CXCL10	4
GO:0045123	cellular extravasation	4/88	67/18866	0.000270715933033067	0.0010179602276827	0.000444376256226729	ICAM1/CCL2/SELE/VCAM1	4
GO:0072678	T cell migration	4/88	67/18866	0.000270715933033067	0.0010179602276827	0.000444376256226729	APP/ICAM1/CCL2/CXCL10	4
GO:1900015	regulation of cytokine production involved in inflammatory response	4/88	67/18866	0.000270715933033067	0.0010179602276827	0.000444376256226729	NOS2/IL6/ALOX5/MAPK14	4
GO:1905710	positive regulation of membrane permeability	4/88	67/18866	0.000270715933033067	0.0010179602276827	0.000444376256226729	BCL2/BAX/CASP8/MAPK8	4
GO:0031589	cell-substrate adhesion	8/88	359/18866	0.000271907793803434	0.00102136793134567	0.000445863841453442	BCL2/VEGFA/PLAU/VCAM1/SERPINE1/COL3A1/PPARD/KDR	8
GO:0002761	regulation of myeloid leukocyte differentiation	5/88	123/18866	0.00027609131722909	0.00103490833376439	0.000451774714168312	JUN/CASP8/RB1/IFNG/IL4	5
GO:0007173	epidermal growth factor receptor signaling pathway	5/88	123/18866	0.00027609131722909	0.00103490833376439	0.000451774714168312	EGFR/AKT1/MMP9/APP/EGF	5
GO:0032642	regulation of chemokine production	4/88	68/18866	0.000286617974153304	0.00107222003530534	0.00046806261402267	IL10/IL6/HIF1A/IL1B	4
GO:0046031	ADP metabolic process	5/88	124/18866	0.00028664495351004	0.00107222003530534	0.00046806261402267	APP/IFNG/INSR/HIF1A/HK2	5
GO:0045932	negative regulation of muscle contraction	3/88	28/18866	0.000295256657651713	0.00110212714797758	0.000481118144486859	PTGS2/ADRB2/SOD1	3
GO:1990776	response to angiotensin	3/88	28/18866	0.000295256657651713	0.00110212714797758	0.000481118144486859	PTGS2/RELA/NFE2L2	3
GO:0001952	regulation of cell-matrix adhesion	5/88	125/18866	0.000297502082383431	0.00110704208803658	0.000483263692616933	BCL2/VEGFA/PLAU/SERPINE1/KDR	5
GO:0030968	endoplasmic reticulum unfolded protein response	5/88	125/18866	0.000297502082383431	0.00110704208803658	0.000483263692616933	BAX/CCND1/CCL2/CXCL8/NFE2L2	5
GO:0035270	endocrine system development	5/88	125/18866	0.000297502082383431	0.00110704208803658	0.000483263692616933	AKT1/MAPK1/IL6/INSR/SLC6A3	5
GO:0007219	Notch signaling pathway	6/88	195/18866	0.00030287747821767	0.00112587303753263	0.000491484079436267	EGFR/AKT1/APP/EGF/STAT1/NOS3	6
GO:0002449	lymphocyte mediated immunity	8/88	366/18866	0.000309537998007382	0.00114943705179065	0.000501770619276327	IL10/IL6/ICAM1/IL2/IL4/CD40LG/IL1B/CRP	8
GO:0034504	protein localization to nucleus	7/88	277/18866	0.000314114855656094	0.00116522274255829	0.000508661641120318	PTGS2/AKT1/CDKN1A/MAPK1/MDM2/IFNG/MAPK14	7
GO:0014066	regulation of phosphatidylinositol 3-kinase signaling	5/88	127/18866	0.000320149852552254	0.00118368808983738	0.000516722429420946	EGFR/MAPK1/INSR/PPARD/KDR	5
GO:1900180	regulation of protein localization to nucleus	5/88	127/18866	0.000320149852552254	0.00118368808983738	0.000516722429420946	PTGS2/AKT1/MAPK1/IFNG/MAPK14	5
GO:0002534	cytokine production involved in inflammatory response	4/88	70/18866	0.000320416686510791	0.00118368808983738	0.000516722429420946	NOS2/IL6/ALOX5/MAPK14	4
GO:0008088	axo-dendritic transport	4/88	70/18866	0.000320416686510791	0.00118368808983738	0.000516722429420946	MAP2/APP/SOD1/HIF1A	4
GO:0019048	modulation by virus of host process	3/88	29/18866	0.00032821692049987	0.0012100038223789	0.000528210193273258	RXRA/CASP8/INSR	3
GO:0048873	homeostasis of number of cells within a tissue	3/88	29/18866	0.00032821692049987	0.0012100038223789	0.000528210193273258	BCL2/BAX/NOS3	3
GO:0002460	adaptive immune response based on somatic recombination of immune receptors built from immunoglobulin superfamily domains	8/88	370/18866	0.000332886749366177	0.0012259557319603	0.000535173775608478	IL10/IL6/ICAM1/IL2/IL4/CD40LG/IL1B/CRP	8
GO:0002292	T cell differentiation involved in immune response	4/88	71/18866	0.000338345083044855	0.00124094565842913	0.000541717417711763	IL6/IL2/IFNG/IL4	4
GO:0014823	response to activity	4/88	71/18866	0.000338345083044855	0.00124094565842913	0.000541717417711763	IL10/IL6/HIF1A/PPARD	4
GO:0035690	cellular response to drug	4/88	71/18866	0.000338345083044855	0.00124094565842913	0.000541717417711763	NOS2/EGFR/IL1B/NFE2L2	4
GO:0042531	positive regulation of tyrosine phosphorylation of STAT protein	4/88	71/18866	0.000338345083044855	0.00124094565842913	0.000541717417711763	IL6/IL2/IFNG/IL4	4
GO:0017038	protein import	6/88	200/18866	0.000346770767498064	0.00127054535304618	0.000554638749136787	PTGS2/AKT1/CDKN1A/MAPK1/IFNG/MAPK14	6
GO:0072521	purine-containing compound metabolic process	9/88	472/18866	0.000353374587650644	0.00129341609563839	0.000564622650957179	NOS2/APP/IFNG/IL4/INSR/HIF1A/NOS3/ABCG2/HK2	9
GO:0001822	kidney development	7/88	283/18866	0.000357426463602196	0.00130690903255772	0.000570512803274197	BCL2/BAX/CASP9/VEGFA/MMP9/ODC1/STAT1	7
GO:0005979	regulation of glycogen biosynthetic process	3/88	30/18866	0.000363458937528867	0.00131952199046013	0.000576018813096777	AKT1/INSR/IGF2	3
GO:0010800	positive regulation of peptidyl-threonine phosphorylation	3/88	30/18866	0.000363458937528867	0.00131952199046013	0.000576018813096777	MAPK1/APP/EGF	3
GO:0010962	regulation of glucan biosynthetic process	3/88	30/18866	0.000363458937528867	0.00131952199046013	0.000576018813096777	AKT1/INSR/IGF2	3
GO:0042133	neurotransmitter metabolic process	3/88	30/18866	0.000363458937528867	0.00131952199046013	0.000576018813096777	MAOB/ACHE/SLC6A3	3
GO:0060142	regulation of syncytium formation by plasma membrane fusion	3/88	30/18866	0.000363458937528867	0.00131952199046013	0.000576018813096777	IL4/CXCL10/MAPK14	3
GO:1902751	positive regulation of cell cycle G2/M phase transition	3/88	30/18866	0.000363458937528867	0.00131952199046013	0.000576018813096777	CCND1/APP/CCNB1	3
GO:1903205	regulation of hydrogen peroxide-induced cell death	3/88	30/18866	0.000363458937528867	0.00131952199046013	0.000576018813096777	IL10/MET/NFE2L2	3
GO:0043270	positive regulation of ion transport	7/88	284/18866	0.000365089370873168	0.00132409694750755	0.00057801594641284	ADRB2/BAX/AKT1/IFNG/IL1B/CCL2/CXCL10	7
GO:0009746	response to hexose	6/88	202/18866	0.000365662662402762	0.00132483250329511	0.00057833704297264	PTGS2/CASP3/ICAM1/HIF1A/GJA1/PPARD	6
GO:0046887	positive regulation of hormone secretion	5/88	131/18866	0.000369343218284647	0.00133681310585617	0.000583567006942394	EGFR/HIF1A/GJA1/PPARD/SPP1	5
GO:0048285	organelle fission	9/88	476/18866	0.000375777752638735	0.00135872724311033	0.000593133316122871	RB1/BIRC5/CCNB1/INSR/EGF/IL1B/IL1A/IGF2/KDR	9
GO:0006165	nucleoside diphosphate phosphorylation	5/88	133/18866	0.000395983994357915	0.00143034218568071	0.000624395814601582	APP/IFNG/INSR/HIF1A/HK2	5
GO:0002675	positive regulation of acute inflammatory response	3/88	31/18866	0.000401047847517569	0.00144280392628051	0.000629835812632167	PTGS2/IL6/IL1B	3
GO:0014072	response to isoquinoline alkaloid	3/88	31/18866	0.000401047847517569	0.00144280392628051	0.000629835812632167	OPRM1/RELA/MDM2	3
GO:0043278	response to morphine	3/88	31/18866	0.000401047847517569	0.00144280392628051	0.000629835812632167	OPRM1/RELA/MDM2	3
GO:0072538	T-helper 17 type immune response	3/88	31/18866	0.000401047847517569	0.00144280392628051	0.000629835812632167	IL6/IL2/IL4	3
GO:0043280	positive regulation of cysteine-type endopeptidase activity involved in apoptotic process	5/88	134/18866	0.000409836567625141	0.00147294026716332	0.000642991409455788	BAX/CASP9/CASP8/PPARG/F3	5
GO:0006909	phagocytosis	8/88	382/18866	0.000411716498047786	0.00147821104118362	0.000645292291909603	MAPK1/PPARG/IFNG/MET/SOD1/IL1B/CCL2/CRP	8
GO:0034284	response to monosaccharide	6/88	207/18866	0.000416430474575217	0.00149213965639376	0.000651372633472258	PTGS2/CASP3/ICAM1/HIF1A/GJA1/PPARD	6
GO:0046890	regulation of lipid biosynthetic process	6/88	207/18866	0.000416430474575217	0.00149213965639376	0.000651372633472258	PTGS2/AKT1/IFNG/SOD1/IL1B/APOB	6
GO:0032602	chemokine production	4/88	75/18866	0.00041729232035362	0.0014937310686532	0.000652067342167871	IL10/IL6/HIF1A/IL1B	4
GO:0046939	nucleotide phosphorylation	5/88	135/18866	0.000424052105662603	0.00151641032984947	0.0006619676554712	APP/IFNG/INSR/HIF1A/HK2	5
GO:0072001	renal system development	7/88	292/18866	0.00043125788283074	0.00154063755145128	0.00067254370917292	BCL2/BAX/CASP9/VEGFA/MMP9/ODC1/STAT1	7
GO:0009135	purine nucleoside diphosphate metabolic process	5/88	136/18866	0.000438636791252824	0.00156157109021239	0.000681681951838272	APP/IFNG/INSR/HIF1A/HK2	5
GO:0009179	purine ribonucleoside diphosphate metabolic process	5/88	136/18866	0.000438636791252824	0.00156157109021239	0.000681681951838272	APP/IFNG/INSR/HIF1A/HK2	5
GO:0071229	cellular response to acid chemical	4/88	76/18866	0.000438918188715615	0.00156157109021239	0.000681681951838272	EGFR/VEGFA/MMP2/COL3A1	4
GO:0010743	regulation of macrophage derived foam cell differentiation	3/88	32/18866	0.0004410477631752	0.00156157109021239	0.000681681951838272	PPARG/CRP/APOB	3
GO:0034694	response to prostaglandin	3/88	32/18866	0.0004410477631752	0.00156157109021239	0.000681681951838272	AKT1/PPARG/APOB	3
GO:0035767	endothelial cell chemotaxis	3/88	32/18866	0.0004410477631752	0.00156157109021239	0.000681681951838272	VEGFA/MET/KDR	3
GO:0038128	ERBB2 signaling pathway	3/88	32/18866	0.0004410477631752	0.00156157109021239	0.000681681951838272	EGFR/ERBB2/EGF	3
GO:0051385	response to mineralocorticoid	3/88	32/18866	0.0004410477631752	0.00156157109021239	0.000681681951838272	MAOB/CCND1/CDKN1A	3
GO:0051968	positive regulation of synaptic transmission, glutamatergic	3/88	32/18866	0.0004410477631752	0.00156157109021239	0.000681681951838272	PTGS2/EGFR/CCL2	3
GO:0034765	regulation of ion transmembrane transport	9/88	489/18866	0.000456855199234553	0.00161593886494833	0.000705415441162832	ADRB2/OPRM1/BAX/AKT1/MMP9/APP/IFNG/CCL2/CXCL10	9
GO:0050768	negative regulation of neurogenesis	7/88	295/18866	0.000458412810216951	0.00161984605665594	0.000707121070888015	MAP2/IL6/MDM2/APP/IL1B/COL3A1/SPP1	7
GO:0002200	somatic diversification of immune receptors	4/88	77/18866	0.000461332140695348	0.00162534358140548	0.000709520938191549	IL10/IL2/IL4/CD40LG	4
GO:0007422	peripheral nervous system development	4/88	77/18866	0.000461332140695348	0.00162534358140548	0.000709520938191549	RELA/AKT1/ERBB2/SOD1	4
GO:0014015	positive regulation of gliogenesis	4/88	77/18866	0.000461332140695348	0.00162534358140548	0.000709520938191549	RELA/IL6/PPARG/IL1B	4
GO:0014706	striated muscle tissue development	8/88	389/18866	0.000464317377245064	0.001634250926209	0.0007134093146026	RXRA/BCL2/VEGFA/MAPK1/RB1/CCNB1/GJA1/MAPK14	8
GO:0051348	negative regulation of transferase activity	7/88	296/18866	0.000467762166145058	0.00164475664320032	0.000717995437968349	CASP3/AKT1/CDKN1A/RB1/PPARG/IFNG/IL1B	7
GO:0002705	positive regulation of leukocyte mediated immunity	5/88	138/18866	0.000468938539985759	0.00164727329959634	0.000719094049011355	NOS2/IL6/IL2/IL4/IL1B	5
GO:0040018	positive regulation of multicellular organism growth	3/88	33/18866	0.000483521780727283	0.00169255212819435	0.000738859886410049	BCL2/IGF2/SLC6A3	3
GO:0007254	JNK cascade	6/88	213/18866	0.000484449600065218	0.00169255212819435	0.000738859886410049	EGFR/AKT1/APP/CD40LG/IL1B/MAPK8	6
GO:0000271	polysaccharide biosynthetic process	4/88	78/18866	0.000484550497919262	0.00169255212819435	0.000738859886410049	AKT1/INSR/EGF/IGF2	4
GO:0043367	CD4-positive, alpha-beta T cell differentiation	4/88	78/18866	0.000484550497919262	0.00169255212819435	0.000738859886410049	IL6/IL2/IFNG/IL4	4
GO:0072332	intrinsic apoptotic signaling pathway by p53 class mediator	4/88	78/18866	0.000484550497919262	0.00169255212819435	0.000738859886410049	BCL2/BAX/CDKN1A/MDM2	4
GO:0009185	ribonucleoside diphosphate metabolic process	5/88	139/18866	0.000484668170937084	0.00169255212819435	0.000738859886410049	APP/IFNG/INSR/HIF1A/HK2	5
GO:0006006	glucose metabolic process	6/88	214/18866	0.000496581670169004	0.00173246444148718	0.000756283046840188	AKT1/INSR/PPARD/IGF2/HK2/MAPK14	6
GO:0050672	negative regulation of lymphocyte proliferation	4/88	79/18866	0.000508589629261434	0.00177262818151938	0.000773815964086084	CASP3/IL10/ERBB2/IL2	4
GO:0000737	DNA catabolic process, endonucleolytic	3/88	34/18866	0.000528531989429566	0.00182965188209112	0.000798708860573747	BAX/CASP3/IL6	3
GO:0033198	response to ATP	3/88	34/18866	0.000528531989429566	0.00182965188209112	0.000798708860573747	PTGS2/SOD1/IL1B	3
GO:0036474	cell death in response to hydrogen peroxide	3/88	34/18866	0.000528531989429566	0.00182965188209112	0.000798708860573747	IL10/MET/NFE2L2	3
GO:0042311	vasodilation	3/88	34/18866	0.000528531989429566	0.00182965188209112	0.000798708860573747	ADRB2/SOD1/NOS3	3
GO:0042759	long-chain fatty acid biosynthetic process	3/88	34/18866	0.000528531989429566	0.00182965188209112	0.000798708860573747	PTGS2/ALOX5/LTA4H	3
GO:0045648	positive regulation of erythrocyte differentiation	3/88	34/18866	0.000528531989429566	0.00182965188209112	0.000798708860573747	HIF1A/STAT1/MAPK14	3
GO:0050715	positive regulation of cytokine secretion	3/88	34/18866	0.000528531989429566	0.00182965188209112	0.000798708860573747	IL10/IFNG/IL1A	3
GO:0006110	regulation of glycolytic process	4/88	80/18866	0.000533465947716468	0.00184230665615599	0.000804233124655403	APP/IFNG/INSR/HIF1A	4
GO:0055021	regulation of cardiac muscle tissue growth	4/88	80/18866	0.000533465947716468	0.00184230665615599	0.000804233124655403	MAPK1/CCNB1/GJA1/MAPK14	4
GO:0007006	mitochondrial membrane organization	5/88	142/18866	0.000534248322828234	0.00184230665615599	0.000804233124655403	BCL2/BAX/CASP8/HK2/MAPK8	5
GO:0007292	female gamete generation	5/88	142/18866	0.000534248322828234	0.00184230665615599	0.000804233124655403	PTGS2/PGR/BCL2/CCNB1/NOS3	5
GO:0008286	insulin receptor signaling pathway	5/88	143/18866	0.000551593526804765	0.00190028752587075	0.000829543859904134	RELA/AKT1/INSR/IL1B/IGF2	5
GO:0002440	production of molecular mediator of immune response	7/88	306/18866	0.000569904612691039	0.00196148113087888	0.000856257069673077	IL10/IL6/HMOX1/IL2/IL4/CD40LG/IL1B	7
GO:0030262	apoptotic nuclear changes	3/88	35/18866	0.000576139481010416	0.00197913043620869	0.000863961626309163	BAX/CASP3/IL6	3
GO:0032735	positive regulation of interleukin-12 production	3/88	35/18866	0.000576139481010416	0.00197913043620869	0.000863961626309163	IFNG/CD40LG/MAPK14	3
GO:1902930	regulation of alcohol biosynthetic process	4/88	82/18866	0.000585796000087667	0.00201037091776727	0.000877599220254581	IFNG/SOD1/IL1B/APOB	4
GO:0007612	learning	5/88	145/18866	0.000587550579785555	0.00201445913069333	0.000879383872253095	PTGS2/JUN/APP/INSR/HIF1A	5
GO:0034620	cellular response to unfolded protein	5/88	146/18866	0.000606175528987083	0.00207433846091656	0.000905523353802915	BAX/CCND1/CCL2/CXCL8/NFE2L2	5
GO:0046631	alpha-beta T cell activation	5/88	146/18866	0.000606175528987083	0.00207433846091656	0.000905523353802915	BCL2/IL6/IL2/IFNG/IL4	5
GO:0002718	regulation of cytokine production involved in immune response	4/88	83/18866	0.000613282753058301	0.00209665308311327	0.00091526448906658	IL10/IL6/HMOX1/IL1B	4
GO:1904064	positive regulation of cation transmembrane transport	5/88	147/18866	0.000625240219920653	0.00213132444142218	0.000930399784124894	ADRB2/BAX/IFNG/CCL2/CXCL10	5
GO:0033280	response to vitamin D	3/88	36/18866	0.000626404359042145	0.00213132444142218	0.000930399784124894	PTGS2/CXCL10/SPP1	3
GO:0042554	superoxide anion generation	3/88	36/18866	0.000626404359042145	0.00213132444142218	0.000930399784124894	EGFR/SOD1/CRP	3
GO:0045742	positive regulation of epidermal growth factor receptor signaling pathway	3/88	36/18866	0.000626404359042145	0.00213132444142218	0.000930399784124894	AKT1/MMP9/EGF	3
GO:0070873	regulation of glycogen metabolic process	3/88	36/18866	0.000626404359042145	0.00213132444142218	0.000930399784124894	AKT1/INSR/IGF2	3
GO:0046034	ATP metabolic process	7/88	311/18866	0.000627243913692046	0.00213215231498361	0.000930761180713733	APP/CCNB1/IFNG/IL4/INSR/HIF1A/HK2	7
GO:0031644	regulation of nervous system process	5/88	148/18866	0.000644751291575904	0.00218750533081161	0.000954924763214886	ADRB2/OPRM1/IL10/APP/NOS3	5
GO:0071901	negative regulation of protein serine/threonine kinase activity	5/88	148/18866	0.000644751291575904	0.00218750533081161	0.000954924763214886	CASP3/AKT1/CDKN1A/RB1/IL1B	5
GO:0031056	regulation of histone modification	5/88	149/18866	0.000664715417537451	0.00225310173754874	0.00098355995431084	VEGFA/CCNB1/IL1B/IGF2/MAPK8	5
GO:0006970	response to osmotic stress	4/88	85/18866	0.000670982505003454	0.00226789549895307	0.000990017963307256	PTGS2/BAX/CASP3/EGFR	4
GO:0045844	positive regulation of striated muscle tissue development	4/88	85/18866	0.000670982505003454	0.00226789549895307	0.000990017963307256	BCL2/MAPK1/CCNB1/MAPK14	4
GO:0048636	positive regulation of muscle organ development	4/88	85/18866	0.000670982505003454	0.00226789549895307	0.000990017963307256	BCL2/MAPK1/CCNB1/MAPK14	4
GO:0006921	cellular component disassembly involved in execution phase of apoptosis	3/88	37/18866	0.00067938574824175	0.00228549711732126	0.000997701702869253	BAX/CASP3/IL6	3
GO:0030212	hyaluronan metabolic process	3/88	37/18866	0.00067938574824175	0.00228549711732126	0.000997701702869253	AKT1/EGF/IL1B	3
GO:0045191	regulation of isotype switching	3/88	37/18866	0.00067938574824175	0.00228549711732126	0.000997701702869253	IL10/IL2/IL4	3
GO:0060969	negative regulation of gene silencing	3/88	37/18866	0.00067938574824175	0.00228549711732126	0.000997701702869253	ESR1/IL6/PPARG	3
GO:0097242	amyloid-beta clearance	3/88	37/18866	0.00067938574824175	0.00228549711732126	0.000997701702869253	IFNG/IL4/INSR	3
GO:0009791	post-embryonic development	4/88	86/18866	0.000701228706632427	0.00234793432108386	0.00102495778822776	BCL2/BAX/VEGFA/APOB	4
GO:0042509	regulation of tyrosine phosphorylation of STAT protein	4/88	86/18866	0.000701228706632427	0.00234793432108386	0.00102495778822776	IL6/IL2/IFNG/IL4	4
GO:0045445	myoblast differentiation	4/88	86/18866	0.000701228706632427	0.00234793432108386	0.00102495778822776	RB1/PPARD/CXCL10/MAPK14	4
GO:1901863	positive regulation of muscle tissue development	4/88	86/18866	0.000701228706632427	0.00234793432108386	0.00102495778822776	BCL2/MAPK1/CCNB1/MAPK14	4
GO:2000106	regulation of leukocyte apoptotic process	4/88	86/18866	0.000701228706632427	0.00234793432108386	0.00102495778822776	BAX/IL10/IL2/HIF1A	4
GO:0050871	positive regulation of B cell activation	5/88	151/18866	0.00070602969646687	0.00235959083604255	0.0010300462763014	BCL2/CDKN1A/IL6/IL2/IL4	5
GO:2001056	positive regulation of cysteine-type endopeptidase activity	5/88	151/18866	0.00070602969646687	0.00235959083604255	0.0010300462763014	BAX/CASP9/CASP8/PPARG/F3	5
GO:0048762	mesenchymal cell differentiation	6/88	229/18866	0.000708651205823697	0.00236614072084551	0.00103290553662248	BCL2/MAPK1/IL6/HIF1A/STAT1/IL1B	6
GO:0006090	pyruvate metabolic process	5/88	152/18866	0.00072739336473335	0.00242515414210023	0.00105866701776011	APP/IFNG/INSR/HIF1A/HK2	5
GO:0051961	negative regulation of nervous system development	7/88	319/18866	0.00072844647974908	0.00242515414210023	0.00105866701776011	MAP2/IL6/MDM2/APP/IL1B/COL3A1/SPP1	7
GO:0051781	positive regulation of cell division	4/88	87/18866	0.000732427968065608	0.00242515414210023	0.00105866701776011	VEGFA/IL1B/IL1A/IGF2	4
GO:0060420	regulation of heart growth	4/88	87/18866	0.000732427968065608	0.00242515414210023	0.00105866701776011	MAPK1/CCNB1/GJA1/MAPK14	4
GO:0090049	regulation of cell migration involved in sprouting angiogenesis	4/88	87/18866	0.000732427968065608	0.00242515414210023	0.00105866701776011	PTGS2/VEGFA/HMOX1/KDR	4
GO:0014912	negative regulation of smooth muscle cell migration	3/88	38/18866	0.000735141803701525	0.00242515414210023	0.00105866701776011	SERPINE1/NFE2L2/PPARD	3
GO:0030224	monocyte differentiation	3/88	38/18866	0.000735141803701525	0.00242515414210023	0.00105866701776011	JUN/VEGFA/PPARG	3
GO:0032094	response to food	3/88	38/18866	0.000735141803701525	0.00242515414210023	0.00105866701776011	OPRM1/AKT1/MPO	3
GO:0032733	positive regulation of interleukin-10 production	3/88	38/18866	0.000735141803701525	0.00242515414210023	0.00105866701776011	IL6/IL4/CD40LG	3
GO:0044003	modulation by symbiont of host process	3/88	38/18866	0.000735141803701525	0.00242515414210023	0.00105866701776011	RXRA/CASP8/INSR	3
GO:0060045	positive regulation of cardiac muscle cell proliferation	3/88	38/18866	0.000735141803701525	0.00242515414210023	0.00105866701776011	MAPK1/CCNB1/MAPK14	3
GO:1901186	positive regulation of ERBB signaling pathway	3/88	38/18866	0.000735141803701525	0.00242515414210023	0.00105866701776011	AKT1/MMP9/EGF	3
GO:1903131	mononuclear cell differentiation	3/88	38/18866	0.000735141803701525	0.00242515414210023	0.00105866701776011	JUN/VEGFA/PPARG	3
GO:0048738	cardiac muscle tissue development	6/88	231/18866	0.000741528191886251	0.00244396757067763	0.00106687975606821	RXRA/VEGFA/MAPK1/CCNB1/GJA1/MAPK14	6
GO:0002822	regulation of adaptive immune response based on somatic recombination of immune receptors built from immunoglobulin superfamily domains	5/88	153/18866	0.000749237116819466	0.00246483158210341	0.00107598764755074	IL10/IL6/IL2/IL4/IL1B	5
GO:0016202	regulation of striated muscle tissue development	5/88	153/18866	0.000749237116819466	0.00246483158210341	0.00107598764755074	BCL2/MAPK1/CCNB1/GJA1/MAPK14	5
GO:0046889	positive regulation of lipid biosynthetic process	4/88	88/18866	0.000764596947819407	0.0025130502623182	0.00109703683592897	PTGS2/AKT1/IFNG/IL1B	4
GO:0002706	regulation of lymphocyte mediated immunity	5/88	154/18866	0.000771567791187803	0.0025313086433831	0.00110500727603236	IL10/IL6/IL2/IL4/IL1B	5
GO:0051250	negative regulation of lymphocyte activation	5/88	154/18866	0.000771567791187803	0.0025313086433831	0.00110500727603236	CASP3/IL10/ERBB2/IL2/IL4	5
GO:0010831	positive regulation of myotube differentiation	3/88	39/18866	0.000793729720050015	0.00259192218370341	0.00113146726669968	BCL2/IL4/MAPK14	3
GO:0014037	Schwann cell differentiation	3/88	39/18866	0.000793729720050015	0.00259192218370341	0.00113146726669968	RELA/AKT1/SOD1	3
GO:0032660	regulation of interleukin-17 production	3/88	39/18866	0.000793729720050015	0.00259192218370341	0.00113146726669968	IL6/IL2/IFNG	3
GO:0042092	type 2 immune response	3/88	39/18866	0.000793729720050015	0.00259192218370341	0.00113146726669968	IL10/IL6/IL4	3
GO:2000279	negative regulation of DNA biosynthetic process	3/88	39/18866	0.000793729720050015	0.00259192218370341	0.00113146726669968	CDKN1A/PPARG/GJA1	3
GO:0009132	nucleoside diphosphate metabolic process	5/88	155/18866	0.000794392257645118	0.00259192218370341	0.00113146726669968	APP/IFNG/INSR/HIF1A/HK2	5
GO:0007260	tyrosine phosphorylation of STAT protein	4/88	89/18866	0.000797752322294886	0.00260051258388926	0.00113521728538437	IL6/IL2/IFNG/IL4	4
GO:1901861	regulation of muscle tissue development	5/88	156/18866	0.000817717416794997	0.00266316710606458	0.00116256823804715	BCL2/MAPK1/CCNB1/GJA1/MAPK14	5
GO:0043470	regulation of carbohydrate catabolic process	4/88	90/18866	0.00083191078306718	0.00270692717038056	0.00118167108020557	APP/IFNG/INSR/HIF1A	4
GO:0048634	regulation of muscle organ development	5/88	157/18866	0.000841550199489177	0.00273580319397572	0.00119427650319852	BCL2/MAPK1/CCNB1/GJA1/MAPK14	5
GO:0016572	histone phosphorylation	3/88	40/18866	0.000855205740543775	0.00277012294219614	0.00120925830780551	CCNB1/IL1B/CCNA2	3
GO:0045746	negative regulation of Notch signaling pathway	3/88	40/18866	0.000855205740543775	0.00277012294219614	0.00120925830780551	EGFR/AKT1/EGF	3
GO:0050691	regulation of defense response to virus by host	3/88	40/18866	0.000855205740543775	0.00277012294219614	0.00120925830780551	IL4/STAT1/IL1B	3
GO:0140353	lipid export from cell	3/88	40/18866	0.000855205740543775	0.00277012294219614	0.00120925830780551	NOS2/IL1B/SPP1	3
GO:0035051	cardiocyte differentiation	5/88	158/18866	0.000865897566277625	0.00280221692036994	0.00122326848372443	RXRA/EGFR/VEGFA/MAPK1/CCNB1	5
GO:0000280	nuclear division	8/88	428/18866	0.000866690254495923	0.0028022462478096	0.00122328128620677	RB1/BIRC5/CCNB1/INSR/EGF/IL1B/IL1A/IGF2	8
GO:0031341	regulation of cell killing	4/88	92/18866	0.000903303789685637	0.00291798947779208	0.00127380736947064	NOS2/ICAM1/IFNG/IL4	4
GO:0002251	organ or tissue specific immune response	3/88	41/18866	0.00091962516609039	0.00296803212449389	0.00129565278482999	NOS2/IL6/IL4	3
GO:0045185	maintenance of protein location	4/88	93/18866	0.000940571770707478	0.00300570248163867	0.00131209725075655	AKT1/IL10/GJA1/HK2	4
GO:0034767	positive regulation of ion transmembrane transport	5/88	161/18866	0.000942097210602443	0.00300570248163867	0.00131209725075655	ADRB2/BAX/IFNG/CCL2/CXCL10	5
GO:0002676	regulation of chronic inflammatory response	2/88	10/18866	0.000944745410895378	0.00300570248163867	0.00131209725075655	IL10/IL4	2
GO:0010269	response to selenium ion	2/88	10/18866	0.000944745410895378	0.00300570248163867	0.00131209725075655	MAOB/APOB	2
GO:0010749	regulation of nitric oxide mediated signal transduction	2/88	10/18866	0.000944745410895378	0.00300570248163867	0.00131209725075655	EGFR/VEGFA	2
GO:0010887	negative regulation of cholesterol storage	2/88	10/18866	0.000944745410895378	0.00300570248163867	0.00131209725075655	PPARG/PPARD	2
GO:0019614	catechol-containing compound catabolic process	2/88	10/18866	0.000944745410895378	0.00300570248163867	0.00131209725075655	MAOB/SLC6A3	2
GO:0032070	regulation of deoxyribonuclease activity	2/88	10/18866	0.000944745410895378	0.00300570248163867	0.00131209725075655	AKT1/PCNA	2
GO:0042424	catecholamine catabolic process	2/88	10/18866	0.000944745410895378	0.00300570248163867	0.00131209725075655	MAOB/SLC6A3	2
GO:0048304	positive regulation of isotype switching to IgG isotypes	2/88	10/18866	0.000944745410895378	0.00300570248163867	0.00131209725075655	IL2/IL4	2
GO:0051918	negative regulation of fibrinolysis	2/88	10/18866	0.000944745410895378	0.00300570248163867	0.00131209725075655	THBD/SERPINE1	2
GO:0060068	vagina development	2/88	10/18866	0.000944745410895378	0.00300570248163867	0.00131209725075655	ESR1/BAX	2
GO:0070391	response to lipoteichoic acid	2/88	10/18866	0.000944745410895378	0.00300570248163867	0.00131209725075655	RELA/MAPK14	2
GO:0071223	cellular response to lipoteichoic acid	2/88	10/18866	0.000944745410895378	0.00300570248163867	0.00131209725075655	RELA/MAPK14	2
GO:1990535	neuron projection maintenance	2/88	10/18866	0.000944745410895378	0.00300570248163867	0.00131209725075655	APP/INSR	2
GO:2000320	negative regulation of T-helper 17 cell differentiation	2/88	10/18866	0.000944745410895378	0.00300570248163867	0.00131209725075655	IL2/IL4	2
GO:0010660	regulation of muscle cell apoptotic process	4/88	94/18866	0.000978909703229062	0.0031088642084788	0.00135713105533206	PPARG/HMOX1/IFNG/NFE2L2	4
GO:1905954	positive regulation of lipid localization	4/88	94/18866	0.000978909703229062	0.0031088642084788	0.00135713105533206	PON1/IL1B/SPP1/APOB	4
GO:0006509	membrane protein ectodomain proteolysis	3/88	42/18866	0.000987042364203219	0.00311532523776762	0.00135995152702501	IL10/IFNG/IL1B	3
GO:0010907	positive regulation of glucose metabolic process	3/88	42/18866	0.000987042364203219	0.00311532523776762	0.00135995152702501	AKT1/INSR/IGF2	3
GO:0046006	regulation of activated T cell proliferation	3/88	42/18866	0.000987042364203219	0.00311532523776762	0.00135995152702501	CASP3/IL2/IGF2	3
GO:0048246	macrophage chemotaxis	3/88	42/18866	0.000987042364203219	0.00311532523776762	0.00135995152702501	MAPK1/CCL2/MAPK14	3
GO:0072595	maintenance of protein localization in organelle	3/88	42/18866	0.000987042364203219	0.00311532523776762	0.00135995152702501	AKT1/GJA1/HK2	3
GO:1900371	regulation of purine nucleotide biosynthetic process	3/88	42/18866	0.000987042364203219	0.00311532523776762	0.00135995152702501	NOS2/IL4/NOS3	3
GO:1904037	positive regulation of epithelial cell apoptotic process	3/88	42/18866	0.000987042364203219	0.00311532523776762	0.00135995152702501	IL6/CD40LG/CCL2	3
GO:0070167	regulation of biomineral tissue development	4/88	95/18866	0.00101833431540488	0.0032084260016633	0.00140059335937439	ADRB2/HIF1A/NOS3/ALOX5	4
GO:0110149	regulation of biomineralization	4/88	95/18866	0.00101833431540488	0.0032084260016633	0.00140059335937439	ADRB2/HIF1A/NOS3/ALOX5	4
GO:0006469	negative regulation of protein kinase activity	6/88	246/18866	0.00102734665071996	0.00323397149909734	0.00141174488789631	CASP3/AKT1/CDKN1A/RB1/IFNG/IL1B	6
GO:0002369	T cell cytokine production	3/88	43/18866	0.00105751077788831	0.00330853765680542	0.0014442956979402	IL6/IL4/IL1B	3
GO:0006308	DNA catabolic process	3/88	43/18866	0.00105751077788831	0.00330853765680542	0.0014442956979402	BAX/CASP3/IL6	3
GO:0030808	regulation of nucleotide biosynthetic process	3/88	43/18866	0.00105751077788831	0.00330853765680542	0.0014442956979402	NOS2/IL4/NOS3	3
GO:0045124	regulation of bone resorption	3/88	43/18866	0.00105751077788831	0.00330853765680542	0.0014442956979402	EGFR/IL6/SPP1	3
GO:0071364	cellular response to epidermal growth factor stimulus	3/88	43/18866	0.00105751077788831	0.00330853765680542	0.0014442956979402	EGFR/AKT1/ERBB2	3
GO:1901031	regulation of response to reactive oxygen species	3/88	43/18866	0.00105751077788831	0.00330853765680542	0.0014442956979402	IL10/MET/NFE2L2	3
GO:2000648	positive regulation of stem cell proliferation	3/88	43/18866	0.00105751077788831	0.00330853765680542	0.0014442956979402	VEGFA/HIF1A/GJA1	3
GO:0006163	purine nucleotide metabolic process	8/88	442/18866	0.00106589597286599	0.00333185664245523	0.00145447527397889	NOS2/APP/IFNG/IL4/INSR/HIF1A/NOS3/HK2	8
GO:0035967	cellular response to topologically incorrect protein	5/88	166/18866	0.00108004615705829	0.00337019638537561	0.00147121195087485	BAX/CCND1/CCL2/CXCL8/NFE2L2	5
GO:1903531	negative regulation of secretion by cell	5/88	166/18866	0.00108004615705829	0.00337019638537561	0.00147121195087485	MAOB/OPRM1/HMOX1/GJA1/IL1B	5
GO:0032651	regulation of interleukin-1 beta production	4/88	97/18866	0.00110051048752341	0.00342807099597886	0.00149647630019918	CASP8/IL6/APP/IFNG	4
GO:0035710	CD4-positive, alpha-beta T cell activation	4/88	97/18866	0.00110051048752341	0.00342807099597886	0.00149647630019918	IL6/IL2/IFNG/IL4	4
GO:0031670	cellular response to nutrient	3/88	44/18866	0.00113108293446393	0.00351412039412948	0.00153403995775757	MDM2/PPARG/HMOX1	3
GO:0032620	interleukin-17 production	3/88	44/18866	0.00113108293446393	0.00351412039412948	0.00153403995775757	IL6/IL2/IFNG	3
GO:0032965	regulation of collagen biosynthetic process	3/88	44/18866	0.00113108293446393	0.00351412039412948	0.00153403995775757	IL6/PPARG/PPARD	3
GO:0002819	regulation of adaptive immune response	5/88	168/18866	0.00113922480851838	0.00352755088360946	0.00153990284952102	IL10/IL6/IL2/IL4/IL1B	5
GO:0010657	muscle cell apoptotic process	4/88	98/18866	0.00114329549267088	0.00352755088360946	0.00153990284952102	PPARG/HMOX1/IFNG/NFE2L2	4
GO:0050810	regulation of steroid biosynthetic process	4/88	98/18866	0.00114329549267088	0.00352755088360946	0.00153990284952102	IFNG/SOD1/IL1B/APOB	4
GO:0006527	arginine catabolic process	2/88	11/18866	0.00115118900480208	0.00352755088360946	0.00153990284952102	NOS2/NOS3	2
GO:0031284	positive regulation of guanylate cyclase activity	2/88	11/18866	0.00115118900480208	0.00352755088360946	0.00153990284952102	NOS2/NOS3	2
GO:0031652	positive regulation of heat generation	2/88	11/18866	0.00115118900480208	0.00352755088360946	0.00153990284952102	PTGS2/IL1B	2
GO:0033197	response to vitamin E	2/88	11/18866	0.00115118900480208	0.00352755088360946	0.00153990284952102	CCND1/PPARG	2
GO:0042135	neurotransmitter catabolic process	2/88	11/18866	0.00115118900480208	0.00352755088360946	0.00153990284952102	MAOB/ACHE	2
GO:0051024	positive regulation of immunoglobulin secretion	2/88	11/18866	0.00115118900480208	0.00352755088360946	0.00153990284952102	IL6/IL2	2
GO:0051712	positive regulation of killing of cells of other organism	2/88	11/18866	0.00115118900480208	0.00352755088360946	0.00153990284952102	NOS2/IFNG	2
GO:0060525	prostate glandular acinus development	2/88	11/18866	0.00115118900480208	0.00352755088360946	0.00153990284952102	RXRA/ESR1	2
GO:0070673	response to interleukin-18	2/88	11/18866	0.00115118900480208	0.00352755088360946	0.00153990284952102	AKT1/ALOX5	2
GO:0071281	cellular response to iron ion	2/88	11/18866	0.00115118900480208	0.00352755088360946	0.00153990284952102	HMOX1/CCNB1	2
GO:1903800	positive regulation of production of miRNAs involved in gene silencing by miRNA	2/88	11/18866	0.00115118900480208	0.00352755088360946	0.00153990284952102	EGFR/IL6	2
GO:2000317	negative regulation of T-helper 17 type immune response	2/88	11/18866	0.00115118900480208	0.00352755088360946	0.00153990284952102	IL2/IL4	2
GO:2001269	positive regulation of cysteine-type endopeptidase activity involved in apoptotic signaling pathway	2/88	11/18866	0.00115118900480208	0.00352755088360946	0.00153990284952102	BAX/CASP8	2
GO:0038095	Fc-epsilon receptor signaling pathway	5/88	169/18866	0.00116969993689395	0.00358120460131231	0.00156332462726544	JUN/RELA/MAPK1/CHUK/MAPK8	5
GO:0043255	regulation of carbohydrate biosynthetic process	4/88	99/18866	0.00118723406310721	0.0036286743672405	0.00158404688761853	AKT1/INSR/EGF/IGF2	4
GO:0090277	positive regulation of peptide hormone secretion	4/88	99/18866	0.00118723406310721	0.0036286743672405	0.00158404688761853	EGFR/HIF1A/GJA1/PPARD	4
GO:2000241	regulation of reproductive process	5/88	170/18866	0.00120077529096615	0.00366338438051233	0.00159919905695861	RXRA/ESR1/VEGFA/INSR/GJA1	5
GO:0001974	blood vessel remodeling	3/88	45/18866	0.00120781045431321	0.00366338438051233	0.00159919905695861	BAX/MDM2/NOS3	3
GO:0002639	positive regulation of immunoglobulin production	3/88	45/18866	0.00120781045431321	0.00366338438051233	0.00159919905695861	IL6/IL2/IL4	3
GO:0006775	fat-soluble vitamin metabolic process	3/88	45/18866	0.00120781045431321	0.00366338438051233	0.00159919905695861	IFNG/IL1B/PPARD	3
GO:0007520	myoblast fusion	3/88	45/18866	0.00120781045431321	0.00366338438051233	0.00159919905695861	IL4/CXCL10/MAPK14	3
GO:0032722	positive regulation of chemokine production	3/88	45/18866	0.00120781045431321	0.00366338438051233	0.00159919905695861	IL6/HIF1A/IL1B	3
GO:0034198	cellular response to amino acid starvation	3/88	45/18866	0.00120781045431321	0.00366338438051233	0.00159919905695861	CDKN1A/MAPK1/MAPK8	3
GO:0060443	mammary gland morphogenesis	3/88	45/18866	0.00120781045431321	0.00366338438051233	0.00159919905695861	PGR/ESR1/BAX	3
GO:0090311	regulation of protein deacetylation	3/88	45/18866	0.00120781045431321	0.00366338438051233	0.00159919905695861	VEGFA/IFNG/MAPK8	3
GO:0019318	hexose metabolic process	6/88	254/18866	0.00121090882440078	0.00366656219818558	0.00160058628868163	AKT1/INSR/PPARD/IGF2/HK2/MAPK14	6
GO:2000027	regulation of animal organ morphogenesis	6/88	254/18866	0.00121090882440078	0.00366656219818558	0.00160058628868163	RXRA/ESR1/BCL2/BAX/VEGFA/STAT1	6
GO:0002702	positive regulation of production of molecular mediator of immune response	4/88	100/18866	0.00123234290155743	0.0037283064432905	0.00162753987265978	IL6/IL2/IL4/IL1B	4
GO:0005978	glycogen biosynthetic process	3/88	46/18866	0.00128774405957023	0.0038729796106166	0.00169069491420712	AKT1/INSR/IGF2	3
GO:0009250	glucan biosynthetic process	3/88	46/18866	0.00128774405957023	0.0038729796106166	0.00169069491420712	AKT1/INSR/IGF2	3
GO:0010863	positive regulation of phospholipase C activity	3/88	46/18866	0.00128774405957023	0.0038729796106166	0.00169069491420712	ESR1/EGFR/SELE	3
GO:0045581	negative regulation of T cell differentiation	3/88	46/18866	0.00128774405957023	0.0038729796106166	0.00169069491420712	ERBB2/IL2/IL4	3
GO:0048538	thymus development	3/88	46/18866	0.00128774405957023	0.0038729796106166	0.00169069491420712	BCL2/MAPK1/SOD1	3
GO:0050798	activated T cell proliferation	3/88	46/18866	0.00128774405957023	0.0038729796106166	0.00169069491420712	CASP3/IL2/IGF2	3
GO:0061028	establishment of endothelial barrier	3/88	46/18866	0.00128774405957023	0.0038729796106166	0.00169069491420712	VEGFA/ICAM1/IL1B	3
GO:0021543	pallium development	5/88	173/18866	0.00129767577825863	0.00389629603950701	0.00170087337412837	BAX/CASP3/EGFR/HIF1A/COL3A1	5
GO:0033209	tumor necrosis factor-mediated signaling pathway	5/88	173/18866	0.00129767577825863	0.00389629603950701	0.00170087337412837	CASP8/RELA/CD40LG/STAT1/CHUK	5
GO:0055024	regulation of cardiac muscle tissue development	4/88	102/18866	0.00132613813052705	0.00397507959326465	0.00173526522925099	MAPK1/CCNB1/GJA1/MAPK14	4
GO:2000060	positive regulation of ubiquitin-dependent protein catabolic process	4/88	102/18866	0.00132613813052705	0.00397507959326465	0.00173526522925099	AKT1/MDM2/EGF/NFE2L2	4
GO:0042180	cellular ketone metabolic process	6/88	260/18866	0.00136433284508218	0.0040736265225513	0.00177828450869645	PTGS2/AKT1/PPARG/ODC1/IL1B/PPARD	6
GO:1901568	fatty acid derivative metabolic process	5/88	175/18866	0.00136541156873301	0.0040736265225513	0.00177828450869645	PTGS2/PON1/IL1B/ALOX5/LTA4H	5
GO:0007157	heterophilic cell-cell adhesion via plasma membrane cell adhesion molecules	3/88	47/18866	0.00137093358274015	0.0040736265225513	0.00177828450869645	ICAM1/SELE/VCAM1	3
GO:0035722	interleukin-12-mediated signaling pathway	3/88	47/18866	0.00137093358274015	0.0040736265225513	0.00177828450869645	IL10/IFNG/SOD1	3
GO:0042551	neuron maturation	3/88	47/18866	0.00137093358274015	0.0040736265225513	0.00177828450869645	BCL2/RB1/APP	3
GO:0045776	negative regulation of blood pressure	3/88	47/18866	0.00137093358274015	0.0040736265225513	0.00177828450869645	ADRB2/NOS2/NOS3	3
GO:0060079	excitatory postsynaptic potential	4/88	103/18866	0.00137485785687275	0.0040736265225513	0.00177828450869645	ADRB2/OPRM1/AKT1/APP	4
GO:1901570	fatty acid derivative biosynthetic process	4/88	103/18866	0.00137485785687275	0.0040736265225513	0.00177828450869645	PTGS2/IL1B/ALOX5/LTA4H	4
GO:0033044	regulation of chromosome organization	7/88	356/18866	0.00137707182849125	0.0040736265225513	0.00177828450869645	VEGFA/MAPK1/RB1/CCNB1/IL1B/IGF2/MAPK8	7
GO:0010232	vascular transport	2/88	12/18866	0.00137724118170149	0.0040736265225513	0.00177828450869645	GJA1/ABCG2	2
GO:0031392	regulation of prostaglandin biosynthetic process	2/88	12/18866	0.00137724118170149	0.0040736265225513	0.00177828450869645	PTGS2/IL1B	2
GO:0032494	response to peptidoglycan	2/88	12/18866	0.00137724118170149	0.0040736265225513	0.00177828450869645	RELA/IL6	2
GO:0042368	vitamin D biosynthetic process	2/88	12/18866	0.00137724118170149	0.0040736265225513	0.00177828450869645	IFNG/IL1B	2
GO:0060442	branching involved in prostate gland morphogenesis	2/88	12/18866	0.00137724118170149	0.0040736265225513	0.00177828450869645	RXRA/ESR1	2
GO:0150065	regulation of deacetylase activity	2/88	12/18866	0.00137724118170149	0.0040736265225513	0.00177828450869645	VEGFA/MAPK8	2
GO:1902510	regulation of apoptotic DNA fragmentation	2/88	12/18866	0.00137724118170149	0.0040736265225513	0.00177828450869645	BAX/IL6	2
GO:0002456	T cell mediated immunity	4/88	104/18866	0.00142481451846545	0.00421085679176236	0.00183819045748957	IL6/ICAM1/IL4/IL1B	4
GO:0030324	lung development	5/88	177/18866	0.00143572466009582	0.00423959651899476	0.00185073638221748	PGR/EGFR/VEGFA/MAPK1/NOS3	5
GO:0010799	regulation of peptidyl-threonine phosphorylation	3/88	48/18866	0.00145742797525371	0.00428598884827902	0.00187098830271923	MAPK1/APP/EGF	3
GO:0043370	regulation of CD4-positive, alpha-beta T cell differentiation	3/88	48/18866	0.00145742797525371	0.00428598884827902	0.00187098830271923	IL2/IFNG/IL4	3
GO:0055023	positive regulation of cardiac muscle tissue growth	3/88	48/18866	0.00145742797525371	0.00428598884827902	0.00187098830271923	MAPK1/CCNB1/MAPK14	3
GO:1900274	regulation of phospholipase C activity	3/88	48/18866	0.00145742797525371	0.00428598884827902	0.00187098830271923	ESR1/EGFR/SELE	3
GO:1990928	response to amino acid starvation	3/88	48/18866	0.00145742797525371	0.00428598884827902	0.00187098830271923	CDKN1A/MAPK1/MAPK8	3
GO:0002824	positive regulation of adaptive immune response based on somatic recombination of immune receptors built from immunoglobulin superfamily domains	4/88	105/18866	0.00147602473514724	0.00433711130064628	0.00189330509209303	IL6/IL2/IL4/IL1B	4
GO:0031330	negative regulation of cellular catabolic process	6/88	265/18866	0.00150318618552941	0.0044096749790428	0.00192498174788664	BCL2/AKT1/IL10/HMOX1/MET/MAPK14	6
GO:0032412	regulation of ion transmembrane transporter activity	6/88	265/18866	0.00150318618552941	0.0044096749790428	0.00192498174788664	ADRB2/OPRM1/MMP9/APP/IFNG/CCL2	6
GO:0003012	muscle system process	8/88	467/18866	0.00151183984803173	0.00443142565291924	0.00193447669942283	PTGS2/ADRB2/HMOX1/SOD1/GJA1/IL1B/NOS3/CHUK	8
GO:0002708	positive regulation of lymphocyte mediated immunity	4/88	106/18866	0.00152850510367425	0.0044729412853839	0.00195259976634414	IL6/IL2/IL4/IL1B	4
GO:0019395	fatty acid oxidation	4/88	106/18866	0.00152850510367425	0.0044729412853839	0.00195259976634414	AKT1/PPARG/PPARD/MAPK14	4
GO:0002686	negative regulation of leukocyte migration	3/88	49/18866	0.00154727531595655	0.00450574635982136	0.00196692036136085	AKT1/HMOX1/CCL2	3
GO:0010712	regulation of collagen metabolic process	3/88	49/18866	0.00154727531595655	0.00450574635982136	0.00196692036136085	IL6/PPARG/PPARD	3
GO:0035196	production of miRNAs involved in gene silencing by miRNA	3/88	49/18866	0.00154727531595655	0.00450574635982136	0.00196692036136085	ESR1/EGFR/IL6	3
GO:0070231	T cell apoptotic process	3/88	49/18866	0.00154727531595655	0.00450574635982136	0.00196692036136085	BAX/AKT1/HIF1A	3
GO:0071349	cellular response to interleukin-12	3/88	49/18866	0.00154727531595655	0.00450574635982136	0.00196692036136085	IL10/IFNG/SOD1	3
GO:0090199	regulation of release of cytochrome c from mitochondria	3/88	49/18866	0.00154727531595655	0.00450574635982136	0.00196692036136085	BAX/AKT1/MMP9	3
GO:0010950	positive regulation of endopeptidase activity	5/88	181/18866	0.00158432074512376	0.0046061227516769	0.00201073826702486	BAX/CASP9/CASP8/PPARG/F3	5
GO:0030323	respiratory tube development	5/88	181/18866	0.00158432074512376	0.0046061227516769	0.00201073826702486	PGR/EGFR/VEGFA/MAPK1/NOS3	5
GO:0033673	negative regulation of kinase activity	6/88	268/18866	0.00159152338758179	0.00462330433305644	0.00201823864533224	CASP3/AKT1/CDKN1A/RB1/IFNG/IL1B	6
GO:0090596	sensory organ morphogenesis	6/88	269/18866	0.00162183110683241	0.00465101717771669	0.00203033629887962	BCL2/BAX/VEGFA/MAPK1/SOD1/HIF1A	6
GO:0002674	negative regulation of acute inflammatory response	2/88	13/18866	0.00162271871274181	0.00465101717771669	0.00203033629887962	PPARG/IL4	2
GO:0007171	activation of transmembrane receptor protein tyrosine kinase activity	2/88	13/18866	0.00162271871274181	0.00465101717771669	0.00203033629887962	ADRB2/EGF	2
GO:0010745	negative regulation of macrophage derived foam cell differentiation	2/88	13/18866	0.00162271871274181	0.00465101717771669	0.00203033629887962	PPARG/CRP	2
GO:0010870	positive regulation of receptor biosynthetic process	2/88	13/18866	0.00162271871274181	0.00465101717771669	0.00203033629887962	IFNG/HIF1A	2
GO:0016264	gap junction assembly	2/88	13/18866	0.00162271871274181	0.00465101717771669	0.00203033629887962	GJA1/IL1B	2
GO:0019336	phenol-containing compound catabolic process	2/88	13/18866	0.00162271871274181	0.00465101717771669	0.00203033629887962	MAOB/SLC6A3	2
GO:0030656	regulation of vitamin metabolic process	2/88	13/18866	0.00162271871274181	0.00465101717771669	0.00203033629887962	IFNG/IL1B	2
GO:0031650	regulation of heat generation	2/88	13/18866	0.00162271871274181	0.00465101717771669	0.00203033629887962	PTGS2/IL1B	2
GO:0033089	positive regulation of T cell differentiation in thymus	2/88	13/18866	0.00162271871274181	0.00465101717771669	0.00203033629887962	IL1B/IL1A	2
GO:0033127	regulation of histone phosphorylation	2/88	13/18866	0.00162271871274181	0.00465101717771669	0.00203033629887962	CCNB1/IL1B	2
GO:0048302	regulation of isotype switching to IgG isotypes	2/88	13/18866	0.00162271871274181	0.00465101717771669	0.00203033629887962	IL2/IL4	2
GO:0061029	eyelid development in camera-type eye	2/88	13/18866	0.00162271871274181	0.00465101717771669	0.00203033629887962	JUN/EGFR	2
GO:0061043	regulation of vascular wound healing	2/88	13/18866	0.00162271871274181	0.00465101717771669	0.00203033629887962	SERPINE1/ALOX5	2
GO:0072683	T cell extravasation	2/88	13/18866	0.00162271871274181	0.00465101717771669	0.00203033629887962	ICAM1/CCL2	2
GO:1902947	regulation of tau-protein kinase activity	2/88	13/18866	0.00162271871274181	0.00465101717771669	0.00203033629887962	RB1/IFNG	2
GO:2001252	positive regulation of chromosome organization	5/88	182/18866	0.00162317378014274	0.00465101717771669	0.00203033629887962	VEGFA/MAPK1/RB1/CCNB1/IL1B	5
GO:0008593	regulation of Notch signaling pathway	4/88	108/18866	0.00163734255534855	0.00467078790020139	0.00203896693041289	EGFR/AKT1/EGF/NOS3	4
GO:0045646	regulation of erythrocyte differentiation	3/88	50/18866	0.00164052281953382	0.00467078790020139	0.00203896693041289	HIF1A/STAT1/MAPK14	3
GO:0046850	regulation of bone remodeling	3/88	50/18866	0.00164052281953382	0.00467078790020139	0.00203896693041289	EGFR/IL6/SPP1	3
GO:0048546	digestive tract morphogenesis	3/88	50/18866	0.00164052281953382	0.00467078790020139	0.00203896693041289	BCL2/EGFR/HIF1A	3
GO:0050873	brown fat cell differentiation	3/88	50/18866	0.00164052281953382	0.00467078790020139	0.00203896693041289	PTGS2/ADRB2/MAPK14	3
GO:0070671	response to interleukin-12	3/88	50/18866	0.00164052281953382	0.00467078790020139	0.00203896693041289	IL10/IFNG/SOD1	3
GO:0101023	vascular endothelial cell proliferation	3/88	50/18866	0.00164052281953382	0.00467078790020139	0.00203896693041289	PPARG/CCL2/IGF2	3
GO:1905562	regulation of vascular endothelial cell proliferation	3/88	50/18866	0.00164052281953382	0.00467078790020139	0.00203896693041289	PPARG/CCL2/IGF2	3
GO:0006986	response to unfolded protein	5/88	183/18866	0.00166272344151214	0.00472646981466407	0.00206327408899883	BAX/CCND1/CCL2/CXCL8/NFE2L2	5
GO:0043433	negative regulation of DNA-binding transcription factor activity	5/88	183/18866	0.00166272344151214	0.00472646981466407	0.00206327408899883	ESR1/IL10/RB1/HMOX1/CHUK	5
GO:0046328	regulation of JNK cascade	5/88	184/18866	0.00170297726691167	0.00483705060085474	0.00211154657985034	EGFR/AKT1/APP/CD40LG/IL1B	5
GO:0006984	ER-nucleus signaling pathway	3/88	51/18866	0.00173721684487051	0.00492647695262249	0.00215058439913433	CCL2/CXCL8/NFE2L2	3
GO:0035272	exocrine system development	3/88	51/18866	0.00173721684487051	0.00492647695262249	0.00215058439913433	EGFR/INSR/IGF2	3
GO:0002821	positive regulation of adaptive immune response	4/88	110/18866	0.00175145910720553	0.00496293008507684	0.00216649750269898	IL6/IL2/IL4/IL1B	4
GO:0042303	molting cycle	4/88	111/18866	0.00181053823380572	0.00511816974236306	0.00223426519719899	PTGS2/BCL2/RELA/EGFR	4
GO:0042633	hair cycle	4/88	111/18866	0.00181053823380572	0.00511816974236306	0.00223426519719899	PTGS2/BCL2/RELA/EGFR	4
GO:0051149	positive regulation of muscle cell differentiation	4/88	111/18866	0.00181053823380572	0.00511816974236306	0.00223426519719899	BCL2/MDM2/IL4/MAPK14	4
GO:0045333	cellular respiration	5/88	187/18866	0.00182803932113903	0.00516356130520788	0.00225408024715156	NOS2/CCNB1/IFNG/IL4/HIF1A	5
GO:0000186	activation of MAPKK activity	3/88	52/18866	0.00183740290334792	0.00516959306244858	0.00225671332615426	EGFR/MAPK1/EGF	3
GO:0003179	heart valve morphogenesis	3/88	52/18866	0.00183740290334792	0.00516959306244858	0.00225671332615426	RB1/MDM2/NOS3	3
GO:0031103	axon regeneration	3/88	52/18866	0.00183740290334792	0.00516959306244858	0.00225671332615426	BCL2/JUN/SPP1	3
GO:0038066	p38MAPK cascade	3/88	52/18866	0.00183740290334792	0.00516959306244858	0.00225671332615426	VEGFA/IL1B/MAPK14	3
GO:0060421	positive regulation of heart growth	3/88	52/18866	0.00183740290334792	0.00516959306244858	0.00225671332615426	MAPK1/CCNB1/MAPK14	3
GO:0005976	polysaccharide metabolic process	4/88	112/18866	0.00187098649322074	0.0052484324059273	0.00229112953549693	AKT1/INSR/EGF/IGF2	4
GO:0099565	chemical synaptic transmission, postsynaptic	4/88	112/18866	0.00187098649322074	0.0052484324059273	0.00229112953549693	ADRB2/OPRM1/AKT1/APP	4
GO:0030213	hyaluronan biosynthetic process	2/88	14/18866	0.00188743961801524	0.0052484324059273	0.00229112953549693	EGF/IL1B	2
GO:0031282	regulation of guanylate cyclase activity	2/88	14/18866	0.00188743961801524	0.0052484324059273	0.00229112953549693	NOS2/NOS3	2
GO:0032310	prostaglandin secretion	2/88	14/18866	0.00188743961801524	0.0052484324059273	0.00229112953549693	NOS2/IL1B	2
GO:0045591	positive regulation of regulatory T cell differentiation	2/88	14/18866	0.00188743961801524	0.0052484324059273	0.00229112953549693	IL2/IFNG	2
GO:0048291	isotype switching to IgG isotypes	2/88	14/18866	0.00188743961801524	0.0052484324059273	0.00229112953549693	IL2/IL4	2
GO:0050930	induction of positive chemotaxis	2/88	14/18866	0.00188743961801524	0.0052484324059273	0.00229112953549693	VEGFA/CXCL8	2
GO:0051709	regulation of killing of cells of other organism	2/88	14/18866	0.00188743961801524	0.0052484324059273	0.00229112953549693	NOS2/IFNG	2
GO:0051917	regulation of fibrinolysis	2/88	14/18866	0.00188743961801524	0.0052484324059273	0.00229112953549693	THBD/SERPINE1	2
GO:0090399	replicative senescence	2/88	14/18866	0.00188743961801524	0.0052484324059273	0.00229112953549693	CDKN1A/SERPINE1	2
GO:1902894	negative regulation of pri-miRNA transcription by RNA polymerase II	2/88	14/18866	0.00188743961801524	0.0052484324059273	0.00229112953549693	RELA/PPARD	2
GO:1903624	regulation of DNA catabolic process	2/88	14/18866	0.00188743961801524	0.0052484324059273	0.00229112953549693	BAX/IL6	2
GO:1903799	negative regulation of production of miRNAs involved in gene silencing by miRNA	2/88	14/18866	0.00188743961801524	0.0052484324059273	0.00229112953549693	ESR1/IL6	2
GO:2001279	regulation of unsaturated fatty acid biosynthetic process	2/88	14/18866	0.00188743961801524	0.0052484324059273	0.00229112953549693	PTGS2/IL1B	2
GO:0032964	collagen biosynthetic process	3/88	53/18866	0.00194112566707665	0.00538515545808075	0.00235081406579941	IL6/PPARG/PPARD	3
GO:0043124	negative regulation of I-kappaB kinase/NF-kappaB signaling	3/88	53/18866	0.00194112566707665	0.00538515545808075	0.00235081406579941	ESR1/CASP8/STAT1	3
GO:0045661	regulation of myoblast differentiation	3/88	53/18866	0.00194112566707665	0.00538515545808075	0.00235081406579941	PPARD/CXCL10/MAPK14	3
GO:0016101	diterpenoid metabolic process	4/88	114/18866	0.00199605588542927	0.00552896657342762	0.00241359279064911	EGFR/PPARD/ADH1C/APOB	4
GO:0032411	positive regulation of transporter activity	4/88	114/18866	0.00199605588542927	0.00552896657342762	0.00241359279064911	ADRB2/PON1/IFNG/CCL2	4
GO:0031050	dsRNA processing	3/88	54/18866	0.00204842897706663	0.00565651121389209	0.00246927061409454	ESR1/EGFR/IL6	3
GO:0070918	production of small RNA involved in gene silencing by RNA	3/88	54/18866	0.00204842897706663	0.00565651121389209	0.00246927061409454	ESR1/EGFR/IL6	3
GO:1901185	negative regulation of ERBB signaling pathway	3/88	54/18866	0.00204842897706663	0.00565651121389209	0.00246927061409454	EGFR/ERBB2/EGF	3
GO:2000179	positive regulation of neural precursor cell proliferation	3/88	54/18866	0.00204842897706663	0.00565651121389209	0.00246927061409454	VEGFA/EGF/HIF1A	3
GO:0016525	negative regulation of angiogenesis	5/88	192/18866	0.00205126689025978	0.00565997716016125	0.00247078362431389	PPARG/STAT1/SERPINE1/ALOX5/CXCL10	5
GO:0030518	intracellular steroid hormone receptor signaling pathway	4/88	116/18866	0.00212679783374993	0.00585934441717239	0.00255781460339887	PGR/NR3C2/ESR1/NR3C1	4
GO:0060964	regulation of gene silencing by miRNA	4/88	116/18866	0.00212679783374993	0.00585934441717239	0.00255781460339887	ESR1/EGFR/IL6/PPARG	4
GO:2000181	negative regulation of blood vessel morphogenesis	5/88	194/18866	0.00214591262763865	0.00590745462389207	0.00257881643919461	PPARG/STAT1/SERPINE1/ALOX5/CXCL10	5
GO:0045620	negative regulation of lymphocyte differentiation	3/88	55/18866	0.00215935585133453	0.00591790702513204	0.00258337928831709	ERBB2/IL2/IL4	3
GO:0035635	entry of bacterium into host cell	2/88	15/18866	0.00217122315910885	0.00591790702513204	0.00258337928831709	MET/CXCL8	2
GO:0035745	T-helper 2 cell cytokine production	2/88	15/18866	0.00217122315910885	0.00591790702513204	0.00258337928831709	IL6/IL4	2
GO:0042362	fat-soluble vitamin biosynthetic process	2/88	15/18866	0.00217122315910885	0.00591790702513204	0.00258337928831709	IFNG/IL1B	2
GO:0044849	estrous cycle	2/88	15/18866	0.00217122315910885	0.00591790702513204	0.00258337928831709	OPRM1/PCNA	2
GO:0045651	positive regulation of macrophage differentiation	2/88	15/18866	0.00217122315910885	0.00591790702513204	0.00258337928831709	CASP8/RB1	2
GO:0048070	regulation of developmental pigmentation	2/88	15/18866	0.00217122315910885	0.00591790702513204	0.00258337928831709	BCL2/BAX	2
GO:0048569	post-embryonic animal organ development	2/88	15/18866	0.00217122315910885	0.00591790702513204	0.00258337928831709	BAX/VEGFA	2
GO:0051044	positive regulation of membrane protein ectodomain proteolysis	2/88	15/18866	0.00217122315910885	0.00591790702513204	0.00258337928831709	IFNG/IL1B	2
GO:1900119	positive regulation of execution phase of apoptosis	2/88	15/18866	0.00217122315910885	0.00591790702513204	0.00258337928831709	BAX/IL6	2
GO:1901550	regulation of endothelial cell development	2/88	15/18866	0.00217122315910885	0.00591790702513204	0.00258337928831709	VEGFA/IL1B	2
GO:1903140	regulation of establishment of endothelial barrier	2/88	15/18866	0.00217122315910885	0.00591790702513204	0.00258337928831709	VEGFA/IL1B	2
GO:2000402	negative regulation of lymphocyte migration	2/88	15/18866	0.00217122315910885	0.00591790702513204	0.00258337928831709	AKT1/CCL2	2
GO:0014902	myotube differentiation	4/88	117/18866	0.00219433662883083	0.00596746985869302	0.00260501524798121	BCL2/IL4/CXCL10/MAPK14	4
GO:0030282	bone mineralization	4/88	117/18866	0.00219433662883083	0.00596746985869302	0.00260501524798121	PTGS2/ADRB2/HIF1A/ALOX5	4
GO:1902275	regulation of chromatin organization	5/88	195/18866	0.00219441355262341	0.00596746985869302	0.00260501524798121	VEGFA/CCNB1/IL1B/IGF2/MAPK8	5
GO:0071897	DNA biosynthetic process	5/88	196/18866	0.00224371008263293	0.00609689001177459	0.00266151180014768	CDKN1A/MAPK1/PCNA/PPARG/GJA1	5
GO:0015918	sterol transport	4/88	118/18866	0.00226334220779112	0.00614090419959109	0.00268072557635511	PON1/PPARG/EGF/APOB	4
GO:0021987	cerebral cortex development	4/88	118/18866	0.00226334220779112	0.00614090419959109	0.00268072557635511	BAX/EGFR/HIF1A/COL3A1	4
GO:0002712	regulation of B cell mediated immunity	3/88	56/18866	0.00227394849294903	0.00615101347260644	0.00268513863766495	IL10/IL2/IL4	3
GO:0002889	regulation of immunoglobulin mediated immune response	3/88	56/18866	0.00227394849294903	0.00615101347260644	0.00268513863766495	IL10/IL2/IL4	3
GO:0060688	regulation of morphogenesis of a branching structure	3/88	56/18866	0.00227394849294903	0.00615101347260644	0.00268513863766495	RXRA/ESR1/VEGFA	3
GO:0090183	regulation of kidney development	3/88	56/18866	0.00227394849294903	0.00615101347260644	0.00268513863766495	VEGFA/MMP9/STAT1	3
GO:0009749	response to glucose	5/88	197/18866	0.00229380990360358	0.00620004853763145	0.00270654420737885	CASP3/ICAM1/HIF1A/GJA1/PPARD	5
GO:0051153	regulation of striated muscle cell differentiation	4/88	119/18866	0.00233383068880446	0.00630345811417278	0.00275168620726429	BCL2/IL4/CXCL10/MAPK14	4
GO:0030900	forebrain development	7/88	391/18866	0.00234213931120183	0.00632112466177944	0.00275939829077443	BAX/CASP3/EGFR/APP/HIF1A/COL3A1/SLC6A3	7
GO:1905517	macrophage migration	3/88	57/18866	0.00239224829801426	0.00645149314758596	0.00281630882428764	MAPK1/CCL2/MAPK14	3
GO:0060147	regulation of posttranscriptional gene silencing	4/88	120/18866	0.0024058181405977	0.00647831752317574	0.00282801862912682	ESR1/EGFR/IL6/PPARG	4
GO:0060966	regulation of gene silencing by RNA	4/88	120/18866	0.0024058181405977	0.00647831752317574	0.00282801862912682	ESR1/EGFR/IL6/PPARG	4
GO:0016052	carbohydrate catabolic process	5/88	200/18866	0.00244900608255433	0.00658469605354459	0.0028744566841536	APP/IFNG/INSR/HIF1A/HK2	5
GO:1901888	regulation of cell junction assembly	5/88	200/18866	0.00244900608255433	0.00658469605354459	0.0028744566841536	VEGFA/APP/GJA1/IL1B/KDR	5
GO:0002523	leukocyte migration involved in inflammatory response	2/88	16/18866	0.0024738898316966	0.00660689323237269	0.00288414655116234	SELE/ALOX5	2
GO:0034116	positive regulation of heterotypic cell-cell adhesion	2/88	16/18866	0.0024738898316966	0.00660689323237269	0.00288414655116234	IL10/IL1B	2
GO:0034374	low-density lipoprotein particle remodeling	2/88	16/18866	0.0024738898316966	0.00660689323237269	0.00288414655116234	MPO/APOB	2
GO:0060576	intestinal epithelial cell development	2/88	16/18866	0.0024738898316966	0.00660689323237269	0.00288414655116234	CDKN1A/HIF1A	2
GO:0061450	trophoblast cell migration	2/88	16/18866	0.0024738898316966	0.00660689323237269	0.00288414655116234	VEGFA/GJA1	2
GO:0071380	cellular response to prostaglandin E stimulus	2/88	16/18866	0.0024738898316966	0.00660689323237269	0.00288414655116234	AKT1/PPARG	2
GO:0071391	cellular response to estrogen stimulus	2/88	16/18866	0.0024738898316966	0.00660689323237269	0.00288414655116234	ESR1/MDM2	2
GO:0071732	cellular response to nitric oxide	2/88	16/18866	0.0024738898316966	0.00660689323237269	0.00288414655116234	MMP3/CCNA2	2
GO:1901163	regulation of trophoblast cell migration	2/88	16/18866	0.0024738898316966	0.00660689323237269	0.00288414655116234	VEGFA/GJA1	2
GO:0002221	pattern recognition receptor signaling pathway	5/88	201/18866	0.00250239607087164	0.0066780360816694	0.00291520296394552	ESR1/CASP8/RELA/CHUK/APOB	5
GO:0000768	syncytium formation by plasma membrane fusion	3/88	58/18866	0.00251429586359201	0.0066898229227716	0.00292034834406873	IL4/CXCL10/MAPK14	3
GO:0031294	lymphocyte costimulation	3/88	58/18866	0.00251429586359201	0.0066898229227716	0.00292034834406873	AKT1/IL4/CD40LG	3
GO:0140253	cell-cell fusion	3/88	58/18866	0.00251429586359201	0.0066898229227716	0.00292034834406873	IL4/CXCL10/MAPK14	3
GO:1903749	positive regulation of establishment of protein localization to mitochondrion	3/88	58/18866	0.00251429586359201	0.0066898229227716	0.00292034834406873	BCL2/CASP8/MAPK8	3
GO:0005996	monosaccharide metabolic process	6/88	296/18866	0.00261942875821448	0.0069643696947026	0.00304019788568349	AKT1/INSR/PPARD/IGF2/HK2/MAPK14	6
GO:0006636	unsaturated fatty acid biosynthetic process	3/88	59/18866	0.00264013099556293	0.00699341365935781	0.00305287662099012	PTGS2/IL1B/ALOX5	3
GO:0031102	neuron projection regeneration	3/88	59/18866	0.00264013099556293	0.00699341365935781	0.00305287662099012	BCL2/JUN/SPP1	3
GO:0043030	regulation of macrophage activation	3/88	59/18866	0.00264013099556293	0.00699341365935781	0.00305287662099012	IL10/IL6/IL4	3
GO:0050707	regulation of cytokine secretion	3/88	59/18866	0.00264013099556293	0.00699341365935781	0.00305287662099012	IL10/IFNG/IL1A	3
GO:0098930	axonal transport	3/88	59/18866	0.00264013099556293	0.00699341365935781	0.00305287662099012	MAP2/SOD1/HIF1A	3
GO:0060541	respiratory system development	5/88	204/18866	0.00266764787907764	0.00706107240235503	0.00308241209604748	PGR/EGFR/VEGFA/MAPK1/NOS3	5
GO:0002698	negative regulation of immune effector process	4/88	124/18866	0.00270907720761843	0.00716013310749706	0.00312565565713474	IL10/HMOX1/IL2/IL4	4
GO:0006721	terpenoid metabolic process	4/88	124/18866	0.00270907720761843	0.00716013310749706	0.00312565565713474	EGFR/PPARD/ADH1C/APOB	4
GO:0035966	response to topologically incorrect protein	5/88	205/18866	0.00272445152240267	0.00719544951559227	0.00314107253962773	BAX/CCND1/CCL2/CXCL8/NFE2L2	5
GO:0006949	syncytium formation	3/88	60/18866	0.00276979271642725	0.00727500336013381	0.00317580065438551	IL4/CXCL10/MAPK14	3
GO:0032653	regulation of interleukin-10 production	3/88	60/18866	0.00276979271642725	0.00727500336013381	0.00317580065438551	IL6/IL4/CD40LG	3
GO:0042093	T-helper cell differentiation	3/88	60/18866	0.00276979271642725	0.00727500336013381	0.00317580065438551	IL6/IL2/IL4	3
GO:0032479	regulation of type I interferon production	4/88	125/18866	0.00278879869936175	0.00727500336013381	0.00317580065438551	RELA/IL10/STAT1/CHUK	4
GO:0015732	prostaglandin transport	2/88	17/18866	0.00279526135817222	0.00727500336013381	0.00317580065438551	NOS2/IL1B	2
GO:0030540	female genitalia development	2/88	17/18866	0.00279526135817222	0.00727500336013381	0.00317580065438551	ESR1/BAX	2
GO:0030730	sequestering of triglyceride	2/88	17/18866	0.00279526135817222	0.00727500336013381	0.00317580065438551	PPARG/IL1B	2
GO:0030889	negative regulation of B cell proliferation	2/88	17/18866	0.00279526135817222	0.00727500336013381	0.00317580065438551	CASP3/IL10	2
GO:0030949	positive regulation of vascular endothelial growth factor receptor signaling pathway	2/88	17/18866	0.00279526135817222	0.00727500336013381	0.00317580065438551	HIF1A/IL1B	2
GO:0033599	regulation of mammary gland epithelial cell proliferation	2/88	17/18866	0.00279526135817222	0.00727500336013381	0.00317580065438551	BAX/CCND1	2
GO:0035729	cellular response to hepatocyte growth factor stimulus	2/88	17/18866	0.00279526135817222	0.00727500336013381	0.00317580065438551	RELA/IL10	2
GO:0042953	lipoprotein transport	2/88	17/18866	0.00279526135817222	0.00727500336013381	0.00317580065438551	PPARG/APOB	2
GO:0045623	negative regulation of T-helper cell differentiation	2/88	17/18866	0.00279526135817222	0.00727500336013381	0.00317580065438551	IL2/IL4	2
GO:0050665	hydrogen peroxide biosynthetic process	2/88	17/18866	0.00279526135817222	0.00727500336013381	0.00317580065438551	MAOB/SOD1	2
GO:0055012	ventricular cardiac muscle cell differentiation	2/88	17/18866	0.00279526135817222	0.00727500336013381	0.00317580065438551	RXRA/CCNB1	2
GO:0060644	mammary gland epithelial cell differentiation	2/88	17/18866	0.00279526135817222	0.00727500336013381	0.00317580065438551	AKT1/HIF1A	2
GO:0070242	thymocyte apoptotic process	2/88	17/18866	0.00279526135817222	0.00727500336013381	0.00317580065438551	BAX/HIF1A	2
GO:0090185	negative regulation of kidney development	2/88	17/18866	0.00279526135817222	0.00727500336013381	0.00317580065438551	MMP9/STAT1	2
GO:0090336	positive regulation of brown fat cell differentiation	2/88	17/18866	0.00279526135817222	0.00727500336013381	0.00317580065438551	PTGS2/MAPK14	2
GO:1903209	positive regulation of oxidative stress-induced cell death	2/88	17/18866	0.00279526135817222	0.00727500336013381	0.00317580065438551	MMP3/SOD1	2
GO:1901343	negative regulation of vasculature development	5/88	207/18866	0.00284068477576747	0.00738784636955961	0.00322506068705313	PPARG/STAT1/SERPINE1/ALOX5/CXCL10	5
GO:0003170	heart valve development	3/88	61/18866	0.00290331927304532	0.00753977466986932	0.00329138285512075	RB1/MDM2/NOS3	3
GO:1903078	positive regulation of protein localization to plasma membrane	3/88	61/18866	0.00290331927304532	0.00753977466986932	0.00329138285512075	EGFR/AKT1/IFNG	3
GO:0032606	type I interferon production	4/88	127/18866	0.00295304012301681	0.00765777482226838	0.00334289416620276	RELA/IL10/STAT1/CHUK	4
GO:1903052	positive regulation of proteolysis involved in cellular protein catabolic process	4/88	127/18866	0.00295304012301681	0.00765777482226838	0.00334289416620276	AKT1/MDM2/EGF/NFE2L2	4
GO:0002831	regulation of response to biotic stimulus	7/88	409/18866	0.0030082740025646	0.00779535350229784	0.00340295220885073	RELA/PPARG/IFNG/IL4/STAT1/IL1B/CHUK	7
GO:0002377	immunoglobulin production	5/88	210/18866	0.00302171567646294	0.00782451503188376	0.00341568226547852	IL10/IL6/IL2/IL4/CD40LG	5
GO:0014013	regulation of gliogenesis	4/88	128/18866	0.00303759134876046	0.00783973710460214	0.00342232724777022	RELA/IL6/PPARG/IL1B	4
GO:0010518	positive regulation of phospholipase activity	3/88	62/18866	0.00304074814431856	0.00783973710460214	0.00342232724777022	ESR1/EGFR/SELE	3
GO:0010676	positive regulation of cellular carbohydrate metabolic process	3/88	62/18866	0.00304074814431856	0.00783973710460214	0.00342232724777022	AKT1/INSR/IGF2	3
GO:0034113	heterotypic cell-cell adhesion	3/88	62/18866	0.00304074814431856	0.00783973710460214	0.00342232724777022	IL10/IL1B/VCAM1	3
GO:0055025	positive regulation of cardiac muscle tissue development	3/88	62/18866	0.00304074814431856	0.00783973710460214	0.00342232724777022	MAPK1/CCNB1/MAPK14	3
GO:2001244	positive regulation of intrinsic apoptotic signaling pathway	3/88	62/18866	0.00304074814431856	0.00783973710460214	0.00342232724777022	BCL2/BAX/SOD1	3
GO:0032740	positive regulation of interleukin-17 production	2/88	18/18866	0.00313516068032279	0.00803104197194434	0.00350583870375411	IL6/IL2	2
GO:0042136	neurotransmitter biosynthetic process	2/88	18/18866	0.00313516068032279	0.00803104197194434	0.00350583870375411	ACHE/SLC6A3	2
GO:0043217	myelin maintenance	2/88	18/18866	0.00313516068032279	0.00803104197194434	0.00350583870375411	AKT1/SOD1	2
GO:0044872	lipoprotein localization	2/88	18/18866	0.00313516068032279	0.00803104197194434	0.00350583870375411	PPARG/APOB	2
GO:0070230	positive regulation of lymphocyte apoptotic process	2/88	18/18866	0.00313516068032279	0.00803104197194434	0.00350583870375411	BAX/IL10	2
GO:0071318	cellular response to ATP	2/88	18/18866	0.00313516068032279	0.00803104197194434	0.00350583870375411	PTGS2/SOD1	2
GO:0150078	positive regulation of neuroinflammatory response	2/88	18/18866	0.00313516068032279	0.00803104197194434	0.00350583870375411	IL6/IL1B	2
GO:1900221	regulation of amyloid-beta clearance	2/88	18/18866	0.00313516068032279	0.00803104197194434	0.00350583870375411	IFNG/IL4	2
GO:1990000	amyloid fibril formation	2/88	18/18866	0.00313516068032279	0.00803104197194434	0.00350583870375411	MDM2/APP	2
GO:0032613	interleukin-10 production	3/88	63/18866	0.00318211604881101	0.00813966165275262	0.00355325510156368	IL6/IL4/CD40LG	3
GO:2000514	regulation of CD4-positive, alpha-beta T cell activation	3/88	63/18866	0.00318211604881101	0.00813966165275262	0.00355325510156368	IL2/IFNG/IL4	3
GO:0003206	cardiac chamber morphogenesis	4/88	131/18866	0.00330115351497633	0.00842607064208091	0.0036782829277658	RXRA/MDM2/HIF1A/NOS3	4
GO:0003231	cardiac ventricle development	4/88	131/18866	0.00330115351497633	0.00842607064208091	0.0036782829277658	RXRA/MDM2/HIF1A/NOS3	4
GO:0019218	regulation of steroid metabolic process	4/88	131/18866	0.00330115351497633	0.00842607064208091	0.0036782829277658	IFNG/SOD1/IL1B/APOB	4
GO:0002066	columnar/cuboidal epithelial cell development	3/88	64/18866	0.00332745895231197	0.00845699588732595	0.00369178290972106	CDKN1A/SOD1/HIF1A	3
GO:0002437	inflammatory response to antigenic stimulus	3/88	64/18866	0.00332745895231197	0.00845699588732595	0.00369178290972106	OPRM1/IL10/ICAM1	3
GO:0032507	maintenance of protein location in cell	3/88	64/18866	0.00332745895231197	0.00845699588732595	0.00369178290972106	AKT1/GJA1/HK2	3
GO:0033344	cholesterol efflux	3/88	64/18866	0.00332745895231197	0.00845699588732595	0.00369178290972106	PON1/EGF/APOB	3
GO:0042130	negative regulation of T cell proliferation	3/88	64/18866	0.00332745895231197	0.00845699588732595	0.00369178290972106	CASP3/IL10/ERBB2	3
GO:0046637	regulation of alpha-beta T cell differentiation	3/88	64/18866	0.00332745895231197	0.00845699588732595	0.00369178290972106	IL2/IFNG/IL4	3
GO:0051651	maintenance of location in cell	5/88	216/18866	0.00340859576382132	0.00865705855925074	0.00377911746243049	BAX/AKT1/GJA1/CXCL10/HK2	5
GO:0010810	regulation of cell-substrate adhesion	5/88	217/18866	0.00347638329704223	0.00873597282552772	0.00381356637826964	BCL2/VEGFA/PLAU/SERPINE1/KDR	5
GO:0050792	regulation of viral process	5/88	217/18866	0.00347638329704223	0.00873597282552772	0.00381356637826964	BCL2/JUN/STAT1/CXCL8/CRP	5
GO:0006940	regulation of smooth muscle contraction	3/88	65/18866	0.0034768120753402	0.00873597282552772	0.00381356637826964	PTGS2/ADRB2/SOD1	3
GO:0098586	cellular response to virus	3/88	65/18866	0.0034768120753402	0.00873597282552772	0.00381356637826964	IL6/CHUK/MAPK14	3
GO:0042177	negative regulation of protein catabolic process	4/88	133/18866	0.00348527274453572	0.00873597282552772	0.00381356637826964	NOS2/RELA/EGFR/IL10	4
GO:0010544	negative regulation of platelet activation	2/88	19/18866	0.00349341195204269	0.00873597282552772	0.00381356637826964	NOS3/THBD	2
GO:0010759	positive regulation of macrophage chemotaxis	2/88	19/18866	0.00349341195204269	0.00873597282552772	0.00381356637826964	MAPK1/MAPK14	2
GO:0032026	response to magnesium ion	2/88	19/18866	0.00349341195204269	0.00873597282552772	0.00381356637826964	CCND1/MDM2	2
GO:0033189	response to vitamin A	2/88	19/18866	0.00349341195204269	0.00873597282552772	0.00381356637826964	PPARG/PPARD	2
GO:0034393	positive regulation of smooth muscle cell apoptotic process	2/88	19/18866	0.00349341195204269	0.00873597282552772	0.00381356637826964	PPARG/IFNG	2
GO:0035728	response to hepatocyte growth factor	2/88	19/18866	0.00349341195204269	0.00873597282552772	0.00381356637826964	RELA/IL10	2
GO:0042053	regulation of dopamine metabolic process	2/88	19/18866	0.00349341195204269	0.00873597282552772	0.00381356637826964	MAOB/SLC6A3	2
GO:0042069	regulation of catecholamine metabolic process	2/88	19/18866	0.00349341195204269	0.00873597282552772	0.00381356637826964	MAOB/SLC6A3	2
GO:0045780	positive regulation of bone resorption	2/88	19/18866	0.00349341195204269	0.00873597282552772	0.00381356637826964	EGFR/SPP1	2
GO:0046852	positive regulation of bone remodeling	2/88	19/18866	0.00349341195204269	0.00873597282552772	0.00381356637826964	EGFR/SPP1	2
GO:0048245	eosinophil chemotaxis	2/88	19/18866	0.00349341195204269	0.00873597282552772	0.00381356637826964	IL4/CCL2	2
GO:0051546	keratinocyte migration	2/88	19/18866	0.00349341195204269	0.00873597282552772	0.00381356637826964	MMP9/PPARD	2
GO:0060252	positive regulation of glial cell proliferation	2/88	19/18866	0.00349341195204269	0.00873597282552772	0.00381356637826964	IL6/IL1B	2
GO:0090026	positive regulation of monocyte chemotaxis	2/88	19/18866	0.00349341195204269	0.00873597282552772	0.00381356637826964	SERPINE1/CXCL10	2
GO:1902170	cellular response to reactive nitrogen species	2/88	19/18866	0.00349341195204269	0.00873597282552772	0.00381356637826964	MMP3/CCNA2	2
GO:2000319	regulation of T-helper 17 cell differentiation	2/88	19/18866	0.00349341195204269	0.00873597282552772	0.00381356637826964	IL2/IL4	2
GO:2000696	regulation of epithelial cell differentiation involved in kidney development	2/88	19/18866	0.00349341195204269	0.00873597282552772	0.00381356637826964	MMP9/STAT1	2
GO:0045995	regulation of embryonic development	4/88	134/18866	0.00357990154997913	0.00894600135759983	0.00390525138741332	IL10/INSR/GJA1/NFE2L2	4
GO:0046626	regulation of insulin receptor signaling pathway	3/88	66/18866	0.00363020990058992	0.00906538450035584	0.00395736642353341	RELA/IL1B/IGF2	3
GO:0045727	positive regulation of translation	4/88	136/18866	0.00377437326124912	0.00941881282779265	0.00411165060155908	RXRA/MAPK1/IL6/ERBB2	4
GO:0019722	calcium-mediated signaling	5/88	222/18866	0.00382996017843324	0.0095508630391055	0.00416929526874881	EGFR/SELE/VCAM1/CXCL8/KDR	5
GO:0002726	positive regulation of T cell cytokine production	2/88	20/18866	0.00386984053208785	0.00957685103304232	0.00418063996291115	IL6/IL1B	2
GO:0006525	arginine metabolic process	2/88	20/18866	0.00386984053208785	0.00957685103304232	0.00418063996291115	NOS2/NOS3	2
GO:0007252	I-kappaB phosphorylation	2/88	20/18866	0.00386984053208785	0.00957685103304232	0.00418063996291115	AKT1/CHUK	2
GO:0010042	response to manganese ion	2/88	20/18866	0.00386984053208785	0.00957685103304232	0.00418063996291115	PTGS2/APP	2
GO:0032495	response to muramyl dipeptide	2/88	20/18866	0.00386984053208785	0.00957685103304232	0.00418063996291115	RELA/MAPK14	2
GO:0032727	positive regulation of interferon-alpha production	2/88	20/18866	0.00386984053208785	0.00957685103304232	0.00418063996291115	STAT1/CHUK	2
GO:0060353	regulation of cell adhesion molecule production	2/88	20/18866	0.00386984053208785	0.00957685103304232	0.00418063996291115	IL1B/CXCL8	2
GO:0071731	response to nitric oxide	2/88	20/18866	0.00386984053208785	0.00957685103304232	0.00418063996291115	MMP3/CCNA2	2
GO:0097709	connective tissue replacement	2/88	20/18866	0.00386984053208785	0.00957685103304232	0.00418063996291115	HIF1A/IL1A	2
GO:1900409	positive regulation of cellular response to oxidative stress	2/88	20/18866	0.00386984053208785	0.00957685103304232	0.00418063996291115	MMP3/SOD1	2
GO:1901741	positive regulation of myoblast fusion	2/88	20/18866	0.00386984053208785	0.00957685103304232	0.00418063996291115	IL4/MAPK14	2
GO:0071479	cellular response to ionizing radiation	3/88	68/18866	0.00394927394368065	0.00975991957332551	0.00426055596586652	CDKN1A/MDM2/MAPK14	3
GO:1904377	positive regulation of protein localization to cell periphery	3/88	68/18866	0.00394927394368065	0.00975991957332551	0.00426055596586652	EGFR/AKT1/IFNG	3
GO:0007204	positive regulation of cytosolic calcium ion concentration	6/88	322/18866	0.00396077076515601	0.00978157200013666	0.00427000802902469	ESR1/BCL2/BAX/IL2/GJA1/CXCL10	6
GO:0007272	ensheathment of neurons	4/88	139/18866	0.00407934103552705	0.0100604989952033	0.00439176969559827	AKT1/ERBB2/SOD1/PPARD	4
GO:0008366	axon ensheathment	4/88	139/18866	0.00407934103552705	0.0100604989952033	0.00439176969559827	AKT1/ERBB2/SOD1/PPARD	4
GO:0071230	cellular response to amino acid stimulus	3/88	69/18866	0.00411500550399598	0.0101414608423774	0.00442711245415215	EGFR/MMP2/COL3A1	3
GO:2001020	regulation of response to DNA damage stimulus	5/88	226/18866	0.00413085195941269	0.0101735031727684	0.00444110008395608	BCL2/CASP9/EGFR/MDM2/PCNA	5
GO:0034329	cell junction assembly	7/88	434/18866	0.00416403291298281	0.010248163590383	0.00447369204183976	ACHE/BCL2/VEGFA/APP/GJA1/IL1B/KDR	7
GO:0009308	amine metabolic process	4/88	140/18866	0.00418459247527674	0.0102846066608863	0.00448960075300084	MAOB/ODC1/VCAM1/SLC6A3	4
GO:0060968	regulation of gene silencing	4/88	140/18866	0.00418459247527674	0.0102846066608863	0.00448960075300084	ESR1/EGFR/IL6/PPARG	4
GO:0016064	immunoglobulin mediated immune response	5/88	227/18866	0.00420864331977601	0.0103366129886806	0.00451230338579224	IL10/IL2/IL4/CD40LG/CRP	5
GO:0002363	alpha-beta T cell lineage commitment	2/88	21/18866	0.00426427297687006	0.0103594022862006	0.00452225173390897	BCL2/IL6	2
GO:0002693	positive regulation of cellular extravasation	2/88	21/18866	0.00426427297687006	0.0103594022862006	0.00452225173390897	ICAM1/SELE	2
GO:0009110	vitamin biosynthetic process	2/88	21/18866	0.00426427297687006	0.0103594022862006	0.00452225173390897	IFNG/IL1B	2
GO:0010893	positive regulation of steroid biosynthetic process	2/88	21/18866	0.00426427297687006	0.0103594022862006	0.00452225173390897	IFNG/IL1B	2
GO:0019370	leukotriene biosynthetic process	2/88	21/18866	0.00426427297687006	0.0103594022862006	0.00452225173390897	ALOX5/LTA4H	2
GO:0030220	platelet formation	2/88	21/18866	0.00426427297687006	0.0103594022862006	0.00452225173390897	CASP9/CASP3	2
GO:0035357	peroxisome proliferator activated receptor signaling pathway	2/88	21/18866	0.00426427297687006	0.0103594022862006	0.00452225173390897	RXRA/PPARG	2
GO:0043371	negative regulation of CD4-positive, alpha-beta T cell differentiation	2/88	21/18866	0.00426427297687006	0.0103594022862006	0.00452225173390897	IL2/IL4	2
GO:0046716	muscle cell cellular homeostasis	2/88	21/18866	0.00426427297687006	0.0103594022862006	0.00452225173390897	SOD1/HIF1A	2
GO:0046827	positive regulation of protein export from nucleus	2/88	21/18866	0.00426427297687006	0.0103594022862006	0.00452225173390897	MDM2/IL1B	2
GO:0060716	labyrinthine layer blood vessel development	2/88	21/18866	0.00426427297687006	0.0103594022862006	0.00452225173390897	AKT1/MAPK1	2
GO:0071498	cellular response to fluid shear stress	2/88	21/18866	0.00426427297687006	0.0103594022862006	0.00452225173390897	PTGS2/NFE2L2	2
GO:0090312	positive regulation of protein deacetylation	2/88	21/18866	0.00426427297687006	0.0103594022862006	0.00452225173390897	VEGFA/IFNG	2
GO:1903055	positive regulation of extracellular matrix organization	2/88	21/18866	0.00426427297687006	0.0103594022862006	0.00452225173390897	RB1/IL6	2
GO:1903204	negative regulation of oxidative stress-induced neuron death	2/88	21/18866	0.00426427297687006	0.0103594022862006	0.00452225173390897	IL10/HIF1A	2
GO:1903599	positive regulation of autophagy of mitochondrion	2/88	21/18866	0.00426427297687006	0.0103594022862006	0.00452225173390897	HIF1A/HK2	2
GO:0032370	positive regulation of lipid transport	3/88	70/18866	0.00428491246597293	0.010402475884806	0.00454105490909198	PON1/IL1B/SPP1	3
GO:0019724	B cell mediated immunity	5/88	230/18866	0.00444830452575622	0.0107918161357559	0.00471101593351173	IL10/IL2/IL4/CD40LG/CRP	5
GO:0032371	regulation of sterol transport	3/88	71/18866	0.00445902573286681	0.0107958537716532	0.00471277850681786	PON1/PPARG/EGF	3
GO:0033627	cell adhesion mediated by integrin	3/88	71/18866	0.00445902573286681	0.0107958537716532	0.00471277850681786	ICAM1/PLAU/SERPINE1	3
GO:0033692	cellular polysaccharide biosynthetic process	3/88	71/18866	0.00445902573286681	0.0107958537716532	0.00471277850681786	AKT1/INSR/IGF2	3
GO:0001649	osteoblast differentiation	5/88	231/18866	0.00453031285172679	0.0109536164690838	0.00478164759909671	ACHE/AKT1/IL6/SPP1/IGF2	5
GO:0043903	regulation of symbiotic process	5/88	231/18866	0.00453031285172679	0.0109536164690838	0.00478164759909671	BCL2/JUN/STAT1/CXCL8/CRP	5
GO:0006720	isoprenoid metabolic process	4/88	144/18866	0.00462396700295916	0.0111649601637961	0.00487390672404025	EGFR/PPARD/ADH1C/APOB	4
GO:0060078	regulation of postsynaptic membrane potential	4/88	144/18866	0.00462396700295916	0.0111649601637961	0.00487390672404025	ADRB2/OPRM1/AKT1/APP	4
GO:0050663	cytokine secretion	3/88	72/18866	0.00463737551358594	0.0111861514588954	0.00488315748661896	IL10/IFNG/IL1A	3
GO:0032069	regulation of nuclease activity	2/88	22/18866	0.00467653703329102	0.0111861514588954	0.00488315748661896	AKT1/PCNA	2
GO:0035584	calcium-mediated signaling using intracellular calcium source	2/88	22/18866	0.00467653703329102	0.0111861514588954	0.00488315748661896	VCAM1/KDR	2
GO:0036344	platelet morphogenesis	2/88	22/18866	0.00467653703329102	0.0111861514588954	0.00488315748661896	CASP9/CASP3	2
GO:0042359	vitamin D metabolic process	2/88	22/18866	0.00467653703329102	0.0111861514588954	0.00488315748661896	IFNG/IL1B	2
GO:0043369	CD4-positive or CD8-positive, alpha-beta T cell lineage commitment	2/88	22/18866	0.00467653703329102	0.0111861514588954	0.00488315748661896	BCL2/IL6	2
GO:0051000	positive regulation of nitric-oxide synthase activity	2/88	22/18866	0.00467653703329102	0.0111861514588954	0.00488315748661896	AKT1/HIF1A	2
GO:0051900	regulation of mitochondrial depolarization	2/88	22/18866	0.00467653703329102	0.0111861514588954	0.00488315748661896	BCL2/KDR	2
GO:0055093	response to hyperoxia	2/88	22/18866	0.00467653703329102	0.0111861514588954	0.00488315748661896	CDKN1A/PPARG	2
GO:0060352	cell adhesion molecule production	2/88	22/18866	0.00467653703329102	0.0111861514588954	0.00488315748661896	IL1B/CXCL8	2
GO:0071157	negative regulation of cell cycle arrest	2/88	22/18866	0.00467653703329102	0.0111861514588954	0.00488315748661896	CCND1/MDM2	2
GO:1902884	positive regulation of response to oxidative stress	2/88	22/18866	0.00467653703329102	0.0111861514588954	0.00488315748661896	MMP3/SOD1	2
GO:2000316	regulation of T-helper 17 type immune response	2/88	22/18866	0.00467653703329102	0.0111861514588954	0.00488315748661896	IL2/IL4	2
GO:2000479	regulation of cAMP-dependent protein kinase activity	2/88	22/18866	0.00467653703329102	0.0111861514588954	0.00488315748661896	ADRB2/CXCL10	2
GO:0005977	glycogen metabolic process	3/88	73/18866	0.00481999132974166	0.0114908593301041	0.00501617343298729	AKT1/INSR/IGF2	3
GO:0010517	regulation of phospholipase activity	3/88	73/18866	0.00481999132974166	0.0114908593301041	0.00501617343298729	ESR1/EGFR/SELE	3
GO:0051155	positive regulation of striated muscle cell differentiation	3/88	73/18866	0.00481999132974166	0.0114908593301041	0.00501617343298729	BCL2/IL4/MAPK14	3
GO:0051966	regulation of synaptic transmission, glutamatergic	3/88	73/18866	0.00481999132974166	0.0114908593301041	0.00501617343298729	PTGS2/EGFR/CCL2	3
GO:1903747	regulation of establishment of protein localization to mitochondrion	3/88	73/18866	0.00481999132974166	0.0114908593301041	0.00501617343298729	BCL2/CASP8/MAPK8	3
GO:0060560	developmental growth involved in morphogenesis	5/88	236/18866	0.00495660776007041	0.0118086804463769	0.00515491378252002	ESR1/MAP2/VEGFA/APP/SPP1	5
GO:0044409	entry into host	4/88	147/18866	0.00497318962842803	0.0118402970114904	0.00516871555046518	EGFR/ICAM1/MET/CXCL8	4
GO:0006073	cellular glucan metabolic process	3/88	74/18866	0.00500690202264335	0.0118810097100017	0.00518648810783368	AKT1/INSR/IGF2	3
GO:0032024	positive regulation of insulin secretion	3/88	74/18866	0.00500690202264335	0.0118810097100017	0.00518648810783368	HIF1A/GJA1/PPARD	3
GO:0032481	positive regulation of type I interferon production	3/88	74/18866	0.00500690202264335	0.0118810097100017	0.00518648810783368	RELA/STAT1/CHUK	3
GO:0044042	glucan metabolic process	3/88	74/18866	0.00500690202264335	0.0118810097100017	0.00518648810783368	AKT1/INSR/IGF2	3
GO:2001259	positive regulation of cation channel activity	3/88	74/18866	0.00500690202264335	0.0118810097100017	0.00518648810783368	ADRB2/IFNG/CCL2	3
GO:0008277	regulation of G protein-coupled receptor signaling pathway	4/88	148/18866	0.00509342402667392	0.0120532718116561	0.00526168671161132	ADRB2/OPRM1/MET/CXCL8	4
GO:0002052	positive regulation of neuroblast proliferation	2/88	23/18866	0.00510646163161605	0.0120532718116561	0.00526168671161132	VEGFA/HIF1A	2
GO:0010288	response to lead ion	2/88	23/18866	0.00510646163161605	0.0120532718116561	0.00526168671161132	PTGS2/APP	2
GO:0045649	regulation of macrophage differentiation	2/88	23/18866	0.00510646163161605	0.0120532718116561	0.00526168671161132	CASP8/RB1	2
GO:0045723	positive regulation of fatty acid biosynthetic process	2/88	23/18866	0.00510646163161605	0.0120532718116561	0.00526168671161132	PTGS2/IL1B	2
GO:0072677	eosinophil migration	2/88	23/18866	0.00510646163161605	0.0120532718116561	0.00526168671161132	IL4/CCL2	2
GO:1902254	negative regulation of intrinsic apoptotic signaling pathway by p53 class mediator	2/88	23/18866	0.00510646163161605	0.0120532718116561	0.00526168671161132	BCL2/MDM2	2
GO:1903589	positive regulation of blood vessel endothelial cell proliferation involved in sprouting angiogenesis	2/88	23/18866	0.00510646163161605	0.0120532718116561	0.00526168671161132	VEGFA/HMOX1	2
GO:0045685	regulation of glial cell differentiation	3/88	75/18866	0.00519813576023876	0.0122212580398513	0.00533501874281746	RELA/IL6/PPARG	3
GO:0048844	artery morphogenesis	3/88	75/18866	0.00519813576023876	0.0122212580398513	0.00533501874281746	VEGFA/COL3A1/APOB	3
GO:0050805	negative regulation of synaptic transmission	3/88	75/18866	0.00519813576023876	0.0122212580398513	0.00533501874281746	PTGS2/ACHE/IL1B	3
GO:0061844	antimicrobial humoral immune response mediated by antimicrobial peptide	3/88	75/18866	0.00519813576023876	0.0122212580398513	0.00533501874281746	CXCL8/CXCL2/CXCL10	3
GO:0072088	nephron epithelium morphogenesis	3/88	75/18866	0.00519813576023876	0.0122212580398513	0.00533501874281746	BCL2/VEGFA/STAT1	3
GO:1900076	regulation of cellular response to insulin stimulus	3/88	75/18866	0.00519813576023876	0.0122212580398513	0.00533501874281746	RELA/IL1B/IGF2	3
GO:1903364	positive regulation of cellular protein catabolic process	4/88	149/18866	0.0052155952986501	0.0122542501892068	0.00534942100276512	AKT1/MDM2/EGF/NFE2L2	4
GO:0090150	establishment of protein localization to membrane	6/88	342/18866	0.00529702113810047	0.0124373917201886	0.00542936886878598	BCL2/BAX/CASP8/EGFR/ERBB2/MAPK8	6
GO:0060193	positive regulation of lipase activity	3/88	76/18866	0.00539372004399999	0.0126478313949797	0.00552123335651561	ESR1/EGFR/SELE	3
GO:0072091	regulation of stem cell proliferation	3/88	76/18866	0.00539372004399999	0.0126478313949797	0.00552123335651561	VEGFA/HIF1A/GJA1	3
GO:0038093	Fc receptor signaling pathway	5/88	241/18866	0.0054106884279108	0.0126793065650125	0.00553497340042196	JUN/RELA/MAPK1/CHUK/MAPK8	5
GO:0006874	cellular calcium ion homeostasis	7/88	456/18866	0.00543608560215396	0.0127304794455158	0.00555731220349107	ESR1/BCL2/BAX/APP/IL2/GJA1/CXCL10	7
GO:0002438	acute inflammatory response to antigenic stimulus	2/88	24/18866	0.00555387687838722	0.0129133054077456	0.00563712231240042	OPRM1/ICAM1	2
GO:0002719	negative regulation of cytokine production involved in immune response	2/88	24/18866	0.00555387687838722	0.0129133054077456	0.00563712231240042	IL10/HMOX1	2
GO:0010640	regulation of platelet-derived growth factor receptor signaling pathway	2/88	24/18866	0.00555387687838722	0.0129133054077456	0.00563712231240042	F7/F3	2
GO:0034695	response to prostaglandin E	2/88	24/18866	0.00555387687838722	0.0129133054077456	0.00563712231240042	AKT1/PPARG	2
GO:0044321	response to leptin	2/88	24/18866	0.00555387687838722	0.0129133054077456	0.00563712231240042	CCND1/CCNA2	2
GO:0050995	negative regulation of lipid catabolic process	2/88	24/18866	0.00555387687838722	0.0129133054077456	0.00563712231240042	AKT1/IL1B	2
GO:0051349	positive regulation of lyase activity	2/88	24/18866	0.00555387687838722	0.0129133054077456	0.00563712231240042	NOS2/NOS3	2
GO:0051882	mitochondrial depolarization	2/88	24/18866	0.00555387687838722	0.0129133054077456	0.00563712231240042	BCL2/KDR	2
GO:0060444	branching involved in mammary gland duct morphogenesis	2/88	24/18866	0.00555387687838722	0.0129133054077456	0.00563712231240042	PGR/ESR1	2
GO:0090335	regulation of brown fat cell differentiation	2/88	24/18866	0.00555387687838722	0.0129133054077456	0.00563712231240042	PTGS2/MAPK14	2
GO:2000637	positive regulation of gene silencing by miRNA	2/88	24/18866	0.00555387687838722	0.0129133054077456	0.00563712231240042	EGFR/IL6	2
GO:0030500	regulation of bone mineralization	3/88	77/18866	0.00559368171575558	0.0129641455156749	0.00565931584827087	ADRB2/HIF1A/ALOX5	3
GO:0061418	regulation of transcription from RNA polymerase II promoter in response to hypoxia	3/88	77/18866	0.00559368171575558	0.0129641455156749	0.00565931584827087	VEGFA/HIF1A/NFE2L2	3
GO:0072028	nephron morphogenesis	3/88	77/18866	0.00559368171575558	0.0129641455156749	0.00565931584827087	BCL2/VEGFA/STAT1	3
GO:0002224	toll-like receptor signaling pathway	4/88	152/18866	0.00559386927591899	0.0129641455156749	0.00565931584827087	ESR1/CASP8/CHUK/APOB	4
GO:0007605	sensory perception of sound	4/88	152/18866	0.00559386927591899	0.0129641455156749	0.00565931584827087	CASP3/ICAM1/BIRC5/SOD1	4
GO:0042742	defense response to bacterium	6/88	348/18866	0.00575572591521586	0.0133306190886088	0.00581929474520393	NOS2/IL10/IL6/SERPINE1/MPO/CRP	6
GO:0050688	regulation of defense response to virus	3/88	78/18866	0.00579804696446904	0.0134199455954313	0.00585828897857782	IL4/STAT1/IL1B	3
GO:0042246	tissue regeneration	3/88	79/18866	0.00600684133296408	0.0138319819026782	0.00603815764796648	CDKN1A/CCNB1/PPARD	3
GO:0002053	positive regulation of mesenchymal cell proliferation	2/88	25/18866	0.00601861404937562	0.0138319819026782	0.00603815764796648	VEGFA/STAT1	2
GO:0045662	negative regulation of myoblast differentiation	2/88	25/18866	0.00601861404937562	0.0138319819026782	0.00603815764796648	PPARD/CXCL10	2
GO:0046639	negative regulation of alpha-beta T cell differentiation	2/88	25/18866	0.00601861404937562	0.0138319819026782	0.00603815764796648	IL2/IL4	2
GO:0051894	positive regulation of focal adhesion assembly	2/88	25/18866	0.00601861404937562	0.0138319819026782	0.00603815764796648	VEGFA/KDR	2
GO:0060148	positive regulation of posttranscriptional gene silencing	2/88	25/18866	0.00601861404937562	0.0138319819026782	0.00603815764796648	EGFR/IL6	2
GO:0060571	morphogenesis of an epithelial fold	2/88	25/18866	0.00601861404937562	0.0138319819026782	0.00603815764796648	EGFR/HIF1A	2
GO:0060575	intestinal epithelial cell differentiation	2/88	25/18866	0.00601861404937562	0.0138319819026782	0.00603815764796648	CDKN1A/HIF1A	2
GO:0060669	embryonic placenta morphogenesis	2/88	25/18866	0.00601861404937562	0.0138319819026782	0.00603815764796648	IL10/IGF2	2
GO:1904385	cellular response to angiotensin	2/88	25/18866	0.00601861404937562	0.0138319819026782	0.00603815764796648	RELA/NFE2L2	2
GO:2000679	positive regulation of transcription regulatory region DNA binding	2/88	25/18866	0.00601861404937562	0.0138319819026782	0.00603815764796648	RB1/IFNG	2
GO:0008360	regulation of cell shape	4/88	156/18866	0.00612618603831995	0.0140611304704956	0.00613818924047597	VEGFA/ICAM1/CCL2/KDR	4
GO:0048592	eye morphogenesis	4/88	156/18866	0.00612618603831995	0.0140611304704956	0.00613818924047597	BCL2/BAX/VEGFA/HIF1A	4
GO:0003151	outflow tract morphogenesis	3/88	80/18866	0.0062200897245971	0.0142675053593068	0.00622827930291178	JUN/VEGFA/HIF1A	3
GO:0055074	calcium ion homeostasis	7/88	468/18866	0.0062427868222192	0.0143103882540102	0.00624699922898183	ESR1/BCL2/BAX/APP/IL2/GJA1/CXCL10	7
GO:1903707	negative regulation of hemopoiesis	4/88	158/18866	0.00640456590399481	0.0146718306679599	0.0064047818440435	ERBB2/IL2/IL4/NFE2L2	4
GO:0033238	regulation of cellular amine metabolic process	3/88	81/18866	0.00643781640987714	0.0147291308264368	0.00642979542435115	MAOB/ODC1/SLC6A3	3
GO:0050829	defense response to Gram-negative bacterium	3/88	81/18866	0.00643781640987714	0.0147291308264368	0.00642979542435115	NOS2/IL6/SERPINE1	3
GO:0051480	regulation of cytosolic calcium ion concentration	6/88	357/18866	0.00649746195483187	0.0147780088768468	0.00645113245153767	ESR1/BCL2/BAX/IL2/GJA1/CXCL10	6
GO:0002227	innate immune response in mucosa	2/88	26/18866	0.0065005055825727	0.0147780088768468	0.00645113245153767	NOS2/IL4	2
GO:0032743	positive regulation of interleukin-2 production	2/88	26/18866	0.0065005055825727	0.0147780088768468	0.00645113245153767	IL1B/IL1A	2
GO:0034114	regulation of heterotypic cell-cell adhesion	2/88	26/18866	0.0065005055825727	0.0147780088768468	0.00645113245153767	IL10/IL1B	2
GO:0035902	response to immobilization stress	2/88	26/18866	0.0065005055825727	0.0147780088768468	0.00645113245153767	MDM2/PPARG	2
GO:0042104	positive regulation of activated T cell proliferation	2/88	26/18866	0.0065005055825727	0.0147780088768468	0.00645113245153767	IL2/IGF2	2
GO:0060740	prostate gland epithelium morphogenesis	2/88	26/18866	0.0065005055825727	0.0147780088768468	0.00645113245153767	RXRA/ESR1	2
GO:0090025	regulation of monocyte chemotaxis	2/88	26/18866	0.0065005055825727	0.0147780088768468	0.00645113245153767	SERPINE1/CXCL10	2
GO:1903649	regulation of cytoplasmic transport	2/88	26/18866	0.0065005055825727	0.0147780088768468	0.00645113245153767	MAP2/MAPK1	2
GO:1905523	positive regulation of macrophage migration	2/88	26/18866	0.0065005055825727	0.0147780088768468	0.00645113245153767	MAPK1/MAPK14	2
GO:2000058	regulation of ubiquitin-dependent protein catabolic process	4/88	159/18866	0.00654685750134029	0.0148739278429434	0.00649300453052073	AKT1/MDM2/EGF/NFE2L2	4
GO:0000086	G2/M transition of mitotic cell cycle	5/88	254/18866	0.00672808452109231	0.0152759557126515	0.00666850415691221	CCND1/CDKN1A/APP/CCNB1/CCNA2	5
GO:0010970	transport along microtubule	4/88	161/18866	0.00683770908597333	0.0155150048803557	0.00677285771740479	MAP2/APP/SOD1/HIF1A	4
GO:0048041	focal adhesion assembly	3/88	83/18866	0.00688679861853278	0.0156164818388543	0.00681715605999674	BCL2/VEGFA/KDR	3
GO:0008544	epidermis development	7/88	477/18866	0.00690429319266137	0.0156462309613163	0.00683014262205111	BCL2/CASP3/RELA/EGFR/INSR/SOD1/PPARD	7
GO:0001963	synaptic transmission, dopaminergic	2/88	27/18866	0.00699938507122032	0.0157817156460806	0.00688928656044318	PTGS2/SLC6A3	2
GO:0009065	glutamine family amino acid catabolic process	2/88	27/18866	0.00699938507122032	0.0157817156460806	0.00688928656044318	NOS2/NOS3	2
GO:0034698	response to gonadotropin	2/88	27/18866	0.00699938507122032	0.0157817156460806	0.00688928656044318	ICAM1/CCNA2	2
GO:0048668	collateral sprouting	2/88	27/18866	0.00699938507122032	0.0157817156460806	0.00688928656044318	APP/SPP1	2
GO:1900120	regulation of receptor binding	2/88	27/18866	0.00699938507122032	0.0157817156460806	0.00688928656044318	MMP9/IL10	2
GO:1901623	regulation of lymphocyte chemotaxis	2/88	27/18866	0.00699938507122032	0.0157817156460806	0.00688928656044318	CCL2/CXCL10	2
GO:1903203	regulation of oxidative stress-induced neuron death	2/88	27/18866	0.00699938507122032	0.0157817156460806	0.00688928656044318	IL10/HIF1A	2
GO:2000353	positive regulation of endothelial cell apoptotic process	2/88	27/18866	0.00699938507122032	0.0157817156460806	0.00688928656044318	CD40LG/CCL2	2
GO:0014031	mesenchymal cell development	3/88	84/18866	0.0071180995775415	0.0160291713408617	0.0069973098723943	BCL2/MAPK1/HIF1A	3
GO:0050886	endocrine process	3/88	84/18866	0.0071180995775415	0.0160291713408617	0.0069973098723943	GJA1/IL1B/NOS3	3
GO:1901617	organic hydroxy compound biosynthetic process	5/88	258/18866	0.00717503676040761	0.0161472192921445	0.00704884204940843	IFNG/SOD1/IL1B/SLC6A3/APOB	5
GO:0046165	alcohol biosynthetic process	4/88	164/18866	0.00728984970891239	0.0163832525920165	0.00715187907510906	IFNG/SOD1/IL1B/APOB	4
GO:0021537	telencephalon development	5/88	259/18866	0.00728994334786006	0.0163832525920165	0.00715187907510906	BAX/CASP3/EGFR/HIF1A/COL3A1	5
GO:0007409	axonogenesis	7/88	482/18866	0.00729366278704986	0.0163832525920165	0.00715187907510906	BCL2/MAP2/VEGFA/MAPK1/APP/ERBB2/SPP1	7
GO:0002360	T cell lineage commitment	2/88	28/18866	0.00751508725687945	0.016723056646298	0.00730021576782644	BCL2/IL6	2
GO:0003180	aortic valve morphogenesis	2/88	28/18866	0.00751508725687945	0.016723056646298	0.00730021576782644	RB1/NOS3	2
GO:0022011	myelination in peripheral nervous system	2/88	28/18866	0.00751508725687945	0.016723056646298	0.00730021576782644	AKT1/SOD1	2
GO:0032292	peripheral nervous system axon ensheathment	2/88	28/18866	0.00751508725687945	0.016723056646298	0.00730021576782644	AKT1/SOD1	2
GO:0045830	positive regulation of isotype switching	2/88	28/18866	0.00751508725687945	0.016723056646298	0.00730021576782644	IL2/IL4	2
GO:0060143	positive regulation of syncytium formation by plasma membrane fusion	2/88	28/18866	0.00751508725687945	0.016723056646298	0.00730021576782644	IL4/MAPK14	2
GO:0060512	prostate gland morphogenesis	2/88	28/18866	0.00751508725687945	0.016723056646298	0.00730021576782644	RXRA/ESR1	2
GO:0071168	protein localization to chromatin	2/88	28/18866	0.00751508725687945	0.016723056646298	0.00730021576782644	ESR1/RB1	2
GO:0071280	cellular response to copper ion	2/88	28/18866	0.00751508725687945	0.016723056646298	0.00730021576782644	APP/NFE2L2	2
GO:0072376	protein activation cascade	2/88	28/18866	0.00751508725687945	0.016723056646298	0.00730021576782644	F7/F3	2
GO:0072378	blood coagulation, fibrin clot formation	2/88	28/18866	0.00751508725687945	0.016723056646298	0.00730021576782644	F7/F3	2
GO:0090200	positive regulation of release of cytochrome c from mitochondria	2/88	28/18866	0.00751508725687945	0.016723056646298	0.00730021576782644	BAX/MMP9	2
GO:1902932	positive regulation of alcohol biosynthetic process	2/88	28/18866	0.00751508725687945	0.016723056646298	0.00730021576782644	IFNG/IL1B	2
GO:1905563	negative regulation of vascular endothelial cell proliferation	2/88	28/18866	0.00751508725687945	0.016723056646298	0.00730021576782644	PPARG/CCL2	2
GO:2000191	regulation of fatty acid transport	2/88	28/18866	0.00751508725687945	0.016723056646298	0.00730021576782644	AKT1/IL1B	2
GO:0006112	energy reserve metabolic process	3/88	86/18866	0.00759443023269261	0.0168786093922366	0.00736812013678528	AKT1/INSR/IGF2	3
GO:0034637	cellular carbohydrate biosynthetic process	3/88	86/18866	0.00759443023269261	0.0168786093922366	0.00736812013678528	AKT1/INSR/IGF2	3
GO:0043312	neutrophil degranulation	7/88	487/18866	0.00769914643841978	0.0171007128346516	0.00746507627863781	MMP9/MAPK1/PLAU/ALOX5/MPO/LTA4H/MAPK14	7
GO:0001942	hair follicle development	3/88	87/18866	0.00783950174214358	0.0173908549813309	0.0075917337623083	BCL2/RELA/EGFR	3
GO:0032436	positive regulation of proteasomal ubiquitin-dependent protein catabolic process	3/88	87/18866	0.00783950174214358	0.0173908549813309	0.0075917337623083	AKT1/MDM2/NFE2L2	3
GO:0002283	neutrophil activation involved in immune response	7/88	490/18866	0.00795033413446619	0.0176257872689715	0.00769429015656564	MMP9/MAPK1/PLAU/ALOX5/MPO/LTA4H/MAPK14	7
GO:0001773	myeloid dendritic cell activation	2/88	29/18866	0.0080474480225372	0.0177420925577022	0.00774506159869081	IL10/IL4	2
GO:0002230	positive regulation of defense response to virus by host	2/88	29/18866	0.0080474480225372	0.0177420925577022	0.00774506159869081	IL4/STAT1	2
GO:0008209	androgen metabolic process	2/88	29/18866	0.0080474480225372	0.0177420925577022	0.00774506159869081	ESR1/SPP1	2
GO:0031063	regulation of histone deacetylation	2/88	29/18866	0.0080474480225372	0.0177420925577022	0.00774506159869081	VEGFA/MAPK8	2
GO:0036296	response to increased oxygen levels	2/88	29/18866	0.0080474480225372	0.0177420925577022	0.00774506159869081	CDKN1A/PPARG	2
GO:0050901	leukocyte tethering or rolling	2/88	29/18866	0.0080474480225372	0.0177420925577022	0.00774506159869081	SELE/VCAM1	2
GO:0071624	positive regulation of granulocyte chemotaxis	2/88	29/18866	0.0080474480225372	0.0177420925577022	0.00774506159869081	IL4/CXCL8	2
GO:0150117	positive regulation of cell-substrate junction organization	2/88	29/18866	0.0080474480225372	0.0177420925577022	0.00774506159869081	VEGFA/KDR	2
GO:2000108	positive regulation of leukocyte apoptotic process	2/88	29/18866	0.0080474480225372	0.0177420925577022	0.00774506159869081	BAX/IL10	2
GO:0052126	movement in host environment	4/88	169/18866	0.00808655583079802	0.0178012273533066	0.00777087606409798	EGFR/ICAM1/MET/CXCL8	4
GO:0002028	regulation of sodium ion transport	3/88	88/18866	0.00808920426429619	0.0178012273533066	0.00777087606409798	ADRB2/AKT1/NOS3	3
GO:0014068	positive regulation of phosphatidylinositol 3-kinase signaling	3/88	88/18866	0.00808920426429619	0.0178012273533066	0.00777087606409798	INSR/PPARD/KDR	3
GO:0072503	cellular divalent inorganic cation homeostasis	7/88	492/18866	0.00812113537382203	0.017860504364568	0.00779675261175508	ESR1/BCL2/BAX/APP/IL2/GJA1/CXCL10	7
GO:0009165	nucleotide biosynthetic process	5/88	266/18866	0.00813058210727716	0.0178702898682379	0.00780102433609939	PTGS2/NOS2/MAPK1/IL4/NOS3	5
GO:0032874	positive regulation of stress-activated MAPK cascade	4/88	170/18866	0.00825247825344457	0.018127065254495	0.00791311602861651	VEGFA/APP/CD40LG/IL1B	4
GO:0022404	molting cycle process	3/88	89/18866	0.00834355723901717	0.0183046384581137	0.00799063311944621	BCL2/RELA/EGFR	3
GO:0022405	hair cycle process	3/88	89/18866	0.00834355723901717	0.0183046384581137	0.00799063311944621	BCL2/RELA/EGFR	3
GO:0051302	regulation of cell division	4/88	171/18866	0.00842062244713376	0.0184623825082467	0.00805949407150884	VEGFA/IL1B/IL1A/IGF2	4
GO:1901293	nucleoside phosphate biosynthetic process	5/88	269/18866	0.00851068910692019	0.0186484217195751	0.00814070687923287	PTGS2/NOS2/MAPK1/IL4/NOS3	5
GO:0001906	cell killing	4/88	172/18866	0.00859100022247354	0.0186985307076943	0.00816258125500726	NOS2/ICAM1/IFNG/IL4	4
GO:0070304	positive regulation of stress-activated protein kinase signaling cascade	4/88	172/18866	0.00859100022247354	0.0186985307076943	0.00816258125500726	VEGFA/APP/CD40LG/IL1B	4
GO:0001516	prostaglandin biosynthetic process	2/88	30/18866	0.00859630438575208	0.0186985307076943	0.00816258125500726	PTGS2/IL1B	2
GO:0007176	regulation of epidermal growth factor-activated receptor activity	2/88	30/18866	0.00859630438575208	0.0186985307076943	0.00816258125500726	APP/EGF	2
GO:0010758	regulation of macrophage chemotaxis	2/88	30/18866	0.00859630438575208	0.0186985307076943	0.00816258125500726	MAPK1/MAPK14	2
GO:0035666	TRIF-dependent toll-like receptor signaling pathway	2/88	30/18866	0.00859630438575208	0.0186985307076943	0.00816258125500726	CASP8/CHUK	2
GO:0036475	neuron death in response to oxidative stress	2/88	30/18866	0.00859630438575208	0.0186985307076943	0.00816258125500726	IL10/HIF1A	2
GO:0046457	prostanoid biosynthetic process	2/88	30/18866	0.00859630438575208	0.0186985307076943	0.00816258125500726	PTGS2/IL1B	2
GO:0048147	negative regulation of fibroblast proliferation	2/88	30/18866	0.00859630438575208	0.0186985307076943	0.00816258125500726	BAX/PPARG	2
GO:0070168	negative regulation of biomineral tissue development	2/88	30/18866	0.00859630438575208	0.0186985307076943	0.00816258125500726	HIF1A/NOS3	2
GO:0071480	cellular response to gamma radiation	2/88	30/18866	0.00859630438575208	0.0186985307076943	0.00816258125500726	CDKN1A/MDM2	2
GO:0110150	negative regulation of biomineralization	2/88	30/18866	0.00859630438575208	0.0186985307076943	0.00816258125500726	HIF1A/NOS3	2
GO:0098773	skin epidermis development	3/88	90/18866	0.00860257953060165	0.0187008051072532	0.00816357411222668	BCL2/RELA/EGFR	3
GO:0006633	fatty acid biosynthetic process	4/88	173/18866	0.00876362328624195	0.0190203415333763	0.00830306325621014	PTGS2/IL1B/ALOX5/LTA4H	4
GO:0050954	sensory perception of mechanical stimulus	4/88	173/18866	0.00876362328624195	0.0190203415333763	0.00830306325621014	CASP3/ICAM1/BIRC5/SOD1	4
GO:0006839	mitochondrial transport	5/88	271/18866	0.00877084541066487	0.0190203415333763	0.00830306325621014	BCL2/BAX/CASP8/HK2/MAPK8	5
GO:0030258	lipid modification	5/88	271/18866	0.00877084541066487	0.0190203415333763	0.00830306325621014	AKT1/PPARG/ALOX5/PPARD/MAPK14	5
GO:0051899	membrane depolarization	3/88	91/18866	0.00886628943388759	0.0192040284770333	0.00838324921448263	BCL2/JUN/KDR	3
GO:2000177	regulation of neural precursor cell proliferation	3/88	91/18866	0.00886628943388759	0.0192040284770333	0.00838324921448263	VEGFA/EGF/HIF1A	3
GO:0003205	cardiac chamber development	4/88	174/18866	0.0089385032408976	0.0193487213011197	0.00844641283691292	RXRA/MDM2/HIF1A/NOS3	4
GO:0006260	DNA replication	5/88	273/18866	0.00903646780939656	0.0195371275008477	0.00852865892021581	JUN/EGFR/PCNA/EGF/CCNA2	5
GO:0044839	cell cycle G2/M phase transition	5/88	273/18866	0.00903646780939656	0.0195371275008477	0.00852865892021581	CCND1/CDKN1A/APP/CCNB1/CCNA2	5
GO:0031058	positive regulation of histone modification	3/88	92/18866	0.00913470468032135	0.0196765791608468	0.00858953458599311	VEGFA/CCNB1/IL1B	3
GO:1905897	regulation of response to endoplasmic reticulum stress	3/88	92/18866	0.00913470468032135	0.0196765791608468	0.00858953458599311	BAX/ALOX5/NFE2L2	3
GO:0014044	Schwann cell development	2/88	31/18866	0.00916149449183722	0.0196765791608468	0.00858953458599311	AKT1/SOD1	2
GO:0034368	protein-lipid complex remodeling	2/88	31/18866	0.00916149449183722	0.0196765791608468	0.00858953458599311	MPO/APOB	2
GO:0034369	plasma lipoprotein particle remodeling	2/88	31/18866	0.00916149449183722	0.0196765791608468	0.00858953458599311	MPO/APOB	2
GO:0045940	positive regulation of steroid metabolic process	2/88	31/18866	0.00916149449183722	0.0196765791608468	0.00858953458599311	IFNG/IL1B	2
GO:0070229	negative regulation of lymphocyte apoptotic process	2/88	31/18866	0.00916149449183722	0.0196765791608468	0.00858953458599311	IL2/HIF1A	2
GO:1900745	positive regulation of p38MAPK cascade	2/88	31/18866	0.00916149449183722	0.0196765791608468	0.00858953458599311	VEGFA/IL1B	2
GO:1902253	regulation of intrinsic apoptotic signaling pathway by p53 class mediator	2/88	31/18866	0.00916149449183722	0.0196765791608468	0.00858953458599311	BCL2/MDM2	2
GO:2000406	positive regulation of T cell migration	2/88	31/18866	0.00916149449183722	0.0196765791608468	0.00858953458599311	APP/CXCL10	2
GO:2000515	negative regulation of CD4-positive, alpha-beta T cell activation	2/88	31/18866	0.00916149449183722	0.0196765791608468	0.00858953458599311	IL2/IL4	2
GO:0072080	nephron tubule development	3/88	93/18866	0.00940784244397514	0.0201935441654592	0.00881520840615097	BCL2/VEGFA/STAT1	3
GO:0098742	cell-cell adhesion via plasma-membrane adhesion molecules	5/88	277/18866	0.00958433072841858	0.0205600280052938	0.00897519178495548	IL10/ICAM1/SELE/VCAM1/MAPK14	5
GO:0045778	positive regulation of ossification	3/88	94/18866	0.00968571934751624	0.0207526257559725	0.00905926763102178	ADRB2/IL6/ALOX5	3
GO:0060993	kidney morphogenesis	3/88	94/18866	0.00968571934751624	0.0207526257559725	0.00905926763102178	BCL2/VEGFA/STAT1	3
GO:0002724	regulation of T cell cytokine production	2/88	32/18866	0.00974285760708135	0.0207630862949481	0.00906383403255859	IL6/IL1B	2
GO:0003176	aortic valve development	2/88	32/18866	0.00974285760708135	0.0207630862949481	0.00906383403255859	RB1/NOS3	2
GO:0034367	protein-containing complex remodeling	2/88	32/18866	0.00974285760708135	0.0207630862949481	0.00906383403255859	MPO/APOB	2
GO:0043304	regulation of mast cell degranulation	2/88	32/18866	0.00974285760708135	0.0207630862949481	0.00906383403255859	HMOX1/IL4	2
GO:0045589	regulation of regulatory T cell differentiation	2/88	32/18866	0.00974285760708135	0.0207630862949481	0.00906383403255859	IL2/IFNG	2
GO:0046320	regulation of fatty acid oxidation	2/88	32/18866	0.00974285760708135	0.0207630862949481	0.00906383403255859	AKT1/PPARG	2
GO:0050869	negative regulation of B cell activation	2/88	32/18866	0.00974285760708135	0.0207630862949481	0.00906383403255859	CASP3/IL10	2
GO:0060603	mammary gland duct morphogenesis	2/88	32/18866	0.00974285760708135	0.0207630862949481	0.00906383403255859	PGR/ESR1	2
GO:0071295	cellular response to vitamin	2/88	32/18866	0.00974285760708135	0.0207630862949481	0.00906383403255859	MDM2/PPARG	2
GO:0003073	regulation of systemic arterial blood pressure	3/88	95/18866	0.00996835146812857	0.0212183481250165	0.00926257219751546	ADRB2/GJA1/NOS3	3
GO:0061326	renal tubule development	3/88	95/18866	0.00996835146812857	0.0212183481250165	0.00926257219751546	BCL2/VEGFA/STAT1	3
GO:1901796	regulation of signal transduction by p53 class mediator	4/88	180/18866	0.0100358141548396	0.0213492393918539	0.00931971094375348	BCL2/AKT1/MDM2/MAPK14	4
GO:0008361	regulation of cell size	4/88	181/18866	0.0102268083561891	0.0217426080152986	0.00949143049767098	MAP2/AKT1/VEGFA/SPP1	4
GO:0035249	synaptic transmission, glutamatergic	3/88	96/18866	0.0102557543433871	0.0217894385294865	0.00951187370164501	PTGS2/EGFR/CCL2	3
GO:0016054	organic acid catabolic process	5/88	282/18866	0.0103008778784767	0.0217894385294865	0.00951187370164501	PON1/NOS2/AKT1/NOS3/PPARD	5
GO:0046395	carboxylic acid catabolic process	5/88	282/18866	0.0103008778784767	0.0217894385294865	0.00951187370164501	PON1/NOS2/AKT1/NOS3/PPARD	5
GO:0001975	response to amphetamine	2/88	33/18866	0.0103402341120074	0.0217894385294865	0.00951187370164501	ICAM1/SOD1	2
GO:0002691	regulation of cellular extravasation	2/88	33/18866	0.0103402341120074	0.0217894385294865	0.00951187370164501	ICAM1/SELE	2
GO:0010464	regulation of mesenchymal cell proliferation	2/88	33/18866	0.0103402341120074	0.0217894385294865	0.00951187370164501	VEGFA/STAT1	2
GO:0010955	negative regulation of protein processing	2/88	33/18866	0.0103402341120074	0.0217894385294865	0.00951187370164501	MDM2/SERPINE1	2
GO:0033006	regulation of mast cell activation involved in immune response	2/88	33/18866	0.0103402341120074	0.0217894385294865	0.00951187370164501	HMOX1/IL4	2
GO:0033028	myeloid cell apoptotic process	2/88	33/18866	0.0103402341120074	0.0217894385294865	0.00951187370164501	BCL2/IL6	2
GO:0045736	negative regulation of cyclin-dependent protein serine/threonine kinase activity	2/88	33/18866	0.0103402341120074	0.0217894385294865	0.00951187370164501	CASP3/CDKN1A	2
GO:0046627	negative regulation of insulin receptor signaling pathway	2/88	33/18866	0.0103402341120074	0.0217894385294865	0.00951187370164501	RELA/IL1B	2
GO:0048384	retinoic acid receptor signaling pathway	2/88	33/18866	0.0103402341120074	0.0217894385294865	0.00951187370164501	RXRA/PPARG	2
GO:0051984	positive regulation of chromosome segregation	2/88	33/18866	0.0103402341120074	0.0217894385294865	0.00951187370164501	RB1/CCNB1	2
GO:1901797	negative regulation of signal transduction by p53 class mediator	2/88	33/18866	0.0103402341120074	0.0217894385294865	0.00951187370164501	BCL2/MDM2	2
GO:1903318	negative regulation of protein maturation	2/88	33/18866	0.0103402341120074	0.0217894385294865	0.00951187370164501	MDM2/SERPINE1	2
GO:0016579	protein deubiquitination	5/88	283/18866	0.010448483425547	0.0220045799350743	0.00960579066399248	ADRB2/ESR1/MDM2/HIF1A/CCNA2	5
GO:0006476	protein deacetylation	3/88	97/18866	0.0105479429770848	0.0221879082859149	0.00968582008360174	VEGFA/IFNG/MAPK8	3
GO:0046634	regulation of alpha-beta T cell activation	3/88	97/18866	0.0105479429770848	0.0221879082859149	0.00968582008360174	IL2/IFNG/IL4	3
GO:0030316	osteoclast differentiation	3/88	98/18866	0.0108449318450137	0.022785826250158	0.00994683278258105	IFNG/IL4/MAPK14	3
GO:0045833	negative regulation of lipid metabolic process	3/88	98/18866	0.0108449318450137	0.022785826250158	0.00994683278258105	AKT1/SOD1/IL1B	3
GO:0002756	MyD88-independent toll-like receptor signaling pathway	2/88	34/18866	0.0109534654946685	0.0228660785808142	0.00998186581165296	CASP8/CHUK	2
GO:0007202	activation of phospholipase C activity	2/88	34/18866	0.0109534654946685	0.0228660785808142	0.00998186581165296	EGFR/SELE	2
GO:0008608	attachment of spindle microtubules to kinetochore	2/88	34/18866	0.0109534654946685	0.0228660785808142	0.00998186581165296	RB1/CCNB1	2
GO:0016242	negative regulation of macroautophagy	2/88	34/18866	0.0109534654946685	0.0228660785808142	0.00998186581165296	AKT1/HMOX1	2
GO:0032148	activation of protein kinase B activity	2/88	34/18866	0.0109534654946685	0.0228660785808142	0.00998186581165296	AKT1/INSR	2
GO:0043276	anoikis	2/88	34/18866	0.0109534654946685	0.0228660785808142	0.00998186581165296	BCL2/AKT1	2
GO:0046685	response to arsenic-containing substance	2/88	34/18866	0.0109534654946685	0.0228660785808142	0.00998186581165296	CDKN1A/HMOX1	2
GO:0055094	response to lipoprotein particle	2/88	34/18866	0.0109534654946685	0.0228660785808142	0.00998186581165296	AKT1/PPARG	2
GO:0070102	interleukin-6-mediated signaling pathway	2/88	34/18866	0.0109534654946685	0.0228660785808142	0.00998186581165296	IL6/STAT1	2
GO:1902692	regulation of neuroblast proliferation	2/88	34/18866	0.0109534654946685	0.0228660785808142	0.00998186581165296	VEGFA/HIF1A	2
GO:1904030	negative regulation of cyclin-dependent protein kinase activity	2/88	34/18866	0.0109534654946685	0.0228660785808142	0.00998186581165296	CASP3/CDKN1A	2
GO:0060047	heart contraction	5/88	287/18866	0.0110534459090314	0.0230613317215265	0.0100671008309855	MDM2/IL2/SOD1/GJA1/NOS3	5
GO:0007044	cell-substrate junction assembly	3/88	99/18866	0.0111467349006983	0.0232424046675784	0.0101461456852758	BCL2/VEGFA/KDR	3
GO:0009150	purine ribonucleotide metabolic process	6/88	401/18866	0.0111557537947732	0.0232476547611358	0.0101484375399636	APP/IFNG/IL4/INSR/HIF1A/HK2	6
GO:0000083	regulation of transcription involved in G1/S transition of mitotic cell cycle	2/88	35/18866	0.0115823943439811	0.0239830006798359	0.0104694424844568	RB1/PCNA	2
GO:0003203	endocardial cushion morphogenesis	2/88	35/18866	0.0115823943439811	0.0239830006798359	0.0104694424844568	MDM2/NOS3	2
GO:0006691	leukotriene metabolic process	2/88	35/18866	0.0115823943439811	0.0239830006798359	0.0104694424844568	ALOX5/LTA4H	2
GO:0030947	regulation of vascular endothelial growth factor receptor signaling pathway	2/88	35/18866	0.0115823943439811	0.0239830006798359	0.0104694424844568	HIF1A/IL1B	2
GO:0034390	smooth muscle cell apoptotic process	2/88	35/18866	0.0115823943439811	0.0239830006798359	0.0104694424844568	PPARG/IFNG	2
GO:0034391	regulation of smooth muscle cell apoptotic process	2/88	35/18866	0.0115823943439811	0.0239830006798359	0.0104694424844568	PPARG/IFNG	2
GO:0045066	regulatory T cell differentiation	2/88	35/18866	0.0115823943439811	0.0239830006798359	0.0104694424844568	IL2/IFNG	2
GO:0060251	regulation of glial cell proliferation	2/88	35/18866	0.0115823943439811	0.0239830006798359	0.0104694424844568	IL6/IL1B	2
GO:0060674	placenta blood vessel development	2/88	35/18866	0.0115823943439811	0.0239830006798359	0.0104694424844568	AKT1/MAPK1	2
GO:0110111	negative regulation of animal organ morphogenesis	2/88	35/18866	0.0115823943439811	0.0239830006798359	0.0104694424844568	BCL2/STAT1	2
GO:1900077	negative regulation of cellular response to insulin stimulus	2/88	35/18866	0.0115823943439811	0.0239830006798359	0.0104694424844568	RELA/IL1B	2
GO:0010522	regulation of calcium ion transport into cytosol	3/88	101/18866	0.0117648368121798	0.0243185297343092	0.0106159129859827	BCL2/BAX/CXCL10	3
GO:0044264	cellular polysaccharide metabolic process	3/88	101/18866	0.0117648368121798	0.0243185297343092	0.0106159129859827	AKT1/INSR/IGF2	3
GO:0060191	regulation of lipase activity	3/88	101/18866	0.0117648368121798	0.0243185297343092	0.0106159129859827	ESR1/EGFR/SELE	3
GO:0007369	gastrulation	4/88	189/18866	0.0118400948321291	0.0244599532753863	0.0106776494487807	MMP2/MMP9/IL10/GJA1	4
GO:0099111	microtubule-based transport	4/88	190/18866	0.0120525761929147	0.0248845337562719	0.0108629941011866	MAP2/APP/SOD1/HIF1A	4
GO:0060840	artery development	3/88	102/18866	0.0120811610146541	0.0249004217800594	0.0108699297950748	VEGFA/COL3A1/APOB	3
GO:0150115	cell-substrate junction organization	3/88	102/18866	0.0120811610146541	0.0249004217800594	0.0108699297950748	BCL2/VEGFA/KDR	3
GO:1903076	regulation of protein localization to plasma membrane	3/88	102/18866	0.0120811610146541	0.0249004217800594	0.0108699297950748	EGFR/AKT1/IFNG	3
GO:0001569	branching involved in blood vessel morphogenesis	2/88	36/18866	0.0122268643430952	0.0250850641944397	0.0109505328506871	VEGFA/KDR	2
GO:0002701	negative regulation of production of molecular mediator of immune response	2/88	36/18866	0.0122268643430952	0.0250850641944397	0.0109505328506871	IL10/HMOX1	2
GO:0010543	regulation of platelet activation	2/88	36/18866	0.0122268643430952	0.0250850641944397	0.0109505328506871	NOS3/THBD	2
GO:0043368	positive T cell selection	2/88	36/18866	0.0122268643430952	0.0250850641944397	0.0109505328506871	BCL2/IL6	2
GO:0045622	regulation of T-helper cell differentiation	2/88	36/18866	0.0122268643430952	0.0250850641944397	0.0109505328506871	IL2/IL4	2
GO:0071402	cellular response to lipoprotein particle stimulus	2/88	36/18866	0.0122268643430952	0.0250850641944397	0.0109505328506871	AKT1/PPARG	2
GO:0071634	regulation of transforming growth factor beta production	2/88	36/18866	0.0122268643430952	0.0250850641944397	0.0109505328506871	PTGS2/HIF1A	2
GO:1905332	positive regulation of morphogenesis of an epithelium	2/88	36/18866	0.0122268643430952	0.0250850641944397	0.0109505328506871	VEGFA/GJA1	2
GO:0031647	regulation of protein stability	5/88	296/18866	0.0125014339635752	0.0256336742280647	0.0111900208643059	BCL2/CASP3/CDKN1A/MAPK1/MDM2	5
GO:0003015	heart process	5/88	297/18866	0.0126698900739531	0.0259641987991154	0.0113343067288026	MDM2/IL2/SOD1/GJA1/NOS3	5
GO:0032649	regulation of interferon-gamma production	3/88	104/18866	0.0127284155229793	0.0260542724156691	0.0113736271024483	IL10/IL2/IL1B	3
GO:0048525	negative regulation of viral process	3/88	104/18866	0.0127284155229793	0.0260542724156691	0.0113736271024483	JUN/STAT1/CRP	3
GO:0043243	positive regulation of protein-containing complex disassembly	2/88	37/18866	0.0128867202628011	0.0262880271875509	0.0114756694687207	ADRB2/INSR	2
GO:0045730	respiratory burst	2/88	37/18866	0.0128867202628011	0.0262880271875509	0.0114756694687207	INSR/MPO	2
GO:0070423	nucleotide-binding oligomerization domain containing signaling pathway	2/88	37/18866	0.0128867202628011	0.0262880271875509	0.0114756694687207	CASP8/RELA	2
GO:0071542	dopaminergic neuron differentiation	2/88	37/18866	0.0128867202628011	0.0262880271875509	0.0114756694687207	VEGFA/HIF1A	2
GO:0098926	postsynaptic signal transduction	2/88	37/18866	0.0128867202628011	0.0262880271875509	0.0114756694687207	OPRM1/RELA	2
GO:1905314	semi-lunar valve development	2/88	37/18866	0.0128867202628011	0.0262880271875509	0.0114756694687207	RB1/NOS3	2
GO:0030301	cholesterol transport	3/88	105/18866	0.0130593681932096	0.0265947042476752	0.011609545036884	PON1/EGF/APOB	3
GO:0097006	regulation of plasma lipoprotein particle levels	3/88	105/18866	0.0130593681932096	0.0265947042476752	0.011609545036884	HMOX1/MPO/APOB	3
GO:1902106	negative regulation of leukocyte differentiation	3/88	105/18866	0.0130593681932096	0.0265947042476752	0.011609545036884	ERBB2/IL2/IL4	3
GO:0009259	ribonucleotide metabolic process	6/88	416/18866	0.0131802398151048	0.0268189865961977	0.0117074523496294	APP/IFNG/IL4/INSR/HIF1A/HK2	6
GO:0070646	protein modification by small protein removal	5/88	300/18866	0.0131845017998086	0.0268189865961977	0.0117074523496294	ADRB2/ESR1/MDM2/HIF1A/CCNA2	5
GO:0032414	positive regulation of ion transmembrane transporter activity	3/88	106/18866	0.0133952185744582	0.0271857557447575	0.0118675602759553	ADRB2/IFNG/CCL2	3
GO:0071868	cellular response to monoamine stimulus	3/88	106/18866	0.0133952185744582	0.0271857557447575	0.0118675602759553	OPRM1/MAPK1/APP	3
GO:0071870	cellular response to catecholamine stimulus	3/88	106/18866	0.0133952185744582	0.0271857557447575	0.0118675602759553	OPRM1/MAPK1/APP	3
GO:1905269	positive regulation of chromatin organization	3/88	106/18866	0.0133952185744582	0.0271857557447575	0.0118675602759553	VEGFA/CCNB1/IL1B	3
GO:0002385	mucosal immune response	2/88	38/18866	0.0135618079549733	0.0273994492920817	0.0119608451960901	NOS2/IL4	2
GO:0010661	positive regulation of muscle cell apoptotic process	2/88	38/18866	0.0135618079549733	0.0273994492920817	0.0119608451960901	PPARG/IFNG	2
GO:0035872	nucleotide-binding domain, leucine rich repeat containing receptor signaling pathway	2/88	38/18866	0.0135618079549733	0.0273994492920817	0.0119608451960901	CASP8/RELA	2
GO:0051930	regulation of sensory perception of pain	2/88	38/18866	0.0135618079549733	0.0273994492920817	0.0119608451960901	OPRM1/IL10	2
GO:0071604	transforming growth factor beta production	2/88	38/18866	0.0135618079549733	0.0273994492920817	0.0119608451960901	PTGS2/HIF1A	2
GO:1905898	positive regulation of response to endoplasmic reticulum stress	2/88	38/18866	0.0135618079549733	0.0273994492920817	0.0119608451960901	BAX/NFE2L2	2
GO:2000144	positive regulation of DNA-templated transcription, initiation	2/88	38/18866	0.0135618079549733	0.0273994492920817	0.0119608451960901	ESR1/JUN	2
GO:2000403	positive regulation of lymphocyte migration	2/88	38/18866	0.0135618079549733	0.0273994492920817	0.0119608451960901	APP/CXCL10	2
GO:0006694	steroid biosynthetic process	4/88	197/18866	0.0136087364206539	0.0274787359911114	0.0119954566922225	IFNG/SOD1/IL1B/APOB	4
GO:0000018	regulation of DNA recombination	3/88	107/18866	0.0137359766430784	0.0277043725186962	0.0120939551528395	IL10/IL2/IL4	3
GO:0035601	protein deacylation	3/88	107/18866	0.0137359766430784	0.0277043725186962	0.0120939551528395	VEGFA/IFNG/MAPK8	3
GO:0007626	locomotory behavior	4/88	198/18866	0.0138409841672843	0.0279004280621243	0.0121795404498206	OPRM1/APP/SOD1/SLC6A3	4
GO:0001523	retinoid metabolic process	3/88	108/18866	0.0140816519027278	0.0283535963987357	0.0123773647295788	PPARD/ADH1C/APOB	3
GO:0032526	response to retinoic acid	3/88	108/18866	0.0140816519027278	0.0283535963987357	0.0123773647295788	RXRA/PPARG/GJA1	3
GO:0001662	behavioral fear response	2/88	39/18866	0.0142519743460503	0.0286481507934096	0.012505948318211	BCL2/GJA1	2
GO:0051931	regulation of sensory perception	2/88	39/18866	0.0142519743460503	0.0286481507934096	0.012505948318211	OPRM1/IL10	2
GO:0060416	response to growth hormone	2/88	39/18866	0.0142519743460503	0.0286481507934096	0.012505948318211	AKT1/F7	2
GO:0010389	regulation of G2/M transition of mitotic cell cycle	4/88	200/18866	0.0143130242007791	0.0287385595406997	0.0125454149884781	CCND1/CDKN1A/APP/CCNB1	4
GO:0030705	cytoskeleton-dependent intracellular transport	4/88	200/18866	0.0143130242007791	0.0287385595406997	0.0125454149884781	MAP2/APP/SOD1/HIF1A	4
GO:0006939	smooth muscle contraction	3/88	109/18866	0.0144322533896561	0.0289446652376854	0.012635387538999	PTGS2/ADRB2/SOD1	3
GO:0018958	phenol-containing compound metabolic process	3/88	109/18866	0.0144322533896561	0.0289446652376854	0.012635387538999	MAOB/BCL2/SLC6A3	3
GO:0045088	regulation of innate immune response	5/88	307/18866	0.0144399560358028	0.0289446652376854	0.012635387538999	RELA/PPARG/IFNG/STAT1/CHUK	5
GO:0043588	skin development	6/88	425/18866	0.0145119786567108	0.0290727370736122	0.0126912955022274	BCL2/CASP3/RELA/EGFR/MET/COL3A1	6
GO:0071867	response to monoamine	3/88	110/18866	0.0147877896779491	0.0295590474501654	0.0129035874745659	OPRM1/MAPK1/APP	3
GO:0071869	response to catecholamine	3/88	110/18866	0.0147877896779491	0.0295590474501654	0.0129035874745659	OPRM1/MAPK1/APP	3
GO:0072009	nephron epithelium development	3/88	110/18866	0.0147877896779491	0.0295590474501654	0.0129035874745659	BCL2/VEGFA/STAT1	3
GO:1901800	positive regulation of proteasomal protein catabolic process	3/88	110/18866	0.0147877896779491	0.0295590474501654	0.0129035874745659	AKT1/MDM2/NFE2L2	3
GO:0019693	ribose phosphate metabolic process	6/88	427/18866	0.0148202337173862	0.0296073495940631	0.012924673097844	APP/IFNG/IL4/INSR/HIF1A/HK2	6
GO:0002209	behavioral defense response	2/88	40/18866	0.0149570674305506	0.0297643144861708	0.0129931939194017	BCL2/GJA1	2
GO:0002714	positive regulation of B cell mediated immunity	2/88	40/18866	0.0149570674305506	0.0297643144861708	0.0129931939194017	IL2/IL4	2
GO:0002891	positive regulation of immunoglobulin mediated immune response	2/88	40/18866	0.0149570674305506	0.0297643144861708	0.0129931939194017	IL2/IL4	2
GO:0030501	positive regulation of bone mineralization	2/88	40/18866	0.0149570674305506	0.0297643144861708	0.0129931939194017	ADRB2/ALOX5	2
GO:0042417	dopamine metabolic process	2/88	40/18866	0.0149570674305506	0.0297643144861708	0.0129931939194017	MAOB/SLC6A3	2
GO:0046636	negative regulation of alpha-beta T cell activation	2/88	40/18866	0.0149570674305506	0.0297643144861708	0.0129931939194017	IL2/IL4	2
GO:0051281	positive regulation of release of sequestered calcium ion into cytosol	2/88	40/18866	0.0149570674305506	0.0297643144861708	0.0129931939194017	BAX/CXCL10	2
GO:0061387	regulation of extent of cell growth	3/88	111/18866	0.0151482688847309	0.0301112893450792	0.0131446609262783	MAP2/VEGFA/SPP1	3
GO:0098732	macromolecule deacylation	3/88	111/18866	0.0151482688847309	0.0301112893450792	0.0131446609262783	VEGFA/IFNG/MAPK8	3
GO:0051656	establishment of organelle localization	6/88	432/18866	0.0156108341893085	0.0310135239227596	0.0135385187735348	MAP2/HMOX1/CCNB1/IL4/HIF1A/GJA1	6
GO:0042596	fear response	2/88	41/18866	0.0156769362646255	0.0310757894026057	0.0135656998952267	BCL2/GJA1	2
GO:0046825	regulation of protein export from nucleus	2/88	41/18866	0.0156769362646255	0.0310757894026057	0.0135656998952267	MDM2/IL1B	2
GO:1900117	regulation of execution phase of apoptosis	2/88	41/18866	0.0156769362646255	0.0310757894026057	0.0135656998952267	BAX/IL6	2
GO:2000008	regulation of protein localization to cell surface	2/88	41/18866	0.0156769362646255	0.0310757894026057	0.0135656998952267	AKT1/EGF	2
GO:0050808	synapse organization	6/88	433/18866	0.0157724080401862	0.0312477180895877	0.0136407529515067	ACHE/IL10/APP/ERBB2/INSR/MAPK14	6
GO:0001676	long-chain fatty acid metabolic process	3/88	113/18866	0.0158840862683614	0.0314341408387717	0.0137221331873009	PTGS2/ALOX5/LTA4H	3
GO:1903510	mucopolysaccharide metabolic process	3/88	113/18866	0.0158840862683614	0.0314341408387717	0.0137221331873009	AKT1/EGF/IL1B	3
GO:1902905	positive regulation of supramolecular fiber organization	4/88	208/18866	0.0163030269495047	0.0322453674620734	0.0140762627888422	RB1/APP/ICAM1/MET	4
GO:0034383	low-density lipoprotein particle clearance	2/88	42/18866	0.0164114309596466	0.0324060061356688	0.0141463873481682	HMOX1/APOB	2
GO:0071470	cellular response to osmotic stress	2/88	42/18866	0.0164114309596466	0.0324060061356688	0.0141463873481682	PTGS2/CASP3	2
GO:0090279	regulation of calcium ion import	2/88	42/18866	0.0164114309596466	0.0324060061356688	0.0141463873481682	EGF/CCL2	2
GO:0032609	interferon-gamma production	3/88	115/18866	0.0166397615333087	0.0328387346816291	0.0143352889240716	IL10/IL2/IL1B	3
GO:0002823	negative regulation of adaptive immune response based on somatic recombination of immune receptors built from immunoglobulin superfamily domains	2/88	43/18866	0.0171604026758299	0.0338102479166765	0.0147593893972775	IL2/IL4	2
GO:0010470	regulation of gastrulation	2/88	43/18866	0.0171604026758299	0.0338102479166765	0.0147593893972775	IL10/GJA1	2
GO:1903146	regulation of autophagy of mitochondrion	2/88	43/18866	0.0171604026758299	0.0338102479166765	0.0147593893972775	HIF1A/HK2	2
GO:0016051	carbohydrate biosynthetic process	4/88	213/18866	0.017630836239947	0.0347179903050939	0.0151556516020412	AKT1/INSR/EGF/IGF2	4
GO:0033559	unsaturated fatty acid metabolic process	3/88	118/18866	0.0178106132905913	0.0350526984739431	0.0153017637574642	PTGS2/IL1B/ALOX5	3
GO:0010463	mesenchymal cell proliferation	2/88	44/18866	0.017923703615895	0.0351206378796934	0.015331421751909	VEGFA/STAT1	2
GO:0033003	regulation of mast cell activation	2/88	44/18866	0.017923703615895	0.0351206378796934	0.015331421751909	HMOX1/IL4	2
GO:0035329	hippo signaling	2/88	44/18866	0.017923703615895	0.0351206378796934	0.015331421751909	CASP3/MAPK14	2
GO:0044060	regulation of endocrine process	2/88	44/18866	0.017923703615895	0.0351206378796934	0.015331421751909	GJA1/IL1B	2
GO:0045687	positive regulation of glial cell differentiation	2/88	44/18866	0.017923703615895	0.0351206378796934	0.015331421751909	RELA/PPARG	2
GO:1903053	regulation of extracellular matrix organization	2/88	44/18866	0.017923703615895	0.0351206378796934	0.015331421751909	RB1/IL6	2
GO:1905521	regulation of macrophage migration	2/88	44/18866	0.017923703615895	0.0351206378796934	0.015331421751909	MAPK1/MAPK14	2
GO:2000404	regulation of T cell migration	2/88	44/18866	0.017923703615895	0.0351206378796934	0.015331421751909	APP/CXCL10	2
GO:0050851	antigen receptor-mediated signaling pathway	5/88	325/18866	0.0180319889903757	0.0353134680337259	0.015415599050399	BCL2/BAX/RELA/MAPK1/CHUK	5
GO:0071706	tumor necrosis factor superfamily cytokine production	3/88	119/18866	0.0182108749096031	0.0356442740430983	0.0155600077728467	IL10/APP/IFNG	3
GO:0006417	regulation of translation	6/88	450/18866	0.018699821922869	0.0364841488156481	0.0159266433220317	RXRA/AKT1/MAPK1/IL6/APP/ERBB2	6
GO:0003197	endocardial cushion development	2/88	45/18866	0.0187011870187592	0.0364841488156481	0.0159266433220317	MDM2/NOS3	2
GO:0031018	endocrine pancreas development	2/88	45/18866	0.0187011870187592	0.0364841488156481	0.0159266433220317	AKT1/IL6	2
GO:0042771	intrinsic apoptotic signaling pathway in response to DNA damage by p53 class mediator	2/88	45/18866	0.0187011870187592	0.0364841488156481	0.0159266433220317	BCL2/CDKN1A	2
GO:0045911	positive regulation of DNA recombination	2/88	45/18866	0.0187011870187592	0.0364841488156481	0.0159266433220317	IL2/IL4	2
GO:0098815	modulation of excitatory postsynaptic potential	2/88	45/18866	0.0187011870187592	0.0364841488156481	0.0159266433220317	ADRB2/APP	2
GO:1902749	regulation of cell cycle G2/M phase transition	4/88	217/18866	0.0187404066128349	0.0365407273977632	0.0159513419083018	CCND1/CDKN1A/APP/CCNB1	4
GO:0010906	regulation of glucose metabolic process	3/88	121/18866	0.0190263907126278	0.037078132527715	0.0161859385784179	AKT1/INSR/IGF2	3
GO:0044282	small molecule catabolic process	6/88	452/18866	0.01906713354022	0.0371372927776834	0.0162117641555706	PON1/NOS2/AKT1/NOS3/PPARD/HK2	6
GO:0051928	positive regulation of calcium ion transport	3/88	122/18866	0.0194416521430059	0.037821986315836	0.0165106575139482	BAX/CCL2/CXCL10	3
GO:0010874	regulation of cholesterol efflux	2/88	46/18866	0.0194927071532678	0.037821986315836	0.0165106575139482	PON1/EGF	2
GO:0032309	icosanoid secretion	2/88	46/18866	0.0194927071532678	0.037821986315836	0.0165106575139482	NOS2/IL1B	2
GO:0035987	endodermal cell differentiation	2/88	46/18866	0.0194927071532678	0.037821986315836	0.0165106575139482	MMP2/MMP9	2
GO:0048066	developmental pigmentation	2/88	46/18866	0.0194927071532678	0.037821986315836	0.0165106575139482	BCL2/BAX	2
GO:1900744	regulation of p38MAPK cascade	2/88	46/18866	0.0194927071532678	0.037821986315836	0.0165106575139482	VEGFA/IL1B	2
GO:2000142	regulation of DNA-templated transcription, initiation	2/88	46/18866	0.0194927071532678	0.037821986315836	0.0165106575139482	ESR1/JUN	2
GO:1904375	regulation of protein localization to cell periphery	3/88	123/18866	0.019861920090789	0.0385174762715084	0.0168142638969289	EGFR/AKT1/IFNG	3
GO:0042445	hormone metabolic process	4/88	221/18866	0.0198925228295054	0.0385559141671065	0.0168310434209993	ESR1/HIF1A/SPP1/ADH1C	4
GO:0008542	visual learning	2/88	47/18866	0.0202981193119579	0.0391088764329535	0.0170724313405363	APP/HIF1A	2
GO:0014075	response to amine	2/88	47/18866	0.0202981193119579	0.0391088764329535	0.0170724313405363	ICAM1/SOD1	2
GO:0032369	negative regulation of lipid transport	2/88	47/18866	0.0202981193119579	0.0391088764329535	0.0170724313405363	AKT1/EGF	2
GO:0035850	epithelial cell differentiation involved in kidney development	2/88	47/18866	0.0202981193119579	0.0391088764329535	0.0170724313405363	MMP9/STAT1	2
GO:0043300	regulation of leukocyte degranulation	2/88	47/18866	0.0202981193119579	0.0391088764329535	0.0170724313405363	HMOX1/IL4	2
GO:0043303	mast cell degranulation	2/88	47/18866	0.0202981193119579	0.0391088764329535	0.0170724313405363	HMOX1/IL4	2
GO:0048599	oocyte development	2/88	47/18866	0.0202981193119579	0.0391088764329535	0.0170724313405363	BCL2/CCNB1	2
GO:0048806	genitalia development	2/88	47/18866	0.0202981193119579	0.0391088764329535	0.0170724313405363	ESR1/BAX	2
GO:0060986	endocrine hormone secretion	2/88	47/18866	0.0202981193119579	0.0391088764329535	0.0170724313405363	GJA1/IL1B	2
GO:1904738	vascular associated smooth muscle cell migration	2/88	47/18866	0.0202981193119579	0.0391088764329535	0.0170724313405363	MDM2/NFE2L2	2
GO:1904752	regulation of vascular associated smooth muscle cell migration	2/88	47/18866	0.0202981193119579	0.0391088764329535	0.0170724313405363	MDM2/NFE2L2	2
GO:0043500	muscle adaptation	3/88	125/18866	0.0207174856744685	0.0398739121484927	0.0174063969493155	HMOX1/IL1B/NOS3	3
GO:0048593	camera-type eye morphogenesis	3/88	125/18866	0.0207174856744685	0.0398739121484927	0.0174063969493155	BAX/VEGFA/HIF1A	3
GO:0043583	ear development	4/88	224/18866	0.0207847804733078	0.0399819123036841	0.0174535429019085	BCL2/MAPK1/SOD1/CCNA2	4
GO:0045665	negative regulation of neuron differentiation	4/88	225/18866	0.0210875982980262	0.0403394191144085	0.0176096074845955	MAP2/MDM2/APP/SPP1	4
GO:1903050	regulation of proteolysis involved in cellular protein catabolic process	4/88	225/18866	0.0210875982980262	0.0403394191144085	0.0176096074845955	AKT1/MDM2/EGF/NFE2L2	4
GO:0002279	mast cell activation involved in immune response	2/88	48/18866	0.0211172798048581	0.0403394191144085	0.0176096074845955	HMOX1/IL4	2
GO:0002820	negative regulation of adaptive immune response	2/88	48/18866	0.0211172798048581	0.0403394191144085	0.0176096074845955	IL2/IL4	2
GO:0008089	anterograde axonal transport	2/88	48/18866	0.0211172798048581	0.0403394191144085	0.0176096074845955	MAP2/SOD1	2
GO:0014911	positive regulation of smooth muscle cell migration	2/88	48/18866	0.0211172798048581	0.0403394191144085	0.0176096074845955	BCL2/MDM2	2
GO:0031952	regulation of protein autophosphorylation	2/88	48/18866	0.0211172798048581	0.0403394191144085	0.0176096074845955	JUN/VEGFA	2
GO:0033628	regulation of cell adhesion mediated by integrin	2/88	48/18866	0.0211172798048581	0.0403394191144085	0.0176096074845955	PLAU/SERPINE1	2
GO:0045601	regulation of endothelial cell differentiation	2/88	48/18866	0.0211172798048581	0.0403394191144085	0.0176096074845955	VEGFA/IL1B	2
GO:0051972	regulation of telomerase activity	2/88	48/18866	0.0211172798048581	0.0403394191144085	0.0176096074845955	MAPK1/PPARG	2
GO:0060324	face development	2/88	48/18866	0.0211172798048581	0.0403394191144085	0.0176096074845955	MMP2/MAPK1	2
GO:0070169	positive regulation of biomineral tissue development	2/88	48/18866	0.0211172798048581	0.0403394191144085	0.0176096074845955	ADRB2/ALOX5	2
GO:0110151	positive regulation of biomineralization	2/88	48/18866	0.0211172798048581	0.0403394191144085	0.0176096074845955	ADRB2/ALOX5	2
GO:0055007	cardiac muscle cell differentiation	3/88	126/18866	0.0211527874117676	0.0403856742042076	0.0176297994951254	RXRA/VEGFA/CCNB1	3
GO:0001704	formation of primary germ layer	3/88	127/18866	0.0215931038784309	0.041160415495346	0.0179680019367709	MMP2/MMP9/GJA1	3
GO:0019079	viral genome replication	3/88	127/18866	0.0215931038784309	0.041160415495346	0.0179680019367709	BCL2/CCL2/CXCL8	3
GO:0051053	negative regulation of DNA metabolic process	3/88	127/18866	0.0215931038784309	0.041160415495346	0.0179680019367709	CDKN1A/PPARG/GJA1	3
GO:0019058	viral life cycle	5/88	341/18866	0.0216845329098811	0.0413126743131246	0.0180344683876027	BCL2/EGFR/ICAM1/CCL2/CXCL8	5
GO:0002448	mast cell mediated immunity	2/88	49/18866	0.021950045953322	0.0415528662409103	0.0181393208039768	HMOX1/IL4	2
GO:0003254	regulation of membrane depolarization	2/88	49/18866	0.021950045953322	0.0415528662409103	0.0181393208039768	BCL2/KDR	2
GO:0006692	prostanoid metabolic process	2/88	49/18866	0.021950045953322	0.0415528662409103	0.0181393208039768	PTGS2/IL1B	2
GO:0006693	prostaglandin metabolic process	2/88	49/18866	0.021950045953322	0.0415528662409103	0.0181393208039768	PTGS2/IL1B	2
GO:0030850	prostate gland development	2/88	49/18866	0.021950045953322	0.0415528662409103	0.0181393208039768	RXRA/ESR1	2
GO:0032663	regulation of interleukin-2 production	2/88	49/18866	0.021950045953322	0.0415528662409103	0.0181393208039768	IL1B/IL1A	2
GO:0042059	negative regulation of epidermal growth factor receptor signaling pathway	2/88	49/18866	0.021950045953322	0.0415528662409103	0.0181393208039768	EGFR/EGF	2
GO:0042149	cellular response to glucose starvation	2/88	49/18866	0.021950045953322	0.0415528662409103	0.0181393208039768	BCL2/NFE2L2	2
GO:0045058	T cell selection	2/88	49/18866	0.021950045953322	0.0415528662409103	0.0181393208039768	BCL2/IL6	2
GO:0072348	sulfur compound transport	2/88	49/18866	0.021950045953322	0.0415528662409103	0.0181393208039768	GJA1/ABCG2	2
GO:1990090	cellular response to nerve growth factor stimulus	2/88	49/18866	0.021950045953322	0.0415528662409103	0.0181393208039768	AKT1/APP	2
GO:2000107	negative regulation of leukocyte apoptotic process	2/88	49/18866	0.021950045953322	0.0415528662409103	0.0181393208039768	IL2/HIF1A	2
GO:0034763	negative regulation of transmembrane transport	3/88	128/18866	0.022038436179143	0.041676069686206	0.0181931035395748	AKT1/MMP9/IL1B	3
GO:0072089	stem cell proliferation	3/88	128/18866	0.022038436179143	0.041676069686206	0.0181931035395748	VEGFA/HIF1A/GJA1	3
GO:0016042	lipid catabolic process	5/88	343/18866	0.0221725842828943	0.0419075905896564	0.0182941707419229	AKT1/IL1B/PPARD/SPP1/APOB	5
GO:0016570	histone modification	6/88	468/18866	0.0221853105316689	0.0419094931121225	0.0182950012614146	VEGFA/CCNB1/IL1B/IGF2/CCNA2/MAPK8	6
GO:0002711	positive regulation of T cell mediated immunity	2/88	50/18866	0.0227962760838965	0.0428148546617721	0.0186902241444154	IL6/IL1B	2
GO:0003044	regulation of systemic arterial blood pressure mediated by a chemical signal	2/88	50/18866	0.0227962760838965	0.0428148546617721	0.0186902241444154	ADRB2/NOS3	2
GO:0007528	neuromuscular junction development	2/88	50/18866	0.0227962760838965	0.0428148546617721	0.0186902241444154	APP/ERBB2	2
GO:0008038	neuron recognition	2/88	50/18866	0.0227962760838965	0.0428148546617721	0.0186902241444154	CASP3/APP	2
GO:0010718	positive regulation of epithelial to mesenchymal transition	2/88	50/18866	0.0227962760838965	0.0428148546617721	0.0186902241444154	IL6/IL1B	2
GO:0014009	glial cell proliferation	2/88	50/18866	0.0227962760838965	0.0428148546617721	0.0186902241444154	IL6/IL1B	2
GO:0045540	regulation of cholesterol biosynthetic process	2/88	50/18866	0.0227962760838965	0.0428148546617721	0.0186902241444154	SOD1/APOB	2
GO:0071715	icosanoid transport	2/88	50/18866	0.0227962760838965	0.0428148546617721	0.0186902241444154	NOS2/IL1B	2
GO:0097300	programmed necrotic cell death	2/88	50/18866	0.0227962760838965	0.0428148546617721	0.0186902241444154	BAX/CASP8	2
GO:0106118	regulation of sterol biosynthetic process	2/88	50/18866	0.0227962760838965	0.0428148546617721	0.0186902241444154	SOD1/APOB	2
GO:1901571	fatty acid derivative transport	2/88	50/18866	0.0227962760838965	0.0428148546617721	0.0186902241444154	NOS2/IL1B	2
GO:0006766	vitamin metabolic process	3/88	131/18866	0.0234045336045339	0.0438881028682817	0.0191587355921529	IFNG/IL1B/PPARD	3
GO:0032434	regulation of proteasomal ubiquitin-dependent protein catabolic process	3/88	131/18866	0.0234045336045339	0.0438881028682817	0.0191587355921529	AKT1/MDM2/NFE2L2	3
GO:0044106	cellular amine metabolic process	3/88	131/18866	0.0234045336045339	0.0438881028682817	0.0191587355921529	MAOB/ODC1/SLC6A3	3
GO:0031113	regulation of microtubule polymerization	2/88	51/18866	0.0236558295222241	0.0442664816177255	0.0193239115268712	MAP2/MET	2
GO:0038084	vascular endothelial growth factor signaling pathway	2/88	51/18866	0.0236558295222241	0.0442664816177255	0.0193239115268712	VEGFA/KDR	2
GO:0071827	plasma lipoprotein particle organization	2/88	51/18866	0.0236558295222241	0.0442664816177255	0.0193239115268712	MPO/APOB	2
GO:1903587	regulation of blood vessel endothelial cell proliferation involved in sprouting angiogenesis	2/88	51/18866	0.0236558295222241	0.0442664816177255	0.0193239115268712	VEGFA/HMOX1	2
GO:0009994	oocyte differentiation	2/88	52/18866	0.0245285665869792	0.0457798299139027	0.0199845424945007	BCL2/CCNB1	2
GO:0051339	regulation of lyase activity	2/88	52/18866	0.0245285665869792	0.0457798299139027	0.0199845424945007	NOS2/NOS3	2
GO:0072132	mesenchyme morphogenesis	2/88	52/18866	0.0245285665869792	0.0457798299139027	0.0199845424945007	MDM2/NOS3	2
GO:1990089	response to nerve growth factor	2/88	52/18866	0.0245285665869792	0.0457798299139027	0.0199845424945007	AKT1/APP	2
GO:2000677	regulation of transcription regulatory region DNA binding	2/88	52/18866	0.0245285665869792	0.0457798299139027	0.0199845424945007	RB1/IFNG	2
GO:0034754	cellular hormone metabolic process	3/88	134/18866	0.0248157782597904	0.0462917178179502	0.0202079999776345	ESR1/SPP1/ADH1C	3
GO:0048588	developmental cell growth	4/88	237/18866	0.024934284343013	0.0464885301410921	0.0202939156361826	MAP2/VEGFA/APP/SPP1	4
GO:0016569	covalent chromatin modification	6/88	481/18866	0.0249606386323949	0.0465134151899136	0.0203047788551283	VEGFA/CCNB1/IL1B/IGF2/CCNA2/MAPK8	6
GO:0050853	B cell receptor signaling pathway	3/88	135/18866	0.0252962217801249	0.0471142130654826	0.0205670487389941	BCL2/BAX/MAPK1	3
GO:0007632	visual behavior	2/88	53/18866	0.0254143485838381	0.047284969061293	0.020641589873395	APP/HIF1A	2
GO:0043392	negative regulation of DNA binding	2/88	53/18866	0.0254143485838381	0.047284969061293	0.020641589873395	JUN/HMOX1	2
GO:0019730	antimicrobial humoral response	3/88	137/18866	0.0262721418779439	0.0487541052699232	0.0212829206744661	CXCL8/CXCL2/CXCL10	3
GO:0042552	myelination	3/88	137/18866	0.0262721418779439	0.0487541052699232	0.0212829206744661	AKT1/ERBB2/SOD1	3
GO:0006814	sodium ion transport	4/88	241/18866	0.0263047586041708	0.0487541052699232	0.0212829206744661	ADRB2/AKT1/NOS3/SLC6A3	4
GO:0006584	catecholamine metabolic process	2/88	54/18866	0.0263130377994832	0.0487541052699232	0.0212829206744661	MAOB/SLC6A3	2
GO:0006749	glutathione metabolic process	2/88	54/18866	0.0263130377994832	0.0487541052699232	0.0212829206744661	SOD1/NFE2L2	2
GO:0009712	catechol-containing compound metabolic process	2/88	54/18866	0.0263130377994832	0.0487541052699232	0.0212829206744661	MAOB/SLC6A3	2
GO:0010524	positive regulation of calcium ion transport into cytosol	2/88	54/18866	0.0263130377994832	0.0487541052699232	0.0212829206744661	BAX/CXCL10	2
GO:0032623	interleukin-2 production	2/88	54/18866	0.0263130377994832	0.0487541052699232	0.0212829206744661	IL1B/IL1A	2
GO:0046330	positive regulation of JNK cascade	3/88	138/18866	0.0267676139816297	0.0495706823398797	0.0216393859384321	APP/CD40LG/IL1B	3
