# Supplementary material for: Mechanism of gene network in the treatment of intracerebral hemorrhage by natural plant drugs in Lutong granules
Source: PLoS One. 2022 Nov 28;17(11):e0274639. doi: 10.1371/journal.pone.0274639 (PMC9704616; doi:10.1371/journal.pone.0274639)
Supplement: S1 Data — (ZIP) [file pone.0274639.s001.zip › minimal data/GO+KEGG/R.GO/CC.txt]

ID	Description	GeneRatio	BgRatio	pvalue	p.adjust	qvalue	geneID	Count
GO:0045121	membrane raft	16/88	329/19559	1.38411376118868e-12	1.65972504475589e-10	1.1443748872139e-10	PTGS2/OPRM1/CASP3/CASP8/EGFR/MAPK1/APP/HMOX1/ICAM1/INSR/GJA1/SELE/NOS3/ABCG2/SLC6A3/KDR	16
GO:0098857	membrane microdomain	16/88	330/19559	1.44954152380427e-12	1.65972504475589e-10	1.1443748872139e-10	PTGS2/OPRM1/CASP3/CASP8/EGFR/MAPK1/APP/HMOX1/ICAM1/INSR/GJA1/SELE/NOS3/ABCG2/SLC6A3/KDR	16
GO:0098589	membrane region	16/88	343/19559	2.60647915511189e-12	1.98961242173541e-10	1.37183113426942e-10	PTGS2/OPRM1/CASP3/CASP8/EGFR/MAPK1/APP/HMOX1/ICAM1/INSR/GJA1/SELE/NOS3/ABCG2/SLC6A3/KDR	16
GO:1902911	protein kinase complex	8/88	104/19559	2.19995483655308e-08	1.25947414392664e-06	8.68403224955162e-07	CCND1/CDKN1A/RB1/PCNA/CCNB1/INSR/CHUK/CCNA2	8
GO:0000307	cyclin-dependent protein kinase holoenzyme complex	6/88	43/19559	3.72197977892404e-08	1.70466673874721e-06	1.1753620354497e-06	CCND1/CDKN1A/RB1/PCNA/CCNB1/CCNA2	6
GO:0005901	caveola	7/88	82/19559	8.47006935154516e-08	3.23274313583974e-06	2.22896561882767e-06	PTGS2/MAPK1/HMOX1/INSR/SELE/NOS3/SLC6A3	7
GO:1902554	serine/threonine protein kinase complex	7/88	89/19559	1.49661770064158e-07	4.89607790638458e-06	3.3758293999434e-06	CCND1/CDKN1A/RB1/PCNA/CCNB1/CHUK/CCNA2	7
GO:0031983	vesicle lumen	11/88	328/19559	2.52954364529614e-07	7.24081868466021e-06	4.99252035255818e-06	EGFR/VEGFA/MAPK1/APP/EGF/SERPINE1/ALOX5/MPO/IGF2/MAPK14/APOB	11
GO:0044853	plasma membrane raft	7/88	113/19559	7.6893576547268e-07	1.9565143365916e-05	1.34901011486435e-05	PTGS2/MAPK1/HMOX1/INSR/SELE/NOS3/SLC6A3	7
GO:0031968	organelle outer membrane	8/88	218/19559	6.26427381629179e-06	0.00013944381915197	9.61460485993819e-05	PTGS2/MAOB/PGR/BCL2/BAX/CASP8/GJA1/HK2	8
GO:0019867	outer membrane	8/88	220/19559	6.69817471909027e-06	0.00013944381915197	9.61460485993819e-05	PTGS2/MAOB/PGR/BCL2/BAX/CASP8/GJA1/HK2	8
GO:0031093	platelet alpha granule lumen	5/88	67/19559	1.27443997657807e-05	0.000243205628863648	0.000167689470602378	VEGFA/APP/EGF/SERPINE1/IGF2	5
GO:0034774	secretory granule lumen	9/88	322/19559	1.45043778532779e-05	0.000244298019321142	0.000168442670182355	VEGFA/MAPK1/APP/EGF/SERPINE1/ALOX5/MPO/IGF2/MAPK14	9
GO:0060205	cytoplasmic vesicle lumen	9/88	326/19559	1.59963608473692e-05	0.000244298019321142	0.000168442670182355	VEGFA/MAPK1/APP/EGF/SERPINE1/ALOX5/MPO/IGF2/MAPK14	9
GO:0032839	dendrite cytoplasm	4/88	34/19559	1.60020536673237e-05	0.000244298019321142	0.000168442670182355	OPRM1/MAP2/MAPK1/SOD1	4
GO:0061695	transferase complex, transferring phosphorus-containing groups	8/88	253/19559	1.84810971667631e-05	0.000264510703199298	0.000182379248356215	CCND1/CDKN1A/RB1/PCNA/CCNB1/INSR/CHUK/CCNA2	8
GO:0005741	mitochondrial outer membrane	7/88	192/19559	2.55504262316301e-05	0.000344179271002546	0.000237310460355697	MAOB/PGR/BCL2/BAX/CASP8/GJA1/HK2	7
GO:0120111	neuron projection cytoplasm	5/88	87/19559	4.54377454527592e-05	0.00057806909492677	0.000398576714497888	OPRM1/MAP2/MAPK1/SOD1/HIF1A	5
GO:0005769	early endosome	9/88	377/19559	4.98766069962584e-05	0.000601144368533852	0.00041448703875007	ADRB2/EGFR/MAPK1/APP/ERBB2/GJA1/VCAM1/KDR/APOB	9
GO:0031091	platelet alpha granule	5/88	91/19559	5.63864289256675e-05	0.000645624611198893	0.000445156017834217	VEGFA/APP/EGF/SERPINE1/IGF2	5
GO:0101002	ficolin-1-rich granule	5/88	124/19559	0.00024304776075734	0.00246754774885766	0.0017013659495686	MMP9/MAPK1/ALOX5/LTA4H/MAPK14	5
GO:1904813	ficolin-1-rich granule lumen	5/88	124/19559	0.00024304776075734	0.00246754774885766	0.0017013659495686	MMP9/MAPK1/ALOX5/LTA4H/MAPK14	5
GO:0005819	spindle	8/88	367/19559	0.000247832306653826	0.00246754774885766	0.0017013659495686	AKT1/MAPK1/RB1/APP/BIRC5/CCNB1/MAPK14/NR3C1	8
GO:0005788	endoplasmic reticulum lumen	7/88	308/19559	0.000478892723300589	0.00456943473482646	0.0031506100217144	PTGS2/IL6/APP/F7/COL3A1/SPP1/APOB	7
GO:0009897	external side of plasma membrane	8/88	417/19559	0.000579465077108366	0.00530790010631263	0.00365977943436863	ICAM1/INSR/CD40LG/F3/VCAM1/THBD/ABCG2/CXCL10	8
GO:0062023	collagen-containing extracellular matrix	8/88	427/19559	0.000676514920191941	0.00595853525861363	0.00410839020359478	ACHE/MMP2/MMP9/ICAM1/F7/F3/SERPINE1/COL3A1	8
GO:0045177	apical part of cell	8/88	433/19559	0.000740785955031313	0.00628296235933966	0.00433208160837025	ADRB2/EGFR/APP/ERBB2/GJA1/VCAM1/PLAT/ABCG2	8
GO:0090575	RNA polymerase II transcription regulator complex	5/88	161/19559	0.000802600128616305	0.00656412248046906	0.00452594057490397	RXRA/JUN/RB1/PPARG/HIF1A	5
GO:0005641	nuclear envelope lumen	2/88	10/19559	0.000879740842801288	0.00694691906901706	0.00478987754701246	APP/ALOX5	2
GO:0005635	nuclear envelope	8/88	473/19559	0.00130620730024038	0.0099707157251682	0.00687477526442303	PTGS2/BCL2/BAX/EGFR/CCND1/APP/INSR/ALOX5	8
GO:0009925	basal plasma membrane	3/88	51/19559	0.00156795703302074	0.0115826503407016	0.00798619880995281	EGFR/ERBB2/MET	3
GO:0030665	clathrin-coated vesicle membrane	4/88	118/19559	0.00198733914134961	0.0142218957302832	0.00980594971060664	ADRB2/EGFR/EGF/APOB	4
GO:0005667	transcription regulator complex	7/88	413/19559	0.00260200908528409	0.0178079681884142	0.0122785347196605	RXRA/JUN/RELA/CCND1/RB1/PPARG/HIF1A	7
GO:0032838	plasma membrane bounded cell projection cytoplasm	5/88	211/19559	0.00264397780963356	0.0178079681884142	0.0122785347196605	OPRM1/MAP2/MAPK1/SOD1/HIF1A	5
GO:0071682	endocytic vesicle lumen	2/88	20/19559	0.00360743222372971	0.023602913692403	0.0162741303326153	MPO/APOB	2
GO:0045178	basal part of cell	3/88	69/19559	0.00372194310898611	0.023675693665495	0.016324311881518	EGFR/ERBB2/MET	3
GO:0046930	pore complex	2/88	23/19559	0.0047617227105869	0.0294712027222811	0.0203202960622485	BCL2/BAX	2
GO:0099568	cytoplasmic region	5/88	254/19559	0.00579968079024708	0.0349507079201732	0.0240983966353757	OPRM1/MAP2/MAPK1/SOD1/HIF1A	5
GO:0034364	high-density lipoprotein particle	2/88	27/19559	0.00652963168367321	0.0383406578349017	0.026435755804345	PON1/APOB	2
GO:0032809	neuronal cell body membrane	2/88	28/19559	0.00701146768073103	0.0401406524721851	0.0276768461081488	INSR/SLC6A3	2
GO:0031970	organelle envelope lumen	3/88	90/19559	0.00779994890625264	0.0435655682812647	0.030038314144747	APP/SOD1/ALOX5	3
GO:0044298	cell body membrane	2/88	31/19559	0.0085502609937957	0.0466192801804575	0.0321438383225402	INSR/SLC6A3	2
