# Supplementary material for: Mechanism of gene network in the treatment of intracerebral hemorrhage by natural plant drugs in Lutong granules
Source: PLoS One. 2022 Nov 28;17(11):e0274639. doi: 10.1371/journal.pone.0274639 (PMC9704616; doi:10.1371/journal.pone.0274639)
Supplement: S1 Data — (ZIP) [file pone.0274639.s001.zip › minimal data/GO+KEGG/R.GO/MF.txt]

ID	Description	GeneRatio	BgRatio	pvalue	p.adjust	qvalue	geneID	Count
GO:0005126	cytokine receptor binding	16/88	271/18352	1.83645359831322e-13	6.83160738572519e-11	4.48481299798598e-11	CASP3/CASP8/VEGFA/IL10/IL6/IL2/IFNG/IL4/CD40LG/STAT1/IL1B/CCL2/CXCL8/IL1A/CXCL2/CXCL10	16
GO:0005125	cytokine activity	14/88	235/18352	6.01001612443566e-12	1.11786299914503e-09	7.33854600457406e-10	VEGFA/IL10/IL6/IL2/IFNG/IL4/CD40LG/IL1B/CCL2/CXCL8/IL1A/CXCL2/CXCL10/SPP1	14
GO:0030546	signaling receptor activator activity	17/88	492/18352	1.53875092109949e-10	1.90805114216337e-08	1.25259724103537e-08	VEGFA/IL10/IL6/APP/IL2/IFNG/IL4/CD40LG/EGF/IL1B/CCL2/CXCL8/IL1A/CXCL2/CXCL10/SPP1/IGF2	17
GO:0048018	receptor ligand activity	16/88	487/18352	1.1823375873834e-09	1.09957395626656e-07	7.21848211244602e-08	VEGFA/IL10/IL6/IL2/IFNG/IL4/CD40LG/EGF/IL1B/CCL2/CXCL8/IL1A/CXCL2/CXCL10/SPP1/IGF2	16
GO:0003707	steroid hormone receptor activity	6/88	26/18352	2.17953099284677e-09	1.28212390662935e-07	8.41688586129058e-08	RXRA/PGR/NR3C2/ESR1/PPARD/NR3C1	6
GO:0019902	phosphatase binding	11/88	194/18352	2.18454008678863e-09	1.28212390662935e-07	8.41688586129058e-08	BCL2/EGFR/AKT1/MAPK1/ERBB2/PPARG/MET/SOD1/STAT1/SLC6A3/MAPK14	11
GO:0019903	protein phosphatase binding	10/88	149/18352	2.41259874903372e-09	1.28212390662935e-07	8.41688586129058e-08	BCL2/EGFR/AKT1/ERBB2/PPARG/MET/SOD1/STAT1/SLC6A3/MAPK14	10
GO:0004879	nuclear receptor activity	7/88	52/18352	5.13549471113571e-09	2.01269802270634e-07	1.32129581569856e-07	RXRA/PGR/NR3C2/ESR1/PPARG/PPARD/NR3C1	7
GO:0098531	ligand-activated transcription factor activity	7/88	52/18352	5.13549471113571e-09	2.01269802270634e-07	1.32129581569856e-07	RXRA/PGR/NR3C2/ESR1/PPARG/PPARD/NR3C1	7
GO:0061629	RNA polymerase II-specific DNA-binding transcription factor binding	12/88	267/18352	5.4104785556622e-09	2.01269802270634e-07	1.32129581569856e-07	RXRA/ESR1/JUN/RELA/RB1/PCNA/PPARG/HIF1A/STAT1/NFE2L2/PPARD/MAPK14	12
GO:0140297	DNA-binding transcription factor binding	13/88	347/18352	1.05720712522192e-08	3.57528227802321e-07	2.34710098613861e-07	RXRA/ESR1/BCL2/JUN/RELA/RB1/PCNA/PPARG/HIF1A/STAT1/NFE2L2/PPARD/MAPK14	13
GO:0070851	growth factor receptor binding	9/88	141/18352	2.46391137046347e-08	7.63812524843675e-07	5.01427577146951e-07	VEGFA/IL10/IL6/APP/IL2/IL4/EGF/IL1B/IL1A	9
GO:0005178	integrin binding	9/88	144/18352	2.95975797701332e-08	8.46946128806888e-07	5.56003117949061e-07	EGFR/ICAM1/CD40LG/IL1B/VCAM1/COL3A1/SPP1/IGF2/KDR	9
GO:0044389	ubiquitin-like protein ligase binding	11/88	316/18352	3.26375206041777e-07	8.28038985249167e-06	5.4359095805831e-06	BCL2/JUN/CASP8/RELA/EGFR/CDKN1A/RB1/MDM2/CCNB1/HIF1A/STAT1	11
GO:0017171	serine hydrolase activity	9/88	191/18352	3.3388668760047e-07	8.28038985249167e-06	5.4359095805831e-06	ACHE/MMP2/MMP9/MMP1/MMP3/F7/PLAU/F3/PLAT	9
GO:0019207	kinase regulator activity	9/88	216/18352	9.37354466444147e-07	2.17934913448264e-05	1.43069892246738e-05	CASP3/CCND1/CDKN1A/IL2/CCNB1/EGF/CXCL10/IGF2/CCNA2	9
GO:0004252	serine-type endopeptidase activity	8/88	169/18352	1.50577292954273e-06	3.29498546935232e-05	2.16309176256293e-05	MMP2/MMP9/MMP1/MMP3/F7/PLAU/F3/PLAT	8
GO:0019887	protein kinase regulator activity	8/88	185/18352	2.96120914731929e-06	6.11983223779319e-05	4.01754691332207e-05	CASP3/CCND1/CDKN1A/CCNB1/EGF/CXCL10/IGF2/CCNA2	8
GO:0008236	serine-type peptidase activity	8/88	187/18352	3.20759004246812e-06	6.28012366209548e-05	4.12277501303382e-05	MMP2/MMP9/MMP1/MMP3/F7/PLAU/F3/PLAT	8
GO:0016538	cyclin-dependent protein serine/threonine kinase regulator activity	5/88	50/18352	4.04005011249886e-06	7.51449320924788e-05	4.93311382157755e-05	CASP3/CCND1/CDKN1A/CCNB1/CCNA2	5
GO:0001221	transcription cofactor binding	5/88	51/18352	4.46234827605693e-06	7.90473123187228e-05	5.18929724333438e-05	PGR/ESR1/RELA/NFE2L2/PPARD	5
GO:0004175	endopeptidase activity	11/88	440/18352	8.08521235697999e-06	0.00013671359076348	8.97497256851367e-05	CASP9/CASP3/CASP8/MMP2/MMP9/MMP1/MMP3/F7/PLAU/F3/PLAT	11
GO:0001223	transcription coactivator binding	4/88	29/18352	1.0696050051453e-05	0.000168696250217958	0.000110745699067816	PGR/ESR1/RELA/PPARD	4
GO:0004714	transmembrane receptor protein tyrosine kinase activity	5/88	61/18352	1.08836290463198e-05	0.000168696250217958	0.000110745699067816	EGFR/ERBB2/INSR/MET/KDR	5
GO:0097199	cysteine-type endopeptidase activity involved in apoptotic signaling pathway	3/88	10/18352	1.24775106173248e-05	0.000176131513006018	0.000115626799709667	CASP9/CASP3/CASP8	3
GO:0031625	ubiquitin protein ligase binding	9/88	297/18352	1.25890376861765e-05	0.000176131513006018	0.000115626799709667	BCL2/JUN/CASP8/RELA/EGFR/CDKN1A/RB1/MDM2/HIF1A	9
GO:0008083	growth factor activity	7/88	162/18352	1.2783738847211e-05	0.000176131513006018	0.000115626799709667	VEGFA/IL10/IL6/IL2/IL4/EGF/IGF2	7
GO:0051721	protein phosphatase 2A binding	4/88	32/18352	1.60174828577797e-05	0.000212803700824787	0.000139701354248304	BCL2/AKT1/STAT1/SLC6A3	4
GO:0042379	chemokine receptor binding	5/88	70/18352	2.14045807518121e-05	0.000274569104816348	0.000180249101067891	STAT1/CCL2/CXCL8/CXCL2/CXCL10	5
GO:0070491	repressing transcription factor binding	5/88	74/18352	2.80635358773424e-05	0.000347987844879046	0.000228447028896261	BCL2/RELA/PPARG/STAT1/PPARD	5
GO:0019199	transmembrane receptor protein kinase activity	5/88	80/18352	4.09466884546659e-05	0.000476005253285491	0.000312487885575082	EGFR/ERBB2/INSR/MET/KDR	5
GO:0033613	activating transcription factor binding	5/88	80/18352	4.09466884546659e-05	0.000476005253285491	0.000312487885575082	JUN/RELA/RB1/PPARG/NFE2L2	5
GO:0097153	cysteine-type endopeptidase activity involved in apoptotic process	3/88	15/18352	4.64957803043091e-05	0.000524134250703121	0.000344083605441777	CASP9/CASP3/CASP8	3
GO:0002020	protease binding	6/88	137/18352	5.08685165195456e-05	0.000556561416037381	0.000365371388004166	BCL2/CASP3/F3/SERPINE1/COL3A1/SLC6A3	6
GO:0035257	nuclear hormone receptor binding	6/88	144/18352	6.71527556417792e-05	0.000706262314647206	0.000463647020368285	RXRA/ESR1/PCNA/PPARG/HIF1A/STAT1	6
GO:0019209	kinase activator activity	5/88	89/18352	6.83479659336006e-05	0.000706262314647206	0.000463647020368285	CDKN1A/IL2/CCNB1/EGF/IGF2	5
GO:0032813	tumor necrosis factor receptor superfamily binding	4/88	48/18352	8.17478648481337e-05	0.000807845640036484	0.000530334432621574	CASP3/CASP8/CD40LG/STAT1	4
GO:0045236	CXCR chemokine receptor binding	3/88	18/18352	8.25218664553397e-05	0.000807845640036484	0.000530334432621574	CXCL8/CXCL2/CXCL10	3
GO:0008009	chemokine activity	4/88	49/18352	8.86899180920793e-05	0.000845965372570603	0.00055535927118387	CCL2/CXCL8/CXCL2/CXCL10	4
GO:0004707	MAP kinase activity	3/88	20/18352	0.000114490560404916	0.00106476221176572	0.000698995000366854	MAPK1/MAPK14/MAPK8	3
GO:0097110	scaffold protein binding	4/88	60/18352	0.000196090452626839	0.00177916215554107	0.00116798421076833	CASP8/MDM2/NOS3/CHUK	4
GO:0051427	hormone receptor binding	6/88	177/18352	0.000208293716163964	0.0018448872003094	0.00121113138220651	RXRA/ESR1/PCNA/PPARG/HIF1A/STAT1	6
GO:0035035	histone acetyltransferase binding	3/88	28/18352	0.00032001047577906	0.00276846272069326	0.00181744015619931	PCNA/HIF1A/STAT1	3
GO:0005164	tumor necrosis factor receptor binding	3/88	31/18352	0.000434548391071538	0.00367390912451391	0.00241184752939227	CASP8/CD40LG/STAT1	3
GO:0004713	protein tyrosine kinase activity	5/88	135/18352	0.000480437149557249	0.00397161376967326	0.00260728464788963	EGFR/ERBB2/INSR/MET/KDR	5
GO:0019838	growth factor binding	5/88	136/18352	0.000496910825055216	0.00401849623740305	0.00263806204605973	EGFR/ERBB2/INSR/COL3A1/KDR	5
GO:0020037	heme binding	5/88	138/18352	0.000531130742571716	0.00420384332418465	0.00275973868480712	PTGS2/NOS2/HMOX1/NOS3/MPO	5
GO:0031406	carboxylic acid binding	6/88	212/18352	0.000545929167510736	0.0042309510482082	0.00277753436101953	RXRA/NOS2/PPARG/SELE/NOS3/PPARD	6
GO:0030295	protein kinase activator activity	4/88	82/18352	0.000649190587651902	0.00492854895115321	0.00323549336917811	CDKN1A/CCNB1/EGF/IGF2	4
GO:0097718	disordered domain specific binding	3/88	36/18352	0.00067841090233905	0.00504737711340253	0.00331350167037178	RB1/MDM2/GJA1	3
GO:0042277	peptide binding	7/88	308/18352	0.000696327994558522	0.0050790983132504	0.00333432600077559	RXRA/ADRB2/ACHE/OPRM1/RELA/PPARG/INSR	7
GO:0043177	organic acid binding	6/88	224/18352	0.000728537015149084	0.00512042258170118	0.00336145455278629	RXRA/NOS2/PPARG/SELE/NOS3/PPARD	6
GO:0046906	tetrapyrrole binding	5/88	148/18352	0.000729522572124093	0.00512042258170118	0.00336145455278629	PTGS2/NOS2/HMOX1/NOS3/MPO	5
GO:0030331	estrogen receptor binding	3/88	42/18352	0.00106838968936078	0.00722619935349472	0.00474385469725743	ESR1/PCNA/PPARG	3
GO:0051879	Hsp90 protein binding	3/88	42/18352	0.00106838968936078	0.00722619935349472	0.00474385469725743	HIF1A/KDR/NR3C1	3
GO:0051400	BH domain binding	2/88	11/18352	0.00121564643669536	0.00793369253422234	0.00520830975647873	BCL2/BAX	2
GO:0070513	death domain binding	2/88	11/18352	0.00121564643669536	0.00793369253422234	0.00520830975647873	BCL2/BAX	2
GO:0004712	protein serine/threonine/tyrosine kinase activity	3/88	45/18352	0.00130698566813435	0.0083270751913693	0.00546655756762218	AKT1/MAPK1/MAPK14	3
GO:0008201	heparin binding	5/88	169/18352	0.00132069203303975	0.0083270751913693	0.00546655756762218	VEGFA/APP/MPO/CXCL10/APOB	5
GO:0001046	core promoter sequence-specific DNA binding	3/88	46/18352	0.00139335253205513	0.00862535538417593	0.00566237252158691	RELA/STAT1/NR3C1	3
GO:0016922	nuclear receptor binding	4/88	101/18352	0.00141437279149121	0.00862535538417593	0.00566237252158691	RXRA/ESR1/PCNA/PPARG	4
GO:0004861	cyclin-dependent protein serine/threonine kinase inhibitor activity	2/88	12/18352	0.00145423232701558	0.00872539396209345	0.00572804583815982	CASP3/CDKN1A	2
GO:0001102	RNA polymerase II activating transcription factor binding	3/88	47/18352	0.00148322590797886	0.00875809583758944	0.00574951396242431	JUN/RB1/NFE2L2	3
GO:0005496	steroid binding	4/88	106/18352	0.00168993699893677	0.0098052753454831	0.00643696627094533	PGR/NR3C2/ESR1/NR3C1	4
GO:0016653	oxidoreductase activity, acting on NAD(P)H, heme protein as acceptor	2/88	13/18352	0.00171328735875377	0.0098052753454831	0.00643696627094533	NOS2/NOS3	2
GO:0004222	metalloendopeptidase activity	4/88	108/18352	0.00180991541494312	0.0102013414296794	0.00669697569803513	MMP2/MMP9/MMP1/MMP3	4
GO:0015562	efflux transmembrane transporter activity	2/88	14/18352	0.00199261424601645	0.010900772051737	0.00715613784947084	GJA1/ABCG2	2
GO:1901338	catecholamine binding	2/88	14/18352	0.00199261424601645	0.010900772051737	0.00715613784947084	ADRB2/SLC6A3	2
GO:0008237	metallopeptidase activity	5/88	189/18352	0.00215794400123744	0.0116341328762366	0.00763757449713327	MMP2/MMP9/MMP1/MMP3/LTA4H	5
GO:0042826	histone deacetylase binding	4/88	115/18352	0.00227634861801951	0.012008878258099	0.00788358731148548	RELA/CCND1/HIF1A/MAPK8	4
GO:0036041	long-chain fatty acid binding	2/88	15/18352	0.00229201708689524	0.012008878258099	0.00788358731148548	PPARG/PPARD	2
GO:0033218	amide binding	7/88	381/18352	0.00236271470869021	0.0122073593282327	0.00801388614643462	RXRA/ADRB2/ACHE/OPRM1/RELA/PPARG/INSR	7
GO:0050840	extracellular matrix binding	3/88	57/18352	0.00258578479402112	0.0126156377149495	0.00828191270477723	ACHE/VEGFA/SPP1	3
GO:0005149	interleukin-1 receptor binding	2/88	16/18352	0.0026113013549761	0.0126156377149495	0.00828191270477723	IL1B/IL1A	2
GO:0005159	insulin-like growth factor receptor binding	2/88	16/18352	0.0026113013549761	0.0126156377149495	0.00828191270477723	INSR/IGF2	2
GO:0010181	FMN binding	2/88	16/18352	0.0026113013549761	0.0126156377149495	0.00828191270477723	NOS2/NOS3	2
GO:0016641	oxidoreductase activity, acting on the CH-NH2 group of donors, oxygen as acceptor	2/88	16/18352	0.0026113013549761	0.0126156377149495	0.00828191270477723	MAOB/VCAM1	2
GO:0005516	calmodulin binding	5/88	200/18352	0.00275655154795218	0.0131466304594642	0.00863049877361545	MAP2/NOS2/EGFR/AKT1/NOS3	5
GO:0001664	G protein-coupled receptor binding	6/88	293/18352	0.00285315625023551	0.0134351155074381	0.00881988341178733	IL2/STAT1/CCL2/CXCL8/CXCL2/CXCL10	6
GO:0031072	heat shock protein binding	4/88	127/18352	0.00325824622159523	0.0151508449304178	0.00994622530802754	BAX/HIF1A/KDR/NR3C1	4
GO:0004708	MAP kinase kinase activity	2/88	18/18352	0.00330874289395191	0.0151957081055569	0.00997567708118054	MAPK1/MAPK14	2
GO:0005123	death receptor binding	2/88	20/18352	0.00408340984189548	0.0183015477251219	0.012014598393402	CASP3/CASP8	2
GO:0016638	oxidoreductase activity, acting on the CH-NH2 group of donors	2/88	20/18352	0.00408340984189548	0.0183015477251219	0.012014598393402	MAOB/VCAM1	2
GO:0050750	low-density lipoprotein particle receptor binding	2/88	21/18352	0.00449923090377219	0.0199251654309911	0.0130804707979342	CRP/APOB	2
GO:0033293	monocarboxylic acid binding	3/88	72/18352	0.0050055801241055	0.0219067741902029	0.0143813571367489	RXRA/PPARG/PPARD	3
GO:0005539	glycosaminoglycan binding	5/88	232/18352	0.00517619843836294	0.0223900676636164	0.0146986295924137	VEGFA/APP/MPO/CXCL10/APOB	5
GO:0000979	RNA polymerase II core promoter sequence-specific DNA binding	2/88	24/18352	0.00585841097987668	0.0250497572932658	0.0164446623996538	RELA/STAT1	2
GO:0001540	amyloid-beta binding	3/88	77/18352	0.00603503012073215	0.0255117182376404	0.0167479304785868	ADRB2/ACHE/INSR	3
GO:0016702	oxidoreductase activity, acting on single donors with incorporation of molecular oxygen, incorporation of two atoms of oxygen	2/88	25/18352	0.00634809721933502	0.0265336198381194	0.0174187883487371	PTGS2/ALOX5	2
GO:0016701	oxidoreductase activity, acting on single donors with incorporation of molecular oxygen	2/88	26/18352	0.00685579344018626	0.0277728350133106	0.018232308214737	PTGS2/ALOX5	2
GO:0070325	lipoprotein particle receptor binding	2/88	26/18352	0.00685579344018626	0.0277728350133106	0.018232308214737	CRP/APOB	2
GO:0035258	steroid hormone receptor binding	3/88	81/18352	0.00694320875332764	0.0277728350133106	0.018232308214737	ESR1/PCNA/PPARG	3
GO:0050660	flavin adenine dinucleotide binding	3/88	81/18352	0.00694320875332764	0.0277728350133106	0.018232308214737	MAOB/NOS2/NOS3	3
GO:0042562	hormone binding	3/88	84/18352	0.00767477826990958	0.0300822743010875	0.0197484087092595	EGFR/INSR/NR3C1	3
GO:0016705	oxidoreductase activity, acting on paired donors, with incorporation or reduction of molecular oxygen	4/88	162/18352	0.00768230123280459	0.0300822743010875	0.0197484087092595	PTGS2/NOS2/HMOX1/NOS3	4
GO:0051219	phosphoprotein binding	3/88	85/18352	0.00792836613576968	0.0307224187761075	0.0201686506962562	MAPK1/RB1/PLAT	3
GO:0016209	antioxidant activity	3/88	86/18352	0.00818685612400367	0.0313970152384471	0.0206115097207689	PTGS2/SOD1/MPO	3
GO:1901681	sulfur compound binding	5/88	262/18352	0.00854925181373651	0.0324522619868365	0.0213042580106001	VEGFA/APP/MPO/CXCL10/APOB	5
GO:0051117	ATPase binding	3/88	88/18352	0.00871862538709721	0.032760895393941	0.0215068696417496	PGR/ESR1/EGFR	3
GO:0030291	protein serine/threonine kinase inhibitor activity	2/88	31/18352	0.00965817080813362	0.0355726687190664	0.0233527423396248	CASP3/CDKN1A	2
GO:0051059	NF-kappaB binding	2/88	31/18352	0.00965817080813362	0.0355726687190664	0.0233527423396248	RELA/PPARD	2
GO:0001103	RNA polymerase II repressing transcription factor binding	2/88	35/18352	0.0122062359164736	0.0445168604012567	0.0292244244852619	PPARG/PPARD	2
GO:0042805	actinin binding	2/88	36/18352	0.0128843432702462	0.0464499835601465	0.0304934810015676	RELA/PPARG	2
GO:0008022	protein C-terminus binding	4/88	189/18352	0.0129860169092883	0.0464499835601465	0.0304934810015676	OPRM1/PCNA/ERBB2/PPARG	4
GO:0042056	chemoattractant activity	2/88	37/18352	0.0135785501996037	0.0476255861307831	0.0312652404706895	VEGFA/CXCL10	2
GO:0008144	drug binding	3/88	104/18352	0.0136987573010586	0.0476255861307831	0.0312652404706895	PPARG/PPARD/SLC6A3	3
GO:0051087	chaperone binding	3/88	104/18352	0.0136987573010586	0.0476255861307831	0.0312652404706895	BAX/BIRC5/SOD1	3
GO:0043539	protein serine/threonine kinase activator activity	2/88	38/18352	0.0142886903856451	0.0492166002172219	0.0323097092540902	CCNB1/IGF2	2
