# Supplementary material for: Mechanism of gene network in the treatment of intracerebral hemorrhage by natural plant drugs in Lutong granules
Source: PLoS One. 2022 Nov 28;17(11):e0274639. doi: 10.1371/journal.pone.0274639 (PMC9704616; doi:10.1371/journal.pone.0274639)
Supplement: S1 Data — (ZIP) [file pone.0274639.s001.zip › minimal data/GO+KEGG/R.GO/clusterProfilerGO.R]

######Video source: https://ke.biowolf.cn
######ÉúÐÅ×ÔÑ§Íø: https://www.biowolf.cn/
######Î¢ÐÅ¹«ÖÚºÅ£ºbiowolf_cn
######ºÏ×÷ÓÊÏä£ºbiowolf@foxmail.com
######´ðÒÉÎ¢ÐÅ: 18520221056

#install.packages("colorspace")
#install.packages("stringi")
#install.packages("ggplot2")

#if (!requireNamespace("BiocManager", quietly = TRUE))
#    install.packages("BiocManager")
#BiocManager::install("DOSE")
#BiocManager::install("clusterProfiler")
#BiocManager::install("enrichplot")


library("clusterProfiler")
library("org.Hs.eg.db")
library("enrichplot")
library("ggplot2")

setwd("C:\\Users\\Macbook\\Desktop\\TCMSPÖÐÒ©ÍøÂçÒ©ÀíÑ§×ÊÁÏ\\13.GO")               #ÉèÖÃ¹¤×÷Ä¿Â¼
rt=read.table("id.txt",sep="\t",header=T,check.names=F)           #¶ÁÈ¡id.txtÎÄ¼þ
rt=rt[is.na(rt[,"entrezID"])==F,]                                 #È¥³ý»ùÒòidÎªNAµÄ»ùÒò
gene=rt$entrezID

for(i in c("BP","CC","MF")){
		#GO¸»¼¯·ÖÎö
		kk <- enrichGO(gene = gene,OrgDb = org.Hs.eg.db, pvalueCutoff =0.05, qvalueCutoff = 0.05,
		               ont=i, readable =T)
		write.table(kk,file=paste0(i,".txt"),sep="\t",quote=F,row.names = F)                 #±£´æ¸»¼¯½á¹û
		
		#Öù×´Í¼
		pdf(file=paste0(i,".barplot.pdf"),width = 11,height = 7)
		bar=barplot(kk, drop = TRUE, showCategory =20)
		print(bar)
		dev.off()
		
		#ÆøÅÝÍ¼
		pdf(file=paste0(i,".bubble.pdf"),width = 11,height = 7)
		bub=dotplot(kk,showCategory = 20,orderBy = "GeneRatio")
		print(bub)
		dev.off()
}

######Video source: https://ke.biowolf.cn
######ÉúÐÅ×ÔÑ§Íø: https://www.biowolf.cn/
######Î¢ÐÅ¹«ÖÚºÅ£ºbiowolf_cn
######ºÏ×÷ÓÊÏä£ºbiowolf@foxmail.com
######´ðÒÉÎ¢ÐÅ: 18520221056
