# Supplementary material for: Mechanism of gene network in the treatment of intracerebral hemorrhage by natural plant drugs in Lutong granules
Source: PLoS One. 2022 Nov 28;17(11):e0274639. doi: 10.1371/journal.pone.0274639 (PMC9704616; doi:10.1371/journal.pone.0274639)
Supplement: S1 Data — (ZIP) [file pone.0274639.s001.zip › minimal data/GO+KEGG/R.GO/id.txt]

symbol	logFC	entrezID
PTGS2	1	5743
MAOB	1	4129
RXRA	1	6256
ADRB2	1	154
PGR	1	5241
NR3C2	1	4306
ESR1	1	2099
ACHE	1	43
OPRM1	1	4988
BCL2	1	596
BAX	1	581
CASP9	1	842
JUN	1	3725
CASP3	1	836
CASP8	1	841
PON1	1	5444
MAP2	1	4133
NOS2	1	4843
RELA	1	5970
EGFR	1	1956
AKT1	1	207
VEGFA	1	7422
CCND1	1	595
CDKN1A	1	1026
MMP2	1	4313
MMP9	1	4318
MAPK1	1	5594
IL10	1	3586
RB1	1	5925
IL6	1	3569
MDM2	1	4193
APP	1	351
MMP1	1	4312
PCNA	1	5111
ERBB2	1	2064
PPARG	1	5468
HMOX1	1	3162
ICAM1	1	3383
BIRC5	1	332
IL2	1	3558
CCNB1	1	891
IFNG	1	3458
IL4	1	3565
INSR	1	3643
CD40LG	1	959
MET	1	4233
MMP3	1	4314
F7	1	2155
PLAU	1	5328
EGF	1	1950
ODC1	1	4953
SOD1	1	6647
HIF1A	1	3091
STAT1	1	6772
F3	1	2152
GJA1	1	2697
IL1B	1	3553
CCL2	1	6347
SELE	1	6401
VCAM1	1	7412
CXCL8	1	3576
NOS3	1	4846
PLAT	1	5327
THBD	1	7056
SERPINE1	1	5054
ALOX5	1	240
IL1A	1	3552
MPO	1	4353
ABCG2	1	9429
NFE2L2	1	4780
COL3A1	1	1281
CXCL2	1	2920
PPARD	1	5467
CRP	1	1401
CXCL10	1	3627
CHUK	1	1147
SPP1	1	6696
IGF2	1	3481
HK2	1	3099
ADH1C	1	126
SLC6A3	1	6531
LTA4H	1	4048
KDR	1	3791
MAPK14	1	1432
CCNA2	1	890
NR3C1	1	2908
MAPK8	1	5599
APOB	1	338
