# Supplementary material for: Mechanism of gene network in the treatment of intracerebral hemorrhage by natural plant drugs in Lutong granules
Source: PLoS One. 2022 Nov 28;17(11):e0274639. doi: 10.1371/journal.pone.0274639 (PMC9704616; doi:10.1371/journal.pone.0274639)
Supplement: S1 Data — (ZIP) [file pone.0274639.s001.zip › minimal data/GO+KEGG/R.KEGG/KEGG.txt]

ID	Description	GeneRatio	BgRatio	pvalue	p.adjust	qvalue	geneID	Count
hsa04933	AGE-RAGE signaling pathway in diabetic complications	26/85	100/8135	1.87852028752686e-30	4.45209308143866e-28	1.56213792331181e-28	596/581/3725/836/5970/207/7422/595/4313/5594/3569/3383/6772/2152/3553/6347/6401/7412/3576/4846/7056/5054/3552/1281/1432/5599	26
hsa05417	Lipid and atherosclerosis	29/85	215/8135	3.21762597471135e-25	3.81288678003295e-23	1.33785501053788e-23	6256/596/581/842/3725/836/841/5970/207/4318/5594/3569/4312/5468/3383/959/4314/3553/6347/6401/7412/3576/4846/4780/2920/1147/1432/5599/338	29
hsa05418	Fluid shear stress and atherosclerosis	23/85	139/8135	4.94848519384093e-22	3.90930330313433e-20	1.37168536952082e-20	596/3725/5970/207/7422/4313/4318/3162/3383/3458/3553/6347/6401/7412/4846/5327/7056/3552/4780/1147/3791/1432/5599	23
hsa04657	IL-17 signaling pathway	20/85	94/8135	1.66023237036166e-21	9.83687679439286e-20	3.45153571733083e-20	5743/3725/836/841/5970/4318/5594/3569/4312/3458/3565/4314/3553/6347/3576/2920/3627/1147/1432/5599	20
hsa04668	TNF signaling pathway	20/85	112/8135	6.97714135118684e-20	3.30716500046256e-18	1.16040877209213e-18	5743/3725/836/841/5970/207/4318/5594/3569/3383/4314/3553/6347/6401/7412/2920/3627/1147/1432/5599	20
hsa05161	Hepatitis B	21/85	162/8135	7.5352598783946e-18	2.97642765196587e-16	1.04436057963715e-16	596/581/842/3725/836/841/5970/207/1026/4318/5594/5925/3569/5111/332/6772/3576/1147/1432/890/5599	21
hsa05167	Kaposi sarcoma-associated herpesvirus infection	22/85	194/8135	2.08281474576245e-17	7.05181563922431e-16	2.47432127692081e-16	5743/581/842/3725/836/841/5970/207/7422/595/1026/5594/5925/3569/3383/3091/6772/3576/2920/1147/1432/5599	22
hsa04066	HIF-1 signaling pathway	18/85	109/8135	2.63151400575826e-17	7.79586024205884e-16	2.73538955861714e-16	596/4843/5970/1956/207/7422/1026/5594/3569/2064/3162/3458/3643/1950/3091/4846/5054/3099	18
hsa05215	Prostate cancer	17/85	97/8135	7.70764358702196e-17	2.02967947791578e-15	7.12168237865187e-16	596/842/5970/1956/207/595/1026/4318/5594/5925/4193/2064/4314/5328/1950/5327/1147	17
hsa05219	Bladder cancer	13/85	41/8135	9.49996770640471e-17	2.25149234641792e-15	7.89997314532602e-16	1956/7422/595/1026/4313/4318/5594/5925/4193/4312/2064/1950/3576	13
hsa05142	Chagas disease	17/85	102/8135	1.88040831326593e-16	4.0514251840366e-15	1.42155269615319e-15	3725/841/4843/5970/207/5594/3586/3569/3558/3458/3553/6347/3576/5054/1147/1432/5599	17
hsa05212	Pancreatic cancer	15/85	76/8135	9.11063532815466e-16	1.79935047731055e-14	6.31351044670367e-15	581/842/5970/1956/207/7422/595/1026/5594/5925/2064/1950/6772/1147/5599	15
hsa01522	Endocrine resistance	16/85	98/8135	2.22274947260659e-15	4.05224326929048e-14	1.42183974361069e-14	2099/596/581/3725/1956/207/595/1026/4313/4318/5594/5925/4193/2064/1432/5599	16
hsa05169	Epstein-Barr virus infection	20/85	202/8135	1.05747345754737e-14	1.7901514959909e-13	6.28123331926631e-14	596/581/842/3725/836/841/5970/207/595/1026/5925/3569/4193/3383/6772/3627/1147/1432/890/5599	20
hsa05145	Toxoplasmosis	16/85	112/8135	1.9926366139623e-14	3.14836585006043e-13	1.10468977195103e-13	596/842/836/841/4843/5970/207/5594/3586/3458/959/6772/240/1147/1432/5599	16
hsa05163	Human cytomegalovirus infection	20/85	225/8135	8.46076313850396e-14	1.2532505398909e-12	4.39737031540666e-13	5743/581/842/836/841/5970/1956/207/7422/595/1026/5594/5925/3569/4193/3553/6347/3576/1147/1432	20
hsa04625	C-type lectin receptor signaling pathway	15/85	104/8135	1.21741962098484e-13	1.69722617749063e-12	5.95517957014257e-13	5743/3725/841/5970/207/5594/3586/3569/4193/3558/6772/3553/1147/1432/5599	15
hsa05160	Hepatitis C	17/85	157/8135	3.08769241281515e-13	4.06546167687328e-12	1.42647778135905e-12	6256/581/842/836/841/5970/1956/207/595/1026/5594/5925/3458/1950/6772/3627/1147	17
hsa05162	Measles	16/85	139/8135	6.36513757862359e-13	7.93967161123048e-12	2.78584968815105e-12	596/581/842/3725/836/841/5970/207/595/3569/3558/6772/3553/3552/1147/5599	16
hsa04151	PI3K-Akt signaling pathway	23/85	354/8135	7.06538635916549e-13	8.37248283561111e-12	2.93771327565302e-12	6256/596/842/5970/1956/207/7422/595/1026/5594/3569/4193/2064/3558/3565/3643/4233/1950/4846/1147/6696/3481/3791	23
hsa05164	Influenza A	17/85	171/8135	1.2716692955778e-12	1.43516963358066e-11	5.03568292484442e-12	581/842/836/841/5970/207/5594/3569/3383/3458/6772/3553/6347/3576/3552/3627/1147	17
hsa05205	Proteoglycans in cancer	18/85	205/8135	2.17688433256177e-12	2.25746092985561e-11	7.92091554335302e-12	2099/836/1956/207/7422/595/1026/4313/4318/5594/4193/2064/4233/5328/3091/3481/3791/1432	18
hsa05144	Malaria	11/85	50/8135	2.23577402499514e-12	2.25746092985561e-11	7.92091554335302e-12	3586/3569/3383/3458/959/4233/3553/6347/6401/7412/3576	11
hsa04620	Toll-like receptor signaling pathway	14/85	104/8135	2.28603638466391e-12	2.25746092985561e-11	7.92091554335302e-12	3725/841/5970/207/5594/3569/6772/3553/3576/3627/1147/6696/1432/5599	14
hsa05152	Tuberculosis	17/85	180/8135	2.95131263830414e-12	2.79784438111232e-11	9.8169978284643e-12	596/581/842/836/841/4843/5970/207/5594/3586/3569/3458/6772/3553/3552/1432/5599	17
hsa05210	Colorectal cancer	13/85	86/8135	3.23073567464154e-12	2.94493982650018e-11	1.03331221982462e-11	596/581/842/3725/836/1956/207/595/1026/5594/332/1950/5599	13
hsa04659	Th17 cell differentiation	14/85	108/8135	3.88697302041467e-12	3.41189854014176e-11	1.19715738250588e-11	6256/3725/5970/5594/3569/3558/3458/3565/3091/6772/3553/1147/1432/5599	14
hsa05223	Non-small cell lung cancer	12/85	72/8135	7.04257791341549e-12	5.96103916242668e-11	2.09159268857077e-11	6256/581/842/1956/207/595/1026/5594/5925/2064/4233/1950	12
hsa05222	Small cell lung cancer	13/85	92/8135	7.88483003045193e-12	6.44380936971416e-11	2.26098574375936e-11	5743/6256/596/581/842/836/4843/5970/207/595/1026/5925/1147	13
hsa05133	Pertussis	12/85	76/8135	1.37528317555749e-11	1.08647370869042e-10	3.81218845154533e-11	3725/836/4843/5970/5594/3586/3569/3553/3576/3552/1432/5599	12
hsa05140	Leishmaniasis	12/85	77/8135	1.61561255020086e-11	1.2351618528955e-10	4.33390123822982e-11	5743/3725/4843/5970/5594/3586/3458/3565/6772/3553/3552/1432	12
hsa04926	Relaxin signaling pathway	14/85	129/8135	4.56218958685743e-11	3.28313441380237e-10	1.15197698729908e-10	3725/4843/5970/1956/207/7422/4313/4318/5594/4312/4846/1281/1432/5599	14
hsa04932	Non-alcoholic fatty liver disease	15/85	155/8135	4.57145298124381e-11	3.28313441380237e-10	1.15197698729908e-10	6256/581/3725/836/841/5970/207/3569/5468/3643/3553/3576/3552/1432/5599	15
hsa04068	FoxO signaling pathway	14/85	131/8135	5.63072230547803e-11	3.92494466587734e-10	1.3771735669745e-10	1956/207/595/1026/5594/3586/3569/4193/891/3643/1950/1147/1432/5599	14
hsa05323	Rheumatoid arthritis	12/85	93/8135	1.60191848502113e-10	1.08472765985717e-09	3.80606196441111e-10	3725/7422/3569/4312/3383/3458/4314/3553/6347/3576/3552/2920	12
hsa01524	Platinum drug resistance	11/85	73/8135	1.75543594357167e-10	1.15566199618468e-09	4.05495437257784e-10	596/581/842/836/841/207/1026/5594/4193/2064/332	11
hsa01521	EGFR tyrosine kinase inhibitor resistance	11/85	79/8135	4.23857461259948e-10	2.71497887347589e-09	9.5262416613189e-10	596/581/1956/207/7422/5594/3569/2064/4233/1950/3791	11
hsa04218	Cellular senescence	14/85	156/8135	5.94714528273725e-10	3.68393546169953e-09	1.29260893392966e-09	5970/207/595/1026/5594/5925/3569/4193/891/3576/5054/3552/1432/890	14
hsa04660	T cell receptor signaling pathway	12/85	104/8135	6.06217227874606e-10	3.68393546169953e-09	1.29260893392966e-09	3725/5970/207/5594/3586/3558/3458/3565/959/1147/1432/5599	12
hsa04010	MAPK signaling pathway	18/85	294/8135	8.90362966524941e-10	5.27540057666027e-09	1.85101774619659e-09	3725/836/5970/1956/207/7422/5594/2064/3643/4233/1950/3553/3552/1147/3481/3791/1432/5599	18
hsa05321	Inflammatory bowel disease	10/85	65/8135	1.01250155194861e-09	5.83010291766579e-09	2.0456501465494e-09	3725/5970/3586/3569/3558/3458/3565/6772/3553/3552	10
hsa05202	Transcriptional misregulation in cancer	15/85	193/8135	1.03318279553571e-09	5.83010291766579e-09	2.0456501465494e-09	6256/581/5970/1026/4318/3569/4193/5468/4233/4314/5328/3576/5327/4353/890	15
hsa05135	Yersinia infection	13/85	137/8135	1.2977852233802e-09	7.15290925444436e-09	2.50979272085767e-09	3725/5970/207/5594/3586/3569/3558/3553/6347/3576/1147/1432/5599	13
hsa05171	Coronavirus disease - COVID-19	16/85	232/8135	1.5636097467953e-09	8.29289990590022e-09	2.90978944066674e-09	3725/5970/1956/5594/3569/4312/3558/4314/6772/3553/6347/3576/3627/1147/1432/5599	16
hsa05235	PD-L1 expression and PD-1 checkpoint pathway in cancer	11/85	89/8135	1.57460124795574e-09	8.29289990590022e-09	2.90978944066674e-09	3725/5970/1956/207/5594/3458/1950/3091/6772/1147/1432	11
hsa04936	Alcoholic liver disease	13/85	142/8135	2.02647852951011e-09	1.04407698150847e-08	3.66342800529288e-09	836/841/5970/207/595/3569/3553/3576/2920/1147/126/1432/5599	13
hsa05120	Epithelial cell signaling in Helicobacter pylori infection	10/85	70/8135	2.15097908376588e-09	1.08464264436705e-08	3.80576366444579e-09	3725/836/5970/1956/4233/3576/2920/1147/1432/5599	10
hsa05218	Melanoma	10/85	72/8135	2.85869960508885e-09	1.41148293001262e-08	4.9525716842548e-09	581/1956/207/595/1026/5594/5925/4193/4233/1950	10
hsa04115	p53 signaling pathway	10/85	73/8135	3.28459738457008e-09	1.58867261253696e-08	5.57428986855072e-09	596/581/842/836/841/595/1026/4193/891/5054	10
hsa05207	Chemical carcinogenesis - receptor activation	15/85	212/8135	3.80292318100457e-09	1.80258558779617e-08	6.3248617115655e-09	6256/154/5241/2099/596/3725/5970/1956/207/7422/595/5594/5925/332/1950	15
hsa04621	NOD-like receptor signaling pathway	14/85	184/8135	5.22320209909085e-09	2.42725274016575e-08	8.51667628128332e-09	596/3725/841/5970/5594/3569/6772/3553/6347/3576/2920/1147/1432/5599	14
hsa05165	Human papillomavirus infection	18/85	331/8135	5.92674701011743e-09	2.70122892576506e-08	9.4779962307546e-09	5743/581/836/841/5970/1956/207/7422/595/1026/5594/5925/4193/1950/6772/1147/6696/890	18
hsa05213	Endometrial cancer	9/85	58/8135	6.76702535690347e-09	2.98631669218964e-08	1.04783041831216e-08	581/842/1956/207/595/1026/5594/2064/1950	9
hsa04380	Osteoclast differentiation	12/85	128/8135	6.80426588093842e-09	2.98631669218964e-08	1.04783041831216e-08	3725/5970/207/5594/5468/3458/6772/3553/3552/1147/1432/5599	12
hsa05208	Chemical carcinogenesis - reactive oxygen species	15/85	223/8135	7.60947178710634e-09	3.27899057008037e-08	1.15052300704574e-08	3725/5970/1956/207/7422/5594/3162/4233/1950/6647/3091/4780/1147/1432/5599	15
hsa04064	NF-kappa B signaling pathway	11/85	104/8135	8.47568275116767e-09	3.58703002147632e-08	1.25860702507941e-08	5743/596/5970/3383/959/5328/3553/7412/3576/2920/1147	11
hsa04210	Apoptosis	12/85	136/8135	1.36009031487825e-08	5.65511236186221e-08	1.9842499515306e-08	596/581/842/3725/836/841/5970/207/5594/332/1147/5599	12
hsa04215	Apoptosis - multiple species	7/85	32/8135	2.88391928611769e-08	1.17842908760326e-07	4.1348389038711e-08	596/581/842/836/841/332/5599	7
hsa04658	Th1 and Th2 cell differentiation	10/85	92/8135	3.24645474435936e-08	1.29444087136429e-07	4.54189779426068e-08	3725/5970/5594/3558/3458/3565/6772/1147/1432/5599	10
hsa05224	Breast cancer	12/85	147/8135	3.2770654971248e-08	1.29444087136429e-07	4.54189779426068e-08	5241/2099/581/3725/1956/207/595/1026/5594/5925/2064/1950	12
hsa05226	Gastric cancer	12/85	149/8135	3.8139842648483e-08	1.48182667339188e-07	5.19939183646275e-08	6256/596/581/1956/207/595/1026/5594/5925/2064/4233/1950	12
hsa05166	Human T-cell leukemia virus 1 infection	14/85	222/8135	5.76478586659477e-08	2.20363588771445e-07	7.7320557463665e-08	581/3725/5970/207/595/1026/5594/5925/3569/3383/3558/1147/890/5599	14
hsa05214	Glioma	9/85	75/8135	6.91163700396567e-08	2.60009201577756e-07	9.12312987992127e-08	581/1956/207/595/1026/5594/5925/4193/1950	9
hsa05220	Chronic myeloid leukemia	9/85	76/8135	7.77397942261492e-08	2.87880175493709e-07	1.01010587892529e-07	581/5970/207/595/1026/5594/5925/4193/1147	9
hsa05143	African trypanosomiasis	7/85	37/8135	8.45740949342631e-08	3.08370161529544e-07	1.08200056677033e-07	3586/3569/3383/3458/3553/6401/7412	7
hsa05146	Amoebiasis	10/85	102/8135	8.81279267555977e-08	3.16459373349646e-07	1.11038376613911e-07	836/4843/5970/3586/3569/3458/3553/3576/1281/2920	10
hsa04630	JAK-STAT signaling pathway	12/85	162/8135	9.6857501305489e-08	3.42615340438819e-07	1.20215908925902e-07	596/1956/207/595/1026/3586/3569/3558/3458/3565/1950/6772	12
hsa05130	Pathogenic Escherichia coli infection	13/85	197/8135	1.06088750495806e-07	3.6975049805156e-07	1.29737016860196e-07	581/842/3725/836/841/5970/5594/3569/3553/3576/1147/1432/5599	13
hsa05134	Legionellosis	8/85	57/8135	1.10829025865724e-07	3.8067361058227e-07	1.33569687923604e-07	842/836/841/5970/3569/3553/3576/2920	8
hsa04510	Focal adhesion	13/85	201/8135	1.34335051329175e-07	4.54820102357349e-07	1.5958600082714e-07	596/3725/1956/207/7422/595/5594/2064/4233/1950/6696/3791/5599	13
hsa04370	VEGF signaling pathway	8/85	59/8135	1.46233635292032e-07	4.88131993862136e-07	1.71274383811276e-07	5743/842/207/7422/5594/4846/3791/1432	8
hsa04915	Estrogen signaling pathway	11/85	138/8135	1.64116087948328e-07	5.40215456163245e-07	1.89549282864297e-07	5241/2099/4988/596/3725/1956/207/4313/4318/5594/4846	11
hsa05131	Shigellosis	14/85	247/8135	2.1772993505367e-07	7.06876638461914e-07	2.48026890688391e-07	596/581/3725/5970/1956/207/5594/4193/3553/3576/1147/3099/1432/5599	14
hsa05132	Salmonella infection	14/85	249/8135	2.40461101095806e-07	7.70125418374406e-07	2.70219445043651e-07	596/581/3725/836/841/5970/207/5594/3569/3553/3576/1147/1432/5599	14
hsa05170	Human immunodeficiency virus 1 infection	13/85	212/8135	2.50102124446937e-07	7.9032271325232e-07	2.77306215176253e-07	596/581/842/3725/836/841/5970/207/5594/891/1147/1432/5599	13
hsa05221	Acute myeloid leukemia	8/85	67/8135	4.01985778410704e-07	1.25356091425443e-06	4.39845934826116e-07	5970/207/595/5594/4353/5467/1147/890	8
hsa04917	Prolactin signaling pathway	8/85	70/8135	5.67251386692073e-07	1.74595556683144e-06	6.1261598836191e-07	2099/5970/207/595/5594/6772/1432/5599	8
hsa05225	Hepatocellular carcinoma	11/85	168/8135	1.19480898061872e-06	3.63038113341842e-06	1.27381794155032e-06	581/1956/207/595/1026/5594/5925/3162/4233/4780/3481	11
hsa05216	Thyroid cancer	6/85	37/8135	1.95301963609061e-06	5.85905890827182e-06	2.05581014325327e-06	6256/581/595/1026/5594/5468	6
hsa04012	ErbB signaling pathway	8/85	85/8135	2.54721698942432e-06	7.54613033116956e-06	2.64776502848055e-06	3725/1956/207/1026/5594/2064/1950/5599	8
hsa05206	MicroRNAs in cancer	14/85	310/8135	3.34427788919459e-06	9.78510937949528e-06	3.43337171210361e-06	5743/596/836/1956/7422/595/1026/4318/5594/4193/2064/3162/4233/5328	14
hsa04919	Thyroid hormone signaling pathway	9/85	121/8135	4.21113776473803e-06	1.21712152468648e-05	4.27060184100519e-06	6256/2099/842/207/595/5594/4193/3091/6772	9
hsa04014	Ras signaling pathway	12/85	232/8135	4.54428313056045e-06	1.29758446017208e-05	4.55292793042835e-06	5970/1956/207/7422/5594/3643/4233/1950/1147/3481/3791/5599	12
hsa05022	Pathways of neurodegeneration - multiple diseases	17/85	476/8135	6.50491334672308e-06	1.83531483711115e-05	6.43970118284615e-06	5743/596/581/842/836/841/4843/5970/5594/3569/351/6647/3553/3552/6531/1432/5599	17
hsa05211	Renal cell carcinoma	7/85	69/8135	6.76939997965041e-06	1.88746799432606e-05	6.62269471693353e-06	3725/207/7422/1026/5594/4233/3091	7
hsa04622	RIG-I-like receptor signaling pathway	7/85	70/8135	7.45852760109024e-06	2.03180579477976e-05	7.12914313957809e-06	841/5970/3576/3627/1147/1432/5599	7
hsa05230	Central carbon metabolism in cancer	7/85	70/8135	7.45852760109024e-06	2.03180579477976e-05	7.12914313957809e-06	1956/207/5594/2064/4233/3091/3099	7
hsa05203	Viral carcinogenesis	11/85	204/8135	7.92027117018408e-06	2.13307303106094e-05	7.48446677565242e-06	581/3725/836/841/5970/595/1026/5594/5925/4193/890	11
hsa05010	Alzheimer disease	15/85	384/8135	8.51307602173906e-06	2.26696518781141e-05	7.95426381688215e-06	5743/842/836/841/4843/5970/207/5594/3569/351/3643/3553/3552/1147/5599	15
hsa01523	Antifolate resistance	5/85	30/8135	1.2835164115882e-05	3.37992655051559e-05	1.18593914053179e-05	5970/3569/3553/9429/1147	5
hsa04071	Sphingolipid signaling pathway	8/85	119/8135	3.11402702497562e-05	8.02200440129588e-05	2.81473838641961e-05	596/581/5970/207/5594/4846/1432/5599	8
hsa04722	Neurotrophin signaling pathway	8/85	119/8135	3.11402702497562e-05	8.02200440129588e-05	2.81473838641961e-05	596/581/3725/5970/207/5594/1432/5599	8
hsa05416	Viral myocarditis	6/85	60/8135	3.47182817297732e-05	8.84756211823252e-05	3.10440776078334e-05	842/836/841/595/3383/959	6
hsa05330	Allograft rejection	5/85	38/8135	4.23377053619693e-05	0.000106745065646667	3.74544089988307e-05	3586/3558/3458/3565/959	5
hsa04060	Cytokine-cytokine receptor interaction	12/85	295/8135	5.07632024341405e-05	0.000126640831335698	4.44353794160343e-05	3586/3569/3558/3458/3565/959/3553/6347/3576/3552/2920/3627	12
hsa05231	Choline metabolism in cancer	7/85	98/8135	6.80165668060584e-05	0.000167915899302457	5.89178594043708e-05	3725/1956/207/5594/1950/3091/5599	7
hsa05332	Graft-versus-host disease	5/85	42/8135	6.94383301766043e-05	0.00016965860053459	5.95293335209087e-05	3569/3558/3458/3553/3552	5
hsa04664	Fc epsilon RI signaling pathway	6/85	68/8135	7.10118717931918e-05	0.000171732791989658	6.02571199963711e-05	207/5594/3565/240/1432/5599	6
hsa04061	Viral protein interaction with cytokine and cytokine receptor	7/85	100/8135	7.73891292858693e-05	0.000185264885260111	6.50052228982847e-05	3586/3569/3558/6347/3576/2920/3627	7
hsa04914	Progesterone-mediated oocyte maturation	7/85	102/8135	8.77913296256411e-05	0.00020806545121277	7.30054214781647e-05	5241/207/5594/891/1432/890/5599	7
hsa04371	Apelin signaling pathway	8/85	139/8135	9.44003398495173e-05	0.000221513668755798	7.772409430028e-05	4843/207/595/5594/4846/5327/5054/6696	8
hsa04672	Intestinal immune network for IgA production	5/85	49/8135	0.000146985207305263	0.00034152445226811	0.000119833141146705	3586/3569/3558/3565/959	5
hsa04062	Chemokine signaling pathway	9/85	192/8135	0.000165011955928514	0.000379687704418037	0.000133223755936153	5970/207/5594/6772/6347/3576/2920/3627/1147	9
hsa04217	Necroptosis	8/85	159/8135	0.000239917311664708	0.000546734642928228	0.000191836716816922	596/581/841/3458/6772/3553/3552/5599	8
hsa04610	Complement and coagulation cascades	6/85	85/8135	0.000246334367580657	0.000556011858253484	0.000195091880088942	2155/5328/2152/5327/7056/5054	6
hsa05415	Diabetic cardiomyopathy	9/85	203/8135	0.000250808804396368	0.00056077062869754	0.0001967616241044	5970/207/4313/4318/3643/4846/1281/1432/5599	9
hsa04015	Rap1 signaling pathway	9/85	210/8135	0.000322656419375751	0.000714668891514513	0.000250761014566496	1956/207/7422/5594/3643/4233/1950/3791/1432	9
hsa04110	Cell cycle	7/85	126/8135	0.000328125500758657	0.000720053182220385	0.000252650239375574	595/1026/5925/4193/5111/891/890	7
hsa04912	GnRH signaling pathway	6/85	93/8135	0.000401720066271601	0.000873464731251096	0.00030647885307056	3725/1956/4313/5594/1432/5599	6
hsa04623	Cytosolic DNA-sensing pathway	5/85	63/8135	0.000483209413221858	0.00104109664485073	0.000365297068368677	5970/3569/3553/3627/1147	5
hsa05020	Prion disease	10/85	273/8135	0.000521044817742127	0.0011125010973413	0.000390351262225017	581/842/836/5594/3569/6647/3553/3552/1432/5599	10
hsa04920	Adipocytokine signaling pathway	5/85	69/8135	0.000735690822677559	0.00155677433013019	0.000546236607063225	6256/5970/207/1147/5599	5
hsa04520	Adherens junction	5/85	71/8135	0.000838515052040775	0.00175865546312977	0.000617072092326234	1956/5594/2064/3643/4233	5
hsa04020	Calcium signaling pathway	9/85	240/8135	0.000850886224631976	0.00176894767752437	0.000620683395622586	154/4843/1956/7422/2064/4233/1950/4846/3791	9
hsa04931	Insulin resistance	6/85	108/8135	0.000890458716238337	0.00183511926737814	0.000643901497325662	5970/207/3569/3643/4846/5599	6
hsa04940	Type I diabetes mellitus	4/85	43/8135	0.00100445650050086	0.00205220853981642	0.00072007317186541	3558/3458/3553/3552	4
hsa04921	Oxytocin signaling pathway	7/85	154/8135	0.00109076291904026	0.00220949411805591	0.000775261094054704	5743/3725/1956/595/1026/5594/4846	7
hsa04726	Serotonergic synapse	6/85	115/8135	0.00123554629941135	0.00248156333017365	0.000870723975499525	5743/4129/836/5594/351/240	6
hsa04930	Type II diabetes mellitus	4/85	46/8135	0.00129699854212887	0.00258309793684488	0.000906350153278906	5594/3643/3099/5599	4
hsa04662	B cell receptor signaling pathway	5/85	82/8135	0.00160662853384801	0.00317309135434981	0.00111336538749116	3725/5970/207/5594/1147	5
hsa05030	Cocaine addiction	4/85	49/8135	0.0016444768204698	0.00322100005331688	0.00113017545730417	4129/3725/5970/6531	4
hsa05168	Herpes simplex virus 1 infection	13/85	495/8135	0.0017470075471274	0.00339377695630486	0.00119079893203679	596/581/842/836/841/5970/207/3569/3458/6772/3553/6347/1147	13
hsa00330	Arginine and proline metabolism	4/85	51/8135	0.00190915579188106	0.00367861725752691	0.00129074289737786	4129/4843/4953/4846	4
hsa05320	Autoimmune thyroid disease	4/85	53/8135	0.00220199392527509	0.00420864967975964	0.00147671918588058	3586/3558/3565/959	4
hsa04211	Longevity regulating pathway	5/85	89/8135	0.00230880732097691	0.00437749868057221	0.00153596444932358	581/5970/207/5468/3643	5
hsa04923	Regulation of lipolysis in adipocytes	4/85	56/8135	0.00269726356396695	0.00507342432269974	0.0017801488851578	5743/154/207/3643	4
hsa05310	Asthma	3/85	31/8135	0.00400685940087602	0.00747736754336707	0.00262363773451476	3586/3565/959	3
hsa04072	Phospholipase D signaling pathway	6/85	148/8135	0.00440284302023385	0.00815213902965174	0.00286039965952693	1956/207/5594/3643/1950/3576	6
hsa04928	Parathyroid hormone synthesis, secretion and action	5/85	106/8135	0.00491048328862397	0.00902158557677428	0.00316546862342957	6256/596/1956/1026/5594	5
hsa05012	Parkinson disease	8/85	266/8135	0.0064256176037371	0.0117143951698899	0.00411031409469822	4129/581/842/836/6647/4780/6531/5599	8
hsa04960	Aldosterone-regulated sodium reabsorption	3/85	37/8135	0.00662173659300347	0.0118806553576846	0.00416865100269635	4306/5594/3643	3
hsa04137	Mitophagy - animal	4/85	72/8135	0.00666019554293474	0.0118806553576846	0.00416865100269635	3725/5970/3091/5599	4
hsa04670	Leukocyte transendothelial migration	5/85	114/8135	0.00666720321760359	0.0118806553576846	0.00416865100269635	4313/4318/3383/7412/1432	5
hsa03320	PPAR signaling pathway	4/85	75/8135	0.00768526494405753	0.0135925954607585	0.00476933174061701	6256/4312/5468/5467	4
hsa04935	Growth hormone synthesis, secretion and action	5/85	119/8135	0.00796594431851944	0.013984657803623	0.00490689747495545	207/5594/6772/1432/5599	5
hsa04152	AMPK signaling pathway	5/85	120/8135	0.008245380981157	0.0143687889156927	0.00504168032129569	207/595/5468/3643/890	5
hsa04611	Platelet activation	5/85	124/8135	0.00943142072846867	0.0163156694353801	0.00572479629311583	207/5594/4846/1281/1432	5
hsa04728	Dopaminergic synapse	5/85	132/8135	0.0121473232323042	0.0208617072902615	0.00731989729482859	4129/207/6531/1432/5599	5
hsa04540	Gap junction	4/85	88/8135	0.0133158174425583	0.0227039477258008	0.0079662974476494	1956/5594/1950/2697	4
hsa04910	Insulin signaling pathway	5/85	137/8135	0.0140911274521786	0.023854265758331	0.00836991780994069	207/5594/3643/3099/5599	5
hsa04140	Autophagy - animal	5/85	141/8135	0.0157896993595425	0.0265401329660396	0.00931232735650511	596/207/5594/3091/5599	5
hsa04913	Ovarian steroidogenesis	3/85	51/8135	0.0159878139177039	0.0266838866091255	0.00936276723127212	5743/3643/240	3
hsa04640	Hematopoietic cell lineage	4/85	99/8135	0.0197258987495477	0.0326925734520476	0.0114710784042272	3569/3565/3553/3552	4
hsa04261	Adrenergic signaling in cardiomyocytes	5/85	150/8135	0.0201002694945068	0.0330816935430424	0.0116076117694886	154/596/207/5594/1432	5
hsa00220	Arginine biosynthesis	2/85	22/8135	0.0217665072844074	0.0355769808717556	0.0124831511830721	4843/4846	2
hsa04934	Cushing syndrome	5/85	155/8135	0.0227996420360993	0.0370103778257228	0.0129860974827098	1956/595/1026/5594/5925	5
hsa00590	Arachidonic acid metabolism	3/85	61/8135	0.0256553608654312	0.0413627246605931	0.0145132367230151	5743/240/4048	3
hsa04213	Longevity regulating pathway - multiple species	3/85	62/8135	0.0267611993551374	0.0428540827511321	0.0150365202635551	207/3643/6647	3
hsa04024	cAMP signaling pathway	6/85	221/8135	0.0277366068562476	0.0441179585565818	0.0154799854584497	154/3725/5970/207/5594/5599	6
hsa04929	GnRH secretion	3/85	64/8135	0.0290486033737576	0.0458967933305371	0.0161041380107148	207/5594/6696	3
hsa04022	cGMP-PKG signaling pathway	5/85	167/8135	0.0302102392887474	0.0471784541868025	0.0165538435743167	154/207/5594/3643/4846	5
hsa04725	Cholinergic synapse	4/85	113/8135	0.0302579115459661	0.0471784541868025	0.0165538435743167	43/596/207/5594	4
hsa04530	Tight junction	5/85	169/8135	0.0315770536320229	0.0489134752339178	0.017162622889094	3725/595/5111/2064/5599	5
