# Supplementary material for: Mechanism of gene network in the treatment of intracerebral hemorrhage by natural plant drugs in Lutong granules
Source: PLoS One. 2022 Nov 28;17(11):e0274639. doi: 10.1371/journal.pone.0274639 (PMC9704616; doi:10.1371/journal.pone.0274639)
Supplement: S1 Data — (ZIP) [file pone.0274639.s001.zip › minimal data/GO+KEGG/R.KEGG/hsa01521.xml]

<?xml version="1.0"?>
<!DOCTYPE pathway SYSTEM "http://www.kegg.jp/kegg/xml/KGML_v0.7.2_.dtd">
<!-- Creation date: Jun 21, 2016 16:16:11 +0900 (GMT+9) -->
<pathway name="path:hsa01521" org="hsa" number="01521"
         title="EGFR tyrosine kinase inhibitor resistance"
         image="http://www.kegg.jp/kegg/pathway/hsa/hsa01521.png"
         link="http://www.kegg.jp/kegg-bin/show_pathway?hsa01521">
    <entry id="6" name="path:hsa05223" type="map"
        link="http://www.kegg.jp/dbget-bin/www_bget?hsa05223">
        <graphics name="Non-small cell lung cancer" fgcolor="#000000" bgcolor="#FFFFFF"
             type="roundrectangle" x="343" y="117" width="102" height="34"/>
    </entry>
    <entry id="7" name="hsa:2065" type="gene"
        link="http://www.kegg.jp/dbget-bin/www_bget?hsa:2065">
        <graphics name="ERBB3, ErbB-3, FERLK, HER3, LCCS2, MDA-BF-1, c-erbB-3, c-erbB3, erbB3-S, p180-ErbB3, p45-sErbB3, p85-sErbB3" fgcolor="#000000" bgcolor="#BFFFBF"
             type="rectangle" x="253" y="415" width="46" height="17"/>
    </entry>
    <entry id="8" name="hsa:2064" type="gene"
        link="http://www.kegg.jp/dbget-bin/www_bget?hsa:2064">
        <graphics name="ERBB2, CD340, HER-2, HER-2/neu, HER2, MLN_19, NEU, NGL, TKR1" fgcolor="#000000" bgcolor="#BFFFBF"
             type="rectangle" x="253" y="398" width="46" height="17"/>
    </entry>
    <entry id="9" name="hsa:1956" type="gene"
        link="http://www.kegg.jp/dbget-bin/www_bget?hsa:1956">
        <graphics name="EGFR, ERBB, ERBB1, HER1, NISBD2, PIG61, mENA" fgcolor="#000000" bgcolor="#BFFFBF"
             type="rectangle" x="253" y="253" width="46" height="17"/>
    </entry>
    <entry id="10" name="path:hsa05212" type="map"
        link="http://www.kegg.jp/dbget-bin/www_bget?hsa05212">
        <graphics name="Pancreatic cancer" fgcolor="#000000" bgcolor="#FFFFFF"
             type="roundrectangle" x="456" y="117" width="102" height="34"/>
    </entry>
    <entry id="11" name="path:hsa04150" type="map"
        link="http://www.kegg.jp/dbget-bin/www_bget?hsa04150">
        <graphics name="mTOR signaling pathway" fgcolor="#000000" bgcolor="#FFFFFF"
             type="roundrectangle" x="871" y="263" width="102" height="34"/>
    </entry>
    <entry id="12" name="cpd:C00165" type="compound"
        link="http://www.kegg.jp/dbget-bin/www_bget?C00165">
        <graphics name="C00165" fgcolor="#000000" bgcolor="#FFFFFF"
             type="circle" x="673" y="504" width="8" height="8"/>
    </entry>
    <entry id="13" name="hsa:2932" type="gene"
        link="http://www.kegg.jp/dbget-bin/www_bget?hsa:2932">
        <graphics name="GSK3B" fgcolor="#000000" bgcolor="#BFFFBF"
             type="rectangle" x="739" y="398" width="46" height="17"/>
    </entry>
    <entry id="14" name="hsa:1978" type="gene"
        link="http://www.kegg.jp/dbget-bin/www_bget?hsa:1978">
        <graphics name="EIF4EBP1, 4E-BP1, 4EBP1, BP-1, PHAS-I" fgcolor="#000000" bgcolor="#BFFFBF"
             type="rectangle" x="830" y="324" width="46" height="17"/>
    </entry>
    <entry id="15" name="hsa:6198 hsa:6199" type="gene"
        link="http://www.kegg.jp/dbget-bin/www_bget?hsa:6198+hsa:6199">
        <graphics name="RPS6KB1, PS6K, S6K, S6K-beta-1, S6K1, STK14A, p70_S6KA, p70(S6K)-alpha, p70-S6K, p70-alpha..." fgcolor="#000000" bgcolor="#BFFFBF"
             type="rectangle" x="830" y="296" width="46" height="17"/>
    </entry>
    <entry id="16" name="hsa:2475" type="gene"
        link="http://www.kegg.jp/dbget-bin/www_bget?hsa:2475">
        <graphics name="MTOR, FRAP, FRAP1, FRAP2, RAFT1, RAPT1, SKS" fgcolor="#000000" bgcolor="#BFFFBF"
             type="rectangle" x="739" y="311" width="46" height="17"/>
    </entry>
    <entry id="17" name="hsa:2064" type="gene"
        link="http://www.kegg.jp/dbget-bin/www_bget?hsa:2064">
        <graphics name="ERBB2, CD340, HER-2, HER-2/neu, HER2, MLN_19, NEU, NGL, TKR1" fgcolor="#000000" bgcolor="#BFFFBF"
             type="rectangle" x="253" y="270" width="46" height="17"/>
    </entry>
    <entry id="18" name="hsa:572" type="gene"
        link="http://www.kegg.jp/dbget-bin/www_bget?hsa:572">
        <graphics name="BAD, BBC2, BCL2L8" fgcolor="#000000" bgcolor="#BFFFBF"
             type="rectangle" x="739" y="362" width="46" height="17"/>
    </entry>
    <entry id="19" name="hsa:2549" type="gene"
        link="http://www.kegg.jp/dbget-bin/www_bget?hsa:2549">
        <graphics name="GAB1, DFNB26" fgcolor="#000000" bgcolor="#BFFFBF"
             type="rectangle" x="447" y="411" width="46" height="17"/>
    </entry>
    <entry id="20" name="hsa:7039" type="gene"
        link="http://www.kegg.jp/dbget-bin/www_bget?hsa:7039">
        <graphics name="TGFA, TFGA" fgcolor="#000000" bgcolor="#BFFFBF"
             type="rectangle" x="155" y="271" width="46" height="17"/>
    </entry>
    <entry id="21" name="hsa:2065" type="gene"
        link="http://www.kegg.jp/dbget-bin/www_bget?hsa:2065">
        <graphics name="ERBB3, ErbB-3, FERLK, HER3, LCCS2, MDA-BF-1, c-erbB-3, c-erbB3, erbB3-S, p180-ErbB3, p45-sErbB3, p85-sErbB3" fgcolor="#000000" bgcolor="#BFFFBF"
             type="rectangle" x="253" y="481" width="46" height="17"/>
    </entry>
    <entry id="22" name="hsa:6654 hsa:6655" type="gene"
        link="http://www.kegg.jp/dbget-bin/www_bget?hsa:6654+hsa:6655">
        <graphics name="SOS1, GF1, GGF1, GINGF, HGF, NS4, SOS-1..." fgcolor="#000000" bgcolor="#BFFFBF"
             type="rectangle" x="652" y="598" width="46" height="17"/>
    </entry>
    <entry id="23" name="hsa:2885" type="gene"
        link="http://www.kegg.jp/dbget-bin/www_bget?hsa:2885">
        <graphics name="GRB2, ASH, EGFRBP-GRB2, Grb3-3, MST084, MSTP084, NCKAP2" fgcolor="#000000" bgcolor="#BFFFBF"
             type="rectangle" x="572" y="598" width="46" height="17"/>
    </entry>
    <entry id="24" name="hsa:25759 hsa:399694 hsa:53358 hsa:6464" type="gene"
        link="http://www.kegg.jp/dbget-bin/www_bget?hsa:25759+hsa:399694+hsa:53358+hsa:6464">
        <graphics name="SHC2, SCK, SHCB, SLI..." fgcolor="#000000" bgcolor="#BFFFBF"
             type="rectangle" x="500" y="598" width="46" height="17"/>
    </entry>
    <entry id="25" name="hsa:5578 hsa:5579 hsa:5582" type="gene"
        link="http://www.kegg.jp/dbget-bin/www_bget?hsa:5578+hsa:5579+hsa:5582">
        <graphics name="PRKCA, AAG6, PKC-alpha, PKCA, PKCI+/-, PKCalpha, PRKACA..." fgcolor="#000000" bgcolor="#BFFFBF"
             type="rectangle" x="774" y="505" width="46" height="17"/>
    </entry>
    <entry id="26" name="hsa:5335 hsa:5336" type="gene"
        link="http://www.kegg.jp/dbget-bin/www_bget?hsa:5335+hsa:5336">
        <graphics name="PLCG1, NCKAP3, PLC-II, PLC1, PLC148, PLCgamma1..." fgcolor="#000000" bgcolor="#BFFFBF"
             type="rectangle" x="573" y="505" width="46" height="17"/>
    </entry>
    <entry id="27" name="cpd:C05981" type="compound"
        link="http://www.kegg.jp/dbget-bin/www_bget?C05981">
        <graphics name="C05981" fgcolor="#000000" bgcolor="#FFFFFF"
             type="circle" x="582" y="378" width="8" height="8"/>
    </entry>
    <entry id="28" name="hsa:5290 hsa:5291 hsa:5293 hsa:5295 hsa:5296 hsa:8503" type="gene"
        link="http://www.kegg.jp/dbget-bin/www_bget?hsa:5290+hsa:5291+hsa:5293+hsa:5295+hsa:5296+hsa:8503">
        <graphics name="PIK3CA, CLAPO, CLOVE, CWS5, MCAP, MCM, MCMTC, PI3K, PI3K-alpha, p110-alpha..." fgcolor="#000000" bgcolor="#BFFFBF"
             type="rectangle" x="519" y="379" width="46" height="17"/>
    </entry>
    <entry id="29" name="hsa:10000 hsa:207 hsa:208" type="gene"
        link="http://www.kegg.jp/dbget-bin/www_bget?hsa:10000+hsa:207+hsa:208">
        <graphics name="AKT3, MPPH, MPPH2, PKB-GAMMA, PKBG, PRKBG, RAC-PK-gamma, RAC-gamma, STK-2..." fgcolor="#000000" bgcolor="#BFFFBF"
             type="rectangle" x="650" y="379" width="46" height="17"/>
    </entry>
    <entry id="30" name="hsa:1956" type="gene"
        link="http://www.kegg.jp/dbget-bin/www_bget?hsa:1956">
        <graphics name="EGFR, ERBB, ERBB1, HER1, NISBD2, PIG61, mENA" fgcolor="#000000" bgcolor="#BFFFBF"
             type="rectangle" x="253" y="212" width="46" height="17"/>
    </entry>
    <entry id="31" name="path:hsa04010" type="map"
        link="http://www.kegg.jp/dbget-bin/www_bget?hsa04010">
        <graphics name="MAPK signaling pathway" fgcolor="#000000" bgcolor="#FFFFFF"
             type="roundrectangle" x="876" y="565" width="102" height="34"/>
    </entry>
    <entry id="32" name="hsa:1950" type="gene"
        link="http://www.kegg.jp/dbget-bin/www_bget?hsa:1950">
        <graphics name="EGF, HOMG4, URG" fgcolor="#000000" bgcolor="#BFFFBF"
             type="rectangle" x="155" y="247" width="46" height="17"/>
    </entry>
    <entry id="33" name="path:hsa01521" type="map"
        link="http://www.kegg.jp/dbget-bin/www_bget?hsa01521">
        <graphics name="TITLE:EGFR tyrosine kinase inhibitor resistance" fgcolor="#000000" bgcolor="#FFFFFF"
             type="roundrectangle" x="231" y="58" width="382" height="25"/>
    </entry>
    <entry id="34" name="hsa:5594 hsa:5595" type="gene"
        link="http://www.kegg.jp/dbget-bin/www_bget?hsa:5594+hsa:5595">
        <graphics name="MAPK1, ERK, ERK-2, ERK2, ERT1, MAPK2, P42MAPK, PRKM1, PRKM2, p38, p40, p41, p41mapk, p42-MAPK..." fgcolor="#000000" bgcolor="#BFFFBF"
             type="rectangle" x="941" y="598" width="46" height="17"/>
    </entry>
    <entry id="35" name="hsa:5604 hsa:5605" type="gene"
        link="http://www.kegg.jp/dbget-bin/www_bget?hsa:5604+hsa:5605">
        <graphics name="MAP2K1, CFC3, MAPKK1, MEK1, MKK1, PRKMK1..." fgcolor="#000000" bgcolor="#BFFFBF"
             type="rectangle" x="868" y="598" width="46" height="17"/>
    </entry>
    <entry id="36" name="hsa:369 hsa:5894 hsa:673" type="gene"
        link="http://www.kegg.jp/dbget-bin/www_bget?hsa:369+hsa:5894+hsa:673">
        <graphics name="ARAF, A-RAF, ARAF1, PKS2, RAFA1..." fgcolor="#000000" bgcolor="#BFFFBF"
             type="rectangle" x="796" y="598" width="46" height="17"/>
    </entry>
    <entry id="37" name="hsa:3265 hsa:3845 hsa:4893" type="gene"
        link="http://www.kegg.jp/dbget-bin/www_bget?hsa:3265+hsa:3845+hsa:4893">
        <graphics name="HRAS, C-BAS/HAS, C-H-RAS, C-HA-RAS1, CTLO, H-RASIDX, HAMSV, HRAS1, KRAS, KRAS2, Ki-Ras, RASH1, RASK2, c-K-ras, c-Ki-ras, p21ras..." fgcolor="#000000" bgcolor="#BFFFBF"
             type="rectangle" x="725" y="598" width="46" height="17"/>
    </entry>
    <entry id="62" name="path:hsa04151" type="map"
        link="http://www.kegg.jp/dbget-bin/www_bget?hsa04151">
        <graphics name="PI3K-Akt signaling pathway" fgcolor="#000000" bgcolor="#FFFFFF"
             type="roundrectangle" x="585" y="429" width="102" height="34"/>
    </entry>
    <entry id="63" name="path:hsa04012" type="map"
        link="http://www.kegg.jp/dbget-bin/www_bget?hsa04012">
        <graphics name="ErbB signaling pathway" fgcolor="#000000" bgcolor="#FFFFFF"
             type="roundrectangle" x="162" y="150" width="102" height="34"/>
    </entry>
    <entry id="64" name="hsa:5728" type="gene"
        link="http://www.kegg.jp/dbget-bin/www_bget?hsa:5728">
        <graphics name="PTEN, 10q23del, BZS, CWS1, DEC, GLM2, MHAM, MMAC1, PTEN1, PTENbeta, TEP1" fgcolor="#000000" bgcolor="#BFFFBF"
             type="rectangle" x="621" y="316" width="46" height="17"/>
    </entry>
    <entry id="69" name="hsa:4763" type="gene"
        link="http://www.kegg.jp/dbget-bin/www_bget?hsa:4763">
        <graphics name="NF1, NFNS, VRNF, WSS" fgcolor="#000000" bgcolor="#BFFFBF"
             type="rectangle" x="630" y="638" width="46" height="17"/>
    </entry>
    <entry id="70" name="hsa:4233" type="gene"
        link="http://www.kegg.jp/dbget-bin/www_bget?hsa:4233">
        <graphics name="MET, AUTS9, DFNB97, HGFR, RCCP2, c-Met" fgcolor="#000000" bgcolor="#BFFFBF"
             type="rectangle" x="253" y="530" width="46" height="17"/>
    </entry>
    <entry id="71" name="hsa:3480" type="gene"
        link="http://www.kegg.jp/dbget-bin/www_bget?hsa:3480">
        <graphics name="IGF1R, CD221, IGFIR, IGFR, JTK13" fgcolor="#000000" bgcolor="#BFFFBF"
             type="rectangle" x="253" y="574" width="46" height="17"/>
    </entry>
    <entry id="72" name="hsa:5156 hsa:5159" type="gene"
        link="http://www.kegg.jp/dbget-bin/www_bget?hsa:5156+hsa:5159">
        <graphics name="PDGFRA, CD140A, PDGFR-2, PDGFR2..." fgcolor="#000000" bgcolor="#BFFFBF"
             type="rectangle" x="253" y="717" width="46" height="17"/>
    </entry>
    <entry id="73" name="hsa:3791" type="gene"
        link="http://www.kegg.jp/dbget-bin/www_bget?hsa:3791">
        <graphics name="KDR, CD309, FLK1, VEGFR, VEGFR2" fgcolor="#000000" bgcolor="#BFFFBF"
             type="rectangle" x="253" y="660" width="46" height="17"/>
    </entry>
    <entry id="74" name="hsa:1956" type="gene"
        link="http://www.kegg.jp/dbget-bin/www_bget?hsa:1956">
        <graphics name="EGFR, ERBB, ERBB1, HER1, NISBD2, PIG61, mENA" fgcolor="#000000" bgcolor="#BFFFBF"
             type="rectangle" x="253" y="613" width="46" height="17"/>
    </entry>
    <entry id="75" name="hsa:3082" type="gene"
        link="http://www.kegg.jp/dbget-bin/www_bget?hsa:3082">
        <graphics name="HGF, DFNB39, F-TCF, HGFB, HPTA, SF" fgcolor="#000000" bgcolor="#BFFFBF"
             type="rectangle" x="155" y="530" width="46" height="17"/>
    </entry>
    <entry id="76" name="hsa:2261 hsa:2263" type="gene"
        link="http://www.kegg.jp/dbget-bin/www_bget?hsa:2261+hsa:2263">
        <graphics name="FGFR3, ACH, CD333, CEK2, HSFGFR3EX, JTK4..." fgcolor="#000000" bgcolor="#BFFFBF"
             type="rectangle" x="253" y="773" width="46" height="17"/>
    </entry>
    <entry id="78" name="hsa:6774" type="gene"
        link="http://www.kegg.jp/dbget-bin/www_bget?hsa:6774">
        <graphics name="STAT3, ADMIO, ADMIO1, APRF, HIES" fgcolor="#000000" bgcolor="#BFFFBF"
             type="rectangle" x="714" y="163" width="46" height="17"/>
    </entry>
    <entry id="79" name="hsa:3716 hsa:3717" type="gene"
        link="http://www.kegg.jp/dbget-bin/www_bget?hsa:3716+hsa:3717">
        <graphics name="JAK1, JAK1A, JAK1B, JTK3..." fgcolor="#000000" bgcolor="#BFFFBF"
             type="rectangle" x="564" y="163" width="46" height="17"/>
    </entry>
    <entry id="82" name="hsa:596" type="gene"
        link="http://www.kegg.jp/dbget-bin/www_bget?hsa:596">
        <graphics name="BCL2, Bcl-2, PPP1R50" fgcolor="#000000" bgcolor="#BFFFBF"
             type="rectangle" x="756" y="765" width="46" height="17"/>
    </entry>
    <entry id="83" name="hsa:581" type="gene"
        link="http://www.kegg.jp/dbget-bin/www_bget?hsa:581">
        <graphics name="BAX, BCL2L4" fgcolor="#000000" bgcolor="#BFFFBF"
             type="rectangle" x="818" y="685" width="46" height="17"/>
    </entry>
    <entry id="84" name="hsa:598" type="gene"
        link="http://www.kegg.jp/dbget-bin/www_bget?hsa:598">
        <graphics name="BCL2L1, BCL-XL/S, BCL2L, BCLX, Bcl-X, PPP1R52" fgcolor="#000000" bgcolor="#BFFFBF"
             type="rectangle" x="756" y="742" width="46" height="17"/>
    </entry>
    <entry id="87" name="hsa:10018" type="gene"
        link="http://www.kegg.jp/dbget-bin/www_bget?hsa:10018">
        <graphics name="BCL2L11, BAM, BIM, BOD" fgcolor="#000000" bgcolor="#BFFFBF"
             type="rectangle" x="652" y="752" width="46" height="17"/>
    </entry>
    <entry id="91" name="path:hsa04210" type="map"
        link="http://www.kegg.jp/dbget-bin/www_bget?hsa04210">
        <graphics name="Apoptosis" fgcolor="#000000" bgcolor="#FFFFFF"
             type="roundrectangle" x="868" y="738" width="92" height="25"/>
    </entry>
    <entry id="92" name="dr:D07907" type="compound"
        link="http://www.kegg.jp/dbget-bin/www_bget?D07907">
        <graphics name="D07907" fgcolor="#000000" bgcolor="#FFFFFF"
             type="circle" x="386" y="249" width="8" height="8"/>
    </entry>
    <entry id="93" name="dr:D01977" type="compound"
        link="http://www.kegg.jp/dbget-bin/www_bget?D01977">
        <graphics name="D01977" fgcolor="#000000" bgcolor="#FFFFFF"
             type="circle" x="386" y="230" width="8" height="8"/>
    </entry>
    <entry id="104" name="hsa:3479" type="gene"
        link="http://www.kegg.jp/dbget-bin/www_bget?hsa:3479">
        <graphics name="IGF1, IGF, IGF-I, IGFI, MGF" fgcolor="#000000" bgcolor="#BFFFBF"
             type="rectangle" x="155" y="574" width="46" height="17"/>
    </entry>
    <entry id="105" name="hsa:7422" type="gene"
        link="http://www.kegg.jp/dbget-bin/www_bget?hsa:7422">
        <graphics name="VEGFA, MVCD1, VEGF, VPF" fgcolor="#000000" bgcolor="#BFFFBF"
             type="rectangle" x="155" y="660" width="46" height="17"/>
    </entry>
    <entry id="106" name="hsa:5154 hsa:5155 hsa:56034 hsa:80310" type="gene"
        link="http://www.kegg.jp/dbget-bin/www_bget?hsa:5154+hsa:5155+hsa:56034+hsa:80310">
        <graphics name="PDGFA, PDGF-A, PDGF1..." fgcolor="#000000" bgcolor="#BFFFBF"
             type="rectangle" x="155" y="717" width="46" height="17"/>
    </entry>
    <entry id="107" name="hsa:2247" type="gene"
        link="http://www.kegg.jp/dbget-bin/www_bget?hsa:2247">
        <graphics name="FGF2, BFGF, FGF-2, FGFB, HBGF-2" fgcolor="#000000" bgcolor="#BFFFBF"
             type="rectangle" x="155" y="773" width="46" height="17"/>
    </entry>
    <entry id="115" name="hsa:6714" type="gene"
        link="http://www.kegg.jp/dbget-bin/www_bget?hsa:6714">
        <graphics name="SRC, ASV, SRC1, THC6, c-SRC, p60-Src" fgcolor="#000000" bgcolor="#BFFFBF"
             type="rectangle" x="564" y="201" width="46" height="17"/>
    </entry>
    <entry id="116" name="hsa:6774" type="gene"
        link="http://www.kegg.jp/dbget-bin/www_bget?hsa:6774">
        <graphics name="STAT3, ADMIO, ADMIO1, APRF, HIES" fgcolor="#000000" bgcolor="#BFFFBF"
             type="rectangle" x="714" y="201" width="46" height="17"/>
    </entry>
    <entry id="120" name="hsa:2621" type="gene"
        link="http://www.kegg.jp/dbget-bin/www_bget?hsa:2621">
        <graphics name="GAS6, AXLLG, AXSF" fgcolor="#000000" bgcolor="#BFFFBF"
             type="rectangle" x="155" y="824" width="46" height="17"/>
    </entry>
    <entry id="121" name="hsa:558" type="gene"
        link="http://www.kegg.jp/dbget-bin/www_bget?hsa:558">
        <graphics name="AXL, ARK, JTK11, Tyro7, UFO" fgcolor="#000000" bgcolor="#BFFFBF"
             type="rectangle" x="253" y="824" width="46" height="17"/>
    </entry>
    <entry id="122" name="hsa:3569" type="gene"
        link="http://www.kegg.jp/dbget-bin/www_bget?hsa:3569">
        <graphics name="IL6, BSF-2, BSF2, CDF, HGF, HSF, IFN-beta-2, IFNB2, IL-6" fgcolor="#000000" bgcolor="#BFFFBF"
             type="rectangle" x="155" y="872" width="46" height="17"/>
    </entry>
    <entry id="123" name="hsa:3570" type="gene"
        link="http://www.kegg.jp/dbget-bin/www_bget?hsa:3570">
        <graphics name="IL6R, CD126, IL-6R-1, IL-6RA, IL6Q, IL6RA, IL6RQ, gp80" fgcolor="#000000" bgcolor="#BFFFBF"
             type="rectangle" x="253" y="872" width="46" height="17"/>
    </entry>
    <entry id="131" name="hsa:6194" type="gene"
        link="http://www.kegg.jp/dbget-bin/www_bget?hsa:6194">
        <graphics name="RPS6, S6" fgcolor="#000000" bgcolor="#BFFFBF"
             type="rectangle" x="913" y="296" width="46" height="17"/>
    </entry>
    <entry id="132" name="hsa:1977 hsa:253314 hsa:9470" type="gene"
        link="http://www.kegg.jp/dbget-bin/www_bget?hsa:1977+hsa:253314+hsa:9470">
        <graphics name="EIF4E, AUTS19, CBP, EIF4E1, EIF4EL1, EIF4F, eIF-4E..." fgcolor="#000000" bgcolor="#BFFFBF"
             type="rectangle" x="913" y="324" width="46" height="17"/>
    </entry>
    <entry id="138" name="hsa:2309" type="gene"
        link="http://www.kegg.jp/dbget-bin/www_bget?hsa:2309">
        <graphics name="FOXO3, AF6q21, FKHRL1, FKHRL1P2, FOXO2, FOXO3A" fgcolor="#000000" bgcolor="#BFFFBF"
             type="rectangle" x="739" y="436" width="46" height="17"/>
    </entry>
    <entry id="144" name="hsa:10018" type="gene"
        link="http://www.kegg.jp/dbget-bin/www_bget?hsa:10018">
        <graphics name="BCL2L11, BAM, BIM, BOD" fgcolor="#000000" bgcolor="#BFFFBF"
             type="rectangle" x="1150" y="436" width="46" height="17"/>
    </entry>
    <entry id="148" name="hsa:7039" type="gene"
        link="http://www.kegg.jp/dbget-bin/www_bget?hsa:7039">
        <graphics name="TGFA, TFGA" fgcolor="#000000" bgcolor="#BFFFBF"
             type="rectangle" x="155" y="613" width="46" height="17"/>
    </entry>
    <entry id="149" name="hsa:1956" type="gene"
        link="http://www.kegg.jp/dbget-bin/www_bget?hsa:1956">
        <graphics name="EGFR, ERBB, ERBB1, HER1, NISBD2, PIG61, mENA" fgcolor="#000000" bgcolor="#BFFFBF"
             type="rectangle" x="253" y="298" width="46" height="17"/>
    </entry>
    <entry id="150" name="hsa:2065" type="gene"
        link="http://www.kegg.jp/dbget-bin/www_bget?hsa:2065">
        <graphics name="ERBB3, ErbB-3, FERLK, HER3, LCCS2, MDA-BF-1, c-erbB-3, c-erbB3, erbB3-S, p180-ErbB3, p45-sErbB3, p85-sErbB3" fgcolor="#000000" bgcolor="#BFFFBF"
             type="rectangle" x="253" y="315" width="46" height="17"/>
    </entry>
    <entry id="153" name="hsa:3084 hsa:9542" type="gene"
        link="http://www.kegg.jp/dbget-bin/www_bget?hsa:3084+hsa:9542">
        <graphics name="NRG1, ARIA, GGF, GGF2, HGL, HRG, HRG1, HRGA, MST131, MSTP131, NDF, NRG1-IT2, SMDF..." fgcolor="#000000" bgcolor="#BFFFBF"
             type="rectangle" x="155" y="348" width="46" height="17"/>
    </entry>
    <entry id="164" name="path:hsa05214" type="map"
        link="http://www.kegg.jp/dbget-bin/www_bget?hsa05214">
        <graphics name="Glioma" fgcolor="#000000" bgcolor="#FFFFFF"
             type="roundrectangle" x="570" y="118" width="102" height="25"/>
    </entry>
    <entry id="166" name="path:hsa04630" type="map"
        link="http://www.kegg.jp/dbget-bin/www_bget?hsa04630">
        <graphics name="JAK-STAT signaling pathway" fgcolor="#000000" bgcolor="#FFFFFF"
             type="roundrectangle" x="644" y="233" width="122" height="34"/>
    </entry>
    <entry id="168" name="hsa:4233" type="gene"
        link="http://www.kegg.jp/dbget-bin/www_bget?hsa:4233">
        <graphics name="MET, AUTS9, DFNB97, HGFR, RCCP2, c-Met" fgcolor="#000000" bgcolor="#BFFFBF"
             type="rectangle" x="253" y="464" width="46" height="17"/>
    </entry>
    <entry id="169" name="undefined" type="group">
        <graphics fgcolor="#000000" bgcolor="#FFFFFF"
             type="rectangle" x="253" y="261" width="46" height="34"/>
        <component id="17"/>
        <component id="9"/>
    </entry>
    <entry id="170" name="undefined" type="group">
        <graphics fgcolor="#000000" bgcolor="#FFFFFF"
             type="rectangle" x="253" y="306" width="46" height="34"/>
        <component id="149"/>
        <component id="150"/>
    </entry>
    <entry id="171" name="undefined" type="group">
        <graphics fgcolor="#000000" bgcolor="#FFFFFF"
             type="rectangle" x="253" y="406" width="46" height="34"/>
        <component id="7"/>
        <component id="8"/>
    </entry>
    <entry id="172" name="undefined" type="group">
        <graphics fgcolor="#000000" bgcolor="#FFFFFF"
             type="rectangle" x="253" y="472" width="46" height="34"/>
        <component id="168"/>
        <component id="21"/>
    </entry>
    <relation entry1="32" entry2="30" type="PPrel">
        <subtype name="activation" value="--&gt;"/>
    </relation>
    <relation entry1="32" entry2="169" type="PPrel">
        <subtype name="activation" value="--&gt;"/>
    </relation>
    <relation entry1="32" entry2="170" type="PPrel">
        <subtype name="activation" value="--&gt;"/>
    </relation>
    <relation entry1="20" entry2="30" type="PPrel">
        <subtype name="activation" value="--&gt;"/>
    </relation>
    <relation entry1="20" entry2="169" type="PPrel">
        <subtype name="activation" value="--&gt;"/>
    </relation>
    <relation entry1="20" entry2="170" type="PPrel">
        <subtype name="activation" value="--&gt;"/>
    </relation>
    <relation entry1="153" entry2="170" type="PPrel">
        <subtype name="activation" value="--&gt;"/>
    </relation>
    <relation entry1="153" entry2="171" type="PPrel">
        <subtype name="activation" value="--&gt;"/>
    </relation>
    <relation entry1="75" entry2="172" type="PPrel">
        <subtype name="activation" value="--&gt;"/>
    </relation>
    <relation entry1="75" entry2="70" type="PPrel">
        <subtype name="activation" value="--&gt;"/>
    </relation>
    <relation entry1="70" entry2="150" type="PPrel">
        <subtype name="activation" value="--&gt;"/>
        <subtype name="phosphorylation" value="+p"/>
    </relation>
    <relation entry1="104" entry2="71" type="PPrel">
        <subtype name="activation" value="--&gt;"/>
    </relation>
    <relation entry1="148" entry2="74" type="PPrel">
        <subtype name="activation" value="--&gt;"/>
    </relation>
    <relation entry1="105" entry2="73" type="PPrel">
        <subtype name="activation" value="--&gt;"/>
    </relation>
    <relation entry1="106" entry2="72" type="PPrel">
        <subtype name="activation" value="--&gt;"/>
    </relation>
    <relation entry1="107" entry2="76" type="PPrel">
        <subtype name="activation" value="--&gt;"/>
    </relation>
    <relation entry1="120" entry2="121" type="PPrel">
        <subtype name="activation" value="--&gt;"/>
    </relation>
    <relation entry1="122" entry2="123" type="PPrel">
        <subtype name="activation" value="--&gt;"/>
    </relation>
    <relation entry1="93" entry2="30" type="PCrel">
        <subtype name="inhibition" value="--|"/>
        <subtype name="missing interaction" value="-/-"/>
    </relation>
    <relation entry1="93" entry2="9" type="PCrel">
        <subtype name="inhibition" value="--|"/>
        <subtype name="missing interaction" value="-/-"/>
    </relation>
    <relation entry1="93" entry2="149" type="PCrel">
        <subtype name="inhibition" value="--|"/>
        <subtype name="missing interaction" value="-/-"/>
    </relation>
    <relation entry1="92" entry2="30" type="PCrel">
        <subtype name="inhibition" value="--|"/>
        <subtype name="missing interaction" value="-/-"/>
    </relation>
    <relation entry1="92" entry2="9" type="PCrel">
        <subtype name="inhibition" value="--|"/>
        <subtype name="missing interaction" value="-/-"/>
    </relation>
    <relation entry1="92" entry2="149" type="PCrel">
        <subtype name="inhibition" value="--|"/>
        <subtype name="missing interaction" value="-/-"/>
    </relation>
    <relation entry1="30" entry2="79" type="PPrel">
        <subtype name="activation" value="--&gt;"/>
    </relation>
    <relation entry1="30" entry2="115" type="PPrel">
        <subtype name="activation" value="--&gt;"/>
    </relation>
    <relation entry1="30" entry2="19" type="PPrel">
        <subtype name="activation" value="--&gt;"/>
    </relation>
    <relation entry1="30" entry2="26" type="PPrel">
        <subtype name="activation" value="--&gt;"/>
    </relation>
    <relation entry1="30" entry2="24" type="PPrel">
        <subtype name="activation" value="--&gt;"/>
    </relation>
    <relation entry1="169" entry2="79" type="PPrel">
        <subtype name="activation" value="--&gt;"/>
    </relation>
    <relation entry1="169" entry2="115" type="PPrel">
        <subtype name="activation" value="--&gt;"/>
    </relation>
    <relation entry1="169" entry2="19" type="PPrel">
        <subtype name="activation" value="--&gt;"/>
    </relation>
    <relation entry1="169" entry2="26" type="PPrel">
        <subtype name="activation" value="--&gt;"/>
    </relation>
    <relation entry1="169" entry2="24" type="PPrel">
        <subtype name="activation" value="--&gt;"/>
    </relation>
    <relation entry1="170" entry2="79" type="PPrel">
        <subtype name="activation" value="--&gt;"/>
    </relation>
    <relation entry1="170" entry2="115" type="PPrel">
        <subtype name="activation" value="--&gt;"/>
    </relation>
    <relation entry1="170" entry2="19" type="PPrel">
        <subtype name="activation" value="--&gt;"/>
    </relation>
    <relation entry1="170" entry2="26" type="PPrel">
        <subtype name="activation" value="--&gt;"/>
    </relation>
    <relation entry1="170" entry2="24" type="PPrel">
        <subtype name="activation" value="--&gt;"/>
    </relation>
    <relation entry1="171" entry2="79" type="PPrel">
        <subtype name="activation" value="--&gt;"/>
    </relation>
    <relation entry1="171" entry2="115" type="PPrel">
        <subtype name="activation" value="--&gt;"/>
    </relation>
    <relation entry1="171" entry2="19" type="PPrel">
        <subtype name="activation" value="--&gt;"/>
    </relation>
    <relation entry1="171" entry2="26" type="PPrel">
        <subtype name="activation" value="--&gt;"/>
    </relation>
    <relation entry1="171" entry2="24" type="PPrel">
        <subtype name="activation" value="--&gt;"/>
    </relation>
    <relation entry1="172" entry2="79" type="PPrel">
        <subtype name="activation" value="--&gt;"/>
    </relation>
    <relation entry1="172" entry2="115" type="PPrel">
        <subtype name="activation" value="--&gt;"/>
    </relation>
    <relation entry1="172" entry2="19" type="PPrel">
        <subtype name="activation" value="--&gt;"/>
    </relation>
    <relation entry1="172" entry2="26" type="PPrel">
        <subtype name="activation" value="--&gt;"/>
    </relation>
    <relation entry1="172" entry2="24" type="PPrel">
        <subtype name="activation" value="--&gt;"/>
    </relation>
    <relation entry1="70" entry2="79" type="PPrel">
        <subtype name="activation" value="--&gt;"/>
    </relation>
    <relation entry1="70" entry2="115" type="PPrel">
        <subtype name="activation" value="--&gt;"/>
    </relation>
    <relation entry1="70" entry2="19" type="PPrel">
        <subtype name="activation" value="--&gt;"/>
    </relation>
    <relation entry1="70" entry2="26" type="PPrel">
        <subtype name="activation" value="--&gt;"/>
    </relation>
    <relation entry1="70" entry2="24" type="PPrel">
        <subtype name="activation" value="--&gt;"/>
    </relation>
    <relation entry1="71" entry2="79" type="PPrel">
        <subtype name="activation" value="--&gt;"/>
    </relation>
    <relation entry1="71" entry2="115" type="PPrel">
        <subtype name="activation" value="--&gt;"/>
    </relation>
    <relation entry1="71" entry2="19" type="PPrel">
        <subtype name="activation" value="--&gt;"/>
    </relation>
    <relation entry1="71" entry2="26" type="PPrel">
        <subtype name="activation" value="--&gt;"/>
    </relation>
    <relation entry1="71" entry2="24" type="PPrel">
        <subtype name="activation" value="--&gt;"/>
    </relation>
    <relation entry1="74" entry2="79" type="PPrel">
        <subtype name="activation" value="--&gt;"/>
    </relation>
    <relation entry1="74" entry2="115" type="PPrel">
        <subtype name="activation" value="--&gt;"/>
    </relation>
    <relation entry1="74" entry2="19" type="PPrel">
        <subtype name="activation" value="--&gt;"/>
    </relation>
    <relation entry1="74" entry2="26" type="PPrel">
        <subtype name="activation" value="--&gt;"/>
    </relation>
    <relation entry1="74" entry2="24" type="PPrel">
        <subtype name="activation" value="--&gt;"/>
    </relation>
    <relation entry1="73" entry2="79" type="PPrel">
        <subtype name="activation" value="--&gt;"/>
    </relation>
    <relation entry1="73" entry2="115" type="PPrel">
        <subtype name="activation" value="--&gt;"/>
    </relation>
    <relation entry1="73" entry2="19" type="PPrel">
        <subtype name="activation" value="--&gt;"/>
    </relation>
    <relation entry1="73" entry2="26" type="PPrel">
        <subtype name="activation" value="--&gt;"/>
    </relation>
    <relation entry1="73" entry2="24" type="PPrel">
        <subtype name="activation" value="--&gt;"/>
    </relation>
    <relation entry1="72" entry2="79" type="PPrel">
        <subtype name="activation" value="--&gt;"/>
    </relation>
    <relation entry1="72" entry2="115" type="PPrel">
        <subtype name="activation" value="--&gt;"/>
    </relation>
    <relation entry1="72" entry2="19" type="PPrel">
        <subtype name="activation" value="--&gt;"/>
    </relation>
    <relation entry1="72" entry2="26" type="PPrel">
        <subtype name="activation" value="--&gt;"/>
    </relation>
    <relation entry1="72" entry2="24" type="PPrel">
        <subtype name="activation" value="--&gt;"/>
    </relation>
    <relation entry1="76" entry2="79" type="PPrel">
        <subtype name="activation" value="--&gt;"/>
    </relation>
    <relation entry1="76" entry2="115" type="PPrel">
        <subtype name="activation" value="--&gt;"/>
    </relation>
    <relation entry1="76" entry2="19" type="PPrel">
        <subtype name="activation" value="--&gt;"/>
    </relation>
    <relation entry1="76" entry2="26" type="PPrel">
        <subtype name="activation" value="--&gt;"/>
    </relation>
    <relation entry1="76" entry2="24" type="PPrel">
        <subtype name="activation" value="--&gt;"/>
    </relation>
    <relation entry1="121" entry2="79" type="PPrel">
        <subtype name="activation" value="--&gt;"/>
    </relation>
    <relation entry1="121" entry2="115" type="PPrel">
        <subtype name="activation" value="--&gt;"/>
    </relation>
    <relation entry1="121" entry2="19" type="PPrel">
        <subtype name="activation" value="--&gt;"/>
    </relation>
    <relation entry1="121" entry2="26" type="PPrel">
        <subtype name="activation" value="--&gt;"/>
    </relation>
    <relation entry1="121" entry2="24" type="PPrel">
        <subtype name="activation" value="--&gt;"/>
    </relation>
    <relation entry1="123" entry2="79" type="PPrel">
        <subtype name="activation" value="--&gt;"/>
    </relation>
    <relation entry1="123" entry2="115" type="PPrel">
        <subtype name="activation" value="--&gt;"/>
    </relation>
    <relation entry1="123" entry2="19" type="PPrel">
        <subtype name="activation" value="--&gt;"/>
    </relation>
    <relation entry1="123" entry2="26" type="PPrel">
        <subtype name="activation" value="--&gt;"/>
    </relation>
    <relation entry1="123" entry2="24" type="PPrel">
        <subtype name="activation" value="--&gt;"/>
    </relation>
    <relation entry1="79" entry2="78" type="PPrel">
        <subtype name="activation" value="--&gt;"/>
        <subtype name="phosphorylation" value="+p"/>
    </relation>
    <relation entry1="115" entry2="116" type="PPrel">
        <subtype name="activation" value="--&gt;"/>
        <subtype name="phosphorylation" value="+p"/>
    </relation>
    <relation entry1="19" entry2="28" type="PPrel">
        <subtype name="activation" value="--&gt;"/>
    </relation>
    <relation entry1="28" entry2="27" type="PCrel">
        <subtype name="activation" value="--&gt;"/>
    </relation>
    <relation entry1="27" entry2="29" type="PCrel">
        <subtype name="activation" value="--&gt;"/>
    </relation>
    <relation entry1="64" entry2="27" type="PCrel">
        <subtype name="inhibition" value="--|"/>
        <subtype name="missing interaction" value="-/-"/>
    </relation>
    <relation entry1="29" entry2="16" type="PPrel">
        <subtype name="activation" value="--&gt;"/>
        <subtype name="phosphorylation" value="+p"/>
    </relation>
    <relation entry1="16" entry2="15" type="PPrel">
        <subtype name="activation" value="--&gt;"/>
        <subtype name="phosphorylation" value="+p"/>
    </relation>
    <relation entry1="15" entry2="131" type="PPrel">
        <subtype name="activation" value="--&gt;"/>
    </relation>
    <relation entry1="16" entry2="14" type="PPrel">
        <subtype name="inhibition" value="--|"/>
        <subtype name="phosphorylation" value="+p"/>
    </relation>
    <relation entry1="14" entry2="132" type="PPrel">
        <subtype name="inhibition" value="--|"/>
    </relation>
    <relation entry1="29" entry2="18" type="PPrel">
        <subtype name="inhibition" value="--|"/>
        <subtype name="phosphorylation" value="+p"/>
    </relation>
    <relation entry1="29" entry2="13" type="PPrel">
        <subtype name="inhibition" value="--|"/>
        <subtype name="phosphorylation" value="+p"/>
    </relation>
    <relation entry1="29" entry2="138" type="PPrel">
        <subtype name="inhibition" value="--|"/>
        <subtype name="phosphorylation" value="+p"/>
    </relation>
    <relation entry1="138" entry2="144" type="GErel">
        <subtype name="expression" value="--&gt;"/>
    </relation>
    <relation entry1="26" entry2="12" type="PCrel">
        <subtype name="activation" value="--&gt;"/>
    </relation>
    <relation entry1="12" entry2="25" type="PCrel">
        <subtype name="activation" value="--&gt;"/>
    </relation>
    <relation entry1="25" entry2="36" type="PPrel">
        <subtype name="activation" value="--&gt;"/>
        <subtype name="indirect effect" value="..&gt;"/>
    </relation>
    <relation entry1="24" entry2="23" type="PPrel">
        <subtype name="activation" value="--&gt;"/>
    </relation>
    <relation entry1="23" entry2="22" type="PPrel">
        <subtype name="activation" value="--&gt;"/>
    </relation>
    <relation entry1="22" entry2="37" type="PPrel">
        <subtype name="activation" value="--&gt;"/>
    </relation>
    <relation entry1="37" entry2="36" type="PPrel">
        <subtype name="activation" value="--&gt;"/>
    </relation>
    <relation entry1="36" entry2="35" type="PPrel">
        <subtype name="activation" value="--&gt;"/>
        <subtype name="phosphorylation" value="+p"/>
    </relation>
    <relation entry1="35" entry2="34" type="PPrel">
        <subtype name="activation" value="--&gt;"/>
        <subtype name="phosphorylation" value="+p"/>
    </relation>
    <relation entry1="69" entry2="37" type="PPrel">
        <subtype name="inhibition" value="--|"/>
        <subtype name="missing interaction" value="-/-"/>
    </relation>
    <relation entry1="34" entry2="87" type="PPrel">
        <subtype name="inhibition" value="--|"/>
        <subtype name="phosphorylation" value="+p"/>
    </relation>
    <relation entry1="87" entry2="83" type="PPrel">
        <subtype name="activation" value="--&gt;"/>
    </relation>
    <relation entry1="87" entry2="84" type="PPrel">
        <subtype name="inhibition" value="--|"/>
    </relation>
    <relation entry1="87" entry2="82" type="PPrel">
        <subtype name="inhibition" value="--|"/>
    </relation>
    <relation entry1="84" entry2="83" type="PPrel">
        <subtype name="inhibition" value="--|"/>
    </relation>
    <relation entry1="82" entry2="83" type="PPrel">
        <subtype name="inhibition" value="--|"/>
    </relation>
    <relation entry1="78" entry2="116" type="PPrel">
        <subtype name="binding/association" value="---"/>
    </relation>
</pathway>
