# Supplementary material for: Mechanism of gene network in the treatment of intracerebral hemorrhage by natural plant drugs in Lutong granules
Source: PLoS One. 2022 Nov 28;17(11):e0274639. doi: 10.1371/journal.pone.0274639 (PMC9704616; doi:10.1371/journal.pone.0274639)
Supplement: S1 Data — (ZIP) [file pone.0274639.s001.zip › minimal data/GO+KEGG/R.KEGG/hsa01522.xml]

<?xml version="1.0"?>
<!DOCTYPE pathway SYSTEM "http://www.kegg.jp/kegg/xml/KGML_v0.7.2_.dtd">
<!-- Creation date: May 9, 2017 14:26:01 +0900 (GMT+9) -->
<pathway name="path:hsa01522" org="hsa" number="01522"
         title="Endocrine resistance"
         image="http://www.kegg.jp/kegg/pathway/hsa/hsa01522.png"
         link="http://www.kegg.jp/kegg-bin/show_pathway?hsa01522">
    <entry id="3" name="path:hsa01522" type="map"
        link="http://www.kegg.jp/dbget-bin/www_bget?hsa01522">
        <graphics name="TITLE:Endocrine resistance" fgcolor="#000000" bgcolor="#FFFFFF"
             type="roundrectangle" x="153" y="58" width="225" height="25"/>
    </entry>
    <entry id="7" name="hsa:2099 hsa:2100" type="gene"
        link="http://www.kegg.jp/dbget-bin/www_bget?hsa:2099+hsa:2100">
        <graphics name="ESR1, ER, ESR, ESRA, ESTRR, Era, NR3A1..." fgcolor="#000000" bgcolor="#BFFFBF"
             type="rectangle" x="717" y="310" width="46" height="17"/>
    </entry>
    <entry id="8" name="hsa:2099 hsa:2100" type="gene"
        link="http://www.kegg.jp/dbget-bin/www_bget?hsa:2099+hsa:2100">
        <graphics name="ESR1, ER, ESR, ESRA, ESTRR, Era, NR3A1..." fgcolor="#000000" bgcolor="#BFFFBF"
             type="rectangle" x="1048" y="310" width="46" height="17"/>
    </entry>
    <entry id="10" name="cpd:C00951" type="compound"
        link="http://www.kegg.jp/dbget-bin/www_bget?C00951">
        <graphics name="C00951" fgcolor="#000000" bgcolor="#FFFFFF"
             type="circle" x="248" y="312" width="8" height="8"/>
    </entry>
    <entry id="13" name="hsa:2852" type="gene"
        link="http://www.kegg.jp/dbget-bin/www_bget?hsa:2852">
        <graphics name="GPER1, CEPR, CMKRL2, DRY12, FEG-1, GPCR-Br, GPER, GPR30, LERGU, LERGU2, LyGPR, mER" fgcolor="#000000" bgcolor="#BFFFBF"
             type="rectangle" x="597" y="352" width="46" height="17"/>
    </entry>
    <entry id="14" name="hsa:6714" type="gene"
        link="http://www.kegg.jp/dbget-bin/www_bget?hsa:6714">
        <graphics name="SRC, ASV, SRC1, THC6, c-SRC, p60-Src" fgcolor="#000000" bgcolor="#BFFFBF"
             type="rectangle" x="403" y="385" width="46" height="17"/>
    </entry>
    <entry id="15" name="hsa:4313 hsa:4318" type="gene"
        link="http://www.kegg.jp/dbget-bin/www_bget?hsa:4313+hsa:4318">
        <graphics name="MMP2, CLG4, CLG4A, MMP-2, MMP-II, MONA, TBE-1..." fgcolor="#000000" bgcolor="#BFFFBF"
             type="rectangle" x="262" y="385" width="46" height="17"/>
    </entry>
    <entry id="16" name="hsa:1839" type="gene"
        link="http://www.kegg.jp/dbget-bin/www_bget?hsa:1839">
        <graphics name="HBEGF, DTR, DTS, DTSF, HEGFL" fgcolor="#000000" bgcolor="#BFFFBF"
             type="rectangle" x="325" y="431" width="46" height="17"/>
    </entry>
    <entry id="17" name="hsa:1956" type="gene"
        link="http://www.kegg.jp/dbget-bin/www_bget?hsa:1956">
        <graphics name="EGFR, ERBB, ERBB1, HER1, NISBD2, PIG61, mENA" fgcolor="#000000" bgcolor="#BFFFBF"
             type="rectangle" x="325" y="554" width="46" height="17"/>
    </entry>
    <entry id="18" name="hsa:1839" type="gene"
        link="http://www.kegg.jp/dbget-bin/www_bget?hsa:1839">
        <graphics name="HBEGF, DTR, DTS, DTSF, HEGFL" fgcolor="#000000" bgcolor="#BFFFBF"
             type="rectangle" x="217" y="554" width="46" height="17"/>
    </entry>
    <entry id="25" name="cpd:C00951" type="compound"
        link="http://www.kegg.jp/dbget-bin/www_bget?C00951">
        <graphics name="C00951" fgcolor="#000000" bgcolor="#FFFFFF"
             type="circle" x="1047" y="271" width="8" height="8"/>
    </entry>
    <entry id="28" name="hsa:2099 hsa:2100" type="gene"
        link="http://www.kegg.jp/dbget-bin/www_bget?hsa:2099+hsa:2100">
        <graphics name="ESR1, ER, ESR, ESRA, ESTRR, Era, NR3A1..." fgcolor="#000000" bgcolor="#BFFFBF"
             type="rectangle" x="1048" y="399" width="46" height="17"/>
    </entry>
    <entry id="30" name="hsa:10498 hsa:5469 hsa:8202" type="gene"
        link="http://www.kegg.jp/dbget-bin/www_bget?hsa:10498+hsa:5469+hsa:8202">
        <graphics name="CARM1, PRMT4..." fgcolor="#000000" bgcolor="#BFFFBF"
             type="rectangle" x="1048" y="416" width="46" height="17"/>
    </entry>
    <entry id="33" name="cpd:C00575" type="compound"
        link="http://www.kegg.jp/dbget-bin/www_bget?C00575">
        <graphics name="C00575" fgcolor="#000000" bgcolor="#FFFFFF"
             type="circle" x="620" y="486" width="8" height="8"/>
    </entry>
    <entry id="34" name="hsa:5566 hsa:5567 hsa:5568" type="gene"
        link="http://www.kegg.jp/dbget-bin/www_bget?hsa:5566+hsa:5567+hsa:5568">
        <graphics name="PRKACA, PKACA, PPNAD4..." fgcolor="#000000" bgcolor="#BFFFBF"
             type="rectangle" x="852" y="486" width="46" height="17"/>
    </entry>
    <entry id="37" name="hsa:3265 hsa:3845 hsa:4893" type="gene"
        link="http://www.kegg.jp/dbget-bin/www_bget?hsa:3265+hsa:3845+hsa:4893">
        <graphics name="HRAS, C-BAS/HAS, C-H-RAS, C-HA-RAS1, CTLO, H-RASIDX, HAMSV, HRAS1, KRAS, KRAS2, Ki-Ras, RASH1, RASK2, c-K-ras, c-Ki-ras, p21ras..." fgcolor="#000000" bgcolor="#BFFFBF"
             type="rectangle" x="627" y="554" width="46" height="17"/>
    </entry>
    <entry id="38" name="hsa:369 hsa:5894 hsa:673" type="gene"
        link="http://www.kegg.jp/dbget-bin/www_bget?hsa:369+hsa:5894+hsa:673">
        <graphics name="ARAF, A-RAF, ARAF1, PKS2, RAFA1..." fgcolor="#000000" bgcolor="#BFFFBF"
             type="rectangle" x="702" y="554" width="46" height="17"/>
    </entry>
    <entry id="39" name="hsa:5604 hsa:5605" type="gene"
        link="http://www.kegg.jp/dbget-bin/www_bget?hsa:5604+hsa:5605">
        <graphics name="MAP2K1, CFC3, MAPKK1, MEK1, MKK1, PRKMK1..." fgcolor="#000000" bgcolor="#BFFFBF"
             type="rectangle" x="777" y="554" width="46" height="17"/>
    </entry>
    <entry id="40" name="hsa:5594 hsa:5595" type="gene"
        link="http://www.kegg.jp/dbget-bin/www_bget?hsa:5594+hsa:5595">
        <graphics name="MAPK1, ERK, ERK-2, ERK2, ERT1, MAPK2, P42MAPK, PRKM1, PRKM2, p38, p40, p41, p41mapk, p42-MAPK..." fgcolor="#000000" bgcolor="#BFFFBF"
             type="rectangle" x="853" y="553" width="46" height="16"/>
    </entry>
    <entry id="45" name="hsa:2852" type="gene"
        link="http://www.kegg.jp/dbget-bin/www_bget?hsa:2852">
        <graphics name="GPER1, CEPR, CMKRL2, DRY12, FEG-1, GPCR-Br, GPER, GPR30, LERGU, LERGU2, LyGPR, mER" fgcolor="#000000" bgcolor="#BFFFBF"
             type="rectangle" x="325" y="685" width="46" height="17"/>
    </entry>
    <entry id="46" name="cpd:C00951" type="compound"
        link="http://www.kegg.jp/dbget-bin/www_bget?C00951">
        <graphics name="C00951" fgcolor="#000000" bgcolor="#FFFFFF"
             type="circle" x="255" y="684" width="8" height="8"/>
    </entry>
    <entry id="47" name="path:hsa04010" type="map"
        link="http://www.kegg.jp/dbget-bin/www_bget?hsa04010">
        <graphics name="MAPK signaling pathway" fgcolor="#000000" bgcolor="#FFFFFF"
             type="roundrectangle" x="654" y="587" width="116" height="34"/>
    </entry>
    <entry id="49" name="hsa:25759 hsa:399694 hsa:53358 hsa:6464" type="gene"
        link="http://www.kegg.jp/dbget-bin/www_bget?hsa:25759+hsa:399694+hsa:53358+hsa:6464">
        <graphics name="SHC2, SCK, SHCB, SLI..." fgcolor="#000000" bgcolor="#BFFFBF"
             type="rectangle" x="401" y="554" width="46" height="17"/>
    </entry>
    <entry id="50" name="hsa:2885" type="gene"
        link="http://www.kegg.jp/dbget-bin/www_bget?hsa:2885">
        <graphics name="GRB2, ASH, EGFRBP-GRB2, Grb3-3, MST084, MSTP084, NCKAP2" fgcolor="#000000" bgcolor="#BFFFBF"
             type="rectangle" x="477" y="554" width="46" height="17"/>
    </entry>
    <entry id="51" name="hsa:6654 hsa:6655" type="gene"
        link="http://www.kegg.jp/dbget-bin/www_bget?hsa:6654+hsa:6655">
        <graphics name="SOS1, GF1, GGF1, GINGF, HGF, NS4, SOS-1..." fgcolor="#000000" bgcolor="#BFFFBF"
             type="rectangle" x="552" y="554" width="46" height="17"/>
    </entry>
    <entry id="56" name="hsa:2778" type="gene"
        link="http://www.kegg.jp/dbget-bin/www_bget?hsa:2778">
        <graphics name="GNAS, AHO, C20orf45, GNAS1, GPSA, GSA, GSP, NESP, PITA3, POH, SCG6, SgVI" fgcolor="#000000" bgcolor="#BFFFBF"
             type="rectangle" x="481" y="385" width="46" height="17"/>
    </entry>
    <entry id="57" name="hsa:107 hsa:108 hsa:109 hsa:111 hsa:112 hsa:113 hsa:114 hsa:115 hsa:196883" type="gene"
        link="http://www.kegg.jp/dbget-bin/www_bget?hsa:107+hsa:108+hsa:109+hsa:111+hsa:112+hsa:113+hsa:114+hsa:115+hsa:196883">
        <graphics name="ADCY1, AC1, DFNB44..." fgcolor="#000000" bgcolor="#BFFFBF"
             type="rectangle" x="325" y="485" width="46" height="17"/>
    </entry>
    <entry id="61" name="path:hsa04913" type="map"
        link="http://www.kegg.jp/dbget-bin/www_bget?hsa04913">
        <graphics name="Ovarian steroidogenesis" fgcolor="#000000" bgcolor="#FFFFFF"
             type="roundrectangle" x="174" y="282" width="118" height="34"/>
    </entry>
    <entry id="62" name="hsa:5290 hsa:5291 hsa:5293 hsa:5295 hsa:5296 hsa:8503" type="gene"
        link="http://www.kegg.jp/dbget-bin/www_bget?hsa:5290+hsa:5291+hsa:5293+hsa:5295+hsa:5296+hsa:8503">
        <graphics name="PIK3CA, CLAPO, CLOVE, CWS5, MCAP, MCM, MCMTC, PI3K, PI3K-alpha, p110-alpha..." fgcolor="#000000" bgcolor="#BFFFBF"
             type="rectangle" x="444" y="637" width="46" height="17"/>
    </entry>
    <entry id="63" name="hsa:10000 hsa:207 hsa:208" type="gene"
        link="http://www.kegg.jp/dbget-bin/www_bget?hsa:10000+hsa:207+hsa:208">
        <graphics name="AKT3, MPPH, MPPH2, PKB-GAMMA, PKBG, PRKBG, RAC-PK-gamma, RAC-gamma, STK-2..." fgcolor="#000000" bgcolor="#BFFFBF"
             type="rectangle" x="552" y="637" width="46" height="17"/>
    </entry>
    <entry id="68" name="cpd:C00951" type="compound"
        link="http://www.kegg.jp/dbget-bin/www_bget?C00951">
        <graphics name="C00951" fgcolor="#000000" bgcolor="#FFFFFF"
             type="circle" x="497" y="349" width="8" height="8"/>
    </entry>
    <entry id="72" name="path:hsa04010" type="map"
        link="http://www.kegg.jp/dbget-bin/www_bget?hsa04010">
        <graphics name="MAPK signaling pathway" fgcolor="#000000" bgcolor="#FFFFFF"
             type="roundrectangle" x="435" y="305" width="116" height="34"/>
    </entry>
    <entry id="73" name="hsa:1432 hsa:5600 hsa:5603 hsa:6300" type="gene"
        link="http://www.kegg.jp/dbget-bin/www_bget?hsa:1432+hsa:5600+hsa:5603+hsa:6300">
        <graphics name="MAPK14, CSBP, CSBP1, CSBP2, CSPB1, EXIP, Mxi2, PRKM14, PRKM15, RK, SAPK2A, p38, p38ALPHA..." fgcolor="#000000" bgcolor="#BFFFBF"
             type="rectangle" x="852" y="746" width="46" height="17"/>
    </entry>
    <entry id="74" name="hsa:5599 hsa:5601 hsa:5602" type="gene"
        link="http://www.kegg.jp/dbget-bin/www_bget?hsa:5599+hsa:5601+hsa:5602">
        <graphics name="MAPK8, JNK, JNK-46, JNK1, JNK1A2, JNK21B1/2, PRKM8, SAPK1, SAPK1c..." fgcolor="#000000" bgcolor="#BFFFBF"
             type="rectangle" x="852" y="775" width="46" height="17"/>
    </entry>
    <entry id="75" name="hsa:182 hsa:3714" type="gene"
        link="http://www.kegg.jp/dbget-bin/www_bget?hsa:182+hsa:3714">
        <graphics name="JAG1, AGS, AGS1, AHD, AWS, CD339, DCHE, HJ1, JAGL1..." fgcolor="#000000" bgcolor="#BFFFBF"
             type="rectangle" x="233" y="886" width="46" height="17"/>
    </entry>
    <entry id="76" name="hsa:4851 hsa:4853 hsa:4854 hsa:4855" type="gene"
        link="http://www.kegg.jp/dbget-bin/www_bget?hsa:4851+hsa:4853+hsa:4854+hsa:4855">
        <graphics name="NOTCH1, AOS5, AOVD1, TAN1, hN1..." fgcolor="#000000" bgcolor="#BFFFBF"
             type="rectangle" x="325" y="905" width="46" height="17"/>
    </entry>
    <entry id="81" name="dr:D08559" type="compound"
        link="http://www.kegg.jp/dbget-bin/www_bget?D08559">
        <graphics name="D08559" fgcolor="#000000" bgcolor="#FFFFFF"
             type="circle" x="111" y="170" width="8" height="8"/>
    </entry>
    <entry id="82" name="dr:D00964 dr:D00960 dr:D00963" type="compound"
        link="http://www.kegg.jp/dbget-bin/www_bget?D00964+D00960+D00963">
        <graphics name="D00964..." fgcolor="#000000" bgcolor="#FFFFFF"
             type="circle" x="154" y="349" width="8" height="8"/>
    </entry>
    <entry id="83" name="dr:D01161" type="compound"
        link="http://www.kegg.jp/dbget-bin/www_bget?D01161">
        <graphics name="D01161" fgcolor="#000000" bgcolor="#FFFFFF"
             type="circle" x="673" y="179" width="8" height="8"/>
    </entry>
    <entry id="86" name="hsa:4193" type="gene"
        link="http://www.kegg.jp/dbget-bin/www_bget?hsa:4193">
        <graphics name="MDM2, ACTFS, HDMX, hdm2" fgcolor="#000000" bgcolor="#BFFFBF"
             type="rectangle" x="983" y="823" width="46" height="17"/>
    </entry>
    <entry id="87" name="hsa:7157" type="gene"
        link="http://www.kegg.jp/dbget-bin/www_bget?hsa:7157">
        <graphics name="TP53, BCC7, BMFS5, LFS1, P53, TRP53" fgcolor="#000000" bgcolor="#BFFFBF"
             type="rectangle" x="1062" y="823" width="46" height="17"/>
    </entry>
    <entry id="88" name="hsa:1029" type="gene"
        link="http://www.kegg.jp/dbget-bin/www_bget?hsa:1029">
        <graphics name="CDKN2A, ARF, CDK4I, CDKN2, CMM2, INK4, INK4A, MLM, MTS-1, MTS1, P14, P14ARF, P16, P16-INK4A, P16INK4, P16INK4A, P19, P19ARF, TP16" fgcolor="#000000" bgcolor="#BFFFBF"
             type="rectangle" x="1156" y="811" width="46" height="17"/>
    </entry>
    <entry id="89" name="hsa:1031" type="gene"
        link="http://www.kegg.jp/dbget-bin/www_bget?hsa:1031">
        <graphics name="CDKN2C, INK4C, p18, p18-INK4C" fgcolor="#000000" bgcolor="#BFFFBF"
             type="rectangle" x="1211" y="811" width="46" height="17"/>
    </entry>
    <entry id="90" name="hsa:1026" type="gene"
        link="http://www.kegg.jp/dbget-bin/www_bget?hsa:1026">
        <graphics name="CDKN1A, CAP20, CDKN1, CIP1, MDA-6, P21, SDI1, WAF1, p21CIP1" fgcolor="#000000" bgcolor="#BFFFBF"
             type="rectangle" x="1156" y="836" width="46" height="17"/>
    </entry>
    <entry id="91" name="hsa:1027" type="gene"
        link="http://www.kegg.jp/dbget-bin/www_bget?hsa:1027">
        <graphics name="CDKN1B, CDKN4, KIP1, MEN1B, MEN4, P27KIP1" fgcolor="#000000" bgcolor="#BFFFBF"
             type="rectangle" x="1211" y="836" width="46" height="17"/>
    </entry>
    <entry id="92" name="hsa:595" type="gene"
        link="http://www.kegg.jp/dbget-bin/www_bget?hsa:595">
        <graphics name="CCND1, BCL1, D11S287E, PRAD1, U21B31" fgcolor="#000000" bgcolor="#BFFFBF"
             type="rectangle" x="1036" y="754" width="46" height="17"/>
    </entry>
    <entry id="93" name="hsa:1019" type="gene"
        link="http://www.kegg.jp/dbget-bin/www_bget?hsa:1019">
        <graphics name="CDK4, CMM3, PSK-J3" fgcolor="#000000" bgcolor="#BFFFBF"
             type="rectangle" x="1125" y="754" width="46" height="17"/>
    </entry>
    <entry id="94" name="hsa:5925" type="gene"
        link="http://www.kegg.jp/dbget-bin/www_bget?hsa:5925">
        <graphics name="RB1, OSRC, PPP1R130, RB, p105-Rb, pRb, pp110" fgcolor="#000000" bgcolor="#BFFFBF"
             type="rectangle" x="1206" y="754" width="46" height="17"/>
    </entry>
    <entry id="95" name="hsa:1869 hsa:1870 hsa:1871" type="gene"
        link="http://www.kegg.jp/dbget-bin/www_bget?hsa:1869+hsa:1870+hsa:1871">
        <graphics name="E2F1, E2F-1, RBAP1, RBBP3, RBP3..." fgcolor="#000000" bgcolor="#BFFFBF"
             type="rectangle" x="1285" y="754" width="46" height="17"/>
    </entry>
    <entry id="106" name="hsa:2475" type="gene"
        link="http://www.kegg.jp/dbget-bin/www_bget?hsa:2475">
        <graphics name="MTOR, FRAP, FRAP1, FRAP2, RAFT1, RAPT1, SKS" fgcolor="#000000" bgcolor="#BFFFBF"
             type="rectangle" x="731" y="638" width="46" height="17"/>
    </entry>
    <entry id="107" name="hsa:6198 hsa:6199" type="gene"
        link="http://www.kegg.jp/dbget-bin/www_bget?hsa:6198+hsa:6199">
        <graphics name="RPS6KB1, PS6K, S6K, S6K-beta-1, S6K1, STK14A, p70_S6KA, p70(S6K)-alpha, p70-S6K, p70-alpha..." fgcolor="#000000" bgcolor="#BFFFBF"
             type="rectangle" x="850" y="640" width="46" height="17"/>
    </entry>
    <entry id="110" name="cpd:C00535 cpd:C00280" type="compound"
        link="http://www.kegg.jp/dbget-bin/www_bget?C00535+C00280">
        <graphics name="C00535..." fgcolor="#000000" bgcolor="#FFFFFF"
             type="circle" x="109" y="312" width="8" height="8"/>
    </entry>
    <entry id="118" name="hsa:3479" type="gene"
        link="http://www.kegg.jp/dbget-bin/www_bget?hsa:3479">
        <graphics name="IGF1, IGF, IGF-I, IGFI, MGF" fgcolor="#000000" bgcolor="#BFFFBF"
             type="rectangle" x="218" y="627" width="46" height="17"/>
    </entry>
    <entry id="119" name="hsa:3480" type="gene"
        link="http://www.kegg.jp/dbget-bin/www_bget?hsa:3480">
        <graphics name="IGF1R, CD221, IGFIR, IGFR, JTK13" fgcolor="#000000" bgcolor="#BFFFBF"
             type="rectangle" x="325" y="627" width="46" height="17"/>
    </entry>
    <entry id="121" name="hsa:2064" type="gene"
        link="http://www.kegg.jp/dbget-bin/www_bget?hsa:2064">
        <graphics name="ERBB2, CD340, HER-2, HER-2/neu, HER2, MLN_19, NEU, NGL, TKR1" fgcolor="#000000" bgcolor="#BFFFBF"
             type="rectangle" x="325" y="603" width="46" height="17"/>
    </entry>
    <entry id="123" name="hsa:10498 hsa:5469 hsa:8202" type="gene"
        link="http://www.kegg.jp/dbget-bin/www_bget?hsa:10498+hsa:5469+hsa:8202">
        <graphics name="CARM1, PRMT4..." fgcolor="#000000" bgcolor="#BFFFBF"
             type="rectangle" x="1048" y="327" width="46" height="17"/>
    </entry>
    <entry id="125" name="hsa:3725" type="gene"
        link="http://www.kegg.jp/dbget-bin/www_bget?hsa:3725">
        <graphics name="JUN, AP-1, AP1, c-Jun, p39" fgcolor="#000000" bgcolor="#BFFFBF"
             type="rectangle" x="1048" y="544" width="46" height="17"/>
    </entry>
    <entry id="126" name="hsa:2353" type="gene"
        link="http://www.kegg.jp/dbget-bin/www_bget?hsa:2353">
        <graphics name="FOS, AP-1, C-FOS, p55" fgcolor="#000000" bgcolor="#BFFFBF"
             type="rectangle" x="1048" y="566" width="46" height="17"/>
    </entry>
    <entry id="129" name="path:hsa04210" type="map"
        link="http://www.kegg.jp/dbget-bin/www_bget?hsa04210">
        <graphics name="Apoptosis" fgcolor="#000000" bgcolor="#FFFFFF"
             type="roundrectangle" x="808" y="813" width="100" height="25"/>
    </entry>
    <entry id="130" name="hsa:596" type="gene"
        link="http://www.kegg.jp/dbget-bin/www_bget?hsa:596">
        <graphics name="BCL2, Bcl-2, PPP1R50" fgcolor="#000000" bgcolor="#BFFFBF"
             type="rectangle" x="610" y="830" width="46" height="17"/>
    </entry>
    <entry id="131" name="hsa:638" type="gene"
        link="http://www.kegg.jp/dbget-bin/www_bget?hsa:638">
        <graphics name="BIK, BIP1, BP4, NBK" fgcolor="#000000" bgcolor="#BFFFBF"
             type="rectangle" x="715" y="869" width="46" height="17"/>
    </entry>
    <entry id="132" name="hsa:572" type="gene"
        link="http://www.kegg.jp/dbget-bin/www_bget?hsa:572">
        <graphics name="BAD, BBC2, BCL2L8" fgcolor="#000000" bgcolor="#BFFFBF"
             type="rectangle" x="715" y="845" width="46" height="17"/>
    </entry>
    <entry id="133" name="hsa:581" type="gene"
        link="http://www.kegg.jp/dbget-bin/www_bget?hsa:581">
        <graphics name="BAX, BCL2L4" fgcolor="#000000" bgcolor="#BFFFBF"
             type="rectangle" x="715" y="821" width="46" height="17"/>
    </entry>
    <entry id="140" name="path:hsa04110" type="map"
        link="http://www.kegg.jp/dbget-bin/www_bget?hsa04110">
        <graphics name="Cell cycle" fgcolor="#000000" bgcolor="#FFFFFF"
             type="roundrectangle" x="1323" y="822" width="100" height="25"/>
    </entry>
    <entry id="142" name="dr:D08559" type="compound"
        link="http://www.kegg.jp/dbget-bin/www_bget?D08559">
        <graphics name="D08559" fgcolor="#000000" bgcolor="#FFFFFF"
             type="circle" x="255" y="710" width="8" height="8"/>
    </entry>
    <entry id="144" name="path:hsa04151" type="map"
        link="http://www.kegg.jp/dbget-bin/www_bget?hsa04151">
        <graphics name="PI3K-Akt signaling pathway" fgcolor="#000000" bgcolor="#FFFFFF"
             type="roundrectangle" x="607" y="693" width="128" height="34"/>
    </entry>
    <entry id="145" name="hsa:2353 hsa:3725 hsa:6667" type="gene"
        link="http://www.kegg.jp/dbget-bin/www_bget?hsa:2353+hsa:3725+hsa:6667">
        <graphics name="FOS, AP-1, C-FOS, p55..." fgcolor="#000000" bgcolor="#BFFFBF"
             type="rectangle" x="1048" y="433" width="46" height="17"/>
    </entry>
    <entry id="146" name="hsa:2099 hsa:2100" type="gene"
        link="http://www.kegg.jp/dbget-bin/www_bget?hsa:2099+hsa:2100">
        <graphics name="ESR1, ER, ESR, ESRA, ESTRR, Era, NR3A1..." fgcolor="#000000" bgcolor="#BFFFBF"
             type="rectangle" x="850" y="671" width="46" height="17"/>
    </entry>
    <entry id="147" name="hsa:10498 hsa:5469 hsa:8202" type="gene"
        link="http://www.kegg.jp/dbget-bin/www_bget?hsa:10498+hsa:5469+hsa:8202">
        <graphics name="CARM1, PRMT4..." fgcolor="#000000" bgcolor="#BFFFBF"
             type="rectangle" x="850" y="688" width="46" height="17"/>
    </entry>
    <entry id="148" name="hsa:6714" type="gene"
        link="http://www.kegg.jp/dbget-bin/www_bget?hsa:6714">
        <graphics name="SRC, ASV, SRC1, THC6, c-SRC, p60-Src" fgcolor="#000000" bgcolor="#BFFFBF"
             type="rectangle" x="850" y="704" width="46" height="17"/>
    </entry>
    <entry id="150" name="hsa:2099 hsa:2100" type="gene"
        link="http://www.kegg.jp/dbget-bin/www_bget?hsa:2099+hsa:2100">
        <graphics name="ESR1, ER, ESR, ESRA, ESTRR, Era, NR3A1..." fgcolor="#000000" bgcolor="#BFFFBF"
             type="rectangle" x="1048" y="478" width="46" height="17"/>
    </entry>
    <entry id="151" name="hsa:9611" type="gene"
        link="http://www.kegg.jp/dbget-bin/www_bget?hsa:9611">
        <graphics name="NCOR1, N-CoR, N-CoR1, PPP1R109, TRAC1, hN-CoR" fgcolor="#000000" bgcolor="#BFFFBF"
             type="rectangle" x="1048" y="495" width="46" height="17"/>
    </entry>
    <entry id="155" name="hsa:5747" type="gene"
        link="http://www.kegg.jp/dbget-bin/www_bget?hsa:5747">
        <graphics name="PTK2, FADK, FAK, FAK1, FRNK, PPP1R71, p125FAK, pp125FAK" fgcolor="#000000" bgcolor="#BFFFBF"
             type="rectangle" x="371" y="676" width="46" height="17"/>
    </entry>
    <entry id="156" name="hsa:6714" type="gene"
        link="http://www.kegg.jp/dbget-bin/www_bget?hsa:6714">
        <graphics name="SRC, ASV, SRC1, THC6, c-SRC, p60-Src" fgcolor="#000000" bgcolor="#BFFFBF"
             type="rectangle" x="371" y="693" width="46" height="17"/>
    </entry>
    <entry id="158" name="hsa:107987478 hsa:107987479 hsa:1564 hsa:1565" type="gene"
        link="http://www.kegg.jp/dbget-bin/www_bget?hsa:107987478+hsa:107987479+hsa:1564+hsa:1565">
        <graphics name="107987478..." fgcolor="#000000" bgcolor="#BFFFBF"
             type="rectangle" x="171" y="159" width="46" height="17"/>
    </entry>
    <entry id="159" name="cpd:C16547" type="compound"
        link="http://www.kegg.jp/dbget-bin/www_bget?C16547">
        <graphics name="C16547" fgcolor="#000000" bgcolor="#FFFFFF"
             type="circle" x="251" y="170" width="8" height="8"/>
    </entry>
    <entry id="160" name="hsa:8647" type="gene"
        link="http://www.kegg.jp/dbget-bin/www_bget?hsa:8647">
        <graphics name="ABCB11, ABC16, BRIC2, BSEP, PFIC-2, PFIC2, PGY4, SPGP" fgcolor="#000000" bgcolor="#BFFFBF"
             type="rectangle" x="325" y="217" width="46" height="17"/>
    </entry>
    <entry id="161" name="path:hsa00982" type="map"
        link="http://www.kegg.jp/dbget-bin/www_bget?hsa00982">
        <graphics name="Drug metabolism - cytochrome P450" fgcolor="#000000" bgcolor="#FFFFFF"
             type="roundrectangle" x="174" y="218" width="118" height="34"/>
    </entry>
    <entry id="162" name="hsa:10683 hsa:28514 hsa:54567" type="gene"
        link="http://www.kegg.jp/dbget-bin/www_bget?hsa:10683+hsa:28514+hsa:54567">
        <graphics name="DLL3, SCDO1..." fgcolor="#000000" bgcolor="#BFFFBF"
             type="rectangle" x="234" y="925" width="46" height="17"/>
    </entry>
    <entry id="166" name="path:hsa04024" type="map"
        link="http://www.kegg.jp/dbget-bin/www_bget?hsa04024">
        <graphics name="cAMP signaling pathway" fgcolor="#000000" bgcolor="#FFFFFF"
             type="roundrectangle" x="622" y="452" width="116" height="34"/>
    </entry>
    <entry id="167" name="path:hsa04330" type="map"
        link="http://www.kegg.jp/dbget-bin/www_bget?hsa04330">
        <graphics name="Notch signaling pathway" fgcolor="#000000" bgcolor="#FFFFFF"
             type="roundrectangle" x="427" y="879" width="116" height="34"/>
    </entry>
    <relation entry1="8" entry2="123" type="PPrel">
        <subtype name="binding/association" value="---"/>
    </relation>
    <relation entry1="28" entry2="30" type="PPrel">
        <subtype name="binding/association" value="---"/>
    </relation>
    <relation entry1="30" entry2="145" type="PPrel">
        <subtype name="binding/association" value="---"/>
    </relation>
    <relation entry1="150" entry2="151" type="PPrel">
        <subtype name="binding/association" value="---"/>
    </relation>
    <relation entry1="25" entry2="8" type="PCrel">
        <subtype name="missing interaction" value="-/-"/>
    </relation>
    <relation entry1="83" entry2="7" type="PCrel">
        <subtype name="inhibition" value="--|"/>
    </relation>
    <relation entry1="159" entry2="7" type="PCrel">
        <subtype name="inhibition" value="--|"/>
    </relation>
    <relation entry1="68" entry2="13" type="PCrel">
        <subtype name="activation" value="--&gt;"/>
    </relation>
    <relation entry1="13" entry2="56" type="PPrel">
        <subtype name="activation" value="--&gt;"/>
    </relation>
    <relation entry1="56" entry2="14" type="PPrel">
        <subtype name="activation" value="--&gt;"/>
    </relation>
    <relation entry1="14" entry2="15" type="PPrel">
        <subtype name="activation" value="--&gt;"/>
    </relation>
    <relation entry1="15" entry2="16" type="PPrel">
        <subtype name="activation" value="--&gt;"/>
    </relation>
    <relation entry1="16" entry2="18" type="PPrel">
        <subtype name="activation" value="--&gt;"/>
    </relation>
    <relation entry1="56" entry2="57" type="PPrel">
        <subtype name="activation" value="--&gt;"/>
    </relation>
    <relation entry1="57" entry2="33" type="PCrel">
        <subtype name="activation" value="--&gt;"/>
    </relation>
    <relation entry1="33" entry2="34" type="PCrel">
        <subtype name="activation" value="--&gt;"/>
    </relation>
    <relation entry1="34" entry2="38" type="PPrel">
        <subtype name="inhibition" value="--|"/>
        <subtype name="phosphorylation" value="+p"/>
    </relation>
    <relation entry1="18" entry2="17" type="PPrel">
        <subtype name="activation" value="--&gt;"/>
    </relation>
    <relation entry1="118" entry2="119" type="PPrel">
        <subtype name="activation" value="--&gt;"/>
    </relation>
    <relation entry1="17" entry2="49" type="PPrel">
        <subtype name="activation" value="--&gt;"/>
    </relation>
    <relation entry1="17" entry2="62" type="PPrel">
        <subtype name="activation" value="--&gt;"/>
    </relation>
    <relation entry1="121" entry2="49" type="PPrel">
        <subtype name="activation" value="--&gt;"/>
    </relation>
    <relation entry1="121" entry2="62" type="PPrel">
        <subtype name="activation" value="--&gt;"/>
    </relation>
    <relation entry1="119" entry2="49" type="PPrel">
        <subtype name="activation" value="--&gt;"/>
    </relation>
    <relation entry1="119" entry2="62" type="PPrel">
        <subtype name="activation" value="--&gt;"/>
    </relation>
    <relation entry1="49" entry2="50" type="PPrel">
        <subtype name="activation" value="--&gt;"/>
    </relation>
    <relation entry1="50" entry2="51" type="PPrel">
        <subtype name="activation" value="--&gt;"/>
    </relation>
    <relation entry1="51" entry2="37" type="PPrel">
        <subtype name="activation" value="--&gt;"/>
    </relation>
    <relation entry1="37" entry2="38" type="PPrel">
        <subtype name="activation" value="--&gt;"/>
    </relation>
    <relation entry1="38" entry2="39" type="PPrel">
        <subtype name="activation" value="--&gt;"/>
        <subtype name="phosphorylation" value="+p"/>
    </relation>
    <relation entry1="39" entry2="40" type="PPrel">
        <subtype name="activation" value="--&gt;"/>
        <subtype name="phosphorylation" value="+p"/>
    </relation>
    <relation entry1="40" entry2="125" type="PPrel">
        <subtype name="activation" value="--&gt;"/>
        <subtype name="phosphorylation" value="+p"/>
    </relation>
    <relation entry1="40" entry2="126" type="PPrel">
        <subtype name="activation" value="--&gt;"/>
        <subtype name="phosphorylation" value="+p"/>
    </relation>
    <relation entry1="62" entry2="63" type="PPrel">
        <subtype name="activation" value="--&gt;"/>
        <subtype name="indirect effect" value="..&gt;"/>
    </relation>
    <relation entry1="63" entry2="106" type="PPrel">
        <subtype name="activation" value="--&gt;"/>
        <subtype name="indirect effect" value="..&gt;"/>
    </relation>
    <relation entry1="106" entry2="107" type="PPrel">
        <subtype name="activation" value="--&gt;"/>
    </relation>
    <relation entry1="46" entry2="45" type="PCrel">
        <subtype name="activation" value="--&gt;"/>
    </relation>
    <relation entry1="142" entry2="45" type="PCrel">
        <subtype name="activation" value="--&gt;"/>
    </relation>
    <relation entry1="45" entry2="155" type="PPrel">
        <subtype name="binding/association" value="---"/>
    </relation>
    <relation entry1="45" entry2="156" type="PPrel">
        <subtype name="binding/association" value="---"/>
    </relation>
    <relation entry1="155" entry2="156" type="PPrel">
        <subtype name="binding/association" value="---"/>
    </relation>
    <relation entry1="155" entry2="62" type="PPrel">
        <subtype name="activation" value="--&gt;"/>
    </relation>
    <relation entry1="146" entry2="147" type="PPrel">
        <subtype name="binding/association" value="---"/>
    </relation>
    <relation entry1="147" entry2="148" type="PPrel">
        <subtype name="binding/association" value="---"/>
    </relation>
    <relation entry1="130" entry2="133" type="PPrel">
        <subtype name="inhibition" value="--|"/>
    </relation>
    <relation entry1="130" entry2="132" type="PPrel">
        <subtype name="inhibition" value="--|"/>
    </relation>
    <relation entry1="130" entry2="131" type="PPrel">
        <subtype name="inhibition" value="--|"/>
    </relation>
    <relation entry1="75" entry2="76" type="PPrel">
        <subtype name="activation" value="--&gt;"/>
    </relation>
    <relation entry1="162" entry2="76" type="PPrel">
        <subtype name="activation" value="--&gt;"/>
    </relation>
    <relation entry1="92" entry2="93" type="PPrel">
        <subtype name="activation" value="--&gt;"/>
    </relation>
    <relation entry1="93" entry2="94" type="PPrel">
        <subtype name="inhibition" value="--|"/>
    </relation>
    <relation entry1="94" entry2="95" type="PPrel">
        <subtype name="inhibition" value="--|"/>
    </relation>
    <relation entry1="86" entry2="87" type="PPrel">
        <subtype name="inhibition" value="--|"/>
    </relation>
    <relation entry1="87" entry2="88" type="PPrel">
        <subtype name="activation" value="--&gt;"/>
    </relation>
    <relation entry1="87" entry2="89" type="PPrel">
        <subtype name="activation" value="--&gt;"/>
    </relation>
    <relation entry1="87" entry2="90" type="PPrel">
        <subtype name="activation" value="--&gt;"/>
    </relation>
    <relation entry1="87" entry2="91" type="PPrel">
        <subtype name="activation" value="--&gt;"/>
    </relation>
    <relation entry1="88" entry2="93" type="PPrel">
        <subtype name="inhibition" value="--|"/>
    </relation>
    <relation entry1="89" entry2="93" type="PPrel">
        <subtype name="inhibition" value="--|"/>
    </relation>
    <relation entry1="90" entry2="93" type="PPrel">
        <subtype name="inhibition" value="--|"/>
    </relation>
    <relation entry1="91" entry2="93" type="PPrel">
        <subtype name="inhibition" value="--|"/>
    </relation>
    <relation entry1="34" entry2="8" type="PPrel">
        <subtype name="activation" value="--&gt;"/>
        <subtype name="phosphorylation" value="+p"/>
    </relation>
    <relation entry1="34" entry2="123" type="PPrel">
        <subtype name="activation" value="--&gt;"/>
        <subtype name="phosphorylation" value="+p"/>
    </relation>
    <relation entry1="34" entry2="28" type="PPrel">
        <subtype name="activation" value="--&gt;"/>
        <subtype name="phosphorylation" value="+p"/>
    </relation>
    <relation entry1="34" entry2="30" type="PPrel">
        <subtype name="activation" value="--&gt;"/>
        <subtype name="phosphorylation" value="+p"/>
    </relation>
    <relation entry1="34" entry2="145" type="PPrel">
        <subtype name="activation" value="--&gt;"/>
        <subtype name="phosphorylation" value="+p"/>
    </relation>
    <relation entry1="34" entry2="107" type="PPrel">
        <subtype name="activation" value="--&gt;"/>
        <subtype name="phosphorylation" value="+p"/>
    </relation>
    <relation entry1="107" entry2="123" type="PPrel">
        <subtype name="activation" value="--&gt;"/>
        <subtype name="phosphorylation" value="+p"/>
    </relation>
    <relation entry1="107" entry2="28" type="PPrel">
        <subtype name="activation" value="--&gt;"/>
        <subtype name="phosphorylation" value="+p"/>
    </relation>
    <relation entry1="107" entry2="30" type="PPrel">
        <subtype name="activation" value="--&gt;"/>
        <subtype name="phosphorylation" value="+p"/>
    </relation>
    <relation entry1="107" entry2="145" type="PPrel">
        <subtype name="activation" value="--&gt;"/>
        <subtype name="phosphorylation" value="+p"/>
    </relation>
    <relation entry1="148" entry2="8" type="PPrel">
        <subtype name="activation" value="--&gt;"/>
        <subtype name="phosphorylation" value="+p"/>
    </relation>
    <relation entry1="148" entry2="123" type="PPrel">
        <subtype name="activation" value="--&gt;"/>
        <subtype name="phosphorylation" value="+p"/>
    </relation>
    <relation entry1="148" entry2="28" type="PPrel">
        <subtype name="activation" value="--&gt;"/>
        <subtype name="phosphorylation" value="+p"/>
    </relation>
    <relation entry1="148" entry2="30" type="PPrel">
        <subtype name="activation" value="--&gt;"/>
        <subtype name="phosphorylation" value="+p"/>
    </relation>
    <relation entry1="148" entry2="145" type="PPrel">
        <subtype name="activation" value="--&gt;"/>
        <subtype name="phosphorylation" value="+p"/>
    </relation>
    <relation entry1="73" entry2="8" type="PPrel">
        <subtype name="activation" value="--&gt;"/>
        <subtype name="phosphorylation" value="+p"/>
    </relation>
    <relation entry1="73" entry2="123" type="PPrel">
        <subtype name="activation" value="--&gt;"/>
        <subtype name="phosphorylation" value="+p"/>
    </relation>
    <relation entry1="73" entry2="28" type="PPrel">
        <subtype name="activation" value="--&gt;"/>
        <subtype name="phosphorylation" value="+p"/>
    </relation>
    <relation entry1="73" entry2="30" type="PPrel">
        <subtype name="activation" value="--&gt;"/>
        <subtype name="phosphorylation" value="+p"/>
    </relation>
    <relation entry1="73" entry2="145" type="PPrel">
        <subtype name="activation" value="--&gt;"/>
        <subtype name="phosphorylation" value="+p"/>
    </relation>
    <relation entry1="74" entry2="8" type="PPrel">
        <subtype name="activation" value="--&gt;"/>
        <subtype name="phosphorylation" value="+p"/>
    </relation>
    <relation entry1="74" entry2="123" type="PPrel">
        <subtype name="activation" value="--&gt;"/>
        <subtype name="phosphorylation" value="+p"/>
    </relation>
    <relation entry1="74" entry2="28" type="PPrel">
        <subtype name="activation" value="--&gt;"/>
        <subtype name="phosphorylation" value="+p"/>
    </relation>
    <relation entry1="74" entry2="30" type="PPrel">
        <subtype name="activation" value="--&gt;"/>
        <subtype name="phosphorylation" value="+p"/>
    </relation>
    <relation entry1="74" entry2="145" type="PPrel">
        <subtype name="activation" value="--&gt;"/>
        <subtype name="phosphorylation" value="+p"/>
    </relation>
</pathway>
