# Supplementary material for: Mechanism of gene network in the treatment of intracerebral hemorrhage by natural plant drugs in Lutong granules
Source: PLoS One. 2022 Nov 28;17(11):e0274639. doi: 10.1371/journal.pone.0274639 (PMC9704616; doi:10.1371/journal.pone.0274639)
Supplement: S1 Data — (ZIP) [file pone.0274639.s001.zip › minimal data/GO+KEGG/R.KEGG/hsa01524.xml]

<?xml version="1.0"?>
<!DOCTYPE pathway SYSTEM "http://www.kegg.jp/kegg/xml/KGML_v0.7.2_.dtd">
<!-- Creation date: Oct 9, 2019 15:58:02 +0900 (GMT+9) -->
<pathway name="path:hsa01524" org="hsa" number="01524"
         title="Platinum drug resistance"
         image="http://www.kegg.jp/kegg/pathway/hsa/hsa01524.png"
         link="http://www.kegg.jp/kegg-bin/show_pathway?hsa01524">
    <entry id="12" name="path:hsa04115" type="map"
        link="http://www.kegg.jp/dbget-bin/www_bget?hsa04115">
        <graphics name="p53 signaling pathway" fgcolor="#000000" bgcolor="#FFFFFF"
             type="roundrectangle" x="1258" y="619" width="124" height="34"/>
    </entry>
    <entry id="13" name="hsa:472" type="gene"
        link="http://www.kegg.jp/dbget-bin/www_bget?hsa:472">
        <graphics name="ATM, AT1, ATA, ATC, ATD, ATDC, ATE, TEL1, TELO1" fgcolor="#000000" bgcolor="#BFFFBF"
             type="rectangle" x="1197" y="504" width="46" height="17"/>
    </entry>
    <entry id="14" name="hsa:7157" type="gene"
        link="http://www.kegg.jp/dbget-bin/www_bget?hsa:7157">
        <graphics name="TP53, BCC7, BMFS5, LFS1, P53, TRP53" fgcolor="#000000" bgcolor="#BFFFBF"
             type="rectangle" x="1197" y="551" width="46" height="17"/>
    </entry>
    <entry id="15" name="hsa:596" type="gene"
        link="http://www.kegg.jp/dbget-bin/www_bget?hsa:596">
        <graphics name="BCL2, Bcl-2, PPP1R50" fgcolor="#000000" bgcolor="#BFFFBF"
             type="rectangle" x="492" y="893" width="46" height="17"/>
    </entry>
    <entry id="16" name="hsa:842" type="gene"
        link="http://www.kegg.jp/dbget-bin/www_bget?hsa:842">
        <graphics name="CASP9, APAF-3, APAF3, ICE-LAP6, MCH6, PPP1R56" fgcolor="#000000" bgcolor="#BFFFBF"
             type="rectangle" x="931" y="607" width="46" height="17"/>
    </entry>
    <entry id="17" name="hsa:836" type="gene"
        link="http://www.kegg.jp/dbget-bin/www_bget?hsa:836">
        <graphics name="CASP3, CPP32, CPP32B, SCA-1" fgcolor="#000000" bgcolor="#BFFFBF"
             type="rectangle" x="817" y="532" width="46" height="17"/>
    </entry>
    <entry id="18" name="hsa:572" type="gene"
        link="http://www.kegg.jp/dbget-bin/www_bget?hsa:572">
        <graphics name="BAD, BBC2, BCL2L8" fgcolor="#000000" bgcolor="#BFFFBF"
             type="rectangle" x="419" y="810" width="46" height="17"/>
    </entry>
    <entry id="19" name="hsa:329 hsa:330 hsa:331 hsa:332" type="gene"
        link="http://www.kegg.jp/dbget-bin/www_bget?hsa:329+hsa:330+hsa:331+hsa:332">
        <graphics name="BIRC2, API1, HIAP2, Hiap-2, MIHB, RNF48, c-IAP1, cIAP1..." fgcolor="#000000" bgcolor="#BFFFBF"
             type="rectangle" x="706" y="577" width="46" height="17"/>
    </entry>
    <entry id="20" name="hsa:317" type="gene"
        link="http://www.kegg.jp/dbget-bin/www_bget?hsa:317">
        <graphics name="APAF1, APAF-1, CED4" fgcolor="#000000" bgcolor="#BFFFBF"
             type="rectangle" x="792" y="897" width="46" height="17"/>
    </entry>
    <entry id="21" name="hsa:54205" type="gene"
        link="http://www.kegg.jp/dbget-bin/www_bget?hsa:54205">
        <graphics name="CYCS, CYC, HCS, THC4" fgcolor="#000000" bgcolor="#BFFFBF"
             type="rectangle" x="792" y="864" width="46" height="17"/>
    </entry>
    <entry id="22" name="hsa:637" type="gene"
        link="http://www.kegg.jp/dbget-bin/www_bget?hsa:637">
        <graphics name="BID, FP497" fgcolor="#000000" bgcolor="#BFFFBF"
             type="rectangle" x="609" y="688" width="46" height="17"/>
    </entry>
    <entry id="23" name="hsa:841" type="gene"
        link="http://www.kegg.jp/dbget-bin/www_bget?hsa:841">
        <graphics name="CASP8, ALPS2B, CAP4, Casp-8, FLICE, MACH, MCH5" fgcolor="#000000" bgcolor="#BFFFBF"
             type="rectangle" x="614" y="532" width="46" height="17"/>
    </entry>
    <entry id="24" name="hsa:8772" type="gene"
        link="http://www.kegg.jp/dbget-bin/www_bget?hsa:8772">
        <graphics name="FADD, GIG3, MORT1" fgcolor="#000000" bgcolor="#BFFFBF"
             type="rectangle" x="410" y="532" width="46" height="17"/>
    </entry>
    <entry id="25" name="hsa:355" type="gene"
        link="http://www.kegg.jp/dbget-bin/www_bget?hsa:355">
        <graphics name="FAS, ALPS1A, APO-1, APT1, CD95, FAS1, FASTM, TNFRSF6" fgcolor="#000000" bgcolor="#BFFFBF"
             type="rectangle" x="244" y="532" width="46" height="17"/>
    </entry>
    <entry id="26" name="path:hsa01524" type="map"
        link="http://www.kegg.jp/dbget-bin/www_bget?hsa01524">
        <graphics name="TITLE:Platinum drug resistance" fgcolor="#000000" bgcolor="#FFFFFF"
             type="roundrectangle" x="166" y="58" width="252" height="25"/>
    </entry>
    <entry id="27" name="hsa:356" type="gene"
        link="http://www.kegg.jp/dbget-bin/www_bget?hsa:356">
        <graphics name="FASLG, ALPS1B, APT1LG1, APTL, CD178, CD95-L, CD95L, FASL, TNFSF6, TNLG1A" fgcolor="#000000" bgcolor="#BFFFBF"
             type="rectangle" x="154" y="532" width="46" height="17"/>
    </entry>
    <entry id="46" name="hsa:581" type="gene"
        link="http://www.kegg.jp/dbget-bin/www_bget?hsa:581">
        <graphics name="BAX, BCL2L4" fgcolor="#000000" bgcolor="#BFFFBF"
             type="rectangle" x="1365" y="562" width="46" height="17"/>
    </entry>
    <entry id="47" name="hsa:578" type="gene"
        link="http://www.kegg.jp/dbget-bin/www_bget?hsa:578">
        <graphics name="BAK1, BAK, BAK-LIKE, BCL2L7, CDN1" fgcolor="#000000" bgcolor="#BFFFBF"
             type="rectangle" x="1419" y="562" width="46" height="17"/>
    </entry>
    <entry id="48" name="hsa:5366" type="gene"
        link="http://www.kegg.jp/dbget-bin/www_bget?hsa:5366">
        <graphics name="PMAIP1, APR, NOXA" fgcolor="#000000" bgcolor="#BFFFBF"
             type="rectangle" x="1475" y="540" width="46" height="17"/>
    </entry>
    <entry id="49" name="hsa:27113" type="gene"
        link="http://www.kegg.jp/dbget-bin/www_bget?hsa:27113">
        <graphics name="BBC3, JFY-1, JFY1, PUMA" fgcolor="#000000" bgcolor="#BFFFBF"
             type="rectangle" x="1475" y="562" width="46" height="17"/>
    </entry>
    <entry id="50" name="hsa:355" type="gene"
        link="http://www.kegg.jp/dbget-bin/www_bget?hsa:355">
        <graphics name="FAS, ALPS1A, APO-1, APT1, CD95, FAS1, FASTM, TNFRSF6" fgcolor="#000000" bgcolor="#BFFFBF"
             type="rectangle" x="1365" y="531" width="46" height="17"/>
    </entry>
    <entry id="53" name="hsa:581" type="gene"
        link="http://www.kegg.jp/dbget-bin/www_bget?hsa:581">
        <graphics name="BAX, BCL2L4" fgcolor="#000000" bgcolor="#BFFFBF"
             type="rectangle" x="550" y="774" width="46" height="17"/>
    </entry>
    <entry id="54" name="hsa:578" type="gene"
        link="http://www.kegg.jp/dbget-bin/www_bget?hsa:578">
        <graphics name="BAK1, BAK, BAK-LIKE, BCL2L7, CDN1" fgcolor="#000000" bgcolor="#BFFFBF"
             type="rectangle" x="669" y="774" width="46" height="17"/>
    </entry>
    <entry id="58" name="hsa:598" type="gene"
        link="http://www.kegg.jp/dbget-bin/www_bget?hsa:598">
        <graphics name="BCL2L1, BCL-XL/S, BCL2L, BCLX, Bcl-X, PPP1R52" fgcolor="#000000" bgcolor="#BFFFBF"
             type="rectangle" x="492" y="870" width="46" height="17"/>
    </entry>
    <entry id="65" name="hsa:27113" type="gene"
        link="http://www.kegg.jp/dbget-bin/www_bget?hsa:27113">
        <graphics name="BBC3, JFY-1, JFY1, PUMA" fgcolor="#000000" bgcolor="#BFFFBF"
             type="rectangle" x="661" y="982" width="46" height="17"/>
    </entry>
    <entry id="66" name="hsa:5366" type="gene"
        link="http://www.kegg.jp/dbget-bin/www_bget?hsa:5366">
        <graphics name="PMAIP1, APR, NOXA" fgcolor="#000000" bgcolor="#BFFFBF"
             type="rectangle" x="602" y="982" width="46" height="17"/>
    </entry>
    <entry id="75" name="dr:D00275" type="compound"
        link="http://www.kegg.jp/dbget-bin/www_bget?D00275">
        <graphics name="D00275" fgcolor="#000000" bgcolor="#FFFFFF"
             type="circle" x="145" y="213" width="8" height="8"/>
    </entry>
    <entry id="76" name="dr:D01790" type="compound"
        link="http://www.kegg.jp/dbget-bin/www_bget?D01790">
        <graphics name="D01790" fgcolor="#000000" bgcolor="#FFFFFF"
             type="circle" x="145" y="246" width="8" height="8"/>
    </entry>
    <entry id="77" name="hsa:1317" type="gene"
        link="http://www.kegg.jp/dbget-bin/www_bget?hsa:1317">
        <graphics name="SLC31A1, COPT1, CTR1" fgcolor="#000000" bgcolor="#BFFFBF"
             type="rectangle" x="244" y="223" width="46" height="17"/>
    </entry>
    <entry id="78" name="hsa:538 hsa:540" type="gene"
        link="http://www.kegg.jp/dbget-bin/www_bget?hsa:538+hsa:540">
        <graphics name="ATP7A, DSMAX, MK, MNK, SMAX3..." fgcolor="#000000" bgcolor="#BFFFBF"
             type="rectangle" x="244" y="347" width="46" height="17"/>
    </entry>
    <entry id="79" name="hsa:1244" type="gene"
        link="http://www.kegg.jp/dbget-bin/www_bget?hsa:1244">
        <graphics name="ABCC2, ABC30, CMOAT, DJS, MRP2, cMRP" fgcolor="#000000" bgcolor="#BFFFBF"
             type="rectangle" x="244" y="385" width="46" height="17"/>
    </entry>
    <entry id="80" name="hsa:119391 hsa:221357 hsa:2938 hsa:2939 hsa:2940 hsa:2941 hsa:2944 hsa:2946 hsa:2947 hsa:2948 hsa:2949 hsa:2950 hsa:2952 hsa:2953 hsa:4257 hsa:4258 hsa:4259 hsa:653689 hsa:9446" type="gene"
        link="http://www.kegg.jp/dbget-bin/www_bget?hsa:119391+hsa:221357+hsa:2938+hsa:2939+hsa:2940+hsa:2941+hsa:2944+hsa:2946+hsa:2947+hsa:2948+hsa:2949+hsa:2950+hsa:2952+hsa:2953+hsa:4257+hsa:4258+hsa:4259+hsa:653689+hsa:9446">
        <graphics name="GSTO2, GSTO_2-2, bA127L20.1..." fgcolor="#000000" bgcolor="#BFFFBF"
             type="rectangle" x="633" y="327" width="46" height="17"/>
    </entry>
    <entry id="87" name="hsa:4292" type="gene"
        link="http://www.kegg.jp/dbget-bin/www_bget?hsa:4292">
        <graphics name="MLH1, COCA2, FCC2, HNPCC, HNPCC2, hMLH1" fgcolor="#000000" bgcolor="#BFFFBF"
             type="rectangle" x="1359" y="140" width="46" height="17"/>
    </entry>
    <entry id="88" name="hsa:7507" type="gene"
        link="http://www.kegg.jp/dbget-bin/www_bget?hsa:7507">
        <graphics name="XPA, XP1, XPAC" fgcolor="#000000" bgcolor="#BFFFBF"
             type="rectangle" x="1231" y="270" width="46" height="17"/>
    </entry>
    <entry id="89" name="hsa:2067" type="gene"
        link="http://www.kegg.jp/dbget-bin/www_bget?hsa:2067">
        <graphics name="ERCC1, COFS4, RAD10, UV20" fgcolor="#000000" bgcolor="#BFFFBF"
             type="rectangle" x="1284" y="285" width="46" height="17"/>
    </entry>
    <entry id="90" name="hsa:7153 hsa:7155" type="gene"
        link="http://www.kegg.jp/dbget-bin/www_bget?hsa:7153+hsa:7155">
        <graphics name="TOP2A, TOP2, TP2A..." fgcolor="#000000" bgcolor="#BFFFBF"
             type="rectangle" x="1345" y="298" width="46" height="17"/>
    </entry>
    <entry id="91" name="hsa:672" type="gene"
        link="http://www.kegg.jp/dbget-bin/www_bget?hsa:672">
        <graphics name="BRCA1, BRCAI, BRCC1, BROVCA1, FANCS, IRIS, PNCA4, PPP1R53, PSCP, RNF53" fgcolor="#000000" bgcolor="#BFFFBF"
             type="rectangle" x="1397" y="304" width="46" height="17"/>
    </entry>
    <entry id="101" name="hsa:4436" type="gene"
        link="http://www.kegg.jp/dbget-bin/www_bget?hsa:4436">
        <graphics name="MSH2, COCA1, FCC1, HNPCC, HNPCC1, LCFS2, hMSH2" fgcolor="#000000" bgcolor="#BFFFBF"
             type="rectangle" x="1327" y="119" width="46" height="17"/>
    </entry>
    <entry id="102" name="hsa:2956 hsa:4437" type="gene"
        link="http://www.kegg.jp/dbget-bin/www_bget?hsa:2956+hsa:4437">
        <graphics name="MSH6, GTBP, GTMBP, HNPCC5, HSAP, p160..." fgcolor="#000000" bgcolor="#BFFFBF"
             type="rectangle" x="1381" y="119" width="46" height="17"/>
    </entry>
    <entry id="104" name="hsa:2064" type="gene"
        link="http://www.kegg.jp/dbget-bin/www_bget?hsa:2064">
        <graphics name="ERBB2, CD340, HER-2, HER-2/neu, HER2, MLN_19, NEU, NGL, TKR1" fgcolor="#000000" bgcolor="#BFFFBF"
             type="rectangle" x="243" y="618" width="46" height="17"/>
    </entry>
    <entry id="105" name="hsa:5290 hsa:5291 hsa:5293 hsa:5295 hsa:5296 hsa:8503" type="gene"
        link="http://www.kegg.jp/dbget-bin/www_bget?hsa:5290+hsa:5291+hsa:5293+hsa:5295+hsa:5296+hsa:8503">
        <graphics name="PIK3CA, CLAPO, CLOVE, CWS5, MCAP, MCM, MCMTC, PI3K, PI3K-alpha, p110-alpha..." fgcolor="#000000" bgcolor="#BFFFBF"
             type="rectangle" x="327" y="618" width="46" height="17"/>
    </entry>
    <entry id="106" name="hsa:5170" type="gene"
        link="http://www.kegg.jp/dbget-bin/www_bget?hsa:5170">
        <graphics name="PDPK1, PDK1, PDPK2, PDPK2P, PRO0461" fgcolor="#000000" bgcolor="#BFFFBF"
             type="rectangle" x="411" y="618" width="46" height="17"/>
    </entry>
    <entry id="107" name="hsa:10000 hsa:207 hsa:208" type="gene"
        link="http://www.kegg.jp/dbget-bin/www_bget?hsa:10000+hsa:207+hsa:208">
        <graphics name="AKT3, MPPH, MPPH2, PKB-GAMMA, PKBG, PRKBG, RAC-PK-gamma, RAC-gamma, STK-2..." fgcolor="#000000" bgcolor="#BFFFBF"
             type="rectangle" x="495" y="618" width="46" height="17"/>
    </entry>
    <entry id="117" name="hsa:5594 hsa:5595" type="gene"
        link="http://www.kegg.jp/dbget-bin/www_bget?hsa:5594+hsa:5595">
        <graphics name="MAPK1, ERK, ERK-2, ERK2, ERT1, MAPK2, P42MAPK, PRKM1, PRKM2, p38, p40, p41, p41mapk, p42-MAPK..." fgcolor="#000000" bgcolor="#BFFFBF"
             type="rectangle" x="350" y="737" width="46" height="17"/>
    </entry>
    <entry id="121" name="path:hsa04012" type="map"
        link="http://www.kegg.jp/dbget-bin/www_bget?hsa04012">
        <graphics name="ErbB signaling pathway" fgcolor="#000000" bgcolor="#FFFFFF"
             type="roundrectangle" x="391" y="652" width="124" height="34"/>
    </entry>
    <entry id="125" name="hsa:538 hsa:540" type="gene"
        link="http://www.kegg.jp/dbget-bin/www_bget?hsa:538+hsa:540">
        <graphics name="ATP7A, DSMAX, MK, MNK, SMAX3..." fgcolor="#000000" bgcolor="#BFFFBF"
             type="rectangle" x="817" y="384" width="46" height="17"/>
    </entry>
    <entry id="129" name="hsa:1029" type="gene"
        link="http://www.kegg.jp/dbget-bin/www_bget?hsa:1029">
        <graphics name="CDKN2A, ARF, CDK4I, CDKN2, CMM2, INK4, INK4A, MLM, MTS-1, MTS1, P14, P14ARF, P16, P16-INK4A, P16INK4, P16INK4A, P19, P19ARF, TP16" fgcolor="#000000" bgcolor="#BFFFBF"
             type="rectangle" x="1286" y="430" width="46" height="17"/>
    </entry>
    <entry id="130" name="hsa:4193" type="gene"
        link="http://www.kegg.jp/dbget-bin/www_bget?hsa:4193">
        <graphics name="MDM2, ACTFS, HDMX, hdm2" fgcolor="#000000" bgcolor="#BFFFBF"
             type="rectangle" x="1283" y="481" width="46" height="17"/>
    </entry>
    <entry id="136" name="path:hsa04210" type="map"
        link="http://www.kegg.jp/dbget-bin/www_bget?hsa04210">
        <graphics name="Apoptosis" fgcolor="#000000" bgcolor="#FFFFFF"
             type="roundrectangle" x="870" y="563" width="92" height="25"/>
    </entry>
    <entry id="138" name="path:hsa03420" type="map"
        link="http://www.kegg.jp/dbget-bin/www_bget?hsa03420">
        <graphics name="Nucleotide excision repair" fgcolor="#000000" bgcolor="#FFFFFF"
             type="roundrectangle" x="1491" y="358" width="124" height="34"/>
    </entry>
    <entry id="139" name="path:hsa03430" type="map"
        link="http://www.kegg.jp/dbget-bin/www_bget?hsa03430">
        <graphics name="Mismatch repair" fgcolor="#000000" bgcolor="#FFFFFF"
             type="roundrectangle" x="1471" y="118" width="111" height="25"/>
    </entry>
    <entry id="142" name="hsa:1026" type="gene"
        link="http://www.kegg.jp/dbget-bin/www_bget?hsa:1026">
        <graphics name="CDKN1A, CAP20, CDKN1, CIP1, MDA-6, P21, SDI1, WAF1, p21CIP1" fgcolor="#000000" bgcolor="#BFFFBF"
             type="rectangle" x="703" y="658" width="46" height="17"/>
    </entry>
    <entry id="143" name="path:hsa04110" type="map"
        link="http://www.kegg.jp/dbget-bin/www_bget?hsa04110">
        <graphics name="Cell cycle" fgcolor="#000000" bgcolor="#FFFFFF"
             type="roundrectangle" x="825" y="792" width="92" height="25"/>
    </entry>
    <entry id="145" name="hsa:5429" type="gene"
        link="http://www.kegg.jp/dbget-bin/www_bget?hsa:5429">
        <graphics name="POLH, RAD30, RAD30A, XP-V, XPV" fgcolor="#000000" bgcolor="#BFFFBF"
             type="rectangle" x="1226" y="138" width="46" height="17"/>
    </entry>
    <entry id="146" name="hsa:5980" type="gene"
        link="http://www.kegg.jp/dbget-bin/www_bget?hsa:5980">
        <graphics name="REV3L, POLZ, REV3" fgcolor="#000000" bgcolor="#BFFFBF"
             type="rectangle" x="1249" y="161" width="46" height="17"/>
    </entry>
    <entry id="149" name="hsa:4217" type="gene"
        link="http://www.kegg.jp/dbget-bin/www_bget?hsa:4217">
        <graphics name="MAP3K5, ASK1, MAPKKK5, MEKK5" fgcolor="#000000" bgcolor="#BFFFBF"
             type="rectangle" x="815" y="658" width="46" height="17"/>
    </entry>
    <entry id="156" name="dr:D01363" type="compound"
        link="http://www.kegg.jp/dbget-bin/www_bget?D01363">
        <graphics name="D01363" fgcolor="#000000" bgcolor="#FFFFFF"
             type="circle" x="145" y="279" width="8" height="8"/>
    </entry>
    <entry id="157" name="undefined" type="group">
        <graphics fgcolor="#000000" bgcolor="#FFFFFF"
             type="rectangle" x="792" y="880" width="46" height="50"/>
        <component id="20"/>
        <component id="21"/>
    </entry>
    <relation entry1="27" entry2="25" type="PPrel">
        <subtype name="activation" value="--&gt;"/>
    </relation>
    <relation entry1="25" entry2="24" type="PPrel">
        <subtype name="activation" value="--&gt;"/>
    </relation>
    <relation entry1="24" entry2="23" type="PPrel">
        <subtype name="activation" value="--&gt;"/>
    </relation>
    <relation entry1="23" entry2="17" type="PPrel">
        <subtype name="activation" value="--&gt;"/>
    </relation>
    <relation entry1="23" entry2="22" type="PPrel">
        <subtype name="activation" value="--&gt;"/>
    </relation>
    <relation entry1="104" entry2="105" type="PPrel">
        <subtype name="activation" value="--&gt;"/>
    </relation>
    <relation entry1="105" entry2="106" type="PPrel">
        <subtype name="activation" value="--&gt;"/>
    </relation>
    <relation entry1="106" entry2="107" type="PPrel">
        <subtype name="activation" value="--&gt;"/>
    </relation>
    <relation entry1="107" entry2="142" type="PPrel">
        <subtype name="activation" value="--&gt;"/>
        <subtype name="phosphorylation" value="+p"/>
    </relation>
    <relation entry1="23" entry2="13" type="PPrel">
        <subtype name="activation" value="--&gt;"/>
        <subtype name="phosphorylation" value="+p"/>
    </relation>
    <relation entry1="23" entry2="14" type="PPrel">
        <subtype name="activation" value="--&gt;"/>
        <subtype name="phosphorylation" value="+p"/>
    </relation>
    <relation entry1="117" entry2="18" type="PPrel">
        <subtype name="inhibition" value="--|"/>
        <subtype name="phosphorylation" value="+p"/>
    </relation>
    <relation entry1="107" entry2="18" type="PPrel">
        <subtype name="inhibition" value="--|"/>
        <subtype name="phosphorylation" value="+p"/>
    </relation>
    <relation entry1="18" entry2="58" type="PPrel">
        <subtype name="inhibition" value="--|"/>
    </relation>
    <relation entry1="18" entry2="15" type="PPrel">
        <subtype name="inhibition" value="--|"/>
    </relation>
    <relation entry1="58" entry2="53" type="PPrel">
        <subtype name="inhibition" value="--|"/>
    </relation>
    <relation entry1="58" entry2="54" type="PPrel">
        <subtype name="inhibition" value="--|"/>
    </relation>
    <relation entry1="15" entry2="53" type="PPrel">
        <subtype name="inhibition" value="--|"/>
    </relation>
    <relation entry1="15" entry2="54" type="PPrel">
        <subtype name="inhibition" value="--|"/>
    </relation>
    <relation entry1="66" entry2="58" type="PPrel">
        <subtype name="inhibition" value="--|"/>
    </relation>
    <relation entry1="66" entry2="15" type="PPrel">
        <subtype name="inhibition" value="--|"/>
    </relation>
    <relation entry1="65" entry2="58" type="PPrel">
        <subtype name="inhibition" value="--|"/>
    </relation>
    <relation entry1="65" entry2="15" type="PPrel">
        <subtype name="inhibition" value="--|"/>
    </relation>
    <relation entry1="21" entry2="20" type="PPrel">
        <subtype name="binding/association" value="---"/>
    </relation>
    <relation entry1="157" entry2="16" type="PPrel">
        <subtype name="activation" value="--&gt;"/>
    </relation>
    <relation entry1="107" entry2="16" type="PPrel">
        <subtype name="inhibition" value="--|"/>
        <subtype name="phosphorylation" value="+p"/>
    </relation>
    <relation entry1="19" entry2="17" type="PPrel">
        <subtype name="inhibition" value="--|"/>
    </relation>
    <relation entry1="19" entry2="16" type="PPrel">
        <subtype name="inhibition" value="--|"/>
    </relation>
    <relation entry1="142" entry2="17" type="PPrel">
        <subtype name="inhibition" value="--|"/>
    </relation>
    <relation entry1="142" entry2="149" type="PPrel">
        <subtype name="inhibition" value="--|"/>
    </relation>
    <relation entry1="129" entry2="130" type="PPrel">
        <subtype name="inhibition" value="--|"/>
    </relation>
    <relation entry1="130" entry2="14" type="PPrel">
        <subtype name="inhibition" value="--|"/>
    </relation>
    <relation entry1="13" entry2="14" type="PPrel">
        <subtype name="activation" value="--&gt;"/>
        <subtype name="phosphorylation" value="+p"/>
    </relation>
    <relation entry1="14" entry2="50" type="GErel">
        <subtype name="expression" value="--&gt;"/>
        <subtype name="missing interaction" value="-/-"/>
    </relation>
    <relation entry1="14" entry2="46" type="GErel">
        <subtype name="expression" value="--&gt;"/>
        <subtype name="missing interaction" value="-/-"/>
    </relation>
    <relation entry1="14" entry2="47" type="GErel">
        <subtype name="expression" value="--&gt;"/>
        <subtype name="missing interaction" value="-/-"/>
    </relation>
    <relation entry1="14" entry2="48" type="GErel">
        <subtype name="expression" value="--&gt;"/>
        <subtype name="missing interaction" value="-/-"/>
    </relation>
    <relation entry1="14" entry2="49" type="GErel">
        <subtype name="expression" value="--&gt;"/>
        <subtype name="missing interaction" value="-/-"/>
    </relation>
    <relation entry1="104" entry2="117" type="PPrel">
        <subtype name="activation" value="--&gt;"/>
        <subtype name="indirect effect" value="..&gt;"/>
    </relation>
    <relation entry1="107" entry2="19" type="PPrel">
        <subtype name="activation" value="--&gt;"/>
        <subtype name="indirect effect" value="..&gt;"/>
    </relation>
    <relation entry1="16" entry2="17" type="PPrel">
        <subtype name="activation" value="--&gt;"/>
    </relation>
</pathway>
