# Supplementary material for: Mechanism of gene network in the treatment of intracerebral hemorrhage by natural plant drugs in Lutong granules
Source: PLoS One. 2022 Nov 28;17(11):e0274639. doi: 10.1371/journal.pone.0274639 (PMC9704616; doi:10.1371/journal.pone.0274639)
Supplement: S1 Data — (ZIP) [file pone.0274639.s001.zip › minimal data/GO+KEGG/R.KEGG/hsa04064.xml]

<?xml version="1.0"?>
<!DOCTYPE pathway SYSTEM "http://www.kegg.jp/kegg/xml/KGML_v0.7.2_.dtd">
<!-- Creation date: Apr 12, 2019 15:43:57 +0900 (GMT+9) -->
<pathway name="path:hsa04064" org="hsa" number="04064"
         title="NF-kappa B signaling pathway"
         image="http://www.kegg.jp/kegg/pathway/hsa/hsa04064.png"
         link="http://www.kegg.jp/kegg-bin/show_pathway?hsa04064">
    <entry id="5" name="path:hsa04060" type="map"
        link="http://www.kegg.jp/dbget-bin/www_bget?hsa04060">
        <graphics name="Cytokine-cytokine receptor interaction" fgcolor="#000000" bgcolor="#FFFFFF"
             type="roundrectangle" x="110" y="662" width="124" height="34"/>
    </entry>
    <entry id="6" name="hsa:598" type="gene"
        link="http://www.kegg.jp/dbget-bin/www_bget?hsa:598">
        <graphics name="BCL2L1, BCL-XL/S, BCL2L, BCLX, Bcl-X, PPP1R52" fgcolor="#000000" bgcolor="#BFFFBF"
             type="rectangle" x="967" y="334" width="46" height="17"/>
    </entry>
    <entry id="7" name="hsa:596" type="gene"
        link="http://www.kegg.jp/dbget-bin/www_bget?hsa:596">
        <graphics name="BCL2, Bcl-2, PPP1R50" fgcolor="#000000" bgcolor="#BFFFBF"
             type="rectangle" x="1019" y="334" width="46" height="17"/>
    </entry>
    <entry id="8" name="hsa:329 hsa:330" type="gene"
        link="http://www.kegg.jp/dbget-bin/www_bget?hsa:329+hsa:330">
        <graphics name="BIRC2, API1, HIAP2, Hiap-2, MIHB, RNF48, c-IAP1, cIAP1..." fgcolor="#000000" bgcolor="#BFFFBF"
             type="rectangle" x="967" y="312" width="46" height="17"/>
    </entry>
    <entry id="9" name="hsa:4792" type="gene"
        link="http://www.kegg.jp/dbget-bin/www_bget?hsa:4792">
        <graphics name="NFKBIA, EDAID2, IKBA, MAD-3, NFKBI" fgcolor="#000000" bgcolor="#BFFFBF"
             type="rectangle" x="723" y="409" width="46" height="17"/>
    </entry>
    <entry id="10" name="hsa:3654 hsa:51135" type="gene"
        link="http://www.kegg.jp/dbget-bin/www_bget?hsa:3654+hsa:51135">
        <graphics name="IRAK1, IRAK, pelle..." fgcolor="#000000" bgcolor="#BFFFBF"
             type="rectangle" x="290" y="271" width="46" height="17"/>
    </entry>
    <entry id="11" name="hsa:4615" type="gene"
        link="http://www.kegg.jp/dbget-bin/www_bget?hsa:4615">
        <graphics name="MYD88, MYD88D" fgcolor="#000000" bgcolor="#BFFFBF"
             type="rectangle" x="290" y="254" width="46" height="17"/>
    </entry>
    <entry id="12" name="hsa:7186 hsa:7188" type="gene"
        link="http://www.kegg.jp/dbget-bin/www_bget?hsa:7186+hsa:7188">
        <graphics name="TRAF2, MGC:45012, RNF117, TRAP, TRAP3..." fgcolor="#000000" bgcolor="#BFFFBF"
             type="rectangle" x="290" y="351" width="46" height="17"/>
    </entry>
    <entry id="13" name="hsa:8737" type="gene"
        link="http://www.kegg.jp/dbget-bin/www_bget?hsa:8737">
        <graphics name="RIPK1, IMD57, RIP, RIP-1, RIP1" fgcolor="#000000" bgcolor="#BFFFBF"
             type="rectangle" x="290" y="317" width="46" height="17"/>
    </entry>
    <entry id="14" name="hsa:8717" type="gene"
        link="http://www.kegg.jp/dbget-bin/www_bget?hsa:8717">
        <graphics name="TRADD, Hs.89862" fgcolor="#000000" bgcolor="#BFFFBF"
             type="rectangle" x="290" y="334" width="46" height="17"/>
    </entry>
    <entry id="15" name="hsa:3554" type="gene"
        link="http://www.kegg.jp/dbget-bin/www_bget?hsa:3554">
        <graphics name="IL1R1, CD121A, D2S1473, IL-1R-alpha, IL1R, IL1RA, P80" fgcolor="#000000" bgcolor="#BFFFBF"
             type="rectangle" x="202" y="269" width="46" height="17"/>
    </entry>
    <entry id="16" name="hsa:7132" type="gene"
        link="http://www.kegg.jp/dbget-bin/www_bget?hsa:7132">
        <graphics name="TNFRSF1A, CD120a, FPF, TBP1, TNF-R, TNF-R-I, TNF-R55, TNFAR, TNFR1, TNFR55, TNFR60, p55, p55-R, p60" fgcolor="#000000" bgcolor="#BFFFBF"
             type="rectangle" x="202" y="333" width="46" height="17"/>
    </entry>
    <entry id="17" name="hsa:3553" type="gene"
        link="http://www.kegg.jp/dbget-bin/www_bget?hsa:3553">
        <graphics name="IL1B, IL-1, IL1-BETA, IL1F2, IL1beta" fgcolor="#000000" bgcolor="#BFFFBF"
             type="rectangle" x="114" y="269" width="46" height="17"/>
    </entry>
    <entry id="18" name="hsa:7124" type="gene"
        link="http://www.kegg.jp/dbget-bin/www_bget?hsa:7124">
        <graphics name="TNF, DIF, TNF-alpha, TNFA, TNFSF2, TNLG1F" fgcolor="#000000" bgcolor="#BFFFBF"
             type="rectangle" x="114" y="334" width="46" height="17"/>
    </entry>
    <entry id="19" name="path:hsa04064" type="map"
        link="http://www.kegg.jp/dbget-bin/www_bget?hsa04064">
        <graphics name="TITLE:NF-kappa B signaling pathway" fgcolor="#000000" bgcolor="#FFFFFF"
             type="roundrectangle" x="178" y="58" width="275" height="25"/>
    </entry>
    <entry id="32" name="hsa:8740" type="gene"
        link="http://www.kegg.jp/dbget-bin/www_bget?hsa:8740">
        <graphics name="TNFSF14, CD258, HVEML, LIGHT, LTg" fgcolor="#000000" bgcolor="#BFFFBF"
             type="rectangle" x="114" y="890" width="46" height="17"/>
    </entry>
    <entry id="33" name="hsa:4055" type="gene"
        link="http://www.kegg.jp/dbget-bin/www_bget?hsa:4055">
        <graphics name="LTBR, D12S370, LT-BETA-R, TNF-R-III, TNFCR, TNFR-RP, TNFR2-RP, TNFR3, TNFRSF3" fgcolor="#000000" bgcolor="#BFFFBF"
             type="rectangle" x="202" y="875" width="46" height="17"/>
    </entry>
    <entry id="34" name="hsa:7186" type="gene"
        link="http://www.kegg.jp/dbget-bin/www_bget?hsa:7186">
        <graphics name="TRAF2, MGC:45012, RNF117, TRAP, TRAP3" fgcolor="#000000" bgcolor="#BFFFBF"
             type="rectangle" x="290" y="894" width="46" height="17"/>
    </entry>
    <entry id="35" name="hsa:7187" type="gene"
        link="http://www.kegg.jp/dbget-bin/www_bget?hsa:7187">
        <graphics name="TRAF3, CAP-1, CAP1, CD40bp, CRAF1, IIAE5, LAP1, RNF118" fgcolor="#000000" bgcolor="#BFFFBF"
             type="rectangle" x="290" y="911" width="46" height="17"/>
    </entry>
    <entry id="36" name="hsa:9020" type="gene"
        link="http://www.kegg.jp/dbget-bin/www_bget?hsa:9020">
        <graphics name="MAP3K14, FTDCR1B, HS, HSNIK, NIK" fgcolor="#000000" bgcolor="#BFFFBF"
             type="rectangle" x="497" y="901" width="46" height="17"/>
    </entry>
    <entry id="37" name="hsa:1147" type="gene"
        link="http://www.kegg.jp/dbget-bin/www_bget?hsa:1147">
        <graphics name="CHUK, IKBKA, IKK-alpha, IKK1, IKKA, NFKBIKA, TCF16" fgcolor="#000000" bgcolor="#BFFFBF"
             type="rectangle" x="591" y="902" width="46" height="17"/>
    </entry>
    <entry id="38" name="hsa:8517" type="gene"
        link="http://www.kegg.jp/dbget-bin/www_bget?hsa:8517">
        <graphics name="IKBKG, AMCBX1, EDAID1, FIP-3, FIP3, Fip3p, IKK-gamma, IKKAP1, IKKG, IMD33, IP, IP1, IP2, IPD2, NEMO, ZC2HC9" fgcolor="#000000" bgcolor="#BFFFBF"
             type="rectangle" x="583" y="375" width="46" height="17"/>
    </entry>
    <entry id="39" name="hsa:1147" type="gene"
        link="http://www.kegg.jp/dbget-bin/www_bget?hsa:1147">
        <graphics name="CHUK, IKBKA, IKK-alpha, IKK1, IKKA, NFKBIKA, TCF16" fgcolor="#000000" bgcolor="#BFFFBF"
             type="rectangle" x="583" y="392" width="46" height="17"/>
    </entry>
    <entry id="40" name="hsa:3551" type="gene"
        link="http://www.kegg.jp/dbget-bin/www_bget?hsa:3551">
        <graphics name="IKBKB, IKK-beta, IKK2, IKKB, IMD15, IMD15A, IMD15B, NFKBIKB" fgcolor="#000000" bgcolor="#BFFFBF"
             type="rectangle" x="583" y="409" width="46" height="17"/>
    </entry>
    <entry id="41" name="hsa:4791" type="gene"
        link="http://www.kegg.jp/dbget-bin/www_bget?hsa:4791">
        <graphics name="NFKB2, CVID10, H2TF1, LYT-10, LYT10, NF-kB2, p100, p49/p100, p52" fgcolor="#000000" bgcolor="#BFFFBF"
             type="rectangle" x="723" y="904" width="46" height="17"/>
    </entry>
    <entry id="42" name="hsa:5971" type="gene"
        link="http://www.kegg.jp/dbget-bin/www_bget?hsa:5971">
        <graphics name="RELB, I-REL, IMD53, IREL, REL-B" fgcolor="#000000" bgcolor="#BFFFBF"
             type="rectangle" x="723" y="921" width="46" height="17"/>
    </entry>
    <entry id="43" name="hsa:4790" type="gene"
        link="http://www.kegg.jp/dbget-bin/www_bget?hsa:4790">
        <graphics name="NFKB1, CVID12, EBP-1, KBF1, NF-kB, NF-kB1, NF-kappa-B1, NF-kappaB, NFKB-p105, NFKB-p50, NFkappaB, p105, p50" fgcolor="#000000" bgcolor="#BFFFBF"
             type="rectangle" x="723" y="442" width="46" height="17"/>
    </entry>
    <entry id="44" name="hsa:5970" type="gene"
        link="http://www.kegg.jp/dbget-bin/www_bget?hsa:5970">
        <graphics name="RELA, CMCU, NFKB3, p65" fgcolor="#000000" bgcolor="#BFFFBF"
             type="rectangle" x="723" y="459" width="46" height="17"/>
    </entry>
    <entry id="51" name="hsa:6885" type="gene"
        link="http://www.kegg.jp/dbget-bin/www_bget?hsa:6885">
        <graphics name="MAP3K7, CSCF, FMD2, MEKK7, TAK1, TGF1a" fgcolor="#000000" bgcolor="#BFFFBF"
             type="rectangle" x="497" y="407" width="46" height="17"/>
    </entry>
    <entry id="52" name="hsa:10673" type="gene"
        link="http://www.kegg.jp/dbget-bin/www_bget?hsa:10673">
        <graphics name="TNFSF13B, BAFF, BLYS, CD257, DTL, TALL-1, TALL1, THANK, TNFSF20, TNLG7A, ZTNF4" fgcolor="#000000" bgcolor="#BFFFBF"
             type="rectangle" x="114" y="962" width="46" height="17"/>
    </entry>
    <entry id="53" name="hsa:115650" type="gene"
        link="http://www.kegg.jp/dbget-bin/www_bget?hsa:115650">
        <graphics name="TNFRSF13C, BAFF-R, BAFFR, BROMIX, CD268, CVID4, prolixin" fgcolor="#000000" bgcolor="#BFFFBF"
             type="rectangle" x="202" y="962" width="46" height="17"/>
    </entry>
    <entry id="54" name="hsa:959" type="gene"
        link="http://www.kegg.jp/dbget-bin/www_bget?hsa:959">
        <graphics name="CD40LG, CD154, CD40L, HIGM1, IGM, IMD3, T-BAM, TNFSF5, TRAP, gp39, hCD40L" fgcolor="#000000" bgcolor="#BFFFBF"
             type="rectangle" x="114" y="710" width="46" height="17"/>
    </entry>
    <entry id="55" name="hsa:958" type="gene"
        link="http://www.kegg.jp/dbget-bin/www_bget?hsa:958">
        <graphics name="CD40, Bp50, CDW40, TNFRSF5, p50" fgcolor="#000000" bgcolor="#BFFFBF"
             type="rectangle" x="202" y="710" width="46" height="17"/>
    </entry>
    <entry id="56" name="ko:K10784 ko:K10785" type="ortholog"
        link="http://www.kegg.jp/dbget-bin/www_bget?K10784+K10785">
        <graphics name="K10784..." fgcolor="#000000" bgcolor="#FFFFFF"
             type="rectangle" x="202" y="138" width="46" height="17"/>
    </entry>
    <entry id="57" name="hsa:102723407" type="gene"
        link="http://www.kegg.jp/dbget-bin/www_bget?hsa:102723407">
        <graphics name="IGH, IGH@, IGHV4, IGHV4-30, IGHV4-b, IGVH, IGVH4-39, IGVH4-b, IGVH4b, IgA, IgT, ighv" fgcolor="#000000" bgcolor="#BFFFBF"
             type="rectangle" x="202" y="201" width="46" height="17"/>
    </entry>
    <entry id="58" name="hsa:5335" type="gene"
        link="http://www.kegg.jp/dbget-bin/www_bget?hsa:5335">
        <graphics name="PLCG1, NCKAP3, PLC-II, PLC1, PLC148, PLCgamma1" fgcolor="#000000" bgcolor="#BFFFBF"
             type="rectangle" x="399" y="138" width="46" height="17"/>
    </entry>
    <entry id="59" name="hsa:5579" type="gene"
        link="http://www.kegg.jp/dbget-bin/www_bget?hsa:5579">
        <graphics name="PRKCB, PKC-beta, PKCB, PKCI(2), PKCbeta, PRKCB1, PRKCB2" fgcolor="#000000" bgcolor="#BFFFBF"
             type="rectangle" x="560" y="195" width="46" height="17"/>
    </entry>
    <entry id="60" name="hsa:5588" type="gene"
        link="http://www.kegg.jp/dbget-bin/www_bget?hsa:5588">
        <graphics name="PRKCQ, PRKCT, nPKC-theta" fgcolor="#000000" bgcolor="#BFFFBF"
             type="rectangle" x="578" y="139" width="46" height="17"/>
    </entry>
    <entry id="61" name="hsa:29775 hsa:79092 hsa:84433" type="gene"
        link="http://www.kegg.jp/dbget-bin/www_bget?hsa:29775+hsa:79092+hsa:84433">
        <graphics name="CARD10, BIMP1, CARMA3..." fgcolor="#000000" bgcolor="#BFFFBF"
             type="rectangle" x="583" y="263" width="46" height="17"/>
    </entry>
    <entry id="62" name="hsa:8915" type="gene"
        link="http://www.kegg.jp/dbget-bin/www_bget?hsa:8915">
        <graphics name="BCL10, CARMEN, CIPER, CLAP, IMD37, c-E10, mE10" fgcolor="#000000" bgcolor="#BFFFBF"
             type="rectangle" x="583" y="280" width="46" height="17"/>
    </entry>
    <entry id="63" name="hsa:10892" type="gene"
        link="http://www.kegg.jp/dbget-bin/www_bget?hsa:10892">
        <graphics name="MALT1, IMD12, MLT, MLT1, PCASP1" fgcolor="#000000" bgcolor="#BFFFBF"
             type="rectangle" x="583" y="297" width="46" height="17"/>
    </entry>
    <entry id="70" name="hsa:7187" type="gene"
        link="http://www.kegg.jp/dbget-bin/www_bget?hsa:7187">
        <graphics name="TRAF3, CAP-1, CAP1, CD40bp, CRAF1, IIAE5, LAP1, RNF118" fgcolor="#000000" bgcolor="#BFFFBF"
             type="rectangle" x="290" y="718" width="46" height="17"/>
    </entry>
    <entry id="73" name="hsa:4791" type="gene"
        link="http://www.kegg.jp/dbget-bin/www_bget?hsa:4791">
        <graphics name="NFKB2, CVID10, H2TF1, LYT-10, LYT10, NF-kB2, p100, p49/p100, p52" fgcolor="#000000" bgcolor="#BFFFBF"
             type="rectangle" x="817" y="898" width="46" height="17"/>
    </entry>
    <entry id="77" name="hsa:7186" type="gene"
        link="http://www.kegg.jp/dbget-bin/www_bget?hsa:7186">
        <graphics name="TRAF2, MGC:45012, RNF117, TRAP, TRAP3" fgcolor="#000000" bgcolor="#BFFFBF"
             type="rectangle" x="290" y="953" width="46" height="17"/>
    </entry>
    <entry id="78" name="hsa:7187" type="gene"
        link="http://www.kegg.jp/dbget-bin/www_bget?hsa:7187">
        <graphics name="TRAF3, CAP-1, CAP1, CD40bp, CRAF1, IIAE5, LAP1, RNF118" fgcolor="#000000" bgcolor="#BFFFBF"
             type="rectangle" x="290" y="970" width="46" height="17"/>
    </entry>
    <entry id="83" name="cpd:C00165" type="compound"
        link="http://www.kegg.jp/dbget-bin/www_bget?C00165">
        <graphics name="C00165" fgcolor="#000000" bgcolor="#FFFFFF"
             type="circle" x="460" y="115" width="8" height="8"/>
    </entry>
    <entry id="84" name="cpd:C01245" type="compound"
        link="http://www.kegg.jp/dbget-bin/www_bget?C01245">
        <graphics name="C01245" fgcolor="#000000" bgcolor="#FFFFFF"
             type="circle" x="460" y="157" width="8" height="8"/>
    </entry>
    <entry id="85" name="cpd:C00076" type="compound"
        link="http://www.kegg.jp/dbget-bin/www_bget?C00076">
        <graphics name="C00076" fgcolor="#000000" bgcolor="#FFFFFF"
             type="circle" x="509" y="157" width="8" height="8"/>
    </entry>
    <entry id="88" name="hsa:7189" type="gene"
        link="http://www.kegg.jp/dbget-bin/www_bget?hsa:7189">
        <graphics name="TRAF6, MGC:3310, RNF85" fgcolor="#000000" bgcolor="#BFFFBF"
             type="rectangle" x="290" y="690" width="46" height="17"/>
    </entry>
    <entry id="92" name="hsa:4792" type="gene"
        link="http://www.kegg.jp/dbget-bin/www_bget?hsa:4792">
        <graphics name="NFKBIA, EDAID2, IKBA, MAD-3, NFKBI" fgcolor="#000000" bgcolor="#BFFFBF"
             type="rectangle" x="1019" y="479" width="46" height="17"/>
    </entry>
    <entry id="93" name="hsa:7128" type="gene"
        link="http://www.kegg.jp/dbget-bin/www_bget?hsa:7128">
        <graphics name="TNFAIP3, A20, AISBL, OTUD7C, TNFA1P2" fgcolor="#000000" bgcolor="#BFFFBF"
             type="rectangle" x="967" y="479" width="46" height="17"/>
    </entry>
    <entry id="94" name="hsa:7185 hsa:7186" type="gene"
        link="http://www.kegg.jp/dbget-bin/www_bget?hsa:7185+hsa:7186">
        <graphics name="TRAF1, EBI6, MGC:10353..." fgcolor="#000000" bgcolor="#BFFFBF"
             type="rectangle" x="967" y="356" width="46" height="17"/>
    </entry>
    <entry id="95" name="hsa:3576" type="gene"
        link="http://www.kegg.jp/dbget-bin/www_bget?hsa:3576">
        <graphics name="CXCL8, GCP-1, GCP1, IL8, LECT, LUCT, LYNAP, MDNCF, MONAP, NAF, NAP-1, NAP1" fgcolor="#000000" bgcolor="#BFFFBF"
             type="rectangle" x="967" y="433" width="46" height="17"/>
    </entry>
    <entry id="96" name="hsa:6357" type="gene"
        link="http://www.kegg.jp/dbget-bin/www_bget?hsa:6357">
        <graphics name="CCL13, CKb10, MCP-4, NCC-1, NCC1, SCYA13, SCYL1" fgcolor="#000000" bgcolor="#BFFFBF"
             type="rectangle" x="966" y="867" width="46" height="17"/>
    </entry>
    <entry id="97" name="hsa:6387" type="gene"
        link="http://www.kegg.jp/dbget-bin/www_bget?hsa:6387">
        <graphics name="CXCL12, IRH, PBSF, SCYB12, SDF1, TLSF, TPAR1, SDF1A, SDF1B" fgcolor="#000000" bgcolor="#BFFFBF"
             type="rectangle" x="966" y="921" width="46" height="17"/>
    </entry>
    <entry id="99" name="hsa:8792" type="gene"
        link="http://www.kegg.jp/dbget-bin/www_bget?hsa:8792">
        <graphics name="TNFRSF11A, CD265, FEO, LOH18CR1, ODFR, OFE, OPTB7, OSTS, PDB2, RANK, TRANCER" fgcolor="#000000" bgcolor="#BFFFBF"
             type="rectangle" x="202" y="769" width="46" height="17"/>
    </entry>
    <entry id="100" name="hsa:8600" type="gene"
        link="http://www.kegg.jp/dbget-bin/www_bget?hsa:8600">
        <graphics name="TNFSF11, CD254, ODF, OPGL, OPTB2, RANKL, TNLG6B, TRANCE, hRANKL2, sOdf" fgcolor="#000000" bgcolor="#BFFFBF"
             type="rectangle" x="114" y="769" width="46" height="17"/>
    </entry>
    <entry id="102" name="hsa:7099" type="gene"
        link="http://www.kegg.jp/dbget-bin/www_bget?hsa:7099">
        <graphics name="TLR4, ARMD10, CD284, TLR-4, TOLL" fgcolor="#000000" bgcolor="#BFFFBF"
             type="rectangle" x="202" y="568" width="46" height="17"/>
    </entry>
    <entry id="103" name="path:hsa04660" type="map"
        link="http://www.kegg.jp/dbget-bin/www_bget?hsa04660">
        <graphics name="T cell receptor signaling pathway" fgcolor="#000000" bgcolor="#FFFFFF"
             type="roundrectangle" x="666" y="133" width="117" height="34"/>
    </entry>
    <entry id="104" name="path:hsa04662" type="map"
        link="http://www.kegg.jp/dbget-bin/www_bget?hsa04662">
        <graphics name="B cell receptor signaling pathway" fgcolor="#000000" bgcolor="#FFFFFF"
             type="roundrectangle" x="665" y="192" width="117" height="34"/>
    </entry>
    <entry id="105" name="path:hsa04380" type="map"
        link="http://www.kegg.jp/dbget-bin/www_bget?hsa04380">
        <graphics name="Osteoclast differentiation" fgcolor="#000000" bgcolor="#FFFFFF"
             type="roundrectangle" x="284" y="809" width="117" height="34"/>
    </entry>
    <entry id="106" name="path:hsa04210" type="map"
        link="http://www.kegg.jp/dbget-bin/www_bget?hsa04210">
        <graphics name="Apoptosis" fgcolor="#000000" bgcolor="#FFFFFF"
             type="roundrectangle" x="382" y="243" width="92" height="25"/>
    </entry>
    <entry id="107" name="path:hsa04620" type="map"
        link="http://www.kegg.jp/dbget-bin/www_bget?hsa04620">
        <graphics name="Toll-like receptor signaling pathway" fgcolor="#000000" bgcolor="#FFFFFF"
             type="roundrectangle" x="311" y="638" width="117" height="34"/>
    </entry>
    <entry id="108" name="path:hsa03050" type="map"
        link="http://www.kegg.jp/dbget-bin/www_bget?hsa03050">
        <graphics name="Proteasome" fgcolor="#000000" bgcolor="#FFFFFF"
             type="roundrectangle" x="785" y="332" width="92" height="25"/>
    </entry>
    <entry id="109" name="path:hsa04120" type="map"
        link="http://www.kegg.jp/dbget-bin/www_bget?hsa04120">
        <graphics name="Ubiquitin mediated proteolysis" fgcolor="#000000" bgcolor="#FFFFFF"
             type="roundrectangle" x="789" y="372" width="117" height="34"/>
    </entry>
    <entry id="114" name="hsa:10454 hsa:23118 hsa:257397" type="gene"
        link="http://www.kegg.jp/dbget-bin/www_bget?hsa:10454+hsa:23118+hsa:257397">
        <graphics name="TAB1, 3'-Tab1, MAP3K7IP1..." fgcolor="#000000" bgcolor="#BFFFBF"
             type="rectangle" x="497" y="424" width="46" height="17"/>
    </entry>
    <entry id="116" name="hsa:23586" type="gene"
        link="http://www.kegg.jp/dbget-bin/www_bget?hsa:23586">
        <graphics name="DDX58, RIG-I, RIG1, RIGI, RLR-1, SGMRT2" fgcolor="#000000" bgcolor="#BFFFBF"
             type="rectangle" x="290" y="476" width="46" height="17"/>
    </entry>
    <entry id="117" name="hsa:7186 hsa:7189" type="gene"
        link="http://www.kegg.jp/dbget-bin/www_bget?hsa:7186+hsa:7189">
        <graphics name="TRAF2, MGC:45012, RNF117, TRAP, TRAP3..." fgcolor="#000000" bgcolor="#BFFFBF"
             type="rectangle" x="366" y="476" width="46" height="17"/>
    </entry>
    <entry id="120" name="path:hsa04622" type="map"
        link="http://www.kegg.jp/dbget-bin/www_bget?hsa04622">
        <graphics name="RIG-I-like receptor signaling pathway" fgcolor="#000000" bgcolor="#FFFFFF"
             type="roundrectangle" x="759" y="557" width="117" height="34"/>
    </entry>
    <entry id="121" name="hsa:7189" type="gene"
        link="http://www.kegg.jp/dbget-bin/www_bget?hsa:7189">
        <graphics name="TRAF6, MGC:3310, RNF85" fgcolor="#000000" bgcolor="#BFFFBF"
             type="rectangle" x="290" y="288" width="46" height="17"/>
    </entry>
    <entry id="122" name="hsa:114609" type="gene"
        link="http://www.kegg.jp/dbget-bin/www_bget?hsa:114609">
        <graphics name="TIRAP, BACTS1, Mal, MyD88-2, wyatt" fgcolor="#000000" bgcolor="#BFFFBF"
             type="rectangle" x="290" y="530" width="46" height="17"/>
    </entry>
    <entry id="123" name="hsa:4615" type="gene"
        link="http://www.kegg.jp/dbget-bin/www_bget?hsa:4615">
        <graphics name="MYD88, MYD88D" fgcolor="#000000" bgcolor="#BFFFBF"
             type="rectangle" x="290" y="547" width="46" height="17"/>
    </entry>
    <entry id="124" name="hsa:3654 hsa:51135" type="gene"
        link="http://www.kegg.jp/dbget-bin/www_bget?hsa:3654+hsa:51135">
        <graphics name="IRAK1, IRAK, pelle..." fgcolor="#000000" bgcolor="#BFFFBF"
             type="rectangle" x="367" y="530" width="46" height="17"/>
    </entry>
    <entry id="125" name="hsa:7189" type="gene"
        link="http://www.kegg.jp/dbget-bin/www_bget?hsa:7189">
        <graphics name="TRAF6, MGC:3310, RNF85" fgcolor="#000000" bgcolor="#BFFFBF"
             type="rectangle" x="367" y="547" width="46" height="17"/>
    </entry>
    <entry id="126" name="hsa:353376" type="gene"
        link="http://www.kegg.jp/dbget-bin/www_bget?hsa:353376">
        <graphics name="TICAM2, MyD88-4, TICAM-2, TIRAP3, TIRP, TRAM" fgcolor="#000000" bgcolor="#BFFFBF"
             type="rectangle" x="290" y="580" width="46" height="17"/>
    </entry>
    <entry id="127" name="hsa:148022" type="gene"
        link="http://www.kegg.jp/dbget-bin/www_bget?hsa:148022">
        <graphics name="TICAM1, IIAE6, MyD88-3, PRVTIRB, TICAM-1, TRIF" fgcolor="#000000" bgcolor="#BFFFBF"
             type="rectangle" x="290" y="597" width="46" height="17"/>
    </entry>
    <entry id="128" name="hsa:8737" type="gene"
        link="http://www.kegg.jp/dbget-bin/www_bget?hsa:8737">
        <graphics name="RIPK1, IMD57, RIP, RIP-1, RIP1" fgcolor="#000000" bgcolor="#BFFFBF"
             type="rectangle" x="367" y="580" width="46" height="17"/>
    </entry>
    <entry id="129" name="hsa:7189" type="gene"
        link="http://www.kegg.jp/dbget-bin/www_bget?hsa:7189">
        <graphics name="TRAF6, MGC:3310, RNF85" fgcolor="#000000" bgcolor="#BFFFBF"
             type="rectangle" x="367" y="597" width="46" height="17"/>
    </entry>
    <entry id="136" name="hsa:7535" type="gene"
        link="http://www.kegg.jp/dbget-bin/www_bget?hsa:7535">
        <graphics name="ZAP70, ADMIO2, IMD48, SRK, STCD, STD, TZK, ZAP-70" fgcolor="#000000" bgcolor="#BFFFBF"
             type="rectangle" x="248" y="138" width="46" height="17"/>
    </entry>
    <entry id="137" name="hsa:27040" type="gene"
        link="http://www.kegg.jp/dbget-bin/www_bget?hsa:27040">
        <graphics name="LAT, IMD52, LAT1, pp36" fgcolor="#000000" bgcolor="#BFFFBF"
             type="rectangle" x="320" y="138" width="46" height="17"/>
    </entry>
    <entry id="139" name="hsa:23643" type="gene"
        link="http://www.kegg.jp/dbget-bin/www_bget?hsa:23643">
        <graphics name="LY96, ESOP-1, MD-2, MD2, ly-96" fgcolor="#000000" bgcolor="#BFFFBF"
             type="rectangle" x="156" y="558" width="46" height="17"/>
    </entry>
    <entry id="140" name="hsa:929" type="gene"
        link="http://www.kegg.jp/dbget-bin/www_bget?hsa:929">
        <graphics name="CD14" fgcolor="#000000" bgcolor="#BFFFBF"
             type="rectangle" x="202" y="524" width="46" height="17"/>
    </entry>
    <entry id="141" name="hsa:3929" type="gene"
        link="http://www.kegg.jp/dbget-bin/www_bget?hsa:3929">
        <graphics name="LBP, BPIFD2" fgcolor="#000000" bgcolor="#BFFFBF"
             type="rectangle" x="134" y="509" width="46" height="17"/>
    </entry>
    <entry id="144" name="hsa:7189" type="gene"
        link="http://www.kegg.jp/dbget-bin/www_bget?hsa:7189">
        <graphics name="TRAF6, MGC:3310, RNF85" fgcolor="#000000" bgcolor="#BFFFBF"
             type="rectangle" x="290" y="761" width="46" height="17"/>
    </entry>
    <entry id="145" name="hsa:7186" type="gene"
        link="http://www.kegg.jp/dbget-bin/www_bget?hsa:7186">
        <graphics name="TRAF2, MGC:45012, RNF117, TRAP, TRAP3" fgcolor="#000000" bgcolor="#BFFFBF"
             type="rectangle" x="290" y="778" width="46" height="17"/>
    </entry>
    <entry id="149" name="hsa:4792" type="gene"
        link="http://www.kegg.jp/dbget-bin/www_bget?hsa:4792">
        <graphics name="NFKBIA, EDAID2, IKBA, MAD-3, NFKBI" fgcolor="#000000" bgcolor="#BFFFBF"
             type="rectangle" x="723" y="611" width="46" height="17"/>
    </entry>
    <entry id="150" name="hsa:4790" type="gene"
        link="http://www.kegg.jp/dbget-bin/www_bget?hsa:4790">
        <graphics name="NFKB1, CVID12, EBP-1, KBF1, NF-kB, NF-kB1, NF-kappa-B1, NF-kappaB, NFKB-p105, NFKB-p50, NFkappaB, p105, p50" fgcolor="#000000" bgcolor="#BFFFBF"
             type="rectangle" x="723" y="644" width="46" height="17"/>
    </entry>
    <entry id="151" name="hsa:5970" type="gene"
        link="http://www.kegg.jp/dbget-bin/www_bget?hsa:5970">
        <graphics name="RELA, CMCU, NFKB3, p65" fgcolor="#000000" bgcolor="#BFFFBF"
             type="rectangle" x="723" y="661" width="46" height="17"/>
    </entry>
    <entry id="152" name="hsa:4792" type="gene"
        link="http://www.kegg.jp/dbget-bin/www_bget?hsa:4792">
        <graphics name="NFKBIA, EDAID2, IKBA, MAD-3, NFKBI" fgcolor="#000000" bgcolor="#BFFFBF"
             type="rectangle" x="723" y="724" width="46" height="17"/>
    </entry>
    <entry id="153" name="hsa:4790" type="gene"
        link="http://www.kegg.jp/dbget-bin/www_bget?hsa:4790">
        <graphics name="NFKB1, CVID12, EBP-1, KBF1, NF-kB, NF-kB1, NF-kappa-B1, NF-kappaB, NFKB-p105, NFKB-p50, NFkappaB, p105, p50" fgcolor="#000000" bgcolor="#BFFFBF"
             type="rectangle" x="723" y="756" width="46" height="17"/>
    </entry>
    <entry id="154" name="hsa:5970" type="gene"
        link="http://www.kegg.jp/dbget-bin/www_bget?hsa:5970">
        <graphics name="RELA, CMCU, NFKB3, p65" fgcolor="#000000" bgcolor="#BFFFBF"
             type="rectangle" x="723" y="773" width="46" height="17"/>
    </entry>
    <entry id="166" name="hsa:1457 hsa:1459 hsa:1460 hsa:283106" type="gene"
        link="http://www.kegg.jp/dbget-bin/www_bget?hsa:1457+hsa:1459+hsa:1460+hsa:283106">
        <graphics name="CSNK2A1, CK2A1, CKII, Cka1, Cka2, OCNDS..." fgcolor="#000000" bgcolor="#BFFFBF"
             type="rectangle" x="652" y="724" width="46" height="17"/>
    </entry>
    <entry id="169" name="hsa:5328" type="gene"
        link="http://www.kegg.jp/dbget-bin/www_bget?hsa:5328">
        <graphics name="PLAU, ATF, BDPLT5, QPD, UPA, URK, u-PA" fgcolor="#000000" bgcolor="#BFFFBF"
             type="rectangle" x="999" y="645" width="46" height="17"/>
    </entry>
    <entry id="170" name="hsa:598" type="gene"
        link="http://www.kegg.jp/dbget-bin/www_bget?hsa:598">
        <graphics name="BCL2L1, BCL-XL/S, BCL2L, BCLX, Bcl-X, PPP1R52" fgcolor="#000000" bgcolor="#BFFFBF"
             type="rectangle" x="999" y="681" width="46" height="17"/>
    </entry>
    <entry id="173" name="hsa:598" type="gene"
        link="http://www.kegg.jp/dbget-bin/www_bget?hsa:598">
        <graphics name="BCL2L1, BCL-XL/S, BCL2L, BCLX, Bcl-X, PPP1R52" fgcolor="#000000" bgcolor="#BFFFBF"
             type="rectangle" x="999" y="755" width="46" height="17"/>
    </entry>
    <entry id="174" name="hsa:597" type="gene"
        link="http://www.kegg.jp/dbget-bin/www_bget?hsa:597">
        <graphics name="BCL2A1, ACC-1, ACC-2, ACC1, ACC2, BCL2L5, BFL1, GRS, HBPA1" fgcolor="#000000" bgcolor="#BFFFBF"
             type="rectangle" x="999" y="778" width="46" height="17"/>
    </entry>
    <entry id="178" name="hsa:5336" type="gene"
        link="http://www.kegg.jp/dbget-bin/www_bget?hsa:5336">
        <graphics name="PLCG2, APLAID, FCAS3, PLC-IV, PLC-gamma-2" fgcolor="#000000" bgcolor="#BFFFBF"
             type="rectangle" x="399" y="193" width="46" height="17"/>
    </entry>
    <entry id="183" name="cpd:C00165" type="compound"
        link="http://www.kegg.jp/dbget-bin/www_bget?C00165">
        <graphics name="C00165" fgcolor="#000000" bgcolor="#FFFFFF"
             type="circle" x="460" y="173" width="8" height="8"/>
    </entry>
    <entry id="184" name="cpd:C01245" type="compound"
        link="http://www.kegg.jp/dbget-bin/www_bget?C01245">
        <graphics name="C01245" fgcolor="#000000" bgcolor="#FFFFFF"
             type="circle" x="460" y="216" width="8" height="8"/>
    </entry>
    <entry id="185" name="cpd:C00076" type="compound"
        link="http://www.kegg.jp/dbget-bin/www_bget?C00076">
        <graphics name="C00076" fgcolor="#000000" bgcolor="#FFFFFF"
             type="circle" x="506" y="216" width="8" height="8"/>
    </entry>
    <entry id="188" name="hsa:6850" type="gene"
        link="http://www.kegg.jp/dbget-bin/www_bget?hsa:6850">
        <graphics name="SYK, p72-Syk" fgcolor="#000000" bgcolor="#BFFFBF"
             type="rectangle" x="248" y="201" width="46" height="17"/>
    </entry>
    <entry id="189" name="hsa:4067" type="gene"
        link="http://www.kegg.jp/dbget-bin/www_bget?hsa:4067">
        <graphics name="LYN, JTK8, p53Lyn, p56Lyn" fgcolor="#000000" bgcolor="#BFFFBF"
             type="rectangle" x="242" y="218" width="46" height="17"/>
    </entry>
    <entry id="190" name="hsa:695" type="gene"
        link="http://www.kegg.jp/dbget-bin/www_bget?hsa:695">
        <graphics name="BTK, AGMX1, AT, ATK, BPK, IGHD3, IMD1, PSCTK1, XLA" fgcolor="#000000" bgcolor="#BFFFBF"
             type="rectangle" x="320" y="201" width="46" height="17"/>
    </entry>
    <entry id="192" name="hsa:3932" type="gene"
        link="http://www.kegg.jp/dbget-bin/www_bget?hsa:3932">
        <graphics name="LCK, IMD22, LSK, YT16, p56lck, pp58lck" fgcolor="#000000" bgcolor="#BFFFBF"
             type="rectangle" x="242" y="121" width="46" height="17"/>
    </entry>
    <entry id="193" name="hsa:29760" type="gene"
        link="http://www.kegg.jp/dbget-bin/www_bget?hsa:29760">
        <graphics name="BLNK, AGM4, BASH, BLNK-S, LY57, SLP-65, SLP65, bca" fgcolor="#000000" bgcolor="#BFFFBF"
             type="rectangle" x="320" y="184" width="46" height="17"/>
    </entry>
    <entry id="194" name="hsa:7186" type="gene"
        link="http://www.kegg.jp/dbget-bin/www_bget?hsa:7186">
        <graphics name="TRAF2, MGC:45012, RNF117, TRAP, TRAP3" fgcolor="#000000" bgcolor="#BFFFBF"
             type="rectangle" x="290" y="735" width="46" height="17"/>
    </entry>
    <entry id="197" name="hsa:472" type="gene"
        link="http://www.kegg.jp/dbget-bin/www_bget?hsa:472">
        <graphics name="ATM, AT1, ATA, ATC, ATD, ATDC, ATE, TEL1, TELO1" fgcolor="#000000" bgcolor="#BFFFBF"
             type="rectangle" x="967" y="157" width="46" height="17"/>
    </entry>
    <entry id="198" name="hsa:8517" type="gene"
        link="http://www.kegg.jp/dbget-bin/www_bget?hsa:8517">
        <graphics name="IKBKG, AMCBX1, EDAID1, FIP-3, FIP3, Fip3p, IKK-gamma, IKKAP1, IKKG, IMD33, IP, IP1, IP2, IPD2, NEMO, ZC2HC9" fgcolor="#000000" bgcolor="#BFFFBF"
             type="rectangle" x="967" y="174" width="46" height="17"/>
    </entry>
    <entry id="200" name="hsa:142" type="gene"
        link="http://www.kegg.jp/dbget-bin/www_bget?hsa:142">
        <graphics name="PARP1, ADPRT, ADPRT_1, ADPRT1, ARTD1, PARP, PARP-1, PPOL, pADPRT-1" fgcolor="#000000" bgcolor="#BFFFBF"
             type="rectangle" x="1070" y="140" width="46" height="17"/>
    </entry>
    <entry id="201" name="hsa:51588" type="gene"
        link="http://www.kegg.jp/dbget-bin/www_bget?hsa:51588">
        <graphics name="PIAS4, PIAS-gamma, PIASY, Piasg, ZMIZ6" fgcolor="#000000" bgcolor="#BFFFBF"
             type="rectangle" x="1070" y="157" width="46" height="17"/>
    </entry>
    <entry id="202" name="hsa:7329" type="gene"
        link="http://www.kegg.jp/dbget-bin/www_bget?hsa:7329">
        <graphics name="UBE2I, C358B7.1, P18, UBC9" fgcolor="#000000" bgcolor="#BFFFBF"
             type="rectangle" x="1070" y="174" width="46" height="17"/>
    </entry>
    <entry id="204" name="hsa:8517" type="gene"
        link="http://www.kegg.jp/dbget-bin/www_bget?hsa:8517">
        <graphics name="IKBKG, AMCBX1, EDAID1, FIP-3, FIP3, Fip3p, IKK-gamma, IKKAP1, IKKG, IMD33, IP, IP1, IP2, IPD2, NEMO, ZC2HC9" fgcolor="#000000" bgcolor="#BFFFBF"
             type="rectangle" x="799" y="228" width="46" height="17"/>
    </entry>
    <entry id="207" name="hsa:8837" type="gene"
        link="http://www.kegg.jp/dbget-bin/www_bget?hsa:8837">
        <graphics name="CFLAR, CASH, CASP8AP1, CLARP, Casper, FLAME, FLAME-1, FLAME1, FLIP, I-FLICE, MRIT, c-FLIP, c-FLIPL, c-FLIPR, c-FLIPS, cFLIP" fgcolor="#000000" bgcolor="#BFFFBF"
             type="rectangle" x="1019" y="312" width="46" height="17"/>
    </entry>
    <entry id="208" name="hsa:597" type="gene"
        link="http://www.kegg.jp/dbget-bin/www_bget?hsa:597">
        <graphics name="BCL2A1, ACC-1, ACC-2, ACC1, ACC2, BCL2L5, BFL1, GRS, HBPA1" fgcolor="#000000" bgcolor="#BFFFBF"
             type="rectangle" x="1019" y="356" width="46" height="17"/>
    </entry>
    <entry id="209" name="hsa:331" type="gene"
        link="http://www.kegg.jp/dbget-bin/www_bget?hsa:331">
        <graphics name="XIAP, API3, BIRC4, IAP-3, ILP1, MIHA, XLP2, hIAP-3, hIAP3" fgcolor="#000000" bgcolor="#BFFFBF"
             type="rectangle" x="1071" y="312" width="46" height="17"/>
    </entry>
    <entry id="210" name="hsa:10912 hsa:1647 hsa:4616" type="gene"
        link="http://www.kegg.jp/dbget-bin/www_bget?hsa:10912+hsa:1647+hsa:4616">
        <graphics name="GADD45G, CR6, DDIT2, GADD45gamma, GRP17..." fgcolor="#000000" bgcolor="#BFFFBF"
             type="rectangle" x="1071" y="334" width="46" height="17"/>
    </entry>
    <entry id="211" name="hsa:329 hsa:330" type="gene"
        link="http://www.kegg.jp/dbget-bin/www_bget?hsa:329+hsa:330">
        <graphics name="BIRC2, API1, HIAP2, Hiap-2, MIHB, RNF48, c-IAP1, cIAP1..." fgcolor="#000000" bgcolor="#BFFFBF"
             type="rectangle" x="360" y="705" width="46" height="17"/>
    </entry>
    <entry id="212" name="hsa:329 hsa:330" type="gene"
        link="http://www.kegg.jp/dbget-bin/www_bget?hsa:329+hsa:330">
        <graphics name="BIRC2, API1, HIAP2, Hiap-2, MIHB, RNF48, c-IAP1, cIAP1..." fgcolor="#000000" bgcolor="#BFFFBF"
             type="rectangle" x="403" y="971" width="46" height="17"/>
    </entry>
    <entry id="213" name="hsa:329 hsa:330" type="gene"
        link="http://www.kegg.jp/dbget-bin/www_bget?hsa:329+hsa:330">
        <graphics name="BIRC2, API1, HIAP2, Hiap-2, MIHB, RNF48, c-IAP1, cIAP1..." fgcolor="#000000" bgcolor="#BFFFBF"
             type="rectangle" x="367" y="303" width="46" height="17"/>
    </entry>
    <entry id="222" name="hsa:7706" type="gene"
        link="http://www.kegg.jp/dbget-bin/www_bget?hsa:7706">
        <graphics name="TRIM25, EFP, RNF147, Z147, ZNF147" fgcolor="#000000" bgcolor="#BFFFBF"
             type="rectangle" x="366" y="453" width="46" height="17"/>
    </entry>
    <entry id="224" name="path:hsa04020" type="map"
        link="http://www.kegg.jp/dbget-bin/www_bget?hsa04020">
        <graphics name="Calcium signaling pathway" fgcolor="#000000" bgcolor="#FFFFFF"
             type="roundrectangle" x="553" y="92" width="117" height="34"/>
    </entry>
    <entry id="225" name="hsa:8517" type="gene"
        link="http://www.kegg.jp/dbget-bin/www_bget?hsa:8517">
        <graphics name="IKBKG, AMCBX1, EDAID1, FIP-3, FIP3, Fip3p, IKK-gamma, IKKAP1, IKKG, IMD33, IP, IP1, IP2, IPD2, NEMO, ZC2HC9" fgcolor="#000000" bgcolor="#BFFFBF"
             type="rectangle" x="967" y="226" width="46" height="17"/>
    </entry>
    <entry id="226" name="hsa:55367" type="gene"
        link="http://www.kegg.jp/dbget-bin/www_bget?hsa:55367">
        <graphics name="PIDD1, LRDD, PIDD" fgcolor="#000000" bgcolor="#BFFFBF"
             type="rectangle" x="967" y="243" width="46" height="17"/>
    </entry>
    <entry id="227" name="hsa:8737" type="gene"
        link="http://www.kegg.jp/dbget-bin/www_bget?hsa:8737">
        <graphics name="RIPK1, IMD57, RIP, RIP-1, RIP1" fgcolor="#000000" bgcolor="#BFFFBF"
             type="rectangle" x="967" y="260" width="46" height="17"/>
    </entry>
    <entry id="229" name="hsa:7186" type="gene"
        link="http://www.kegg.jp/dbget-bin/www_bget?hsa:7186">
        <graphics name="TRAF2, MGC:45012, RNF117, TRAP, TRAP3" fgcolor="#000000" bgcolor="#BFFFBF"
             type="rectangle" x="290" y="845" width="46" height="17"/>
    </entry>
    <entry id="230" name="hsa:7188" type="gene"
        link="http://www.kegg.jp/dbget-bin/www_bget?hsa:7188">
        <graphics name="TRAF5, MGC:39780, RNF84" fgcolor="#000000" bgcolor="#BFFFBF"
             type="rectangle" x="290" y="862" width="46" height="17"/>
    </entry>
    <entry id="233" name="hsa:9020" type="gene"
        link="http://www.kegg.jp/dbget-bin/www_bget?hsa:9020">
        <graphics name="MAP3K14, FTDCR1B, HS, HSNIK, NIK" fgcolor="#000000" bgcolor="#BFFFBF"
             type="rectangle" x="360" y="853" width="46" height="17"/>
    </entry>
    <entry id="234" name="hsa:3553" type="gene"
        link="http://www.kegg.jp/dbget-bin/www_bget?hsa:3553">
        <graphics name="IL1B, IL-1, IL1-BETA, IL1F2, IL1beta" fgcolor="#000000" bgcolor="#BFFFBF"
             type="rectangle" x="967" y="456" width="46" height="17"/>
    </entry>
    <entry id="235" name="hsa:5743" type="gene"
        link="http://www.kegg.jp/dbget-bin/www_bget?hsa:5743">
        <graphics name="PTGS2, COX-2, COX2, GRIPGHS, PGG/HS, PGHS-2, PHS-2, hCox-2" fgcolor="#000000" bgcolor="#BFFFBF"
             type="rectangle" x="967" y="503" width="46" height="17"/>
    </entry>
    <entry id="236" name="hsa:7124" type="gene"
        link="http://www.kegg.jp/dbget-bin/www_bget?hsa:7124">
        <graphics name="TNF, DIF, TNF-alpha, TNFA, TNFSF2, TNLG1F" fgcolor="#000000" bgcolor="#BFFFBF"
             type="rectangle" x="1019" y="456" width="46" height="17"/>
    </entry>
    <entry id="237" name="hsa:388372 hsa:6351 hsa:9560" type="gene"
        link="http://www.kegg.jp/dbget-bin/www_bget?hsa:388372+hsa:6351+hsa:9560">
        <graphics name="CCL4L1, AT744.2, CCL4L, LAG-1, LAG1, MIP-1-beta, SCYA4L, SCYA4L1, SCYA4L2..." fgcolor="#000000" bgcolor="#BFFFBF"
             type="rectangle" x="967" y="556" width="46" height="17"/>
    </entry>
    <entry id="238" name="hsa:7412" type="gene"
        link="http://www.kegg.jp/dbget-bin/www_bget?hsa:7412">
        <graphics name="VCAM1, CD106, INCAM-100" fgcolor="#000000" bgcolor="#BFFFBF"
             type="rectangle" x="1071" y="556" width="46" height="17"/>
    </entry>
    <entry id="239" name="hsa:2919 hsa:2920 hsa:2921" type="gene"
        link="http://www.kegg.jp/dbget-bin/www_bget?hsa:2919+hsa:2920+hsa:2921">
        <graphics name="CXCL1, FSP, GRO1, GROa, MGSA, MGSA-a, NAP-3, SCYB1..." fgcolor="#000000" bgcolor="#BFFFBF"
             type="rectangle" x="1019" y="556" width="46" height="17"/>
    </entry>
    <entry id="240" name="hsa:6366" type="gene"
        link="http://www.kegg.jp/dbget-bin/www_bget?hsa:6366">
        <graphics name="CCL21, 6Ckine, CKb9, ECL, SCYA21, SLC, TCA4" fgcolor="#000000" bgcolor="#BFFFBF"
             type="rectangle" x="966" y="890" width="46" height="17"/>
    </entry>
    <entry id="241" name="hsa:6363" type="gene"
        link="http://www.kegg.jp/dbget-bin/www_bget?hsa:6363">
        <graphics name="CCL19, CKb11, ELC, MIP-3b, MIP3B, SCYA19" fgcolor="#000000" bgcolor="#BFFFBF"
             type="rectangle" x="1019" y="867" width="46" height="17"/>
    </entry>
    <entry id="242" name="hsa:10673" type="gene"
        link="http://www.kegg.jp/dbget-bin/www_bget?hsa:10673">
        <graphics name="TNFSF13B, BAFF, BLYS, CD257, DTL, TALL-1, TALL1, THANK, TNFSF20, TNLG7A, ZTNF4" fgcolor="#000000" bgcolor="#BFFFBF"
             type="rectangle" x="966" y="948" width="46" height="17"/>
    </entry>
    <entry id="243" name="hsa:3383" type="gene"
        link="http://www.kegg.jp/dbget-bin/www_bget?hsa:3383">
        <graphics name="ICAM1, BB2, CD54, P3.58" fgcolor="#000000" bgcolor="#BFFFBF"
             type="rectangle" x="966" y="975" width="46" height="17"/>
    </entry>
    <entry id="247" name="hsa:695" type="gene"
        link="http://www.kegg.jp/dbget-bin/www_bget?hsa:695">
        <graphics name="BTK, AGMX1, AT, ATK, BPK, IGHD3, IMD1, PSCTK1, XLA" fgcolor="#000000" bgcolor="#BFFFBF"
             type="rectangle" x="527" y="562" width="46" height="17"/>
    </entry>
    <entry id="255" name="hsa:4049" type="gene"
        link="http://www.kegg.jp/dbget-bin/www_bget?hsa:4049">
        <graphics name="LTA, LT, TNFB, TNFSF1, TNLG1E" fgcolor="#000000" bgcolor="#BFFFBF"
             type="rectangle" x="114" y="843" width="46" height="17"/>
    </entry>
    <entry id="256" name="hsa:4050" type="gene"
        link="http://www.kegg.jp/dbget-bin/www_bget?hsa:4050">
        <graphics name="LTB, TNFC, TNFSF3, TNLG1C, p33" fgcolor="#000000" bgcolor="#BFFFBF"
             type="rectangle" x="114" y="860" width="46" height="17"/>
    </entry>
    <entry id="263" name="hsa:23085" type="gene"
        link="http://www.kegg.jp/dbget-bin/www_bget?hsa:23085">
        <graphics name="ERC1, Cast2, ELKS, ERC-1, RAB6IP2" fgcolor="#000000" bgcolor="#BFFFBF"
             type="rectangle" x="657" y="264" width="46" height="17"/>
    </entry>
    <entry id="264" name="hsa:4791" type="gene"
        link="http://www.kegg.jp/dbget-bin/www_bget?hsa:4791">
        <graphics name="NFKB2, CVID10, H2TF1, LYT-10, LYT10, NF-kB2, p100, p49/p100, p52" fgcolor="#000000" bgcolor="#BFFFBF"
             type="rectangle" x="967" y="385" width="46" height="17"/>
    </entry>
    <entry id="272" name="hsa:1896" type="gene"
        link="http://www.kegg.jp/dbget-bin/www_bget?hsa:1896">
        <graphics name="EDA, ECTD1, ED1, ED1-A1, ED1-A2, EDA-A1, EDA-A2, EDA1, EDA2, HED, HED1, ODT1, STHAGX1, TNLG7C, XHED, XLHED" fgcolor="#000000" bgcolor="#BFFFBF"
             type="rectangle" x="114" y="382" width="46" height="17"/>
    </entry>
    <entry id="273" name="hsa:10913" type="gene"
        link="http://www.kegg.jp/dbget-bin/www_bget?hsa:10913">
        <graphics name="EDAR, DL, ECTD10A, ECTD10B, ED1R, ED3, ED5, EDA-A1R, EDA1R, EDA3, HRM1" fgcolor="#000000" bgcolor="#BFFFBF"
             type="rectangle" x="202" y="382" width="46" height="17"/>
    </entry>
    <entry id="274" name="hsa:128178" type="gene"
        link="http://www.kegg.jp/dbget-bin/www_bget?hsa:128178">
        <graphics name="EDARADD, ECTD11A, ECTD11B, ED3, EDA3" fgcolor="#000000" bgcolor="#BFFFBF"
             type="rectangle" x="248" y="382" width="46" height="17"/>
    </entry>
    <entry id="275" name="hsa:7189" type="gene"
        link="http://www.kegg.jp/dbget-bin/www_bget?hsa:7189">
        <graphics name="TRAF6, MGC:3310, RNF85" fgcolor="#000000" bgcolor="#BFFFBF"
             type="rectangle" x="320" y="383" width="46" height="17"/>
    </entry>
    <entry id="278" name="hsa:1896" type="gene"
        link="http://www.kegg.jp/dbget-bin/www_bget?hsa:1896">
        <graphics name="EDA, ECTD1, ED1, ED1-A1, ED1-A2, EDA-A1, EDA-A2, EDA1, EDA2, HED, HED1, ODT1, STHAGX1, TNLG7C, XHED, XLHED" fgcolor="#000000" bgcolor="#BFFFBF"
             type="rectangle" x="114" y="418" width="46" height="17"/>
    </entry>
    <entry id="279" name="hsa:60401" type="gene"
        link="http://www.kegg.jp/dbget-bin/www_bget?hsa:60401">
        <graphics name="EDA2R, EDA-A2R, EDAA2R, TNFRSF27, XEDAR" fgcolor="#000000" bgcolor="#BFFFBF"
             type="rectangle" x="202" y="418" width="46" height="17"/>
    </entry>
    <entry id="281" name="hsa:7187" type="gene"
        link="http://www.kegg.jp/dbget-bin/www_bget?hsa:7187">
        <graphics name="TRAF3, CAP-1, CAP1, CD40bp, CRAF1, IIAE5, LAP1, RNF118" fgcolor="#000000" bgcolor="#BFFFBF"
             type="rectangle" x="320" y="409" width="46" height="17"/>
    </entry>
    <entry id="282" name="hsa:7189" type="gene"
        link="http://www.kegg.jp/dbget-bin/www_bget?hsa:7189">
        <graphics name="TRAF6, MGC:3310, RNF85" fgcolor="#000000" bgcolor="#BFFFBF"
             type="rectangle" x="320" y="426" width="46" height="17"/>
    </entry>
    <entry id="286" name="hsa:1896" type="gene"
        link="http://www.kegg.jp/dbget-bin/www_bget?hsa:1896">
        <graphics name="EDA, ECTD1, ED1, ED1-A1, ED1-A2, EDA-A1, EDA-A2, EDA1, EDA2, HED, HED1, ODT1, STHAGX1, TNLG7C, XHED, XLHED" fgcolor="#000000" bgcolor="#BFFFBF"
             type="rectangle" x="115" y="1006" width="46" height="17"/>
    </entry>
    <entry id="287" name="hsa:60401" type="gene"
        link="http://www.kegg.jp/dbget-bin/www_bget?hsa:60401">
        <graphics name="EDA2R, EDA-A2R, EDAA2R, TNFRSF27, XEDAR" fgcolor="#000000" bgcolor="#BFFFBF"
             type="rectangle" x="203" y="1006" width="46" height="17"/>
    </entry>
    <entry id="289" name="hsa:7187" type="gene"
        link="http://www.kegg.jp/dbget-bin/www_bget?hsa:7187">
        <graphics name="TRAF3, CAP-1, CAP1, CD40bp, CRAF1, IIAE5, LAP1, RNF118" fgcolor="#000000" bgcolor="#BFFFBF"
             type="rectangle" x="291" y="997" width="46" height="17"/>
    </entry>
    <entry id="290" name="hsa:7189" type="gene"
        link="http://www.kegg.jp/dbget-bin/www_bget?hsa:7189">
        <graphics name="TRAF6, MGC:3310, RNF85" fgcolor="#000000" bgcolor="#BFFFBF"
             type="rectangle" x="291" y="1014" width="46" height="17"/>
    </entry>
    <entry id="293" name="hsa:1540" type="gene"
        link="http://www.kegg.jp/dbget-bin/www_bget?hsa:1540">
        <graphics name="CYLD, BRSS, CDMT, CYLD1, CYLDI, EAC, MFT, MFT1, SBS, TEM, USPL2" fgcolor="#000000" bgcolor="#BFFFBF"
             type="rectangle" x="407" y="368" width="46" height="17"/>
    </entry>
    <entry id="294" name="undefined" type="group">
        <graphics fgcolor="#000000" bgcolor="#FFFFFF"
             type="rectangle" x="320" y="192" width="46" height="34"/>
        <component id="190"/>
        <component id="193"/>
    </entry>
    <entry id="295" name="undefined" type="group">
        <graphics fgcolor="#000000" bgcolor="#FFFFFF"
             type="rectangle" x="290" y="271" width="46" height="51"/>
        <component id="10"/>
        <component id="11"/>
        <component id="121"/>
    </entry>
    <entry id="296" name="undefined" type="group">
        <graphics fgcolor="#000000" bgcolor="#FFFFFF"
             type="rectangle" x="497" y="415" width="46" height="34"/>
        <component id="114"/>
        <component id="51"/>
    </entry>
    <entry id="297" name="undefined" type="group">
        <graphics fgcolor="#000000" bgcolor="#FFFFFF"
             type="rectangle" x="290" y="334" width="46" height="51"/>
        <component id="12"/>
        <component id="13"/>
        <component id="14"/>
    </entry>
    <entry id="298" name="undefined" type="group">
        <graphics fgcolor="#000000" bgcolor="#FFFFFF"
             type="rectangle" x="290" y="538" width="46" height="34"/>
        <component id="122"/>
        <component id="123"/>
    </entry>
    <entry id="299" name="undefined" type="group">
        <graphics fgcolor="#000000" bgcolor="#FFFFFF"
             type="rectangle" x="367" y="538" width="46" height="34"/>
        <component id="124"/>
        <component id="125"/>
    </entry>
    <entry id="300" name="undefined" type="group">
        <graphics fgcolor="#000000" bgcolor="#FFFFFF"
             type="rectangle" x="290" y="588" width="46" height="34"/>
        <component id="126"/>
        <component id="127"/>
    </entry>
    <entry id="301" name="undefined" type="group">
        <graphics fgcolor="#000000" bgcolor="#FFFFFF"
             type="rectangle" x="367" y="588" width="46" height="34"/>
        <component id="128"/>
        <component id="129"/>
    </entry>
    <entry id="302" name="undefined" type="group">
        <graphics fgcolor="#000000" bgcolor="#FFFFFF"
             type="rectangle" x="290" y="726" width="46" height="34"/>
        <component id="194"/>
        <component id="70"/>
    </entry>
    <entry id="303" name="undefined" type="group">
        <graphics fgcolor="#000000" bgcolor="#FFFFFF"
             type="rectangle" x="290" y="769" width="46" height="34"/>
        <component id="144"/>
        <component id="145"/>
    </entry>
    <entry id="304" name="undefined" type="group">
        <graphics fgcolor="#000000" bgcolor="#FFFFFF"
             type="rectangle" x="114" y="851" width="46" height="34"/>
        <component id="255"/>
        <component id="256"/>
    </entry>
    <entry id="305" name="undefined" type="group">
        <graphics fgcolor="#000000" bgcolor="#FFFFFF"
             type="rectangle" x="290" y="853" width="46" height="34"/>
        <component id="229"/>
        <component id="230"/>
    </entry>
    <entry id="306" name="undefined" type="group">
        <graphics fgcolor="#000000" bgcolor="#FFFFFF"
             type="rectangle" x="290" y="902" width="46" height="34"/>
        <component id="34"/>
        <component id="35"/>
    </entry>
    <entry id="307" name="undefined" type="group">
        <graphics fgcolor="#000000" bgcolor="#FFFFFF"
             type="rectangle" x="290" y="961" width="46" height="34"/>
        <component id="77"/>
        <component id="78"/>
    </entry>
    <entry id="308" name="undefined" type="group">
        <graphics fgcolor="#000000" bgcolor="#FFFFFF"
             type="rectangle" x="723" y="450" width="46" height="34"/>
        <component id="43"/>
        <component id="44"/>
    </entry>
    <entry id="309" name="undefined" type="group">
        <graphics fgcolor="#000000" bgcolor="#FFFFFF"
             type="rectangle" x="723" y="652" width="46" height="34"/>
        <component id="150"/>
        <component id="151"/>
    </entry>
    <entry id="310" name="undefined" type="group">
        <graphics fgcolor="#000000" bgcolor="#FFFFFF"
             type="rectangle" x="723" y="764" width="46" height="34"/>
        <component id="153"/>
        <component id="154"/>
    </entry>
    <entry id="311" name="undefined" type="group">
        <graphics fgcolor="#000000" bgcolor="#FFFFFF"
             type="rectangle" x="770" y="909" width="140" height="40"/>
        <component id="42"/>
        <component id="73"/>
    </entry>
    <entry id="312" name="undefined" type="group">
        <graphics fgcolor="#000000" bgcolor="#FFFFFF"
             type="rectangle" x="583" y="392" width="46" height="51"/>
        <component id="38"/>
        <component id="39"/>
        <component id="40"/>
    </entry>
    <entry id="313" name="undefined" type="group">
        <graphics fgcolor="#000000" bgcolor="#FFFFFF"
             type="rectangle" x="320" y="417" width="46" height="34"/>
        <component id="281"/>
        <component id="282"/>
    </entry>
    <entry id="314" name="undefined" type="group">
        <graphics fgcolor="#000000" bgcolor="#FFFFFF"
             type="rectangle" x="291" y="1005" width="46" height="34"/>
        <component id="289"/>
        <component id="290"/>
    </entry>
    <relation entry1="137" entry2="58" type="PPrel">
        <subtype name="activation" value="--&gt;"/>
    </relation>
    <relation entry1="294" entry2="178" type="PPrel">
        <subtype name="activation" value="--&gt;"/>
    </relation>
    <relation entry1="17" entry2="15" type="PPrel">
        <subtype name="activation" value="--&gt;"/>
    </relation>
    <relation entry1="15" entry2="295" type="PPrel">
        <subtype name="activation" value="--&gt;"/>
    </relation>
    <relation entry1="295" entry2="296" type="PPrel">
        <subtype name="activation" value="--&gt;"/>
    </relation>
    <relation entry1="18" entry2="16" type="PPrel">
        <subtype name="activation" value="--&gt;"/>
    </relation>
    <relation entry1="16" entry2="297" type="PPrel">
        <subtype name="activation" value="--&gt;"/>
    </relation>
    <relation entry1="297" entry2="296" type="PPrel">
        <subtype name="activation" value="--&gt;"/>
    </relation>
    <relation entry1="116" entry2="117" type="PPrel">
        <subtype name="activation" value="--&gt;"/>
    </relation>
    <relation entry1="117" entry2="296" type="PPrel">
        <subtype name="activation" value="--&gt;"/>
    </relation>
    <relation entry1="140" entry2="102" type="PPrel">
        <subtype name="activation" value="--&gt;"/>
    </relation>
    <relation entry1="102" entry2="298" type="PPrel">
        <subtype name="activation" value="--&gt;"/>
    </relation>
    <relation entry1="298" entry2="299" type="PPrel">
        <subtype name="activation" value="--&gt;"/>
    </relation>
    <relation entry1="299" entry2="296" type="PPrel">
        <subtype name="activation" value="--&gt;"/>
    </relation>
    <relation entry1="102" entry2="300" type="PPrel">
        <subtype name="activation" value="--&gt;"/>
    </relation>
    <relation entry1="300" entry2="301" type="PPrel">
        <subtype name="activation" value="--&gt;"/>
    </relation>
    <relation entry1="301" entry2="296" type="PPrel">
        <subtype name="activation" value="--&gt;"/>
    </relation>
    <relation entry1="54" entry2="55" type="PPrel">
        <subtype name="activation" value="--&gt;"/>
    </relation>
    <relation entry1="302" entry2="36" type="PPrel">
        <subtype name="activation" value="--&gt;"/>
    </relation>
    <relation entry1="100" entry2="99" type="PPrel">
        <subtype name="activation" value="--&gt;"/>
    </relation>
    <relation entry1="303" entry2="36" type="PPrel">
        <subtype name="activation" value="--&gt;"/>
    </relation>
    <relation entry1="304" entry2="33" type="PPrel">
        <subtype name="activation" value="--&gt;"/>
    </relation>
    <relation entry1="32" entry2="33" type="PPrel">
        <subtype name="activation" value="--&gt;"/>
    </relation>
    <relation entry1="305" entry2="233" type="PPrel">
        <subtype name="activation" value="--&gt;"/>
    </relation>
    <relation entry1="306" entry2="36" type="PPrel">
        <subtype name="activation" value="--&gt;"/>
    </relation>
    <relation entry1="52" entry2="53" type="PPrel">
        <subtype name="activation" value="--&gt;"/>
    </relation>
    <relation entry1="307" entry2="36" type="PPrel">
        <subtype name="activation" value="--&gt;"/>
    </relation>
    <relation entry1="60" entry2="61" type="PPrel">
        <subtype name="activation" value="--&gt;"/>
        <subtype name="phosphorylation" value="+p"/>
    </relation>
    <relation entry1="59" entry2="61" type="PPrel">
        <subtype name="activation" value="--&gt;"/>
        <subtype name="phosphorylation" value="+p"/>
    </relation>
    <relation entry1="51" entry2="40" type="PPrel">
        <subtype name="activation" value="--&gt;"/>
        <subtype name="phosphorylation" value="+p"/>
    </relation>
    <relation entry1="40" entry2="9" type="PPrel">
        <subtype name="activation" value="--&gt;"/>
        <subtype name="phosphorylation" value="+p"/>
    </relation>
    <relation entry1="136" entry2="137" type="PPrel">
        <subtype name="activation" value="--&gt;"/>
        <subtype name="phosphorylation" value="+p"/>
    </relation>
    <relation entry1="188" entry2="190" type="PPrel">
        <subtype name="activation" value="--&gt;"/>
        <subtype name="phosphorylation" value="+p"/>
    </relation>
    <relation entry1="36" entry2="37" type="PPrel">
        <subtype name="activation" value="--&gt;"/>
        <subtype name="phosphorylation" value="+p"/>
    </relation>
    <relation entry1="37" entry2="41" type="PPrel">
        <subtype name="activation" value="--&gt;"/>
        <subtype name="phosphorylation" value="+p"/>
    </relation>
    <relation entry1="166" entry2="152" type="PPrel">
        <subtype name="activation" value="--&gt;"/>
        <subtype name="phosphorylation" value="+p"/>
    </relation>
    <relation entry1="308" entry2="8" type="GErel">
        <subtype name="expression" value="--&gt;"/>
    </relation>
    <relation entry1="43" entry2="207" type="GErel">
        <subtype name="expression" value="--&gt;"/>
    </relation>
    <relation entry1="308" entry2="209" type="GErel">
        <subtype name="expression" value="--&gt;"/>
    </relation>
    <relation entry1="308" entry2="6" type="GErel">
        <subtype name="expression" value="--&gt;"/>
    </relation>
    <relation entry1="308" entry2="7" type="GErel">
        <subtype name="expression" value="--&gt;"/>
    </relation>
    <relation entry1="308" entry2="210" type="GErel">
        <subtype name="expression" value="--&gt;"/>
    </relation>
    <relation entry1="308" entry2="94" type="GErel">
        <subtype name="expression" value="--&gt;"/>
    </relation>
    <relation entry1="308" entry2="208" type="GErel">
        <subtype name="expression" value="--&gt;"/>
    </relation>
    <relation entry1="308" entry2="264" type="GErel">
        <subtype name="expression" value="--&gt;"/>
    </relation>
    <relation entry1="308" entry2="95" type="GErel">
        <subtype name="expression" value="--&gt;"/>
    </relation>
    <relation entry1="308" entry2="234" type="GErel">
        <subtype name="expression" value="--&gt;"/>
    </relation>
    <relation entry1="308" entry2="236" type="GErel">
        <subtype name="expression" value="--&gt;"/>
    </relation>
    <relation entry1="308" entry2="93" type="GErel">
        <subtype name="expression" value="--&gt;"/>
    </relation>
    <relation entry1="308" entry2="92" type="GErel">
        <subtype name="expression" value="--&gt;"/>
    </relation>
    <relation entry1="308" entry2="235" type="GErel">
        <subtype name="expression" value="--&gt;"/>
    </relation>
    <relation entry1="308" entry2="237" type="GErel">
        <subtype name="expression" value="--&gt;"/>
    </relation>
    <relation entry1="308" entry2="239" type="GErel">
        <subtype name="expression" value="--&gt;"/>
    </relation>
    <relation entry1="308" entry2="238" type="GErel">
        <subtype name="expression" value="--&gt;"/>
    </relation>
    <relation entry1="309" entry2="169" type="GErel">
        <subtype name="expression" value="--&gt;"/>
    </relation>
    <relation entry1="309" entry2="170" type="GErel">
        <subtype name="expression" value="--&gt;"/>
    </relation>
    <relation entry1="310" entry2="173" type="GErel">
        <subtype name="expression" value="--&gt;"/>
    </relation>
    <relation entry1="310" entry2="174" type="GErel">
        <subtype name="expression" value="--&gt;"/>
    </relation>
    <relation entry1="311" entry2="96" type="GErel">
        <subtype name="expression" value="--&gt;"/>
    </relation>
    <relation entry1="311" entry2="241" type="GErel">
        <subtype name="expression" value="--&gt;"/>
    </relation>
    <relation entry1="311" entry2="240" type="GErel">
        <subtype name="expression" value="--&gt;"/>
    </relation>
    <relation entry1="311" entry2="97" type="GErel">
        <subtype name="expression" value="--&gt;"/>
    </relation>
    <relation entry1="311" entry2="242" type="GErel">
        <subtype name="expression" value="--&gt;"/>
    </relation>
    <relation entry1="311" entry2="243" type="GErel">
        <subtype name="expression" value="--&gt;"/>
    </relation>
    <relation entry1="55" entry2="88" type="PPrel">
        <subtype name="binding/association" value="---"/>
    </relation>
    <relation entry1="55" entry2="302" type="PPrel">
        <subtype name="binding/association" value="---"/>
    </relation>
    <relation entry1="99" entry2="303" type="PPrel">
        <subtype name="binding/association" value="---"/>
    </relation>
    <relation entry1="33" entry2="305" type="PPrel">
        <subtype name="binding/association" value="---"/>
    </relation>
    <relation entry1="33" entry2="306" type="PPrel">
        <subtype name="binding/association" value="---"/>
    </relation>
    <relation entry1="53" entry2="307" type="PPrel">
        <subtype name="binding/association" value="---"/>
    </relation>
    <relation entry1="213" entry2="13" type="PPrel">
        <subtype name="ubiquitination" value="+u"/>
    </relation>
    <relation entry1="222" entry2="116" type="PPrel">
        <subtype name="ubiquitination" value="+u"/>
    </relation>
    <relation entry1="211" entry2="70" type="PPrel">
        <subtype name="ubiquitination" value="+u"/>
    </relation>
    <relation entry1="212" entry2="35" type="PPrel">
        <subtype name="ubiquitination" value="+u"/>
    </relation>
    <relation entry1="212" entry2="78" type="PPrel">
        <subtype name="ubiquitination" value="+u"/>
    </relation>
    <relation entry1="307" entry2="247" type="PPrel">
        <subtype name="activation" value="--&gt;"/>
    </relation>
    <relation entry1="247" entry2="312" type="PPrel">
        <subtype name="activation" value="--&gt;"/>
    </relation>
    <relation entry1="9" entry2="308" type="PPrel">
        <subtype name="dissociation" value="-+-"/>
    </relation>
    <relation entry1="149" entry2="309" type="PPrel">
        <subtype name="dissociation" value="-+-"/>
    </relation>
    <relation entry1="152" entry2="310" type="PPrel">
        <subtype name="dissociation" value="-+-"/>
    </relation>
    <relation entry1="88" entry2="296" type="PPrel">
        <subtype name="activation" value="--&gt;"/>
    </relation>
    <relation entry1="303" entry2="296" type="PPrel">
        <subtype name="activation" value="--&gt;"/>
    </relation>
    <relation entry1="233" entry2="296" type="PPrel">
        <subtype name="activation" value="--&gt;"/>
    </relation>
    <relation entry1="57" entry2="188" type="PPrel">
        <subtype name="binding/association" value="---"/>
    </relation>
    <relation entry1="272" entry2="273" type="PPrel">
        <subtype name="activation" value="--&gt;"/>
    </relation>
    <relation entry1="278" entry2="279" type="PPrel">
        <subtype name="activation" value="--&gt;"/>
    </relation>
    <relation entry1="273" entry2="274" type="PPrel">
        <subtype name="binding/association" value="---"/>
    </relation>
    <relation entry1="274" entry2="275" type="PPrel">
        <subtype name="binding/association" value="---"/>
    </relation>
    <relation entry1="279" entry2="313" type="PPrel">
        <subtype name="binding/association" value="---"/>
    </relation>
    <relation entry1="287" entry2="314" type="PPrel">
        <subtype name="binding/association" value="---"/>
    </relation>
    <relation entry1="286" entry2="287" type="PPrel">
        <subtype name="activation" value="--&gt;"/>
    </relation>
    <relation entry1="314" entry2="36" type="PPrel">
        <subtype name="activation" value="--&gt;"/>
    </relation>
    <relation entry1="313" entry2="296" type="PPrel">
        <subtype name="activation" value="--&gt;"/>
    </relation>
    <relation entry1="275" entry2="296" type="PPrel">
        <subtype name="activation" value="--&gt;"/>
    </relation>
    <relation entry1="293" entry2="275" type="PPrel">
        <subtype name="inhibition" value="--|"/>
    </relation>
</pathway>
