# Supplementary material for: Mechanism of gene network in the treatment of intracerebral hemorrhage by natural plant drugs in Lutong granules
Source: PLoS One. 2022 Nov 28;17(11):e0274639. doi: 10.1371/journal.pone.0274639 (PMC9704616; doi:10.1371/journal.pone.0274639)
Supplement: S1 Data — (ZIP) [file pone.0274639.s001.zip › minimal data/GO+KEGG/R.KEGG/hsa04066.xml]

<?xml version="1.0"?>
<!DOCTYPE pathway SYSTEM "https://www.kegg.jp/kegg/xml/KGML_v0.7.2_.dtd">
<!-- Creation date: Aug 5, 2021 09:27:04 +0900 (GMT+9) -->
<pathway name="path:hsa04066" org="hsa" number="04066"
         title="HIF-1 signaling pathway"
         image="https://www.kegg.jp/kegg/pathway/hsa/hsa04066.png"
         link="https://www.kegg.jp/kegg-bin/show_pathway?hsa04066">
    <entry id="6" name="hsa:8453" type="gene"
        link="https://www.kegg.jp/dbget-bin/www_bget?hsa:8453">
        <graphics name="CUL2" fgcolor="#000000" bgcolor="#BFFFBF"
             type="rectangle" x="746" y="265" width="46" height="17"/>
    </entry>
    <entry id="7" name="hsa:9978" type="gene"
        link="https://www.kegg.jp/dbget-bin/www_bget?hsa:9978">
        <graphics name="RBX1, BA554C12.1, RNF75, ROC1" fgcolor="#000000" bgcolor="#BFFFBF"
             type="rectangle" x="746" y="248" width="46" height="17"/>
    </entry>
    <entry id="8" name="hsa:6923" type="gene"
        link="https://www.kegg.jp/dbget-bin/www_bget?hsa:6923">
        <graphics name="ELOB, SIII, TCEB2" fgcolor="#000000" bgcolor="#BFFFBF"
             type="rectangle" x="700" y="282" width="46" height="17"/>
    </entry>
    <entry id="9" name="hsa:6921" type="gene"
        link="https://www.kegg.jp/dbget-bin/www_bget?hsa:6921">
        <graphics name="ELOC, SIII, TCEB1" fgcolor="#000000" bgcolor="#BFFFBF"
             type="rectangle" x="700" y="265" width="46" height="17"/>
    </entry>
    <entry id="10" name="hsa:7422" type="gene"
        link="https://www.kegg.jp/dbget-bin/www_bget?hsa:7422">
        <graphics name="VEGFA, MVCD1, VEGF, VPF" fgcolor="#000000" bgcolor="#BFFFBF"
             type="rectangle" x="1099" y="363" width="46" height="17"/>
    </entry>
    <entry id="11" name="hsa:112398 hsa:112399 hsa:54583" type="gene"
        link="https://www.kegg.jp/dbget-bin/www_bget?hsa:112398+hsa:112399+hsa:54583">
        <graphics name="EGLN2, EIT-6, EIT6, HIF-PH1, HIFPH1, HPH-1, HPH-3, PHD1..." fgcolor="#000000" bgcolor="#BFFFBF"
             type="rectangle" x="688" y="351" width="46" height="17"/>
    </entry>
    <entry id="12" name="hsa:7428" type="gene"
        link="https://www.kegg.jp/dbget-bin/www_bget?hsa:7428">
        <graphics name="VHL, HRCA1, RCA1, VHL1, pVHL" fgcolor="#000000" bgcolor="#BFFFBF"
             type="rectangle" x="700" y="248" width="46" height="17"/>
    </entry>
    <entry id="13" name="hsa:405" type="gene"
        link="https://www.kegg.jp/dbget-bin/www_bget?hsa:405">
        <graphics name="ARNT, HIF-1-beta, HIF-1beta, HIF1-beta, HIF1B, HIF1BETA, TANGO, bHLHe2" fgcolor="#000000" bgcolor="#BFFFBF"
             type="rectangle" x="947" y="417" width="46" height="17"/>
    </entry>
    <entry id="14" name="hsa:1387 hsa:2033" type="gene"
        link="https://www.kegg.jp/dbget-bin/www_bget?hsa:1387+hsa:2033">
        <graphics name="CREBBP, CBP, KAT3A, MKHK1, RSTS, RSTS1..." fgcolor="#000000" bgcolor="#BFFFBF"
             type="rectangle" x="959" y="485" width="46" height="17"/>
    </entry>
    <entry id="15" name="hsa:3091" type="gene"
        link="https://www.kegg.jp/dbget-bin/www_bget?hsa:3091">
        <graphics name="HIF1A, HIF-1-alpha, HIF-1A, HIF-1alpha, HIF1, HIF1-ALPHA, MOP1, PASD8, bHLHe78" fgcolor="#000000" bgcolor="#BFFFBF"
             type="rectangle" x="550" y="379" width="46" height="17"/>
    </entry>
    <entry id="16" name="hsa:6513" type="gene"
        link="https://www.kegg.jp/dbget-bin/www_bget?hsa:6513">
        <graphics name="SLC2A1, CSE, DYT17, DYT18, DYT9, EIG12, GLUT, GLUT-1, GLUT1, GLUT1DS, HTLVR, PED, SDCHCN" fgcolor="#000000" bgcolor="#BFFFBF"
             type="rectangle" x="1099" y="615" width="46" height="17"/>
    </entry>
    <entry id="17" name="hsa:1950 hsa:3479 hsa:3630" type="gene"
        link="https://www.kegg.jp/dbget-bin/www_bget?hsa:1950+hsa:3479+hsa:3630">
        <graphics name="EGF, HOMG4, URG..." fgcolor="#000000" bgcolor="#BFFFBF"
             type="rectangle" x="87" y="272" width="46" height="17"/>
    </entry>
    <entry id="18" name="path:hsa04066" type="map"
        link="https://www.kegg.jp/dbget-bin/www_bget?hsa04066">
        <graphics name="TITLE:HIF-1 signaling pathway" fgcolor="#000000" bgcolor="#FFFFFF"
             type="roundrectangle" x="154" y="58" width="228" height="25"/>
    </entry>
    <entry id="20" name="path:hsa04150" type="map"
        link="https://www.kegg.jp/dbget-bin/www_bget?hsa04150">
        <graphics name="mTOR signaling pathway" fgcolor="#000000" bgcolor="#FFFFFF"
             type="roundrectangle" x="258" y="398" width="115" height="34"/>
    </entry>
    <entry id="21" name="path:hsa04120" type="map"
        link="https://www.kegg.jp/dbget-bin/www_bget?hsa04120">
        <graphics name="Ubiquitin mediated proteolysis" fgcolor="#000000" bgcolor="#FFFFFF"
             type="roundrectangle" x="836" y="281" width="100" height="34"/>
    </entry>
    <entry id="22" name="path:hsa04370" type="map"
        link="https://www.kegg.jp/dbget-bin/www_bget?hsa04370">
        <graphics name="VEGF signaling pathway" fgcolor="#000000" bgcolor="#FFFFFF"
             type="roundrectangle" x="1278" y="429" width="100" height="34"/>
    </entry>
    <entry id="32" name="hsa:1956 hsa:2064 hsa:3480 hsa:3643" type="gene"
        link="https://www.kegg.jp/dbget-bin/www_bget?hsa:1956+hsa:2064+hsa:3480+hsa:3643">
        <graphics name="EGFR, ERBB, ERBB1, ERRP, HER1, NISBD2, PIG61, mENA..." fgcolor="#000000" bgcolor="#BFFFBF"
             type="rectangle" x="169" y="272" width="46" height="17"/>
    </entry>
    <entry id="33" name="hsa:5290 hsa:5291 hsa:5293 hsa:5295 hsa:5296 hsa:8503" type="gene"
        link="https://www.kegg.jp/dbget-bin/www_bget?hsa:5290+hsa:5291+hsa:5293+hsa:5295+hsa:5296+hsa:8503">
        <graphics name="PIK3CA, CLAPO, CLOVE, CWS5, MCAP, MCM, MCMTC, PI3K, PI3K-alpha, p110-alpha..." fgcolor="#000000" bgcolor="#BFFFBF"
             type="rectangle" x="260" y="310" width="46" height="17"/>
    </entry>
    <entry id="34" name="hsa:10000 hsa:207 hsa:208" type="gene"
        link="https://www.kegg.jp/dbget-bin/www_bget?hsa:10000+hsa:207+hsa:208">
        <graphics name="AKT3, MPPH, MPPH2, PKB-GAMMA, PKBG, PRKBG, RAC-PK-gamma, RAC-gamma, STK-2..." fgcolor="#000000" bgcolor="#BFFFBF"
             type="rectangle" x="260" y="353" width="46" height="17"/>
    </entry>
    <entry id="35" name="hsa:2475" type="gene"
        link="https://www.kegg.jp/dbget-bin/www_bget?hsa:2475">
        <graphics name="MTOR, FRAP, FRAP1, FRAP2, RAFT1, RAPT1, SKS" fgcolor="#000000" bgcolor="#BFFFBF"
             type="rectangle" x="333" y="353" width="46" height="17"/>
    </entry>
    <entry id="38" name="path:hsa04151" type="map"
        link="https://www.kegg.jp/dbget-bin/www_bget?hsa04151">
        <graphics name="PI3K-Akt signaling pathway" fgcolor="#000000" bgcolor="#FFFFFF"
             type="roundrectangle" x="258" y="440" width="115" height="34"/>
    </entry>
    <entry id="39" name="hsa:1536" type="gene"
        link="https://www.kegg.jp/dbget-bin/www_bget?hsa:1536">
        <graphics name="CYBB, AMCBX2, CGD, CGDX, GP91-1, GP91-PHOX, GP91PHOX, IMD34, NOX2, p91-PHOX" fgcolor="#000000" bgcolor="#BFFFBF"
             type="rectangle" x="336" y="563" width="46" height="17"/>
    </entry>
    <entry id="40" name="hsa:5335 hsa:5336" type="gene"
        link="https://www.kegg.jp/dbget-bin/www_bget?hsa:5335+hsa:5336">
        <graphics name="PLCG1, NCKAP3, PLC-II, PLC1, PLC148, PLCgamma1..." fgcolor="#000000" bgcolor="#BFFFBF"
             type="rectangle" x="421" y="526" width="46" height="17"/>
    </entry>
    <entry id="41" name="hsa:5578 hsa:5579 hsa:5582" type="gene"
        link="https://www.kegg.jp/dbget-bin/www_bget?hsa:5578+hsa:5579+hsa:5582">
        <graphics name="PRKCA, AAG6, PKC-alpha, PKCA, PKCI+/-, PKCalpha, PRKACA..." fgcolor="#000000" bgcolor="#BFFFBF"
             type="rectangle" x="421" y="433" width="46" height="17"/>
    </entry>
    <entry id="42" name="cpd:C00165" type="compound"
        link="https://www.kegg.jp/dbget-bin/www_bget?C00165">
        <graphics name="C00165" fgcolor="#000000" bgcolor="#FFFFFF"
             type="circle" x="420" y="477" width="8" height="8"/>
    </entry>
    <entry id="43" name="cpd:C01245" type="compound"
        link="https://www.kegg.jp/dbget-bin/www_bget?C01245">
        <graphics name="C01245" fgcolor="#000000" bgcolor="#FFFFFF"
             type="circle" x="515" y="480" width="8" height="8"/>
    </entry>
    <entry id="44" name="cpd:C00704" type="compound"
        link="https://www.kegg.jp/dbget-bin/www_bget?C00704">
        <graphics name="C00704" fgcolor="#000000" bgcolor="#FFFFFF"
             type="circle" x="422" y="563" width="8" height="8"/>
    </entry>
    <entry id="53" name="hsa:6513" type="gene"
        link="https://www.kegg.jp/dbget-bin/www_bget?hsa:6513">
        <graphics name="SLC2A1, CSE, DYT17, DYT18, DYT9, EIG12, GLUT, GLUT-1, GLUT1, GLUT1DS, HTLVR, PED, SDCHCN" fgcolor="#000000" bgcolor="#BFFFBF"
             type="rectangle" x="171" y="710" width="46" height="17"/>
    </entry>
    <entry id="54" name="hsa:160287 hsa:3939 hsa:3945 hsa:3948 hsa:92483" type="gene"
        link="https://www.kegg.jp/dbget-bin/www_bget?hsa:160287+hsa:3939+hsa:3945+hsa:3948+hsa:92483">
        <graphics name="LDHAL6A, LDH6A..." fgcolor="#000000" bgcolor="#BFFFBF"
             type="rectangle" x="1099" y="809" width="46" height="17"/>
    </entry>
    <entry id="55" name="hsa:5163" type="gene"
        link="https://www.kegg.jp/dbget-bin/www_bget?hsa:5163">
        <graphics name="PDK1" fgcolor="#000000" bgcolor="#BFFFBF"
             type="rectangle" x="1099" y="652" width="46" height="17"/>
    </entry>
    <entry id="56" name="cpd:C00031" type="compound"
        link="https://www.kegg.jp/dbget-bin/www_bget?C00031">
        <graphics name="C00031" fgcolor="#000000" bgcolor="#FFFFFF"
             type="circle" x="114" y="708" width="8" height="8"/>
    </entry>
    <entry id="57" name="cpd:C00022" type="compound"
        link="https://www.kegg.jp/dbget-bin/www_bget?C00022">
        <graphics name="C00022" fgcolor="#000000" bgcolor="#FFFFFF"
             type="circle" x="319" y="711" width="8" height="8"/>
    </entry>
    <entry id="58" name="cpd:C00186" type="compound"
        link="https://www.kegg.jp/dbget-bin/www_bget?C00186">
        <graphics name="C00186" fgcolor="#000000" bgcolor="#FFFFFF"
             type="circle" x="319" y="865" width="8" height="8"/>
    </entry>
    <entry id="60" name="hsa:160287 hsa:3939 hsa:3945 hsa:3948 hsa:92483" type="gene"
        link="https://www.kegg.jp/dbget-bin/www_bget?hsa:160287+hsa:3939+hsa:3945+hsa:3948+hsa:92483">
        <graphics name="LDHAL6A, LDH6A..." fgcolor="#000000" bgcolor="#BFFFBF"
             type="rectangle" x="353" y="808" width="46" height="17"/>
    </entry>
    <entry id="62" name="path:hsa00020" type="map"
        link="https://www.kegg.jp/dbget-bin/www_bget?hsa00020">
        <graphics name="Citrate cycle (TCA cycle)" fgcolor="#000000" bgcolor="#FFFFFF"
             type="roundrectangle" x="632" y="713" width="115" height="34"/>
    </entry>
    <entry id="64" name="cpd:C00024" type="compound"
        link="https://www.kegg.jp/dbget-bin/www_bget?C00024">
        <graphics name="C00024" fgcolor="#000000" bgcolor="#FFFFFF"
             type="circle" x="502" y="713" width="8" height="8"/>
    </entry>
    <entry id="66" name="hsa:5160 hsa:5161 hsa:5162" type="gene"
        link="https://www.kegg.jp/dbget-bin/www_bget?hsa:5160+hsa:5161+hsa:5162">
        <graphics name="PDHA1, PDHA, PDHAD, PDHCE1A, PHE1A..." fgcolor="#000000" bgcolor="#BFFFBF"
             type="rectangle" x="447" y="695" width="46" height="17"/>
    </entry>
    <entry id="67" name="hsa:5163" type="gene"
        link="https://www.kegg.jp/dbget-bin/www_bget?hsa:5163">
        <graphics name="PDK1" fgcolor="#000000" bgcolor="#BFFFBF"
             type="rectangle" x="447" y="653" width="46" height="17"/>
    </entry>
    <entry id="75" name="cpd:C00002" type="compound"
        link="https://www.kegg.jp/dbget-bin/www_bget?C00002">
        <graphics name="C00002" fgcolor="#000000" bgcolor="#FFFFFF"
             type="circle" x="745" y="712" width="8" height="8"/>
    </entry>
    <entry id="77" name="cpd:C00076" type="compound"
        link="https://www.kegg.jp/dbget-bin/www_bget?C00076">
        <graphics name="C00076" fgcolor="#000000" bgcolor="#FFFFFF"
             type="circle" x="746" y="483" width="8" height="8"/>
    </entry>
    <entry id="78" name="hsa:815 hsa:816 hsa:817 hsa:818" type="gene"
        link="https://www.kegg.jp/dbget-bin/www_bget?hsa:815+hsa:816+hsa:817+hsa:818">
        <graphics name="CAMK2A, CAMKA, CaMKIINalpha, CaMKIIalpha, MRD53, MRT63..." fgcolor="#000000" bgcolor="#BFFFBF"
             type="rectangle" x="811" y="483" width="46" height="17"/>
    </entry>
    <entry id="84" name="hsa:3098 hsa:3099 hsa:3101 hsa:80201" type="gene"
        link="https://www.kegg.jp/dbget-bin/www_bget?hsa:3098+hsa:3099+hsa:3101+hsa:80201">
        <graphics name="HK1, HK, HK1-ta, HK1-tb, HK1-tc, HKD, HKI, HMSNR, HXK1, NEDVIBA, RP79, hexokinase..." fgcolor="#000000" bgcolor="#BFFFBF"
             type="rectangle" x="1099" y="688" width="46" height="17"/>
    </entry>
    <entry id="85" name="hsa:5211 hsa:5213 hsa:5214" type="gene"
        link="https://www.kegg.jp/dbget-bin/www_bget?hsa:5211+hsa:5213+hsa:5214">
        <graphics name="PFKL, ATP-PFK, PFK-B, PFK-L..." fgcolor="#000000" bgcolor="#BFFFBF"
             type="rectangle" x="1160" y="688" width="46" height="17"/>
    </entry>
    <entry id="86" name="hsa:2597" type="gene"
        link="https://www.kegg.jp/dbget-bin/www_bget?hsa:2597">
        <graphics name="GAPDH, G3PD, GAPD, HEL-S-162eP" fgcolor="#000000" bgcolor="#BFFFBF"
             type="rectangle" x="1099" y="719" width="46" height="17"/>
    </entry>
    <entry id="87" name="hsa:226 hsa:229 hsa:230" type="gene"
        link="https://www.kegg.jp/dbget-bin/www_bget?hsa:226+hsa:229+hsa:230">
        <graphics name="ALDOA, ALDA, GSD12, HEL-S-87p..." fgcolor="#000000" bgcolor="#BFFFBF"
             type="rectangle" x="1160" y="719" width="46" height="17"/>
    </entry>
    <entry id="88" name="hsa:2023 hsa:2026 hsa:2027 hsa:387712" type="gene"
        link="https://www.kegg.jp/dbget-bin/www_bget?hsa:2023+hsa:2026+hsa:2027+hsa:387712">
        <graphics name="ENO1, ENO1L1, HEL-S-17, MPB1, NNE, PPH..." fgcolor="#000000" bgcolor="#BFFFBF"
             type="rectangle" x="1099" y="749" width="46" height="17"/>
    </entry>
    <entry id="89" name="hsa:5230 hsa:5232" type="gene"
        link="https://www.kegg.jp/dbget-bin/www_bget?hsa:5230+hsa:5232">
        <graphics name="PGK1, HEL-S-68p, MIG10, PGKA..." fgcolor="#000000" bgcolor="#BFFFBF"
             type="rectangle" x="1160" y="749" width="46" height="17"/>
    </entry>
    <entry id="90" name="hsa:5209" type="gene"
        link="https://www.kegg.jp/dbget-bin/www_bget?hsa:5209">
        <graphics name="PFKFB3, IPFK2, PFK2, iPFK-2" fgcolor="#000000" bgcolor="#BFFFBF"
             type="rectangle" x="1099" y="778" width="46" height="17"/>
    </entry>
    <entry id="93" name="hsa:2056" type="gene"
        link="https://www.kegg.jp/dbget-bin/www_bget?hsa:2056">
        <graphics name="EPO, DBAL, ECYT5, EP, MVCD2" fgcolor="#000000" bgcolor="#BFFFBF"
             type="rectangle" x="1099" y="294" width="46" height="17"/>
    </entry>
    <entry id="94" name="hsa:7018" type="gene"
        link="https://www.kegg.jp/dbget-bin/www_bget?hsa:7018">
        <graphics name="TF, HEL-S-71p, PRO1557, PRO2086, TFQTL1" fgcolor="#000000" bgcolor="#BFFFBF"
             type="rectangle" x="1099" y="326" width="46" height="17"/>
    </entry>
    <entry id="95" name="hsa:7037" type="gene"
        link="https://www.kegg.jp/dbget-bin/www_bget?hsa:7037">
        <graphics name="TFRC, CD71, IMD46, T9, TFR, TFR1, TR, TRFR, p90" fgcolor="#000000" bgcolor="#BFFFBF"
             type="rectangle" x="1160" y="326" width="46" height="17"/>
    </entry>
    <entry id="96" name="hsa:2321" type="gene"
        link="https://www.kegg.jp/dbget-bin/www_bget?hsa:2321">
        <graphics name="FLT1, FLT, FLT-1, VEGFR-1, VEGFR1" fgcolor="#000000" bgcolor="#BFFFBF"
             type="rectangle" x="1160" y="363" width="46" height="17"/>
    </entry>
    <entry id="97" name="hsa:1950" type="gene"
        link="https://www.kegg.jp/dbget-bin/www_bget?hsa:1950">
        <graphics name="EGF, HOMG4, URG" fgcolor="#000000" bgcolor="#BFFFBF"
             type="rectangle" x="1099" y="389" width="46" height="17"/>
    </entry>
    <entry id="98" name="hsa:5054" type="gene"
        link="https://www.kegg.jp/dbget-bin/www_bget?hsa:5054">
        <graphics name="SERPINE1, PAI, PAI-1, PAI1, PLANH1" fgcolor="#000000" bgcolor="#BFFFBF"
             type="rectangle" x="1160" y="389" width="46" height="17"/>
    </entry>
    <entry id="99" name="hsa:284 hsa:285 hsa:51378" type="gene"
        link="https://www.kegg.jp/dbget-bin/www_bget?hsa:284+hsa:285+hsa:51378">
        <graphics name="ANGPT1, AGP1, AGPT, ANG1..." fgcolor="#000000" bgcolor="#BFFFBF"
             type="rectangle" x="1099" y="415" width="46" height="17"/>
    </entry>
    <entry id="100" name="hsa:7010" type="gene"
        link="https://www.kegg.jp/dbget-bin/www_bget?hsa:7010">
        <graphics name="TEK, CD202B, GLC3E, TIE-2, TIE2, VMCM, VMCM1" fgcolor="#000000" bgcolor="#BFFFBF"
             type="rectangle" x="1160" y="415" width="46" height="17"/>
    </entry>
    <entry id="101" name="hsa:7076" type="gene"
        link="https://www.kegg.jp/dbget-bin/www_bget?hsa:7076">
        <graphics name="TIMP1, CLGI, EPA, EPO, HCI, TIMP, TIMP-1" fgcolor="#000000" bgcolor="#BFFFBF"
             type="rectangle" x="1099" y="442" width="46" height="17"/>
    </entry>
    <entry id="106" name="hsa:1906" type="gene"
        link="https://www.kegg.jp/dbget-bin/www_bget?hsa:1906">
        <graphics name="EDN1, ARCND3, ET1, HDLCQ7, PPET1, QME" fgcolor="#000000" bgcolor="#BFFFBF"
             type="rectangle" x="1099" y="483" width="46" height="17"/>
    </entry>
    <entry id="107" name="hsa:4843" type="gene"
        link="https://www.kegg.jp/dbget-bin/www_bget?hsa:4843">
        <graphics name="NOS2, HEP-NOS, INOS, NOS, NOS2A" fgcolor="#000000" bgcolor="#BFFFBF"
             type="rectangle" x="1160" y="483" width="46" height="17"/>
    </entry>
    <entry id="108" name="hsa:4846" type="gene"
        link="https://www.kegg.jp/dbget-bin/www_bget?hsa:4846">
        <graphics name="NOS3, ECNOS, eNOS" fgcolor="#000000" bgcolor="#BFFFBF"
             type="rectangle" x="1099" y="510" width="46" height="17"/>
    </entry>
    <entry id="109" name="hsa:3162" type="gene"
        link="https://www.kegg.jp/dbget-bin/www_bget?hsa:3162">
        <graphics name="HMOX1, HMOX1D, HO-1, HSP32, bK286B10" fgcolor="#000000" bgcolor="#BFFFBF"
             type="rectangle" x="1160" y="510" width="46" height="17"/>
    </entry>
    <entry id="110" name="hsa:4878" type="gene"
        link="https://www.kegg.jp/dbget-bin/www_bget?hsa:4878">
        <graphics name="NPPA, ANF, ANP, ATFB6, ATRST2, CDD, CDD-ANF, CDP, PND" fgcolor="#000000" bgcolor="#BFFFBF"
             type="rectangle" x="1099" y="538" width="46" height="17"/>
    </entry>
    <entry id="114" name="hsa:7076" type="gene"
        link="https://www.kegg.jp/dbget-bin/www_bget?hsa:7076">
        <graphics name="TIMP1, CLGI, EPA, EPO, HCI, TIMP, TIMP-1" fgcolor="#000000" bgcolor="#BFFFBF"
             type="rectangle" x="1099" y="195" width="46" height="17"/>
    </entry>
    <entry id="115" name="hsa:4055" type="gene"
        link="https://www.kegg.jp/dbget-bin/www_bget?hsa:4055">
        <graphics name="LTBR, D12S370, LT-BETA-R, TNF-R-III, TNFCR, TNFR-RP, TNFR2-RP, TNFR3, TNFRSF3" fgcolor="#000000" bgcolor="#BFFFBF"
             type="rectangle" x="1099" y="221" width="46" height="17"/>
    </entry>
    <entry id="119" name="cpd:C00007" type="compound"
        link="https://www.kegg.jp/dbget-bin/www_bget?C00007">
        <graphics name="C00007" fgcolor="#000000" bgcolor="#FFFFFF"
             type="circle" x="628" y="788" width="8" height="8"/>
    </entry>
    <entry id="120" name="hsa:7099" type="gene"
        link="https://www.kegg.jp/dbget-bin/www_bget?hsa:7099">
        <graphics name="TLR4, ARMD10, CD284, TLR-4, TOLL" fgcolor="#000000" bgcolor="#BFFFBF"
             type="rectangle" x="169" y="156" width="46" height="17"/>
    </entry>
    <entry id="121" name="hsa:4790 hsa:5970" type="gene"
        link="https://www.kegg.jp/dbget-bin/www_bget?hsa:4790+hsa:5970">
        <graphics name="NFKB1, CVID12, EBP-1, KBF1, NF-kB, NF-kB1, NF-kappa-B1, NF-kappaB, NF-kappabeta, NFKB-p105, NFKB-p50, NFkappaB..." fgcolor="#000000" bgcolor="#BFFFBF"
             type="rectangle" x="443" y="158" width="46" height="17"/>
    </entry>
    <entry id="123" name="cpd:C00338" type="compound"
        link="https://www.kegg.jp/dbget-bin/www_bget?C00338">
        <graphics name="C00338" fgcolor="#000000" bgcolor="#FFFFFF"
             type="circle" x="107" y="154" width="8" height="8"/>
    </entry>
    <entry id="126" name="hsa:3458" type="gene"
        link="https://www.kegg.jp/dbget-bin/www_bget?hsa:3458">
        <graphics name="IFNG, IFG, IFI, IMD69" fgcolor="#000000" bgcolor="#BFFFBF"
             type="rectangle" x="87" y="196" width="46" height="17"/>
    </entry>
    <entry id="127" name="hsa:3459 hsa:3460" type="gene"
        link="https://www.kegg.jp/dbget-bin/www_bget?hsa:3459+hsa:3460">
        <graphics name="IFNGR1, CD119, IFNGR, IMD27A, IMD27B..." fgcolor="#000000" bgcolor="#BFFFBF"
             type="rectangle" x="169" y="196" width="46" height="17"/>
    </entry>
    <entry id="133" name="path:hsa04020" type="map"
        link="https://www.kegg.jp/dbget-bin/www_bget?hsa04020">
        <graphics name="Calcium signaling pathway" fgcolor="#000000" bgcolor="#FFFFFF"
             type="roundrectangle" x="667" y="510" width="115" height="34"/>
    </entry>
    <entry id="134" name="hsa:3569" type="gene"
        link="https://www.kegg.jp/dbget-bin/www_bget?hsa:3569">
        <graphics name="IL6, BSF-2, BSF2, CDF, HGF, HSF, IFN-beta-2, IFNB2, IL-6" fgcolor="#000000" bgcolor="#BFFFBF"
             type="rectangle" x="87" y="125" width="46" height="17"/>
    </entry>
    <entry id="135" name="hsa:3570" type="gene"
        link="https://www.kegg.jp/dbget-bin/www_bget?hsa:3570">
        <graphics name="IL6R, CD126, HIES5, IL-1Ra, IL-6R, IL-6R-1, IL-6RA, IL6Q, IL6QTL, IL6RA, IL6RQ, gp80" fgcolor="#000000" bgcolor="#BFFFBF"
             type="rectangle" x="169" y="125" width="46" height="17"/>
    </entry>
    <entry id="136" name="hsa:6774" type="gene"
        link="https://www.kegg.jp/dbget-bin/www_bget?hsa:6774">
        <graphics name="STAT3, ADMIO, ADMIO1, APRF, HIES" fgcolor="#000000" bgcolor="#BFFFBF"
             type="rectangle" x="443" y="126" width="46" height="17"/>
    </entry>
    <entry id="142" name="cpd:C00533" type="compound"
        link="https://www.kegg.jp/dbget-bin/www_bget?C00533">
        <graphics name="C00533" fgcolor="#000000" bgcolor="#FFFFFF"
             type="circle" x="635" y="395" width="8" height="8"/>
    </entry>
    <entry id="147" name="cpd:C00007" type="compound"
        link="https://www.kegg.jp/dbget-bin/www_bget?C00007">
        <graphics name="C00007" fgcolor="#000000" bgcolor="#FFFFFF"
             type="circle" x="719" y="394" width="8" height="8"/>
    </entry>
    <entry id="148" name="cpd:C14818" type="compound"
        link="https://www.kegg.jp/dbget-bin/www_bget?C14818">
        <graphics name="C14818" fgcolor="#000000" bgcolor="#FFFFFF"
             type="circle" x="750" y="386" width="8" height="8"/>
    </entry>
    <entry id="149" name="cpd:C00072" type="compound"
        link="https://www.kegg.jp/dbget-bin/www_bget?C00072">
        <graphics name="C00072" fgcolor="#000000" bgcolor="#FFFFFF"
             type="circle" x="783" y="374" width="8" height="8"/>
    </entry>
    <entry id="150" name="cpd:C00026" type="compound"
        link="https://www.kegg.jp/dbget-bin/www_bget?C00026">
        <graphics name="C00026" fgcolor="#000000" bgcolor="#FFFFFF"
             type="circle" x="807" y="356" width="8" height="8"/>
    </entry>
    <entry id="152" name="hsa:1978" type="gene"
        link="https://www.kegg.jp/dbget-bin/www_bget?hsa:1978">
        <graphics name="EIF4EBP1, 4E-BP1, 4EBP1, BP-1, PHAS-I" fgcolor="#000000" bgcolor="#BFFFBF"
             type="rectangle" x="419" y="315" width="46" height="17"/>
    </entry>
    <entry id="153" name="hsa:1977 hsa:253314 hsa:9470" type="gene"
        link="https://www.kegg.jp/dbget-bin/www_bget?hsa:1977+hsa:253314+hsa:9470">
        <graphics name="EIF4E, AUTS19, CBP, EIF4E1, EIF4EL1, EIF4F, eIF-4E..." fgcolor="#000000" bgcolor="#BFFFBF"
             type="rectangle" x="491" y="315" width="46" height="17"/>
    </entry>
    <entry id="154" name="hsa:6198 hsa:6199" type="gene"
        link="https://www.kegg.jp/dbget-bin/www_bget?hsa:6198+hsa:6199">
        <graphics name="RPS6KB1, PS6K, S6K, S6K-beta-1, S6K1, STK14A, p70_S6KA, p70(S6K)-alpha, p70-S6K, p70-alpha..." fgcolor="#000000" bgcolor="#BFFFBF"
             type="rectangle" x="420" y="353" width="46" height="17"/>
    </entry>
    <entry id="155" name="hsa:6194" type="gene"
        link="https://www.kegg.jp/dbget-bin/www_bget?hsa:6194">
        <graphics name="RPS6, S6" fgcolor="#000000" bgcolor="#BFFFBF"
             type="rectangle" x="492" y="353" width="46" height="17"/>
    </entry>
    <entry id="166" name="hsa:5594 hsa:5595" type="gene"
        link="https://www.kegg.jp/dbget-bin/www_bget?hsa:5594+hsa:5595">
        <graphics name="MAPK1, ERK, ERK-2, ERK2, ERT1, MAPK2, NS13, P42MAPK, PRKM1, PRKM2, p38, p40, p41, p41mapk, p42-MAPK..." fgcolor="#000000" bgcolor="#BFFFBF"
             type="rectangle" x="335" y="254" width="46" height="17"/>
    </entry>
    <entry id="167" name="hsa:5604 hsa:5605" type="gene"
        link="https://www.kegg.jp/dbget-bin/www_bget?hsa:5604+hsa:5605">
        <graphics name="MAP2K1, CFC3, MAPKK1, MEK1, MEL, MKK1, PRKMK1..." fgcolor="#000000" bgcolor="#BFFFBF"
             type="rectangle" x="260" y="254" width="46" height="17"/>
    </entry>
    <entry id="168" name="hsa:2872 hsa:8569" type="gene"
        link="https://www.kegg.jp/dbget-bin/www_bget?hsa:2872+hsa:8569">
        <graphics name="MKNK2, GPRK7, MNK2..." fgcolor="#000000" bgcolor="#BFFFBF"
             type="rectangle" x="419" y="254" width="46" height="17"/>
    </entry>
    <entry id="176" name="path:hsa04010" type="map"
        link="https://www.kegg.jp/dbget-bin/www_bget?hsa04010">
        <graphics name="MAPK signaling pathway" fgcolor="#000000" bgcolor="#FFFFFF"
             type="roundrectangle" x="345" y="216" width="115" height="34"/>
    </entry>
    <entry id="177" name="hsa:596" type="gene"
        link="https://www.kegg.jp/dbget-bin/www_bget?hsa:596">
        <graphics name="BCL2, Bcl-2, PPP1R50" fgcolor="#000000" bgcolor="#BFFFBF"
             type="rectangle" x="1099" y="845" width="46" height="17"/>
    </entry>
    <entry id="178" name="hsa:1026 hsa:1027" type="gene"
        link="https://www.kegg.jp/dbget-bin/www_bget?hsa:1026+hsa:1027">
        <graphics name="CDKN1A, CAP20, CDKN1, CIP1, MDA-6, P21, SDI1, WAF1, p21CIP1..." fgcolor="#000000" bgcolor="#BFFFBF"
             type="rectangle" x="1099" y="870" width="46" height="17"/>
    </entry>
    <entry id="179" name="undefined" type="group">
        <graphics fgcolor="#000000" bgcolor="#FFFFFF"
             type="rectangle" x="723" y="265" width="92" height="51"/>
        <component id="12"/>
        <component id="7"/>
        <component id="8"/>
        <component id="9"/>
    </entry>
    <entry id="180" name="undefined" type="group">
        <graphics fgcolor="#000000" bgcolor="#FFFFFF"
             type="rectangle" x="754" y="432" width="455" height="123"/>
        <component id="13"/>
        <component id="14"/>
        <component id="15"/>
    </entry>
    <relation entry1="134" entry2="135" type="PPrel">
        <subtype name="activation" value="--&gt;"/>
    </relation>
    <relation entry1="123" entry2="120" type="PCrel">
        <subtype name="activation" value="--&gt;"/>
    </relation>
    <relation entry1="126" entry2="127" type="PPrel">
        <subtype name="activation" value="--&gt;"/>
    </relation>
    <relation entry1="17" entry2="32" type="PPrel">
        <subtype name="activation" value="--&gt;"/>
    </relation>
    <relation entry1="167" entry2="166" type="PPrel">
        <subtype name="activation" value="--&gt;"/>
    </relation>
    <relation entry1="166" entry2="168" type="PPrel">
        <subtype name="activation" value="--&gt;"/>
    </relation>
    <relation entry1="33" entry2="34" type="PPrel">
        <subtype name="activation" value="--&gt;"/>
    </relation>
    <relation entry1="35" entry2="154" type="PPrel">
        <subtype name="activation" value="--&gt;"/>
    </relation>
    <relation entry1="154" entry2="155" type="PPrel">
        <subtype name="activation" value="--&gt;"/>
    </relation>
    <relation entry1="168" entry2="153" type="PPrel">
        <subtype name="activation" value="--&gt;"/>
    </relation>
    <relation entry1="44" entry2="40" type="PCrel">
        <subtype name="activation" value="--&gt;"/>
    </relation>
    <relation entry1="42" entry2="41" type="PCrel">
        <subtype name="activation" value="--&gt;"/>
    </relation>
    <relation entry1="41" entry2="35" type="PPrel">
        <subtype name="activation" value="--&gt;"/>
    </relation>
    <relation entry1="147" entry2="11" type="PCrel">
        <subtype name="activation" value="--&gt;"/>
    </relation>
    <relation entry1="148" entry2="11" type="PCrel">
        <subtype name="activation" value="--&gt;"/>
    </relation>
    <relation entry1="149" entry2="11" type="PCrel">
        <subtype name="activation" value="--&gt;"/>
    </relation>
    <relation entry1="150" entry2="11" type="PCrel">
        <subtype name="activation" value="--&gt;"/>
    </relation>
    <relation entry1="77" entry2="78" type="PCrel">
        <subtype name="activation" value="--&gt;"/>
    </relation>
    <relation entry1="78" entry2="14" type="PPrel">
        <subtype name="activation" value="--&gt;"/>
    </relation>
    <relation entry1="11" entry2="15" type="PPrel">
        <subtype name="activation" value="--&gt;"/>
    </relation>
    <relation entry1="179" entry2="15" type="PPrel">
        <subtype name="inhibition" value="--|"/>
        <subtype name="ubiquitination" value="+u"/>
    </relation>
    <relation entry1="135" entry2="136" type="PPrel">
        <subtype name="activation" value="--&gt;"/>
        <subtype name="indirect effect" value="..&gt;"/>
    </relation>
    <relation entry1="120" entry2="121" type="PPrel">
        <subtype name="activation" value="--&gt;"/>
        <subtype name="indirect effect" value="..&gt;"/>
    </relation>
    <relation entry1="127" entry2="121" type="PPrel">
        <subtype name="activation" value="--&gt;"/>
        <subtype name="indirect effect" value="..&gt;"/>
    </relation>
    <relation entry1="41" entry2="11" type="PPrel">
        <subtype name="inhibition" value="--|"/>
    </relation>
    <relation entry1="142" entry2="11" type="PCrel">
        <subtype name="inhibition" value="--|"/>
    </relation>
    <relation entry1="166" entry2="152" type="PPrel">
        <subtype name="inhibition" value="--|"/>
    </relation>
    <relation entry1="35" entry2="152" type="PPrel">
        <subtype name="inhibition" value="--|"/>
    </relation>
    <relation entry1="67" entry2="66" type="PPrel">
        <subtype name="inhibition" value="--|"/>
        <subtype name="phosphorylation" value="+p"/>
    </relation>
    <relation entry1="136" entry2="15" type="GErel">
        <subtype name="expression" value="--&gt;"/>
    </relation>
    <relation entry1="121" entry2="15" type="GErel">
        <subtype name="expression" value="--&gt;"/>
    </relation>
    <relation entry1="180" entry2="114" type="GErel">
        <subtype name="expression" value="--&gt;"/>
    </relation>
    <relation entry1="180" entry2="115" type="GErel">
        <subtype name="expression" value="--&gt;"/>
    </relation>
    <relation entry1="180" entry2="93" type="GErel">
        <subtype name="expression" value="--&gt;"/>
    </relation>
    <relation entry1="180" entry2="94" type="GErel">
        <subtype name="expression" value="--&gt;"/>
    </relation>
    <relation entry1="180" entry2="95" type="GErel">
        <subtype name="expression" value="--&gt;"/>
    </relation>
    <relation entry1="180" entry2="10" type="GErel">
        <subtype name="expression" value="--&gt;"/>
    </relation>
    <relation entry1="180" entry2="96" type="GErel">
        <subtype name="expression" value="--&gt;"/>
    </relation>
    <relation entry1="180" entry2="97" type="GErel">
        <subtype name="expression" value="--&gt;"/>
    </relation>
    <relation entry1="180" entry2="98" type="GErel">
        <subtype name="expression" value="--&gt;"/>
    </relation>
    <relation entry1="180" entry2="99" type="GErel">
        <subtype name="expression" value="--&gt;"/>
    </relation>
    <relation entry1="180" entry2="100" type="GErel">
        <subtype name="expression" value="--&gt;"/>
    </relation>
    <relation entry1="180" entry2="101" type="GErel">
        <subtype name="expression" value="--&gt;"/>
    </relation>
    <relation entry1="180" entry2="106" type="GErel">
        <subtype name="expression" value="--&gt;"/>
    </relation>
    <relation entry1="180" entry2="107" type="GErel">
        <subtype name="expression" value="--&gt;"/>
    </relation>
    <relation entry1="180" entry2="108" type="GErel">
        <subtype name="expression" value="--&gt;"/>
    </relation>
    <relation entry1="180" entry2="109" type="GErel">
        <subtype name="expression" value="--&gt;"/>
    </relation>
    <relation entry1="180" entry2="110" type="GErel">
        <subtype name="expression" value="--&gt;"/>
    </relation>
    <relation entry1="180" entry2="16" type="GErel">
        <subtype name="expression" value="--&gt;"/>
    </relation>
    <relation entry1="180" entry2="55" type="GErel">
        <subtype name="expression" value="--&gt;"/>
    </relation>
    <relation entry1="180" entry2="84" type="GErel">
        <subtype name="expression" value="--&gt;"/>
    </relation>
    <relation entry1="180" entry2="85" type="GErel">
        <subtype name="expression" value="--&gt;"/>
    </relation>
    <relation entry1="180" entry2="86" type="GErel">
        <subtype name="expression" value="--&gt;"/>
    </relation>
    <relation entry1="180" entry2="87" type="GErel">
        <subtype name="expression" value="--&gt;"/>
    </relation>
    <relation entry1="180" entry2="89" type="GErel">
        <subtype name="expression" value="--&gt;"/>
    </relation>
    <relation entry1="180" entry2="90" type="GErel">
        <subtype name="expression" value="--&gt;"/>
    </relation>
    <relation entry1="180" entry2="54" type="GErel">
        <subtype name="expression" value="--&gt;"/>
    </relation>
    <relation entry1="180" entry2="177" type="GErel">
        <subtype name="expression" value="--&gt;"/>
    </relation>
    <relation entry1="180" entry2="178" type="GErel">
        <subtype name="expression" value="--&gt;"/>
    </relation>
    <relation entry1="180" entry2="88" type="GErel">
        <subtype name="expression" value="--&gt;"/>
    </relation>
    <relation entry1="32" entry2="167" type="PPrel">
        <subtype name="activation" value="--&gt;"/>
        <subtype name="indirect effect" value="..&gt;"/>
    </relation>
    <relation entry1="32" entry2="33" type="PPrel">
        <subtype name="activation" value="--&gt;"/>
        <subtype name="indirect effect" value="..&gt;"/>
    </relation>
    <relation entry1="34" entry2="35" type="PPrel">
        <subtype name="activation" value="--&gt;"/>
        <subtype name="indirect effect" value="..&gt;"/>
    </relation>
    <relation entry1="39" entry2="44" type="PCrel">
        <subtype name="activation" value="--&gt;"/>
    </relation>
    <relation entry1="40" entry2="42" type="PCrel">
        <subtype name="activation" value="--&gt;"/>
    </relation>
    <relation entry1="40" entry2="43" type="PCrel">
        <subtype name="activation" value="--&gt;"/>
    </relation>
    <relation entry1="152" entry2="153" type="PPrel">
        <subtype name="inhibition" value="--|"/>
    </relation>
</pathway>
