# Supplementary material for: Mechanism of gene network in the treatment of intracerebral hemorrhage by natural plant drugs in Lutong granules
Source: PLoS One. 2022 Nov 28;17(11):e0274639. doi: 10.1371/journal.pone.0274639 (PMC9704616; doi:10.1371/journal.pone.0274639)
Supplement: S1 Data — (ZIP) [file pone.0274639.s001.zip › minimal data/GO+KEGG/R.KEGG/hsa04068.xml]

<?xml version="1.0"?>
<!DOCTYPE pathway SYSTEM "http://www.kegg.jp/kegg/xml/KGML_v0.7.2_.dtd">
<!-- Creation date: Jun 29, 2018 11:49:39 +0900 (GMT+9) -->
<pathway name="path:hsa04068" org="hsa" number="04068"
         title="FoxO signaling pathway"
         image="http://www.kegg.jp/kegg/pathway/hsa/hsa04068.png"
         link="http://www.kegg.jp/kegg-bin/show_pathway?hsa04068">
    <entry id="4" name="hsa:1147 hsa:3551" type="gene"
        link="http://www.kegg.jp/dbget-bin/www_bget?hsa:1147+hsa:3551">
        <graphics name="CHUK, IKBKA, IKK-alpha, IKK1, IKKA, NFKBIKA, TCF16..." fgcolor="#000000" bgcolor="#BFFFBF"
             type="rectangle" x="537" y="347" width="46" height="17"/>
    </entry>
    <entry id="5" name="hsa:5599 hsa:5601 hsa:5602" type="gene"
        link="http://www.kegg.jp/dbget-bin/www_bget?hsa:5599+hsa:5601+hsa:5602">
        <graphics name="MAPK8, JNK, JNK-46, JNK1, JNK1A2, JNK21B1/2, PRKM8, SAPK1, SAPK1c..." fgcolor="#000000" bgcolor="#BFFFBF"
             type="rectangle" x="486" y="258" width="46" height="17"/>
    </entry>
    <entry id="6" name="hsa:5594 hsa:5595" type="gene"
        link="http://www.kegg.jp/dbget-bin/www_bget?hsa:5594+hsa:5595">
        <graphics name="MAPK1, ERK, ERK-2, ERK2, ERT1, MAPK2, P42MAPK, PRKM1, PRKM2, p38, p40, p41, p41mapk, p42-MAPK..." fgcolor="#000000" bgcolor="#BFFFBF"
             type="rectangle" x="605" y="631" width="46" height="17"/>
    </entry>
    <entry id="7" name="hsa:51422 hsa:53632 hsa:5562 hsa:5563 hsa:5564 hsa:5565 hsa:5571" type="gene"
        link="http://www.kegg.jp/dbget-bin/www_bget?hsa:51422+hsa:53632+hsa:5562+hsa:5563+hsa:5564+hsa:5565+hsa:5571">
        <graphics name="PRKAG2, AAKG, AAKG2, CMH6, H91620p, WPWS..." fgcolor="#000000" bgcolor="#BFFFBF"
             type="rectangle" x="486" y="225" width="46" height="17"/>
    </entry>
    <entry id="8" name="hsa:3630" type="gene"
        link="http://www.kegg.jp/dbget-bin/www_bget?hsa:3630">
        <graphics name="INS, IDDM, IDDM1, IDDM2, ILPR, IRDN, MODY10" fgcolor="#000000" bgcolor="#BFFFBF"
             type="rectangle" x="93" y="392" width="46" height="17"/>
    </entry>
    <entry id="9" name="cpd:C00031" type="compound"
        link="http://www.kegg.jp/dbget-bin/www_bget?C00031">
        <graphics name="C00031" fgcolor="#000000" bgcolor="#FFFFFF"
             type="circle" x="90" y="269" width="8" height="8"/>
    </entry>
    <entry id="10" name="hsa:100132074 hsa:2308 hsa:2309 hsa:4303" type="gene"
        link="http://www.kegg.jp/dbget-bin/www_bget?hsa:100132074+hsa:2308+hsa:2309+hsa:4303">
        <graphics name="FOXO6..." fgcolor="#000000" bgcolor="#BFFFBF"
             type="rectangle" x="693" y="380" width="46" height="17"/>
    </entry>
    <entry id="11" name="hsa:6654 hsa:6655" type="gene"
        link="http://www.kegg.jp/dbget-bin/www_bget?hsa:6654+hsa:6655">
        <graphics name="SOS1, GF1, GGF1, GINGF, HGF, NS4, SOS-1..." fgcolor="#000000" bgcolor="#BFFFBF"
             type="rectangle" x="317" y="631" width="46" height="17"/>
    </entry>
    <entry id="12" name="hsa:3265 hsa:3845 hsa:4893" type="gene"
        link="http://www.kegg.jp/dbget-bin/www_bget?hsa:3265+hsa:3845+hsa:4893">
        <graphics name="HRAS, C-BAS/HAS, C-H-RAS, C-HA-RAS1, CTLO, H-RASIDX, HAMSV, HRAS1, KRAS, KRAS2, Ki-Ras, RASH1, RASK2, c-K-ras, c-Ki-ras, p21ras..." fgcolor="#000000" bgcolor="#BFFFBF"
             type="rectangle" x="389" y="631" width="46" height="17"/>
    </entry>
    <entry id="13" name="hsa:5604 hsa:5605" type="gene"
        link="http://www.kegg.jp/dbget-bin/www_bget?hsa:5604+hsa:5605">
        <graphics name="MAP2K1, CFC3, MAPKK1, MEK1, MKK1, PRKMK1..." fgcolor="#000000" bgcolor="#BFFFBF"
             type="rectangle" x="533" y="631" width="46" height="17"/>
    </entry>
    <entry id="14" name="hsa:3643" type="gene"
        link="http://www.kegg.jp/dbget-bin/www_bget?hsa:3643">
        <graphics name="INSR, CD220, HHF5" fgcolor="#000000" bgcolor="#BFFFBF"
             type="rectangle" x="164" y="392" width="46" height="17"/>
    </entry>
    <entry id="15" name="hsa:369 hsa:5894 hsa:673" type="gene"
        link="http://www.kegg.jp/dbget-bin/www_bget?hsa:369+hsa:5894+hsa:673">
        <graphics name="ARAF, A-RAF, ARAF1, PKS2, RAFA1..." fgcolor="#000000" bgcolor="#BFFFBF"
             type="rectangle" x="461" y="631" width="46" height="17"/>
    </entry>
    <entry id="16" name="hsa:5105 hsa:5106" type="gene"
        link="http://www.kegg.jp/dbget-bin/www_bget?hsa:5105+hsa:5106">
        <graphics name="PCK1, PCKDC, PEPCK-C, PEPCK1, PEPCKC..." fgcolor="#000000" bgcolor="#BFFFBF"
             type="rectangle" x="1070" y="517" width="46" height="17"/>
    </entry>
    <entry id="17" name="hsa:2538 hsa:57818 hsa:92579" type="gene"
        link="http://www.kegg.jp/dbget-bin/www_bget?hsa:2538+hsa:57818+hsa:92579">
        <graphics name="G6PC, G6PC1, G6PT, G6Pase, GSD1, GSD1a..." fgcolor="#000000" bgcolor="#BFFFBF"
             type="rectangle" x="1142" y="517" width="46" height="17"/>
    </entry>
    <entry id="18" name="hsa:10000 hsa:207 hsa:208" type="gene"
        link="http://www.kegg.jp/dbget-bin/www_bget?hsa:10000+hsa:207+hsa:208">
        <graphics name="AKT3, MPPH, MPPH2, PKB-GAMMA, PKBG, PRKBG, RAC-PK-gamma, RAC-gamma, STK-2..." fgcolor="#000000" bgcolor="#BFFFBF"
             type="rectangle" x="537" y="392" width="46" height="17"/>
    </entry>
    <entry id="19" name="hsa:5290 hsa:5291 hsa:5293 hsa:5295 hsa:5296 hsa:8503" type="gene"
        link="http://www.kegg.jp/dbget-bin/www_bget?hsa:5290+hsa:5291+hsa:5293+hsa:5295+hsa:5296+hsa:8503">
        <graphics name="PIK3CA, CLAPO, CLOVE, CWS5, MCAP, MCM, MCMTC, PI3K, PI3K-alpha, p110-alpha..." fgcolor="#000000" bgcolor="#BFFFBF"
             type="rectangle" x="330" y="392" width="46" height="17"/>
    </entry>
    <entry id="20" name="hsa:5170" type="gene"
        link="http://www.kegg.jp/dbget-bin/www_bget?hsa:5170">
        <graphics name="PDPK1, PDK1, PDPK2, PDPK2P, PRO0461" fgcolor="#000000" bgcolor="#BFFFBF"
             type="rectangle" x="456" y="392" width="46" height="17"/>
    </entry>
    <entry id="21" name="hsa:3667 hsa:8471 hsa:8660" type="gene"
        link="http://www.kegg.jp/dbget-bin/www_bget?hsa:3667+hsa:8471+hsa:8660">
        <graphics name="IRS1, HIRS-1..." fgcolor="#000000" bgcolor="#BFFFBF"
             type="rectangle" x="250" y="392" width="46" height="17"/>
    </entry>
    <entry id="22" name="cpd:C05981" type="compound"
        link="http://www.kegg.jp/dbget-bin/www_bget?C05981">
        <graphics name="C05981" fgcolor="#000000" bgcolor="#FFFFFF"
             type="circle" x="395" y="391" width="8" height="8"/>
    </entry>
    <entry id="24" name="path:hsa00010" type="map"
        link="http://www.kegg.jp/dbget-bin/www_bget?hsa00010">
        <graphics name="Glycolysis / Gluconeogenesis" fgcolor="#000000" bgcolor="#FFFFFF"
             type="roundrectangle" x="1272" y="545" width="95" height="34"/>
    </entry>
    <entry id="25" name="path:hsa04210" type="map"
        link="http://www.kegg.jp/dbget-bin/www_bget?hsa04210">
        <graphics name="Apoptosis" fgcolor="#000000" bgcolor="#FFFFFF"
             type="roundrectangle" x="1266" y="307" width="92" height="25"/>
    </entry>
    <entry id="26" name="path:hsa04010" type="map"
        link="http://www.kegg.jp/dbget-bin/www_bget?hsa04010">
        <graphics name="MAPK signaling pathway" fgcolor="#000000" bgcolor="#FFFFFF"
             type="roundrectangle" x="431" y="663" width="112" height="34"/>
    </entry>
    <entry id="43" name="hsa:1956" type="gene"
        link="http://www.kegg.jp/dbget-bin/www_bget?hsa:1956">
        <graphics name="EGFR, ERBB, ERBB1, HER1, NISBD2, PIG61, mENA" fgcolor="#000000" bgcolor="#BFFFBF"
             type="rectangle" x="164" y="631" width="46" height="17"/>
    </entry>
    <entry id="44" name="hsa:2885" type="gene"
        link="http://www.kegg.jp/dbget-bin/www_bget?hsa:2885">
        <graphics name="GRB2, ASH, EGFRBP-GRB2, Grb3-3, MST084, MSTP084, NCKAP2" fgcolor="#000000" bgcolor="#BFFFBF"
             type="rectangle" x="244" y="631" width="46" height="17"/>
    </entry>
    <entry id="48" name="hsa:6789" type="gene"
        link="http://www.kegg.jp/dbget-bin/www_bget?hsa:6789">
        <graphics name="STK4, KRS2, MST1, YSK3" fgcolor="#000000" bgcolor="#BFFFBF"
             type="rectangle" x="486" y="282" width="46" height="17"/>
    </entry>
    <entry id="53" name="hsa:1950" type="gene"
        link="http://www.kegg.jp/dbget-bin/www_bget?hsa:1950">
        <graphics name="EGF, HOMG4, URG" fgcolor="#000000" bgcolor="#BFFFBF"
             type="rectangle" x="93" y="631" width="46" height="17"/>
    </entry>
    <entry id="56" name="path:hsa04151" type="map"
        link="http://www.kegg.jp/dbget-bin/www_bget?hsa04151">
        <graphics name="PI3K-Akt signaling pathway" fgcolor="#000000" bgcolor="#FFFFFF"
             type="roundrectangle" x="432" y="439" width="112" height="34"/>
    </entry>
    <entry id="61" name="hsa:5728" type="gene"
        link="http://www.kegg.jp/dbget-bin/www_bget?hsa:5728">
        <graphics name="PTEN, 10q23del, BZS, CWS1, DEC, GLM2, MHAM, MMAC1, PTEN1, PTENbeta, TEP1" fgcolor="#000000" bgcolor="#BFFFBF"
             type="rectangle" x="456" y="347" width="46" height="17"/>
    </entry>
    <entry id="68" name="hsa:6502" type="gene"
        link="http://www.kegg.jp/dbget-bin/www_bget?hsa:6502">
        <graphics name="SKP2, FBL1, FBXL1, FLB1, p45" fgcolor="#000000" bgcolor="#BFFFBF"
             type="rectangle" x="661" y="268" width="46" height="17"/>
    </entry>
    <entry id="69" name="hsa:4193" type="gene"
        link="http://www.kegg.jp/dbget-bin/www_bget?hsa:4193">
        <graphics name="MDM2, ACTFS, HDMX, hdm2" fgcolor="#000000" bgcolor="#BFFFBF"
             type="rectangle" x="661" y="291" width="46" height="17"/>
    </entry>
    <entry id="70" name="hsa:1387 hsa:2033" type="gene"
        link="http://www.kegg.jp/dbget-bin/www_bget?hsa:1387+hsa:2033">
        <graphics name="CREBBP, CBP, KAT3A, MKHK1, RSTS, RSTS1..." fgcolor="#000000" bgcolor="#BFFFBF"
             type="rectangle" x="802" y="357" width="46" height="17"/>
    </entry>
    <entry id="71" name="hsa:23411" type="gene"
        link="http://www.kegg.jp/dbget-bin/www_bget?hsa:23411">
        <graphics name="SIRT1, SIR2, SIR2L1, SIR2alpha" fgcolor="#000000" bgcolor="#BFFFBF"
             type="rectangle" x="868" y="357" width="46" height="17"/>
    </entry>
    <entry id="72" name="hsa:3479" type="gene"
        link="http://www.kegg.jp/dbget-bin/www_bget?hsa:3479">
        <graphics name="IGF1, IGF, IGF-I, IGFI, MGF" fgcolor="#000000" bgcolor="#BFFFBF"
             type="rectangle" x="93" y="354" width="46" height="17"/>
    </entry>
    <entry id="73" name="hsa:3480" type="gene"
        link="http://www.kegg.jp/dbget-bin/www_bget?hsa:3480">
        <graphics name="IGF1R, CD221, IGFIR, IGFR, JTK13" fgcolor="#000000" bgcolor="#BFFFBF"
             type="rectangle" x="164" y="354" width="46" height="17"/>
    </entry>
    <entry id="76" name="hsa:100132074 hsa:2308 hsa:2309 hsa:4303" type="gene"
        link="http://www.kegg.jp/dbget-bin/www_bget?hsa:100132074+hsa:2308+hsa:2309+hsa:4303">
        <graphics name="FOXO6..." fgcolor="#000000" bgcolor="#BFFFBF"
             type="rectangle" x="837" y="408" width="46" height="17"/>
    </entry>
    <entry id="77" name="path:hsa04120" type="map"
        link="http://www.kegg.jp/dbget-bin/www_bget?hsa04120">
        <graphics name="Ubiquitin mediated proteolysis" fgcolor="#000000" bgcolor="#FFFFFF"
             type="roundrectangle" x="669" y="197" width="112" height="34"/>
    </entry>
    <entry id="79" name="hsa:1017" type="gene"
        link="http://www.kegg.jp/dbget-bin/www_bget?hsa:1017">
        <graphics name="CDK2, CDKN2, p33(CDK2)" fgcolor="#000000" bgcolor="#BFFFBF"
             type="rectangle" x="693" y="545" width="46" height="17"/>
    </entry>
    <entry id="82" name="hsa:85417 hsa:891 hsa:9133" type="gene"
        link="http://www.kegg.jp/dbget-bin/www_bget?hsa:85417+hsa:891+hsa:9133">
        <graphics name="CCNB3..." fgcolor="#000000" bgcolor="#BFFFBF"
             type="rectangle" x="1070" y="78" width="46" height="17"/>
    </entry>
    <entry id="83" name="hsa:595 hsa:894" type="gene"
        link="http://www.kegg.jp/dbget-bin/www_bget?hsa:595+hsa:894">
        <graphics name="CCND1, BCL1, D11S287E, PRAD1, U21B31..." fgcolor="#000000" bgcolor="#BFFFBF"
             type="rectangle" x="1141" y="78" width="46" height="17"/>
    </entry>
    <entry id="84" name="hsa:1030" type="gene"
        link="http://www.kegg.jp/dbget-bin/www_bget?hsa:1030">
        <graphics name="CDKN2B, CDK4I, INK4B, MTS2, P15, TP15, p15INK4b" fgcolor="#000000" bgcolor="#BFFFBF"
             type="rectangle" x="1070" y="130" width="46" height="17"/>
    </entry>
    <entry id="85" name="hsa:1032" type="gene"
        link="http://www.kegg.jp/dbget-bin/www_bget?hsa:1032">
        <graphics name="CDKN2D, INK4D, p19, p19-INK4D" fgcolor="#000000" bgcolor="#BFFFBF"
             type="rectangle" x="1141" y="130" width="46" height="17"/>
    </entry>
    <entry id="86" name="hsa:1026" type="gene"
        link="http://www.kegg.jp/dbget-bin/www_bget?hsa:1026">
        <graphics name="CDKN1A, CAP20, CDKN1, CIP1, MDA-6, P21, SDI1, WAF1, p21CIP1" fgcolor="#000000" bgcolor="#BFFFBF"
             type="rectangle" x="1070" y="155" width="46" height="17"/>
    </entry>
    <entry id="87" name="hsa:1027" type="gene"
        link="http://www.kegg.jp/dbget-bin/www_bget?hsa:1027">
        <graphics name="CDKN1B, CDKN4, KIP1, MEN1B, MEN4, P27KIP1" fgcolor="#000000" bgcolor="#BFFFBF"
             type="rectangle" x="1141" y="155" width="46" height="17"/>
    </entry>
    <entry id="88" name="hsa:5934" type="gene"
        link="http://www.kegg.jp/dbget-bin/www_bget?hsa:5934">
        <graphics name="RBL2, P130, Rb2" fgcolor="#000000" bgcolor="#BFFFBF"
             type="rectangle" x="1070" y="191" width="46" height="17"/>
    </entry>
    <entry id="89" name="hsa:10733 hsa:10769 hsa:1263 hsa:5347" type="gene"
        link="http://www.kegg.jp/dbget-bin/www_bget?hsa:10733+hsa:10769+hsa:1263+hsa:5347">
        <graphics name="PLK4, MCCRP2, SAK, STK18..." fgcolor="#000000" bgcolor="#BFFFBF"
             type="rectangle" x="1070" y="217" width="46" height="17"/>
    </entry>
    <entry id="90" name="hsa:10912 hsa:1647 hsa:4616" type="gene"
        link="http://www.kegg.jp/dbget-bin/www_bget?hsa:10912+hsa:1647+hsa:4616">
        <graphics name="GADD45G, CR6, DDIT2, GADD45gamma, GRP17..." fgcolor="#000000" bgcolor="#BFFFBF"
             type="rectangle" x="1141" y="217" width="46" height="17"/>
    </entry>
    <entry id="91" name="hsa:356" type="gene"
        link="http://www.kegg.jp/dbget-bin/www_bget?hsa:356">
        <graphics name="FASLG, ALPS1B, APT1LG1, APTL, CD178, CD95-L, CD95L, FASL, TNFSF6, TNLG1A" fgcolor="#000000" bgcolor="#BFFFBF"
             type="rectangle" x="1070" y="270" width="46" height="17"/>
    </entry>
    <entry id="92" name="hsa:10018" type="gene"
        link="http://www.kegg.jp/dbget-bin/www_bget?hsa:10018">
        <graphics name="BCL2L11, BAM, BIM, BOD" fgcolor="#000000" bgcolor="#BFFFBF"
             type="rectangle" x="1141" y="270" width="46" height="17"/>
    </entry>
    <entry id="93" name="hsa:8743" type="gene"
        link="http://www.kegg.jp/dbget-bin/www_bget?hsa:8743">
        <graphics name="TNFSF10, APO2L, Apo-2L, CD253, TL2, TNLG6A, TRAIL" fgcolor="#000000" bgcolor="#BFFFBF"
             type="rectangle" x="1070" y="294" width="46" height="17"/>
    </entry>
    <entry id="94" name="hsa:604" type="gene"
        link="http://www.kegg.jp/dbget-bin/www_bget?hsa:604">
        <graphics name="BCL6, BCL5, BCL6A, LAZ3, ZBTB27, ZNF51" fgcolor="#000000" bgcolor="#BFFFBF"
             type="rectangle" x="1141" y="294" width="46" height="17"/>
    </entry>
    <entry id="95" name="hsa:847" type="gene"
        link="http://www.kegg.jp/dbget-bin/www_bget?hsa:847">
        <graphics name="CAT" fgcolor="#000000" bgcolor="#BFFFBF"
             type="rectangle" x="1070" y="421" width="46" height="17"/>
    </entry>
    <entry id="96" name="hsa:6648" type="gene"
        link="http://www.kegg.jp/dbget-bin/www_bget?hsa:6648">
        <graphics name="SOD2, IPO-B, IPOB, MNSOD, MVCD6, Mn-SOD" fgcolor="#000000" bgcolor="#BFFFBF"
             type="rectangle" x="1141" y="421" width="46" height="17"/>
    </entry>
    <entry id="97" name="hsa:10912 hsa:1647 hsa:4616" type="gene"
        link="http://www.kegg.jp/dbget-bin/www_bget?hsa:10912+hsa:1647+hsa:4616">
        <graphics name="GADD45G, CR6, DDIT2, GADD45gamma, GRP17..." fgcolor="#000000" bgcolor="#BFFFBF"
             type="rectangle" x="1070" y="448" width="46" height="17"/>
    </entry>
    <entry id="98" name="hsa:472" type="gene"
        link="http://www.kegg.jp/dbget-bin/www_bget?hsa:472">
        <graphics name="ATM, AT1, ATA, ATC, ATD, ATDC, ATE, TEL1, TELO1" fgcolor="#000000" bgcolor="#BFFFBF"
             type="rectangle" x="1141" y="448" width="46" height="17"/>
    </entry>
    <entry id="99" name="hsa:604" type="gene"
        link="http://www.kegg.jp/dbget-bin/www_bget?hsa:604">
        <graphics name="BCL6, BCL5, BCL6A, LAZ3, ZBTB27, ZNF51" fgcolor="#000000" bgcolor="#BFFFBF"
             type="rectangle" x="1070" y="577" width="46" height="17"/>
    </entry>
    <entry id="100" name="hsa:3575" type="gene"
        link="http://www.kegg.jp/dbget-bin/www_bget?hsa:3575">
        <graphics name="IL7R, CD127, CDW127, IL-7R-alpha, IL7RA, ILRA" fgcolor="#000000" bgcolor="#BFFFBF"
             type="rectangle" x="1142" y="577" width="46" height="17"/>
    </entry>
    <entry id="101" name="hsa:10365" type="gene"
        link="http://www.kegg.jp/dbget-bin/www_bget?hsa:10365">
        <graphics name="KLF2, LKLF" fgcolor="#000000" bgcolor="#BFFFBF"
             type="rectangle" x="1070" y="603" width="46" height="17"/>
    </entry>
    <entry id="102" name="hsa:1901 hsa:8698" type="gene"
        link="http://www.kegg.jp/dbget-bin/www_bget?hsa:1901+hsa:8698">
        <graphics name="S1PR1, CD363, CHEDG1, D1S3362, ECGF1, EDG-1, EDG1, S1P1..." fgcolor="#000000" bgcolor="#BFFFBF"
             type="rectangle" x="1142" y="603" width="46" height="17"/>
    </entry>
    <entry id="103" name="hsa:5896 hsa:5897" type="gene"
        link="http://www.kegg.jp/dbget-bin/www_bget?hsa:5896+hsa:5897">
        <graphics name="RAG1, RAG-1, RNF74..." fgcolor="#000000" bgcolor="#BFFFBF"
             type="rectangle" x="1070" y="630" width="46" height="17"/>
    </entry>
    <entry id="111" name="path:hsa04110" type="map"
        link="http://www.kegg.jp/dbget-bin/www_bget?hsa04110">
        <graphics name="Cell cycle" fgcolor="#000000" bgcolor="#FFFFFF"
             type="roundrectangle" x="1264" y="184" width="92" height="25"/>
    </entry>
    <entry id="115" name="hsa:2911" type="gene"
        link="http://www.kegg.jp/dbget-bin/www_bget?hsa:2911">
        <graphics name="GRM1, GPRC1A, MGLU1, MGLUR1, PPP1R85, SCA44, SCAR13" fgcolor="#000000" bgcolor="#BFFFBF"
             type="rectangle" x="164" y="490" width="46" height="17"/>
    </entry>
    <entry id="117" name="hsa:9454 hsa:9455 hsa:9456" type="gene"
        link="http://www.kegg.jp/dbget-bin/www_bget?hsa:9454+hsa:9455+hsa:9456">
        <graphics name="HOMER3, HOMER-3, VESL3..." fgcolor="#000000" bgcolor="#BFFFBF"
             type="rectangle" x="225" y="444" width="46" height="17"/>
    </entry>
    <entry id="118" name="hsa:116986" type="gene"
        link="http://www.kegg.jp/dbget-bin/www_bget?hsa:116986">
        <graphics name="AGAP2, CENTG1, GGAP2, PIKE" fgcolor="#000000" bgcolor="#BFFFBF"
             type="rectangle" x="225" y="465" width="46" height="17"/>
    </entry>
    <entry id="119" name="hsa:102800317 hsa:1454" type="gene"
        link="http://www.kegg.jp/dbget-bin/www_bget?hsa:102800317+hsa:1454">
        <graphics name="TPTEP2-CSNK1E, LOC400927-CSNK1E..." fgcolor="#000000" bgcolor="#BFFFBF"
             type="rectangle" x="537" y="490" width="46" height="17"/>
    </entry>
    <entry id="123" name="hsa:664" type="gene"
        link="http://www.kegg.jp/dbget-bin/www_bget?hsa:664">
        <graphics name="BNIP3, NIP3" fgcolor="#000000" bgcolor="#BFFFBF"
             type="rectangle" x="1070" y="327" width="46" height="17"/>
    </entry>
    <entry id="124" name="hsa:11337 hsa:11345 hsa:23710" type="gene"
        link="http://www.kegg.jp/dbget-bin/www_bget?hsa:11337+hsa:11345+hsa:23710">
        <graphics name="GABARAP, ATG8A, GABARAP-a, MM46..." fgcolor="#000000" bgcolor="#BFFFBF"
             type="rectangle" x="1070" y="351" width="46" height="17"/>
    </entry>
    <entry id="125" name="hsa:9140" type="gene"
        link="http://www.kegg.jp/dbget-bin/www_bget?hsa:9140">
        <graphics name="ATG12, APG12, APG12L, FBR93, HAPG12" fgcolor="#000000" bgcolor="#BFFFBF"
             type="rectangle" x="1141" y="327" width="46" height="17"/>
    </entry>
    <entry id="128" name="path:hsa04140" type="map"
        link="http://www.kegg.jp/dbget-bin/www_bget?hsa04140">
        <graphics name="Autophagy - animal" fgcolor="#000000" bgcolor="#FFFFFF"
             type="roundrectangle" x="1270" y="371" width="95" height="34"/>
    </entry>
    <entry id="129" name="hsa:100533105 hsa:10110 hsa:23678 hsa:6446" type="gene"
        link="http://www.kegg.jp/dbget-bin/www_bget?hsa:100533105+hsa:10110+hsa:23678+hsa:6446">
        <graphics name="C8orf44-SGK3..." fgcolor="#000000" bgcolor="#BFFFBF"
             type="rectangle" x="537" y="427" width="46" height="17"/>
    </entry>
    <entry id="133" name="hsa:7046 hsa:7048" type="gene"
        link="http://www.kegg.jp/dbget-bin/www_bget?hsa:7046+hsa:7048">
        <graphics name="TGFBR1, AAT5, ACVRLK4, ALK-5, ALK5, ESS1, LDS1, LDS1A, LDS2A, MSSE, SKR4, TBR-i, TBRI, TGFR-1, tbetaR-I..." fgcolor="#000000" bgcolor="#BFFFBF"
             type="rectangle" x="164" y="122" width="46" height="17"/>
    </entry>
    <entry id="134" name="hsa:4088" type="gene"
        link="http://www.kegg.jp/dbget-bin/www_bget?hsa:4088">
        <graphics name="SMAD3, HSPC193, HsT17436, JV15-2, LDS1C, LDS3, MADH3" fgcolor="#000000" bgcolor="#BFFFBF"
             type="rectangle" x="664" y="121" width="46" height="17"/>
    </entry>
    <entry id="135" name="hsa:4089" type="gene"
        link="http://www.kegg.jp/dbget-bin/www_bget?hsa:4089">
        <graphics name="SMAD4, DPC4, JIP, MADH4, MYHRS" fgcolor="#000000" bgcolor="#BFFFBF"
             type="rectangle" x="579" y="78" width="46" height="17"/>
    </entry>
    <entry id="136" name="hsa:4088" type="gene"
        link="http://www.kegg.jp/dbget-bin/www_bget?hsa:4088">
        <graphics name="SMAD3, HSPC193, HsT17436, JV15-2, LDS1C, LDS3, MADH3" fgcolor="#000000" bgcolor="#BFFFBF"
             type="rectangle" x="826" y="129" width="46" height="17"/>
    </entry>
    <entry id="137" name="hsa:4089" type="gene"
        link="http://www.kegg.jp/dbget-bin/www_bget?hsa:4089">
        <graphics name="SMAD4, DPC4, JIP, MADH4, MYHRS" fgcolor="#000000" bgcolor="#BFFFBF"
             type="rectangle" x="826" y="112" width="46" height="17"/>
    </entry>
    <entry id="141" name="path:hsa04350" type="map"
        link="http://www.kegg.jp/dbget-bin/www_bget?hsa04350">
        <graphics name="TGF-beta signaling pathway" fgcolor="#000000" bgcolor="#FFFFFF"
             type="roundrectangle" x="428" y="95" width="112" height="34"/>
    </entry>
    <entry id="143" name="hsa:2290" type="gene"
        link="http://www.kegg.jp/dbget-bin/www_bget?hsa:2290">
        <graphics name="FOXG1, BF1, BF2, FHKL3, FKH2, FKHL1, FKHL2, FKHL3, FKHL4, FOXG1A, FOXG1B, FOXG1C, HBF-1, HBF-2, HBF-3, HBF-G2, HBF2, HFK1, HFK2, HFK3, KHL2, QIN" fgcolor="#000000" bgcolor="#BFFFBF"
             type="rectangle" x="858" y="697" width="46" height="17"/>
    </entry>
    <entry id="147" name="hsa:6774" type="gene"
        link="http://www.kegg.jp/dbget-bin/www_bget?hsa:6774">
        <graphics name="STAT3, ADMIO, ADMIO1, APRF, HIES" fgcolor="#000000" bgcolor="#BFFFBF"
             type="rectangle" x="537" y="553" width="46" height="17"/>
    </entry>
    <entry id="149" name="hsa:3569" type="gene"
        link="http://www.kegg.jp/dbget-bin/www_bget?hsa:3569">
        <graphics name="IL6, BSF-2, BSF2, CDF, HGF, HSF, IFN-beta-2, IFNB2, IL-6" fgcolor="#000000" bgcolor="#BFFFBF"
             type="rectangle" x="93" y="545" width="46" height="17"/>
    </entry>
    <entry id="150" name="hsa:3586" type="gene"
        link="http://www.kegg.jp/dbget-bin/www_bget?hsa:3586">
        <graphics name="IL10, CSIF, GVHDS, IL-10, IL10A, TGIF" fgcolor="#000000" bgcolor="#BFFFBF"
             type="rectangle" x="93" y="567" width="46" height="17"/>
    </entry>
    <entry id="152" name="path:hsa04910" type="map"
        link="http://www.kegg.jp/dbget-bin/www_bget?hsa04910">
        <graphics name="Insulin signaling pathway" fgcolor="#000000" bgcolor="#FFFFFF"
             type="roundrectangle" x="290" y="355" width="112" height="34"/>
    </entry>
    <entry id="153" name="path:hsa04630" type="map"
        link="http://www.kegg.jp/dbget-bin/www_bget?hsa04630">
        <graphics name="JAK-STAT signaling pathway" fgcolor="#000000" bgcolor="#FFFFFF"
             type="roundrectangle" x="432" y="574" width="112" height="34"/>
    </entry>
    <entry id="154" name="hsa:51701" type="gene"
        link="http://www.kegg.jp/dbget-bin/www_bget?hsa:51701">
        <graphics name="NLK" fgcolor="#000000" bgcolor="#BFFFBF"
             type="rectangle" x="600" y="267" width="46" height="17"/>
    </entry>
    <entry id="158" name="hsa:1432 hsa:5600 hsa:5603 hsa:6300" type="gene"
        link="http://www.kegg.jp/dbget-bin/www_bget?hsa:1432+hsa:5600+hsa:5603+hsa:6300">
        <graphics name="MAPK14, CSBP, CSBP1, CSBP2, CSPB1, EXIP, Mxi2, PRKM14, PRKM15, RK, SAPK2A, p38, p38ALPHA..." fgcolor="#000000" bgcolor="#BFFFBF"
             type="rectangle" x="651" y="581" width="46" height="17"/>
    </entry>
    <entry id="159" name="hsa:80854" type="gene"
        link="http://www.kegg.jp/dbget-bin/www_bget?hsa:80854">
        <graphics name="SETD7, KMT7, SET7, SET7/9, SET9" fgcolor="#000000" bgcolor="#BFFFBF"
             type="rectangle" x="732" y="315" width="46" height="17"/>
    </entry>
    <entry id="162" name="hsa:3276" type="gene"
        link="http://www.kegg.jp/dbget-bin/www_bget?hsa:3276">
        <graphics name="PRMT1, ANM1, HCP1, HRMT1L2, IR1B4" fgcolor="#000000" bgcolor="#BFFFBF"
             type="rectangle" x="735" y="481" width="46" height="17"/>
    </entry>
    <entry id="164" name="hsa:7874" type="gene"
        link="http://www.kegg.jp/dbget-bin/www_bget?hsa:7874">
        <graphics name="USP7, HAUSP, TEF1" fgcolor="#000000" bgcolor="#BFFFBF"
             type="rectangle" x="819" y="476" width="46" height="17"/>
    </entry>
    <entry id="166" name="hsa:114907 hsa:26260" type="gene"
        link="http://www.kegg.jp/dbget-bin/www_bget?hsa:114907+hsa:26260">
        <graphics name="FBXO32, Fbx32, MAFbx..." fgcolor="#000000" bgcolor="#BFFFBF"
             type="rectangle" x="1070" y="672" width="46" height="17"/>
    </entry>
    <entry id="169" name="path:hsa00010" type="map"
        link="http://www.kegg.jp/dbget-bin/www_bget?hsa00010">
        <graphics name="Glycolysis / Gluconeogenesis" fgcolor="#000000" bgcolor="#FFFFFF"
             type="roundrectangle" x="290" y="214" width="112" height="34"/>
    </entry>
    <entry id="170" name="path:hsa00020" type="map"
        link="http://www.kegg.jp/dbget-bin/www_bget?hsa00020">
        <graphics name="Citrate cycle (TCA cycle)" fgcolor="#000000" bgcolor="#FFFFFF"
             type="roundrectangle" x="290" y="252" width="112" height="34"/>
    </entry>
    <entry id="171" name="path:hsa00190" type="map"
        link="http://www.kegg.jp/dbget-bin/www_bget?hsa00190">
        <graphics name="Oxidative phosphorylation" fgcolor="#000000" bgcolor="#FFFFFF"
             type="roundrectangle" x="290" y="290" width="112" height="34"/>
    </entry>
    <entry id="172" name="hsa:6517" type="gene"
        link="http://www.kegg.jp/dbget-bin/www_bget?hsa:6517">
        <graphics name="SLC2A4, GLUT4" fgcolor="#000000" bgcolor="#BFFFBF"
             type="rectangle" x="164" y="271" width="46" height="17"/>
    </entry>
    <entry id="173" name="hsa:6794" type="gene"
        link="http://www.kegg.jp/dbget-bin/www_bget?hsa:6794">
        <graphics name="STK11, LKB1, PJS, hLKB1" fgcolor="#000000" bgcolor="#BFFFBF"
             type="rectangle" x="457" y="182" width="46" height="17"/>
    </entry>
    <entry id="175" name="cpd:C00008" type="compound"
        link="http://www.kegg.jp/dbget-bin/www_bget?C00008">
        <graphics name="C00008" fgcolor="#000000" bgcolor="#FFFFFF"
             type="circle" x="406" y="144" width="8" height="8"/>
    </entry>
    <entry id="176" name="cpd:C00020" type="compound"
        link="http://www.kegg.jp/dbget-bin/www_bget?C00020">
        <graphics name="C00020" fgcolor="#000000" bgcolor="#FFFFFF"
             type="circle" x="433" y="144" width="8" height="8"/>
    </entry>
    <entry id="179" name="hsa:901" type="gene"
        link="http://www.kegg.jp/dbget-bin/www_bget?hsa:901">
        <graphics name="CCNG2" fgcolor="#000000" bgcolor="#BFFFBF"
             type="rectangle" x="1070" y="104" width="46" height="17"/>
    </entry>
    <entry id="180" name="cpd:C00025" type="compound"
        link="http://www.kegg.jp/dbget-bin/www_bget?C00025">
        <graphics name="C00025" fgcolor="#000000" bgcolor="#FFFFFF"
             type="circle" x="90" y="488" width="8" height="8"/>
    </entry>
    <entry id="183" name="hsa:100132074 hsa:2308 hsa:2309 hsa:4303" type="gene"
        link="http://www.kegg.jp/dbget-bin/www_bget?hsa:100132074+hsa:2308+hsa:2309+hsa:4303">
        <graphics name="FOXO6..." fgcolor="#000000" bgcolor="#BFFFBF"
             type="rectangle" x="837" y="315" width="46" height="17"/>
    </entry>
    <entry id="187" name="hsa:7040 hsa:7042 hsa:7043" type="gene"
        link="http://www.kegg.jp/dbget-bin/www_bget?hsa:7040+hsa:7042+hsa:7043">
        <graphics name="TGFB1, CED, DPD1, IBDIMDE, LAP, TGFB, TGFbeta..." fgcolor="#000000" bgcolor="#BFFFBF"
             type="rectangle" x="93" y="122" width="46" height="17"/>
    </entry>
    <relation entry1="133" entry2="134" type="PPrel">
        <subtype name="activation" value="--&gt;"/>
    </relation>
    <relation entry1="135" entry2="134" type="PPrel">
        <subtype name="activation" value="--&gt;"/>
    </relation>
    <relation entry1="175" entry2="173" type="PCrel">
        <subtype name="activation" value="--&gt;"/>
    </relation>
    <relation entry1="176" entry2="173" type="PCrel">
        <subtype name="activation" value="--&gt;"/>
    </relation>
    <relation entry1="173" entry2="7" type="PPrel">
        <subtype name="activation" value="--&gt;"/>
        <subtype name="phosphorylation" value="+p"/>
    </relation>
    <relation entry1="173" entry2="10" type="PPrel">
        <subtype name="activation" value="--&gt;"/>
        <subtype name="phosphorylation" value="+p"/>
    </relation>
    <relation entry1="187" entry2="133" type="PPrel">
        <subtype name="activation" value="--&gt;"/>
    </relation>
    <relation entry1="7" entry2="10" type="PPrel">
        <subtype name="activation" value="--&gt;"/>
        <subtype name="phosphorylation" value="+p"/>
    </relation>
    <relation entry1="72" entry2="73" type="PPrel">
        <subtype name="activation" value="--&gt;"/>
    </relation>
    <relation entry1="8" entry2="14" type="PPrel">
        <subtype name="activation" value="--&gt;"/>
    </relation>
    <relation entry1="73" entry2="21" type="PPrel">
        <subtype name="activation" value="--&gt;"/>
    </relation>
    <relation entry1="14" entry2="21" type="PPrel">
        <subtype name="activation" value="--&gt;"/>
    </relation>
    <relation entry1="21" entry2="19" type="PPrel">
        <subtype name="activation" value="--&gt;"/>
    </relation>
    <relation entry1="19" entry2="22" type="PCrel">
        <subtype name="activation" value="--&gt;"/>
    </relation>
    <relation entry1="22" entry2="20" type="PCrel">
        <subtype name="activation" value="--&gt;"/>
    </relation>
    <relation entry1="20" entry2="4" type="PPrel">
        <subtype name="activation" value="--&gt;"/>
        <subtype name="phosphorylation" value="+p"/>
    </relation>
    <relation entry1="20" entry2="18" type="PPrel">
        <subtype name="activation" value="--&gt;"/>
        <subtype name="phosphorylation" value="+p"/>
    </relation>
    <relation entry1="20" entry2="129" type="PPrel">
        <subtype name="activation" value="--&gt;"/>
        <subtype name="phosphorylation" value="+p"/>
    </relation>
    <relation entry1="18" entry2="4" type="PPrel">
        <subtype name="activation" value="--&gt;"/>
        <subtype name="phosphorylation" value="+p"/>
    </relation>
    <relation entry1="4" entry2="10" type="PPrel">
        <subtype name="inhibition" value="--|"/>
        <subtype name="phosphorylation" value="+p"/>
    </relation>
    <relation entry1="18" entry2="10" type="PPrel">
        <subtype name="inhibition" value="--|"/>
        <subtype name="phosphorylation" value="+p"/>
    </relation>
    <relation entry1="129" entry2="10" type="PPrel">
        <subtype name="inhibition" value="--|"/>
        <subtype name="phosphorylation" value="+p"/>
    </relation>
    <relation entry1="154" entry2="10" type="PPrel">
        <subtype name="inhibition" value="--|"/>
        <subtype name="phosphorylation" value="+p"/>
    </relation>
    <relation entry1="79" entry2="10" type="PPrel">
        <subtype name="inhibition" value="--|"/>
        <subtype name="phosphorylation" value="+p"/>
    </relation>
    <relation entry1="119" entry2="10" type="PPrel">
        <subtype name="activation" value="--&gt;"/>
        <subtype name="phosphorylation" value="+p"/>
    </relation>
    <relation entry1="158" entry2="10" type="PPrel">
        <subtype name="activation" value="--&gt;"/>
        <subtype name="phosphorylation" value="+p"/>
    </relation>
    <relation entry1="180" entry2="115" type="PCrel">
        <subtype name="activation" value="--&gt;"/>
    </relation>
    <relation entry1="53" entry2="43" type="PPrel">
        <subtype name="activation" value="--&gt;"/>
    </relation>
    <relation entry1="43" entry2="44" type="PPrel">
        <subtype name="activation" value="--&gt;"/>
    </relation>
    <relation entry1="44" entry2="11" type="PPrel">
        <subtype name="activation" value="--&gt;"/>
    </relation>
    <relation entry1="11" entry2="12" type="PPrel">
        <subtype name="activation" value="--&gt;"/>
    </relation>
    <relation entry1="12" entry2="15" type="PPrel">
        <subtype name="activation" value="--&gt;"/>
    </relation>
    <relation entry1="15" entry2="13" type="PPrel">
        <subtype name="activation" value="--&gt;"/>
        <subtype name="phosphorylation" value="+p"/>
    </relation>
    <relation entry1="13" entry2="6" type="PPrel">
        <subtype name="activation" value="--&gt;"/>
        <subtype name="phosphorylation" value="+p"/>
    </relation>
    <relation entry1="5" entry2="10" type="PPrel">
        <subtype name="activation" value="--&gt;"/>
        <subtype name="phosphorylation" value="+p"/>
    </relation>
    <relation entry1="48" entry2="10" type="PPrel">
        <subtype name="activation" value="--&gt;"/>
        <subtype name="phosphorylation" value="+p"/>
    </relation>
    <relation entry1="4" entry2="61" type="PPrel">
        <subtype name="inhibition" value="--|"/>
    </relation>
    <relation entry1="61" entry2="22" type="PCrel">
        <subtype name="inhibition" value="--|"/>
        <subtype name="dephosphorylation" value="-p"/>
    </relation>
    <relation entry1="76" entry2="82" type="GErel">
        <subtype name="expression" value="--&gt;"/>
    </relation>
    <relation entry1="76" entry2="83" type="GErel">
        <subtype name="expression" value="--&gt;"/>
    </relation>
    <relation entry1="76" entry2="179" type="GErel">
        <subtype name="expression" value="--&gt;"/>
    </relation>
    <relation entry1="76" entry2="84" type="GErel">
        <subtype name="expression" value="--&gt;"/>
    </relation>
    <relation entry1="76" entry2="85" type="GErel">
        <subtype name="expression" value="--&gt;"/>
    </relation>
    <relation entry1="76" entry2="86" type="GErel">
        <subtype name="expression" value="--&gt;"/>
    </relation>
    <relation entry1="76" entry2="87" type="GErel">
        <subtype name="expression" value="--&gt;"/>
    </relation>
    <relation entry1="76" entry2="88" type="GErel">
        <subtype name="expression" value="--&gt;"/>
    </relation>
    <relation entry1="76" entry2="89" type="GErel">
        <subtype name="expression" value="--&gt;"/>
    </relation>
    <relation entry1="76" entry2="90" type="GErel">
        <subtype name="expression" value="--&gt;"/>
    </relation>
    <relation entry1="76" entry2="91" type="GErel">
        <subtype name="expression" value="--&gt;"/>
    </relation>
    <relation entry1="76" entry2="92" type="GErel">
        <subtype name="expression" value="--&gt;"/>
    </relation>
    <relation entry1="76" entry2="93" type="GErel">
        <subtype name="expression" value="--&gt;"/>
    </relation>
    <relation entry1="76" entry2="94" type="GErel">
        <subtype name="expression" value="--&gt;"/>
    </relation>
    <relation entry1="76" entry2="123" type="GErel">
        <subtype name="expression" value="--&gt;"/>
    </relation>
    <relation entry1="76" entry2="125" type="GErel">
        <subtype name="expression" value="--&gt;"/>
    </relation>
    <relation entry1="76" entry2="124" type="GErel">
        <subtype name="expression" value="--&gt;"/>
    </relation>
    <relation entry1="76" entry2="95" type="GErel">
        <subtype name="expression" value="--&gt;"/>
    </relation>
    <relation entry1="76" entry2="96" type="GErel">
        <subtype name="expression" value="--&gt;"/>
    </relation>
    <relation entry1="76" entry2="97" type="GErel">
        <subtype name="expression" value="--&gt;"/>
    </relation>
    <relation entry1="76" entry2="98" type="GErel">
        <subtype name="expression" value="--&gt;"/>
    </relation>
    <relation entry1="76" entry2="16" type="GErel">
        <subtype name="expression" value="--&gt;"/>
    </relation>
    <relation entry1="76" entry2="17" type="GErel">
        <subtype name="expression" value="--&gt;"/>
    </relation>
    <relation entry1="76" entry2="99" type="GErel">
        <subtype name="expression" value="--&gt;"/>
    </relation>
    <relation entry1="76" entry2="100" type="GErel">
        <subtype name="expression" value="--&gt;"/>
    </relation>
    <relation entry1="76" entry2="101" type="GErel">
        <subtype name="expression" value="--&gt;"/>
    </relation>
    <relation entry1="76" entry2="102" type="GErel">
        <subtype name="expression" value="--&gt;"/>
    </relation>
    <relation entry1="76" entry2="103" type="GErel">
        <subtype name="expression" value="--&gt;"/>
    </relation>
    <relation entry1="76" entry2="166" type="GErel">
        <subtype name="expression" value="--&gt;"/>
    </relation>
    <relation entry1="149" entry2="147" type="PPrel">
        <subtype name="activation" value="--&gt;"/>
        <subtype name="indirect effect" value="..&gt;"/>
    </relation>
    <relation entry1="150" entry2="147" type="PPrel">
        <subtype name="activation" value="--&gt;"/>
        <subtype name="indirect effect" value="..&gt;"/>
    </relation>
    <relation entry1="147" entry2="10" type="PPrel">
        <subtype name="activation" value="--&gt;"/>
    </relation>
    <relation entry1="162" entry2="10" type="PPrel">
        <subtype name="activation" value="--&gt;"/>
        <subtype name="methylation" value="+m"/>
    </relation>
    <relation entry1="159" entry2="10" type="PPrel">
        <subtype name="inhibition" value="--|"/>
        <subtype name="methylation" value="+m"/>
    </relation>
    <relation entry1="115" entry2="117" type="PPrel">
        <subtype name="binding/association" value="---"/>
    </relation>
    <relation entry1="115" entry2="118" type="PPrel">
        <subtype name="binding/association" value="---"/>
    </relation>
    <relation entry1="117" entry2="19" type="PPrel">
        <subtype name="activation" value="--&gt;"/>
        <subtype name="indirect effect" value="..&gt;"/>
    </relation>
    <relation entry1="118" entry2="19" type="PPrel">
        <subtype name="activation" value="--&gt;"/>
        <subtype name="indirect effect" value="..&gt;"/>
    </relation>
    <relation entry1="6" entry2="10" type="PPrel">
        <subtype name="inhibition" value="--|"/>
        <subtype name="phosphorylation" value="+p"/>
    </relation>
    <relation entry1="164" entry2="76" type="PPrel">
        <subtype name="inhibition" value="--|"/>
    </relation>
</pathway>
