# Supplementary material for: Mechanism of gene network in the treatment of intracerebral hemorrhage by natural plant drugs in Lutong granules
Source: PLoS One. 2022 Nov 28;17(11):e0274639. doi: 10.1371/journal.pone.0274639 (PMC9704616; doi:10.1371/journal.pone.0274639)
Supplement: S1 Data — (ZIP) [file pone.0274639.s001.zip › minimal data/GO+KEGG/R.KEGG/hsa04115.xml]

<?xml version="1.0"?>
<!DOCTYPE pathway SYSTEM "http://www.kegg.jp/kegg/xml/KGML_v0.7.2_.dtd">
<!-- Creation date: Jun 4, 2020 16:01:43 +0900 (GMT+9) -->
<pathway name="path:hsa04115" org="hsa" number="04115"
         title="p53 signaling pathway"
         image="http://www.kegg.jp/kegg/pathway/hsa/hsa04115.png"
         link="http://www.kegg.jp/kegg-bin/show_pathway?hsa04115">
    <entry id="3" name="hsa:6477" type="gene"
        link="http://www.kegg.jp/dbget-bin/www_bget?hsa:6477">
        <graphics name="SIAH1, SIAH1A" fgcolor="#000000" bgcolor="#BFFFBF"
             type="rectangle" x="774" y="710" width="46" height="17"/>
    </entry>
    <entry id="4" name="hsa:3486" type="gene"
        link="http://www.kegg.jp/dbget-bin/www_bget?hsa:3486">
        <graphics name="IGFBP3, BP-53, IBP3" fgcolor="#000000" bgcolor="#BFFFBF"
             type="rectangle" x="669" y="631" width="46" height="17"/>
    </entry>
    <entry id="5" name="hsa:10912 hsa:1647 hsa:4616" type="gene"
        link="http://www.kegg.jp/dbget-bin/www_bget?hsa:10912+hsa:1647+hsa:4616">
        <graphics name="GADD45G, CR6, DDIT2, GADD45gamma, GRP17..." fgcolor="#000000" bgcolor="#BFFFBF"
             type="rectangle" x="669" y="590" width="46" height="17"/>
    </entry>
    <entry id="6" name="hsa:4194" type="gene"
        link="http://www.kegg.jp/dbget-bin/www_bget?hsa:4194">
        <graphics name="MDM4, BMFS6, HDMX, MDMX, MRP1" fgcolor="#000000" bgcolor="#BFFFBF"
             type="rectangle" x="305" y="482" width="46" height="17"/>
    </entry>
    <entry id="7" name="hsa:1111" type="gene"
        link="http://www.kegg.jp/dbget-bin/www_bget?hsa:1111">
        <graphics name="CHEK1, CHK1" fgcolor="#000000" bgcolor="#BFFFBF"
             type="rectangle" x="412" y="228" width="46" height="17"/>
    </entry>
    <entry id="8" name="hsa:545" type="gene"
        link="http://www.kegg.jp/dbget-bin/www_bget?hsa:545">
        <graphics name="ATR, FCTCS, FRP1, MEC1, SCKL, SCKL1" fgcolor="#000000" bgcolor="#BFFFBF"
             type="rectangle" x="333" y="228" width="46" height="17"/>
    </entry>
    <entry id="9" name="hsa:11200" type="gene"
        link="http://www.kegg.jp/dbget-bin/www_bget?hsa:11200">
        <graphics name="CHEK2, CDS1, CHK2, HuCds1, LFS2, PP1425, RAD53, hCds1" fgcolor="#000000" bgcolor="#BFFFBF"
             type="rectangle" x="456" y="201" width="46" height="17"/>
    </entry>
    <entry id="10" name="hsa:472" type="gene"
        link="http://www.kegg.jp/dbget-bin/www_bget?hsa:472">
        <graphics name="ATM, AT1, ATA, ATC, ATD, ATDC, ATE, TEL1, TELO1" fgcolor="#000000" bgcolor="#BFFFBF"
             type="rectangle" x="333" y="201" width="46" height="17"/>
    </entry>
    <entry id="11" name="hsa:56475" type="gene"
        link="http://www.kegg.jp/dbget-bin/www_bget?hsa:56475">
        <graphics name="RPRM, REPRIMO" fgcolor="#000000" bgcolor="#BFFFBF"
             type="rectangle" x="564" y="176" width="46" height="17"/>
    </entry>
    <entry id="12" name="hsa:2810" type="gene"
        link="http://www.kegg.jp/dbget-bin/www_bget?hsa:2810">
        <graphics name="SFN, YWHAS" fgcolor="#000000" bgcolor="#BFFFBF"
             type="rectangle" x="564" y="152" width="46" height="17"/>
    </entry>
    <entry id="13" name="hsa:1017" type="gene"
        link="http://www.kegg.jp/dbget-bin/www_bget?hsa:1017">
        <graphics name="CDK2, CDKN2, p33(CDK2)" fgcolor="#000000" bgcolor="#BFFFBF"
             type="rectangle" x="693" y="141" width="46" height="17"/>
    </entry>
    <entry id="14" name="hsa:898 hsa:9134" type="gene"
        link="http://www.kegg.jp/dbget-bin/www_bget?hsa:898+hsa:9134">
        <graphics name="CCNE1, CCNE, pCCNE1..." fgcolor="#000000" bgcolor="#BFFFBF"
             type="rectangle" x="693" y="124" width="46" height="17"/>
    </entry>
    <entry id="15" name="path:hsa04110" type="map"
        link="http://www.kegg.jp/dbget-bin/www_bget?hsa04110">
        <graphics name="Cell cycle" fgcolor="#000000" bgcolor="#FFFFFF"
             type="roundrectangle" x="305" y="530" width="103" height="34"/>
    </entry>
    <entry id="16" name="path:hsa04210" type="map"
        link="http://www.kegg.jp/dbget-bin/www_bget?hsa04210">
        <graphics name="Apoptosis" fgcolor="#000000" bgcolor="#FFFFFF"
             type="roundrectangle" x="1077" y="294" width="103" height="34"/>
    </entry>
    <entry id="17" name="hsa:7249" type="gene"
        link="http://www.kegg.jp/dbget-bin/www_bget?hsa:7249">
        <graphics name="TSC2, LAM, PPP1R160, TSC4" fgcolor="#000000" bgcolor="#BFFFBF"
             type="rectangle" x="617" y="631" width="46" height="17"/>
    </entry>
    <entry id="18" name="hsa:8493" type="gene"
        link="http://www.kegg.jp/dbget-bin/www_bget?hsa:8493">
        <graphics name="PPM1D, IDDGIP, JDVS, PP2C-DELTA, WIP1" fgcolor="#000000" bgcolor="#BFFFBF"
             type="rectangle" x="827" y="710" width="46" height="17"/>
    </entry>
    <entry id="19" name="hsa:7161" type="gene"
        link="http://www.kegg.jp/dbget-bin/www_bget?hsa:7161">
        <graphics name="TP73, P73" fgcolor="#000000" bgcolor="#BFFFBF"
             type="rectangle" x="879" y="710" width="46" height="17"/>
    </entry>
    <entry id="20" name="hsa:900 hsa:901" type="gene"
        link="http://www.kegg.jp/dbget-bin/www_bget?hsa:900+hsa:901">
        <graphics name="CCNG1, CCNG..." fgcolor="#000000" bgcolor="#BFFFBF"
             type="rectangle" x="721" y="710" width="46" height="17"/>
    </entry>
    <entry id="21" name="hsa:64326" type="gene"
        link="http://www.kegg.jp/dbget-bin/www_bget?hsa:64326">
        <graphics name="COP1, CFAP78, FAP78, RFWD2, RNF200" fgcolor="#000000" bgcolor="#BFFFBF"
             type="rectangle" x="617" y="710" width="46" height="17"/>
    </entry>
    <entry id="22" name="hsa:50484 hsa:6241" type="gene"
        link="http://www.kegg.jp/dbget-bin/www_bget?hsa:50484+hsa:6241">
        <graphics name="RRM2B, MTDPS8A, MTDPS8B, P53R2..." fgcolor="#000000" bgcolor="#BFFFBF"
             type="rectangle" x="617" y="590" width="46" height="17"/>
    </entry>
    <entry id="23" name="hsa:1643" type="gene"
        link="http://www.kegg.jp/dbget-bin/www_bget?hsa:1643">
        <graphics name="DDB2, DDBB, UV-DDB2, XPE" fgcolor="#000000" bgcolor="#BFFFBF"
             type="rectangle" x="564" y="590" width="46" height="17"/>
    </entry>
    <entry id="24" name="hsa:55240" type="gene"
        link="http://www.kegg.jp/dbget-bin/www_bget?hsa:55240">
        <graphics name="STEAP3, AHMIO2, STMP3, TSAP6, dudlin-2, dudulin-2, pHyde" fgcolor="#000000" bgcolor="#BFFFBF"
             type="rectangle" x="564" y="670" width="46" height="17"/>
    </entry>
    <entry id="25" name="hsa:5728" type="gene"
        link="http://www.kegg.jp/dbget-bin/www_bget?hsa:5728">
        <graphics name="PTEN, 10q23del, BZS, CWS1, DEC, GLM2, MHAM, MMAC1, PTEN1, PTENbeta, TEP1" fgcolor="#000000" bgcolor="#BFFFBF"
             type="rectangle" x="564" y="631" width="46" height="17"/>
    </entry>
    <entry id="26" name="hsa:5268" type="gene"
        link="http://www.kegg.jp/dbget-bin/www_bget?hsa:5268">
        <graphics name="SERPINB5, PI5, maspin" fgcolor="#000000" bgcolor="#BFFFBF"
             type="rectangle" x="827" y="549" width="46" height="17"/>
    </entry>
    <entry id="27" name="hsa:3732" type="gene"
        link="http://www.kegg.jp/dbget-bin/www_bget?hsa:3732">
        <graphics name="CD82, 4F9, C33, GR15, IA4, KAI1, R2, SAR2, ST6, TSPAN27" fgcolor="#000000" bgcolor="#BFFFBF"
             type="rectangle" x="669" y="549" width="46" height="17"/>
    </entry>
    <entry id="29" name="hsa:7057" type="gene"
        link="http://www.kegg.jp/dbget-bin/www_bget?hsa:7057">
        <graphics name="THBS1, THBS, THBS-1, TSP, TSP-1, TSP1" fgcolor="#000000" bgcolor="#BFFFBF"
             type="rectangle" x="774" y="549" width="46" height="17"/>
    </entry>
    <entry id="30" name="hsa:3486" type="gene"
        link="http://www.kegg.jp/dbget-bin/www_bget?hsa:3486">
        <graphics name="IGFBP3, BP-53, IBP3" fgcolor="#000000" bgcolor="#BFFFBF"
             type="rectangle" x="564" y="508" width="46" height="17"/>
    </entry>
    <entry id="31" name="hsa:3479" type="gene"
        link="http://www.kegg.jp/dbget-bin/www_bget?hsa:3479">
        <graphics name="IGF1, IGF, IGF-I, IGFI, MGF" fgcolor="#000000" bgcolor="#BFFFBF"
             type="rectangle" x="674" y="508" width="46" height="17"/>
    </entry>
    <entry id="32" name="hsa:5054" type="gene"
        link="http://www.kegg.jp/dbget-bin/www_bget?hsa:5054">
        <graphics name="SERPINE1, PAI, PAI-1, PAI1, PLANH1" fgcolor="#000000" bgcolor="#BFFFBF"
             type="rectangle" x="564" y="549" width="46" height="17"/>
    </entry>
    <entry id="33" name="hsa:575" type="gene"
        link="http://www.kegg.jp/dbget-bin/www_bget?hsa:575">
        <graphics name="ADGRB1, BAI1, GDAIF" fgcolor="#000000" bgcolor="#BFFFBF"
             type="rectangle" x="617" y="549" width="46" height="17"/>
    </entry>
    <entry id="34" name="hsa:1029" type="gene"
        link="http://www.kegg.jp/dbget-bin/www_bget?hsa:1029">
        <graphics name="CDKN2A, ARF, CDK4I, CDKN2, CMM2, INK4, INK4A, MLM, MTS-1, MTS1, P14, P14ARF, P16, P16-INK4A, P16INK4, P16INK4A, P19, P19ARF, TP16" fgcolor="#000000" bgcolor="#BFFFBF"
             type="rectangle" x="237" y="418" width="46" height="17"/>
    </entry>
    <entry id="35" name="hsa:1026" type="gene"
        link="http://www.kegg.jp/dbget-bin/www_bget?hsa:1026">
        <graphics name="CDKN1A, CAP20, CDKN1, CIP1, MDA-6, P21, SDI1, WAF1, p21CIP1" fgcolor="#000000" bgcolor="#BFFFBF"
             type="rectangle" x="564" y="117" width="46" height="17"/>
    </entry>
    <entry id="36" name="hsa:64393" type="gene"
        link="http://www.kegg.jp/dbget-bin/www_bget?hsa:64393">
        <graphics name="ZMAT3, PAG608, WIG-1, WIG1" fgcolor="#000000" bgcolor="#BFFFBF"
             type="rectangle" x="669" y="440" width="46" height="17"/>
    </entry>
    <entry id="37" name="hsa:637" type="gene"
        link="http://www.kegg.jp/dbget-bin/www_bget?hsa:637">
        <graphics name="BID, FP497" fgcolor="#000000" bgcolor="#BFFFBF"
             type="rectangle" x="777" y="300" width="46" height="17"/>
    </entry>
    <entry id="38" name="hsa:9538 hsa:9540" type="gene"
        link="http://www.kegg.jp/dbget-bin/www_bget?hsa:9538+hsa:9540">
        <graphics name="EI24, EPG4, PIG8, TP53I8..." fgcolor="#000000" bgcolor="#BFFFBF"
             type="rectangle" x="564" y="398" width="46" height="17"/>
    </entry>
    <entry id="39" name="hsa:355" type="gene"
        link="http://www.kegg.jp/dbget-bin/www_bget?hsa:355">
        <graphics name="FAS, ALPS1A, APO-1, APT1, CD95, FAS1, FASTM, TNFRSF6" fgcolor="#000000" bgcolor="#BFFFBF"
             type="rectangle" x="564" y="266" width="46" height="17"/>
    </entry>
    <entry id="40" name="hsa:51512" type="gene"
        link="http://www.kegg.jp/dbget-bin/www_bget?hsa:51512">
        <graphics name="GTSE1, B99" fgcolor="#000000" bgcolor="#BFFFBF"
             type="rectangle" x="564" y="232" width="46" height="17"/>
    </entry>
    <entry id="41" name="hsa:581" type="gene"
        link="http://www.kegg.jp/dbget-bin/www_bget?hsa:581">
        <graphics name="BAX, BCL2L4" fgcolor="#000000" bgcolor="#BFFFBF"
             type="rectangle" x="564" y="322" width="46" height="17"/>
    </entry>
    <entry id="42" name="hsa:55367" type="gene"
        link="http://www.kegg.jp/dbget-bin/www_bget?hsa:55367">
        <graphics name="PIDD1, LRDD, PIDD" fgcolor="#000000" bgcolor="#BFFFBF"
             type="rectangle" x="564" y="288" width="46" height="17"/>
    </entry>
    <entry id="43" name="hsa:8795 hsa:8797" type="gene"
        link="http://www.kegg.jp/dbget-bin/www_bget?hsa:8795+hsa:8797">
        <graphics name="TNFRSF10B, CD262, DR5, KILLER, KILLER/DR5, TRAIL-R2, TRAILR2, TRICK2, TRICK2A, TRICK2B, TRICKB, ZTNFR9..." fgcolor="#000000" bgcolor="#BFFFBF"
             type="rectangle" x="617" y="276" width="46" height="17"/>
    </entry>
    <entry id="44" name="hsa:841" type="gene"
        link="http://www.kegg.jp/dbget-bin/www_bget?hsa:841">
        <graphics name="CASP8, ALPS2B, CAP4, Casp-8, FLICE, MACH, MCH5" fgcolor="#000000" bgcolor="#BFFFBF"
             type="rectangle" x="701" y="276" width="46" height="17"/>
    </entry>
    <entry id="45" name="hsa:983" type="gene"
        link="http://www.kegg.jp/dbget-bin/www_bget?hsa:983">
        <graphics name="CDK1, CDC2, CDC28A, P34CDC2" fgcolor="#000000" bgcolor="#BFFFBF"
             type="rectangle" x="693" y="209" width="46" height="17"/>
    </entry>
    <entry id="46" name="hsa:317" type="gene"
        link="http://www.kegg.jp/dbget-bin/www_bget?hsa:317">
        <graphics name="APAF1, APAF-1, CED4" fgcolor="#000000" bgcolor="#BFFFBF"
             type="rectangle" x="907" y="374" width="46" height="17"/>
    </entry>
    <entry id="47" name="hsa:54205" type="gene"
        link="http://www.kegg.jp/dbget-bin/www_bget?hsa:54205">
        <graphics name="CYCS, CYC, HCS, THC4" fgcolor="#000000" bgcolor="#BFFFBF"
             type="rectangle" x="907" y="342" width="46" height="17"/>
    </entry>
    <entry id="48" name="hsa:842" type="gene"
        link="http://www.kegg.jp/dbget-bin/www_bget?hsa:842">
        <graphics name="CASP9, APAF-3, APAF3, ICE-LAP6, MCH6, PPP1R56" fgcolor="#000000" bgcolor="#BFFFBF"
             type="rectangle" x="1010" y="358" width="46" height="17"/>
    </entry>
    <entry id="49" name="hsa:4193" type="gene"
        link="http://www.kegg.jp/dbget-bin/www_bget?hsa:4193">
        <graphics name="MDM2, ACTFS, HDMX, LSKB, hdm2" fgcolor="#000000" bgcolor="#BFFFBF"
             type="rectangle" x="305" y="418" width="46" height="17"/>
    </entry>
    <entry id="50" name="hsa:7157" type="gene"
        link="http://www.kegg.jp/dbget-bin/www_bget?hsa:7157">
        <graphics name="TP53, BCC7, BMFS5, LFS1, P53, TRP53" fgcolor="#000000" bgcolor="#BFFFBF"
             type="rectangle" x="395" y="418" width="46" height="17"/>
    </entry>
    <entry id="51" name="hsa:4193" type="gene"
        link="http://www.kegg.jp/dbget-bin/www_bget?hsa:4193">
        <graphics name="MDM2, ACTFS, HDMX, LSKB, hdm2" fgcolor="#000000" bgcolor="#BFFFBF"
             type="rectangle" x="564" y="710" width="46" height="17"/>
    </entry>
    <entry id="52" name="hsa:25898" type="gene"
        link="http://www.kegg.jp/dbget-bin/www_bget?hsa:25898">
        <graphics name="RCHY1, ARNIP, CHIMP, PIRH2, PRO1996, RNF199, ZCHY, ZNF363" fgcolor="#000000" bgcolor="#BFFFBF"
             type="rectangle" x="669" y="710" width="46" height="17"/>
    </entry>
    <entry id="53" name="hsa:10912 hsa:1647 hsa:4616" type="gene"
        link="http://www.kegg.jp/dbget-bin/www_bget?hsa:10912+hsa:1647+hsa:4616">
        <graphics name="GADD45G, CR6, DDIT2, GADD45gamma, GRP17..." fgcolor="#000000" bgcolor="#BFFFBF"
             type="rectangle" x="564" y="208" width="46" height="17"/>
    </entry>
    <entry id="54" name="hsa:1019 hsa:1021" type="gene"
        link="http://www.kegg.jp/dbget-bin/www_bget?hsa:1019+hsa:1021">
        <graphics name="CDK4, CMM3, PSK-J3..." fgcolor="#000000" bgcolor="#BFFFBF"
             type="rectangle" x="693" y="96" width="46" height="17"/>
    </entry>
    <entry id="55" name="hsa:595 hsa:894 hsa:896" type="gene"
        link="http://www.kegg.jp/dbget-bin/www_bget?hsa:595+hsa:894+hsa:896">
        <graphics name="CCND1, BCL1, D11S287E, PRAD1, U21B31..." fgcolor="#000000" bgcolor="#BFFFBF"
             type="rectangle" x="693" y="79" width="46" height="17"/>
    </entry>
    <entry id="56" name="hsa:64065" type="gene"
        link="http://www.kegg.jp/dbget-bin/www_bget?hsa:64065">
        <graphics name="PERP, KCP1, KRTCAP1, PIGPC1, THW, dJ496H19.1" fgcolor="#000000" bgcolor="#BFFFBF"
             type="rectangle" x="617" y="440" width="46" height="17"/>
    </entry>
    <entry id="57" name="hsa:51246" type="gene"
        link="http://www.kegg.jp/dbget-bin/www_bget?hsa:51246">
        <graphics name="SHISA5, SCOTIN" fgcolor="#000000" bgcolor="#BFFFBF"
             type="rectangle" x="564" y="440" width="46" height="17"/>
    </entry>
    <entry id="58" name="hsa:143686 hsa:27244 hsa:83667" type="gene"
        link="http://www.kegg.jp/dbget-bin/www_bget?hsa:143686+hsa:27244+hsa:83667">
        <graphics name="SESN3, SEST3..." fgcolor="#000000" bgcolor="#BFFFBF"
             type="rectangle" x="721" y="590" width="46" height="17"/>
    </entry>
    <entry id="59" name="hsa:891 hsa:9133" type="gene"
        link="http://www.kegg.jp/dbget-bin/www_bget?hsa:891+hsa:9133">
        <graphics name="CCNB1, CCNB..." fgcolor="#000000" bgcolor="#BFFFBF"
             type="rectangle" x="693" y="192" width="46" height="17"/>
    </entry>
    <entry id="60" name="hsa:836" type="gene"
        link="http://www.kegg.jp/dbget-bin/www_bget?hsa:836">
        <graphics name="CASP3, CPP32, CPP32B, SCA-1" fgcolor="#000000" bgcolor="#BFFFBF"
             type="rectangle" x="1086" y="357" width="46" height="17"/>
    </entry>
    <entry id="61" name="path:hsa04115" type="map"
        link="http://www.kegg.jp/dbget-bin/www_bget?hsa04115">
        <graphics name="TITLE:p53 signaling pathway" fgcolor="#000000" bgcolor="#FFFFFF"
             type="roundrectangle" x="139" y="58" width="198" height="25"/>
    </entry>
    <entry id="62" name="path:hsa04110" type="map"
        link="http://www.kegg.jp/dbget-bin/www_bget?hsa04110">
        <graphics name="Cell cycle" fgcolor="#000000" bgcolor="#FFFFFF"
             type="roundrectangle" x="1075" y="193" width="103" height="34"/>
    </entry>
    <entry id="63" name="hsa:6477" type="gene"
        link="http://www.kegg.jp/dbget-bin/www_bget?hsa:6477">
        <graphics name="SIAH1, SIAH1A" fgcolor="#000000" bgcolor="#BFFFBF"
             type="rectangle" x="721" y="440" width="46" height="17"/>
    </entry>
    <entry id="64" name="hsa:63970" type="gene"
        link="http://www.kegg.jp/dbget-bin/www_bget?hsa:63970">
        <graphics name="TP53AIP1, P53AIP1" fgcolor="#000000" bgcolor="#BFFFBF"
             type="rectangle" x="726" y="322" width="46" height="17"/>
    </entry>
    <entry id="65" name="hsa:27113" type="gene"
        link="http://www.kegg.jp/dbget-bin/www_bget?hsa:27113">
        <graphics name="BBC3, JFY-1, JFY1, PUMA" fgcolor="#000000" bgcolor="#BFFFBF"
             type="rectangle" x="674" y="322" width="46" height="17"/>
    </entry>
    <entry id="66" name="hsa:5366" type="gene"
        link="http://www.kegg.jp/dbget-bin/www_bget?hsa:5366">
        <graphics name="PMAIP1, APR, NOXA" fgcolor="#000000" bgcolor="#BFFFBF"
             type="rectangle" x="622" y="322" width="46" height="17"/>
    </entry>
    <entry id="142" name="hsa:92344" type="gene"
        link="http://www.kegg.jp/dbget-bin/www_bget?hsa:92344">
        <graphics name="GORAB, GO, NTKLBP1, SCYL1BP1" fgcolor="#000000" bgcolor="#BFFFBF"
             type="rectangle" x="305" y="381" width="46" height="17"/>
    </entry>
    <entry id="145" name="path:hsa04218" type="map"
        link="http://www.kegg.jp/dbget-bin/www_bget?hsa04218">
        <graphics name="Cellular senescence" fgcolor="#000000" bgcolor="#FFFFFF"
             type="roundrectangle" x="1200" y="193" width="123" height="34"/>
    </entry>
    <entry id="146" name="hsa:10572" type="gene"
        link="http://www.kegg.jp/dbget-bin/www_bget?hsa:10572">
        <graphics name="SIVA1, CD27BP, SIVA, Siva-1, Siva-2" fgcolor="#000000" bgcolor="#BFFFBF"
             type="rectangle" x="564" y="364" width="46" height="17"/>
    </entry>
    <entry id="147" name="hsa:598" type="gene"
        link="http://www.kegg.jp/dbget-bin/www_bget?hsa:598">
        <graphics name="BCL2L1, BCL-XL/S, BCL2L, BCLX, Bcl-X, PPP1R52" fgcolor="#000000" bgcolor="#BFFFBF"
             type="rectangle" x="647" y="355" width="46" height="17"/>
    </entry>
    <entry id="148" name="hsa:596" type="gene"
        link="http://www.kegg.jp/dbget-bin/www_bget?hsa:596">
        <graphics name="BCL2, Bcl-2, PPP1R50" fgcolor="#000000" bgcolor="#BFFFBF"
             type="rectangle" x="647" y="375" width="46" height="17"/>
    </entry>
    <entry id="154" name="hsa:84883" type="gene"
        link="http://www.kegg.jp/dbget-bin/www_bget?hsa:84883">
        <graphics name="AIFM2, AMID, FSP1, PRG3" fgcolor="#000000" bgcolor="#BFFFBF"
             type="rectangle" x="564" y="474" width="46" height="17"/>
    </entry>
    <entry id="155" name="undefined" type="group">
        <graphics fgcolor="#000000" bgcolor="#FFFFFF"
             type="rectangle" x="693" y="87" width="46" height="34"/>
        <component id="54"/>
        <component id="55"/>
    </entry>
    <entry id="156" name="undefined" type="group">
        <graphics fgcolor="#000000" bgcolor="#FFFFFF"
             type="rectangle" x="693" y="132" width="46" height="34"/>
        <component id="13"/>
        <component id="14"/>
    </entry>
    <entry id="157" name="undefined" type="group">
        <graphics fgcolor="#000000" bgcolor="#FFFFFF"
             type="rectangle" x="693" y="200" width="46" height="34"/>
        <component id="45"/>
        <component id="59"/>
    </entry>
    <relation entry1="10" entry2="9" type="PPrel">
        <subtype name="activation" value="--&gt;"/>
        <subtype name="phosphorylation" value="+p"/>
    </relation>
    <relation entry1="8" entry2="7" type="PPrel">
        <subtype name="activation" value="--&gt;"/>
        <subtype name="phosphorylation" value="+p"/>
    </relation>
    <relation entry1="8" entry2="50" type="PPrel">
        <subtype name="activation" value="--&gt;"/>
        <subtype name="phosphorylation" value="+p"/>
    </relation>
    <relation entry1="7" entry2="50" type="PPrel">
        <subtype name="activation" value="--&gt;"/>
        <subtype name="phosphorylation" value="+p"/>
    </relation>
    <relation entry1="9" entry2="50" type="PPrel">
        <subtype name="activation" value="--&gt;"/>
        <subtype name="phosphorylation" value="+p"/>
    </relation>
    <relation entry1="10" entry2="50" type="PPrel">
        <subtype name="activation" value="--&gt;"/>
        <subtype name="phosphorylation" value="+p"/>
    </relation>
    <relation entry1="34" entry2="49" type="PPrel">
        <subtype name="inhibition" value="--|"/>
    </relation>
    <relation entry1="6" entry2="49" type="PPrel">
        <subtype name="activation" value="--&gt;"/>
    </relation>
    <relation entry1="50" entry2="49" type="PPrel">
        <subtype name="activation" value="--&gt;"/>
    </relation>
    <relation entry1="6" entry2="50" type="PPrel">
        <subtype name="inhibition" value="--|"/>
    </relation>
    <relation entry1="35" entry2="155" type="PPrel">
        <subtype name="inhibition" value="--|"/>
    </relation>
    <relation entry1="35" entry2="156" type="PPrel">
        <subtype name="inhibition" value="--|"/>
    </relation>
    <relation entry1="12" entry2="157" type="PPrel">
        <subtype name="inhibition" value="--|"/>
    </relation>
    <relation entry1="53" entry2="157" type="PPrel">
        <subtype name="inhibition" value="--|"/>
    </relation>
    <relation entry1="30" entry2="31" type="PPrel">
        <subtype name="inhibition" value="--|"/>
    </relation>
    <relation entry1="50" entry2="35" type="GErel">
        <subtype name="expression" value="--&gt;"/>
    </relation>
    <relation entry1="50" entry2="12" type="GErel">
        <subtype name="expression" value="--&gt;"/>
    </relation>
    <relation entry1="50" entry2="11" type="GErel">
        <subtype name="expression" value="--&gt;"/>
    </relation>
    <relation entry1="50" entry2="53" type="GErel">
        <subtype name="expression" value="--&gt;"/>
    </relation>
    <relation entry1="50" entry2="40" type="GErel">
        <subtype name="expression" value="--&gt;"/>
    </relation>
    <relation entry1="50" entry2="39" type="GErel">
        <subtype name="expression" value="--&gt;"/>
    </relation>
    <relation entry1="50" entry2="42" type="GErel">
        <subtype name="expression" value="--&gt;"/>
    </relation>
    <relation entry1="50" entry2="43" type="GErel">
        <subtype name="expression" value="--&gt;"/>
    </relation>
    <relation entry1="50" entry2="41" type="GErel">
        <subtype name="expression" value="--&gt;"/>
    </relation>
    <relation entry1="50" entry2="66" type="GErel">
        <subtype name="expression" value="--&gt;"/>
    </relation>
    <relation entry1="65" entry2="50" type="GErel">
        <subtype name="expression" value="--&gt;"/>
    </relation>
    <relation entry1="65" entry2="64" type="GErel">
        <subtype name="expression" value="--&gt;"/>
    </relation>
    <relation entry1="50" entry2="38" type="GErel">
        <subtype name="expression" value="--&gt;"/>
    </relation>
    <relation entry1="50" entry2="57" type="GErel">
        <subtype name="expression" value="--&gt;"/>
    </relation>
    <relation entry1="50" entry2="56" type="GErel">
        <subtype name="expression" value="--&gt;"/>
    </relation>
    <relation entry1="50" entry2="36" type="GErel">
        <subtype name="expression" value="--&gt;"/>
    </relation>
    <relation entry1="50" entry2="63" type="GErel">
        <subtype name="expression" value="--&gt;"/>
    </relation>
    <relation entry1="50" entry2="30" type="GErel">
        <subtype name="expression" value="--&gt;"/>
    </relation>
    <relation entry1="50" entry2="32" type="GErel">
        <subtype name="expression" value="--&gt;"/>
    </relation>
    <relation entry1="50" entry2="33" type="GErel">
        <subtype name="expression" value="--&gt;"/>
    </relation>
    <relation entry1="50" entry2="27" type="GErel">
        <subtype name="expression" value="--&gt;"/>
    </relation>
    <relation entry1="50" entry2="29" type="GErel">
        <subtype name="expression" value="--&gt;"/>
    </relation>
    <relation entry1="50" entry2="26" type="GErel">
        <subtype name="expression" value="--&gt;"/>
    </relation>
    <relation entry1="50" entry2="23" type="GErel">
        <subtype name="expression" value="--&gt;"/>
    </relation>
    <relation entry1="50" entry2="22" type="GErel">
        <subtype name="expression" value="--&gt;"/>
    </relation>
    <relation entry1="50" entry2="5" type="GErel">
        <subtype name="expression" value="--&gt;"/>
    </relation>
    <relation entry1="50" entry2="58" type="GErel">
        <subtype name="expression" value="--&gt;"/>
    </relation>
    <relation entry1="50" entry2="25" type="GErel">
        <subtype name="expression" value="--&gt;"/>
    </relation>
    <relation entry1="50" entry2="17" type="GErel">
        <subtype name="expression" value="--&gt;"/>
    </relation>
    <relation entry1="50" entry2="4" type="GErel">
        <subtype name="expression" value="--&gt;"/>
    </relation>
    <relation entry1="50" entry2="24" type="GErel">
        <subtype name="expression" value="--&gt;"/>
    </relation>
    <relation entry1="50" entry2="51" type="GErel">
        <subtype name="expression" value="--&gt;"/>
    </relation>
    <relation entry1="50" entry2="21" type="GErel">
        <subtype name="expression" value="--&gt;"/>
    </relation>
    <relation entry1="50" entry2="52" type="GErel">
        <subtype name="expression" value="--&gt;"/>
    </relation>
    <relation entry1="50" entry2="20" type="GErel">
        <subtype name="expression" value="--&gt;"/>
    </relation>
    <relation entry1="50" entry2="3" type="GErel">
        <subtype name="expression" value="--&gt;"/>
    </relation>
    <relation entry1="50" entry2="18" type="GErel">
        <subtype name="expression" value="--&gt;"/>
    </relation>
    <relation entry1="50" entry2="19" type="GErel">
        <subtype name="expression" value="--&gt;"/>
    </relation>
    <relation entry1="37" entry2="47" type="PPrel">
        <subtype name="indirect effect" value="..&gt;"/>
    </relation>
    <relation entry1="64" entry2="47" type="PPrel">
        <subtype name="indirect effect" value="..&gt;"/>
    </relation>
    <relation entry1="63" entry2="47" type="PPrel">
        <subtype name="indirect effect" value="..&gt;"/>
    </relation>
    <relation entry1="47" entry2="48" type="PPrel">
        <subtype name="activation" value="--&gt;"/>
    </relation>
    <relation entry1="46" entry2="48" type="PPrel">
        <subtype name="activation" value="--&gt;"/>
    </relation>
    <relation entry1="48" entry2="60" type="PPrel">
        <subtype name="activation" value="--&gt;"/>
    </relation>
    <relation entry1="44" entry2="60" type="PPrel">
        <subtype name="activation" value="--&gt;"/>
    </relation>
    <relation entry1="43" entry2="44" type="PPrel">
        <subtype name="indirect effect" value="..&gt;"/>
    </relation>
    <relation entry1="50" entry2="146" type="GErel">
        <subtype name="expression" value="--&gt;"/>
    </relation>
    <relation entry1="50" entry2="154" type="GErel">
        <subtype name="expression" value="--&gt;"/>
    </relation>
    <relation entry1="146" entry2="147" type="PPrel">
        <subtype name="inhibition" value="--|"/>
    </relation>
    <relation entry1="146" entry2="148" type="PPrel">
        <subtype name="inhibition" value="--|"/>
    </relation>
    <relation entry1="147" entry2="41" type="PPrel">
        <subtype name="inhibition" value="--|"/>
    </relation>
    <relation entry1="148" entry2="41" type="PPrel">
        <subtype name="inhibition" value="--|"/>
    </relation>
</pathway>
