# Supplementary material for: Mechanism of gene network in the treatment of intracerebral hemorrhage by natural plant drugs in Lutong granules
Source: PLoS One. 2022 Nov 28;17(11):e0274639. doi: 10.1371/journal.pone.0274639 (PMC9704616; doi:10.1371/journal.pone.0274639)
Supplement: S1 Data — (ZIP) [file pone.0274639.s001.zip › minimal data/GO+KEGG/R.KEGG/hsa04215.xml]

<?xml version="1.0"?>
<!DOCTYPE pathway SYSTEM "http://www.kegg.jp/kegg/xml/KGML_v0.7.2_.dtd">
<!-- Creation date: Mar 23, 2020 16:47:27 +0900 (GMT+9) -->
<pathway name="path:hsa04215" org="hsa" number="04215"
         title="Apoptosis - multiple species"
         image="http://www.kegg.jp/kegg/pathway/hsa/hsa04215.png"
         link="http://www.kegg.jp/kegg-bin/show_pathway?hsa04215">
    <entry id="2" name="path:hsa04215" type="map"
        link="http://www.kegg.jp/dbget-bin/www_bget?hsa04215">
        <graphics name="TITLE:Apoptosis - multiple species" fgcolor="#000000" bgcolor="#FFFFFF"
             type="roundrectangle" x="172" y="58" width="263" height="25"/>
    </entry>
    <entry id="3" name="hsa:79444" type="gene"
        link="http://www.kegg.jp/dbget-bin/www_bget?hsa:79444">
        <graphics name="BIRC7, KIAP, LIVIN, ML-IAP, MLIAP, RNF50" fgcolor="#000000" bgcolor="#BFFFBF"
             type="rectangle" x="638" y="495" width="46" height="17"/>
    </entry>
    <entry id="4" name="ko:K20009" type="ortholog"
        link="http://www.kegg.jp/dbget-bin/www_bget?K20009">
        <graphics name="K20009" fgcolor="#000000" bgcolor="#FFFFFF"
             type="rectangle" x="746" y="447" width="46" height="17"/>
    </entry>
    <entry id="5" name="hsa:840" type="gene"
        link="http://www.kegg.jp/dbget-bin/www_bget?hsa:840">
        <graphics name="CASP7, CASP-7, CMH-1, ICE-LAP3, LICE2, MCH3" fgcolor="#000000" bgcolor="#BFFFBF"
             type="rectangle" x="844" y="484" width="46" height="17"/>
    </entry>
    <entry id="10" name="ko:K20018" type="ortholog"
        link="http://www.kegg.jp/dbget-bin/www_bget?K20018">
        <graphics name="K20018" fgcolor="#000000" bgcolor="#FFFFFF"
             type="rectangle" x="535" y="471" width="46" height="17"/>
    </entry>
    <entry id="11" name="ko:K20014" type="ortholog"
        link="http://www.kegg.jp/dbget-bin/www_bget?K20014">
        <graphics name="K20014" fgcolor="#000000" bgcolor="#FFFFFF"
             type="rectangle" x="535" y="494" width="46" height="17"/>
    </entry>
    <entry id="12" name="ko:K20016" type="ortholog"
        link="http://www.kegg.jp/dbget-bin/www_bget?K20016">
        <graphics name="K20016" fgcolor="#000000" bgcolor="#FFFFFF"
             type="rectangle" x="535" y="518" width="46" height="17"/>
    </entry>
    <entry id="14" name="hsa:317" type="gene"
        link="http://www.kegg.jp/dbget-bin/www_bget?hsa:317">
        <graphics name="APAF1, APAF-1, CED4" fgcolor="#000000" bgcolor="#BFFFBF"
             type="rectangle" x="685" y="408" width="46" height="17"/>
    </entry>
    <entry id="17" name="ko:K20008" type="ortholog"
        link="http://www.kegg.jp/dbget-bin/www_bget?K20008">
        <graphics name="K20008" fgcolor="#000000" bgcolor="#FFFFFF"
             type="rectangle" x="844" y="508" width="46" height="17"/>
    </entry>
    <entry id="18" name="hsa:666" type="gene"
        link="http://www.kegg.jp/dbget-bin/www_bget?hsa:666">
        <graphics name="BOK, BCL2L9, BOKL" fgcolor="#000000" bgcolor="#BFFFBF"
             type="rectangle" x="305" y="499" width="46" height="17"/>
    </entry>
    <entry id="19" name="hsa:54205" type="gene"
        link="http://www.kegg.jp/dbget-bin/www_bget?hsa:54205">
        <graphics name="CYCS, CYC, HCS, THC4" fgcolor="#000000" bgcolor="#BFFFBF"
             type="rectangle" x="590" y="173" width="46" height="17"/>
    </entry>
    <entry id="21" name="hsa:842" type="gene"
        link="http://www.kegg.jp/dbget-bin/www_bget?hsa:842">
        <graphics name="CASP9, APAF-3, APAF3, ICE-LAP6, MCH6, PPP1R56" fgcolor="#000000" bgcolor="#BFFFBF"
             type="rectangle" x="746" y="243" width="46" height="17"/>
    </entry>
    <entry id="22" name="hsa:840" type="gene"
        link="http://www.kegg.jp/dbget-bin/www_bget?hsa:840">
        <graphics name="CASP7, CASP-7, CMH-1, ICE-LAP3, LICE2, MCH3" fgcolor="#000000" bgcolor="#BFFFBF"
             type="rectangle" x="844" y="233" width="46" height="17"/>
    </entry>
    <entry id="23" name="hsa:836" type="gene"
        link="http://www.kegg.jp/dbget-bin/www_bget?hsa:836">
        <graphics name="CASP3, CPP32, CPP32B, SCA-1" fgcolor="#000000" bgcolor="#BFFFBF"
             type="rectangle" x="844" y="256" width="46" height="17"/>
    </entry>
    <entry id="24" name="hsa:329 hsa:330 hsa:331 hsa:332" type="gene"
        link="http://www.kegg.jp/dbget-bin/www_bget?hsa:329+hsa:330+hsa:331+hsa:332">
        <graphics name="BIRC2, API1, HIAP2, Hiap-2, MIHB, RNF48, c-IAP1, cIAP1..." fgcolor="#000000" bgcolor="#BFFFBF"
             type="rectangle" x="638" y="243" width="46" height="17"/>
    </entry>
    <entry id="25" name="hsa:317" type="gene"
        link="http://www.kegg.jp/dbget-bin/www_bget?hsa:317">
        <graphics name="APAF1, APAF-1, CED4" fgcolor="#000000" bgcolor="#BFFFBF"
             type="rectangle" x="685" y="173" width="46" height="17"/>
    </entry>
    <entry id="26" name="hsa:56616" type="gene"
        link="http://www.kegg.jp/dbget-bin/www_bget?hsa:56616">
        <graphics name="DIABLO, DFNA64, SMAC" fgcolor="#000000" bgcolor="#BFFFBF"
             type="rectangle" x="535" y="220" width="46" height="17"/>
    </entry>
    <entry id="27" name="hsa:27429" type="gene"
        link="http://www.kegg.jp/dbget-bin/www_bget?hsa:27429">
        <graphics name="HTRA2, MGCA8, OMI, PARK13, PRSS25" fgcolor="#000000" bgcolor="#BFFFBF"
             type="rectangle" x="535" y="243" width="46" height="17"/>
    </entry>
    <entry id="28" name="hsa:5414" type="gene"
        link="http://www.kegg.jp/dbget-bin/www_bget?hsa:5414">
        <graphics name="SEPTIN4, ARTS, BRADEION, C17orf47, CE5B3, H5, MART, PNUTL2, SEP4, SEPT4, hCDCREL-2, hucep-7" fgcolor="#000000" bgcolor="#BFFFBF"
             type="rectangle" x="535" y="266" width="46" height="17"/>
    </entry>
    <entry id="42" name="ko:K20104" type="ortholog"
        link="http://www.kegg.jp/dbget-bin/www_bget?K20104">
        <graphics name="K20104" fgcolor="#000000" bgcolor="#FFFFFF"
             type="rectangle" x="230" y="670" width="46" height="17"/>
    </entry>
    <entry id="43" name="ko:K20105" type="ortholog"
        link="http://www.kegg.jp/dbget-bin/www_bget?K20105">
        <graphics name="K20105" fgcolor="#000000" bgcolor="#FFFFFF"
             type="rectangle" x="685" y="631" width="46" height="17"/>
    </entry>
    <entry id="44" name="ko:K20106" type="ortholog"
        link="http://www.kegg.jp/dbget-bin/www_bget?K20106">
        <graphics name="K20106" fgcolor="#000000" bgcolor="#FFFFFF"
             type="rectangle" x="746" y="669" width="46" height="17"/>
    </entry>
    <entry id="46" name="path:hsa04210" type="map"
        link="http://www.kegg.jp/dbget-bin/www_bget?hsa04210">
        <graphics name="Apoptosis" fgcolor="#000000" bgcolor="#FFFFFF"
             type="roundrectangle" x="225" y="167" width="133" height="25"/>
    </entry>
    <entry id="47" name="path:map04214" type="map"
        link="http://www.kegg.jp/dbget-bin/www_bget?map04214">
        <graphics name="Apoptosis - fly" fgcolor="#000000" bgcolor="#FFFFFF"
             type="roundrectangle" x="229" y="395" width="133" height="25"/>
    </entry>
    <entry id="54" name="hsa:581" type="gene"
        link="http://www.kegg.jp/dbget-bin/www_bget?hsa:581">
        <graphics name="BAX, BCL2L4" fgcolor="#000000" bgcolor="#BFFFBF"
             type="rectangle" x="380" y="234" width="46" height="17"/>
    </entry>
    <entry id="55" name="hsa:578" type="gene"
        link="http://www.kegg.jp/dbget-bin/www_bget?hsa:578">
        <graphics name="BAK1, BAK, BAK-LIKE, BCL2L7, CDN1" fgcolor="#000000" bgcolor="#BFFFBF"
             type="rectangle" x="380" y="256" width="46" height="17"/>
    </entry>
    <entry id="56" name="hsa:596 hsa:598" type="gene"
        link="http://www.kegg.jp/dbget-bin/www_bget?hsa:596+hsa:598">
        <graphics name="BCL2, Bcl-2, PPP1R50..." fgcolor="#000000" bgcolor="#BFFFBF"
             type="rectangle" x="305" y="243" width="46" height="17"/>
    </entry>
    <entry id="62" name="hsa:54205" type="gene"
        link="http://www.kegg.jp/dbget-bin/www_bget?hsa:54205">
        <graphics name="CYCS, CYC, HCS, THC4" fgcolor="#000000" bgcolor="#BFFFBF"
             type="rectangle" x="1" y="1" width="1" height="1"/>
    </entry>
    <entry id="79" name="hsa:54205" type="gene"
        link="http://www.kegg.jp/dbget-bin/www_bget?hsa:54205">
        <graphics name="CYCS, CYC, HCS, THC4" fgcolor="#000000" bgcolor="#BFFFBF"
             type="rectangle" x="590" y="837" width="46" height="17"/>
    </entry>
    <entry id="80" name="ko:K04489" type="ortholog"
        link="http://www.kegg.jp/dbget-bin/www_bget?K04489">
        <graphics name="K04489" fgcolor="#000000" bgcolor="#FFFFFF"
             type="rectangle" x="746" y="885" width="46" height="17"/>
    </entry>
    <entry id="81" name="hsa:836" type="gene"
        link="http://www.kegg.jp/dbget-bin/www_bget?hsa:836">
        <graphics name="CASP3, CPP32, CPP32B, SCA-1" fgcolor="#000000" bgcolor="#BFFFBF"
             type="rectangle" x="844" y="908" width="46" height="17"/>
    </entry>
    <entry id="82" name="hsa:332 hsa:57448" type="gene"
        link="http://www.kegg.jp/dbget-bin/www_bget?hsa:332+hsa:57448">
        <graphics name="BIRC5, API4, EPR-1..." fgcolor="#000000" bgcolor="#BFFFBF"
             type="rectangle" x="638" y="909" width="46" height="17"/>
    </entry>
    <entry id="83" name="hsa:317" type="gene"
        link="http://www.kegg.jp/dbget-bin/www_bget?hsa:317">
        <graphics name="APAF1, APAF-1, CED4" fgcolor="#000000" bgcolor="#BFFFBF"
             type="rectangle" x="685" y="837" width="46" height="17"/>
    </entry>
    <entry id="88" name="hsa:578" type="gene"
        link="http://www.kegg.jp/dbget-bin/www_bget?hsa:578">
        <graphics name="BAK1, BAK, BAK-LIKE, BCL2L7, CDN1" fgcolor="#000000" bgcolor="#BFFFBF"
             type="rectangle" x="380" y="911" width="46" height="17"/>
    </entry>
    <entry id="89" name="hsa:598" type="gene"
        link="http://www.kegg.jp/dbget-bin/www_bget?hsa:598">
        <graphics name="BCL2L1, BCL-XL/S, BCL2L, BCLX, Bcl-X, PPP1R52" fgcolor="#000000" bgcolor="#BFFFBF"
             type="rectangle" x="305" y="911" width="46" height="17"/>
    </entry>
    <entry id="90" name="hsa:441925 hsa:8678" type="gene"
        link="http://www.kegg.jp/dbget-bin/www_bget?hsa:441925+hsa:8678">
        <graphics name="BECN2, BECN1L1, BECN1P1..." fgcolor="#000000" bgcolor="#BFFFBF"
             type="rectangle" x="230" y="911" width="46" height="17"/>
    </entry>
    <entry id="94" name="hsa:842" type="gene"
        link="http://www.kegg.jp/dbget-bin/www_bget?hsa:842">
        <graphics name="CASP9, APAF-3, APAF3, ICE-LAP6, MCH6, PPP1R56" fgcolor="#000000" bgcolor="#BFFFBF"
             type="rectangle" x="746" y="908" width="46" height="17"/>
    </entry>
    <entry id="95" name="hsa:840" type="gene"
        link="http://www.kegg.jp/dbget-bin/www_bget?hsa:840">
        <graphics name="CASP7, CASP-7, CMH-1, ICE-LAP3, LICE2, MCH3" fgcolor="#000000" bgcolor="#BFFFBF"
             type="rectangle" x="746" y="931" width="46" height="17"/>
    </entry>
    <entry id="96" name="hsa:332" type="gene"
        link="http://www.kegg.jp/dbget-bin/www_bget?hsa:332">
        <graphics name="BIRC5, API4, EPR-1" fgcolor="#000000" bgcolor="#BFFFBF"
             type="rectangle" x="638" y="669" width="46" height="17"/>
    </entry>
    <entry id="99" name="hsa:8772" type="gene"
        link="http://www.kegg.jp/dbget-bin/www_bget?hsa:8772">
        <graphics name="FADD, GIG3, MORT1" fgcolor="#000000" bgcolor="#BFFFBF"
             type="rectangle" x="685" y="130" width="46" height="17"/>
    </entry>
    <entry id="100" name="hsa:841" type="gene"
        link="http://www.kegg.jp/dbget-bin/www_bget?hsa:841">
        <graphics name="CASP8, ALPS2B, CAP4, Casp-8, FLICE, MACH, MCH5" fgcolor="#000000" bgcolor="#BFFFBF"
             type="rectangle" x="746" y="196" width="46" height="17"/>
    </entry>
    <entry id="103" name="hsa:7132" type="gene"
        link="http://www.kegg.jp/dbget-bin/www_bget?hsa:7132">
        <graphics name="TNFRSF1A, CD120a, FPF, TBP1, TNF-R, TNF-R-I, TNF-R55, TNFAR, TNFR1, TNFR55, TNFR60, p55, p55-R, p60" fgcolor="#000000" bgcolor="#BFFFBF"
             type="rectangle" x="230" y="130" width="46" height="17"/>
    </entry>
    <entry id="105" name="ko:K16679" type="ortholog"
        link="http://www.kegg.jp/dbget-bin/www_bget?K16679">
        <graphics name="K16679" fgcolor="#000000" bgcolor="#FFFFFF"
             type="rectangle" x="230" y="364" width="46" height="17"/>
    </entry>
    <entry id="106" name="hsa:5599 hsa:5601 hsa:5602" type="gene"
        link="http://www.kegg.jp/dbget-bin/www_bget?hsa:5599+hsa:5601+hsa:5602">
        <graphics name="MAPK8, JNK, JNK-46, JNK1, JNK1A2, JNK21B1/2, PRKM8, SAPK1, SAPK1c..." fgcolor="#000000" bgcolor="#BFFFBF"
             type="rectangle" x="459" y="364" width="46" height="17"/>
    </entry>
    <entry id="109" name="hsa:8772" type="gene"
        link="http://www.kegg.jp/dbget-bin/www_bget?hsa:8772">
        <graphics name="FADD, GIG3, MORT1" fgcolor="#000000" bgcolor="#BFFFBF"
             type="rectangle" x="685" y="784" width="46" height="17"/>
    </entry>
    <entry id="110" name="hsa:841" type="gene"
        link="http://www.kegg.jp/dbget-bin/www_bget?hsa:841">
        <graphics name="CASP8, ALPS2B, CAP4, Casp-8, FLICE, MACH, MCH5" fgcolor="#000000" bgcolor="#BFFFBF"
             type="rectangle" x="746" y="830" width="46" height="17"/>
    </entry>
    <entry id="111" name="hsa:840" type="gene"
        link="http://www.kegg.jp/dbget-bin/www_bget?hsa:840">
        <graphics name="CASP7, CASP-7, CMH-1, ICE-LAP3, LICE2, MCH3" fgcolor="#000000" bgcolor="#BFFFBF"
             type="rectangle" x="746" y="852" width="46" height="17"/>
    </entry>
    <entry id="112" name="hsa:4804" type="gene"
        link="http://www.kegg.jp/dbget-bin/www_bget?hsa:4804">
        <graphics name="NGFR, CD271, Gp80-LNGFR, TNFRSF16, p75(NTR), p75NTR" fgcolor="#000000" bgcolor="#BFFFBF"
             type="rectangle" x="230" y="784" width="46" height="17"/>
    </entry>
    <entry id="114" name="ko:K20017" type="ortholog"
        link="http://www.kegg.jp/dbget-bin/www_bget?K20017">
        <graphics name="K20017" fgcolor="#000000" bgcolor="#FFFFFF"
             type="rectangle" x="380" y="499" width="46" height="17"/>
    </entry>
    <entry id="117" name="ko:K20094" type="ortholog"
        link="http://www.kegg.jp/dbget-bin/www_bget?K20094">
        <graphics name="K20094" fgcolor="#000000" bgcolor="#FFFFFF"
             type="rectangle" x="380" y="670" width="46" height="17"/>
    </entry>
    <entry id="122" name="hsa:10018 hsa:27113 hsa:5366 hsa:637" type="gene"
        link="http://www.kegg.jp/dbget-bin/www_bget?hsa:10018+hsa:27113+hsa:5366+hsa:637">
        <graphics name="BCL2L11, BAM, BIM, BOD..." fgcolor="#000000" bgcolor="#BFFFBF"
             type="rectangle" x="230" y="243" width="46" height="17"/>
    </entry>
    <relation entry1="103" entry2="99" type="PPrel">
        <subtype name="activation" value="--&gt;"/>
    </relation>
    <relation entry1="99" entry2="100" type="PPrel">
        <subtype name="activation" value="--&gt;"/>
    </relation>
    <relation entry1="100" entry2="22" type="PPrel">
        <subtype name="activation" value="--&gt;"/>
    </relation>
    <relation entry1="19" entry2="25" type="PPrel">
        <subtype name="activation" value="--&gt;"/>
    </relation>
    <relation entry1="25" entry2="21" type="PPrel">
        <subtype name="activation" value="--&gt;"/>
    </relation>
    <relation entry1="21" entry2="22" type="PPrel">
        <subtype name="activation" value="--&gt;"/>
    </relation>
    <relation entry1="21" entry2="23" type="PPrel">
        <subtype name="activation" value="--&gt;"/>
    </relation>
    <relation entry1="122" entry2="56" type="PPrel">
        <subtype name="inhibition" value="--|"/>
    </relation>
    <relation entry1="56" entry2="54" type="PPrel">
        <subtype name="inhibition" value="--|"/>
    </relation>
    <relation entry1="56" entry2="55" type="PPrel">
        <subtype name="inhibition" value="--|"/>
    </relation>
    <relation entry1="26" entry2="24" type="PPrel">
        <subtype name="inhibition" value="--|"/>
    </relation>
    <relation entry1="27" entry2="24" type="PPrel">
        <subtype name="inhibition" value="--|"/>
    </relation>
    <relation entry1="28" entry2="24" type="PPrel">
        <subtype name="inhibition" value="--|"/>
    </relation>
    <relation entry1="24" entry2="21" type="PPrel">
        <subtype name="inhibition" value="--|"/>
    </relation>
    <relation entry1="24" entry2="22" type="PPrel">
        <subtype name="inhibition" value="--|"/>
    </relation>
    <relation entry1="24" entry2="23" type="PPrel">
        <subtype name="inhibition" value="--|"/>
    </relation>
    <relation entry1="3" entry2="5" type="PPrel">
        <subtype name="inhibition" value="--|"/>
    </relation>
    <relation entry1="89" entry2="88" type="PPrel">
        <subtype name="inhibition" value="--|"/>
    </relation>
    <relation entry1="112" entry2="109" type="PPrel">
        <subtype name="activation" value="--&gt;"/>
    </relation>
    <relation entry1="106" entry2="14" type="PPrel">
        <subtype name="activation" value="--&gt;"/>
        <subtype name="indirect effect" value="..&gt;"/>
    </relation>
</pathway>
