# Supplementary material for: Mechanism of gene network in the treatment of intracerebral hemorrhage by natural plant drugs in Lutong granules
Source: PLoS One. 2022 Nov 28;17(11):e0274639. doi: 10.1371/journal.pone.0274639 (PMC9704616; doi:10.1371/journal.pone.0274639)
Supplement: S1 Data — (ZIP) [file pone.0274639.s001.zip › minimal data/GO+KEGG/R.KEGG/hsa04218.xml]

<?xml version="1.0"?>
<!DOCTYPE pathway SYSTEM "http://www.kegg.jp/kegg/xml/KGML_v0.7.2_.dtd">
<!-- Creation date: Jun 17, 2020 14:44:59 +0900 (GMT+9) -->
<pathway name="path:hsa04218" org="hsa" number="04218"
         title="Cellular senescence"
         image="http://www.kegg.jp/kegg/pathway/hsa/hsa04218.png"
         link="http://www.kegg.jp/kegg-bin/show_pathway?hsa04218">
    <entry id="9" name="path:hsa04218" type="map"
        link="http://www.kegg.jp/dbget-bin/www_bget?hsa04218">
        <graphics name="TITLE:Cellular senescence" fgcolor="#000000" bgcolor="#FFFFFF"
             type="roundrectangle" x="130" y="58" width="180" height="25"/>
    </entry>
    <entry id="12" name="hsa:83593" type="gene"
        link="http://www.kegg.jp/dbget-bin/www_bget?hsa:83593">
        <graphics name="RASSF5, Maxp1, NORE1, NORE1A, NORE1B, RAPL, RASSF3" fgcolor="#000000" bgcolor="#BFFFBF"
             type="rectangle" x="440" y="389" width="46" height="17"/>
    </entry>
    <entry id="13" name="hsa:5499 hsa:5500 hsa:5501" type="gene"
        link="http://www.kegg.jp/dbget-bin/www_bget?hsa:5499+hsa:5500+hsa:5501">
        <graphics name="PPP1CA, PP-1A, PP1A, PP1alpha, PPP1A..." fgcolor="#000000" bgcolor="#BFFFBF"
             type="rectangle" x="1130" y="389" width="46" height="17"/>
    </entry>
    <entry id="15" name="hsa:4609" type="gene"
        link="http://www.kegg.jp/dbget-bin/www_bget?hsa:4609">
        <graphics name="MYC, MRTL, MYCC, bHLHe39, c-Myc" fgcolor="#000000" bgcolor="#BFFFBF"
             type="rectangle" x="441" y="328" width="46" height="17"/>
    </entry>
    <entry id="17" name="hsa:10114 hsa:147746 hsa:204851 hsa:28996" type="gene"
        link="http://www.kegg.jp/dbget-bin/www_bget?hsa:10114+hsa:147746+hsa:204851+hsa:28996">
        <graphics name="HIPK3, DYRK6, FIST3, PKY, YAK1..." fgcolor="#000000" bgcolor="#BFFFBF"
             type="rectangle" x="742" y="365" width="46" height="17"/>
    </entry>
    <entry id="21" name="hsa:1029" type="gene"
        link="http://www.kegg.jp/dbget-bin/www_bget?hsa:1029">
        <graphics name="CDKN2A, ARF, CDK4I, CDKN2, CMM2, INK4, INK4A, MLM, MTS-1, MTS1, P14, P14ARF, P16, P16-INK4A, P16INK4, P16INK4A, P19, P19ARF, TP16" fgcolor="#000000" bgcolor="#BFFFBF"
             type="rectangle" x="535" y="328" width="46" height="17"/>
    </entry>
    <entry id="22" name="hsa:4193" type="gene"
        link="http://www.kegg.jp/dbget-bin/www_bget?hsa:4193">
        <graphics name="MDM2, ACTFS, HDMX, LSKB, hdm2" fgcolor="#000000" bgcolor="#BFFFBF"
             type="rectangle" x="629" y="328" width="46" height="17"/>
    </entry>
    <entry id="27" name="hsa:7157" type="gene"
        link="http://www.kegg.jp/dbget-bin/www_bget?hsa:7157">
        <graphics name="TP53, BCC7, BMFS5, LFS1, P53, TRP53" fgcolor="#000000" bgcolor="#BFFFBF"
             type="rectangle" x="742" y="328" width="46" height="17"/>
    </entry>
    <entry id="28" name="path:hsa04115" type="map"
        link="http://www.kegg.jp/dbget-bin/www_bget?hsa04115">
        <graphics name="p53 signaling pathway" fgcolor="#000000" bgcolor="#FFFFFF"
             type="roundrectangle" x="965" y="321" width="126" height="22"/>
    </entry>
    <entry id="29" name="hsa:5290 hsa:5291 hsa:5293 hsa:5295 hsa:5296 hsa:8503" type="gene"
        link="http://www.kegg.jp/dbget-bin/www_bget?hsa:5290+hsa:5291+hsa:5293+hsa:5295+hsa:5296+hsa:8503">
        <graphics name="PIK3CA, CLAPO, CLOVE, CWS5, MCAP, MCM, MCMTC, PI3K, PI3K-alpha, p110-alpha..." fgcolor="#000000" bgcolor="#BFFFBF"
             type="rectangle" x="441" y="238" width="46" height="17"/>
    </entry>
    <entry id="31" name="hsa:10000 hsa:207 hsa:208" type="gene"
        link="http://www.kegg.jp/dbget-bin/www_bget?hsa:10000+hsa:207+hsa:208">
        <graphics name="AKT3, MPPH, MPPH2, PKB-GAMMA, PKBG, PRKBG, RAC-PK-gamma, RAC-gamma, STK-2..." fgcolor="#000000" bgcolor="#BFFFBF"
             type="rectangle" x="629" y="238" width="46" height="17"/>
    </entry>
    <entry id="32" name="hsa:7248 hsa:7249" type="gene"
        link="http://www.kegg.jp/dbget-bin/www_bget?hsa:7248+hsa:7249">
        <graphics name="TSC1, LAM, TSC..." fgcolor="#000000" bgcolor="#BFFFBF"
             type="rectangle" x="742" y="238" width="46" height="17"/>
    </entry>
    <entry id="33" name="hsa:6009" type="gene"
        link="http://www.kegg.jp/dbget-bin/www_bget?hsa:6009">
        <graphics name="RHEB, RHEB2" fgcolor="#000000" bgcolor="#BFFFBF"
             type="rectangle" x="855" y="238" width="46" height="17"/>
    </entry>
    <entry id="34" name="hsa:2475" type="gene"
        link="http://www.kegg.jp/dbget-bin/www_bget?hsa:2475">
        <graphics name="MTOR, FRAP, FRAP1, FRAP2, RAFT1, RAPT1, SKS" fgcolor="#000000" bgcolor="#BFFFBF"
             type="rectangle" x="855" y="290" width="46" height="17"/>
    </entry>
    <entry id="42" name="hsa:2309" type="gene"
        link="http://www.kegg.jp/dbget-bin/www_bget?hsa:2309">
        <graphics name="FOXO3, AF6q21, FKHRL1, FKHRL1P2, FOXO2, FOXO3A" fgcolor="#000000" bgcolor="#BFFFBF"
             type="rectangle" x="629" y="290" width="46" height="17"/>
    </entry>
    <entry id="43" name="hsa:23411" type="gene"
        link="http://www.kegg.jp/dbget-bin/www_bget?hsa:23411">
        <graphics name="SIRT1, SIR2, SIR2L1, SIR2alpha" fgcolor="#000000" bgcolor="#BFFFBF"
             type="rectangle" x="441" y="290" width="46" height="17"/>
    </entry>
    <entry id="47" name="hsa:22800 hsa:22808 hsa:3265 hsa:3845 hsa:4893 hsa:6237" type="gene"
        link="http://www.kegg.jp/dbget-bin/www_bget?hsa:22800+hsa:22808+hsa:3265+hsa:3845+hsa:4893+hsa:6237">
        <graphics name="RRAS2, NS12, TC21..." fgcolor="#000000" bgcolor="#BFFFBF"
             type="rectangle" x="360" y="421" width="46" height="17"/>
    </entry>
    <entry id="48" name="hsa:5604 hsa:5605" type="gene"
        link="http://www.kegg.jp/dbget-bin/www_bget?hsa:5604+hsa:5605">
        <graphics name="MAP2K1, CFC3, MAPKK1, MEK1, MKK1, PRKMK1..." fgcolor="#000000" bgcolor="#BFFFBF"
             type="rectangle" x="535" y="421" width="46" height="17"/>
    </entry>
    <entry id="51" name="hsa:2113" type="gene"
        link="http://www.kegg.jp/dbget-bin/www_bget?hsa:2113">
        <graphics name="ETS1, ETS-1, EWSR2, c-ets-1, p54" fgcolor="#000000" bgcolor="#BFFFBF"
             type="rectangle" x="742" y="421" width="46" height="17"/>
    </entry>
    <entry id="52" name="hsa:5894" type="gene"
        link="http://www.kegg.jp/dbget-bin/www_bget?hsa:5894">
        <graphics name="RAF1, CMD1NN, CRAF, NS5, Raf-1, c-Raf" fgcolor="#000000" bgcolor="#BFFFBF"
             type="rectangle" x="441" y="421" width="46" height="17"/>
    </entry>
    <entry id="53" name="hsa:1019 hsa:1021" type="gene"
        link="http://www.kegg.jp/dbget-bin/www_bget?hsa:1019+hsa:1021">
        <graphics name="CDK4, CMM3, PSK-J3..." fgcolor="#000000" bgcolor="#BFFFBF"
             type="rectangle" x="966" y="421" width="46" height="17"/>
    </entry>
    <entry id="55" name="hsa:595 hsa:894 hsa:896" type="gene"
        link="http://www.kegg.jp/dbget-bin/www_bget?hsa:595+hsa:894+hsa:896">
        <graphics name="CCND1, BCL1, D11S287E, PRAD1, U21B31..." fgcolor="#000000" bgcolor="#BFFFBF"
             type="rectangle" x="1012" y="421" width="46" height="17"/>
    </entry>
    <entry id="56" name="hsa:5594 hsa:5595" type="gene"
        link="http://www.kegg.jp/dbget-bin/www_bget?hsa:5594+hsa:5595">
        <graphics name="MAPK1, ERK, ERK-2, ERK2, ERT1, MAPK2, P42MAPK, PRKM1, PRKM2, p38, p40, p41, p41mapk, p42-MAPK..." fgcolor="#000000" bgcolor="#BFFFBF"
             type="rectangle" x="629" y="421" width="46" height="17"/>
    </entry>
    <entry id="59" name="hsa:1029" type="gene"
        link="http://www.kegg.jp/dbget-bin/www_bget?hsa:1029">
        <graphics name="CDKN2A, ARF, CDK4I, CDKN2, CMM2, INK4, INK4A, MLM, MTS-1, MTS1, P14, P14ARF, P16, P16-INK4A, P16INK4, P16INK4A, P19, P19ARF, TP16" fgcolor="#000000" bgcolor="#BFFFBF"
             type="rectangle" x="855" y="421" width="46" height="17"/>
    </entry>
    <entry id="63" name="hsa:1026" type="gene"
        link="http://www.kegg.jp/dbget-bin/www_bget?hsa:1026">
        <graphics name="CDKN1A, CAP20, CDKN1, CIP1, MDA-6, P21, SDI1, WAF1, p21CIP1" fgcolor="#000000" bgcolor="#BFFFBF"
             type="rectangle" x="855" y="475" width="46" height="17"/>
    </entry>
    <entry id="64" name="hsa:1017" type="gene"
        link="http://www.kegg.jp/dbget-bin/www_bget?hsa:1017">
        <graphics name="CDK2, CDKN2, p33(CDK2)" fgcolor="#000000" bgcolor="#BFFFBF"
             type="rectangle" x="966" y="475" width="46" height="17"/>
    </entry>
    <entry id="67" name="hsa:898 hsa:9134" type="gene"
        link="http://www.kegg.jp/dbget-bin/www_bget?hsa:898+hsa:9134">
        <graphics name="CCNE1, CCNE, pCCNE1..." fgcolor="#000000" bgcolor="#BFFFBF"
             type="rectangle" x="1012" y="475" width="46" height="17"/>
    </entry>
    <entry id="69" name="hsa:5925 hsa:5933 hsa:5934" type="gene"
        link="http://www.kegg.jp/dbget-bin/www_bget?hsa:5925+hsa:5933+hsa:5934">
        <graphics name="RB1, OSRC, PPP1R130, RB, p105-Rb, p110-RB1, pRb, pp110..." fgcolor="#000000" bgcolor="#BFFFBF"
             type="rectangle" x="1130" y="475" width="46" height="17"/>
    </entry>
    <entry id="71" name="hsa:1869 hsa:1870 hsa:1871 hsa:1874 hsa:1875" type="gene"
        link="http://www.kegg.jp/dbget-bin/www_bget?hsa:1869+hsa:1870+hsa:1871+hsa:1874+hsa:1875">
        <graphics name="E2F1, E2F-1, RBAP1, RBBP3, RBP3..." fgcolor="#000000" bgcolor="#BFFFBF"
             type="rectangle" x="1222" y="475" width="46" height="17"/>
    </entry>
    <entry id="74" name="hsa:1432 hsa:5600 hsa:5603 hsa:6300" type="gene"
        link="http://www.kegg.jp/dbget-bin/www_bget?hsa:1432+hsa:5600+hsa:5603+hsa:6300">
        <graphics name="MAPK14, CSBP, CSBP1, CSBP2, CSPB1, EXIP, Mxi2, PRKM14, PRKM15, RK, SAPK2A, p38, p38ALPHA..." fgcolor="#000000" bgcolor="#BFFFBF"
             type="rectangle" x="629" y="475" width="46" height="17"/>
    </entry>
    <entry id="75" name="hsa:7157" type="gene"
        link="http://www.kegg.jp/dbget-bin/www_bget?hsa:7157">
        <graphics name="TP53, BCC7, BMFS5, LFS1, P53, TRP53" fgcolor="#000000" bgcolor="#BFFFBF"
             type="rectangle" x="742" y="475" width="46" height="17"/>
    </entry>
    <entry id="78" name="cpd:C16844 cpd:C00027" type="compound"
        link="http://www.kegg.jp/dbget-bin/www_bget?C16844+C00027">
        <graphics name="C16844..." fgcolor="#000000" bgcolor="#FFFFFF"
             type="circle" x="440" y="469" width="8" height="8"/>
    </entry>
    <entry id="79" name="hsa:5606 hsa:5608" type="gene"
        link="http://www.kegg.jp/dbget-bin/www_bget?hsa:5606+hsa:5608">
        <graphics name="MAP2K3, MAPKK3, MEK3, MKK3, PRKMK3, SAPKK-2, SAPKK2..." fgcolor="#000000" bgcolor="#BFFFBF"
             type="rectangle" x="535" y="475" width="46" height="17"/>
    </entry>
    <entry id="86" name="hsa:1017" type="gene"
        link="http://www.kegg.jp/dbget-bin/www_bget?hsa:1017">
        <graphics name="CDK2, CDKN2, p33(CDK2)" fgcolor="#000000" bgcolor="#BFFFBF"
             type="rectangle" x="966" y="526" width="46" height="17"/>
    </entry>
    <entry id="87" name="hsa:890 hsa:8900" type="gene"
        link="http://www.kegg.jp/dbget-bin/www_bget?hsa:890+hsa:8900">
        <graphics name="CCNA2, CCN1, CCNA..." fgcolor="#000000" bgcolor="#BFFFBF"
             type="rectangle" x="1012" y="526" width="46" height="17"/>
    </entry>
    <entry id="89" name="hsa:4605" type="gene"
        link="http://www.kegg.jp/dbget-bin/www_bget?hsa:4605">
        <graphics name="MYBL2, B-MYB, BMYB" fgcolor="#000000" bgcolor="#BFFFBF"
             type="rectangle" x="1130" y="526" width="46" height="17"/>
    </entry>
    <entry id="91" name="hsa:2305" type="gene"
        link="http://www.kegg.jp/dbget-bin/www_bget?hsa:2305">
        <graphics name="FOXM1, FKHL16, FOXM1A, FOXM1B, FOXM1C, HFH-11, HFH11, HNF-3, INS-1, MPHOSPH2, MPP-2, MPP2, PIG29, TRIDENT" fgcolor="#000000" bgcolor="#BFFFBF"
             type="rectangle" x="1222" y="526" width="46" height="17"/>
    </entry>
    <entry id="93" name="hsa:132660 hsa:286826 hsa:55957 hsa:5928 hsa:91750" type="gene"
        link="http://www.kegg.jp/dbget-bin/www_bget?hsa:132660+hsa:286826+hsa:55957+hsa:5928+hsa:91750">
        <graphics name="LIN54, CXCDC1, JC8.6, MIP120, TCX1..." fgcolor="#000000" bgcolor="#BFFFBF"
             type="rectangle" x="1176" y="526" width="46" height="17"/>
    </entry>
    <entry id="94" name="hsa:23411" type="gene"
        link="http://www.kegg.jp/dbget-bin/www_bget?hsa:23411">
        <graphics name="SIRT1, SIR2, SIR2L1, SIR2alpha" fgcolor="#000000" bgcolor="#BFFFBF"
             type="rectangle" x="799" y="514" width="46" height="17"/>
    </entry>
    <entry id="99" name="hsa:472" type="gene"
        link="http://www.kegg.jp/dbget-bin/www_bget?hsa:472">
        <graphics name="ATM, AT1, ATA, ATC, ATD, ATDC, ATE, TEL1, TELO1" fgcolor="#000000" bgcolor="#BFFFBF"
             type="rectangle" x="535" y="526" width="46" height="17"/>
    </entry>
    <entry id="100" name="hsa:11200" type="gene"
        link="http://www.kegg.jp/dbget-bin/www_bget?hsa:11200">
        <graphics name="CHEK2, CDS1, CHK2, HuCds1, LFS2, PP1425, RAD53, hCds1" fgcolor="#000000" bgcolor="#BFFFBF"
             type="rectangle" x="629" y="526" width="46" height="17"/>
    </entry>
    <entry id="103" name="hsa:4361" type="gene"
        link="http://www.kegg.jp/dbget-bin/www_bget?hsa:4361">
        <graphics name="MRE11, ATLD, HNGS1, MRE11A, MRE11B" fgcolor="#000000" bgcolor="#BFFFBF"
             type="rectangle" x="441" y="509" width="46" height="17"/>
    </entry>
    <entry id="104" name="hsa:10111" type="gene"
        link="http://www.kegg.jp/dbget-bin/www_bget?hsa:10111">
        <graphics name="RAD50, NBSLD, RAD502, hRad50" fgcolor="#000000" bgcolor="#BFFFBF"
             type="rectangle" x="441" y="526" width="46" height="17"/>
    </entry>
    <entry id="105" name="hsa:4683" type="gene"
        link="http://www.kegg.jp/dbget-bin/www_bget?hsa:4683">
        <graphics name="NBN, AT-V1, AT-V2, ATV, NBS, NBS1, P95" fgcolor="#000000" bgcolor="#BFFFBF"
             type="rectangle" x="441" y="543" width="46" height="17"/>
    </entry>
    <entry id="106" name="hsa:10912 hsa:1647 hsa:4616" type="gene"
        link="http://www.kegg.jp/dbget-bin/www_bget?hsa:10912+hsa:1647+hsa:4616">
        <graphics name="GADD45G, CR6, DDIT2, GADD45gamma, GRP17..." fgcolor="#000000" bgcolor="#BFFFBF"
             type="rectangle" x="742" y="554" width="46" height="17"/>
    </entry>
    <entry id="110" name="hsa:545" type="gene"
        link="http://www.kegg.jp/dbget-bin/www_bget?hsa:545">
        <graphics name="ATR, FCTCS, FRP1, MEC1, SCKL, SCKL1" fgcolor="#000000" bgcolor="#BFFFBF"
             type="rectangle" x="535" y="592" width="46" height="17"/>
    </entry>
    <entry id="113" name="hsa:993" type="gene"
        link="http://www.kegg.jp/dbget-bin/www_bget?hsa:993">
        <graphics name="CDC25A, CDC25A2" fgcolor="#000000" bgcolor="#BFFFBF"
             type="rectangle" x="742" y="592" width="46" height="17"/>
    </entry>
    <entry id="114" name="hsa:1111" type="gene"
        link="http://www.kegg.jp/dbget-bin/www_bget?hsa:1111">
        <graphics name="CHEK1, CHK1" fgcolor="#000000" bgcolor="#BFFFBF"
             type="rectangle" x="629" y="592" width="46" height="17"/>
    </entry>
    <entry id="115" name="hsa:144715 hsa:5883" type="gene"
        link="http://www.kegg.jp/dbget-bin/www_bget?hsa:144715+hsa:5883">
        <graphics name="RAD9B..." fgcolor="#000000" bgcolor="#BFFFBF"
             type="rectangle" x="441" y="575" width="46" height="17"/>
    </entry>
    <entry id="116" name="hsa:5810" type="gene"
        link="http://www.kegg.jp/dbget-bin/www_bget?hsa:5810">
        <graphics name="RAD1, HRAD1, REC1" fgcolor="#000000" bgcolor="#BFFFBF"
             type="rectangle" x="441" y="592" width="46" height="17"/>
    </entry>
    <entry id="117" name="hsa:3364" type="gene"
        link="http://www.kegg.jp/dbget-bin/www_bget?hsa:3364">
        <graphics name="HUS1, hHUS1" fgcolor="#000000" bgcolor="#BFFFBF"
             type="rectangle" x="441" y="609" width="46" height="17"/>
    </entry>
    <entry id="123" name="hsa:983" type="gene"
        link="http://www.kegg.jp/dbget-bin/www_bget?hsa:983">
        <graphics name="CDK1, CDC2, CDC28A, P34CDC2" fgcolor="#000000" bgcolor="#BFFFBF"
             type="rectangle" x="966" y="559" width="46" height="17"/>
    </entry>
    <entry id="124" name="hsa:85417 hsa:891 hsa:9133" type="gene"
        link="http://www.kegg.jp/dbget-bin/www_bget?hsa:85417+hsa:891+hsa:9133">
        <graphics name="CCNB3..." fgcolor="#000000" bgcolor="#BFFFBF"
             type="rectangle" x="1012" y="559" width="46" height="17"/>
    </entry>
    <entry id="126" name="hsa:1017" type="gene"
        link="http://www.kegg.jp/dbget-bin/www_bget?hsa:1017">
        <graphics name="CDK2, CDKN2, p33(CDK2)" fgcolor="#000000" bgcolor="#BFFFBF"
             type="rectangle" x="966" y="592" width="46" height="17"/>
    </entry>
    <entry id="127" name="hsa:898 hsa:9134" type="gene"
        link="http://www.kegg.jp/dbget-bin/www_bget?hsa:898+hsa:9134">
        <graphics name="CCNE1, CCNE, pCCNE1..." fgcolor="#000000" bgcolor="#BFFFBF"
             type="rectangle" x="1012" y="592" width="46" height="17"/>
    </entry>
    <entry id="128" name="hsa:1019 hsa:1021" type="gene"
        link="http://www.kegg.jp/dbget-bin/www_bget?hsa:1019+hsa:1021">
        <graphics name="CDK4, CMM3, PSK-J3..." fgcolor="#000000" bgcolor="#BFFFBF"
             type="rectangle" x="966" y="625" width="46" height="17"/>
    </entry>
    <entry id="129" name="hsa:595 hsa:894 hsa:896" type="gene"
        link="http://www.kegg.jp/dbget-bin/www_bget?hsa:595+hsa:894+hsa:896">
        <graphics name="CCND1, BCL1, D11S287E, PRAD1, U21B31..." fgcolor="#000000" bgcolor="#BFFFBF"
             type="rectangle" x="1012" y="625" width="46" height="17"/>
    </entry>
    <entry id="134" name="hsa:4790 hsa:5970" type="gene"
        link="http://www.kegg.jp/dbget-bin/www_bget?hsa:4790+hsa:5970">
        <graphics name="NFKB1, CVID12, EBP-1, KBF1, NF-kB, NF-kB1, NF-kappa-B1, NF-kappaB, NFKB-p105, NFKB-p50, NFkappaB, p105, p50..." fgcolor="#000000" bgcolor="#BFFFBF"
             type="rectangle" x="966" y="658" width="46" height="17"/>
    </entry>
    <entry id="135" name="hsa:10758" type="gene"
        link="http://www.kegg.jp/dbget-bin/www_bget?hsa:10758">
        <graphics name="TRAF3IP2, ACT1, C6orf2, C6orf4, C6orf5, C6orf6, CANDF8, CIKS, PSORS13" fgcolor="#000000" bgcolor="#BFFFBF"
             type="rectangle" x="855" y="640" width="46" height="17"/>
    </entry>
    <entry id="136" name="hsa:2626" type="gene"
        link="http://www.kegg.jp/dbget-bin/www_bget?hsa:2626">
        <graphics name="GATA4, ASD2, TACHD, TOF, VSD1" fgcolor="#000000" bgcolor="#BFFFBF"
             type="rectangle" x="742" y="640" width="46" height="17"/>
    </entry>
    <entry id="138" name="hsa:8878" type="gene"
        link="http://www.kegg.jp/dbget-bin/www_bget?hsa:8878">
        <graphics name="SQSTM1, A170, DMRV, FTDALS3, NADGP, OSIL, PDB3, ZIP3, p60, p62, p62B" fgcolor="#000000" bgcolor="#BFFFBF"
             type="rectangle" x="629" y="640" width="46" height="17"/>
    </entry>
    <entry id="141" name="hsa:9261" type="gene"
        link="http://www.kegg.jp/dbget-bin/www_bget?hsa:9261">
        <graphics name="MAPKAPK2, MAPKAP-K2, MK-2, MK2" fgcolor="#000000" bgcolor="#BFFFBF"
             type="rectangle" x="855" y="696" width="46" height="17"/>
    </entry>
    <entry id="142" name="hsa:677 hsa:678" type="gene"
        link="http://www.kegg.jp/dbget-bin/www_bget?hsa:677+hsa:678">
        <graphics name="ZFP36L1, BRF1, Berg36, ERF-1, ERF1, RNF162B, TIS11B, cMG1..." fgcolor="#000000" bgcolor="#BFFFBF"
             type="rectangle" x="966" y="696" width="46" height="17"/>
    </entry>
    <entry id="143" name="hsa:2475" type="gene"
        link="http://www.kegg.jp/dbget-bin/www_bget?hsa:2475">
        <graphics name="MTOR, FRAP, FRAP1, FRAP2, RAFT1, RAPT1, SKS" fgcolor="#000000" bgcolor="#BFFFBF"
             type="rectangle" x="441" y="686" width="46" height="17"/>
    </entry>
    <entry id="144" name="hsa:1978" type="gene"
        link="http://www.kegg.jp/dbget-bin/www_bget?hsa:1978">
        <graphics name="EIF4EBP1, 4E-BP1, 4EBP1, BP-1, PHAS-I" fgcolor="#000000" bgcolor="#BFFFBF"
             type="rectangle" x="535" y="686" width="46" height="17"/>
    </entry>
    <entry id="149" name="hsa:3552" type="gene"
        link="http://www.kegg.jp/dbget-bin/www_bget?hsa:3552">
        <graphics name="IL1A, IL-1_alpha, IL-1A, IL1, IL1-ALPHA, IL1F1" fgcolor="#000000" bgcolor="#BFFFBF"
             type="rectangle" x="855" y="675" width="46" height="17"/>
    </entry>
    <entry id="154" name="cpd:C07909" type="compound"
        link="http://www.kegg.jp/dbget-bin/www_bget?C07909">
        <graphics name="C07909" fgcolor="#000000" bgcolor="#FFFFFF"
             type="circle" x="157" y="685" width="8" height="8"/>
    </entry>
    <entry id="166" name="hsa:776" type="gene"
        link="http://www.kegg.jp/dbget-bin/www_bget?hsa:776">
        <graphics name="CACNA1D, CACH3, CACN4, CACNL1A2, CCHL1A2, Cav1.3, PASNA, SANDD" fgcolor="#000000" bgcolor="#BFFFBF"
             type="rectangle" x="282" y="820" width="46" height="17"/>
    </entry>
    <entry id="167" name="cpd:C00076" type="compound"
        link="http://www.kegg.jp/dbget-bin/www_bget?C00076">
        <graphics name="C00076" fgcolor="#000000" bgcolor="#FFFFFF"
             type="circle" x="361" y="847" width="8" height="8"/>
    </entry>
    <entry id="168" name="hsa:823 hsa:824" type="gene"
        link="http://www.kegg.jp/dbget-bin/www_bget?hsa:823+hsa:824">
        <graphics name="CAPN1, CANP, CANP1, CANPL1, SPG76, muCANP, muCL..." fgcolor="#000000" bgcolor="#BFFFBF"
             type="rectangle" x="441" y="723" width="46" height="17"/>
    </entry>
    <entry id="169" name="hsa:163688 hsa:51806 hsa:801 hsa:805 hsa:808 hsa:810 hsa:91860" type="gene"
        link="http://www.kegg.jp/dbget-bin/www_bget?hsa:163688+hsa:51806+hsa:801+hsa:805+hsa:808+hsa:810+hsa:91860">
        <graphics name="CALML6, CAGLP..." fgcolor="#000000" bgcolor="#BFFFBF"
             type="rectangle" x="441" y="756" width="46" height="17"/>
    </entry>
    <entry id="170" name="hsa:3552" type="gene"
        link="http://www.kegg.jp/dbget-bin/www_bget?hsa:3552">
        <graphics name="IL1A, IL-1_alpha, IL-1A, IL1, IL1-ALPHA, IL1F1" fgcolor="#000000" bgcolor="#BFFFBF"
             type="rectangle" x="535" y="723" width="46" height="17"/>
    </entry>
    <entry id="171" name="hsa:5530 hsa:5532 hsa:5533 hsa:5534 hsa:5535" type="gene"
        link="http://www.kegg.jp/dbget-bin/www_bget?hsa:5530+hsa:5532+hsa:5533+hsa:5534+hsa:5535">
        <graphics name="PPP3CA, ACCIID, CALN, CALNA, CALNA1, CCN1, CNA1, IECEE, IECEE1, PPP2B..." fgcolor="#000000" bgcolor="#BFFFBF"
             type="rectangle" x="535" y="756" width="46" height="17"/>
    </entry>
    <entry id="172" name="hsa:4772 hsa:4773 hsa:4775 hsa:4776" type="gene"
        link="http://www.kegg.jp/dbget-bin/www_bget?hsa:4772+hsa:4773+hsa:4775+hsa:4776">
        <graphics name="NFATC1, NF-ATC, NF-ATc1.2, NFAT2, NFATc..." fgcolor="#000000" bgcolor="#BFFFBF"
             type="rectangle" x="629" y="756" width="46" height="17"/>
    </entry>
    <entry id="179" name="hsa:3708 hsa:3709 hsa:3710" type="gene"
        link="http://www.kegg.jp/dbget-bin/www_bget?hsa:3708+hsa:3709+hsa:3710">
        <graphics name="ITPR1, ACV, CLA4, INSP3R1, IP3R, IP3R1, PPP1R94, SCA15, SCA16, SCA29..." fgcolor="#000000" bgcolor="#BFFFBF"
             type="rectangle" x="441" y="810" width="46" height="17"/>
    </entry>
    <entry id="180" name="hsa:90550" type="gene"
        link="http://www.kegg.jp/dbget-bin/www_bget?hsa:90550">
        <graphics name="MCU, C10orf42, CCDC109A, HsMCU" fgcolor="#000000" bgcolor="#BFFFBF"
             type="rectangle" x="715" y="848" width="46" height="17"/>
    </entry>
    <entry id="181" name="cpd:C16844 cpd:C00027" type="compound"
        link="http://www.kegg.jp/dbget-bin/www_bget?C16844+C00027">
        <graphics name="C16844..." fgcolor="#000000" bgcolor="#FFFFFF"
             type="circle" x="975" y="847" width="8" height="8"/>
    </entry>
    <entry id="183" name="cpd:C00076" type="compound"
        link="http://www.kegg.jp/dbget-bin/www_bget?C00076">
        <graphics name="C00076" fgcolor="#000000" bgcolor="#FFFFFF"
             type="circle" x="594" y="847" width="8" height="8"/>
    </entry>
    <entry id="184" name="cpd:C00076" type="compound"
        link="http://www.kegg.jp/dbget-bin/www_bget?C00076">
        <graphics name="C00076" fgcolor="#000000" bgcolor="#FFFFFF"
             type="circle" x="833" y="847" width="8" height="8"/>
    </entry>
    <entry id="198" name="hsa:59341" type="gene"
        link="http://www.kegg.jp/dbget-bin/www_bget?hsa:59341">
        <graphics name="TRPV4, BCYM3, CMT2C, HMSN2C, OTRPC4, SMAL, SPSMA, SSQTL1, TRP12, VRL2, VROAC" fgcolor="#000000" bgcolor="#BFFFBF"
             type="rectangle" x="282" y="847" width="46" height="17"/>
    </entry>
    <entry id="200" name="hsa:54822" type="gene"
        link="http://www.kegg.jp/dbget-bin/www_bget?hsa:54822">
        <graphics name="TRPM7, ALSPDC, CHAK, CHAK1, LTRPC7, LTrpC-7, TRP-PLIK" fgcolor="#000000" bgcolor="#BFFFBF"
             type="rectangle" x="282" y="873" width="46" height="17"/>
    </entry>
    <entry id="201" name="hsa:3569" type="gene"
        link="http://www.kegg.jp/dbget-bin/www_bget?hsa:3569">
        <graphics name="IL6, BSF-2, BSF2, CDF, HGF, HSF, IFN-beta-2, IFNB2, IL-6" fgcolor="#000000" bgcolor="#BFFFBF"
             type="rectangle" x="1194" y="703" width="46" height="17"/>
    </entry>
    <entry id="202" name="hsa:3576" type="gene"
        link="http://www.kegg.jp/dbget-bin/www_bget?hsa:3576">
        <graphics name="CXCL8, GCP-1, GCP1, IL8, LECT, LUCT, LYNAP, MDNCF, MONAP, NAF, NAP-1, NAP1" fgcolor="#000000" bgcolor="#BFFFBF"
             type="rectangle" x="1243" y="703" width="46" height="17"/>
    </entry>
    <entry id="203" name="hsa:3552" type="gene"
        link="http://www.kegg.jp/dbget-bin/www_bget?hsa:3552">
        <graphics name="IL1A, IL-1_alpha, IL-1A, IL1, IL1-ALPHA, IL1F1" fgcolor="#000000" bgcolor="#BFFFBF"
             type="rectangle" x="1145" y="703" width="46" height="17"/>
    </entry>
    <entry id="205" name="hsa:7040 hsa:7042 hsa:7043" type="gene"
        link="http://www.kegg.jp/dbget-bin/www_bget?hsa:7040+hsa:7042+hsa:7043">
        <graphics name="TGFB1, CED, DPD1, IBDIMDE, LAP, TGF-beta1, TGFB, TGFbeta..." fgcolor="#000000" bgcolor="#BFFFBF"
             type="rectangle" x="1145" y="724" width="46" height="17"/>
    </entry>
    <entry id="206" name="path:hsa04110" type="map"
        link="http://www.kegg.jp/dbget-bin/www_bget?hsa04110">
        <graphics name="Cell cycle" fgcolor="#000000" bgcolor="#FFFFFF"
             type="roundrectangle" x="1362" y="472" width="66" height="22"/>
    </entry>
    <entry id="208" name="hsa:7040 hsa:7042 hsa:7043" type="gene"
        link="http://www.kegg.jp/dbget-bin/www_bget?hsa:7040+hsa:7042+hsa:7043">
        <graphics name="TGFB1, CED, DPD1, IBDIMDE, LAP, TGF-beta1, TGFB, TGFbeta..." fgcolor="#000000" bgcolor="#BFFFBF"
             type="rectangle" x="201" y="143" width="46" height="17"/>
    </entry>
    <entry id="209" name="hsa:4087 hsa:4088" type="gene"
        link="http://www.kegg.jp/dbget-bin/www_bget?hsa:4087+hsa:4088">
        <graphics name="SMAD2, JV18, JV18-1, MADH2, MADR2, hMAD-2, hSMAD2..." fgcolor="#000000" bgcolor="#BFFFBF"
             type="rectangle" x="629" y="143" width="46" height="17"/>
    </entry>
    <entry id="214" name="hsa:2308 hsa:2309" type="gene"
        link="http://www.kegg.jp/dbget-bin/www_bget?hsa:2308+hsa:2309">
        <graphics name="FOXO1, FKH1, FKHR, FOXO1A..." fgcolor="#000000" bgcolor="#BFFFBF"
             type="rectangle" x="629" y="168" width="46" height="17"/>
    </entry>
    <entry id="221" name="hsa:23291 hsa:8945" type="gene"
        link="http://www.kegg.jp/dbget-bin/www_bget?hsa:23291+hsa:8945">
        <graphics name="FBXW11, BTRC2, BTRCP2, FBW1B, FBXW1B, Fbw11, Hos..." fgcolor="#000000" bgcolor="#BFFFBF"
             type="rectangle" x="603" y="365" width="46" height="17"/>
    </entry>
    <entry id="222" name="hsa:7046 hsa:7048" type="gene"
        link="http://www.kegg.jp/dbget-bin/www_bget?hsa:7046+hsa:7048">
        <graphics name="TGFBR1, AAT5, ACVRLK4, ALK-5, ALK5, ESS1, LDS1, LDS1A, LDS2A, MSSE, SKR4, TBR-i, TBRI, TGFR-1, tbetaR-I..." fgcolor="#000000" bgcolor="#BFFFBF"
             type="rectangle" x="282" y="143" width="46" height="17"/>
    </entry>
    <entry id="224" name="hsa:3486" type="gene"
        link="http://www.kegg.jp/dbget-bin/www_bget?hsa:3486">
        <graphics name="IGFBP3, BP-53, IBP3" fgcolor="#000000" bgcolor="#BFFFBF"
             type="rectangle" x="1194" y="724" width="46" height="17"/>
    </entry>
    <entry id="225" name="hsa:5054" type="gene"
        link="http://www.kegg.jp/dbget-bin/www_bget?hsa:5054">
        <graphics name="SERPINE1, PAI, PAI-1, PAI1, PLANH1" fgcolor="#000000" bgcolor="#BFFFBF"
             type="rectangle" x="1243" y="724" width="46" height="17"/>
    </entry>
    <entry id="227" name="hsa:3805" type="gene"
        link="http://www.kegg.jp/dbget-bin/www_bget?hsa:3805">
        <graphics name="KIR2DL4, CD158D, G9P, KIR-103AS, KIR-2DL4, KIR103, KIR103AS" fgcolor="#000000" bgcolor="#BFFFBF"
             type="rectangle" x="440" y="206" width="46" height="17"/>
    </entry>
    <entry id="228" name="hsa:3105 hsa:3106 hsa:3107 hsa:3133 hsa:3134 hsa:3135" type="gene"
        link="http://www.kegg.jp/dbget-bin/www_bget?hsa:3105+hsa:3106+hsa:3107+hsa:3133+hsa:3134+hsa:3135">
        <graphics name="HLA-A, HLAA..." fgcolor="#000000" bgcolor="#BFFFBF"
             type="rectangle" x="440" y="189" width="46" height="17"/>
    </entry>
    <entry id="230" name="hsa:5290 hsa:5291 hsa:5293 hsa:5295 hsa:5296 hsa:8503" type="gene"
        link="http://www.kegg.jp/dbget-bin/www_bget?hsa:5290+hsa:5291+hsa:5293+hsa:5295+hsa:5296+hsa:8503">
        <graphics name="PIK3CA, CLAPO, CLOVE, CWS5, MCAP, MCM, MCMTC, PI3K, PI3K-alpha, p110-alpha..." fgcolor="#000000" bgcolor="#BFFFBF"
             type="rectangle" x="440" y="168" width="46" height="17"/>
    </entry>
    <entry id="232" name="path:hsa04150" type="map"
        link="http://www.kegg.jp/dbget-bin/www_bget?hsa04150">
        <graphics name="mTOR signaling pathway" fgcolor="#000000" bgcolor="#FFFFFF"
             type="roundrectangle" x="965" y="265" width="140" height="22"/>
    </entry>
    <entry id="233" name="path:hsa04020" type="map"
        link="http://www.kegg.jp/dbget-bin/www_bget?hsa04020">
        <graphics name="Calcium signaling pathway" fgcolor="#000000" bgcolor="#FFFFFF"
             type="roundrectangle" x="984" y="803" width="145" height="22"/>
    </entry>
    <entry id="234" name="hsa:5728" type="gene"
        link="http://www.kegg.jp/dbget-bin/www_bget?hsa:5728">
        <graphics name="PTEN, 10q23del, BZS, CWS1, DEC, GLM2, MHAM, MMAC1, PTEN1, PTENbeta, TEP1" fgcolor="#000000" bgcolor="#BFFFBF"
             type="rectangle" x="535" y="270" width="46" height="17"/>
    </entry>
    <entry id="237" name="path:hsa04068" type="map"
        link="http://www.kegg.jp/dbget-bin/www_bget?hsa04068">
        <graphics name="FoxO signaling pathway" fgcolor="#000000" bgcolor="#FFFFFF"
             type="roundrectangle" x="965" y="209" width="140" height="22"/>
    </entry>
    <entry id="239" name="hsa:1017" type="gene"
        link="http://www.kegg.jp/dbget-bin/www_bget?hsa:1017">
        <graphics name="CDK2, CDKN2, p33(CDK2)" fgcolor="#000000" bgcolor="#BFFFBF"
             type="rectangle" x="966" y="176" width="46" height="17"/>
    </entry>
    <entry id="240" name="hsa:898 hsa:9134" type="gene"
        link="http://www.kegg.jp/dbget-bin/www_bget?hsa:898+hsa:9134">
        <graphics name="CCNE1, CCNE, pCCNE1..." fgcolor="#000000" bgcolor="#BFFFBF"
             type="rectangle" x="1012" y="176" width="46" height="17"/>
    </entry>
    <entry id="242" name="hsa:1026" type="gene"
        link="http://www.kegg.jp/dbget-bin/www_bget?hsa:1026">
        <graphics name="CDKN1A, CAP20, CDKN1, CIP1, MDA-6, P21, SDI1, WAF1, p21CIP1" fgcolor="#000000" bgcolor="#BFFFBF"
             type="rectangle" x="855" y="176" width="46" height="17"/>
    </entry>
    <entry id="246" name="hsa:1030" type="gene"
        link="http://www.kegg.jp/dbget-bin/www_bget?hsa:1030">
        <graphics name="CDKN2B, CDK4I, INK4B, MTS2, P15, TP15, p15INK4b" fgcolor="#000000" bgcolor="#BFFFBF"
             type="rectangle" x="855" y="143" width="46" height="17"/>
    </entry>
    <entry id="247" name="hsa:1019 hsa:1021" type="gene"
        link="http://www.kegg.jp/dbget-bin/www_bget?hsa:1019+hsa:1021">
        <graphics name="CDK4, CMM3, PSK-J3..." fgcolor="#000000" bgcolor="#BFFFBF"
             type="rectangle" x="966" y="143" width="46" height="17"/>
    </entry>
    <entry id="248" name="hsa:595 hsa:894 hsa:896" type="gene"
        link="http://www.kegg.jp/dbget-bin/www_bget?hsa:595+hsa:894+hsa:896">
        <graphics name="CCND1, BCL1, D11S287E, PRAD1, U21B31..." fgcolor="#000000" bgcolor="#BFFFBF"
             type="rectangle" x="1012" y="143" width="46" height="17"/>
    </entry>
    <entry id="258" name="cpd:C05981" type="compound"
        link="http://www.kegg.jp/dbget-bin/www_bget?C05981">
        <graphics name="C05981" fgcolor="#000000" bgcolor="#FFFFFF"
             type="circle" x="535" y="238" width="8" height="8"/>
    </entry>
    <entry id="273" name="hsa:291 hsa:292 hsa:293 hsa:83447" type="gene"
        link="http://www.kegg.jp/dbget-bin/www_bget?hsa:291+hsa:292+hsa:293+hsa:83447">
        <graphics name="SLC25A4, AAC1, ANT, ANT_1, ANT1, MTDPS12, MTDPS12A, PEO2, PEO3, PEOA2, T1..." fgcolor="#000000" bgcolor="#BFFFBF"
             type="rectangle" x="729" y="803" width="46" height="17"/>
    </entry>
    <entry id="274" name="hsa:7416 hsa:7417 hsa:7419" type="gene"
        link="http://www.kegg.jp/dbget-bin/www_bget?hsa:7416+hsa:7417+hsa:7419">
        <graphics name="VDAC1, PORIN, VDAC-1..." fgcolor="#000000" bgcolor="#BFFFBF"
             type="rectangle" x="695" y="820" width="46" height="17"/>
    </entry>
    <entry id="275" name="hsa:5481" type="gene"
        link="http://www.kegg.jp/dbget-bin/www_bget?hsa:5481">
        <graphics name="PPID, CYP-40, CYPD" fgcolor="#000000" bgcolor="#BFFFBF"
             type="rectangle" x="751" y="820" width="46" height="17"/>
    </entry>
    <entry id="276" name="undefined" type="group">
        <graphics fgcolor="#000000" bgcolor="#FFFFFF"
             type="rectangle" x="989" y="559" width="92" height="17"/>
        <component id="123"/>
        <component id="124"/>
    </entry>
    <entry id="277" name="undefined" type="group">
        <graphics fgcolor="#000000" bgcolor="#FFFFFF"
             type="rectangle" x="989" y="592" width="92" height="17"/>
        <component id="126"/>
        <component id="127"/>
    </entry>
    <entry id="278" name="undefined" type="group">
        <graphics fgcolor="#000000" bgcolor="#FFFFFF"
             type="rectangle" x="989" y="625" width="92" height="17"/>
        <component id="128"/>
        <component id="129"/>
    </entry>
    <entry id="279" name="undefined" type="group">
        <graphics fgcolor="#000000" bgcolor="#FFFFFF"
             type="rectangle" x="989" y="526" width="92" height="17"/>
        <component id="86"/>
        <component id="87"/>
    </entry>
    <entry id="280" name="undefined" type="group">
        <graphics fgcolor="#000000" bgcolor="#FFFFFF"
             type="rectangle" x="989" y="475" width="92" height="17"/>
        <component id="64"/>
        <component id="67"/>
    </entry>
    <entry id="281" name="undefined" type="group">
        <graphics fgcolor="#000000" bgcolor="#FFFFFF"
             type="rectangle" x="521" y="377" width="209" height="41"/>
        <component id="12"/>
        <component id="221"/>
    </entry>
    <entry id="282" name="undefined" type="group">
        <graphics fgcolor="#000000" bgcolor="#FFFFFF"
             type="rectangle" x="989" y="143" width="92" height="17"/>
        <component id="247"/>
        <component id="248"/>
    </entry>
    <entry id="283" name="undefined" type="group">
        <graphics fgcolor="#000000" bgcolor="#FFFFFF"
             type="rectangle" x="989" y="421" width="92" height="17"/>
        <component id="53"/>
        <component id="55"/>
    </entry>
    <entry id="284" name="undefined" type="group">
        <graphics fgcolor="#000000" bgcolor="#FFFFFF"
             type="rectangle" x="723" y="811" width="102" height="34"/>
        <component id="273"/>
        <component id="274"/>
        <component id="275"/>
    </entry>
    <entry id="285" name="undefined" type="group">
        <graphics fgcolor="#000000" bgcolor="#FFFFFF"
             type="rectangle" x="441" y="526" width="46" height="51"/>
        <component id="103"/>
        <component id="104"/>
        <component id="105"/>
    </entry>
    <entry id="286" name="undefined" type="group">
        <graphics fgcolor="#000000" bgcolor="#FFFFFF"
             type="rectangle" x="441" y="592" width="46" height="51"/>
        <component id="115"/>
        <component id="116"/>
        <component id="117"/>
    </entry>
    <entry id="287" name="undefined" type="group">
        <graphics fgcolor="#000000" bgcolor="#FFFFFF"
             type="rectangle" x="989" y="176" width="92" height="17"/>
        <component id="239"/>
        <component id="240"/>
    </entry>
    <entry id="288" name="undefined" type="group">
        <graphics fgcolor="#000000" bgcolor="#FFFFFF"
             type="rectangle" x="440" y="197" width="46" height="34"/>
        <component id="227"/>
        <component id="228"/>
    </entry>
    <entry id="289" name="undefined" type="group">
        <graphics fgcolor="#000000" bgcolor="#FFFFFF"
             type="rectangle" x="629" y="155" width="46" height="42"/>
        <component id="209"/>
        <component id="214"/>
    </entry>
    <relation entry1="208" entry2="222" type="PPrel">
        <subtype name="activation" value="--&gt;"/>
    </relation>
    <relation entry1="222" entry2="209" type="PPrel">
        <subtype name="activation" value="--&gt;"/>
    </relation>
    <relation entry1="47" entry2="29" type="PPrel">
        <subtype name="activation" value="--&gt;"/>
    </relation>
    <relation entry1="47" entry2="12" type="PPrel">
        <subtype name="activation" value="--&gt;"/>
    </relation>
    <relation entry1="47" entry2="52" type="PPrel">
        <subtype name="activation" value="--&gt;"/>
    </relation>
    <relation entry1="47" entry2="78" type="PCrel">
        <subtype name="activation" value="--&gt;"/>
    </relation>
    <relation entry1="29" entry2="258" type="PCrel">
        <subtype name="activation" value="--&gt;"/>
    </relation>
    <relation entry1="258" entry2="31" type="PCrel">
        <subtype name="activation" value="--&gt;"/>
    </relation>
    <relation entry1="15" entry2="21" type="PPrel">
        <subtype name="activation" value="--&gt;"/>
    </relation>
    <relation entry1="12" entry2="17" type="PPrel">
        <subtype name="activation" value="--&gt;"/>
    </relation>
    <relation entry1="113" entry2="276" type="PPrel">
        <subtype name="activation" value="--&gt;"/>
    </relation>
    <relation entry1="113" entry2="277" type="PPrel">
        <subtype name="activation" value="--&gt;"/>
    </relation>
    <relation entry1="113" entry2="278" type="PPrel">
        <subtype name="activation" value="--&gt;"/>
    </relation>
    <relation entry1="167" entry2="169" type="PCrel">
        <subtype name="activation" value="--&gt;"/>
    </relation>
    <relation entry1="167" entry2="168" type="PCrel">
        <subtype name="activation" value="--&gt;"/>
    </relation>
    <relation entry1="168" entry2="170" type="PPrel">
        <subtype name="activation" value="--&gt;"/>
    </relation>
    <relation entry1="169" entry2="171" type="PPrel">
        <subtype name="activation" value="--&gt;"/>
    </relation>
    <relation entry1="33" entry2="34" type="PPrel">
        <subtype name="activation" value="--&gt;"/>
    </relation>
    <relation entry1="52" entry2="48" type="PPrel">
        <subtype name="activation" value="--&gt;"/>
        <subtype name="phosphorylation" value="+p"/>
    </relation>
    <relation entry1="48" entry2="56" type="PPrel">
        <subtype name="activation" value="--&gt;"/>
        <subtype name="phosphorylation" value="+p"/>
    </relation>
    <relation entry1="56" entry2="51" type="PPrel">
        <subtype name="activation" value="--&gt;"/>
        <subtype name="phosphorylation" value="+p"/>
    </relation>
    <relation entry1="79" entry2="74" type="PPrel">
        <subtype name="activation" value="--&gt;"/>
        <subtype name="phosphorylation" value="+p"/>
    </relation>
    <relation entry1="56" entry2="74" type="PPrel">
        <subtype name="activation" value="--&gt;"/>
        <subtype name="phosphorylation" value="+p"/>
    </relation>
    <relation entry1="74" entry2="75" type="PPrel">
        <subtype name="activation" value="--&gt;"/>
        <subtype name="phosphorylation" value="+p"/>
    </relation>
    <relation entry1="100" entry2="75" type="PPrel">
        <subtype name="activation" value="--&gt;"/>
        <subtype name="phosphorylation" value="+p"/>
    </relation>
    <relation entry1="110" entry2="114" type="PPrel">
        <subtype name="activation" value="--&gt;"/>
        <subtype name="phosphorylation" value="+p"/>
    </relation>
    <relation entry1="114" entry2="75" type="PPrel">
        <subtype name="activation" value="--&gt;"/>
        <subtype name="phosphorylation" value="+p"/>
    </relation>
    <relation entry1="74" entry2="59" type="PPrel">
        <subtype name="activation" value="--&gt;"/>
        <subtype name="phosphorylation" value="+p"/>
    </relation>
    <relation entry1="279" entry2="89" type="PPrel">
        <subtype name="activation" value="--&gt;"/>
        <subtype name="phosphorylation" value="+p"/>
    </relation>
    <relation entry1="31" entry2="42" type="PPrel">
        <subtype name="inhibition" value="--|"/>
        <subtype name="phosphorylation" value="+p"/>
    </relation>
    <relation entry1="31" entry2="32" type="PPrel">
        <subtype name="inhibition" value="--|"/>
        <subtype name="phosphorylation" value="+p"/>
    </relation>
    <relation entry1="114" entry2="113" type="PPrel">
        <subtype name="inhibition" value="--|"/>
        <subtype name="phosphorylation" value="+p"/>
    </relation>
    <relation entry1="141" entry2="142" type="PPrel">
        <subtype name="inhibition" value="--|"/>
        <subtype name="phosphorylation" value="+p"/>
    </relation>
    <relation entry1="280" entry2="69" type="PPrel">
        <subtype name="inhibition" value="--|"/>
        <subtype name="phosphorylation" value="+p"/>
    </relation>
    <relation entry1="143" entry2="144" type="PPrel">
        <subtype name="inhibition" value="--|"/>
        <subtype name="phosphorylation" value="+p"/>
    </relation>
    <relation entry1="234" entry2="258" type="PCrel">
        <subtype name="inhibition" value="--|"/>
    </relation>
    <relation entry1="43" entry2="42" type="PPrel">
        <subtype name="inhibition" value="--|"/>
    </relation>
    <relation entry1="21" entry2="22" type="PPrel">
        <subtype name="inhibition" value="--|"/>
    </relation>
    <relation entry1="281" entry2="22" type="PPrel">
        <subtype name="inhibition" value="--|"/>
    </relation>
    <relation entry1="22" entry2="27" type="PPrel">
        <subtype name="inhibition" value="--|"/>
    </relation>
    <relation entry1="32" entry2="33" type="PPrel">
        <subtype name="inhibition" value="--|"/>
    </relation>
    <relation entry1="246" entry2="282" type="PPrel">
        <subtype name="inhibition" value="--|"/>
    </relation>
    <relation entry1="59" entry2="283" type="PPrel">
        <subtype name="inhibition" value="--|"/>
    </relation>
    <relation entry1="63" entry2="279" type="PPrel">
        <subtype name="inhibition" value="--|"/>
    </relation>
    <relation entry1="106" entry2="276" type="PPrel">
        <subtype name="inhibition" value="--|"/>
    </relation>
    <relation entry1="69" entry2="71" type="PPrel">
        <subtype name="inhibition" value="--|"/>
    </relation>
    <relation entry1="99" entry2="138" type="PPrel">
        <subtype name="inhibition" value="--|"/>
    </relation>
    <relation entry1="110" entry2="138" type="PPrel">
        <subtype name="inhibition" value="--|"/>
    </relation>
    <relation entry1="171" entry2="172" type="PPrel">
        <subtype name="activation" value="--&gt;"/>
        <subtype name="dephosphorylation" value="-p"/>
    </relation>
    <relation entry1="13" entry2="69" type="PPrel">
        <subtype name="activation" value="--&gt;"/>
        <subtype name="dephosphorylation" value="-p"/>
    </relation>
    <relation entry1="75" entry2="106" type="PPrel">
        <subtype name="activation" value="--&gt;"/>
    </relation>
    <relation entry1="209" entry2="246" type="GErel">
        <subtype name="expression" value="--&gt;"/>
    </relation>
    <relation entry1="51" entry2="59" type="GErel">
        <subtype name="expression" value="--&gt;"/>
    </relation>
    <relation entry1="75" entry2="63" type="GErel">
        <subtype name="expression" value="--&gt;"/>
    </relation>
    <relation entry1="136" entry2="135" type="GErel">
        <subtype name="expression" value="--&gt;"/>
    </relation>
    <relation entry1="136" entry2="149" type="GErel">
        <subtype name="expression" value="--&gt;"/>
    </relation>
    <relation entry1="42" entry2="63" type="GErel">
        <subtype name="expression" value="--&gt;"/>
    </relation>
    <relation entry1="27" entry2="63" type="GErel">
        <subtype name="expression" value="--&gt;"/>
    </relation>
    <relation entry1="71" entry2="89" type="GErel">
        <subtype name="expression" value="--&gt;"/>
    </relation>
    <relation entry1="71" entry2="91" type="GErel">
        <subtype name="expression" value="--&gt;"/>
    </relation>
    <relation entry1="154" entry2="143" type="PCrel">
        <subtype name="inhibition" value="--|"/>
    </relation>
    <relation entry1="228" entry2="227" type="PPrel">
        <subtype name="binding/association" value="---"/>
    </relation>
    <relation entry1="214" entry2="209" type="PPrel">
        <subtype name="binding/association" value="---"/>
    </relation>
    <relation entry1="247" entry2="248" type="PPrel">
        <subtype name="binding/association" value="---"/>
    </relation>
    <relation entry1="239" entry2="240" type="PPrel">
        <subtype name="binding/association" value="---"/>
    </relation>
    <relation entry1="53" entry2="55" type="PPrel">
        <subtype name="binding/association" value="---"/>
    </relation>
    <relation entry1="64" entry2="67" type="PPrel">
        <subtype name="binding/association" value="---"/>
    </relation>
    <relation entry1="86" entry2="87" type="PPrel">
        <subtype name="binding/association" value="---"/>
    </relation>
    <relation entry1="123" entry2="124" type="PPrel">
        <subtype name="binding/association" value="---"/>
    </relation>
    <relation entry1="126" entry2="127" type="PPrel">
        <subtype name="binding/association" value="---"/>
    </relation>
    <relation entry1="128" entry2="129" type="PPrel">
        <subtype name="binding/association" value="---"/>
    </relation>
    <relation entry1="89" entry2="93" type="PPrel">
        <subtype name="binding/association" value="---"/>
    </relation>
    <relation entry1="91" entry2="93" type="PPrel">
        <subtype name="binding/association" value="---"/>
    </relation>
    <relation entry1="273" entry2="284" type="PPrel">
        <subtype name="binding/association" value="---"/>
    </relation>
    <relation entry1="285" entry2="104" type="PPrel">
        <subtype name="binding/association" value="---"/>
    </relation>
    <relation entry1="286" entry2="116" type="PPrel">
        <subtype name="binding/association" value="---"/>
    </relation>
    <relation entry1="135" entry2="134" type="PPrel">
        <subtype name="activation" value="--&gt;"/>
        <subtype name="indirect effect" value="..&gt;"/>
    </relation>
    <relation entry1="149" entry2="134" type="PPrel">
        <subtype name="activation" value="--&gt;"/>
        <subtype name="indirect effect" value="..&gt;"/>
    </relation>
    <relation entry1="34" entry2="27" type="PPrel">
        <subtype name="activation" value="--&gt;"/>
        <subtype name="indirect effect" value="..&gt;"/>
    </relation>
    <relation entry1="230" entry2="214" type="PPrel">
        <subtype name="inhibition" value="--|"/>
        <subtype name="indirect effect" value="..&gt;"/>
    </relation>
    <relation entry1="138" entry2="136" type="PPrel">
        <subtype name="inhibition" value="--|"/>
    </relation>
    <relation entry1="12" entry2="13" type="PPrel">
        <subtype name="activation" value="--&gt;"/>
    </relation>
    <relation entry1="94" entry2="75" type="PPrel">
        <subtype name="inhibition" value="--|"/>
    </relation>
    <relation entry1="283" entry2="69" type="PPrel">
        <subtype name="inhibition" value="--|"/>
        <subtype name="phosphorylation" value="+p"/>
    </relation>
    <relation entry1="282" entry2="69" type="PPrel">
        <subtype name="inhibition" value="--|"/>
        <subtype name="phosphorylation" value="+p"/>
    </relation>
    <relation entry1="287" entry2="69" type="PPrel">
        <subtype name="inhibition" value="--|"/>
        <subtype name="phosphorylation" value="+p"/>
    </relation>
    <relation entry1="277" entry2="69" type="PPrel">
        <subtype name="inhibition" value="--|"/>
        <subtype name="phosphorylation" value="+p"/>
    </relation>
    <relation entry1="278" entry2="69" type="PPrel">
        <subtype name="inhibition" value="--|"/>
        <subtype name="phosphorylation" value="+p"/>
    </relation>
    <relation entry1="63" entry2="280" type="PPrel">
        <subtype name="inhibition" value="--|"/>
    </relation>
    <relation entry1="63" entry2="283" type="PPrel">
        <subtype name="inhibition" value="--|"/>
    </relation>
    <relation entry1="242" entry2="287" type="PPrel">
        <subtype name="inhibition" value="--|"/>
    </relation>
    <relation entry1="285" entry2="99" type="PPrel">
        <subtype name="activation" value="--&gt;"/>
        <subtype name="phosphorylation" value="+p"/>
    </relation>
    <relation entry1="286" entry2="110" type="PPrel">
        <subtype name="activation" value="--&gt;"/>
        <subtype name="phosphorylation" value="+p"/>
    </relation>
    <relation entry1="47" entry2="21" type="PPrel">
        <subtype name="activation" value="--&gt;"/>
    </relation>
    <relation entry1="78" entry2="79" type="PCrel">
        <subtype name="activation" value="--&gt;"/>
    </relation>
    <relation entry1="17" entry2="27" type="PPrel">
        <subtype name="activation" value="--&gt;"/>
        <subtype name="phosphorylation" value="+p"/>
    </relation>
    <relation entry1="99" entry2="100" type="PPrel">
        <subtype name="activation" value="--&gt;"/>
        <subtype name="phosphorylation" value="+p"/>
    </relation>
    <relation entry1="288" entry2="242" type="GErel">
        <subtype name="expression" value="--&gt;"/>
        <subtype name="indirect effect" value="..&gt;"/>
    </relation>
    <relation entry1="289" entry2="242" type="GErel">
        <subtype name="expression" value="--&gt;"/>
    </relation>
</pathway>
