# Supplementary material for: Mechanism of gene network in the treatment of intracerebral hemorrhage by natural plant drugs in Lutong granules
Source: PLoS One. 2022 Nov 28;17(11):e0274639. doi: 10.1371/journal.pone.0274639 (PMC9704616; doi:10.1371/journal.pone.0274639)
Supplement: S1 Data — (ZIP) [file pone.0274639.s001.zip › minimal data/GO+KEGG/R.KEGG/hsa04380.xml]

<?xml version="1.0"?>
<!DOCTYPE pathway SYSTEM "http://www.kegg.jp/kegg/xml/KGML_v0.7.2_.dtd">
<!-- Creation date: Jun 29, 2018 11:53:05 +0900 (GMT+9) -->
<pathway name="path:hsa04380" org="hsa" number="04380"
         title="Osteoclast differentiation"
         image="http://www.kegg.jp/kegg/pathway/hsa/hsa04380.png"
         link="http://www.kegg.jp/kegg-bin/show_pathway?hsa04380">
    <entry id="4" name="path:hsa04380" type="map"
        link="http://www.kegg.jp/dbget-bin/www_bget?hsa04380">
        <graphics name="TITLE:Osteoclast differentiation" fgcolor="#000000" bgcolor="#FFFFFF"
             type="roundrectangle" x="167" y="58" width="253" height="25"/>
    </entry>
    <entry id="5" name="hsa:1436" type="gene"
        link="http://www.kegg.jp/dbget-bin/www_bget?hsa:1436">
        <graphics name="CSF1R, BANDDOS, C-FMS, CD115, CSF-1R, CSFR, FIM2, FMS, HDLS, M-CSF-R" fgcolor="#000000" bgcolor="#BFFFBF"
             type="rectangle" x="208" y="169" width="46" height="17"/>
    </entry>
    <entry id="6" name="hsa:7186 hsa:7189" type="gene"
        link="http://www.kegg.jp/dbget-bin/www_bget?hsa:7186+hsa:7189">
        <graphics name="TRAF2, MGC:45012, RNF117, TRAP, TRAP3..." fgcolor="#000000" bgcolor="#BFFFBF"
             type="rectangle" x="361" y="359" width="46" height="17"/>
    </entry>
    <entry id="7" name="hsa:8792" type="gene"
        link="http://www.kegg.jp/dbget-bin/www_bget?hsa:8792">
        <graphics name="TNFRSF11A, CD265, FEO, LOH18CR1, ODFR, OFE, OPTB7, OSTS, PDB2, RANK, TRANCER" fgcolor="#000000" bgcolor="#BFFFBF"
             type="rectangle" x="208" y="359" width="46" height="17"/>
    </entry>
    <entry id="8" name="hsa:8600" type="gene"
        link="http://www.kegg.jp/dbget-bin/www_bget?hsa:8600">
        <graphics name="TNFSF11, CD254, ODF, OPGL, OPTB2, RANKL, TNLG6B, TRANCE, hRANKL2, sOdf" fgcolor="#000000" bgcolor="#BFFFBF"
             type="rectangle" x="136" y="359" width="46" height="17"/>
    </entry>
    <entry id="9" name="hsa:1435" type="gene"
        link="http://www.kegg.jp/dbget-bin/www_bget?hsa:1435">
        <graphics name="CSF1, CSF-1, MCSF" fgcolor="#000000" bgcolor="#BFFFBF"
             type="rectangle" x="136" y="169" width="46" height="17"/>
    </entry>
    <entry id="10" name="hsa:4982" type="gene"
        link="http://www.kegg.jp/dbget-bin/www_bget?hsa:4982">
        <graphics name="TNFRSF11B, OCIF, OPG, PDB5, TR1" fgcolor="#000000" bgcolor="#BFFFBF"
             type="rectangle" x="136" y="394" width="46" height="17"/>
    </entry>
    <entry id="11" name="hsa:1540" type="gene"
        link="http://www.kegg.jp/dbget-bin/www_bget?hsa:1540">
        <graphics name="CYLD, BRSS, CDMT, CYLD1, CYLDI, EAC, MFT, MFT1, SBS, TEM, USPL2" fgcolor="#000000" bgcolor="#BFFFBF"
             type="rectangle" x="360" y="286" width="46" height="17"/>
    </entry>
    <entry id="12" name="hsa:9846" type="gene"
        link="http://www.kegg.jp/dbget-bin/www_bget?hsa:9846">
        <graphics name="GAB2" fgcolor="#000000" bgcolor="#BFFFBF"
             type="rectangle" x="395" y="418" width="46" height="17"/>
    </entry>
    <entry id="13" name="hsa:9020" type="gene"
        link="http://www.kegg.jp/dbget-bin/www_bget?hsa:9020">
        <graphics name="MAP3K14, FTDCR1B, HS, HSNIK, NIK" fgcolor="#000000" bgcolor="#BFFFBF"
             type="rectangle" x="557" y="284" width="46" height="17"/>
    </entry>
    <entry id="14" name="hsa:1147" type="gene"
        link="http://www.kegg.jp/dbget-bin/www_bget?hsa:1147">
        <graphics name="CHUK, IKBKA, IKK-alpha, IKK1, IKKA, NFKBIKA, TCF16" fgcolor="#000000" bgcolor="#BFFFBF"
             type="rectangle" x="656" y="284" width="46" height="17"/>
    </entry>
    <entry id="15" name="hsa:8517" type="gene"
        link="http://www.kegg.jp/dbget-bin/www_bget?hsa:8517">
        <graphics name="IKBKG, AMCBX1, EDAID1, FIP-3, FIP3, Fip3p, IKK-gamma, IKKAP1, IKKG, IMD33, IP, IP1, IP2, IPD2, NEMO, ZC2HC9" fgcolor="#000000" bgcolor="#BFFFBF"
             type="rectangle" x="556" y="325" width="46" height="17"/>
    </entry>
    <entry id="16" name="hsa:1147" type="gene"
        link="http://www.kegg.jp/dbget-bin/www_bget?hsa:1147">
        <graphics name="CHUK, IKBKA, IKK-alpha, IKK1, IKKA, NFKBIKA, TCF16" fgcolor="#000000" bgcolor="#BFFFBF"
             type="rectangle" x="556" y="342" width="46" height="17"/>
    </entry>
    <entry id="17" name="hsa:3551" type="gene"
        link="http://www.kegg.jp/dbget-bin/www_bget?hsa:3551">
        <graphics name="IKBKB, IKK-beta, IKK2, IKKB, IMD15, IMD15A, IMD15B, NFKBIKB" fgcolor="#000000" bgcolor="#BFFFBF"
             type="rectangle" x="556" y="359" width="46" height="17"/>
    </entry>
    <entry id="18" name="hsa:4792" type="gene"
        link="http://www.kegg.jp/dbget-bin/www_bget?hsa:4792">
        <graphics name="NFKBIA, EDAID2, IKBA, MAD-3, NFKBI" fgcolor="#000000" bgcolor="#BFFFBF"
             type="rectangle" x="785" y="359" width="46" height="17"/>
    </entry>
    <entry id="19" name="hsa:4790 hsa:5970" type="gene"
        link="http://www.kegg.jp/dbget-bin/www_bget?hsa:4790+hsa:5970">
        <graphics name="NFKB1, CVID12, EBP-1, KBF1, NF-kB1, NF-kappa-B1, NF-kappaB, NFKB-p105, NFKB-p50, NFkappaB, p105, p50..." fgcolor="#000000" bgcolor="#BFFFBF"
             type="rectangle" x="785" y="324" width="46" height="17"/>
    </entry>
    <entry id="32" name="hsa:6885" type="gene"
        link="http://www.kegg.jp/dbget-bin/www_bget?hsa:6885">
        <graphics name="MAP3K7, CSCF, FMD2, MEKK7, TAK1, TGF1a" fgcolor="#000000" bgcolor="#BFFFBF"
             type="rectangle" x="457" y="359" width="46" height="17"/>
    </entry>
    <entry id="33" name="hsa:10454 hsa:23118" type="gene"
        link="http://www.kegg.jp/dbget-bin/www_bget?hsa:10454+hsa:23118">
        <graphics name="TAB1, 3'-Tab1, MAP3K7IP1..." fgcolor="#000000" bgcolor="#BFFFBF"
             type="rectangle" x="457" y="376" width="46" height="17"/>
    </entry>
    <entry id="34" name="hsa:5608" type="gene"
        link="http://www.kegg.jp/dbget-bin/www_bget?hsa:5608">
        <graphics name="MAP2K6, MAPKK6, MEK6, MKK6, PRKMK6, SAPKK-3, SAPKK3" fgcolor="#000000" bgcolor="#BFFFBF"
             type="rectangle" x="557" y="436" width="46" height="17"/>
    </entry>
    <entry id="35" name="hsa:5604" type="gene"
        link="http://www.kegg.jp/dbget-bin/www_bget?hsa:5604">
        <graphics name="MAP2K1, CFC3, MAPKK1, MEK1, MKK1, PRKMK1" fgcolor="#000000" bgcolor="#BFFFBF"
             type="rectangle" x="557" y="414" width="46" height="17"/>
    </entry>
    <entry id="36" name="hsa:5599 hsa:5601 hsa:5602" type="gene"
        link="http://www.kegg.jp/dbget-bin/www_bget?hsa:5599+hsa:5601+hsa:5602">
        <graphics name="MAPK8, JNK, JNK-46, JNK1, JNK1A2, JNK21B1/2, PRKM8, SAPK1, SAPK1c..." fgcolor="#000000" bgcolor="#BFFFBF"
             type="rectangle" x="640" y="458" width="46" height="17"/>
    </entry>
    <entry id="37" name="hsa:1432 hsa:5600 hsa:5603 hsa:6300" type="gene"
        link="http://www.kegg.jp/dbget-bin/www_bget?hsa:1432+hsa:5600+hsa:5603+hsa:6300">
        <graphics name="MAPK14, CSBP, CSBP1, CSBP2, CSPB1, EXIP, Mxi2, PRKM14, PRKM15, RK, SAPK2A, p38, p38ALPHA..." fgcolor="#000000" bgcolor="#BFFFBF"
             type="rectangle" x="640" y="436" width="46" height="17"/>
    </entry>
    <entry id="41" name="hsa:4772" type="gene"
        link="http://www.kegg.jp/dbget-bin/www_bget?hsa:4772">
        <graphics name="NFATC1, NF-ATC, NF-ATc1.2, NFAT2, NFATc" fgcolor="#000000" bgcolor="#BFFFBF"
             type="rectangle" x="1041" y="284" width="46" height="17"/>
    </entry>
    <entry id="42" name="hsa:3456" type="gene"
        link="http://www.kegg.jp/dbget-bin/www_bget?hsa:3456">
        <graphics name="IFNB1, IFB, IFF, IFN-beta, IFNB" fgcolor="#000000" bgcolor="#BFFFBF"
             type="rectangle" x="1041" y="310" width="46" height="17"/>
    </entry>
    <entry id="45" name="hsa:3456" type="gene"
        link="http://www.kegg.jp/dbget-bin/www_bget?hsa:3456">
        <graphics name="IFNB1, IFB, IFF, IFN-beta, IFNB" fgcolor="#000000" bgcolor="#BFFFBF"
             type="rectangle" x="136" y="679" width="46" height="17"/>
    </entry>
    <entry id="46" name="hsa:3454 hsa:3455" type="gene"
        link="http://www.kegg.jp/dbget-bin/www_bget?hsa:3454+hsa:3455">
        <graphics name="IFNAR1, AVP, IFN-alpha-REC, IFNAR, IFNBR, IFRC..." fgcolor="#000000" bgcolor="#BFFFBF"
             type="rectangle" x="208" y="679" width="46" height="17"/>
    </entry>
    <entry id="47" name="hsa:3716 hsa:7297" type="gene"
        link="http://www.kegg.jp/dbget-bin/www_bget?hsa:3716+hsa:7297">
        <graphics name="JAK1, JAK1A, JAK1B, JTK3..." fgcolor="#000000" bgcolor="#BFFFBF"
             type="rectangle" x="307" y="679" width="46" height="17"/>
    </entry>
    <entry id="48" name="hsa:6772 hsa:6773" type="gene"
        link="http://www.kegg.jp/dbget-bin/www_bget?hsa:6772+hsa:6773">
        <graphics name="STAT1, CANDF7, IMD31A, IMD31B, IMD31C, ISGF-3, STAT91..." fgcolor="#000000" bgcolor="#BFFFBF"
             type="rectangle" x="423" y="679" width="46" height="17"/>
    </entry>
    <entry id="49" name="hsa:10379" type="gene"
        link="http://www.kegg.jp/dbget-bin/www_bget?hsa:10379">
        <graphics name="IRF9, IRF-9, ISGF3, ISGF3G, p48" fgcolor="#000000" bgcolor="#BFFFBF"
             type="rectangle" x="507" y="679" width="46" height="17"/>
    </entry>
    <entry id="56" name="hsa:2534 hsa:3932" type="gene"
        link="http://www.kegg.jp/dbget-bin/www_bget?hsa:2534+hsa:3932">
        <graphics name="FYN, SLK, SYN, p59-FYN..." fgcolor="#000000" bgcolor="#BFFFBF"
             type="rectangle" x="486" y="241" width="46" height="17"/>
    </entry>
    <entry id="57" name="hsa:5290 hsa:5291 hsa:5293 hsa:5295 hsa:5296 hsa:8503" type="gene"
        link="http://www.kegg.jp/dbget-bin/www_bget?hsa:5290+hsa:5291+hsa:5293+hsa:5295+hsa:5296+hsa:8503">
        <graphics name="PIK3CA, CLAPO, CLOVE, CWS5, MCAP, MCM, MCMTC, PI3K, PI3K-alpha, p110-alpha..." fgcolor="#000000" bgcolor="#BFFFBF"
             type="rectangle" x="569" y="241" width="46" height="17"/>
    </entry>
    <entry id="58" name="hsa:10000 hsa:207 hsa:208" type="gene"
        link="http://www.kegg.jp/dbget-bin/www_bget?hsa:10000+hsa:207+hsa:208">
        <graphics name="AKT3, MPPH, MPPH2, PKB-GAMMA, PKBG, PRKBG, RAC-PK-gamma, RAC-gamma, STK-2..." fgcolor="#000000" bgcolor="#BFFFBF"
             type="rectangle" x="652" y="241" width="46" height="17"/>
    </entry>
    <entry id="64" name="hsa:3552 hsa:3553" type="gene"
        link="http://www.kegg.jp/dbget-bin/www_bget?hsa:3552+hsa:3553">
        <graphics name="IL1A, IL-1A, IL1, IL1-ALPHA, IL1F1..." fgcolor="#000000" bgcolor="#BFFFBF"
             type="rectangle" x="136" y="274" width="46" height="17"/>
    </entry>
    <entry id="65" name="hsa:3554" type="gene"
        link="http://www.kegg.jp/dbget-bin/www_bget?hsa:3554">
        <graphics name="IL1R1, CD121A, D2S1473, IL-1R-alpha, IL1R, IL1RA, P80" fgcolor="#000000" bgcolor="#BFFFBF"
             type="rectangle" x="208" y="274" width="46" height="17"/>
    </entry>
    <entry id="66" name="hsa:3458" type="gene"
        link="http://www.kegg.jp/dbget-bin/www_bget?hsa:3458">
        <graphics name="IFNG, IFG, IFI" fgcolor="#000000" bgcolor="#BFFFBF"
             type="rectangle" x="136" y="214" width="46" height="17"/>
    </entry>
    <entry id="67" name="hsa:3459 hsa:3460" type="gene"
        link="http://www.kegg.jp/dbget-bin/www_bget?hsa:3459+hsa:3460">
        <graphics name="IFNGR1, CD119, IFNGR, IMD27A, IMD27B..." fgcolor="#000000" bgcolor="#BFFFBF"
             type="rectangle" x="208" y="214" width="46" height="17"/>
    </entry>
    <entry id="69" name="hsa:6772" type="gene"
        link="http://www.kegg.jp/dbget-bin/www_bget?hsa:6772">
        <graphics name="STAT1, CANDF7, IMD31A, IMD31B, IMD31C, ISGF-3, STAT91" fgcolor="#000000" bgcolor="#BFFFBF"
             type="rectangle" x="307" y="214" width="46" height="17"/>
    </entry>
    <entry id="75" name="hsa:2353 hsa:2354 hsa:2355 hsa:3725 hsa:3726 hsa:3727 hsa:8061" type="gene"
        link="http://www.kegg.jp/dbget-bin/www_bget?hsa:2353+hsa:2354+hsa:2355+hsa:3725+hsa:3726+hsa:3727+hsa:8061">
        <graphics name="FOS, AP-1, C-FOS, p55..." fgcolor="#000000" bgcolor="#BFFFBF"
             type="rectangle" x="893" y="447" width="46" height="17"/>
    </entry>
    <entry id="76" name="hsa:2209 hsa:2212 hsa:2213 hsa:2214 hsa:2215 hsa:9103" type="gene"
        link="http://www.kegg.jp/dbget-bin/www_bget?hsa:2209+hsa:2212+hsa:2213+hsa:2214+hsa:2215+hsa:9103">
        <graphics name="FCGR1A, CD64, CD64A, FCRI, IGFR1..." fgcolor="#000000" bgcolor="#BFFFBF"
             type="rectangle" x="208" y="518" width="46" height="17"/>
    </entry>
    <entry id="77" name="hsa:7305" type="gene"
        link="http://www.kegg.jp/dbget-bin/www_bget?hsa:7305">
        <graphics name="TYROBP, DAP12, KARAP, PLOSL, PLOSL1" fgcolor="#000000" bgcolor="#BFFFBF"
             type="rectangle" x="208" y="596" width="46" height="17"/>
    </entry>
    <entry id="78" name="hsa:695 hsa:7006" type="gene"
        link="http://www.kegg.jp/dbget-bin/www_bget?hsa:695+hsa:7006">
        <graphics name="BTK, AGMX1, AT, ATK, BPK, IGHD3, IMD1, PSCTK1, XLA..." fgcolor="#000000" bgcolor="#BFFFBF"
             type="rectangle" x="312" y="471" width="46" height="17"/>
    </entry>
    <entry id="79" name="hsa:6850" type="gene"
        link="http://www.kegg.jp/dbget-bin/www_bget?hsa:6850">
        <graphics name="SYK, p72-Syk" fgcolor="#000000" bgcolor="#BFFFBF"
             type="rectangle" x="294" y="557" width="46" height="17"/>
    </entry>
    <entry id="80" name="hsa:29760 hsa:3937" type="gene"
        link="http://www.kegg.jp/dbget-bin/www_bget?hsa:29760+hsa:3937">
        <graphics name="BLNK, AGM4, BASH, BLNK-S, LY57, SLP-65, SLP65, bca..." fgcolor="#000000" bgcolor="#BFFFBF"
             type="rectangle" x="361" y="547" width="46" height="17"/>
    </entry>
    <entry id="81" name="hsa:5336" type="gene"
        link="http://www.kegg.jp/dbget-bin/www_bget?hsa:5336">
        <graphics name="PLCG2, APLAID, FCAS3, PLC-IV, PLC-gamma-2" fgcolor="#000000" bgcolor="#BFFFBF"
             type="rectangle" x="424" y="547" width="46" height="17"/>
    </entry>
    <entry id="88" name="cpd:C01245" type="compound"
        link="http://www.kegg.jp/dbget-bin/www_bget?C01245">
        <graphics name="C01245" fgcolor="#000000" bgcolor="#FFFFFF"
             type="circle" x="594" y="547" width="8" height="8"/>
    </entry>
    <entry id="89" name="cpd:C00076" type="compound"
        link="http://www.kegg.jp/dbget-bin/www_bget?C00076">
        <graphics name="C00076" fgcolor="#000000" bgcolor="#FFFFFF"
             type="circle" x="638" y="547" width="8" height="8"/>
    </entry>
    <entry id="93" name="hsa:5530 hsa:5532 hsa:5533 hsa:5534 hsa:5535" type="gene"
        link="http://www.kegg.jp/dbget-bin/www_bget?hsa:5530+hsa:5532+hsa:5533+hsa:5534+hsa:5535">
        <graphics name="PPP3CA, ACCIID, CALN, CALNA, CALNA1, CCN1, CNA1, IECEE, IECEE1, PPP2B..." fgcolor="#000000" bgcolor="#BFFFBF"
             type="rectangle" x="693" y="548" width="46" height="17"/>
    </entry>
    <entry id="95" name="hsa:4772" type="gene"
        link="http://www.kegg.jp/dbget-bin/www_bget?hsa:4772">
        <graphics name="NFATC1, NF-ATC, NF-ATc1.2, NFAT2, NFATc" fgcolor="#000000" bgcolor="#BFFFBF"
             type="rectangle" x="786" y="548" width="46" height="17"/>
    </entry>
    <entry id="98" name="hsa:814" type="gene"
        link="http://www.kegg.jp/dbget-bin/www_bget?hsa:814">
        <graphics name="CAMK4, CaMK_IV, CaMK-GR, CaMKIV, caMK" fgcolor="#000000" bgcolor="#BFFFBF"
             type="rectangle" x="693" y="612" width="46" height="17"/>
    </entry>
    <entry id="99" name="hsa:1385" type="gene"
        link="http://www.kegg.jp/dbget-bin/www_bget?hsa:1385">
        <graphics name="CREB1, CREB, CREB-1" fgcolor="#000000" bgcolor="#BFFFBF"
             type="rectangle" x="893" y="612" width="46" height="17"/>
    </entry>
    <entry id="100" name="hsa:2353" type="gene"
        link="http://www.kegg.jp/dbget-bin/www_bget?hsa:2353">
        <graphics name="FOS, AP-1, C-FOS, p55" fgcolor="#000000" bgcolor="#BFFFBF"
             type="rectangle" x="1041" y="634" width="46" height="17"/>
    </entry>
    <entry id="106" name="hsa:1513" type="gene"
        link="http://www.kegg.jp/dbget-bin/www_bget?hsa:1513">
        <graphics name="CTSK, CTS02, CTSO, CTSO1, CTSO2, PKND, PYCD" fgcolor="#000000" bgcolor="#BFFFBF"
             type="rectangle" x="1041" y="540" width="46" height="17"/>
    </entry>
    <entry id="107" name="hsa:54" type="gene"
        link="http://www.kegg.jp/dbget-bin/www_bget?hsa:54">
        <graphics name="ACP5, HPAP, TRACP5a, TRACP5b, TRAP, TrATPase" fgcolor="#000000" bgcolor="#BFFFBF"
             type="rectangle" x="1041" y="559" width="46" height="17"/>
    </entry>
    <entry id="108" name="hsa:799" type="gene"
        link="http://www.kegg.jp/dbget-bin/www_bget?hsa:799">
        <graphics name="CALCR, CRT, CT-R, CTR, CTR1" fgcolor="#000000" bgcolor="#BFFFBF"
             type="rectangle" x="1041" y="578" width="46" height="17"/>
    </entry>
    <entry id="109" name="hsa:3690" type="gene"
        link="http://www.kegg.jp/dbget-bin/www_bget?hsa:3690">
        <graphics name="ITGB3, BDPLT16, BDPLT2, CD61, GP3A, GPIIIa, GT" fgcolor="#000000" bgcolor="#BFFFBF"
             type="rectangle" x="1041" y="597" width="46" height="17"/>
    </entry>
    <entry id="110" name="hsa:6688" type="gene"
        link="http://www.kegg.jp/dbget-bin/www_bget?hsa:6688">
        <graphics name="SPI1, OF, PU.1, SFPI1, SPI-1, SPI-A" fgcolor="#000000" bgcolor="#BFFFBF"
             type="rectangle" x="893" y="561" width="46" height="17"/>
    </entry>
    <entry id="111" name="hsa:4286" type="gene"
        link="http://www.kegg.jp/dbget-bin/www_bget?hsa:4286">
        <graphics name="MITF, CMM8, COMMAD, MI, WS2, WS2A, bHLHe32" fgcolor="#000000" bgcolor="#BFFFBF"
             type="rectangle" x="893" y="580" width="46" height="17"/>
    </entry>
    <entry id="120" name="hsa:7124" type="gene"
        link="http://www.kegg.jp/dbget-bin/www_bget?hsa:7124">
        <graphics name="TNF, DIF, TNF-alpha, TNFA, TNFSF2, TNLG1F" fgcolor="#000000" bgcolor="#BFFFBF"
             type="rectangle" x="136" y="302" width="46" height="17"/>
    </entry>
    <entry id="121" name="hsa:7132" type="gene"
        link="http://www.kegg.jp/dbget-bin/www_bget?hsa:7132">
        <graphics name="TNFRSF1A, CD120a, FPF, TBP1, TNF-R, TNF-R-I, TNF-R55, TNFAR, TNFR1, TNFR55, TNFR60, p55, p55-R, p60" fgcolor="#000000" bgcolor="#BFFFBF"
             type="rectangle" x="208" y="302" width="46" height="17"/>
    </entry>
    <entry id="124" name="hsa:4773" type="gene"
        link="http://www.kegg.jp/dbget-bin/www_bget?hsa:4773">
        <graphics name="NFATC2, NFAT1, NFATP" fgcolor="#000000" bgcolor="#BFFFBF"
             type="rectangle" x="892" y="310" width="46" height="17"/>
    </entry>
    <entry id="125" name="path:hsa04630" type="map"
        link="http://www.kegg.jp/dbget-bin/www_bget?hsa04630">
        <graphics name="JAK-STAT signaling pathway" fgcolor="#000000" bgcolor="#FFFFFF"
             type="roundrectangle" x="419" y="645" width="109" height="34"/>
    </entry>
    <entry id="126" name="path:hsa04010" type="map"
        link="http://www.kegg.jp/dbget-bin/www_bget?hsa04010">
        <graphics name="MAPK signaling pathway" fgcolor="#000000" bgcolor="#FFFFFF"
             type="roundrectangle" x="729" y="414" width="107" height="34"/>
    </entry>
    <entry id="127" name="path:hsa04020" type="map"
        link="http://www.kegg.jp/dbget-bin/www_bget?hsa04020">
        <graphics name="Calcium signaling pathway" fgcolor="#000000" bgcolor="#FFFFFF"
             type="roundrectangle" x="588" y="579" width="107" height="34"/>
    </entry>
    <entry id="128" name="hsa:8651 hsa:9021" type="gene"
        link="http://www.kegg.jp/dbget-bin/www_bget?hsa:8651+hsa:9021">
        <graphics name="SOCS1, CIS1, CISH1, JAB, SOCS-1, SSI-1, SSI1, TIP-3, TIP3..." fgcolor="#000000" bgcolor="#BFFFBF"
             type="rectangle" x="307" y="649" width="46" height="17"/>
    </entry>
    <entry id="130" name="hsa:2274" type="gene"
        link="http://www.kegg.jp/dbget-bin/www_bget?hsa:2274">
        <graphics name="FHL2, AAG11, DRAL, FHL-2, SLIM-3, SLIM3" fgcolor="#000000" bgcolor="#BFFFBF"
             type="rectangle" x="339" y="397" width="46" height="17"/>
    </entry>
    <entry id="133" name="hsa:5468" type="gene"
        link="http://www.kegg.jp/dbget-bin/www_bget?hsa:5468">
        <graphics name="PPARG, CIMT1, GLM1, NR1C3, PPARG1, PPARG2, PPARgamma" fgcolor="#000000" bgcolor="#BFFFBF"
             type="rectangle" x="894" y="658" width="46" height="17"/>
    </entry>
    <entry id="135" name="hsa:7040 hsa:7042" type="gene"
        link="http://www.kegg.jp/dbget-bin/www_bget?hsa:7040+hsa:7042">
        <graphics name="TGFB1, CED, DPD1, IBDIMDE, LAP, TGFB, TGFbeta..." fgcolor="#000000" bgcolor="#BFFFBF"
             type="rectangle" x="136" y="321" width="46" height="17"/>
    </entry>
    <entry id="136" name="hsa:7046 hsa:7048" type="gene"
        link="http://www.kegg.jp/dbget-bin/www_bget?hsa:7046+hsa:7048">
        <graphics name="TGFBR1, AAT5, ACVRLK4, ALK-5, ALK5, ESS1, LDS1, LDS1A, LDS2A, MSSE, SKR4, TBR-i, TBRI, TGFR-1, tbetaR-I..." fgcolor="#000000" bgcolor="#BFFFBF"
             type="rectangle" x="208" y="321" width="46" height="17"/>
    </entry>
    <entry id="138" name="hsa:4791 hsa:5971" type="gene"
        link="http://www.kegg.jp/dbget-bin/www_bget?hsa:4791+hsa:5971">
        <graphics name="NFKB2, CVID10, H2TF1, LYT-10, LYT10, NF-kB2, p100, p49/p100, p52..." fgcolor="#000000" bgcolor="#BFFFBF"
             type="rectangle" x="785" y="284" width="46" height="17"/>
    </entry>
    <entry id="141" name="hsa:8878" type="gene"
        link="http://www.kegg.jp/dbget-bin/www_bget?hsa:8878">
        <graphics name="SQSTM1, A170, DMRV, FTDALS3, NADGP, OSIL, PDB3, ZIP3, p60, p62, p62B" fgcolor="#000000" bgcolor="#BFFFBF"
             type="rectangle" x="389" y="315" width="46" height="17"/>
    </entry>
    <entry id="143" name="hsa:2885" type="gene"
        link="http://www.kegg.jp/dbget-bin/www_bget?hsa:2885">
        <graphics name="GRB2, ASH, EGFRBP-GRB2, Grb3-3, MST084, MSTP084, NCKAP2" fgcolor="#000000" bgcolor="#BFFFBF"
             type="rectangle" x="307" y="153" width="46" height="17"/>
    </entry>
    <entry id="144" name="hsa:5594 hsa:5595" type="gene"
        link="http://www.kegg.jp/dbget-bin/www_bget?hsa:5594+hsa:5595">
        <graphics name="MAPK1, ERK, ERK-2, ERK2, ERT1, MAPK2, P42MAPK, PRKM1, PRKM2, p38, p40, p41, p41mapk, p42-MAPK..." fgcolor="#000000" bgcolor="#BFFFBF"
             type="rectangle" x="392" y="153" width="46" height="17"/>
    </entry>
    <entry id="149" name="hsa:5609" type="gene"
        link="http://www.kegg.jp/dbget-bin/www_bget?hsa:5609">
        <graphics name="MAP2K7, JNKK2, MAPKK7, MEK, MEK_7, MKK7, PRKMK7, SAPKK-4, SAPKK4" fgcolor="#000000" bgcolor="#BFFFBF"
             type="rectangle" x="557" y="458" width="46" height="17"/>
    </entry>
    <entry id="151" name="hsa:5879" type="gene"
        link="http://www.kegg.jp/dbget-bin/www_bget?hsa:5879">
        <graphics name="RAC1, MIG5, MRD48, Rac-1, TC-25, p21-Rac1" fgcolor="#000000" bgcolor="#BFFFBF"
             type="rectangle" x="462" y="434" width="46" height="17"/>
    </entry>
    <entry id="152" name="hsa:1535 hsa:27035 hsa:4688 hsa:4689 hsa:653361" type="gene"
        link="http://www.kegg.jp/dbget-bin/www_bget?hsa:1535+hsa:27035+hsa:4688+hsa:4689+hsa:653361">
        <graphics name="CYBA, p22-PHOX..." fgcolor="#000000" bgcolor="#BFFFBF"
             type="rectangle" x="487" y="504" width="46" height="17"/>
    </entry>
    <entry id="153" name="cpd:C00027" type="compound"
        link="http://www.kegg.jp/dbget-bin/www_bget?C00027">
        <graphics name="C00027" fgcolor="#000000" bgcolor="#FFFFFF"
             type="circle" x="556" y="504" width="8" height="8"/>
    </entry>
    <entry id="166" name="hsa:102725035 hsa:10288 hsa:10859 hsa:10990 hsa:11006 hsa:11024 hsa:11025 hsa:11026 hsa:11027 hsa:126014 hsa:23547 hsa:353514 hsa:79168" type="gene"
        link="http://www.kegg.jp/dbget-bin/www_bget?hsa:102725035+hsa:10288+hsa:10859+hsa:10990+hsa:11006+hsa:11024+hsa:11025+hsa:11026+hsa:11027+hsa:126014+hsa:23547+hsa:353514+hsa:79168">
        <graphics name="102725035..." fgcolor="#000000" bgcolor="#BFFFBF"
             type="rectangle" x="208" y="501" width="46" height="17"/>
    </entry>
    <entry id="167" name="hsa:10326 hsa:140885 hsa:54209 hsa:55423" type="gene"
        link="http://www.kegg.jp/dbget-bin/www_bget?hsa:10326+hsa:140885+hsa:54209+hsa:55423">
        <graphics name="SIRPB1, CD172b, SIRP-BETA-1..." fgcolor="#000000" bgcolor="#BFFFBF"
             type="rectangle" x="208" y="579" width="46" height="17"/>
    </entry>
    <entry id="171" name="path:hsa04064" type="map"
        link="http://www.kegg.jp/dbget-bin/www_bget?hsa04064">
        <graphics name="NF-kappa B signaling pathway" fgcolor="#000000" bgcolor="#FFFFFF"
             type="roundrectangle" x="673" y="333" width="107" height="34"/>
    </entry>
    <entry id="172" name="path:hsa04151" type="map"
        link="http://www.kegg.jp/dbget-bin/www_bget?hsa04151">
        <graphics name="PI3K-Akt signaling pathway" fgcolor="#000000" bgcolor="#FFFFFF"
             type="roundrectangle" x="576" y="197" width="107" height="34"/>
    </entry>
    <entry id="173" name="undefined" type="group">
        <graphics fgcolor="#000000" bgcolor="#FFFFFF"
             type="rectangle" x="457" y="367" width="46" height="34"/>
        <component id="32"/>
        <component id="33"/>
    </entry>
    <entry id="174" name="undefined" type="group">
        <graphics fgcolor="#000000" bgcolor="#FFFFFF"
             type="rectangle" x="208" y="509" width="46" height="34"/>
        <component id="166"/>
        <component id="76"/>
    </entry>
    <entry id="175" name="undefined" type="group">
        <graphics fgcolor="#000000" bgcolor="#FFFFFF"
             type="rectangle" x="208" y="587" width="46" height="34"/>
        <component id="167"/>
        <component id="77"/>
    </entry>
    <relation entry1="9" entry2="5" type="PPrel">
        <subtype name="activation" value="--&gt;"/>
    </relation>
    <relation entry1="5" entry2="143" type="PPrel">
        <subtype name="activation" value="--&gt;"/>
        <subtype name="indirect effect" value="..&gt;"/>
    </relation>
    <relation entry1="143" entry2="144" type="PPrel">
        <subtype name="activation" value="--&gt;"/>
        <subtype name="indirect effect" value="..&gt;"/>
    </relation>
    <relation entry1="5" entry2="57" type="PPrel">
        <subtype name="activation" value="--&gt;"/>
        <subtype name="indirect effect" value="..&gt;"/>
    </relation>
    <relation entry1="57" entry2="58" type="PPrel">
        <subtype name="activation" value="--&gt;"/>
        <subtype name="indirect effect" value="..&gt;"/>
    </relation>
    <relation entry1="66" entry2="67" type="PPrel">
        <subtype name="activation" value="--&gt;"/>
    </relation>
    <relation entry1="67" entry2="69" type="PPrel">
        <subtype name="activation" value="--&gt;"/>
        <subtype name="indirect effect" value="..&gt;"/>
    </relation>
    <relation entry1="64" entry2="65" type="PPrel">
        <subtype name="activation" value="--&gt;"/>
    </relation>
    <relation entry1="65" entry2="6" type="PPrel">
        <subtype name="activation" value="--&gt;"/>
        <subtype name="indirect effect" value="..&gt;"/>
    </relation>
    <relation entry1="120" entry2="121" type="PPrel">
        <subtype name="activation" value="--&gt;"/>
    </relation>
    <relation entry1="121" entry2="6" type="PPrel">
        <subtype name="activation" value="--&gt;"/>
    </relation>
    <relation entry1="135" entry2="136" type="PPrel">
        <subtype name="activation" value="--&gt;"/>
    </relation>
    <relation entry1="8" entry2="7" type="PPrel">
        <subtype name="activation" value="--&gt;"/>
    </relation>
    <relation entry1="7" entry2="6" type="PPrel">
        <subtype name="activation" value="--&gt;"/>
    </relation>
    <relation entry1="6" entry2="173" type="PPrel">
        <subtype name="activation" value="--&gt;"/>
    </relation>
    <relation entry1="18" entry2="19" type="PPrel">
        <subtype name="dissociation" value="-+-"/>
    </relation>
    <relation entry1="6" entry2="56" type="PPrel">
        <subtype name="binding/association" value="---"/>
    </relation>
    <relation entry1="56" entry2="57" type="PPrel">
        <subtype name="activation" value="--&gt;"/>
        <subtype name="indirect effect" value="..&gt;"/>
    </relation>
    <relation entry1="11" entry2="6" type="PPrel">
        <subtype name="inhibition" value="--|"/>
    </relation>
    <relation entry1="11" entry2="141" type="PPrel">
        <subtype name="binding/association" value="---"/>
    </relation>
    <relation entry1="141" entry2="6" type="PPrel">
        <subtype name="binding/association" value="---"/>
    </relation>
    <relation entry1="130" entry2="6" type="PPrel">
        <subtype name="inhibition" value="--|"/>
    </relation>
    <relation entry1="6" entry2="12" type="PPrel">
        <subtype name="binding/association" value="---"/>
    </relation>
    <relation entry1="34" entry2="37" type="PPrel">
        <subtype name="activation" value="--&gt;"/>
        <subtype name="phosphorylation" value="+p"/>
    </relation>
    <relation entry1="149" entry2="36" type="PPrel">
        <subtype name="activation" value="--&gt;"/>
        <subtype name="phosphorylation" value="+p"/>
    </relation>
    <relation entry1="6" entry2="151" type="PPrel">
        <subtype name="activation" value="--&gt;"/>
        <subtype name="indirect effect" value="..&gt;"/>
    </relation>
    <relation entry1="151" entry2="152" type="PPrel">
        <subtype name="activation" value="--&gt;"/>
    </relation>
    <relation entry1="153" entry2="37" type="PCrel">
        <subtype name="activation" value="--&gt;"/>
        <subtype name="indirect effect" value="..&gt;"/>
    </relation>
    <relation entry1="153" entry2="36" type="PCrel">
        <subtype name="activation" value="--&gt;"/>
        <subtype name="indirect effect" value="..&gt;"/>
    </relation>
    <relation entry1="7" entry2="78" type="PPrel">
        <subtype name="activation" value="--&gt;"/>
        <subtype name="indirect effect" value="..&gt;"/>
    </relation>
    <relation entry1="78" entry2="81" type="PPrel">
        <subtype name="activation" value="--&gt;"/>
        <subtype name="phosphorylation" value="+p"/>
    </relation>
    <relation entry1="81" entry2="93" type="PPrel">
        <subtype name="compound" value="89"/>
        <subtype name="activation" value="--&gt;"/>
    </relation>
    <relation entry1="81" entry2="98" type="PPrel">
        <subtype name="compound" value="89"/>
        <subtype name="activation" value="--&gt;"/>
    </relation>
    <relation entry1="93" entry2="95" type="PPrel">
        <subtype name="activation" value="--&gt;"/>
        <subtype name="dephosphorylation" value="-p"/>
    </relation>
    <relation entry1="12" entry2="81" type="PPrel">
        <subtype name="binding/association" value="---"/>
    </relation>
    <relation entry1="80" entry2="81" type="PPrel">
        <subtype name="binding/association" value="---"/>
    </relation>
    <relation entry1="79" entry2="80" type="PPrel">
        <subtype name="activation" value="--&gt;"/>
        <subtype name="phosphorylation" value="+p"/>
    </relation>
    <relation entry1="174" entry2="79" type="PPrel">
        <subtype name="binding/association" value="---"/>
    </relation>
    <relation entry1="175" entry2="79" type="PPrel">
        <subtype name="binding/association" value="---"/>
    </relation>
    <relation entry1="7" entry2="76" type="PPrel">
        <subtype name="activation" value="--&gt;"/>
        <subtype name="phosphorylation" value="+p"/>
        <subtype name="indirect effect" value="..&gt;"/>
    </relation>
    <relation entry1="7" entry2="77" type="PPrel">
        <subtype name="activation" value="--&gt;"/>
        <subtype name="phosphorylation" value="+p"/>
        <subtype name="indirect effect" value="..&gt;"/>
    </relation>
    <relation entry1="45" entry2="46" type="PPrel">
        <subtype name="activation" value="--&gt;"/>
    </relation>
    <relation entry1="46" entry2="47" type="PPrel">
        <subtype name="binding/association" value="---"/>
    </relation>
    <relation entry1="48" entry2="49" type="PPrel">
        <subtype name="binding/association" value="---"/>
    </relation>
    <relation entry1="128" entry2="47" type="PPrel">
        <subtype name="binding/association" value="---"/>
    </relation>
    <relation entry1="10" entry2="8" type="PPrel">
        <subtype name="inhibition" value="--|"/>
    </relation>
    <relation entry1="78" entry2="80" type="PPrel">
        <subtype name="binding/association" value="---"/>
    </relation>
    <relation entry1="49" entry2="100" type="PPrel">
        <subtype name="inhibition" value="--|"/>
        <subtype name="indirect effect" value="..&gt;"/>
    </relation>
    <relation entry1="69" entry2="6" type="PPrel">
        <subtype name="inhibition" value="--|"/>
        <subtype name="indirect effect" value="..&gt;"/>
    </relation>
    <relation entry1="32" entry2="35" type="PPrel">
        <subtype name="activation" value="--&gt;"/>
        <subtype name="phosphorylation" value="+p"/>
        <subtype name="indirect effect" value="..&gt;"/>
    </relation>
    <relation entry1="32" entry2="34" type="PPrel">
        <subtype name="activation" value="--&gt;"/>
        <subtype name="phosphorylation" value="+p"/>
        <subtype name="indirect effect" value="..&gt;"/>
    </relation>
    <relation entry1="32" entry2="149" type="PPrel">
        <subtype name="activation" value="--&gt;"/>
        <subtype name="phosphorylation" value="+p"/>
        <subtype name="indirect effect" value="..&gt;"/>
    </relation>
    <relation entry1="98" entry2="99" type="PPrel">
        <subtype name="activation" value="--&gt;"/>
        <subtype name="phosphorylation" value="+p"/>
    </relation>
    <relation entry1="17" entry2="18" type="PPrel">
        <subtype name="activation" value="--&gt;"/>
        <subtype name="phosphorylation" value="+p"/>
    </relation>
    <relation entry1="37" entry2="75" type="PPrel">
        <subtype name="activation" value="--&gt;"/>
        <subtype name="phosphorylation" value="+p"/>
    </relation>
    <relation entry1="36" entry2="75" type="PPrel">
        <subtype name="activation" value="--&gt;"/>
        <subtype name="phosphorylation" value="+p"/>
    </relation>
    <relation entry1="47" entry2="48" type="PPrel">
        <subtype name="activation" value="--&gt;"/>
        <subtype name="phosphorylation" value="+p"/>
    </relation>
    <relation entry1="6" entry2="13" type="PPrel">
        <subtype name="activation" value="--&gt;"/>
        <subtype name="indirect effect" value="..&gt;"/>
    </relation>
    <relation entry1="13" entry2="14" type="PPrel">
        <subtype name="activation" value="--&gt;"/>
        <subtype name="phosphorylation" value="+p"/>
    </relation>
    <relation entry1="14" entry2="138" type="PPrel">
        <subtype name="activation" value="--&gt;"/>
        <subtype name="phosphorylation" value="+p"/>
    </relation>
    <relation entry1="32" entry2="17" type="PPrel">
        <subtype name="activation" value="--&gt;"/>
        <subtype name="phosphorylation" value="+p"/>
    </relation>
    <relation entry1="138" entry2="41" type="GErel">
        <subtype name="expression" value="--&gt;"/>
    </relation>
    <relation entry1="138" entry2="42" type="GErel">
        <subtype name="expression" value="--&gt;"/>
    </relation>
    <relation entry1="19" entry2="41" type="GErel">
        <subtype name="expression" value="--&gt;"/>
    </relation>
    <relation entry1="19" entry2="42" type="GErel">
        <subtype name="expression" value="--&gt;"/>
    </relation>
    <relation entry1="75" entry2="41" type="GErel">
        <subtype name="expression" value="--&gt;"/>
    </relation>
    <relation entry1="75" entry2="42" type="GErel">
        <subtype name="expression" value="--&gt;"/>
    </relation>
    <relation entry1="75" entry2="106" type="GErel">
        <subtype name="expression" value="--&gt;"/>
    </relation>
    <relation entry1="75" entry2="107" type="GErel">
        <subtype name="expression" value="--&gt;"/>
    </relation>
    <relation entry1="75" entry2="108" type="GErel">
        <subtype name="expression" value="--&gt;"/>
    </relation>
    <relation entry1="75" entry2="109" type="GErel">
        <subtype name="expression" value="--&gt;"/>
    </relation>
    <relation entry1="95" entry2="106" type="GErel">
        <subtype name="expression" value="--&gt;"/>
    </relation>
    <relation entry1="95" entry2="107" type="GErel">
        <subtype name="expression" value="--&gt;"/>
    </relation>
    <relation entry1="95" entry2="108" type="GErel">
        <subtype name="expression" value="--&gt;"/>
    </relation>
    <relation entry1="95" entry2="109" type="GErel">
        <subtype name="expression" value="--&gt;"/>
    </relation>
    <relation entry1="99" entry2="106" type="GErel">
        <subtype name="expression" value="--&gt;"/>
    </relation>
    <relation entry1="99" entry2="107" type="GErel">
        <subtype name="expression" value="--&gt;"/>
    </relation>
    <relation entry1="99" entry2="108" type="GErel">
        <subtype name="expression" value="--&gt;"/>
    </relation>
    <relation entry1="99" entry2="109" type="GErel">
        <subtype name="expression" value="--&gt;"/>
    </relation>
    <relation entry1="99" entry2="100" type="GErel">
        <subtype name="expression" value="--&gt;"/>
    </relation>
    <relation entry1="133" entry2="100" type="GErel">
        <subtype name="expression" value="--&gt;"/>
    </relation>
</pathway>
