# Supplementary material for: Mechanism of gene network in the treatment of intracerebral hemorrhage by natural plant drugs in Lutong granules
Source: PLoS One. 2022 Nov 28;17(11):e0274639. doi: 10.1371/journal.pone.0274639 (PMC9704616; doi:10.1371/journal.pone.0274639)
Supplement: S1 Data — (ZIP) [file pone.0274639.s001.zip › minimal data/GO+KEGG/R.KEGG/hsa04621.xml]

<?xml version="1.0"?>
<!DOCTYPE pathway SYSTEM "https://www.kegg.jp/kegg/xml/KGML_v0.7.2_.dtd">
<!-- Creation date: Jun 23, 2021 13:36:28 +0900 (GMT+9) -->
<pathway name="path:hsa04621" org="hsa" number="04621"
         title="NOD-like receptor signaling pathway"
         image="https://www.kegg.jp/kegg/pathway/hsa/hsa04621.png"
         link="https://www.kegg.jp/kegg-bin/show_pathway?hsa04621">
    <entry id="7" name="hsa:29108" type="gene"
        link="https://www.kegg.jp/dbget-bin/www_bget?hsa:29108">
        <graphics name="PYCARD, ASC, CARD5, TMS, TMS-1, TMS1" fgcolor="#000000" bgcolor="#BFFFBF"
             type="rectangle" x="847" y="1111" width="46" height="17"/>
    </entry>
    <entry id="8" name="hsa:834" type="gene"
        link="https://www.kegg.jp/dbget-bin/www_bget?hsa:834">
        <graphics name="CASP1, ICE, IL1BC, P45" fgcolor="#000000" bgcolor="#BFFFBF"
             type="rectangle" x="919" y="1111" width="47" height="17"/>
    </entry>
    <entry id="12" name="hsa:29108" type="gene"
        link="https://www.kegg.jp/dbget-bin/www_bget?hsa:29108">
        <graphics name="PYCARD, ASC, CARD5, TMS, TMS-1, TMS1" fgcolor="#000000" bgcolor="#BFFFBF"
             type="rectangle" x="848" y="1029" width="46" height="17"/>
    </entry>
    <entry id="13" name="hsa:834" type="gene"
        link="https://www.kegg.jp/dbget-bin/www_bget?hsa:834">
        <graphics name="CASP1, ICE, IL1BC, P45" fgcolor="#000000" bgcolor="#BFFFBF"
             type="rectangle" x="920" y="1029" width="47" height="17"/>
    </entry>
    <entry id="17" name="hsa:29108" type="gene"
        link="https://www.kegg.jp/dbget-bin/www_bget?hsa:29108">
        <graphics name="PYCARD, ASC, CARD5, TMS, TMS-1, TMS1" fgcolor="#000000" bgcolor="#BFFFBF"
             type="rectangle" x="847" y="1194" width="46" height="17"/>
    </entry>
    <entry id="18" name="hsa:834" type="gene"
        link="https://www.kegg.jp/dbget-bin/www_bget?hsa:834">
        <graphics name="CASP1, ICE, IL1BC, P45" fgcolor="#000000" bgcolor="#BFFFBF"
             type="rectangle" x="919" y="1194" width="47" height="17"/>
    </entry>
    <entry id="22" name="hsa:29108" type="gene"
        link="https://www.kegg.jp/dbget-bin/www_bget?hsa:29108">
        <graphics name="PYCARD, ASC, CARD5, TMS, TMS-1, TMS1" fgcolor="#000000" bgcolor="#BFFFBF"
             type="rectangle" x="848" y="673" width="46" height="17"/>
    </entry>
    <entry id="23" name="hsa:834" type="gene"
        link="https://www.kegg.jp/dbget-bin/www_bget?hsa:834">
        <graphics name="CASP1, ICE, IL1BC, P45" fgcolor="#000000" bgcolor="#BFFFBF"
             type="rectangle" x="920" y="673" width="47" height="17"/>
    </entry>
    <entry id="38" name="hsa:10392" type="gene"
        link="https://www.kegg.jp/dbget-bin/www_bget?hsa:10392">
        <graphics name="NOD1, CARD4, CLR7.1, NLRC1" fgcolor="#000000" bgcolor="#BFFFBF"
             type="rectangle" x="328" y="158" width="46" height="17"/>
    </entry>
    <entry id="39" name="hsa:64127" type="gene"
        link="https://www.kegg.jp/dbget-bin/www_bget?hsa:64127">
        <graphics name="NOD2, ACUG, BLAU, BLAUS, CARD15, CD, CLR16.3, IBD1, NLRC2, NOD2B, PSORAS1, YAOS" fgcolor="#000000" bgcolor="#BFFFBF"
             type="rectangle" x="328" y="328" width="46" height="17"/>
    </entry>
    <entry id="40" name="hsa:8767" type="gene"
        link="https://www.kegg.jp/dbget-bin/www_bget?hsa:8767">
        <graphics name="RIPK2, CARD3, CARDIAK, CCK, GIG30, RICK, RIP2" fgcolor="#000000" bgcolor="#BFFFBF"
             type="rectangle" x="618" y="328" width="46" height="17"/>
    </entry>
    <entry id="41" name="hsa:1147 hsa:3551" type="gene"
        link="https://www.kegg.jp/dbget-bin/www_bget?hsa:1147+hsa:3551">
        <graphics name="CHUK, BPS2, IKBKA, IKK-alpha, IKK1, IKKA, NFKBIKA, TCF16..." fgcolor="#000000" bgcolor="#BFFFBF"
             type="rectangle" x="847" y="167" width="46" height="17"/>
    </entry>
    <entry id="43" name="hsa:6885" type="gene"
        link="https://www.kegg.jp/dbget-bin/www_bget?hsa:6885">
        <graphics name="MAP3K7, CSCF, FMD2, MEKK7, TAK1, TGF1a" fgcolor="#000000" bgcolor="#BFFFBF"
             type="rectangle" x="847" y="312" width="46" height="17"/>
    </entry>
    <entry id="44" name="hsa:10454 hsa:23118 hsa:257397" type="gene"
        link="https://www.kegg.jp/dbget-bin/www_bget?hsa:10454+hsa:23118+hsa:257397">
        <graphics name="TAB1, 3'-Tab1, MAP3K7IP1..." fgcolor="#000000" bgcolor="#BFFFBF"
             type="rectangle" x="847" y="329" width="46" height="17"/>
    </entry>
    <entry id="46" name="hsa:22861" type="gene"
        link="https://www.kegg.jp/dbget-bin/www_bget?hsa:22861">
        <graphics name="NLRP1, AIADK, CARD7, CIDED, CLR17.1, DEFCAP, DEFCAP-L/S, JRRP, MSPC, NAC, NALP1, PP1044, SLEV1, VAMAS1" fgcolor="#000000" bgcolor="#BFFFBF"
             type="rectangle" x="776" y="494" width="46" height="17"/>
    </entry>
    <entry id="47" name="hsa:114548" type="gene"
        link="https://www.kegg.jp/dbget-bin/www_bget?hsa:114548">
        <graphics name="NLRP3, AGTAVPRL, AII, AVP, C1orf7, CIAS1, CLR1.1, DFNA34, FCAS, FCAS1, FCU, KEFH, MWS, NALP3, PYPAF1" fgcolor="#000000" bgcolor="#BFFFBF"
             type="rectangle" x="776" y="672" width="46" height="17"/>
    </entry>
    <entry id="48" name="hsa:29108" type="gene"
        link="https://www.kegg.jp/dbget-bin/www_bget?hsa:29108">
        <graphics name="PYCARD, ASC, CARD5, TMS, TMS-1, TMS1" fgcolor="#000000" bgcolor="#BFFFBF"
             type="rectangle" x="847" y="494" width="46" height="17"/>
    </entry>
    <entry id="49" name="hsa:834" type="gene"
        link="https://www.kegg.jp/dbget-bin/www_bget?hsa:834">
        <graphics name="CASP1, ICE, IL1BC, P45" fgcolor="#000000" bgcolor="#BFFFBF"
             type="rectangle" x="919" y="494" width="47" height="17"/>
    </entry>
    <entry id="50" name="hsa:3553" type="gene"
        link="https://www.kegg.jp/dbget-bin/www_bget?hsa:3553">
        <graphics name="IL1B, IL-1, IL1-BETA, IL1F2, IL1beta" fgcolor="#000000" bgcolor="#BFFFBF"
             type="rectangle" x="1156" y="1043" width="46" height="17"/>
    </entry>
    <entry id="51" name="hsa:3606" type="gene"
        link="https://www.kegg.jp/dbget-bin/www_bget?hsa:3606">
        <graphics name="IL18, IGIF, IL-18, IL-1g, IL1F4" fgcolor="#000000" bgcolor="#BFFFBF"
             type="rectangle" x="1156" y="1063" width="46" height="17"/>
    </entry>
    <entry id="53" name="hsa:22900" type="gene"
        link="https://www.kegg.jp/dbget-bin/www_bget?hsa:22900">
        <graphics name="CARD8, CARDINAL, DACAR, DAKAR, NDPP, NDPP1, TUCAN" fgcolor="#000000" bgcolor="#BFFFBF"
             type="rectangle" x="814" y="712" width="46" height="17"/>
    </entry>
    <entry id="54" name="hsa:58484" type="gene"
        link="https://www.kegg.jp/dbget-bin/www_bget?hsa:58484">
        <graphics name="NLRC4, AIFEC, CARD12, CLAN, CLAN1, CLANA, CLANB, CLANC, CLAND, CLR2.1, FCAS4, IPAF" fgcolor="#000000" bgcolor="#BFFFBF"
             type="rectangle" x="777" y="1029" width="46" height="17"/>
    </entry>
    <entry id="55" name="hsa:10910" type="gene"
        link="https://www.kegg.jp/dbget-bin/www_bget?hsa:10910">
        <graphics name="SUGT1, SGT1" fgcolor="#000000" bgcolor="#BFFFBF"
             type="rectangle" x="765" y="752" width="46" height="17"/>
    </entry>
    <entry id="56" name="hsa:3320 hsa:3326" type="gene"
        link="https://www.kegg.jp/dbget-bin/www_bget?hsa:3320+hsa:3326">
        <graphics name="HSP90AA1, EL52, HEL-S-65p, HSP86, HSP89A, HSP90A, HSP90N, HSPC1, HSPCA, HSPCAL1, HSPCAL4, HSPN, Hsp103, Hsp89, Hsp90, LAP-2, LAP2..." fgcolor="#000000" bgcolor="#BFFFBF"
             type="rectangle" x="765" y="769" width="46" height="17"/>
    </entry>
    <entry id="58" name="hsa:834" type="gene"
        link="https://www.kegg.jp/dbget-bin/www_bget?hsa:834">
        <graphics name="CASP1, ICE, IL1BC, P45" fgcolor="#000000" bgcolor="#BFFFBF"
             type="rectangle" x="1059" y="978" width="46" height="17"/>
    </entry>
    <entry id="59" name="hsa:5599 hsa:5601 hsa:5602" type="gene"
        link="https://www.kegg.jp/dbget-bin/www_bget?hsa:5599+hsa:5601+hsa:5602">
        <graphics name="MAPK8, JNK, JNK-46, JNK1, JNK1A2, JNK21B1/2, PRKM8, SAPK1, SAPK1c..." fgcolor="#000000" bgcolor="#BFFFBF"
             type="rectangle" x="997" y="311" width="46" height="17"/>
    </entry>
    <entry id="60" name="hsa:5594 hsa:5595" type="gene"
        link="https://www.kegg.jp/dbget-bin/www_bget?hsa:5594+hsa:5595">
        <graphics name="MAPK1, ERK, ERK-2, ERK2, ERT1, MAPK2, NS13, P42MAPK, PRKM1, PRKM2, p38, p40, p41, p41mapk, p42-MAPK..." fgcolor="#000000" bgcolor="#BFFFBF"
             type="rectangle" x="997" y="291" width="46" height="17"/>
    </entry>
    <entry id="61" name="hsa:1432 hsa:5600 hsa:5603 hsa:6300" type="gene"
        link="https://www.kegg.jp/dbget-bin/www_bget?hsa:1432+hsa:5600+hsa:5603+hsa:6300">
        <graphics name="MAPK14, CSBP, CSBP1, CSBP2, CSPB1, EXIP, Mxi2, PRKM14, PRKM15, RK, SAPK2A, p38, p38ALPHA..." fgcolor="#000000" bgcolor="#BFFFBF"
             type="rectangle" x="997" y="331" width="46" height="17"/>
    </entry>
    <entry id="68" name="hsa:152138" type="gene"
        link="https://www.kegg.jp/dbget-bin/www_bget?hsa:152138">
        <graphics name="PYDC2, POP2, cPOP2" fgcolor="#000000" bgcolor="#BFFFBF"
             type="rectangle" x="866" y="732" width="46" height="17"/>
    </entry>
    <entry id="69" name="hsa:4210" type="gene"
        link="https://www.kegg.jp/dbget-bin/www_bget?hsa:4210">
        <graphics name="MEFV, FMF, MEF, PAAND, TRIM20" fgcolor="#000000" bgcolor="#BFFFBF"
             type="rectangle" x="866" y="752" width="46" height="17"/>
    </entry>
    <entry id="70" name="hsa:9051" type="gene"
        link="https://www.kegg.jp/dbget-bin/www_bget?hsa:9051">
        <graphics name="PSTPIP1, CD2BP1, CD2BP1L, CD2BP1S, H-PIP, PAPAS, PSTPIP" fgcolor="#000000" bgcolor="#BFFFBF"
             type="rectangle" x="866" y="769" width="46" height="17"/>
    </entry>
    <entry id="73" name="ko:K08645" type="ortholog"
        link="https://www.kegg.jp/dbget-bin/www_bget?K08645">
        <graphics name="K08645" fgcolor="#000000" bgcolor="#FFFFFF"
             type="rectangle" x="138" y="479" width="46" height="17"/>
    </entry>
    <entry id="74" name="path:map03070" type="map"
        link="https://www.kegg.jp/dbget-bin/www_bget?map03070">
        <graphics name="Bacterial secretion system" fgcolor="#000000" bgcolor="#FFFFFF"
             type="roundrectangle" x="123" y="1054" width="91" height="28"/>
    </entry>
    <entry id="75" name="path:hsa04621" type="map"
        link="https://www.kegg.jp/dbget-bin/www_bget?hsa04621">
        <graphics name="TITLE:NOD-like receptor signaling pathway" fgcolor="#000000" bgcolor="#FFFFFF"
             type="roundrectangle" x="198" y="58" width="316" height="25"/>
    </entry>
    <entry id="78" name="hsa:3553" type="gene"
        link="https://www.kegg.jp/dbget-bin/www_bget?hsa:3553">
        <graphics name="IL1B, IL-1, IL1-BETA, IL1F2, IL1beta" fgcolor="#000000" bgcolor="#BFFFBF"
             type="rectangle" x="1155" y="918" width="46" height="17"/>
    </entry>
    <entry id="79" name="hsa:3606" type="gene"
        link="https://www.kegg.jp/dbget-bin/www_bget?hsa:3606">
        <graphics name="IL18, IGIF, IL-18, IL-1g, IL1F4" fgcolor="#000000" bgcolor="#BFFFBF"
             type="rectangle" x="1155" y="938" width="46" height="17"/>
    </entry>
    <entry id="82" name="ko:K02406" type="ortholog"
        link="https://www.kegg.jp/dbget-bin/www_bget?K02406">
        <graphics name="K02406" fgcolor="#000000" bgcolor="#FFFFFF"
             type="rectangle" x="428" y="1054" width="46" height="17"/>
    </entry>
    <entry id="83" name="hsa:4671" type="gene"
        link="https://www.kegg.jp/dbget-bin/www_bget?hsa:4671">
        <graphics name="NAIP, BIRC1, NLRB1, psiNAIP" fgcolor="#000000" bgcolor="#BFFFBF"
             type="rectangle" x="618" y="1029" width="46" height="17"/>
    </entry>
    <entry id="89" name="hsa:3553" type="gene"
        link="https://www.kegg.jp/dbget-bin/www_bget?hsa:3553">
        <graphics name="IL1B, IL-1, IL1-BETA, IL1F2, IL1beta" fgcolor="#000000" bgcolor="#BFFFBF"
             type="rectangle" x="1729" y="1042" width="46" height="17"/>
    </entry>
    <entry id="90" name="hsa:3606" type="gene"
        link="https://www.kegg.jp/dbget-bin/www_bget?hsa:3606">
        <graphics name="IL18, IGIF, IL-18, IL-1g, IL1F4" fgcolor="#000000" bgcolor="#BFFFBF"
             type="rectangle" x="1729" y="1062" width="46" height="17"/>
    </entry>
    <entry id="94" name="hsa:9447" type="gene"
        link="https://www.kegg.jp/dbget-bin/www_bget?hsa:9447">
        <graphics name="AIM2, PYHIN4" fgcolor="#000000" bgcolor="#BFFFBF"
             type="rectangle" x="776" y="1111" width="46" height="17"/>
    </entry>
    <entry id="96" name="hsa:7158" type="gene"
        link="https://www.kegg.jp/dbget-bin/www_bget?hsa:7158">
        <graphics name="TP53BP1, 53BP1, TDRD30, p202, p53BP1" fgcolor="#000000" bgcolor="#BFFFBF"
             type="rectangle" x="776" y="1149" width="46" height="17"/>
    </entry>
    <entry id="99" name="hsa:5027" type="gene"
        link="https://www.kegg.jp/dbget-bin/www_bget?hsa:5027">
        <graphics name="P2RX7, P2X7" fgcolor="#000000" bgcolor="#BFFFBF"
             type="rectangle" x="239" y="612" width="46" height="17"/>
    </entry>
    <entry id="100" name="hsa:51393 hsa:54822 hsa:7226" type="gene"
        link="https://www.kegg.jp/dbget-bin/www_bget?hsa:51393+hsa:54822+hsa:7226">
        <graphics name="TRPV2, VRL, VRL-1, VRL1..." fgcolor="#000000" bgcolor="#BFFFBF"
             type="rectangle" x="239" y="641" width="46" height="17"/>
    </entry>
    <entry id="101" name="hsa:24145" type="gene"
        link="https://www.kegg.jp/dbget-bin/www_bget?hsa:24145">
        <graphics name="PANX1, MRS1, OOMD7, PX1, UNQ2529" fgcolor="#000000" bgcolor="#BFFFBF"
             type="rectangle" x="239" y="583" width="46" height="17"/>
    </entry>
    <entry id="103" name="cpd:C00238" type="compound"
        link="https://www.kegg.jp/dbget-bin/www_bget?C00238">
        <graphics name="C00238" fgcolor="#000000" bgcolor="#FFFFFF"
             type="circle" x="317" y="598" width="8" height="8"/>
    </entry>
    <entry id="104" name="hsa:4790 hsa:5970" type="gene"
        link="https://www.kegg.jp/dbget-bin/www_bget?hsa:4790+hsa:5970">
        <graphics name="NFKB1, CVID12, EBP-1, KBF1, NF-kB, NF-kB1, NF-kappa-B1, NF-kappaB, NF-kappabeta, NFKB-p105, NFKB-p50, NFkappaB..." fgcolor="#000000" bgcolor="#BFFFBF"
             type="rectangle" x="1476" y="965" width="46" height="17"/>
    </entry>
    <entry id="105" name="hsa:3553" type="gene"
        link="https://www.kegg.jp/dbget-bin/www_bget?hsa:3553">
        <graphics name="IL1B, IL-1, IL1-BETA, IL1F2, IL1beta" fgcolor="#000000" bgcolor="#BFFFBF"
             type="rectangle" x="1278" y="918" width="46" height="17"/>
    </entry>
    <entry id="106" name="hsa:3606" type="gene"
        link="https://www.kegg.jp/dbget-bin/www_bget?hsa:3606">
        <graphics name="IL18, IGIF, IL-18, IL-1g, IL1F4" fgcolor="#000000" bgcolor="#BFFFBF"
             type="rectangle" x="1278" y="938" width="46" height="17"/>
    </entry>
    <entry id="108" name="hsa:3725" type="gene"
        link="https://www.kegg.jp/dbget-bin/www_bget?hsa:3725">
        <graphics name="JUN, AP-1, AP1, c-Jun, cJUN, p39" fgcolor="#000000" bgcolor="#BFFFBF"
             type="rectangle" x="1282" y="312" width="46" height="17"/>
    </entry>
    <entry id="109" name="hsa:8517" type="gene"
        link="https://www.kegg.jp/dbget-bin/www_bget?hsa:8517">
        <graphics name="IKBKG, AMCBX1, EDAID1, FIP-3, FIP3, Fip3p, IKK-gamma, IKKAP1, IKKG, IMD33, IP, IP1, IP2, IPD2, NEMO, ZC2HC9" fgcolor="#000000" bgcolor="#BFFFBF"
             type="rectangle" x="847" y="150" width="46" height="17"/>
    </entry>
    <entry id="112" name="hsa:7187" type="gene"
        link="https://www.kegg.jp/dbget-bin/www_bget?hsa:7187">
        <graphics name="TRAF3, CAP-1, CAP1, CD40bp, CRAF1, IIAE5, LAP1, RNF118" fgcolor="#000000" bgcolor="#BFFFBF"
             type="rectangle" x="847" y="391" width="46" height="17"/>
    </entry>
    <entry id="114" name="hsa:29110" type="gene"
        link="https://www.kegg.jp/dbget-bin/www_bget?hsa:29110">
        <graphics name="TBK1, FTDALS4, IIAE8, NAK, T2K" fgcolor="#000000" bgcolor="#BFFFBF"
             type="rectangle" x="997" y="375" width="46" height="17"/>
    </entry>
    <entry id="115" name="hsa:9641" type="gene"
        link="https://www.kegg.jp/dbget-bin/www_bget?hsa:9641">
        <graphics name="IKBKE, IKK-E, IKK-i, IKKE, IKKI" fgcolor="#000000" bgcolor="#BFFFBF"
             type="rectangle" x="997" y="392" width="46" height="17"/>
    </entry>
    <entry id="117" name="hsa:3661 hsa:3665" type="gene"
        link="https://www.kegg.jp/dbget-bin/www_bget?hsa:3661+hsa:3665">
        <graphics name="IRF3, IIAE7..." fgcolor="#000000" bgcolor="#BFFFBF"
             type="rectangle" x="1144" y="392" width="46" height="17"/>
    </entry>
    <entry id="120" name="hsa:51135" type="gene"
        link="https://www.kegg.jp/dbget-bin/www_bget?hsa:51135">
        <graphics name="IRAK4, IMD67, IPD1, IRAK-4, NY-REN-64, REN64" fgcolor="#000000" bgcolor="#BFFFBF"
             type="rectangle" x="1476" y="773" width="46" height="17"/>
    </entry>
    <entry id="122" name="hsa:91662" type="gene"
        link="https://www.kegg.jp/dbget-bin/www_bget?hsa:91662">
        <graphics name="NLRP12, CLR19.3, FCAS2, NALP12, PAN6, PYPAF7, RNO, RNO2" fgcolor="#000000" bgcolor="#BFFFBF"
             type="rectangle" x="1568" y="965" width="46" height="17"/>
    </entry>
    <entry id="127" name="hsa:222545 hsa:846" type="gene"
        link="https://www.kegg.jp/dbget-bin/www_bget?hsa:222545+hsa:846">
        <graphics name="GPRC6A, GPCR, bA86F4.3..." fgcolor="#000000" bgcolor="#BFFFBF"
             type="rectangle" x="239" y="669" width="46" height="17"/>
    </entry>
    <entry id="129" name="hsa:3708 hsa:3709 hsa:3710" type="gene"
        link="https://www.kegg.jp/dbget-bin/www_bget?hsa:3708+hsa:3709+hsa:3710">
        <graphics name="ITPR1, ACV, CLA4, INSP3R1, IP3R, IP3R1, PPP1R94, SCA15, SCA16, SCA29..." fgcolor="#000000" bgcolor="#BFFFBF"
             type="rectangle" x="474" y="670" width="46" height="17"/>
    </entry>
    <entry id="130" name="hsa:23236 hsa:5330 hsa:5331 hsa:5332" type="gene"
        link="https://www.kegg.jp/dbget-bin/www_bget?hsa:23236+hsa:5330+hsa:5331+hsa:5332">
        <graphics name="PLCB1, DEE12, EIEE12, PI-PLC, PLC-154, PLC-I, PLC-beta-1, PLC154, PLCB1A, PLCB1B..." fgcolor="#000000" bgcolor="#BFFFBF"
             type="rectangle" x="328" y="669" width="46" height="17"/>
    </entry>
    <entry id="133" name="hsa:4210" type="gene"
        link="https://www.kegg.jp/dbget-bin/www_bget?hsa:4210">
        <graphics name="MEFV, FMF, MEF, PAAND, TRIM20" fgcolor="#000000" bgcolor="#BFFFBF"
             type="rectangle" x="776" y="1194" width="46" height="17"/>
    </entry>
    <entry id="138" name="hsa:3716" type="gene"
        link="https://www.kegg.jp/dbget-bin/www_bget?hsa:3716">
        <graphics name="JAK1, AIIDE, JAK1A, JAK1B, JTK3" fgcolor="#000000" bgcolor="#BFFFBF"
             type="rectangle" x="1568" y="610" width="46" height="17"/>
    </entry>
    <entry id="139" name="hsa:7297" type="gene"
        link="https://www.kegg.jp/dbget-bin/www_bget?hsa:7297">
        <graphics name="TYK2, IMD35, JTK1" fgcolor="#000000" bgcolor="#BFFFBF"
             type="rectangle" x="1568" y="627" width="46" height="17"/>
    </entry>
    <entry id="140" name="hsa:6772 hsa:6773" type="gene"
        link="https://www.kegg.jp/dbget-bin/www_bget?hsa:6772+hsa:6773">
        <graphics name="STAT1, CANDF7, IMD31A, IMD31B, IMD31C, ISGF-3, STAT91..." fgcolor="#000000" bgcolor="#BFFFBF"
             type="rectangle" x="1476" y="619" width="46" height="17"/>
    </entry>
    <entry id="141" name="hsa:837" type="gene"
        link="https://www.kegg.jp/dbget-bin/www_bget?hsa:837">
        <graphics name="CASP4, ICE(rel)II, ICEREL-II, ICH-2, Mih1, Mih1/TX, TX" fgcolor="#000000" bgcolor="#BFFFBF"
             type="rectangle" x="1276" y="619" width="52" height="17"/>
    </entry>
    <entry id="142" name="hsa:79792" type="gene"
        link="https://www.kegg.jp/dbget-bin/www_bget?hsa:79792">
        <graphics name="GSDMD, DF5L, DFNA5L, FKSG10, GSDMDC1" fgcolor="#000000" bgcolor="#BFFFBF"
             type="rectangle" x="1094" y="667" width="46" height="17"/>
    </entry>
    <entry id="143" name="hsa:7099" type="gene"
        link="https://www.kegg.jp/dbget-bin/www_bget?hsa:7099">
        <graphics name="TLR4, ARMD10, CD284, TLR-4, TOLL" fgcolor="#000000" bgcolor="#BFFFBF"
             type="rectangle" x="1661" y="749" width="46" height="17"/>
    </entry>
    <entry id="144" name="hsa:4615" type="gene"
        link="https://www.kegg.jp/dbget-bin/www_bget?hsa:4615">
        <graphics name="MYD88, IMD68, MYD88D" fgcolor="#000000" bgcolor="#BFFFBF"
             type="rectangle" x="1568" y="781" width="46" height="17"/>
    </entry>
    <entry id="148" name="hsa:3454 hsa:3455" type="gene"
        link="https://www.kegg.jp/dbget-bin/www_bget?hsa:3454+hsa:3455">
        <graphics name="IFNAR1, AVP, IFN-alpha-REC, IFNAR, IFNBR, IFRC..." fgcolor="#000000" bgcolor="#BFFFBF"
             type="rectangle" x="1661" y="619" width="46" height="17"/>
    </entry>
    <entry id="150" name="ko:K11030" type="ortholog"
        link="https://www.kegg.jp/dbget-bin/www_bget?K11030">
        <graphics name="K11030" fgcolor="#000000" bgcolor="#FFFFFF"
             type="rectangle" x="138" y="495" width="46" height="17"/>
    </entry>
    <entry id="152" name="hsa:118429 hsa:84168" type="gene"
        link="https://www.kegg.jp/dbget-bin/www_bget?hsa:118429+hsa:84168">
        <graphics name="ANTXR2, CMG-2, CMG2, HFS, ISH, JHF..." fgcolor="#000000" bgcolor="#BFFFBF"
             type="rectangle" x="239" y="494" width="46" height="17"/>
    </entry>
    <entry id="154" name="ko:K08645" type="ortholog"
        link="https://www.kegg.jp/dbget-bin/www_bget?K08645">
        <graphics name="K08645" fgcolor="#000000" bgcolor="#FFFFFF"
             type="rectangle" x="618" y="494" width="46" height="17"/>
    </entry>
    <entry id="155" name="ko:K11030" type="ortholog"
        link="https://www.kegg.jp/dbget-bin/www_bget?K11030">
        <graphics name="K11030" fgcolor="#000000" bgcolor="#FFFFFF"
             type="rectangle" x="572" y="494" width="46" height="17"/>
    </entry>
    <entry id="157" name="hsa:64127" type="gene"
        link="https://www.kegg.jp/dbget-bin/www_bget?hsa:64127">
        <graphics name="NOD2, ACUG, BLAU, BLAUS, CARD15, CD, CLR16.3, IBD1, NLRC2, NOD2B, PSORAS1, YAOS" fgcolor="#000000" bgcolor="#BFFFBF"
             type="rectangle" x="328" y="396" width="46" height="17"/>
    </entry>
    <entry id="159" name="hsa:115362 hsa:2634" type="gene"
        link="https://www.kegg.jp/dbget-bin/www_bget?hsa:115362+hsa:2634">
        <graphics name="GBP5, GBP-5..." fgcolor="#000000" bgcolor="#BFFFBF"
             type="rectangle" x="497" y="1096" width="46" height="17"/>
    </entry>
    <entry id="162" name="hsa:387" type="gene"
        link="https://www.kegg.jp/dbget-bin/www_bget?hsa:387">
        <graphics name="RHOA, ARH12, ARHA, EDFAOB, RHO12, RHOH12" fgcolor="#000000" bgcolor="#BFFFBF"
             type="rectangle" x="464" y="1194" width="46" height="17"/>
    </entry>
    <entry id="164" name="hsa:837" type="gene"
        link="https://www.kegg.jp/dbget-bin/www_bget?hsa:837">
        <graphics name="CASP4, ICE(rel)II, ICEREL-II, ICH-2, Mih1, Mih1/TX, TX" fgcolor="#000000" bgcolor="#BFFFBF"
             type="rectangle" x="1143" y="619" width="46" height="17"/>
    </entry>
    <entry id="166" name="hsa:3439 hsa:3440 hsa:3441 hsa:3442 hsa:3443 hsa:3444 hsa:3445 hsa:3446 hsa:3447 hsa:3448 hsa:3449 hsa:3451 hsa:3452 hsa:3456" type="gene"
        link="https://www.kegg.jp/dbget-bin/www_bget?hsa:3439+hsa:3440+hsa:3441+hsa:3442+hsa:3443+hsa:3444+hsa:3445+hsa:3446+hsa:3447+hsa:3448+hsa:3449+hsa:3451+hsa:3452+hsa:3456">
        <graphics name="IFNA1, IFL, IFN, IFN-ALPHA, IFN-alphaD, IFNA13, IFNA@, leIF_D..." fgcolor="#000000" bgcolor="#BFFFBF"
             type="rectangle" x="1476" y="392" width="46" height="17"/>
    </entry>
    <entry id="168" name="cpd:C01245" type="compound"
        link="https://www.kegg.jp/dbget-bin/www_bget?C01245">
        <graphics name="C01245" fgcolor="#000000" bgcolor="#FFFFFF"
             type="circle" x="406" y="669" width="8" height="8"/>
    </entry>
    <entry id="172" name="hsa:57506" type="gene"
        link="https://www.kegg.jp/dbget-bin/www_bget?hsa:57506">
        <graphics name="MAVS, CARDIF, IPS-1, IPS1, VISA" fgcolor="#000000" bgcolor="#BFFFBF"
             type="rectangle" x="580" y="764" width="46" height="17"/>
    </entry>
    <entry id="173" name="hsa:7416 hsa:7417 hsa:7419" type="gene"
        link="https://www.kegg.jp/dbget-bin/www_bget?hsa:7416+hsa:7417+hsa:7419">
        <graphics name="VDAC1, PORIN, VDAC-1..." fgcolor="#000000" bgcolor="#BFFFBF"
             type="rectangle" x="618" y="691" width="46" height="17"/>
    </entry>
    <entry id="174" name="hsa:90550" type="gene"
        link="https://www.kegg.jp/dbget-bin/www_bget?hsa:90550">
        <graphics name="MCU, C10orf42, CCDC109A, HsMCU" fgcolor="#000000" bgcolor="#BFFFBF"
             type="rectangle" x="618" y="717" width="46" height="17"/>
    </entry>
    <entry id="175" name="cpd:C00076" type="compound"
        link="https://www.kegg.jp/dbget-bin/www_bget?C00076">
        <graphics name="C00076" fgcolor="#000000" bgcolor="#FFFFFF"
             type="circle" x="617" y="667" width="8" height="8"/>
    </entry>
    <entry id="176" name="path:hsa04010" type="map"
        link="https://www.kegg.jp/dbget-bin/www_bget?hsa04010">
        <graphics name="MAPK signaling pathway" fgcolor="#000000" bgcolor="#FFFFFF"
             type="roundrectangle" x="1122" y="290" width="139" height="19"/>
    </entry>
    <entry id="177" name="path:hsa04064" type="map"
        link="https://www.kegg.jp/dbget-bin/www_bget?hsa04064">
        <graphics name="NF-kappa B signaling pathway" fgcolor="#000000" bgcolor="#FFFFFF"
             type="roundrectangle" x="1125" y="222" width="161" height="22"/>
    </entry>
    <entry id="178" name="path:map00550" type="map"
        link="https://www.kegg.jp/dbget-bin/www_bget?map00550">
        <graphics name="Peptidoglycan biosynthesis" fgcolor="#000000" bgcolor="#FFFFFF"
             type="roundrectangle" x="175" y="241" width="80" height="31"/>
    </entry>
    <entry id="182" name="hsa:10910" type="gene"
        link="https://www.kegg.jp/dbget-bin/www_bget?hsa:10910">
        <graphics name="SUGT1, SGT1" fgcolor="#000000" bgcolor="#BFFFBF"
             type="rectangle" x="384" y="193" width="46" height="17"/>
    </entry>
    <entry id="183" name="hsa:55914" type="gene"
        link="https://www.kegg.jp/dbget-bin/www_bget?hsa:55914">
        <graphics name="ERBIN, ERBB2IP, HEL-S-78, LAP2" fgcolor="#000000" bgcolor="#BFFFBF"
             type="rectangle" x="384" y="300" width="46" height="17"/>
    </entry>
    <entry id="187" name="hsa:148022" type="gene"
        link="https://www.kegg.jp/dbget-bin/www_bget?hsa:148022">
        <graphics name="TICAM1, IIAE6, MyD88-3, PRVTIRB, TICAM-1, TRIF" fgcolor="#000000" bgcolor="#BFFFBF"
             type="rectangle" x="1568" y="717" width="46" height="17"/>
    </entry>
    <entry id="188" name="hsa:140609" type="gene"
        link="https://www.kegg.jp/dbget-bin/www_bget?hsa:140609">
        <graphics name="NEK7" fgcolor="#000000" bgcolor="#BFFFBF"
             type="rectangle" x="765" y="712" width="46" height="17"/>
    </entry>
    <entry id="189" name="cpd:C00002" type="compound"
        link="https://www.kegg.jp/dbget-bin/www_bget?C00002">
        <graphics name="C00002" fgcolor="#000000" bgcolor="#FFFFFF"
             type="circle" x="161" y="596" width="8" height="8"/>
    </entry>
    <entry id="191" name="hsa:115361 hsa:115362 hsa:2633 hsa:2634 hsa:2635 hsa:388646" type="gene"
        link="https://www.kegg.jp/dbget-bin/www_bget?hsa:115361+hsa:115362+hsa:2633+hsa:2634+hsa:2635+hsa:388646">
        <graphics name="GBP4, Mpa2..." fgcolor="#000000" bgcolor="#BFFFBF"
             type="rectangle" x="1144" y="517" width="46" height="17"/>
    </entry>
    <entry id="192" name="hsa:79184" type="gene"
        link="https://www.kegg.jp/dbget-bin/www_bget?hsa:79184">
        <graphics name="BRCC3, BRCC36, C6.1A, CXorf53" fgcolor="#000000" bgcolor="#BFFFBF"
             type="rectangle" x="765" y="732" width="46" height="17"/>
    </entry>
    <entry id="194" name="hsa:100506742" type="gene"
        link="https://www.kegg.jp/dbget-bin/www_bget?hsa:100506742">
        <graphics name="CASP12, CASP-12, CASP12P1" fgcolor="#000000" bgcolor="#BFFFBF"
             type="rectangle" x="967" y="712" width="46" height="17"/>
    </entry>
    <entry id="195" name="hsa:7189" type="gene"
        link="https://www.kegg.jp/dbget-bin/www_bget?hsa:7189">
        <graphics name="TRAF6, MGC:3310, RNF85" fgcolor="#000000" bgcolor="#BFFFBF"
             type="rectangle" x="1476" y="790" width="46" height="17"/>
    </entry>
    <entry id="196" name="hsa:4792 hsa:4793" type="gene"
        link="https://www.kegg.jp/dbget-bin/www_bget?hsa:4792+hsa:4793">
        <graphics name="NFKBIA, EDAID2, IKBA, MAD-3, NFKBI..." fgcolor="#000000" bgcolor="#BFFFBF"
             type="rectangle" x="1476" y="927" width="46" height="17"/>
    </entry>
    <entry id="200" name="hsa:3661 hsa:3665" type="gene"
        link="https://www.kegg.jp/dbget-bin/www_bget?hsa:3661+hsa:3665">
        <graphics name="IRF3, IIAE7..." fgcolor="#000000" bgcolor="#BFFFBF"
             type="rectangle" x="1476" y="717" width="46" height="17"/>
    </entry>
    <entry id="206" name="cpd:C00076" type="compound"
        link="https://www.kegg.jp/dbget-bin/www_bget?C00076">
        <graphics name="C00076" fgcolor="#000000" bgcolor="#FFFFFF"
             type="circle" x="161" y="640" width="8" height="8"/>
    </entry>
    <entry id="209" name="hsa:107181291" type="gene"
        link="https://www.kegg.jp/dbget-bin/www_bget?hsa:107181291">
        <graphics name="PYDC5, POP3" fgcolor="#000000" bgcolor="#BFFFBF"
             type="rectangle" x="825" y="1149" width="46" height="17"/>
    </entry>
    <entry id="210" name="hsa:260434" type="gene"
        link="https://www.kegg.jp/dbget-bin/www_bget?hsa:260434">
        <graphics name="PYDC1, ASC2, POP1, PYC1, cPOP1" fgcolor="#000000" bgcolor="#BFFFBF"
             type="rectangle" x="866" y="712" width="46" height="17"/>
    </entry>
    <entry id="211" name="hsa:10628" type="gene"
        link="https://www.kegg.jp/dbget-bin/www_bget?hsa:10628">
        <graphics name="TXNIP, ARRDC6, EST01027, HHCPA78, THIF, VDUP1" fgcolor="#000000" bgcolor="#BFFFBF"
             type="rectangle" x="618" y="826" width="46" height="17"/>
    </entry>
    <entry id="213" name="hsa:329 hsa:330" type="gene"
        link="https://www.kegg.jp/dbget-bin/www_bget?hsa:329+hsa:330">
        <graphics name="BIRC2, API1, HIAP2, Hiap-2, MIHB, RNF48, c-IAP1, cIAP1..." fgcolor="#000000" bgcolor="#BFFFBF"
             type="rectangle" x="618" y="266" width="46" height="17"/>
    </entry>
    <entry id="215" name="hsa:331" type="gene"
        link="https://www.kegg.jp/dbget-bin/www_bget?hsa:331">
        <graphics name="XIAP, API3, BIRC4, IAP-3, ILP1, MIHA, XLP2, hIAP-3, hIAP3" fgcolor="#000000" bgcolor="#BFFFBF"
             type="rectangle" x="618" y="287" width="46" height="17"/>
    </entry>
    <entry id="216" name="hsa:25828 hsa:7295" type="gene"
        link="https://www.kegg.jp/dbget-bin/www_bget?hsa:25828+hsa:7295">
        <graphics name="TXN2, COXPD29, MT-TRX, MTRX, TRX2, TXN..." fgcolor="#000000" bgcolor="#BFFFBF"
             type="rectangle" x="618" y="843" width="46" height="17"/>
    </entry>
    <entry id="219" name="hsa:57506" type="gene"
        link="https://www.kegg.jp/dbget-bin/www_bget?hsa:57506">
        <graphics name="MAVS, CARDIF, IPS-1, IPS1, VISA" fgcolor="#000000" bgcolor="#BFFFBF"
             type="rectangle" x="618" y="396" width="46" height="17"/>
    </entry>
    <entry id="220" name="hsa:10616 hsa:55072 hsa:81858" type="gene"
        link="https://www.kegg.jp/dbget-bin/www_bget?hsa:10616+hsa:55072+hsa:81858">
        <graphics name="RBCK1, C20orf18, HOIL-1, HOIL1, PBMEI, PGBM1, RBCK2, RNF54, UBCE7IP3, XAP3, XAP4, ZRANB4..." fgcolor="#000000" bgcolor="#BFFFBF"
             type="rectangle" x="618" y="199" width="46" height="17"/>
    </entry>
    <entry id="221" name="hsa:55054" type="gene"
        link="https://www.kegg.jp/dbget-bin/www_bget?hsa:55054">
        <graphics name="ATG16L1, APG16L, ATG16A, ATG16L, IBD10, WDR30" fgcolor="#000000" bgcolor="#BFFFBF"
             type="rectangle" x="328" y="226" width="46" height="17"/>
    </entry>
    <entry id="223" name="hsa:11337 hsa:11345 hsa:23710 hsa:440738 hsa:643246 hsa:81631 hsa:84557" type="gene"
        link="https://www.kegg.jp/dbget-bin/www_bget?hsa:11337+hsa:11345+hsa:23710+hsa:440738+hsa:643246+hsa:81631+hsa:84557">
        <graphics name="GABARAP, ATG8A, GABARAP-a, MM46..." fgcolor="#000000" bgcolor="#BFFFBF"
             type="rectangle" x="411" y="243" width="46" height="17"/>
    </entry>
    <entry id="228" name="hsa:4790 hsa:5970" type="gene"
        link="https://www.kegg.jp/dbget-bin/www_bget?hsa:4790+hsa:5970">
        <graphics name="NFKB1, CVID12, EBP-1, KBF1, NF-kB, NF-kB1, NF-kappa-B1, NF-kappaB, NF-kappabeta, NFKB-p105, NFKB-p50, NFkappaB..." fgcolor="#000000" bgcolor="#BFFFBF"
             type="rectangle" x="997" y="205" width="46" height="17"/>
    </entry>
    <entry id="229" name="hsa:9140" type="gene"
        link="https://www.kegg.jp/dbget-bin/www_bget?hsa:9140">
        <graphics name="ATG12, APG12, APG12L, FBR93, HAPG12" fgcolor="#000000" bgcolor="#BFFFBF"
             type="rectangle" x="328" y="260" width="46" height="17"/>
    </entry>
    <entry id="230" name="hsa:9474" type="gene"
        link="https://www.kegg.jp/dbget-bin/www_bget?hsa:9474">
        <graphics name="ATG5, APG5, APG5-LIKE, APG5L, ASP, SCAR25, hAPG5" fgcolor="#000000" bgcolor="#BFFFBF"
             type="rectangle" x="328" y="243" width="46" height="17"/>
    </entry>
    <entry id="231" name="path:hsa04140" type="map"
        link="https://www.kegg.jp/dbget-bin/www_bget?hsa04140">
        <graphics name="Autophagy - animal" fgcolor="#000000" bgcolor="#FFFFFF"
             type="roundrectangle" x="504" y="242" width="65" height="22"/>
    </entry>
    <entry id="232" name="hsa:10010" type="gene"
        link="https://www.kegg.jp/dbget-bin/www_bget?hsa:10010">
        <graphics name="TANK, I-TRAF, ITRAF, TRAF2" fgcolor="#000000" bgcolor="#BFFFBF"
             type="rectangle" x="997" y="409" width="46" height="17"/>
    </entry>
    <entry id="234" name="hsa:1536" type="gene"
        link="https://www.kegg.jp/dbget-bin/www_bget?hsa:1536">
        <graphics name="CYBB, AMCBX2, CGD, CGDX, GP91-1, GP91-PHOX, GP91PHOX, IMD34, NOX2, p91-PHOX" fgcolor="#000000" bgcolor="#BFFFBF"
             type="rectangle" x="239" y="826" width="46" height="17"/>
    </entry>
    <entry id="235" name="hsa:1535" type="gene"
        link="https://www.kegg.jp/dbget-bin/www_bget?hsa:1535">
        <graphics name="CYBA, CGD4, p22-PHOX" fgcolor="#000000" bgcolor="#BFFFBF"
             type="rectangle" x="239" y="843" width="46" height="17"/>
    </entry>
    <entry id="238" name="hsa:10135" type="gene"
        link="https://www.kegg.jp/dbget-bin/www_bget?hsa:10135">
        <graphics name="NAMPT, 1110035O14Rik, PBEF, PBEF1, VF, VISFATIN" fgcolor="#000000" bgcolor="#BFFFBF"
             type="rectangle" x="141" y="843" width="46" height="17"/>
    </entry>
    <entry id="239" name="cpd:C00155" type="compound"
        link="https://www.kegg.jp/dbget-bin/www_bget?C00155">
        <graphics name="C00155" fgcolor="#000000" bgcolor="#FFFFFF"
             type="circle" x="161" y="822" width="8" height="8"/>
    </entry>
    <entry id="243" name="path:hsa04620" type="map"
        link="https://www.kegg.jp/dbget-bin/www_bget?hsa04620">
        <graphics name="Toll-like receptor signaling pathway" fgcolor="#000000" bgcolor="#FFFFFF"
             type="roundrectangle" x="1569" y="854" width="100" height="36"/>
    </entry>
    <entry id="245" name="hsa:1147 hsa:3551" type="gene"
        link="https://www.kegg.jp/dbget-bin/www_bget?hsa:1147+hsa:3551">
        <graphics name="CHUK, BPS2, IKBKA, IKK-alpha, IKK1, IKKA, NFKBIKA, TCF16..." fgcolor="#000000" bgcolor="#BFFFBF"
             type="rectangle" x="1476" y="866" width="46" height="17"/>
    </entry>
    <entry id="246" name="hsa:8517" type="gene"
        link="https://www.kegg.jp/dbget-bin/www_bget?hsa:8517">
        <graphics name="IKBKG, AMCBX1, EDAID1, FIP-3, FIP3, Fip3p, IKK-gamma, IKKAP1, IKKG, IMD33, IP, IP1, IP2, IPD2, NEMO, ZC2HC9" fgcolor="#000000" bgcolor="#BFFFBF"
             type="rectangle" x="1476" y="849" width="46" height="17"/>
    </entry>
    <entry id="248" name="hsa:29108" type="gene"
        link="https://www.kegg.jp/dbget-bin/www_bget?hsa:29108">
        <graphics name="PYCARD, ASC, CARD5, TMS, TMS-1, TMS1" fgcolor="#000000" bgcolor="#BFFFBF"
             type="rectangle" x="847" y="1243" width="46" height="17"/>
    </entry>
    <entry id="249" name="hsa:834" type="gene"
        link="https://www.kegg.jp/dbget-bin/www_bget?hsa:834">
        <graphics name="CASP1, ICE, IL1BC, P45" fgcolor="#000000" bgcolor="#BFFFBF"
             type="rectangle" x="919" y="1243" width="47" height="17"/>
    </entry>
    <entry id="252" name="hsa:3428" type="gene"
        link="https://www.kegg.jp/dbget-bin/www_bget?hsa:3428">
        <graphics name="IFI16, IFNGIP1, PYHIN2" fgcolor="#000000" bgcolor="#BFFFBF"
             type="rectangle" x="776" y="1243" width="46" height="17"/>
    </entry>
    <entry id="254" name="hsa:340061" type="gene"
        link="https://www.kegg.jp/dbget-bin/www_bget?hsa:340061">
        <graphics name="STING1, ERIS, MITA, MPYS, NET23, SAVI, STING, STING-beta, TMEM173, hMITA, hSTING" fgcolor="#000000" bgcolor="#BFFFBF"
             type="rectangle" x="1568" y="1156" width="46" height="17"/>
    </entry>
    <entry id="255" name="hsa:29110" type="gene"
        link="https://www.kegg.jp/dbget-bin/www_bget?hsa:29110">
        <graphics name="TBK1, FTDALS4, IIAE8, NAK, T2K" fgcolor="#000000" bgcolor="#BFFFBF"
             type="rectangle" x="1568" y="1112" width="46" height="17"/>
    </entry>
    <entry id="256" name="hsa:3661 hsa:3665" type="gene"
        link="https://www.kegg.jp/dbget-bin/www_bget?hsa:3661+hsa:3665">
        <graphics name="IRF3, IIAE7..." fgcolor="#000000" bgcolor="#BFFFBF"
             type="rectangle" x="1476" y="1102" width="46" height="17"/>
    </entry>
    <entry id="258" name="hsa:64127" type="gene"
        link="https://www.kegg.jp/dbget-bin/www_bget?hsa:64127">
        <graphics name="NOD2, ACUG, BLAU, BLAUS, CARD15, CD, CLR16.3, IBD1, NLRC2, NOD2B, PSORAS1, YAOS" fgcolor="#000000" bgcolor="#BFFFBF"
             type="rectangle" x="814" y="533" width="46" height="17"/>
    </entry>
    <entry id="260" name="hsa:3428" type="gene"
        link="https://www.kegg.jp/dbget-bin/www_bget?hsa:3428">
        <graphics name="IFI16, IFNGIP1, PYHIN2" fgcolor="#000000" bgcolor="#BFFFBF"
             type="rectangle" x="727" y="1149" width="46" height="17"/>
    </entry>
    <entry id="262" name="hsa:29108" type="gene"
        link="https://www.kegg.jp/dbget-bin/www_bget?hsa:29108">
        <graphics name="PYCARD, ASC, CARD5, TMS, TMS-1, TMS1" fgcolor="#000000" bgcolor="#BFFFBF"
             type="rectangle" x="847" y="880" width="46" height="17"/>
    </entry>
    <entry id="263" name="hsa:834" type="gene"
        link="https://www.kegg.jp/dbget-bin/www_bget?hsa:834">
        <graphics name="CASP1, ICE, IL1BC, P45" fgcolor="#000000" bgcolor="#BFFFBF"
             type="rectangle" x="919" y="880" width="47" height="17"/>
    </entry>
    <entry id="266" name="hsa:171389" type="gene"
        link="https://www.kegg.jp/dbget-bin/www_bget?hsa:171389">
        <graphics name="NLRP6, AVR, CLR11.4, NALP6, NAVR, NAVR/AVR, PAN3, PYPAF5" fgcolor="#000000" bgcolor="#BFFFBF"
             type="rectangle" x="776" y="880" width="46" height="17"/>
    </entry>
    <entry id="268" name="hsa:29108" type="gene"
        link="https://www.kegg.jp/dbget-bin/www_bget?hsa:29108">
        <graphics name="PYCARD, ASC, CARD5, TMS, TMS-1, TMS1" fgcolor="#000000" bgcolor="#BFFFBF"
             type="rectangle" x="847" y="929" width="46" height="17"/>
    </entry>
    <entry id="269" name="hsa:834" type="gene"
        link="https://www.kegg.jp/dbget-bin/www_bget?hsa:834">
        <graphics name="CASP1, ICE, IL1BC, P45" fgcolor="#000000" bgcolor="#BFFFBF"
             type="rectangle" x="919" y="929" width="47" height="17"/>
    </entry>
    <entry id="272" name="hsa:199713" type="gene"
        link="https://www.kegg.jp/dbget-bin/www_bget?hsa:199713">
        <graphics name="NLRP7, CLR19.4, HYDM, NALP7, NOD12, PAN7, PYPAF3" fgcolor="#000000" bgcolor="#BFFFBF"
             type="rectangle" x="776" y="929" width="46" height="17"/>
    </entry>
    <entry id="274" name="hsa:29108" type="gene"
        link="https://www.kegg.jp/dbget-bin/www_bget?hsa:29108">
        <graphics name="PYCARD, ASC, CARD5, TMS, TMS-1, TMS1" fgcolor="#000000" bgcolor="#BFFFBF"
             type="rectangle" x="847" y="978" width="46" height="17"/>
    </entry>
    <entry id="275" name="hsa:834" type="gene"
        link="https://www.kegg.jp/dbget-bin/www_bget?hsa:834">
        <graphics name="CASP1, ICE, IL1BC, P45" fgcolor="#000000" bgcolor="#BFFFBF"
             type="rectangle" x="919" y="978" width="47" height="17"/>
    </entry>
    <entry id="278" name="hsa:91662" type="gene"
        link="https://www.kegg.jp/dbget-bin/www_bget?hsa:91662">
        <graphics name="NLRP12, CLR19.3, FCAS2, NALP12, PAN6, PYPAF7, RNO, RNO2" fgcolor="#000000" bgcolor="#BFFFBF"
             type="rectangle" x="776" y="978" width="46" height="17"/>
    </entry>
    <entry id="288" name="ko:K08598" type="ortholog"
        link="https://www.kegg.jp/dbget-bin/www_bget?K08598">
        <graphics name="K08598" fgcolor="#000000" bgcolor="#FFFFFF"
             type="rectangle" x="618" y="979" width="46" height="17"/>
    </entry>
    <entry id="290" name="hsa:7128" type="gene"
        link="https://www.kegg.jp/dbget-bin/www_bget?hsa:7128">
        <graphics name="TNFAIP3, A20, AISBL, OTUD7C, TNFA1P2" fgcolor="#000000" bgcolor="#BFFFBF"
             type="rectangle" x="716" y="287" width="46" height="17"/>
    </entry>
    <entry id="291" name="hsa:84674" type="gene"
        link="https://www.kegg.jp/dbget-bin/www_bget?hsa:84674">
        <graphics name="CARD6, CINCIN1" fgcolor="#000000" bgcolor="#BFFFBF"
             type="rectangle" x="667" y="199" width="46" height="17"/>
    </entry>
    <entry id="292" name="hsa:7205" type="gene"
        link="https://www.kegg.jp/dbget-bin/www_bget?hsa:7205">
        <graphics name="TRIP6, OIP-1, OIP1, TRIP-6, TRIP6i2, ZRP-1" fgcolor="#000000" bgcolor="#BFFFBF"
             type="rectangle" x="667" y="220" width="46" height="17"/>
    </entry>
    <entry id="293" name="hsa:7186 hsa:7188 hsa:7189" type="gene"
        link="https://www.kegg.jp/dbget-bin/www_bget?hsa:7186+hsa:7188+hsa:7189">
        <graphics name="TRAF2, MGC:45012, RNF117, TRAP, TRAP3..." fgcolor="#000000" bgcolor="#BFFFBF"
             type="rectangle" x="667" y="287" width="46" height="17"/>
    </entry>
    <entry id="295" name="hsa:79671" type="gene"
        link="https://www.kegg.jp/dbget-bin/www_bget?hsa:79671">
        <graphics name="NLRX1, CLR11.3, DLNB26, NOD26, NOD5, NOD9" fgcolor="#000000" bgcolor="#BFFFBF"
             type="rectangle" x="618" y="359" width="46" height="17"/>
    </entry>
    <entry id="299" name="hsa:64170" type="gene"
        link="https://www.kegg.jp/dbget-bin/www_bget?hsa:64170">
        <graphics name="CARD9, CANDF2, hCARD9" fgcolor="#000000" bgcolor="#BFFFBF"
             type="rectangle" x="667" y="266" width="46" height="17"/>
    </entry>
    <entry id="300" name="hsa:8767" type="gene"
        link="https://www.kegg.jp/dbget-bin/www_bget?hsa:8767">
        <graphics name="RIPK2, CARD3, CARDIAK, CCK, GIG30, RICK, RIP2" fgcolor="#000000" bgcolor="#BFFFBF"
             type="rectangle" x="618" y="158" width="46" height="17"/>
    </entry>
    <entry id="301" name="hsa:331" type="gene"
        link="https://www.kegg.jp/dbget-bin/www_bget?hsa:331">
        <graphics name="XIAP, API3, BIRC4, IAP-3, ILP1, MIHA, XLP2, hIAP-3, hIAP3" fgcolor="#000000" bgcolor="#BFFFBF"
             type="rectangle" x="618" y="220" width="46" height="17"/>
    </entry>
    <entry id="310" name="hsa:4792 hsa:4793" type="gene"
        link="https://www.kegg.jp/dbget-bin/www_bget?hsa:4792+hsa:4793">
        <graphics name="NFKBIA, EDAID2, IKBA, MAD-3, NFKBI..." fgcolor="#000000" bgcolor="#BFFFBF"
             type="rectangle" x="997" y="168" width="46" height="17"/>
    </entry>
    <entry id="312" name="hsa:10379" type="gene"
        link="https://www.kegg.jp/dbget-bin/www_bget?hsa:10379">
        <graphics name="IRF9, IRF-9, ISGF3, ISGF3G, p48" fgcolor="#000000" bgcolor="#BFFFBF"
             type="rectangle" x="1476" y="596" width="46" height="17"/>
    </entry>
    <entry id="314" name="hsa:114769 hsa:59082" type="gene"
        link="https://www.kegg.jp/dbget-bin/www_bget?hsa:114769+hsa:59082">
        <graphics name="CARD16, COP, COP1, LLID-114769, PSEUDO-ICE..." fgcolor="#000000" bgcolor="#BFFFBF"
             type="rectangle" x="967" y="732" width="46" height="17"/>
    </entry>
    <entry id="316" name="hsa:5580" type="gene"
        link="https://www.kegg.jp/dbget-bin/www_bget?hsa:5580">
        <graphics name="PRKCD, ALPS3, CVID9, MAY1, PKCD, nPKC-delta" fgcolor="#000000" bgcolor="#BFFFBF"
             type="rectangle" x="777" y="1073" width="46" height="17"/>
    </entry>
    <entry id="317" name="hsa:838" type="gene"
        link="https://www.kegg.jp/dbget-bin/www_bget?hsa:838">
        <graphics name="CASP5, ICE(rel)III, ICEREL-III, ICH-3" fgcolor="#000000" bgcolor="#BFFFBF"
             type="rectangle" x="1094" y="619" width="46" height="17"/>
    </entry>
    <entry id="318" name="hsa:841" type="gene"
        link="https://www.kegg.jp/dbget-bin/www_bget?hsa:841">
        <graphics name="CASP8, ALPS2B, CAP4, Casp-8, FLICE, MACH, MCH5" fgcolor="#000000" bgcolor="#BFFFBF"
             type="rectangle" x="918" y="712" width="46" height="17"/>
    </entry>
    <entry id="319" name="hsa:8772" type="gene"
        link="https://www.kegg.jp/dbget-bin/www_bget?hsa:8772">
        <graphics name="FADD, GIG3, MORT1" fgcolor="#000000" bgcolor="#BFFFBF"
             type="rectangle" x="918" y="729" width="46" height="17"/>
    </entry>
    <entry id="323" name="hsa:596" type="gene"
        link="https://www.kegg.jp/dbget-bin/www_bget?hsa:596">
        <graphics name="BCL2, Bcl-2, PPP1R50" fgcolor="#000000" bgcolor="#BFFFBF"
             type="rectangle" x="765" y="533" width="46" height="17"/>
    </entry>
    <entry id="324" name="hsa:598" type="gene"
        link="https://www.kegg.jp/dbget-bin/www_bget?hsa:598">
        <graphics name="BCL2L1, BCL-XL/S, BCL2L, BCLX, Bcl-X, PPP1R52" fgcolor="#000000" bgcolor="#BFFFBF"
             type="rectangle" x="765" y="553" width="46" height="17"/>
    </entry>
    <entry id="331" name="hsa:55669 hsa:9927" type="gene"
        link="https://www.kegg.jp/dbget-bin/www_bget?hsa:55669+hsa:9927">
        <graphics name="MFN1, hfzo1, hfzo2..." fgcolor="#000000" bgcolor="#BFFFBF"
             type="rectangle" x="618" y="796" width="46" height="17"/>
    </entry>
    <entry id="332" name="hsa:3428" type="gene"
        link="https://www.kegg.jp/dbget-bin/www_bget?hsa:3428">
        <graphics name="IFI16, IFNGIP1, PYHIN2" fgcolor="#000000" bgcolor="#BFFFBF"
             type="rectangle" x="1257" y="1194" width="46" height="17"/>
    </entry>
    <entry id="333" name="hsa:29108" type="gene"
        link="https://www.kegg.jp/dbget-bin/www_bget?hsa:29108">
        <graphics name="PYCARD, ASC, CARD5, TMS, TMS-1, TMS1" fgcolor="#000000" bgcolor="#BFFFBF"
             type="rectangle" x="1318" y="1243" width="46" height="17"/>
    </entry>
    <entry id="334" name="hsa:834" type="gene"
        link="https://www.kegg.jp/dbget-bin/www_bget?hsa:834">
        <graphics name="CASP1, ICE, IL1BC, P45" fgcolor="#000000" bgcolor="#BFFFBF"
             type="rectangle" x="1380" y="1243" width="47" height="17"/>
    </entry>
    <entry id="337" name="hsa:3428" type="gene"
        link="https://www.kegg.jp/dbget-bin/www_bget?hsa:3428">
        <graphics name="IFI16, IFNGIP1, PYHIN2" fgcolor="#000000" bgcolor="#BFFFBF"
             type="rectangle" x="1257" y="1243" width="46" height="17"/>
    </entry>
    <entry id="339" name="hsa:56919" type="gene"
        link="https://www.kegg.jp/dbget-bin/www_bget?hsa:56919">
        <graphics name="DHX33, DDX33" fgcolor="#000000" bgcolor="#BFFFBF"
             type="rectangle" x="534" y="764" width="46" height="17"/>
    </entry>
    <entry id="342" name="hsa:11035 hsa:8737" type="gene"
        link="https://www.kegg.jp/dbget-bin/www_bget?hsa:11035+hsa:8737">
        <graphics name="RIPK3, RIP3..." fgcolor="#000000" bgcolor="#BFFFBF"
             type="rectangle" x="328" y="788" width="46" height="17"/>
    </entry>
    <entry id="343" name="hsa:10059" type="gene"
        link="https://www.kegg.jp/dbget-bin/www_bget?hsa:10059">
        <graphics name="DNM1L, DLP1, DRP1, DVLP, DYMPLE, EMPF, EMPF1, HDYNIV, OPA5" fgcolor="#000000" bgcolor="#BFFFBF"
             type="rectangle" x="406" y="788" width="46" height="17"/>
    </entry>
    <entry id="347" name="hsa:1508" type="gene"
        link="https://www.kegg.jp/dbget-bin/www_bget?hsa:1508">
        <graphics name="CTSB, APPS, CPSB, RECEUP" fgcolor="#000000" bgcolor="#BFFFBF"
             type="rectangle" x="618" y="547" width="46" height="17"/>
    </entry>
    <entry id="349" name="cpd:C00533" type="compound"
        link="https://www.kegg.jp/dbget-bin/www_bget?C00533">
        <graphics name="C00533" fgcolor="#000000" bgcolor="#FFFFFF"
             type="circle" x="804" y="731" width="8" height="8"/>
    </entry>
    <entry id="361" name="hsa:114548" type="gene"
        link="https://www.kegg.jp/dbget-bin/www_bget?hsa:114548">
        <graphics name="NLRP3, AGTAVPRL, AII, AVP, C1orf7, CIAS1, CLR1.1, DFNA34, FCAS, FCAS1, FCU, KEFH, MWS, NALP3, PYPAF1" fgcolor="#000000" bgcolor="#BFFFBF"
             type="rectangle" x="1279" y="1003" width="46" height="17"/>
    </entry>
    <entry id="367" name="hsa:4938 hsa:4939 hsa:4940" type="gene"
        link="https://www.kegg.jp/dbget-bin/www_bget?hsa:4938+hsa:4939+hsa:4940">
        <graphics name="OAS1, E18/E16, IFI-4, OIAS, OIASI..." fgcolor="#000000" bgcolor="#BFFFBF"
             type="rectangle" x="406" y="717" width="46" height="17"/>
    </entry>
    <entry id="368" name="hsa:6041" type="gene"
        link="https://www.kegg.jp/dbget-bin/www_bget?hsa:6041">
        <graphics name="RNASEL, PRCA1, RNS4" fgcolor="#000000" bgcolor="#BFFFBF"
             type="rectangle" x="534" y="717" width="46" height="17"/>
    </entry>
    <entry id="375" name="hsa:3606" type="gene"
        link="https://www.kegg.jp/dbget-bin/www_bget?hsa:3606">
        <graphics name="IL18, IGIF, IL-18, IL-1g, IL1F4" fgcolor="#000000" bgcolor="#BFFFBF"
             type="rectangle" x="1525" y="211" width="46" height="17"/>
    </entry>
    <entry id="376" name="hsa:3569" type="gene"
        link="https://www.kegg.jp/dbget-bin/www_bget?hsa:3569">
        <graphics name="IL6, BSF-2, BSF2, CDF, HGF, HSF, IFN-beta-2, IFNB2, IL-6" fgcolor="#000000" bgcolor="#BFFFBF"
             type="rectangle" x="1476" y="231" width="46" height="17"/>
    </entry>
    <entry id="377" name="hsa:7124" type="gene"
        link="https://www.kegg.jp/dbget-bin/www_bget?hsa:7124">
        <graphics name="TNF, DIF, TNF-alpha, TNFA, TNFSF2, TNLG1F" fgcolor="#000000" bgcolor="#BFFFBF"
             type="rectangle" x="1525" y="231" width="46" height="17"/>
    </entry>
    <entry id="378" name="hsa:3576" type="gene"
        link="https://www.kegg.jp/dbget-bin/www_bget?hsa:3576">
        <graphics name="CXCL8, GCP-1, GCP1, IL8, LECT, LUCT, LYNAP, MDNCF, MONAP, NAF, NAP-1, NAP1, SCYB8" fgcolor="#000000" bgcolor="#BFFFBF"
             type="rectangle" x="1477" y="259" width="46" height="17"/>
    </entry>
    <entry id="379" name="hsa:2919 hsa:2920 hsa:2921" type="gene"
        link="https://www.kegg.jp/dbget-bin/www_bget?hsa:2919+hsa:2920+hsa:2921">
        <graphics name="CXCL1, FSP, GRO1, GROa, MGSA, MGSA-a, NAP-3, SCYB1..." fgcolor="#000000" bgcolor="#BFFFBF"
             type="rectangle" x="1526" y="259" width="46" height="17"/>
    </entry>
    <entry id="380" name="hsa:6347" type="gene"
        link="https://www.kegg.jp/dbget-bin/www_bget?hsa:6347">
        <graphics name="CCL2, GDCF-2, HC11, HSMCR30, MCAF, MCP-1, MCP1, SCYA2, SMC-CF" fgcolor="#000000" bgcolor="#BFFFBF"
             type="rectangle" x="1477" y="279" width="46" height="17"/>
    </entry>
    <entry id="381" name="hsa:6352" type="gene"
        link="https://www.kegg.jp/dbget-bin/www_bget?hsa:6352">
        <graphics name="CCL5, D17S136E, RANTES, SCYA5, SIS-delta, SISd, TCP228, eoCP" fgcolor="#000000" bgcolor="#BFFFBF"
             type="rectangle" x="1526" y="279" width="46" height="17"/>
    </entry>
    <entry id="387" name="hsa:4790 hsa:5970" type="gene"
        link="https://www.kegg.jp/dbget-bin/www_bget?hsa:4790+hsa:5970">
        <graphics name="NFKB1, CVID12, EBP-1, KBF1, NF-kB, NF-kB1, NF-kappa-B1, NF-kappaB, NF-kappabeta, NFKB-p105, NFKB-p50, NFkappaB..." fgcolor="#000000" bgcolor="#BFFFBF"
             type="rectangle" x="1476" y="1123" width="46" height="17"/>
    </entry>
    <entry id="389" name="hsa:3428" type="gene"
        link="https://www.kegg.jp/dbget-bin/www_bget?hsa:3428">
        <graphics name="IFI16, IFNGIP1, PYHIN2" fgcolor="#000000" bgcolor="#BFFFBF"
             type="rectangle" x="1476" y="1156" width="46" height="17"/>
    </entry>
    <entry id="392" name="hsa:3553" type="gene"
        link="https://www.kegg.jp/dbget-bin/www_bget?hsa:3553">
        <graphics name="IL1B, IL-1, IL1-BETA, IL1F2, IL1beta" fgcolor="#000000" bgcolor="#BFFFBF"
             type="rectangle" x="1476" y="211" width="46" height="17"/>
    </entry>
    <entry id="393" name="hsa:3439 hsa:3440 hsa:3441 hsa:3442 hsa:3443 hsa:3444 hsa:3445 hsa:3446 hsa:3447 hsa:3448 hsa:3449 hsa:3451 hsa:3452 hsa:3456" type="gene"
        link="https://www.kegg.jp/dbget-bin/www_bget?hsa:3439+hsa:3440+hsa:3441+hsa:3442+hsa:3443+hsa:3444+hsa:3445+hsa:3446+hsa:3447+hsa:3448+hsa:3449+hsa:3451+hsa:3452+hsa:3456">
        <graphics name="IFNA1, IFL, IFN, IFN-ALPHA, IFN-alphaD, IFNA13, IFNA@, leIF_D..." fgcolor="#000000" bgcolor="#BFFFBF"
             type="rectangle" x="1745" y="618" width="46" height="17"/>
    </entry>
    <entry id="394" name="hsa:3439 hsa:3440 hsa:3441 hsa:3442 hsa:3443 hsa:3444 hsa:3445 hsa:3446 hsa:3447 hsa:3448 hsa:3449 hsa:3451 hsa:3452 hsa:3456" type="gene"
        link="https://www.kegg.jp/dbget-bin/www_bget?hsa:3439+hsa:3440+hsa:3441+hsa:3442+hsa:3443+hsa:3444+hsa:3445+hsa:3446+hsa:3447+hsa:3448+hsa:3449+hsa:3451+hsa:3452+hsa:3456">
        <graphics name="IFNA1, IFL, IFN, IFN-ALPHA, IFN-alphaD, IFNA13, IFNA@, leIF_D..." fgcolor="#000000" bgcolor="#BFFFBF"
             type="rectangle" x="1279" y="718" width="46" height="17"/>
    </entry>
    <entry id="395" name="hsa:3439 hsa:3440 hsa:3441 hsa:3442 hsa:3443 hsa:3444 hsa:3445 hsa:3446 hsa:3447 hsa:3448 hsa:3449 hsa:3451 hsa:3452 hsa:3456" type="gene"
        link="https://www.kegg.jp/dbget-bin/www_bget?hsa:3439+hsa:3440+hsa:3441+hsa:3442+hsa:3443+hsa:3444+hsa:3445+hsa:3446+hsa:3447+hsa:3448+hsa:3449+hsa:3451+hsa:3452+hsa:3456">
        <graphics name="IFNA1, IFL, IFN, IFN-ALPHA, IFN-alphaD, IFNA13, IFNA@, leIF_D..." fgcolor="#000000" bgcolor="#BFFFBF"
             type="rectangle" x="1156" y="1112" width="46" height="17"/>
    </entry>
    <entry id="396" name="hsa:820" type="gene"
        link="https://www.kegg.jp/dbget-bin/www_bget?hsa:820">
        <graphics name="CAMP, CAP-18, CAP18, CRAMP, FALL-39, FALL39, HSD26, LL37" fgcolor="#000000" bgcolor="#BFFFBF"
             type="rectangle" x="1477" y="306" width="46" height="17"/>
    </entry>
    <entry id="407" name="cpd:C00076" type="compound"
        link="https://www.kegg.jp/dbget-bin/www_bget?C00076">
        <graphics name="C00076" fgcolor="#000000" bgcolor="#FFFFFF"
             type="circle" x="161" y="668" width="8" height="8"/>
    </entry>
    <entry id="409" name="hsa:100289462 hsa:1667 hsa:1668 hsa:1669 hsa:1670 hsa:1671 hsa:1673 hsa:414325 hsa:55894 hsa:728358" type="gene"
        link="https://www.kegg.jp/dbget-bin/www_bget?hsa:100289462+hsa:1667+hsa:1668+hsa:1669+hsa:1670+hsa:1671+hsa:1673+hsa:414325+hsa:55894+hsa:728358">
        <graphics name="DEFB4B, DEFB4P..." fgcolor="#000000" bgcolor="#BFFFBF"
             type="rectangle" x="1526" y="306" width="46" height="17"/>
    </entry>
    <entry id="410" name="hsa:5585 hsa:5586" type="gene"
        link="https://www.kegg.jp/dbget-bin/www_bget?hsa:5585+hsa:5586">
        <graphics name="PKN1, DBK, PAK-1, PAK1, PKN, PKN-ALPHA, PRK1, PRKCL1..." fgcolor="#000000" bgcolor="#BFFFBF"
             type="rectangle" x="593" y="1194" width="46" height="17"/>
    </entry>
    <entry id="411" name="hsa:7531" type="gene"
        link="https://www.kegg.jp/dbget-bin/www_bget?hsa:7531">
        <graphics name="YWHAE, 14-3-3E, HEL2, KCIP-1, MDCR, MDS" fgcolor="#000000" bgcolor="#BFFFBF"
             type="rectangle" x="674" y="1222" width="46" height="17"/>
    </entry>
    <entry id="412" name="undefined" type="group">
        <graphics fgcolor="#000000" bgcolor="#FFFFFF"
             type="rectangle" x="633" y="1208" width="127" height="45"/>
        <component id="410"/>
        <component id="411"/>
    </entry>
    <relation entry1="39" entry2="40" type="PPrel">
        <subtype name="activation" value="--&gt;"/>
    </relation>
    <relation entry1="46" entry2="48" type="PPrel">
        <subtype name="binding/association" value="---"/>
    </relation>
    <relation entry1="48" entry2="49" type="PPrel">
        <subtype name="activation" value="--&gt;"/>
    </relation>
    <relation entry1="47" entry2="53" type="PPrel">
        <subtype name="binding/association" value="---"/>
    </relation>
    <relation entry1="69" entry2="70" type="PPrel">
        <subtype name="binding/association" value="---"/>
    </relation>
    <relation entry1="55" entry2="47" type="PPrel">
        <subtype name="activation" value="--&gt;"/>
    </relation>
    <relation entry1="55" entry2="56" type="PPrel">
        <subtype name="binding/association" value="---"/>
    </relation>
    <relation entry1="56" entry2="47" type="PPrel">
        <subtype name="binding/association" value="---"/>
    </relation>
    <relation entry1="38" entry2="221" type="PPrel">
        <subtype name="activation" value="--&gt;"/>
    </relation>
    <relation entry1="221" entry2="230" type="PPrel">
        <subtype name="binding/association" value="---"/>
    </relation>
    <relation entry1="221" entry2="229" type="PPrel">
        <subtype name="binding/association" value="---"/>
    </relation>
    <relation entry1="230" entry2="229" type="PPrel">
        <subtype name="binding/association" value="---"/>
    </relation>
    <relation entry1="182" entry2="38" type="PPrel">
        <subtype name="activation" value="--&gt;"/>
    </relation>
    <relation entry1="221" entry2="223" type="PPrel">
        <subtype name="activation" value="--&gt;"/>
    </relation>
    <relation entry1="230" entry2="223" type="PPrel">
        <subtype name="activation" value="--&gt;"/>
    </relation>
    <relation entry1="229" entry2="223" type="PPrel">
        <subtype name="activation" value="--&gt;"/>
    </relation>
    <relation entry1="39" entry2="229" type="PPrel">
        <subtype name="activation" value="--&gt;"/>
    </relation>
    <relation entry1="39" entry2="230" type="PPrel">
        <subtype name="activation" value="--&gt;"/>
    </relation>
    <relation entry1="39" entry2="221" type="PPrel">
        <subtype name="activation" value="--&gt;"/>
    </relation>
    <relation entry1="38" entry2="300" type="PPrel">
        <subtype name="activation" value="--&gt;"/>
    </relation>
    <relation entry1="220" entry2="300" type="PPrel">
        <subtype name="activation" value="--&gt;"/>
        <subtype name="ubiquitination" value="+u"/>
    </relation>
    <relation entry1="301" entry2="300" type="PPrel">
        <subtype name="activation" value="--&gt;"/>
        <subtype name="ubiquitination" value="+u"/>
    </relation>
    <relation entry1="291" entry2="300" type="PPrel">
        <subtype name="activation" value="--&gt;"/>
    </relation>
    <relation entry1="292" entry2="300" type="PPrel">
        <subtype name="activation" value="--&gt;"/>
    </relation>
    <relation entry1="300" entry2="109" type="PPrel">
        <subtype name="activation" value="--&gt;"/>
    </relation>
    <relation entry1="109" entry2="41" type="PPrel">
        <subtype name="binding/association" value="---"/>
    </relation>
    <relation entry1="41" entry2="310" type="PPrel">
        <subtype name="activation" value="--&gt;"/>
        <subtype name="phosphorylation" value="+p"/>
    </relation>
    <relation entry1="310" entry2="228" type="PPrel">
        <subtype name="dissociation" value="-+-"/>
    </relation>
    <relation entry1="228" entry2="392" type="PPrel">
        <subtype name="activation" value="--&gt;"/>
    </relation>
    <relation entry1="228" entry2="375" type="PPrel">
        <subtype name="activation" value="--&gt;"/>
    </relation>
    <relation entry1="228" entry2="376" type="PPrel">
        <subtype name="activation" value="--&gt;"/>
    </relation>
    <relation entry1="228" entry2="377" type="PPrel">
        <subtype name="activation" value="--&gt;"/>
    </relation>
    <relation entry1="228" entry2="378" type="PPrel">
        <subtype name="activation" value="--&gt;"/>
    </relation>
    <relation entry1="228" entry2="379" type="PPrel">
        <subtype name="activation" value="--&gt;"/>
    </relation>
    <relation entry1="228" entry2="380" type="PPrel">
        <subtype name="activation" value="--&gt;"/>
    </relation>
    <relation entry1="228" entry2="381" type="PPrel">
        <subtype name="activation" value="--&gt;"/>
    </relation>
    <relation entry1="228" entry2="396" type="PPrel">
        <subtype name="activation" value="--&gt;"/>
    </relation>
    <relation entry1="38" entry2="40" type="PPrel">
        <subtype name="activation" value="--&gt;"/>
    </relation>
    <relation entry1="39" entry2="300" type="PPrel">
        <subtype name="activation" value="--&gt;"/>
    </relation>
    <relation entry1="183" entry2="39" type="PPrel">
        <subtype name="inhibition" value="--|"/>
    </relation>
    <relation entry1="295" entry2="219" type="PPrel">
        <subtype name="inhibition" value="--|"/>
    </relation>
    <relation entry1="323" entry2="46" type="PPrel">
        <subtype name="inhibition" value="--|"/>
    </relation>
    <relation entry1="324" entry2="46" type="PPrel">
        <subtype name="inhibition" value="--|"/>
    </relation>
    <relation entry1="260" entry2="94" type="PPrel">
        <subtype name="inhibition" value="--|"/>
    </relation>
    <relation entry1="96" entry2="94" type="PPrel">
        <subtype name="inhibition" value="--|"/>
    </relation>
    <relation entry1="209" entry2="94" type="PPrel">
        <subtype name="inhibition" value="--|"/>
    </relation>
    <relation entry1="40" entry2="44" type="PPrel">
        <subtype name="activation" value="--&gt;"/>
    </relation>
    <relation entry1="215" entry2="40" type="PPrel">
        <subtype name="activation" value="--&gt;"/>
        <subtype name="ubiquitination" value="+u"/>
    </relation>
    <relation entry1="213" entry2="40" type="PPrel">
        <subtype name="activation" value="--&gt;"/>
        <subtype name="ubiquitination" value="+u"/>
    </relation>
    <relation entry1="299" entry2="40" type="PPrel">
        <subtype name="activation" value="--&gt;"/>
    </relation>
    <relation entry1="293" entry2="40" type="PPrel">
        <subtype name="activation" value="--&gt;"/>
    </relation>
    <relation entry1="290" entry2="40" type="PPrel">
        <subtype name="activation" value="--&gt;"/>
    </relation>
    <relation entry1="157" entry2="219" type="PPrel">
        <subtype name="activation" value="--&gt;"/>
    </relation>
    <relation entry1="219" entry2="112" type="PPrel">
        <subtype name="activation" value="--&gt;"/>
    </relation>
    <relation entry1="40" entry2="112" type="PPrel">
        <subtype name="activation" value="--&gt;"/>
    </relation>
    <relation entry1="43" entry2="41" type="PPrel">
        <subtype name="activation" value="--&gt;"/>
        <subtype name="phosphorylation" value="+p"/>
    </relation>
    <relation entry1="43" entry2="60" type="PPrel">
        <subtype name="activation" value="--&gt;"/>
        <subtype name="phosphorylation" value="+p"/>
    </relation>
    <relation entry1="43" entry2="59" type="PPrel">
        <subtype name="activation" value="--&gt;"/>
        <subtype name="phosphorylation" value="+p"/>
    </relation>
    <relation entry1="43" entry2="61" type="PPrel">
        <subtype name="activation" value="--&gt;"/>
        <subtype name="phosphorylation" value="+p"/>
    </relation>
    <relation entry1="60" entry2="108" type="PPrel">
        <subtype name="activation" value="--&gt;"/>
        <subtype name="phosphorylation" value="+p"/>
    </relation>
    <relation entry1="59" entry2="108" type="PPrel">
        <subtype name="activation" value="--&gt;"/>
        <subtype name="phosphorylation" value="+p"/>
    </relation>
    <relation entry1="61" entry2="108" type="PPrel">
        <subtype name="activation" value="--&gt;"/>
        <subtype name="phosphorylation" value="+p"/>
    </relation>
    <relation entry1="108" entry2="392" type="PPrel">
        <subtype name="activation" value="--&gt;"/>
    </relation>
    <relation entry1="108" entry2="375" type="PPrel">
        <subtype name="activation" value="--&gt;"/>
    </relation>
    <relation entry1="108" entry2="376" type="PPrel">
        <subtype name="activation" value="--&gt;"/>
    </relation>
    <relation entry1="108" entry2="377" type="PPrel">
        <subtype name="activation" value="--&gt;"/>
    </relation>
    <relation entry1="108" entry2="378" type="PPrel">
        <subtype name="activation" value="--&gt;"/>
    </relation>
    <relation entry1="108" entry2="379" type="PPrel">
        <subtype name="activation" value="--&gt;"/>
    </relation>
    <relation entry1="108" entry2="380" type="PPrel">
        <subtype name="activation" value="--&gt;"/>
    </relation>
    <relation entry1="108" entry2="381" type="PPrel">
        <subtype name="activation" value="--&gt;"/>
    </relation>
    <relation entry1="108" entry2="396" type="PPrel">
        <subtype name="activation" value="--&gt;"/>
    </relation>
    <relation entry1="117" entry2="166" type="PPrel">
        <subtype name="activation" value="--&gt;"/>
    </relation>
    <relation entry1="112" entry2="115" type="PPrel">
        <subtype name="activation" value="--&gt;"/>
    </relation>
    <relation entry1="115" entry2="114" type="PPrel">
        <subtype name="binding/association" value="---"/>
    </relation>
    <relation entry1="115" entry2="232" type="PPrel">
        <subtype name="binding/association" value="---"/>
    </relation>
    <relation entry1="44" entry2="43" type="PPrel">
        <subtype name="binding/association" value="---"/>
    </relation>
    <relation entry1="47" entry2="22" type="PPrel">
        <subtype name="binding/association" value="---"/>
    </relation>
    <relation entry1="22" entry2="23" type="PPrel">
        <subtype name="binding/association" value="---"/>
    </relation>
    <relation entry1="258" entry2="46" type="PPrel">
        <subtype name="activation" value="--&gt;"/>
    </relation>
    <relation entry1="347" entry2="47" type="PPrel">
        <subtype name="activation" value="--&gt;"/>
    </relation>
    <relation entry1="189" entry2="99" type="PCrel">
        <subtype name="activation" value="--&gt;"/>
    </relation>
    <relation entry1="175" entry2="47" type="PCrel">
        <subtype name="activation" value="--&gt;"/>
    </relation>
    <relation entry1="127" entry2="130" type="PPrel">
        <subtype name="activation" value="--&gt;"/>
    </relation>
    <relation entry1="130" entry2="168" type="PCrel">
        <subtype name="activation" value="--&gt;"/>
    </relation>
    <relation entry1="168" entry2="129" type="PCrel">
        <subtype name="activation" value="--&gt;"/>
    </relation>
    <relation entry1="129" entry2="175" type="PCrel">
        <subtype name="activation" value="--&gt;"/>
    </relation>
    <relation entry1="368" entry2="339" type="PPrel">
        <subtype name="activation" value="--&gt;"/>
    </relation>
    <relation entry1="339" entry2="172" type="PPrel">
        <subtype name="binding/association" value="---"/>
    </relation>
    <relation entry1="172" entry2="47" type="PPrel">
        <subtype name="activation" value="--&gt;"/>
        <subtype name="binding/association" value="---"/>
    </relation>
    <relation entry1="172" entry2="331" type="PPrel">
        <subtype name="binding/association" value="---"/>
    </relation>
    <relation entry1="211" entry2="216" type="PPrel">
        <subtype name="binding/association" value="---"/>
    </relation>
    <relation entry1="234" entry2="235" type="PPrel">
        <subtype name="binding/association" value="---"/>
    </relation>
    <relation entry1="266" entry2="262" type="PPrel">
        <subtype name="binding/association" value="---"/>
    </relation>
    <relation entry1="262" entry2="263" type="PPrel">
        <subtype name="binding/association" value="---"/>
    </relation>
    <relation entry1="272" entry2="268" type="PPrel">
        <subtype name="binding/association" value="---"/>
    </relation>
    <relation entry1="268" entry2="269" type="PPrel">
        <subtype name="binding/association" value="---"/>
    </relation>
    <relation entry1="278" entry2="274" type="PPrel">
        <subtype name="binding/association" value="---"/>
    </relation>
    <relation entry1="274" entry2="275" type="PPrel">
        <subtype name="binding/association" value="---"/>
    </relation>
    <relation entry1="54" entry2="12" type="PPrel">
        <subtype name="binding/association" value="---"/>
    </relation>
    <relation entry1="12" entry2="13" type="PPrel">
        <subtype name="binding/association" value="---"/>
    </relation>
    <relation entry1="94" entry2="7" type="PPrel">
        <subtype name="binding/association" value="---"/>
    </relation>
    <relation entry1="7" entry2="8" type="PPrel">
        <subtype name="binding/association" value="---"/>
    </relation>
    <relation entry1="133" entry2="17" type="PPrel">
        <subtype name="binding/association" value="---"/>
    </relation>
    <relation entry1="17" entry2="18" type="PPrel">
        <subtype name="binding/association" value="---"/>
    </relation>
    <relation entry1="252" entry2="248" type="PPrel">
        <subtype name="binding/association" value="---"/>
    </relation>
    <relation entry1="248" entry2="249" type="PPrel">
        <subtype name="binding/association" value="---"/>
    </relation>
    <relation entry1="337" entry2="333" type="PPrel">
        <subtype name="binding/association" value="---"/>
    </relation>
    <relation entry1="333" entry2="334" type="PPrel">
        <subtype name="binding/association" value="---"/>
    </relation>
    <relation entry1="120" entry2="195" type="PPrel">
        <subtype name="binding/association" value="---"/>
    </relation>
    <relation entry1="246" entry2="245" type="PPrel">
        <subtype name="binding/association" value="---"/>
    </relation>
    <relation entry1="138" entry2="139" type="PPrel">
        <subtype name="binding/association" value="---"/>
    </relation>
    <relation entry1="211" entry2="47" type="PPrel">
        <subtype name="activation" value="--&gt;"/>
    </relation>
    <relation entry1="239" entry2="234" type="PCrel">
        <subtype name="activation" value="--&gt;"/>
    </relation>
    <relation entry1="238" entry2="234" type="PPrel">
        <subtype name="activation" value="--&gt;"/>
    </relation>
    <relation entry1="342" entry2="343" type="PPrel">
        <subtype name="activation" value="--&gt;"/>
    </relation>
    <relation entry1="188" entry2="47" type="PPrel">
        <subtype name="activation" value="--&gt;"/>
    </relation>
    <relation entry1="192" entry2="47" type="PPrel">
        <subtype name="activation" value="--&gt;"/>
    </relation>
    <relation entry1="318" entry2="23" type="PPrel">
        <subtype name="activation" value="--&gt;"/>
    </relation>
    <relation entry1="318" entry2="319" type="PPrel">
        <subtype name="binding/association" value="---"/>
    </relation>
    <relation entry1="349" entry2="47" type="PCrel">
        <subtype name="inhibition" value="--|"/>
    </relation>
    <relation entry1="210" entry2="22" type="PPrel">
        <subtype name="inhibition" value="--|"/>
    </relation>
    <relation entry1="68" entry2="22" type="PPrel">
        <subtype name="inhibition" value="--|"/>
    </relation>
    <relation entry1="69" entry2="22" type="PPrel">
        <subtype name="inhibition" value="--|"/>
    </relation>
    <relation entry1="194" entry2="23" type="PPrel">
        <subtype name="inhibition" value="--|"/>
    </relation>
    <relation entry1="314" entry2="23" type="PPrel">
        <subtype name="inhibition" value="--|"/>
    </relation>
    <relation entry1="83" entry2="54" type="PPrel">
        <subtype name="activation" value="--&gt;"/>
    </relation>
    <relation entry1="316" entry2="54" type="PPrel">
        <subtype name="activation" value="--&gt;"/>
        <subtype name="phosphorylation" value="+p"/>
    </relation>
    <relation entry1="58" entry2="78" type="PPrel">
        <subtype name="activation" value="--&gt;"/>
    </relation>
    <relation entry1="58" entry2="79" type="PPrel">
        <subtype name="activation" value="--&gt;"/>
    </relation>
    <relation entry1="58" entry2="142" type="PPrel">
        <subtype name="activation" value="--&gt;"/>
    </relation>
    <relation entry1="317" entry2="142" type="PPrel">
        <subtype name="activation" value="--&gt;"/>
    </relation>
    <relation entry1="164" entry2="142" type="PPrel">
        <subtype name="activation" value="--&gt;"/>
    </relation>
    <relation entry1="142" entry2="47" type="PPrel">
        <subtype name="activation" value="--&gt;"/>
    </relation>
    <relation entry1="393" entry2="148" type="PPrel">
        <subtype name="activation" value="--&gt;"/>
    </relation>
    <relation entry1="148" entry2="138" type="PPrel">
        <subtype name="activation" value="--&gt;"/>
    </relation>
    <relation entry1="148" entry2="139" type="PPrel">
        <subtype name="activation" value="--&gt;"/>
    </relation>
    <relation entry1="138" entry2="140" type="PPrel">
        <subtype name="activation" value="--&gt;"/>
    </relation>
    <relation entry1="312" entry2="140" type="PPrel">
        <subtype name="binding/association" value="---"/>
    </relation>
    <relation entry1="143" entry2="187" type="PPrel">
        <subtype name="activation" value="--&gt;"/>
    </relation>
    <relation entry1="143" entry2="144" type="PPrel">
        <subtype name="activation" value="--&gt;"/>
    </relation>
    <relation entry1="187" entry2="200" type="PPrel">
        <subtype name="activation" value="--&gt;"/>
    </relation>
    <relation entry1="144" entry2="120" type="PPrel">
        <subtype name="activation" value="--&gt;"/>
    </relation>
    <relation entry1="120" entry2="246" type="PPrel">
        <subtype name="activation" value="--&gt;"/>
    </relation>
    <relation entry1="245" entry2="196" type="PPrel">
        <subtype name="activation" value="--&gt;"/>
        <subtype name="phosphorylation" value="+p"/>
    </relation>
    <relation entry1="196" entry2="104" type="PPrel">
        <subtype name="activation" value="--&gt;"/>
        <subtype name="dissociation" value="-+-"/>
    </relation>
    <relation entry1="122" entry2="104" type="PPrel">
        <subtype name="inhibition" value="--|"/>
    </relation>
    <relation entry1="104" entry2="105" type="PPrel">
        <subtype name="activation" value="--&gt;"/>
    </relation>
    <relation entry1="104" entry2="106" type="PPrel">
        <subtype name="activation" value="--&gt;"/>
    </relation>
    <relation entry1="104" entry2="361" type="PPrel">
        <subtype name="activation" value="--&gt;"/>
    </relation>
    <relation entry1="389" entry2="254" type="PPrel">
        <subtype name="activation" value="--&gt;"/>
    </relation>
    <relation entry1="254" entry2="255" type="PPrel">
        <subtype name="activation" value="--&gt;"/>
    </relation>
    <relation entry1="255" entry2="256" type="PPrel">
        <subtype name="activation" value="--&gt;"/>
    </relation>
    <relation entry1="255" entry2="387" type="PPrel">
        <subtype name="activation" value="--&gt;"/>
    </relation>
    <relation entry1="256" entry2="395" type="PPrel">
        <subtype name="activation" value="--&gt;"/>
    </relation>
    <relation entry1="387" entry2="395" type="PPrel">
        <subtype name="activation" value="--&gt;"/>
    </relation>
    <relation entry1="115" entry2="117" type="PPrel">
        <subtype name="activation" value="--&gt;"/>
        <subtype name="phosphorylation" value="+p"/>
    </relation>
    <relation entry1="195" entry2="246" type="PPrel">
        <subtype name="binding/association" value="---"/>
    </relation>
    <relation entry1="407" entry2="127" type="PCrel">
        <subtype name="activation" value="--&gt;"/>
    </relation>
    <relation entry1="412" entry2="133" type="PPrel">
        <subtype name="inhibition" value="--|"/>
        <subtype name="phosphorylation" value="+p"/>
    </relation>
    <relation entry1="162" entry2="410" type="PPrel">
        <subtype name="activation" value="--&gt;"/>
    </relation>
</pathway>
