# Supplementary material for: Mechanism of gene network in the treatment of intracerebral hemorrhage by natural plant drugs in Lutong granules
Source: PLoS One. 2022 Nov 28;17(11):e0274639. doi: 10.1371/journal.pone.0274639 (PMC9704616; doi:10.1371/journal.pone.0274639)
Supplement: S1 Data — (ZIP) [file pone.0274639.s001.zip › minimal data/GO+KEGG/R.KEGG/hsa04659.xml]

<?xml version="1.0"?>
<!DOCTYPE pathway SYSTEM "https://www.kegg.jp/kegg/xml/KGML_v0.7.2_.dtd">
<!-- Creation date: Jul 29, 2021 10:03:48 +0900 (GMT+9) -->
<pathway name="path:hsa04659" org="hsa" number="04659"
         title="Th17 cell differentiation"
         image="https://www.kegg.jp/kegg/pathway/hsa/hsa04659.png"
         link="https://www.kegg.jp/kegg-bin/show_pathway?hsa04659">
    <entry id="6" name="cpd:C00165" type="compound"
        link="https://www.kegg.jp/dbget-bin/www_bget?C00165">
        <graphics name="C00165" fgcolor="#000000" bgcolor="#FFFFFF"
             type="circle" x="632" y="514" width="8" height="8"/>
    </entry>
    <entry id="7" name="hsa:4792 hsa:4793 hsa:4794" type="gene"
        link="https://www.kegg.jp/dbget-bin/www_bget?hsa:4792+hsa:4793+hsa:4794">
        <graphics name="NFKBIA, EDAID2, IKBA, MAD-3, NFKBI..." fgcolor="#000000" bgcolor="#BFFFBF"
             type="rectangle" x="911" y="516" width="46" height="17"/>
    </entry>
    <entry id="8" name="hsa:4790 hsa:5970" type="gene"
        link="https://www.kegg.jp/dbget-bin/www_bget?hsa:4790+hsa:5970">
        <graphics name="NFKB1, CVID12, EBP-1, KBF1, NF-kB, NF-kB1, NF-kappa-B1, NF-kappaB, NF-kappabeta, NFKB-p105, NFKB-p50, NFkappaB..." fgcolor="#000000" bgcolor="#BFFFBF"
             type="rectangle" x="911" y="485" width="46" height="17"/>
    </entry>
    <entry id="9" name="hsa:1147 hsa:3551 hsa:8517" type="gene"
        link="https://www.kegg.jp/dbget-bin/www_bget?hsa:1147+hsa:3551+hsa:8517">
        <graphics name="CHUK, IKBKA, IKK-alpha, IKK1, IKKA, NFKBIKA, TCF16..." fgcolor="#000000" bgcolor="#BFFFBF"
             type="rectangle" x="804" y="516" width="46" height="17"/>
    </entry>
    <entry id="10" name="hsa:5588" type="gene"
        link="https://www.kegg.jp/dbget-bin/www_bget?hsa:5588">
        <graphics name="PRKCQ, PRKCT, nPKC-theta" fgcolor="#000000" bgcolor="#BFFFBF"
             type="rectangle" x="712" y="516" width="46" height="17"/>
    </entry>
    <entry id="11" name="hsa:4772 hsa:4773 hsa:4775" type="gene"
        link="https://www.kegg.jp/dbget-bin/www_bget?hsa:4772+hsa:4773+hsa:4775">
        <graphics name="NFATC1, NF-ATC, NF-ATc1.2, NFAT2, NFATc..." fgcolor="#000000" bgcolor="#BFFFBF"
             type="rectangle" x="911" y="447" width="46" height="17"/>
    </entry>
    <entry id="12" name="hsa:5530 hsa:5532 hsa:5533 hsa:5534 hsa:5535" type="gene"
        link="https://www.kegg.jp/dbget-bin/www_bget?hsa:5530+hsa:5532+hsa:5533+hsa:5534+hsa:5535">
        <graphics name="PPP3CA, ACCIID, CALN, CALNA, CALNA1, CCN1, CNA1, DEE91, IECEE, IECEE1, PPP2B..." fgcolor="#000000" bgcolor="#BFFFBF"
             type="rectangle" x="804" y="447" width="46" height="17"/>
    </entry>
    <entry id="13" name="hsa:7535" type="gene"
        link="https://www.kegg.jp/dbget-bin/www_bget?hsa:7535">
        <graphics name="ZAP70, ADMIO2, IMD48, SRK, STCD, STD, TZK, ZAP-70" fgcolor="#000000" bgcolor="#BFFFBF"
             type="rectangle" x="528" y="524" width="46" height="17"/>
    </entry>
    <entry id="14" name="ko:K10785" type="ortholog"
        link="https://www.kegg.jp/dbget-bin/www_bget?K10785">
        <graphics name="K10785" fgcolor="#000000" bgcolor="#FFFFFF"
             type="rectangle" x="405" y="533" width="46" height="17"/>
    </entry>
    <entry id="15" name="ko:K10784" type="ortholog"
        link="https://www.kegg.jp/dbget-bin/www_bget?K10784">
        <graphics name="K10784" fgcolor="#000000" bgcolor="#FFFFFF"
             type="rectangle" x="405" y="516" width="46" height="17"/>
    </entry>
    <entry id="16" name="path:hsa04514" type="map"
        link="https://www.kegg.jp/dbget-bin/www_bget?hsa04514">
        <graphics name="Cell adhesion molecules" fgcolor="#000000" bgcolor="#FFFFFF"
             type="roundrectangle" x="300" y="585" width="102" height="34"/>
    </entry>
    <entry id="17" name="path:hsa04659" type="map"
        link="https://www.kegg.jp/dbget-bin/www_bget?hsa04659">
        <graphics name="TITLE:Th17 cell differentiation" fgcolor="#000000" bgcolor="#FFFFFF"
             type="roundrectangle" x="157" y="58" width="234" height="25"/>
    </entry>
    <entry id="24" name="hsa:5594 hsa:5595" type="gene"
        link="https://www.kegg.jp/dbget-bin/www_bget?hsa:5594+hsa:5595">
        <graphics name="MAPK1, ERK, ERK-2, ERK2, ERT1, MAPK2, NS13, P42MAPK, PRKM1, PRKM2, p38, p40, p41, p41mapk, p42-MAPK..." fgcolor="#000000" bgcolor="#BFFFBF"
             type="rectangle" x="712" y="554" width="46" height="17"/>
    </entry>
    <entry id="28" name="hsa:1432 hsa:5600 hsa:5603 hsa:6300" type="gene"
        link="https://www.kegg.jp/dbget-bin/www_bget?hsa:1432+hsa:5600+hsa:5603+hsa:6300">
        <graphics name="MAPK14, CSBP, CSBP1, CSBP2, CSPB1, EXIP, Mxi2, PRKM14, PRKM15, RK, SAPK2A, p38, p38ALPHA..." fgcolor="#000000" bgcolor="#BFFFBF"
             type="rectangle" x="712" y="591" width="46" height="17"/>
    </entry>
    <entry id="29" name="path:hsa04010" type="map"
        link="https://www.kegg.jp/dbget-bin/www_bget?hsa04010">
        <graphics name="MAPK signaling pathway" fgcolor="#000000" bgcolor="#FFFFFF"
             type="roundrectangle" x="812" y="579" width="102" height="34"/>
    </entry>
    <entry id="30" name="path:hsa04020" type="map"
        link="https://www.kegg.jp/dbget-bin/www_bget?hsa04020">
        <graphics name="Calcium signaling pathway" fgcolor="#000000" bgcolor="#FFFFFF"
             type="roundrectangle" x="562" y="445" width="102" height="34"/>
    </entry>
    <entry id="31" name="path:hsa04064" type="map"
        link="https://www.kegg.jp/dbget-bin/www_bget?hsa04064">
        <graphics name="NF-kappa B signaling pathway" fgcolor="#000000" bgcolor="#FFFFFF"
             type="roundrectangle" x="811" y="482" width="102" height="34"/>
    </entry>
    <entry id="32" name="cpd:C00076" type="compound"
        link="https://www.kegg.jp/dbget-bin/www_bget?C00076">
        <graphics name="C00076" fgcolor="#000000" bgcolor="#FFFFFF"
             type="circle" x="710" y="446" width="8" height="8"/>
    </entry>
    <entry id="35" name="hsa:5599 hsa:5601 hsa:5602" type="gene"
        link="https://www.kegg.jp/dbget-bin/www_bget?hsa:5599+hsa:5601+hsa:5602">
        <graphics name="MAPK8, JNK, JNK-46, JNK1, JNK1A2, JNK21B1/2, PRKM8, SAPK1, SAPK1c..." fgcolor="#000000" bgcolor="#BFFFBF"
             type="rectangle" x="712" y="619" width="46" height="17"/>
    </entry>
    <entry id="36" name="hsa:3725" type="gene"
        link="https://www.kegg.jp/dbget-bin/www_bget?hsa:3725">
        <graphics name="JUN, AP-1, AP1, c-Jun, cJUN, p39" fgcolor="#000000" bgcolor="#BFFFBF"
             type="rectangle" x="912" y="605" width="46" height="17"/>
    </entry>
    <entry id="37" name="hsa:27040" type="gene"
        link="https://www.kegg.jp/dbget-bin/www_bget?hsa:27040">
        <graphics name="LAT, IMD52, LAT1, pp36" fgcolor="#000000" bgcolor="#BFFFBF"
             type="rectangle" x="405" y="606" width="46" height="17"/>
    </entry>
    <entry id="38" name="hsa:2353" type="gene"
        link="https://www.kegg.jp/dbget-bin/www_bget?hsa:2353">
        <graphics name="FOS, AP-1, C-FOS, p55" fgcolor="#000000" bgcolor="#BFFFBF"
             type="rectangle" x="911" y="554" width="46" height="17"/>
    </entry>
    <entry id="44" name="hsa:5335" type="gene"
        link="https://www.kegg.jp/dbget-bin/www_bget?hsa:5335">
        <graphics name="PLCG1, NCKAP3, PLC-II, PLC1, PLC148, PLCgamma1" fgcolor="#000000" bgcolor="#BFFFBF"
             type="rectangle" x="540" y="555" width="46" height="17"/>
    </entry>
    <entry id="45" name="cpd:C01245" type="compound"
        link="https://www.kegg.jp/dbget-bin/www_bget?C01245">
        <graphics name="C01245" fgcolor="#000000" bgcolor="#FFFFFF"
             type="circle" x="633" y="444" width="8" height="8"/>
    </entry>
    <entry id="50" name="hsa:920" type="gene"
        link="https://www.kegg.jp/dbget-bin/www_bget?hsa:920">
        <graphics name="CD4, CD4mut, IMD79, OKT4D" fgcolor="#000000" bgcolor="#BFFFBF"
             type="rectangle" x="405" y="444" width="46" height="17"/>
    </entry>
    <entry id="51" name="hsa:3932" type="gene"
        link="https://www.kegg.jp/dbget-bin/www_bget?hsa:3932">
        <graphics name="LCK, IMD22, LSK, YT16, p56lck, pp58lck" fgcolor="#000000" bgcolor="#BFFFBF"
             type="rectangle" x="481" y="444" width="46" height="17"/>
    </entry>
    <entry id="54" name="path:hsa04660" type="map"
        link="https://www.kegg.jp/dbget-bin/www_bget?hsa04660">
        <graphics name="T cell receptor signaling pathway" fgcolor="#000000" bgcolor="#FFFFFF"
             type="roundrectangle" x="300" y="496" width="102" height="34"/>
    </entry>
    <entry id="55" name="hsa:3458" type="gene"
        link="https://www.kegg.jp/dbget-bin/www_bget?hsa:3458">
        <graphics name="IFNG, IFG, IFI, IMD69" fgcolor="#000000" bgcolor="#BFFFBF"
             type="rectangle" x="303" y="838" width="46" height="17"/>
    </entry>
    <entry id="56" name="hsa:3459 hsa:3460" type="gene"
        link="https://www.kegg.jp/dbget-bin/www_bget?hsa:3459+hsa:3460">
        <graphics name="IFNGR1, CD119, IFNGR, IMD27A, IMD27B..." fgcolor="#000000" bgcolor="#BFFFBF"
             type="rectangle" x="405" y="838" width="46" height="17"/>
    </entry>
    <entry id="57" name="hsa:6772" type="gene"
        link="https://www.kegg.jp/dbget-bin/www_bget?hsa:6772">
        <graphics name="STAT1, CANDF7, IMD31A, IMD31B, IMD31C, ISGF-3, STAT91" fgcolor="#000000" bgcolor="#BFFFBF"
             type="rectangle" x="712" y="814" width="46" height="17"/>
    </entry>
    <entry id="58" name="hsa:3565" type="gene"
        link="https://www.kegg.jp/dbget-bin/www_bget?hsa:3565">
        <graphics name="IL4, BCGF-1, BCGF1, BSF-1, BSF1, IL-4" fgcolor="#000000" bgcolor="#BFFFBF"
             type="rectangle" x="303" y="654" width="46" height="17"/>
    </entry>
    <entry id="59" name="hsa:3561 hsa:3566" type="gene"
        link="https://www.kegg.jp/dbget-bin/www_bget?hsa:3561+hsa:3566">
        <graphics name="IL2RG, CD132, CIDX, IL-2RG, IMD4, P64, SCIDX, SCIDX1..." fgcolor="#000000" bgcolor="#BFFFBF"
             type="rectangle" x="405" y="654" width="46" height="17"/>
    </entry>
    <entry id="60" name="hsa:6778" type="gene"
        link="https://www.kegg.jp/dbget-bin/www_bget?hsa:6778">
        <graphics name="STAT6, D12S1644, IL-4-STAT, STAT6B, STAT6C" fgcolor="#000000" bgcolor="#BFFFBF"
             type="rectangle" x="712" y="655" width="46" height="17"/>
    </entry>
    <entry id="65" name="hsa:3558" type="gene"
        link="https://www.kegg.jp/dbget-bin/www_bget?hsa:3558">
        <graphics name="IL2, IL-2, TCGF, lymphokine" fgcolor="#000000" bgcolor="#BFFFBF"
             type="rectangle" x="303" y="978" width="46" height="17"/>
    </entry>
    <entry id="66" name="hsa:3559 hsa:3560 hsa:3561" type="gene"
        link="https://www.kegg.jp/dbget-bin/www_bget?hsa:3559+hsa:3560+hsa:3561">
        <graphics name="IL2RA, CD25, IDDM10, IL2R, IMD41, TCGFR, p55..." fgcolor="#000000" bgcolor="#BFFFBF"
             type="rectangle" x="405" y="978" width="46" height="17"/>
    </entry>
    <entry id="69" name="hsa:6776 hsa:6777" type="gene"
        link="https://www.kegg.jp/dbget-bin/www_bget?hsa:6776+hsa:6777">
        <graphics name="STAT5A, MGF, STAT5..." fgcolor="#000000" bgcolor="#BFFFBF"
             type="rectangle" x="712" y="978" width="46" height="17"/>
    </entry>
    <entry id="72" name="hsa:3108 hsa:3109 hsa:3111 hsa:3112 hsa:3113 hsa:3115 hsa:3117 hsa:3118 hsa:3119 hsa:3122 hsa:3123 hsa:3125 hsa:3126 hsa:3127" type="gene"
        link="https://www.kegg.jp/dbget-bin/www_bget?hsa:3108+hsa:3109+hsa:3111+hsa:3112+hsa:3113+hsa:3115+hsa:3117+hsa:3118+hsa:3119+hsa:3122+hsa:3123+hsa:3125+hsa:3126+hsa:3127">
        <graphics name="HLA-DMA, D6S222E, DMA, HLADM, RING6..." fgcolor="#000000" bgcolor="#BFFFBF"
             type="rectangle" x="172" y="524" width="46" height="17"/>
    </entry>
    <entry id="73" name="path:hsa04630" type="map"
        link="https://www.kegg.jp/dbget-bin/www_bget?hsa04630">
        <graphics name="JAK-STAT signaling pathway" fgcolor="#000000" bgcolor="#FFFFFF"
             type="roundrectangle" x="554" y="678" width="102" height="34"/>
    </entry>
    <entry id="79" name="hsa:3554 hsa:3556" type="gene"
        link="https://www.kegg.jp/dbget-bin/www_bget?hsa:3554+hsa:3556">
        <graphics name="IL1R1, CD121A, D2S1473, IL-1R-alpha, IL1R, IL1RA, P80..." fgcolor="#000000" bgcolor="#BFFFBF"
             type="rectangle" x="405" y="115" width="46" height="17"/>
    </entry>
    <entry id="80" name="hsa:3561 hsa:50615" type="gene"
        link="https://www.kegg.jp/dbget-bin/www_bget?hsa:3561+hsa:50615">
        <graphics name="IL2RG, CD132, CIDX, IL-2RG, IMD4, P64, SCIDX, SCIDX1..." fgcolor="#000000" bgcolor="#BFFFBF"
             type="rectangle" x="405" y="195" width="46" height="17"/>
    </entry>
    <entry id="81" name="hsa:3570 hsa:3572" type="gene"
        link="https://www.kegg.jp/dbget-bin/www_bget?hsa:3570+hsa:3572">
        <graphics name="IL6R, CD126, HIES5, IL-1Ra, IL-6R, IL-6R-1, IL-6RA, IL6Q, IL6QTL, IL6RA, IL6RQ, gp80..." fgcolor="#000000" bgcolor="#BFFFBF"
             type="rectangle" x="405" y="228" width="46" height="17"/>
    </entry>
    <entry id="82" name="hsa:149233 hsa:3594" type="gene"
        link="https://www.kegg.jp/dbget-bin/www_bget?hsa:149233+hsa:3594">
        <graphics name="IL23R..." fgcolor="#000000" bgcolor="#BFFFBF"
             type="rectangle" x="405" y="268" width="46" height="17"/>
    </entry>
    <entry id="83" name="hsa:6774" type="gene"
        link="https://www.kegg.jp/dbget-bin/www_bget?hsa:6774">
        <graphics name="STAT3, ADMIO, ADMIO1, APRF, HIES" fgcolor="#000000" bgcolor="#BFFFBF"
             type="rectangle" x="712" y="229" width="46" height="17"/>
    </entry>
    <entry id="84" name="hsa:1432 hsa:5600 hsa:5603 hsa:6300" type="gene"
        link="https://www.kegg.jp/dbget-bin/www_bget?hsa:1432+hsa:5600+hsa:5603+hsa:6300">
        <graphics name="MAPK14, CSBP, CSBP1, CSBP2, CSPB1, EXIP, Mxi2, PRKM14, PRKM15, RK, SAPK2A, p38, p38ALPHA..." fgcolor="#000000" bgcolor="#BFFFBF"
             type="rectangle" x="712" y="102" width="46" height="17"/>
    </entry>
    <entry id="85" name="hsa:2475" type="gene"
        link="https://www.kegg.jp/dbget-bin/www_bget?hsa:2475">
        <graphics name="MTOR, FRAP, FRAP1, FRAP2, RAFT1, RAPT1, SKS" fgcolor="#000000" bgcolor="#BFFFBF"
             type="rectangle" x="712" y="131" width="46" height="17"/>
    </entry>
    <entry id="86" name="hsa:7046 hsa:7048" type="gene"
        link="https://www.kegg.jp/dbget-bin/www_bget?hsa:7046+hsa:7048">
        <graphics name="TGFBR1, AAT5, ACVRLK4, ALK-5, ALK5, ESS1, LDS1, LDS1A, LDS2A, MSSE, SKR4, TBR-i, TBRI, TGFR-1, tbetaR-I..." fgcolor="#000000" bgcolor="#BFFFBF"
             type="rectangle" x="405" y="163" width="46" height="17"/>
    </entry>
    <entry id="87" name="hsa:59067" type="gene"
        link="https://www.kegg.jp/dbget-bin/www_bget?hsa:59067">
        <graphics name="IL21, CVID11, IL-21, Za11" fgcolor="#000000" bgcolor="#BFFFBF"
             type="rectangle" x="303" y="195" width="46" height="17"/>
    </entry>
    <entry id="89" name="hsa:3605" type="gene"
        link="https://www.kegg.jp/dbget-bin/www_bget?hsa:3605">
        <graphics name="IL17A, CTLA-8, CTLA8, IL-17, IL-17A, IL17, ILA17" fgcolor="#000000" bgcolor="#BFFFBF"
             type="rectangle" x="1211" y="367" width="46" height="17"/>
    </entry>
    <entry id="90" name="hsa:112744" type="gene"
        link="https://www.kegg.jp/dbget-bin/www_bget?hsa:112744">
        <graphics name="IL17F, CANDF6, IL-17F, ML-1, ML1" fgcolor="#000000" bgcolor="#BFFFBF"
             type="rectangle" x="1265" y="367" width="46" height="17"/>
    </entry>
    <entry id="91" name="hsa:59067" type="gene"
        link="https://www.kegg.jp/dbget-bin/www_bget?hsa:59067">
        <graphics name="IL21, CVID11, IL-21, Za11" fgcolor="#000000" bgcolor="#BFFFBF"
             type="rectangle" x="1211" y="390" width="46" height="17"/>
    </entry>
    <entry id="92" name="hsa:50616" type="gene"
        link="https://www.kegg.jp/dbget-bin/www_bget?hsa:50616">
        <graphics name="IL22, IL-21, IL-22, IL-D110, IL-TIF, ILTIF, TIFIL-23, TIFa, zcyto18" fgcolor="#000000" bgcolor="#BFFFBF"
             type="rectangle" x="1265" y="390" width="46" height="17"/>
    </entry>
    <entry id="93" name="hsa:6097" type="gene"
        link="https://www.kegg.jp/dbget-bin/www_bget?hsa:6097">
        <graphics name="RORC, IMD42, NR1F3, RORG, RZR-GAMMA, RZRG, TOR" fgcolor="#000000" bgcolor="#BFFFBF"
             type="rectangle" x="1235" y="177" width="46" height="17"/>
    </entry>
    <entry id="94" name="hsa:6095" type="gene"
        link="https://www.kegg.jp/dbget-bin/www_bget?hsa:6095">
        <graphics name="RORA, IDDECA, NR1F1, ROR1, ROR2, ROR3, RZR-ALPHA, RZRA" fgcolor="#000000" bgcolor="#BFFFBF"
             type="rectangle" x="1235" y="201" width="46" height="17"/>
    </entry>
    <entry id="101" name="hsa:6097" type="gene"
        link="https://www.kegg.jp/dbget-bin/www_bget?hsa:6097">
        <graphics name="RORC, IMD42, NR1F3, RORG, RZR-GAMMA, RZRG, TOR" fgcolor="#000000" bgcolor="#BFFFBF"
             type="rectangle" x="1058" y="372" width="46" height="17"/>
    </entry>
    <entry id="109" name="hsa:3662" type="gene"
        link="https://www.kegg.jp/dbget-bin/www_bget?hsa:3662">
        <graphics name="IRF4, LSIRF, MUM1, NF-EM5, SHEP8" fgcolor="#000000" bgcolor="#BFFFBF"
             type="rectangle" x="1235" y="107" width="46" height="17"/>
    </entry>
    <entry id="110" name="hsa:3662" type="gene"
        link="https://www.kegg.jp/dbget-bin/www_bget?hsa:3662">
        <graphics name="IRF4, LSIRF, MUM1, NF-EM5, SHEP8" fgcolor="#000000" bgcolor="#BFFFBF"
             type="rectangle" x="1058" y="146" width="46" height="17"/>
    </entry>
    <entry id="117" name="hsa:149233 hsa:3594" type="gene"
        link="https://www.kegg.jp/dbget-bin/www_bget?hsa:149233+hsa:3594">
        <graphics name="IL23R..." fgcolor="#000000" bgcolor="#BFFFBF"
             type="rectangle" x="1235" y="280" width="46" height="17"/>
    </entry>
    <entry id="123" name="hsa:30009" type="gene"
        link="https://www.kegg.jp/dbget-bin/www_bget?hsa:30009">
        <graphics name="TBX21, T-PET, T-bet, TBET, TBLYM" fgcolor="#000000" bgcolor="#BFFFBF"
             type="rectangle" x="1235" y="814" width="46" height="17"/>
    </entry>
    <entry id="125" name="hsa:30009" type="gene"
        link="https://www.kegg.jp/dbget-bin/www_bget?hsa:30009">
        <graphics name="TBX21, T-PET, T-bet, TBET, TBLYM" fgcolor="#000000" bgcolor="#BFFFBF"
             type="rectangle" x="1058" y="772" width="46" height="17"/>
    </entry>
    <entry id="126" name="hsa:861" type="gene"
        link="https://www.kegg.jp/dbget-bin/www_bget?hsa:861">
        <graphics name="RUNX1, AML1, AML1-EVI-1, AMLCR1, CBF2alpha, CBFA2, EVI-1, PEBP2aB, PEBP2alpha" fgcolor="#000000" bgcolor="#BFFFBF"
             type="rectangle" x="1077" y="731" width="46" height="17"/>
    </entry>
    <entry id="130" name="hsa:6097" type="gene"
        link="https://www.kegg.jp/dbget-bin/www_bget?hsa:6097">
        <graphics name="RORC, IMD42, NR1F3, RORG, RZR-GAMMA, RZRG, TOR" fgcolor="#000000" bgcolor="#BFFFBF"
             type="rectangle" x="1235" y="731" width="46" height="17"/>
    </entry>
    <entry id="134" name="hsa:2625" type="gene"
        link="https://www.kegg.jp/dbget-bin/www_bget?hsa:2625">
        <graphics name="GATA3, HDR, HDRS" fgcolor="#000000" bgcolor="#BFFFBF"
             type="rectangle" x="1235" y="655" width="46" height="17"/>
    </entry>
    <entry id="135" name="hsa:2625" type="gene"
        link="https://www.kegg.jp/dbget-bin/www_bget?hsa:2625">
        <graphics name="GATA3, HDR, HDRS" fgcolor="#000000" bgcolor="#BFFFBF"
             type="rectangle" x="1077" y="701" width="46" height="17"/>
    </entry>
    <entry id="140" name="hsa:6097" type="gene"
        link="https://www.kegg.jp/dbget-bin/www_bget?hsa:6097">
        <graphics name="RORC, IMD42, NR1F3, RORG, RZR-GAMMA, RZRG, TOR" fgcolor="#000000" bgcolor="#BFFFBF"
             type="rectangle" x="1077" y="871" width="46" height="17"/>
    </entry>
    <entry id="141" name="hsa:5914" type="gene"
        link="https://www.kegg.jp/dbget-bin/www_bget?hsa:5914">
        <graphics name="RARA, NR1B1, RAR" fgcolor="#000000" bgcolor="#BFFFBF"
             type="rectangle" x="1058" y="1004" width="46" height="17"/>
    </entry>
    <entry id="142" name="hsa:6256 hsa:6257 hsa:6258" type="gene"
        link="https://www.kegg.jp/dbget-bin/www_bget?hsa:6256+hsa:6257+hsa:6258">
        <graphics name="RXRA, NR2B1..." fgcolor="#000000" bgcolor="#BFFFBF"
             type="rectangle" x="1058" y="1021" width="46" height="17"/>
    </entry>
    <entry id="146" name="hsa:50943" type="gene"
        link="https://www.kegg.jp/dbget-bin/www_bget?hsa:50943">
        <graphics name="FOXP3, AIID, DIETER, IPEX, JM2, PIDX, XPID" fgcolor="#000000" bgcolor="#BFFFBF"
             type="rectangle" x="1235" y="978" width="46" height="17"/>
    </entry>
    <entry id="149" name="hsa:3605" type="gene"
        link="https://www.kegg.jp/dbget-bin/www_bget?hsa:3605">
        <graphics name="IL17A, CTLA-8, CTLA8, IL-17, IL-17A, IL17, ILA17" fgcolor="#000000" bgcolor="#BFFFBF"
             type="rectangle" x="1235" y="859" width="46" height="17"/>
    </entry>
    <entry id="150" name="hsa:112744" type="gene"
        link="https://www.kegg.jp/dbget-bin/www_bget?hsa:112744">
        <graphics name="IL17F, CANDF6, IL-17F, ML-1, ML1" fgcolor="#000000" bgcolor="#BFFFBF"
             type="rectangle" x="1287" y="859" width="46" height="17"/>
    </entry>
    <entry id="151" name="hsa:59067" type="gene"
        link="https://www.kegg.jp/dbget-bin/www_bget?hsa:59067">
        <graphics name="IL21, CVID11, IL-21, Za11" fgcolor="#000000" bgcolor="#BFFFBF"
             type="rectangle" x="1235" y="882" width="46" height="17"/>
    </entry>
    <entry id="152" name="hsa:50616" type="gene"
        link="https://www.kegg.jp/dbget-bin/www_bget?hsa:50616">
        <graphics name="IL22, IL-21, IL-22, IL-D110, IL-TIF, ILTIF, TIFIL-23, TIFa, zcyto18" fgcolor="#000000" bgcolor="#BFFFBF"
             type="rectangle" x="1287" y="882" width="46" height="17"/>
    </entry>
    <entry id="153" name="hsa:7040" type="gene"
        link="https://www.kegg.jp/dbget-bin/www_bget?hsa:7040">
        <graphics name="TGFB1, CED, DPD1, IBDIMDE, LAP, TGF-beta1, TGFB, TGFbeta" fgcolor="#000000" bgcolor="#BFFFBF"
             type="rectangle" x="303" y="931" width="46" height="17"/>
    </entry>
    <entry id="154" name="hsa:4087 hsa:4088 hsa:4089" type="gene"
        link="https://www.kegg.jp/dbget-bin/www_bget?hsa:4087+hsa:4088+hsa:4089">
        <graphics name="SMAD2, JV18, JV18-1, MADH2, MADR2, hMAD-2, hSMAD2..." fgcolor="#000000" bgcolor="#BFFFBF"
             type="rectangle" x="712" y="929" width="46" height="17"/>
    </entry>
    <entry id="156" name="hsa:7046 hsa:7048" type="gene"
        link="https://www.kegg.jp/dbget-bin/www_bget?hsa:7046+hsa:7048">
        <graphics name="TGFBR1, AAT5, ACVRLK4, ALK-5, ALK5, ESS1, LDS1, LDS1A, LDS2A, MSSE, SKR4, TBR-i, TBRI, TGFR-1, tbetaR-I..." fgcolor="#000000" bgcolor="#BFFFBF"
             type="rectangle" x="405" y="931" width="46" height="17"/>
    </entry>
    <entry id="159" name="hsa:7040" type="gene"
        link="https://www.kegg.jp/dbget-bin/www_bget?hsa:7040">
        <graphics name="TGFB1, CED, DPD1, IBDIMDE, LAP, TGF-beta1, TGFB, TGFbeta" fgcolor="#000000" bgcolor="#BFFFBF"
             type="rectangle" x="303" y="163" width="46" height="17"/>
    </entry>
    <entry id="162" name="hsa:4087 hsa:4088 hsa:4089" type="gene"
        link="https://www.kegg.jp/dbget-bin/www_bget?hsa:4087+hsa:4088+hsa:4089">
        <graphics name="SMAD2, JV18, JV18-1, MADH2, MADR2, hMAD-2, hSMAD2..." fgcolor="#000000" bgcolor="#BFFFBF"
             type="rectangle" x="712" y="164" width="46" height="17"/>
    </entry>
    <entry id="165" name="hsa:9466" type="gene"
        link="https://www.kegg.jp/dbget-bin/www_bget?hsa:9466">
        <graphics name="IL27RA, CRL1, IL-27RA, IL27R, TCCR, WSX1, zcytor1" fgcolor="#000000" bgcolor="#BFFFBF"
             type="rectangle" x="405" y="765" width="46" height="17"/>
    </entry>
    <entry id="169" name="hsa:50943" type="gene"
        link="https://www.kegg.jp/dbget-bin/www_bget?hsa:50943">
        <graphics name="FOXP3, AIID, DIETER, IPEX, JM2, PIDX, XPID" fgcolor="#000000" bgcolor="#BFFFBF"
             type="rectangle" x="1058" y="911" width="46" height="17"/>
    </entry>
    <entry id="172" name="hsa:861" type="gene"
        link="https://www.kegg.jp/dbget-bin/www_bget?hsa:861">
        <graphics name="RUNX1, AML1, AML1-EVI-1, AMLCR1, CBF2alpha, CBFA2, EVI-1, PEBP2aB, PEBP2alpha" fgcolor="#000000" bgcolor="#BFFFBF"
             type="rectangle" x="1115" y="911" width="46" height="17"/>
    </entry>
    <entry id="174" name="hsa:3553" type="gene"
        link="https://www.kegg.jp/dbget-bin/www_bget?hsa:3553">
        <graphics name="IL1B, IL-1, IL1-BETA, IL1F2, IL1beta" fgcolor="#000000" bgcolor="#BFFFBF"
             type="rectangle" x="303" y="115" width="46" height="17"/>
    </entry>
    <entry id="176" name="hsa:10148 hsa:246778" type="gene"
        link="https://www.kegg.jp/dbget-bin/www_bget?hsa:10148+hsa:246778">
        <graphics name="EBI3, IL-27B, IL27B, IL35B..." fgcolor="#000000" bgcolor="#BFFFBF"
             type="rectangle" x="303" y="765" width="46" height="17"/>
    </entry>
    <entry id="178" name="path:hsa04350" type="map"
        link="https://www.kegg.jp/dbget-bin/www_bget?hsa04350">
        <graphics name="TGF-beta signaling pathway" fgcolor="#000000" bgcolor="#FFFFFF"
             type="roundrectangle" x="549" y="904" width="102" height="34"/>
    </entry>
    <entry id="179" name="hsa:3569" type="gene"
        link="https://www.kegg.jp/dbget-bin/www_bget?hsa:3569">
        <graphics name="IL6, BSF-2, BSF2, CDF, HGF, HSF, IFN-beta-2, IFNB2, IL-6" fgcolor="#000000" bgcolor="#BFFFBF"
             type="rectangle" x="303" y="228" width="46" height="17"/>
    </entry>
    <entry id="181" name="hsa:51561" type="gene"
        link="https://www.kegg.jp/dbget-bin/www_bget?hsa:51561">
        <graphics name="IL23A, IL-23, IL-23A, IL23P19, P19, SGRF" fgcolor="#000000" bgcolor="#BFFFBF"
             type="rectangle" x="303" y="268" width="46" height="17"/>
    </entry>
    <entry id="184" name="hsa:3320 hsa:3326" type="gene"
        link="https://www.kegg.jp/dbget-bin/www_bget?hsa:3320+hsa:3326">
        <graphics name="HSP90AA1, EL52, HEL-S-65p, HSP86, HSP89A, HSP90A, HSP90N, HSPC1, HSPCA, HSPCAL1, HSPCAL4, HSPN, Hsp103, Hsp89, Hsp90, LAP-2, LAP2..." fgcolor="#000000" bgcolor="#BFFFBF"
             type="rectangle" x="712" y="324" width="46" height="17"/>
    </entry>
    <entry id="185" name="hsa:196" type="gene"
        link="https://www.kegg.jp/dbget-bin/www_bget?hsa:196">
        <graphics name="AHR, RP85, bHLHe76" fgcolor="#000000" bgcolor="#BFFFBF"
             type="rectangle" x="712" y="341" width="46" height="17"/>
    </entry>
    <entry id="192" name="path:hsa05321" type="map"
        link="https://www.kegg.jp/dbget-bin/www_bget?hsa05321">
        <graphics name="Inflammatory bowel disease" fgcolor="#000000" bgcolor="#FFFFFF"
             type="roundrectangle" x="1378" y="430" width="102" height="34"/>
    </entry>
    <entry id="193" name="path:hsa05323" type="map"
        link="https://www.kegg.jp/dbget-bin/www_bget?hsa05323">
        <graphics name="Rheumatoid arthritis" fgcolor="#000000" bgcolor="#FFFFFF"
             type="roundrectangle" x="1379" y="469" width="102" height="34"/>
    </entry>
    <entry id="199" name="hsa:916" type="gene"
        link="https://www.kegg.jp/dbget-bin/www_bget?hsa:916">
        <graphics name="CD3E, IMD18, T3E, TCRE" fgcolor="#000000" bgcolor="#BFFFBF"
             type="rectangle" x="405" y="477" width="46" height="17"/>
    </entry>
    <entry id="200" name="hsa:917" type="gene"
        link="https://www.kegg.jp/dbget-bin/www_bget?hsa:917">
        <graphics name="CD3G, CD3-GAMMA, IMD17, T3G" fgcolor="#000000" bgcolor="#BFFFBF"
             type="rectangle" x="405" y="494" width="46" height="17"/>
    </entry>
    <entry id="201" name="hsa:915" type="gene"
        link="https://www.kegg.jp/dbget-bin/www_bget?hsa:915">
        <graphics name="CD3D, CD3-DELTA, IMD19, T3D" fgcolor="#000000" bgcolor="#BFFFBF"
             type="rectangle" x="405" y="556" width="46" height="17"/>
    </entry>
    <entry id="202" name="hsa:916" type="gene"
        link="https://www.kegg.jp/dbget-bin/www_bget?hsa:916">
        <graphics name="CD3E, IMD18, T3E, TCRE" fgcolor="#000000" bgcolor="#BFFFBF"
             type="rectangle" x="405" y="573" width="46" height="17"/>
    </entry>
    <entry id="203" name="hsa:919" type="gene"
        link="https://www.kegg.jp/dbget-bin/www_bget?hsa:919">
        <graphics name="CD247, CD3-ZETA, CD3H, CD3Q, CD3Z, IMD25, T3Z, TCRZ" fgcolor="#000000" bgcolor="#BFFFBF"
             type="rectangle" x="451" y="516" width="46" height="17"/>
    </entry>
    <entry id="204" name="hsa:919" type="gene"
        link="https://www.kegg.jp/dbget-bin/www_bget?hsa:919">
        <graphics name="CD247, CD3-ZETA, CD3H, CD3Q, CD3Z, IMD25, T3Z, TCRZ" fgcolor="#000000" bgcolor="#BFFFBF"
             type="rectangle" x="451" y="533" width="46" height="17"/>
    </entry>
    <entry id="205" name="cpd:C00777" type="compound"
        link="https://www.kegg.jp/dbget-bin/www_bget?C00777">
        <graphics name="C00777" fgcolor="#000000" bgcolor="#FFFFFF"
             type="circle" x="303" y="1012" width="8" height="8"/>
    </entry>
    <entry id="206" name="path:hsa04620" type="map"
        link="https://www.kegg.jp/dbget-bin/www_bget?hsa04620">
        <graphics name="Toll-like receptor signaling pathway" fgcolor="#000000" bgcolor="#FFFFFF"
             type="roundrectangle" x="96" y="195" width="105" height="34"/>
    </entry>
    <entry id="207" name="hsa:6095" type="gene"
        link="https://www.kegg.jp/dbget-bin/www_bget?hsa:6095">
        <graphics name="RORA, IDDECA, NR1F1, ROR1, ROR2, ROR3, RZR-ALPHA, RZRA" fgcolor="#000000" bgcolor="#BFFFBF"
             type="rectangle" x="1058" y="389" width="46" height="17"/>
    </entry>
    <entry id="208" name="hsa:3091" type="gene"
        link="https://www.kegg.jp/dbget-bin/www_bget?hsa:3091">
        <graphics name="HIF1A, HIF-1-alpha, HIF-1A, HIF-1alpha, HIF1, HIF1-ALPHA, MOP1, PASD8, bHLHe78" fgcolor="#000000" bgcolor="#BFFFBF"
             type="rectangle" x="1235" y="254" width="46" height="17"/>
    </entry>
    <entry id="209" name="hsa:3091" type="gene"
        link="https://www.kegg.jp/dbget-bin/www_bget?hsa:3091">
        <graphics name="HIF1A, HIF-1-alpha, HIF-1A, HIF-1alpha, HIF1, HIF1-ALPHA, MOP1, PASD8, bHLHe78" fgcolor="#000000" bgcolor="#BFFFBF"
             type="rectangle" x="1058" y="214" width="46" height="17"/>
    </entry>
    <entry id="215" name="path:hsa04066" type="map"
        link="https://www.kegg.jp/dbget-bin/www_bget?hsa04066">
        <graphics name="HIF-1 signaling pathway" fgcolor="#000000" bgcolor="#FFFFFF"
             type="roundrectangle" x="715" y="268" width="102" height="34"/>
    </entry>
    <entry id="216" name="hsa:3716 hsa:3718" type="gene"
        link="https://www.kegg.jp/dbget-bin/www_bget?hsa:3716+hsa:3718">
        <graphics name="JAK1, AIIDE, JAK1A, JAK1B, JTK3..." fgcolor="#000000" bgcolor="#BFFFBF"
             type="rectangle" x="451" y="186" width="46" height="17"/>
    </entry>
    <entry id="217" name="hsa:3716 hsa:3717" type="gene"
        link="https://www.kegg.jp/dbget-bin/www_bget?hsa:3716+hsa:3717">
        <graphics name="JAK1, AIIDE, JAK1A, JAK1B, JTK3..." fgcolor="#000000" bgcolor="#BFFFBF"
             type="rectangle" x="451" y="218" width="46" height="17"/>
    </entry>
    <entry id="218" name="hsa:3717" type="gene"
        link="https://www.kegg.jp/dbget-bin/www_bget?hsa:3717">
        <graphics name="JAK2, JTK10" fgcolor="#000000" bgcolor="#BFFFBF"
             type="rectangle" x="451" y="253" width="46" height="17"/>
    </entry>
    <entry id="219" name="hsa:7297" type="gene"
        link="https://www.kegg.jp/dbget-bin/www_bget?hsa:7297">
        <graphics name="TYK2, IMD35, JTK1" fgcolor="#000000" bgcolor="#BFFFBF"
             type="rectangle" x="451" y="280" width="46" height="17"/>
    </entry>
    <entry id="220" name="hsa:3716 hsa:3718" type="gene"
        link="https://www.kegg.jp/dbget-bin/www_bget?hsa:3716+hsa:3718">
        <graphics name="JAK1, AIIDE, JAK1A, JAK1B, JTK3..." fgcolor="#000000" bgcolor="#BFFFBF"
             type="rectangle" x="451" y="665" width="46" height="17"/>
    </entry>
    <entry id="221" name="hsa:3716 hsa:3717" type="gene"
        link="https://www.kegg.jp/dbget-bin/www_bget?hsa:3716+hsa:3717">
        <graphics name="JAK1, AIIDE, JAK1A, JAK1B, JTK3..." fgcolor="#000000" bgcolor="#BFFFBF"
             type="rectangle" x="451" y="753" width="46" height="17"/>
    </entry>
    <entry id="222" name="hsa:7297" type="gene"
        link="https://www.kegg.jp/dbget-bin/www_bget?hsa:7297">
        <graphics name="TYK2, IMD35, JTK1" fgcolor="#000000" bgcolor="#BFFFBF"
             type="rectangle" x="451" y="779" width="46" height="17"/>
    </entry>
    <entry id="223" name="hsa:3716 hsa:3717" type="gene"
        link="https://www.kegg.jp/dbget-bin/www_bget?hsa:3716+hsa:3717">
        <graphics name="JAK1, AIIDE, JAK1A, JAK1B, JTK3..." fgcolor="#000000" bgcolor="#BFFFBF"
             type="rectangle" x="451" y="849" width="46" height="17"/>
    </entry>
    <entry id="224" name="hsa:3716 hsa:3718" type="gene"
        link="https://www.kegg.jp/dbget-bin/www_bget?hsa:3716+hsa:3718">
        <graphics name="JAK1, AIIDE, JAK1A, JAK1B, JTK3..." fgcolor="#000000" bgcolor="#BFFFBF"
             type="rectangle" x="451" y="989" width="46" height="17"/>
    </entry>
    <entry id="225" name="undefined" type="group">
        <graphics fgcolor="#000000" bgcolor="#FFFFFF"
             type="rectangle" x="428" y="190" width="92" height="26"/>
        <component id="216"/>
        <component id="80"/>
    </entry>
    <entry id="226" name="undefined" type="group">
        <graphics fgcolor="#000000" bgcolor="#FFFFFF"
             type="rectangle" x="428" y="223" width="92" height="27"/>
        <component id="217"/>
        <component id="81"/>
    </entry>
    <entry id="227" name="undefined" type="group">
        <graphics fgcolor="#000000" bgcolor="#FFFFFF"
             type="rectangle" x="428" y="266" width="92" height="44"/>
        <component id="218"/>
        <component id="219"/>
        <component id="82"/>
    </entry>
    <entry id="228" name="undefined" type="group">
        <graphics fgcolor="#000000" bgcolor="#FFFFFF"
             type="rectangle" x="428" y="659" width="92" height="28"/>
        <component id="220"/>
        <component id="59"/>
    </entry>
    <entry id="229" name="undefined" type="group">
        <graphics fgcolor="#000000" bgcolor="#FFFFFF"
             type="rectangle" x="428" y="766" width="92" height="43"/>
        <component id="165"/>
        <component id="221"/>
        <component id="222"/>
    </entry>
    <entry id="230" name="undefined" type="group">
        <graphics fgcolor="#000000" bgcolor="#FFFFFF"
             type="rectangle" x="428" y="843" width="92" height="28"/>
        <component id="223"/>
        <component id="56"/>
    </entry>
    <entry id="231" name="undefined" type="group">
        <graphics fgcolor="#000000" bgcolor="#FFFFFF"
             type="rectangle" x="428" y="983" width="92" height="28"/>
        <component id="224"/>
        <component id="66"/>
    </entry>
    <entry id="232" name="undefined" type="group">
        <graphics fgcolor="#000000" bgcolor="#FFFFFF"
             type="rectangle" x="428" y="525" width="92" height="113"/>
        <component id="199"/>
        <component id="200"/>
        <component id="201"/>
        <component id="202"/>
        <component id="203"/>
        <component id="204"/>
    </entry>
    <entry id="233" name="undefined" type="group">
        <graphics fgcolor="#000000" bgcolor="#FFFFFF"
             type="rectangle" x="1058" y="380" width="46" height="34"/>
        <component id="101"/>
        <component id="207"/>
    </entry>
    <entry id="234" name="undefined" type="group">
        <graphics fgcolor="#000000" bgcolor="#FFFFFF"
             type="rectangle" x="1058" y="1012" width="46" height="34"/>
        <component id="141"/>
        <component id="142"/>
    </entry>
    <entry id="235" name="undefined" type="group">
        <graphics fgcolor="#000000" bgcolor="#FFFFFF"
             type="rectangle" x="712" y="332" width="46" height="34"/>
        <component id="184"/>
        <component id="185"/>
    </entry>
    <relation entry1="174" entry2="79" type="PPrel">
        <subtype name="activation" value="--&gt;"/>
    </relation>
    <relation entry1="159" entry2="86" type="PPrel">
        <subtype name="activation" value="--&gt;"/>
    </relation>
    <relation entry1="86" entry2="162" type="PPrel">
        <subtype name="activation" value="--&gt;"/>
    </relation>
    <relation entry1="87" entry2="225" type="PPrel">
        <subtype name="activation" value="--&gt;"/>
    </relation>
    <relation entry1="80" entry2="83" type="PPrel">
        <subtype name="activation" value="--&gt;"/>
    </relation>
    <relation entry1="179" entry2="226" type="PPrel">
        <subtype name="activation" value="--&gt;"/>
    </relation>
    <relation entry1="81" entry2="83" type="PPrel">
        <subtype name="activation" value="--&gt;"/>
    </relation>
    <relation entry1="181" entry2="227" type="PPrel">
        <subtype name="activation" value="--&gt;"/>
    </relation>
    <relation entry1="82" entry2="83" type="PPrel">
        <subtype name="activation" value="--&gt;"/>
    </relation>
    <relation entry1="51" entry2="13" type="PPrel">
        <subtype name="activation" value="--&gt;"/>
    </relation>
    <relation entry1="13" entry2="37" type="PPrel">
        <subtype name="activation" value="--&gt;"/>
    </relation>
    <relation entry1="37" entry2="44" type="PPrel">
        <subtype name="activation" value="--&gt;"/>
    </relation>
    <relation entry1="44" entry2="45" type="PCrel">
        <subtype name="activation" value="--&gt;"/>
    </relation>
    <relation entry1="44" entry2="6" type="PCrel">
        <subtype name="activation" value="--&gt;"/>
    </relation>
    <relation entry1="6" entry2="10" type="PCrel">
        <subtype name="activation" value="--&gt;"/>
    </relation>
    <relation entry1="32" entry2="12" type="PCrel">
        <subtype name="activation" value="--&gt;"/>
    </relation>
    <relation entry1="58" entry2="228" type="PPrel">
        <subtype name="activation" value="--&gt;"/>
    </relation>
    <relation entry1="59" entry2="60" type="PPrel">
        <subtype name="activation" value="--&gt;"/>
    </relation>
    <relation entry1="176" entry2="229" type="PPrel">
        <subtype name="activation" value="--&gt;"/>
    </relation>
    <relation entry1="165" entry2="57" type="PPrel">
        <subtype name="activation" value="--&gt;"/>
    </relation>
    <relation entry1="55" entry2="230" type="PPrel">
        <subtype name="activation" value="--&gt;"/>
    </relation>
    <relation entry1="56" entry2="57" type="PPrel">
        <subtype name="activation" value="--&gt;"/>
    </relation>
    <relation entry1="153" entry2="156" type="PPrel">
        <subtype name="activation" value="--&gt;"/>
    </relation>
    <relation entry1="156" entry2="154" type="PPrel">
        <subtype name="activation" value="--&gt;"/>
    </relation>
    <relation entry1="65" entry2="231" type="PPrel">
        <subtype name="activation" value="--&gt;"/>
    </relation>
    <relation entry1="66" entry2="69" type="PPrel">
        <subtype name="activation" value="--&gt;"/>
    </relation>
    <relation entry1="50" entry2="51" type="PPrel">
        <subtype name="binding/association" value="---"/>
    </relation>
    <relation entry1="232" entry2="13" type="PPrel">
        <subtype name="binding/association" value="---"/>
    </relation>
    <relation entry1="84" entry2="109" type="GErel">
        <subtype name="expression" value="--&gt;"/>
        <subtype name="indirect effect" value="..&gt;"/>
    </relation>
    <relation entry1="84" entry2="93" type="GErel">
        <subtype name="expression" value="--&gt;"/>
        <subtype name="indirect effect" value="..&gt;"/>
    </relation>
    <relation entry1="84" entry2="94" type="GErel">
        <subtype name="expression" value="--&gt;"/>
        <subtype name="indirect effect" value="..&gt;"/>
    </relation>
    <relation entry1="85" entry2="109" type="GErel">
        <subtype name="expression" value="--&gt;"/>
        <subtype name="indirect effect" value="..&gt;"/>
    </relation>
    <relation entry1="85" entry2="93" type="GErel">
        <subtype name="expression" value="--&gt;"/>
        <subtype name="indirect effect" value="..&gt;"/>
    </relation>
    <relation entry1="85" entry2="94" type="GErel">
        <subtype name="expression" value="--&gt;"/>
        <subtype name="indirect effect" value="..&gt;"/>
    </relation>
    <relation entry1="162" entry2="93" type="GErel">
        <subtype name="expression" value="--&gt;"/>
    </relation>
    <relation entry1="162" entry2="94" type="GErel">
        <subtype name="expression" value="--&gt;"/>
    </relation>
    <relation entry1="162" entry2="117" type="GErel">
        <subtype name="expression" value="--&gt;"/>
    </relation>
    <relation entry1="83" entry2="93" type="GErel">
        <subtype name="expression" value="--&gt;"/>
    </relation>
    <relation entry1="83" entry2="94" type="GErel">
        <subtype name="expression" value="--&gt;"/>
    </relation>
    <relation entry1="83" entry2="208" type="GErel">
        <subtype name="expression" value="--&gt;"/>
    </relation>
    <relation entry1="83" entry2="117" type="GErel">
        <subtype name="expression" value="--&gt;"/>
    </relation>
    <relation entry1="83" entry2="89" type="GErel">
        <subtype name="expression" value="--&gt;"/>
    </relation>
    <relation entry1="83" entry2="90" type="GErel">
        <subtype name="expression" value="--&gt;"/>
    </relation>
    <relation entry1="83" entry2="91" type="GErel">
        <subtype name="expression" value="--&gt;"/>
    </relation>
    <relation entry1="83" entry2="92" type="GErel">
        <subtype name="expression" value="--&gt;"/>
    </relation>
    <relation entry1="233" entry2="89" type="GErel">
        <subtype name="expression" value="--&gt;"/>
    </relation>
    <relation entry1="233" entry2="90" type="GErel">
        <subtype name="expression" value="--&gt;"/>
    </relation>
    <relation entry1="233" entry2="91" type="GErel">
        <subtype name="expression" value="--&gt;"/>
    </relation>
    <relation entry1="233" entry2="92" type="GErel">
        <subtype name="expression" value="--&gt;"/>
    </relation>
    <relation entry1="11" entry2="89" type="GErel">
        <subtype name="expression" value="--&gt;"/>
    </relation>
    <relation entry1="11" entry2="90" type="GErel">
        <subtype name="expression" value="--&gt;"/>
    </relation>
    <relation entry1="11" entry2="91" type="GErel">
        <subtype name="expression" value="--&gt;"/>
    </relation>
    <relation entry1="11" entry2="92" type="GErel">
        <subtype name="expression" value="--&gt;"/>
    </relation>
    <relation entry1="60" entry2="134" type="GErel">
        <subtype name="expression" value="--&gt;"/>
    </relation>
    <relation entry1="57" entry2="123" type="GErel">
        <subtype name="expression" value="--&gt;"/>
    </relation>
    <relation entry1="126" entry2="130" type="GErel">
        <subtype name="expression" value="--&gt;"/>
    </relation>
    <relation entry1="140" entry2="149" type="GErel">
        <subtype name="expression" value="--&gt;"/>
    </relation>
    <relation entry1="140" entry2="150" type="GErel">
        <subtype name="expression" value="--&gt;"/>
    </relation>
    <relation entry1="140" entry2="151" type="GErel">
        <subtype name="expression" value="--&gt;"/>
    </relation>
    <relation entry1="140" entry2="152" type="GErel">
        <subtype name="expression" value="--&gt;"/>
    </relation>
    <relation entry1="154" entry2="146" type="GErel">
        <subtype name="expression" value="--&gt;"/>
    </relation>
    <relation entry1="69" entry2="146" type="GErel">
        <subtype name="expression" value="--&gt;"/>
    </relation>
    <relation entry1="234" entry2="146" type="GErel">
        <subtype name="expression" value="--&gt;"/>
    </relation>
    <relation entry1="169" entry2="172" type="PPrel">
        <subtype name="binding/association" value="---"/>
    </relation>
    <relation entry1="9" entry2="7" type="PPrel">
        <subtype name="activation" value="--&gt;"/>
        <subtype name="phosphorylation" value="+p"/>
    </relation>
    <relation entry1="24" entry2="38" type="PPrel">
        <subtype name="activation" value="--&gt;"/>
        <subtype name="phosphorylation" value="+p"/>
    </relation>
    <relation entry1="28" entry2="36" type="PPrel">
        <subtype name="activation" value="--&gt;"/>
        <subtype name="phosphorylation" value="+p"/>
    </relation>
    <relation entry1="35" entry2="36" type="PPrel">
        <subtype name="activation" value="--&gt;"/>
        <subtype name="phosphorylation" value="+p"/>
    </relation>
    <relation entry1="12" entry2="11" type="PPrel">
        <subtype name="activation" value="--&gt;"/>
        <subtype name="dephosphorylation" value="-p"/>
    </relation>
    <relation entry1="37" entry2="24" type="PPrel">
        <subtype name="activation" value="--&gt;"/>
        <subtype name="indirect effect" value="..&gt;"/>
    </relation>
    <relation entry1="37" entry2="28" type="PPrel">
        <subtype name="activation" value="--&gt;"/>
        <subtype name="indirect effect" value="..&gt;"/>
    </relation>
    <relation entry1="37" entry2="35" type="PPrel">
        <subtype name="activation" value="--&gt;"/>
        <subtype name="indirect effect" value="..&gt;"/>
    </relation>
    <relation entry1="79" entry2="84" type="PPrel">
        <subtype name="activation" value="--&gt;"/>
        <subtype name="indirect effect" value="..&gt;"/>
    </relation>
    <relation entry1="79" entry2="85" type="PPrel">
        <subtype name="activation" value="--&gt;"/>
        <subtype name="indirect effect" value="..&gt;"/>
    </relation>
    <relation entry1="235" entry2="89" type="PPrel">
        <subtype name="activation" value="--&gt;"/>
        <subtype name="indirect effect" value="..&gt;"/>
    </relation>
    <relation entry1="235" entry2="90" type="PPrel">
        <subtype name="activation" value="--&gt;"/>
        <subtype name="indirect effect" value="..&gt;"/>
    </relation>
    <relation entry1="235" entry2="91" type="PPrel">
        <subtype name="activation" value="--&gt;"/>
        <subtype name="indirect effect" value="..&gt;"/>
    </relation>
    <relation entry1="235" entry2="92" type="PPrel">
        <subtype name="activation" value="--&gt;"/>
        <subtype name="indirect effect" value="..&gt;"/>
    </relation>
    <relation entry1="169" entry2="140" type="PPrel">
        <subtype name="inhibition" value="--|"/>
    </relation>
    <relation entry1="135" entry2="130" type="GErel">
        <subtype name="repression" value="--|"/>
    </relation>
    <relation entry1="125" entry2="126" type="PPrel">
        <subtype name="inhibition" value="--|"/>
    </relation>
    <relation entry1="205" entry2="234" type="PCrel">
        <subtype name="activation" value="--&gt;"/>
        <subtype name="indirect effect" value="..&gt;"/>
    </relation>
</pathway>
