# Supplementary material for: Mechanism of gene network in the treatment of intracerebral hemorrhage by natural plant drugs in Lutong granules
Source: PLoS One. 2022 Nov 28;17(11):e0274639. doi: 10.1371/journal.pone.0274639 (PMC9704616; doi:10.1371/journal.pone.0274639)
Supplement: S1 Data — (ZIP) [file pone.0274639.s001.zip › minimal data/GO+KEGG/R.KEGG/hsa04660.xml]

<?xml version="1.0"?>
<!DOCTYPE pathway SYSTEM "https://www.kegg.jp/kegg/xml/KGML_v0.7.2_.dtd">
<!-- Creation date: Jul 7, 2021 09:22:07 +0900 (GMT+9) -->
<pathway name="path:hsa04660" org="hsa" number="04660"
         title="T cell receptor signaling pathway"
         image="https://www.kegg.jp/kegg/pathway/hsa/hsa04660.png"
         link="https://www.kegg.jp/kegg-bin/show_pathway?hsa04660">
    <entry id="5" name="cpd:C05981" type="compound"
        link="https://www.kegg.jp/dbget-bin/www_bget?C05981">
        <graphics name="C05981" fgcolor="#000000" bgcolor="#FFFFFF"
             type="circle" x="319" y="866" width="8" height="8"/>
    </entry>
    <entry id="6" name="cpd:C00165" type="compound"
        link="https://www.kegg.jp/dbget-bin/www_bget?C00165">
        <graphics name="C00165" fgcolor="#000000" bgcolor="#FFFFFF"
             type="circle" x="327" y="788" width="8" height="8"/>
    </entry>
    <entry id="7" name="cpd:C00076" type="compound"
        link="https://www.kegg.jp/dbget-bin/www_bget?C00076">
        <graphics name="C00076" fgcolor="#000000" bgcolor="#FFFFFF"
             type="circle" x="452" y="575" width="8" height="8"/>
    </entry>
    <entry id="8" name="cpd:C01245" type="compound"
        link="https://www.kegg.jp/dbget-bin/www_bget?C01245">
        <graphics name="C01245" fgcolor="#000000" bgcolor="#FFFFFF"
             type="circle" x="375" y="575" width="8" height="8"/>
    </entry>
    <entry id="9" name="hsa:1019" type="gene"
        link="https://www.kegg.jp/dbget-bin/www_bget?hsa:1019">
        <graphics name="CDK4, CMM3, PSK-J3" fgcolor="#000000" bgcolor="#BFFFBF"
             type="rectangle" x="1140" y="733" width="46" height="17"/>
    </entry>
    <entry id="10" name="hsa:7124" type="gene"
        link="https://www.kegg.jp/dbget-bin/www_bget?hsa:7124">
        <graphics name="TNF, DIF, TNF-alpha, TNFA, TNFSF2, TNLG1F" fgcolor="#000000" bgcolor="#BFFFBF"
             type="rectangle" x="1140" y="699" width="46" height="17"/>
    </entry>
    <entry id="11" name="hsa:1437" type="gene"
        link="https://www.kegg.jp/dbget-bin/www_bget?hsa:1437">
        <graphics name="CSF2, CSF, GMCSF" fgcolor="#000000" bgcolor="#BFFFBF"
             type="rectangle" x="1140" y="678" width="46" height="17"/>
    </entry>
    <entry id="12" name="hsa:3458" type="gene"
        link="https://www.kegg.jp/dbget-bin/www_bget?hsa:3458">
        <graphics name="IFNG, IFG, IFI, IMD69" fgcolor="#000000" bgcolor="#BFFFBF"
             type="rectangle" x="1140" y="657" width="46" height="17"/>
    </entry>
    <entry id="13" name="hsa:3586" type="gene"
        link="https://www.kegg.jp/dbget-bin/www_bget?hsa:3586">
        <graphics name="IL10, CSIF, GVHDS, IL-10, IL10A, TGIF" fgcolor="#000000" bgcolor="#BFFFBF"
             type="rectangle" x="1140" y="636" width="46" height="17"/>
    </entry>
    <entry id="14" name="hsa:3567" type="gene"
        link="https://www.kegg.jp/dbget-bin/www_bget?hsa:3567">
        <graphics name="IL5, EDF, IL-5, TRF" fgcolor="#000000" bgcolor="#BFFFBF"
             type="rectangle" x="1140" y="615" width="46" height="17"/>
    </entry>
    <entry id="15" name="hsa:3565" type="gene"
        link="https://www.kegg.jp/dbget-bin/www_bget?hsa:3565">
        <graphics name="IL4, BCGF-1, BCGF1, BSF-1, BSF1, IL-4" fgcolor="#000000" bgcolor="#BFFFBF"
             type="rectangle" x="1140" y="594" width="46" height="17"/>
    </entry>
    <entry id="16" name="hsa:3558" type="gene"
        link="https://www.kegg.jp/dbget-bin/www_bget?hsa:3558">
        <graphics name="IL2, IL-2, TCGF, lymphokine" fgcolor="#000000" bgcolor="#BFFFBF"
             type="rectangle" x="1140" y="573" width="45" height="17"/>
    </entry>
    <entry id="17" name="hsa:4792 hsa:4793 hsa:4794" type="gene"
        link="https://www.kegg.jp/dbget-bin/www_bget?hsa:4792+hsa:4793+hsa:4794">
        <graphics name="NFKBIA, EDAID2, IKBA, MAD-3, NFKBI..." fgcolor="#000000" bgcolor="#BFFFBF"
             type="rectangle" x="828" y="815" width="46" height="17"/>
    </entry>
    <entry id="18" name="hsa:4790 hsa:5970" type="gene"
        link="https://www.kegg.jp/dbget-bin/www_bget?hsa:4790+hsa:5970">
        <graphics name="NFKB1, CVID12, EBP-1, KBF1, NF-kB, NF-kB1, NF-kappa-B1, NF-kappaB, NF-kappabeta, NFKB-p105, NFKB-p50, NFkappaB..." fgcolor="#000000" bgcolor="#BFFFBF"
             type="rectangle" x="828" y="784" width="46" height="17"/>
    </entry>
    <entry id="19" name="hsa:3551" type="gene"
        link="https://www.kegg.jp/dbget-bin/www_bget?hsa:3551">
        <graphics name="IKBKB, IKK-beta, IKK2, IKKB, IMD15, IMD15A, IMD15B, NFKBIKB" fgcolor="#000000" bgcolor="#BFFFBF"
             type="rectangle" x="651" y="815" width="46" height="17"/>
    </entry>
    <entry id="20" name="hsa:8517" type="gene"
        link="https://www.kegg.jp/dbget-bin/www_bget?hsa:8517">
        <graphics name="IKBKG, AMCBX1, EDAID1, FIP-3, FIP3, Fip3p, IKK-gamma, IKKAP1, IKKG, IMD33, IP, IP1, IP2, IPD2, NEMO, ZC2HC9" fgcolor="#000000" bgcolor="#BFFFBF"
             type="rectangle" x="651" y="832" width="46" height="17"/>
    </entry>
    <entry id="21" name="hsa:1147" type="gene"
        link="https://www.kegg.jp/dbget-bin/www_bget?hsa:1147">
        <graphics name="CHUK, IKBKA, IKK-alpha, IKK1, IKKA, NFKBIKA, TCF16" fgcolor="#000000" bgcolor="#BFFFBF"
             type="rectangle" x="651" y="849" width="46" height="17"/>
    </entry>
    <entry id="22" name="hsa:9020" type="gene"
        link="https://www.kegg.jp/dbget-bin/www_bget?hsa:9020">
        <graphics name="MAP3K14, FTDCR1B, HS, HSNIK, NIK" fgcolor="#000000" bgcolor="#BFFFBF"
             type="rectangle" x="582" y="867" width="46" height="17"/>
    </entry>
    <entry id="23" name="hsa:1326" type="gene"
        link="https://www.kegg.jp/dbget-bin/www_bget?hsa:1326">
        <graphics name="MAP3K8, AURA2, COT, EST, ESTF, MEKK8, TPL2, Tpl-2, c-COT" fgcolor="#000000" bgcolor="#BFFFBF"
             type="rectangle" x="507" y="867" width="46" height="17"/>
    </entry>
    <entry id="24" name="hsa:10000 hsa:207 hsa:208" type="gene"
        link="https://www.kegg.jp/dbget-bin/www_bget?hsa:10000+hsa:207+hsa:208">
        <graphics name="AKT3, MPPH, MPPH2, PKB-GAMMA, PKBG, PRKBG, RAC-PK-gamma, RAC-gamma, STK-2..." fgcolor="#000000" bgcolor="#BFFFBF"
             type="rectangle" x="432" y="867" width="46" height="17"/>
    </entry>
    <entry id="25" name="hsa:10892" type="gene"
        link="https://www.kegg.jp/dbget-bin/www_bget?hsa:10892">
        <graphics name="MALT1, IMD12, MLT, MLT1, PCASP1" fgcolor="#000000" bgcolor="#BFFFBF"
             type="rectangle" x="524" y="822" width="46" height="17"/>
    </entry>
    <entry id="26" name="hsa:8915" type="gene"
        link="https://www.kegg.jp/dbget-bin/www_bget?hsa:8915">
        <graphics name="BCL10, CARMEN, CIPER, CLAP, IMD37, c-E10, mE10" fgcolor="#000000" bgcolor="#BFFFBF"
             type="rectangle" x="524" y="805" width="46" height="17"/>
    </entry>
    <entry id="27" name="hsa:84433" type="gene"
        link="https://www.kegg.jp/dbget-bin/www_bget?hsa:84433">
        <graphics name="CARD11, BENTA, BIMP3, CARMA1, IMD11, IMD11A, PPBL" fgcolor="#000000" bgcolor="#BFFFBF"
             type="rectangle" x="524" y="788" width="46" height="17"/>
    </entry>
    <entry id="28" name="hsa:5588" type="gene"
        link="https://www.kegg.jp/dbget-bin/www_bget?hsa:5588">
        <graphics name="PRKCQ, PRKCT, nPKC-theta" fgcolor="#000000" bgcolor="#BFFFBF"
             type="rectangle" x="412" y="788" width="46" height="17"/>
    </entry>
    <entry id="29" name="hsa:5170" type="gene"
        link="https://www.kegg.jp/dbget-bin/www_bget?hsa:5170">
        <graphics name="PDPK1, PDK1, PDPK2, PDPK2P, PRO0461" fgcolor="#000000" bgcolor="#BFFFBF"
             type="rectangle" x="379" y="904" width="46" height="17"/>
    </entry>
    <entry id="30" name="hsa:2885" type="gene"
        link="https://www.kegg.jp/dbget-bin/www_bget?hsa:2885">
        <graphics name="GRB2, ASH, EGFRBP-GRB2, Grb3-3, MST084, MSTP084, NCKAP2" fgcolor="#000000" bgcolor="#BFFFBF"
             type="rectangle" x="255" y="917" width="46" height="17"/>
    </entry>
    <entry id="31" name="hsa:5290 hsa:5291 hsa:5293 hsa:5295 hsa:5296 hsa:8503" type="gene"
        link="https://www.kegg.jp/dbget-bin/www_bget?hsa:5290+hsa:5291+hsa:5293+hsa:5295+hsa:5296+hsa:8503">
        <graphics name="PIK3CA, CLAPO, CLOVE, CWS5, MCAP, MCM, MCMTC, PI3K, PI3K-alpha, p110-alpha..." fgcolor="#000000" bgcolor="#BFFFBF"
             type="rectangle" x="255" y="867" width="46" height="17"/>
    </entry>
    <entry id="32" name="hsa:940" type="gene"
        link="https://www.kegg.jp/dbget-bin/www_bget?hsa:940">
        <graphics name="CD28, Tp44" fgcolor="#000000" bgcolor="#BFFFBF"
             type="rectangle" x="162" y="881" width="46" height="17"/>
    </entry>
    <entry id="33" name="hsa:29851" type="gene"
        link="https://www.kegg.jp/dbget-bin/www_bget?hsa:29851">
        <graphics name="ICOS, AILIM, CD278, CVID1" fgcolor="#000000" bgcolor="#BFFFBF"
             type="rectangle" x="162" y="854" width="46" height="17"/>
    </entry>
    <entry id="34" name="hsa:959" type="gene"
        link="https://www.kegg.jp/dbget-bin/www_bget?hsa:959">
        <graphics name="CD40LG, CD154, CD40L, HIGM1, IGM, IMD3, T-BAM, TNFSF5, TRAP, gp39, hCD40L" fgcolor="#000000" bgcolor="#BFFFBF"
             type="rectangle" x="162" y="796" width="46" height="17"/>
    </entry>
    <entry id="35" name="hsa:6654 hsa:6655" type="gene"
        link="https://www.kegg.jp/dbget-bin/www_bget?hsa:6654+hsa:6655">
        <graphics name="SOS1, GF1, GGF1, GINGF, HGF, NS4, SOS-1..." fgcolor="#000000" bgcolor="#BFFFBF"
             type="rectangle" x="229" y="639" width="46" height="17"/>
    </entry>
    <entry id="36" name="hsa:10125" type="gene"
        link="https://www.kegg.jp/dbget-bin/www_bget?hsa:10125">
        <graphics name="RASGRP1, CALDAG-GEFI, CALDAG-GEFII, IMD64, RASGRP" fgcolor="#000000" bgcolor="#BFFFBF"
             type="rectangle" x="411" y="639" width="46" height="17"/>
    </entry>
    <entry id="37" name="hsa:3265 hsa:3845 hsa:4893" type="gene"
        link="https://www.kegg.jp/dbget-bin/www_bget?hsa:3265+hsa:3845+hsa:4893">
        <graphics name="HRAS, C-BAS/HAS, C-H-RAS, C-HA-RAS1, CTLO, H-RASIDX, HAMSV, HRAS1, RASH1, p21ras..." fgcolor="#000000" bgcolor="#BFFFBF"
             type="rectangle" x="483" y="639" width="46" height="17"/>
    </entry>
    <entry id="38" name="hsa:2353 hsa:3725" type="gene"
        link="https://www.kegg.jp/dbget-bin/www_bget?hsa:2353+hsa:3725">
        <graphics name="FOS, AP-1, C-FOS, p55..." fgcolor="#000000" bgcolor="#BFFFBF"
             type="rectangle" x="925" y="639" width="46" height="17"/>
    </entry>
    <entry id="39" name="hsa:4772 hsa:4773 hsa:4775" type="gene"
        link="https://www.kegg.jp/dbget-bin/www_bget?hsa:4772+hsa:4773+hsa:4775">
        <graphics name="NFATC1, NF-ATC, NF-ATc1.2, NFAT2, NFATc..." fgcolor="#000000" bgcolor="#BFFFBF"
             type="rectangle" x="827" y="575" width="46" height="17"/>
    </entry>
    <entry id="40" name="hsa:5530 hsa:5532 hsa:5533 hsa:5534 hsa:5535" type="gene"
        link="https://www.kegg.jp/dbget-bin/www_bget?hsa:5530+hsa:5532+hsa:5533+hsa:5534+hsa:5535">
        <graphics name="PPP3CA, ACCIID, CALN, CALNA, CALNA1, CCN1, CNA1, DEE91, IECEE, IECEE1, PPP2B..." fgcolor="#000000" bgcolor="#BFFFBF"
             type="rectangle" x="556" y="575" width="46" height="17"/>
    </entry>
    <entry id="41" name="hsa:3702 hsa:7006" type="gene"
        link="https://www.kegg.jp/dbget-bin/www_bget?hsa:3702+hsa:7006">
        <graphics name="ITK, EMT, LPFS1, LYK, PSCTK2..." fgcolor="#000000" bgcolor="#BFFFBF"
             type="rectangle" x="373" y="544" width="46" height="17"/>
    </entry>
    <entry id="42" name="hsa:5335" type="gene"
        link="https://www.kegg.jp/dbget-bin/www_bget?hsa:5335">
        <graphics name="PLCG1, NCKAP3, PLC-II, PLC1, PLC148, PLCgamma1" fgcolor="#000000" bgcolor="#BFFFBF"
             type="rectangle" x="283" y="575" width="46" height="17"/>
    </entry>
    <entry id="43" name="hsa:2885" type="gene"
        link="https://www.kegg.jp/dbget-bin/www_bget?hsa:2885">
        <graphics name="GRB2, ASH, EGFRBP-GRB2, Grb3-3, MST084, MSTP084, NCKAP2" fgcolor="#000000" bgcolor="#BFFFBF"
             type="rectangle" x="208" y="559" width="46" height="17"/>
    </entry>
    <entry id="44" name="hsa:27040" type="gene"
        link="https://www.kegg.jp/dbget-bin/www_bget?hsa:27040">
        <graphics name="LAT, IMD52, LAT1, pp36" fgcolor="#000000" bgcolor="#BFFFBF"
             type="rectangle" x="221" y="443" width="46" height="17"/>
    </entry>
    <entry id="45" name="hsa:9402" type="gene"
        link="https://www.kegg.jp/dbget-bin/www_bget?hsa:9402">
        <graphics name="GRAP2, GADS, GRAP-2, GRB2L, GRBLG, GRID, GRPL, GrbX, Grf40, Mona, P38" fgcolor="#000000" bgcolor="#BFFFBF"
             type="rectangle" x="282" y="423" width="46" height="17"/>
    </entry>
    <entry id="46" name="hsa:10451 hsa:7409 hsa:7410" type="gene"
        link="https://www.kegg.jp/dbget-bin/www_bget?hsa:10451+hsa:7409+hsa:7410">
        <graphics name="VAV3..." fgcolor="#000000" bgcolor="#BFFFBF"
             type="rectangle" x="411" y="466" width="46" height="17"/>
    </entry>
    <entry id="47" name="hsa:387 hsa:998" type="gene"
        link="https://www.kegg.jp/dbget-bin/www_bget?hsa:387+hsa:998">
        <graphics name="RHOA, ARH12, ARHA, EDFAOB, RHO12, RHOH12..." fgcolor="#000000" bgcolor="#BFFFBF"
             type="rectangle" x="498" y="466" width="46" height="17"/>
    </entry>
    <entry id="48" name="hsa:10298 hsa:106821730 hsa:5058 hsa:5062 hsa:5063 hsa:56924 hsa:57144" type="gene"
        link="https://www.kegg.jp/dbget-bin/www_bget?hsa:10298+hsa:106821730+hsa:5058+hsa:5062+hsa:5063+hsa:56924+hsa:57144">
        <graphics name="PAK4..." fgcolor="#000000" bgcolor="#BFFFBF"
             type="rectangle" x="498" y="397" width="46" height="17"/>
    </entry>
    <entry id="49" name="hsa:4690 hsa:8440" type="gene"
        link="https://www.kegg.jp/dbget-bin/www_bget?hsa:4690+hsa:8440">
        <graphics name="NCK1, NCK, NCKalpha, nck-1..." fgcolor="#000000" bgcolor="#BFFFBF"
             type="rectangle" x="396" y="397" width="46" height="17"/>
    </entry>
    <entry id="50" name="hsa:3937" type="gene"
        link="https://www.kegg.jp/dbget-bin/www_bget?hsa:3937">
        <graphics name="LCP2, SLP-76, SLP76" fgcolor="#000000" bgcolor="#BFFFBF"
             type="rectangle" x="334" y="397" width="46" height="17"/>
    </entry>
    <entry id="51" name="hsa:7535" type="gene"
        link="https://www.kegg.jp/dbget-bin/www_bget?hsa:7535">
        <graphics name="ZAP70, ADMIO2, IMD48, SRK, STCD, STD, TZK, ZAP-70" fgcolor="#000000" bgcolor="#BFFFBF"
             type="rectangle" x="294" y="353" width="46" height="17"/>
    </entry>
    <entry id="52" name="hsa:916" type="gene"
        link="https://www.kegg.jp/dbget-bin/www_bget?hsa:916">
        <graphics name="CD3E, IMD18, T3E, TCRE" fgcolor="#000000" bgcolor="#BFFFBF"
             type="rectangle" x="162" y="399" width="46" height="17"/>
    </entry>
    <entry id="53" name="hsa:915" type="gene"
        link="https://www.kegg.jp/dbget-bin/www_bget?hsa:915">
        <graphics name="CD3D, CD3-DELTA, IMD19, T3D" fgcolor="#000000" bgcolor="#BFFFBF"
             type="rectangle" x="162" y="382" width="46" height="17"/>
    </entry>
    <entry id="54" name="ko:K10785" type="ortholog"
        link="https://www.kegg.jp/dbget-bin/www_bget?K10785">
        <graphics name="K10785" fgcolor="#000000" bgcolor="#FFFFFF"
             type="rectangle" x="162" y="361" width="46" height="17"/>
    </entry>
    <entry id="55" name="ko:K10784" type="ortholog"
        link="https://www.kegg.jp/dbget-bin/www_bget?K10784">
        <graphics name="K10784" fgcolor="#000000" bgcolor="#FFFFFF"
             type="rectangle" x="162" y="344" width="46" height="17"/>
    </entry>
    <entry id="56" name="hsa:919" type="gene"
        link="https://www.kegg.jp/dbget-bin/www_bget?hsa:919">
        <graphics name="CD247, CD3-ZETA, CD3H, CD3Q, CD3Z, IMD25, T3Z, TCRZ" fgcolor="#000000" bgcolor="#BFFFBF"
             type="rectangle" x="210" y="361" width="46" height="17"/>
    </entry>
    <entry id="57" name="hsa:919" type="gene"
        link="https://www.kegg.jp/dbget-bin/www_bget?hsa:919">
        <graphics name="CD247, CD3-ZETA, CD3H, CD3Q, CD3Z, IMD25, T3Z, TCRZ" fgcolor="#000000" bgcolor="#BFFFBF"
             type="rectangle" x="210" y="344" width="46" height="17"/>
    </entry>
    <entry id="58" name="hsa:2534" type="gene"
        link="https://www.kegg.jp/dbget-bin/www_bget?hsa:2534">
        <graphics name="FYN, SLK, SYN, p59-FYN" fgcolor="#000000" bgcolor="#BFFFBF"
             type="rectangle" x="243" y="308" width="46" height="17"/>
    </entry>
    <entry id="59" name="hsa:917" type="gene"
        link="https://www.kegg.jp/dbget-bin/www_bget?hsa:917">
        <graphics name="CD3G, CD3-GAMMA, IMD17, T3G" fgcolor="#000000" bgcolor="#BFFFBF"
             type="rectangle" x="162" y="323" width="46" height="17"/>
    </entry>
    <entry id="60" name="hsa:916" type="gene"
        link="https://www.kegg.jp/dbget-bin/www_bget?hsa:916">
        <graphics name="CD3E, IMD18, T3E, TCRE" fgcolor="#000000" bgcolor="#BFFFBF"
             type="rectangle" x="162" y="306" width="46" height="17"/>
    </entry>
    <entry id="61" name="hsa:920 hsa:925 hsa:926 hsa:927" type="gene"
        link="https://www.kegg.jp/dbget-bin/www_bget?hsa:920+hsa:925+hsa:926+hsa:927">
        <graphics name="CD4, CD4mut, IMD79, OKT4D..." fgcolor="#000000" bgcolor="#BFFFBF"
             type="rectangle" x="162" y="254" width="46" height="17"/>
    </entry>
    <entry id="62" name="hsa:868" type="gene"
        link="https://www.kegg.jp/dbget-bin/www_bget?hsa:868">
        <graphics name="CBLB, Cbl-b, Nbla00127, RNF56" fgcolor="#000000" bgcolor="#BFFFBF"
             type="rectangle" x="373" y="257" width="46" height="17"/>
    </entry>
    <entry id="63" name="hsa:3932" type="gene"
        link="https://www.kegg.jp/dbget-bin/www_bget?hsa:3932">
        <graphics name="LCK, IMD22, LSK, YT16, p56lck, pp58lck" fgcolor="#000000" bgcolor="#BFFFBF"
             type="rectangle" x="243" y="254" width="46" height="17"/>
    </entry>
    <entry id="64" name="hsa:5788" type="gene"
        link="https://www.kegg.jp/dbget-bin/www_bget?hsa:5788">
        <graphics name="PTPRC, B220, CD45, CD45R, GP180, L-CA, LCA, LY5, T200" fgcolor="#000000" bgcolor="#BFFFBF"
             type="rectangle" x="162" y="203" width="46" height="17"/>
    </entry>
    <entry id="65" name="hsa:5777" type="gene"
        link="https://www.kegg.jp/dbget-bin/www_bget?hsa:5777">
        <graphics name="PTPN6, HCP, HCPH, HPTP1C, PTP-1C, SH-PTP1, SHP-1, SHP-1L, SHP1" fgcolor="#000000" bgcolor="#BFFFBF"
             type="rectangle" x="274" y="152" width="46" height="17"/>
    </entry>
    <entry id="66" name="hsa:1493" type="gene"
        link="https://www.kegg.jp/dbget-bin/www_bget?hsa:1493">
        <graphics name="CTLA4, ALPS5, CD, CD152, CELIAC3, CTLA-4, GRD4, GSE, IDDM12" fgcolor="#000000" bgcolor="#BFFFBF"
             type="rectangle" x="162" y="152" width="46" height="17"/>
    </entry>
    <entry id="67" name="hsa:5133" type="gene"
        link="https://www.kegg.jp/dbget-bin/www_bget?hsa:5133">
        <graphics name="PDCD1, CD279, PD-1, PD1, SLEB2, hPD-1, hPD-l, hSLE1" fgcolor="#000000" bgcolor="#BFFFBF"
             type="rectangle" x="162" y="125" width="46" height="17"/>
    </entry>
    <entry id="68" name="path:hsa04514" type="map"
        link="https://www.kegg.jp/dbget-bin/www_bget?hsa04514">
        <graphics name="Cell adhesion molecules" fgcolor="#000000" bgcolor="#FFFFFF"
             type="roundrectangle" x="59" y="396" width="102" height="34"/>
    </entry>
    <entry id="69" name="path:hsa04120" type="map"
        link="https://www.kegg.jp/dbget-bin/www_bget?hsa04120">
        <graphics name="Ubiquitin mediated proteolysis" fgcolor="#000000" bgcolor="#FFFFFF"
             type="roundrectangle" x="509" y="256" width="105" height="34"/>
    </entry>
    <entry id="70" name="path:hsa04120" type="map"
        link="https://www.kegg.jp/dbget-bin/www_bget?hsa04120">
        <graphics name="Ubiquitin mediated proteolysis" fgcolor="#000000" bgcolor="#FFFFFF"
             type="roundrectangle" x="823" y="926" width="106" height="34"/>
    </entry>
    <entry id="71" name="path:hsa04810" type="map"
        link="https://www.kegg.jp/dbget-bin/www_bget?hsa04810">
        <graphics name="Regulation of actin cytoskeleton" fgcolor="#000000" bgcolor="#FFFFFF"
             type="roundrectangle" x="638" y="396" width="102" height="34"/>
    </entry>
    <entry id="72" name="path:hsa04660" type="map"
        link="https://www.kegg.jp/dbget-bin/www_bget?hsa04660">
        <graphics name="TITLE:T cell receptor signaling pathway" fgcolor="#000000" bgcolor="#FFFFFF"
             type="roundrectangle" x="193" y="58" width="306" height="25"/>
    </entry>
    <entry id="148" name="hsa:5604 hsa:5605" type="gene"
        link="https://www.kegg.jp/dbget-bin/www_bget?hsa:5604+hsa:5605">
        <graphics name="MAP2K1, CFC3, MAPKK1, MEK1, MEL, MKK1, PRKMK1..." fgcolor="#000000" bgcolor="#BFFFBF"
             type="rectangle" x="625" y="639" width="46" height="17"/>
    </entry>
    <entry id="149" name="hsa:5894" type="gene"
        link="https://www.kegg.jp/dbget-bin/www_bget?hsa:5894">
        <graphics name="RAF1, CMD1NN, CRAF, NS5, Raf-1, c-Raf" fgcolor="#000000" bgcolor="#BFFFBF"
             type="rectangle" x="554" y="639" width="46" height="17"/>
    </entry>
    <entry id="150" name="hsa:5594 hsa:5595" type="gene"
        link="https://www.kegg.jp/dbget-bin/www_bget?hsa:5594+hsa:5595">
        <graphics name="MAPK1, ERK, ERK-2, ERK2, ERT1, MAPK2, NS13, P42MAPK, PRKM1, PRKM2, p38, p40, p41, p41mapk, p42-MAPK..." fgcolor="#000000" bgcolor="#BFFFBF"
             type="rectangle" x="695" y="639" width="46" height="17"/>
    </entry>
    <entry id="160" name="hsa:6885" type="gene"
        link="https://www.kegg.jp/dbget-bin/www_bget?hsa:6885">
        <graphics name="MAP3K7, CSCF, FMD2, MEKK7, TAK1, TGF1a" fgcolor="#000000" bgcolor="#BFFFBF"
             type="rectangle" x="563" y="746" width="46" height="17"/>
    </entry>
    <entry id="161" name="hsa:5609" type="gene"
        link="https://www.kegg.jp/dbget-bin/www_bget?hsa:5609">
        <graphics name="MAP2K7, JNKK2, MAPKK7, MEK, MEK_7, MKK7, PRKMK7, SAPKK-4, SAPKK4" fgcolor="#000000" bgcolor="#BFFFBF"
             type="rectangle" x="629" y="746" width="46" height="17"/>
    </entry>
    <entry id="162" name="hsa:5599 hsa:5601 hsa:5602" type="gene"
        link="https://www.kegg.jp/dbget-bin/www_bget?hsa:5599+hsa:5601+hsa:5602">
        <graphics name="MAPK8, JNK, JNK-46, JNK1, JNK1A2, JNK21B1/2, PRKM8, SAPK1, SAPK1c..." fgcolor="#000000" bgcolor="#BFFFBF"
             type="rectangle" x="695" y="746" width="46" height="17"/>
    </entry>
    <entry id="168" name="hsa:1739" type="gene"
        link="https://www.kegg.jp/dbget-bin/www_bget?hsa:1739">
        <graphics name="DLG1, DLGH1, SAP-97, SAP97, hdlg" fgcolor="#000000" bgcolor="#BFFFBF"
             type="rectangle" x="661" y="315" width="46" height="17"/>
    </entry>
    <entry id="171" name="hsa:1432 hsa:5600 hsa:5603 hsa:6300" type="gene"
        link="https://www.kegg.jp/dbget-bin/www_bget?hsa:1432+hsa:5600+hsa:5603+hsa:6300">
        <graphics name="MAPK14, CSBP, CSBP1, CSBP2, CSPB1, EXIP, Mxi2, PRKM14, PRKM15, RK, SAPK2A, p38, p38ALPHA..." fgcolor="#000000" bgcolor="#BFFFBF"
             type="rectangle" x="695" y="353" width="46" height="17"/>
    </entry>
    <entry id="175" name="hsa:2932" type="gene"
        link="https://www.kegg.jp/dbget-bin/www_bget?hsa:2932">
        <graphics name="GSK3B" fgcolor="#000000" bgcolor="#BFFFBF"
             type="rectangle" x="507" y="922" width="46" height="17"/>
    </entry>
    <entry id="179" name="path:hsa04010" type="map"
        link="https://www.kegg.jp/dbget-bin/www_bget?hsa04010">
        <graphics name="MAPK signaling pathway" fgcolor="#000000" bgcolor="#FFFFFF"
             type="roundrectangle" x="548" y="670" width="102" height="34"/>
    </entry>
    <entry id="180" name="path:hsa04020" type="map"
        link="https://www.kegg.jp/dbget-bin/www_bget?hsa04020">
        <graphics name="Calcium signaling pathway" fgcolor="#000000" bgcolor="#FFFFFF"
             type="roundrectangle" x="493" y="543" width="102" height="34"/>
    </entry>
    <entry id="183" name="path:hsa04064" type="map"
        link="https://www.kegg.jp/dbget-bin/www_bget?hsa04064">
        <graphics name="NF-kappa B signaling pathway" fgcolor="#000000" bgcolor="#FFFFFF"
             type="roundrectangle" x="823" y="749" width="102" height="34"/>
    </entry>
    <entry id="184" name="path:hsa04151" type="map"
        link="https://www.kegg.jp/dbget-bin/www_bget?hsa04151">
        <graphics name="PI3K-Akt signaling pathway" fgcolor="#000000" bgcolor="#FFFFFF"
             type="roundrectangle" x="365" y="836" width="102" height="34"/>
    </entry>
    <entry id="185" name="undefined" type="group">
        <graphics fgcolor="#000000" bgcolor="#FFFFFF"
             type="rectangle" x="524" y="805" width="46" height="51"/>
        <component id="25"/>
        <component id="26"/>
        <component id="27"/>
    </entry>
    <entry id="186" name="undefined" type="group">
        <graphics fgcolor="#000000" bgcolor="#FFFFFF"
             type="rectangle" x="651" y="832" width="46" height="51"/>
        <component id="19"/>
        <component id="20"/>
        <component id="21"/>
    </entry>
    <relation entry1="65" entry2="67" type="PPrel">
        <subtype name="binding/association" value="---"/>
    </relation>
    <relation entry1="65" entry2="66" type="PPrel">
        <subtype name="binding/association" value="---"/>
    </relation>
    <relation entry1="49" entry2="50" type="PPrel">
        <subtype name="binding/association" value="---"/>
    </relation>
    <relation entry1="46" entry2="50" type="PPrel">
        <subtype name="binding/association" value="---"/>
    </relation>
    <relation entry1="41" entry2="50" type="PPrel">
        <subtype name="binding/association" value="---"/>
    </relation>
    <relation entry1="42" entry2="50" type="PPrel">
        <subtype name="binding/association" value="---"/>
    </relation>
    <relation entry1="45" entry2="50" type="PPrel">
        <subtype name="binding/association" value="---"/>
    </relation>
    <relation entry1="44" entry2="45" type="PPrel">
        <subtype name="binding/association" value="---"/>
    </relation>
    <relation entry1="42" entry2="44" type="PPrel">
        <subtype name="binding/association" value="---"/>
    </relation>
    <relation entry1="43" entry2="44" type="PPrel">
        <subtype name="binding/association" value="---"/>
    </relation>
    <relation entry1="61" entry2="63" type="PPrel">
        <subtype name="binding/association" value="---"/>
    </relation>
    <relation entry1="51" entry2="57" type="PPrel">
        <subtype name="binding/association" value="---"/>
    </relation>
    <relation entry1="65" entry2="51" type="PPrel">
        <subtype name="inhibition" value="--|"/>
        <subtype name="dephosphorylation" value="-p"/>
    </relation>
    <relation entry1="65" entry2="57" type="PPrel">
        <subtype name="inhibition" value="--|"/>
        <subtype name="dephosphorylation" value="-p"/>
    </relation>
    <relation entry1="62" entry2="63" type="PPrel">
        <subtype name="ubiquitination" value="+u"/>
        <subtype name="inhibition" value="--|"/>
    </relation>
    <relation entry1="62" entry2="58" type="PPrel">
        <subtype name="ubiquitination" value="+u"/>
        <subtype name="inhibition" value="--|"/>
    </relation>
    <relation entry1="62" entry2="51" type="PPrel">
        <subtype name="inhibition" value="--|"/>
        <subtype name="ubiquitination" value="+u"/>
    </relation>
    <relation entry1="33" entry2="34" type="PPrel">
        <subtype name="activation" value="--&gt;"/>
    </relation>
    <relation entry1="33" entry2="31" type="PPrel">
        <subtype name="activation" value="--&gt;"/>
    </relation>
    <relation entry1="32" entry2="30" type="PPrel">
        <subtype name="activation" value="--&gt;"/>
    </relation>
    <relation entry1="31" entry2="24" type="PPrel">
        <subtype name="compound" value="5"/>
    </relation>
    <relation entry1="35" entry2="36" type="PPrel">
        <subtype name="activation" value="--&gt;"/>
    </relation>
    <relation entry1="36" entry2="37" type="PPrel">
        <subtype name="activation" value="--&gt;"/>
    </relation>
    <relation entry1="43" entry2="35" type="PPrel">
        <subtype name="activation" value="--&gt;"/>
    </relation>
    <relation entry1="46" entry2="47" type="PPrel">
        <subtype name="activation" value="--&gt;"/>
    </relation>
    <relation entry1="17" entry2="18" type="PPrel">
        <subtype name="dissociation" value="-+-"/>
    </relation>
    <relation entry1="32" entry2="31" type="PPrel">
        <subtype name="activation" value="--&gt;"/>
    </relation>
    <relation entry1="42" entry2="28" type="PPrel">
        <subtype name="compound" value="6"/>
    </relation>
    <relation entry1="42" entry2="36" type="PPrel">
        <subtype name="compound" value="6"/>
    </relation>
    <relation entry1="31" entry2="29" type="PPrel">
    </relation>
    <relation entry1="42" entry2="8" type="PCrel">
        <subtype name="activation" value="--&gt;"/>
    </relation>
    <relation entry1="7" entry2="40" type="PCrel">
        <subtype name="activation" value="--&gt;"/>
    </relation>
    <relation entry1="37" entry2="38" type="PPrel">
        <subtype name="indirect effect" value="..&gt;"/>
    </relation>
    <relation entry1="149" entry2="148" type="PPrel">
        <subtype name="activation" value="--&gt;"/>
        <subtype name="phosphorylation" value="+p"/>
    </relation>
    <relation entry1="148" entry2="150" type="PPrel">
        <subtype name="activation" value="--&gt;"/>
        <subtype name="phosphorylation" value="+p"/>
    </relation>
    <relation entry1="37" entry2="149" type="PPrel">
        <subtype name="activation" value="--&gt;"/>
    </relation>
    <relation entry1="28" entry2="160" type="PPrel">
        <subtype name="activation" value="--&gt;"/>
    </relation>
    <relation entry1="161" entry2="160" type="PPrel">
        <subtype name="activation" value="--&gt;"/>
        <subtype name="phosphorylation" value="+p"/>
    </relation>
    <relation entry1="161" entry2="162" type="PPrel">
        <subtype name="activation" value="--&gt;"/>
        <subtype name="phosphorylation" value="+p"/>
    </relation>
    <relation entry1="162" entry2="38" type="PPrel">
        <subtype name="activation" value="--&gt;"/>
        <subtype name="phosphorylation" value="+p"/>
    </relation>
    <relation entry1="51" entry2="168" type="PPrel">
        <subtype name="binding/association" value="---"/>
    </relation>
    <relation entry1="51" entry2="171" type="PPrel">
        <subtype name="activation" value="--&gt;"/>
        <subtype name="phosphorylation" value="+p"/>
    </relation>
    <relation entry1="24" entry2="175" type="PPrel">
        <subtype name="inhibition" value="--|"/>
        <subtype name="phosphorylation" value="+p"/>
    </relation>
    <relation entry1="175" entry2="39" type="PPrel">
        <subtype name="inhibition" value="--|"/>
        <subtype name="phosphorylation" value="+p"/>
    </relation>
    <relation entry1="171" entry2="39" type="PPrel">
        <subtype name="activation" value="--&gt;"/>
        <subtype name="indirect effect" value="..&gt;"/>
    </relation>
    <relation entry1="26" entry2="160" type="PPrel">
        <subtype name="binding/association" value="---"/>
    </relation>
    <relation entry1="160" entry2="19" type="PPrel">
        <subtype name="activation" value="--&gt;"/>
        <subtype name="phosphorylation" value="+p"/>
    </relation>
    <relation entry1="185" entry2="20" type="PPrel">
        <subtype name="activation" value="--&gt;"/>
        <subtype name="ubiquitination" value="+u"/>
    </relation>
    <relation entry1="28" entry2="27" type="PPrel">
        <subtype name="activation" value="--&gt;"/>
        <subtype name="phosphorylation" value="+p"/>
    </relation>
    <relation entry1="64" entry2="63" type="PPrel">
        <subtype name="activation" value="--&gt;"/>
        <subtype name="dephosphorylation" value="-p"/>
    </relation>
    <relation entry1="64" entry2="58" type="PPrel">
        <subtype name="activation" value="--&gt;"/>
        <subtype name="dephosphorylation" value="-p"/>
    </relation>
    <relation entry1="60" entry2="58" type="PPrel">
        <subtype name="phosphorylation" value="+p"/>
        <subtype name="binding/association" value="---"/>
    </relation>
    <relation entry1="57" entry2="58" type="PPrel">
        <subtype name="phosphorylation" value="+p"/>
        <subtype name="binding/association" value="---"/>
    </relation>
    <relation entry1="58" entry2="63" type="PPrel">
        <subtype name="activation" value="--&gt;"/>
        <subtype name="phosphorylation" value="+p"/>
    </relation>
    <relation entry1="58" entry2="51" type="PPrel">
        <subtype name="activation" value="--&gt;"/>
        <subtype name="phosphorylation" value="+p"/>
    </relation>
    <relation entry1="51" entry2="44" type="PPrel">
        <subtype name="activation" value="--&gt;"/>
        <subtype name="phosphorylation" value="+p"/>
    </relation>
    <relation entry1="51" entry2="50" type="PPrel">
        <subtype name="activation" value="--&gt;"/>
        <subtype name="phosphorylation" value="+p"/>
    </relation>
    <relation entry1="49" entry2="48" type="PPrel">
        <subtype name="activation" value="--&gt;"/>
        <subtype name="phosphorylation" value="+p"/>
    </relation>
    <relation entry1="41" entry2="46" type="PPrel">
        <subtype name="activation" value="--&gt;"/>
        <subtype name="phosphorylation" value="+p"/>
    </relation>
    <relation entry1="41" entry2="42" type="PPrel">
        <subtype name="activation" value="--&gt;"/>
        <subtype name="phosphorylation" value="+p"/>
    </relation>
    <relation entry1="40" entry2="39" type="PPrel">
        <subtype name="activation" value="--&gt;"/>
        <subtype name="dephosphorylation" value="-p"/>
    </relation>
    <relation entry1="24" entry2="23" type="PPrel">
        <subtype name="activation" value="--&gt;"/>
        <subtype name="phosphorylation" value="+p"/>
    </relation>
    <relation entry1="23" entry2="22" type="PPrel">
        <subtype name="activation" value="--&gt;"/>
        <subtype name="phosphorylation" value="+p"/>
    </relation>
    <relation entry1="22" entry2="186" type="PPrel">
        <subtype name="activation" value="--&gt;"/>
        <subtype name="phosphorylation" value="+p"/>
    </relation>
    <relation entry1="19" entry2="17" type="PPrel">
        <subtype name="activation" value="--&gt;"/>
        <subtype name="phosphorylation" value="+p"/>
    </relation>
    <relation entry1="29" entry2="24" type="PPrel">
        <subtype name="activation" value="--&gt;"/>
        <subtype name="phosphorylation" value="+p"/>
    </relation>
    <relation entry1="168" entry2="171" type="PPrel">
        <subtype name="binding/association" value="---"/>
    </relation>
    <relation entry1="63" entry2="51" type="PPrel">
        <subtype name="activation" value="--&gt;"/>
        <subtype name="phosphorylation" value="+p"/>
    </relation>
    <relation entry1="150" entry2="38" type="PPrel">
        <subtype name="activation" value="--&gt;"/>
        <subtype name="phosphorylation" value="+p"/>
    </relation>
    <relation entry1="39" entry2="16" type="GErel">
        <subtype name="expression" value="--&gt;"/>
    </relation>
    <relation entry1="39" entry2="15" type="GErel">
        <subtype name="expression" value="--&gt;"/>
    </relation>
    <relation entry1="39" entry2="14" type="GErel">
        <subtype name="expression" value="--&gt;"/>
    </relation>
    <relation entry1="39" entry2="13" type="GErel">
        <subtype name="expression" value="--&gt;"/>
    </relation>
    <relation entry1="39" entry2="12" type="GErel">
        <subtype name="expression" value="--&gt;"/>
    </relation>
    <relation entry1="39" entry2="11" type="GErel">
        <subtype name="expression" value="--&gt;"/>
    </relation>
    <relation entry1="39" entry2="10" type="GErel">
        <subtype name="expression" value="--&gt;"/>
    </relation>
    <relation entry1="39" entry2="9" type="GErel">
        <subtype name="expression" value="--&gt;"/>
    </relation>
    <relation entry1="38" entry2="16" type="GErel">
        <subtype name="expression" value="--&gt;"/>
    </relation>
    <relation entry1="38" entry2="15" type="GErel">
        <subtype name="expression" value="--&gt;"/>
    </relation>
    <relation entry1="38" entry2="14" type="GErel">
        <subtype name="expression" value="--&gt;"/>
    </relation>
    <relation entry1="38" entry2="13" type="GErel">
        <subtype name="expression" value="--&gt;"/>
    </relation>
    <relation entry1="38" entry2="12" type="GErel">
        <subtype name="expression" value="--&gt;"/>
    </relation>
    <relation entry1="38" entry2="11" type="GErel">
        <subtype name="expression" value="--&gt;"/>
    </relation>
    <relation entry1="38" entry2="10" type="GErel">
        <subtype name="expression" value="--&gt;"/>
    </relation>
    <relation entry1="38" entry2="9" type="GErel">
        <subtype name="expression" value="--&gt;"/>
    </relation>
    <relation entry1="18" entry2="16" type="GErel">
        <subtype name="expression" value="--&gt;"/>
    </relation>
    <relation entry1="18" entry2="15" type="GErel">
        <subtype name="expression" value="--&gt;"/>
    </relation>
    <relation entry1="18" entry2="14" type="GErel">
        <subtype name="expression" value="--&gt;"/>
    </relation>
    <relation entry1="18" entry2="13" type="GErel">
        <subtype name="expression" value="--&gt;"/>
    </relation>
    <relation entry1="18" entry2="12" type="GErel">
        <subtype name="expression" value="--&gt;"/>
    </relation>
    <relation entry1="18" entry2="11" type="GErel">
        <subtype name="expression" value="--&gt;"/>
    </relation>
    <relation entry1="18" entry2="10" type="GErel">
        <subtype name="expression" value="--&gt;"/>
    </relation>
    <relation entry1="18" entry2="9" type="GErel">
        <subtype name="expression" value="--&gt;"/>
    </relation>
</pathway>
