# Supplementary material for: Mechanism of gene network in the treatment of intracerebral hemorrhage by natural plant drugs in Lutong granules
Source: PLoS One. 2022 Nov 28;17(11):e0274639. doi: 10.1371/journal.pone.0274639 (PMC9704616; doi:10.1371/journal.pone.0274639)
Supplement: S1 Data — (ZIP) [file pone.0274639.s001.zip › minimal data/GO+KEGG/R.KEGG/hsa04926.xml]

<?xml version="1.0"?>
<!DOCTYPE pathway SYSTEM "https://www.kegg.jp/kegg/xml/KGML_v0.7.2_.dtd">
<!-- Creation date: Jul 7, 2021 09:23:43 +0900 (GMT+9) -->
<pathway name="path:hsa04926" org="hsa" number="04926"
         title="Relaxin signaling pathway"
         image="https://www.kegg.jp/kegg/pathway/hsa/hsa04926.png"
         link="https://www.kegg.jp/kegg-bin/show_pathway?hsa04926">
    <entry id="5" name="cpd:C05981" type="compound"
        link="https://www.kegg.jp/dbget-bin/www_bget?C05981">
        <graphics name="C05981" fgcolor="#000000" bgcolor="#FFFFFF"
             type="circle" x="520" y="297" width="8" height="8"/>
    </entry>
    <entry id="6" name="hsa:10000 hsa:207 hsa:208" type="gene"
        link="https://www.kegg.jp/dbget-bin/www_bget?hsa:10000+hsa:207+hsa:208">
        <graphics name="AKT3, MPPH, MPPH2, PKB-GAMMA, PKBG, PRKBG, RAC-PK-gamma, RAC-gamma, STK-2..." fgcolor="#000000" bgcolor="#BFFFBF"
             type="rectangle" x="601" y="298" width="46" height="17"/>
    </entry>
    <entry id="7" name="path:hsa04926" type="map"
        link="https://www.kegg.jp/dbget-bin/www_bget?hsa04926">
        <graphics name="TITLE:Relaxin signaling pathway" fgcolor="#000000" bgcolor="#FFFFFF"
             type="roundrectangle" x="169" y="58" width="257" height="25"/>
    </entry>
    <entry id="9" name="hsa:59350" type="gene"
        link="https://www.kegg.jp/dbget-bin/www_bget?hsa:59350">
        <graphics name="RXFP1, LGR7, RXFPR1" fgcolor="#000000" bgcolor="#BFFFBF"
             type="rectangle" x="229" y="297" width="46" height="17"/>
    </entry>
    <entry id="10" name="hsa:4792" type="gene"
        link="https://www.kegg.jp/dbget-bin/www_bget?hsa:4792">
        <graphics name="NFKBIA, EDAID2, IKBA, MAD-3, NFKBI" fgcolor="#000000" bgcolor="#BFFFBF"
             type="rectangle" x="743" y="154" width="46" height="17"/>
    </entry>
    <entry id="11" name="hsa:4790 hsa:5970" type="gene"
        link="https://www.kegg.jp/dbget-bin/www_bget?hsa:4790+hsa:5970">
        <graphics name="NFKB1, CVID12, EBP-1, KBF1, NF-kB, NF-kB1, NF-kappa-B1, NF-kappaB, NF-kappabeta, NFKB-p105, NFKB-p50, NFkappaB..." fgcolor="#000000" bgcolor="#BFFFBF"
             type="rectangle" x="743" y="194" width="46" height="17"/>
    </entry>
    <entry id="13" name="path:hsa04064" type="map"
        link="https://www.kegg.jp/dbget-bin/www_bget?hsa04064">
        <graphics name="NF-kappa B signaling pathway" fgcolor="#000000" bgcolor="#FFFFFF"
             type="roundrectangle" x="654" y="177" width="110" height="34"/>
    </entry>
    <entry id="15" name="hsa:4846" type="gene"
        link="https://www.kegg.jp/dbget-bin/www_bget?hsa:4846">
        <graphics name="NOS3, ECNOS, eNOS" fgcolor="#000000" bgcolor="#BFFFBF"
             type="rectangle" x="705" y="298" width="46" height="17"/>
    </entry>
    <entry id="17" name="cpd:C00533" type="compound"
        link="https://www.kegg.jp/dbget-bin/www_bget?C00533">
        <graphics name="C00533" fgcolor="#000000" bgcolor="#FFFFFF"
             type="circle" x="706" y="357" width="8" height="8"/>
    </entry>
    <entry id="18" name="path:hsa04370" type="map"
        link="https://www.kegg.jp/dbget-bin/www_bget?hsa04370">
        <graphics name="VEGF signaling pathway" fgcolor="#000000" bgcolor="#FFFFFF"
             type="roundrectangle" x="1057" y="140" width="110" height="34"/>
    </entry>
    <entry id="19" name="path:hsa04151" type="map"
        link="https://www.kegg.jp/dbget-bin/www_bget?hsa04151">
        <graphics name="PI3K-Akt signaling pathway" fgcolor="#000000" bgcolor="#FFFFFF"
             type="roundrectangle" x="534" y="339" width="123" height="34"/>
    </entry>
    <entry id="20" name="hsa:5594 hsa:5595" type="gene"
        link="https://www.kegg.jp/dbget-bin/www_bget?hsa:5594+hsa:5595">
        <graphics name="MAPK1, ERK, ERK-2, ERK2, ERT1, MAPK2, NS13, P42MAPK, PRKM1, PRKM2, p38, p40, p41, p41mapk, p42-MAPK..." fgcolor="#000000" bgcolor="#BFFFBF"
             type="rectangle" x="743" y="239" width="46" height="17"/>
    </entry>
    <entry id="22" name="hsa:5290 hsa:5291 hsa:5293 hsa:5295 hsa:5296 hsa:8503" type="gene"
        link="https://www.kegg.jp/dbget-bin/www_bget?hsa:5290+hsa:5291+hsa:5293+hsa:5295+hsa:5296+hsa:8503">
        <graphics name="PIK3CA, CLAPO, CLOVE, CWS5, MCAP, MCM, MCMTC, PI3K, PI3K-alpha, p110-alpha..." fgcolor="#000000" bgcolor="#BFFFBF"
             type="rectangle" x="435" y="298" width="46" height="17"/>
    </entry>
    <entry id="24" name="hsa:10681 hsa:2782 hsa:2783 hsa:2784 hsa:2785 hsa:2786 hsa:2787 hsa:2788 hsa:2790 hsa:2791 hsa:2792 hsa:2793 hsa:51764 hsa:54331 hsa:55970 hsa:59345 hsa:94235" type="gene"
        link="https://www.kegg.jp/dbget-bin/www_bget?hsa:10681+hsa:2782+hsa:2783+hsa:2784+hsa:2785+hsa:2786+hsa:2787+hsa:2788+hsa:2790+hsa:2791+hsa:2792+hsa:2793+hsa:51764+hsa:54331+hsa:55970+hsa:59345+hsa:94235">
        <graphics name="GNB5, GB5, IDDCA, LADCI, gbeta5..." fgcolor="#000000" bgcolor="#BFFFBF"
             type="rectangle" x="321" y="295" width="46" height="17"/>
    </entry>
    <entry id="25" name="hsa:10488 hsa:1385 hsa:1386 hsa:1388 hsa:148327 hsa:468 hsa:64764 hsa:84699 hsa:90993 hsa:9586" type="gene"
        link="https://www.kegg.jp/dbget-bin/www_bget?hsa:10488+hsa:1385+hsa:1386+hsa:1388+hsa:148327+hsa:468+hsa:64764+hsa:84699+hsa:90993+hsa:9586">
        <graphics name="CREB3, LUMAN, LZIP, sLZIP..." fgcolor="#000000" bgcolor="#BFFFBF"
             type="rectangle" x="743" y="110" width="46" height="17"/>
    </entry>
    <entry id="30" name="hsa:5590" type="gene"
        link="https://www.kegg.jp/dbget-bin/www_bget?hsa:5590">
        <graphics name="PRKCZ, PKC-ZETA, PKC2" fgcolor="#000000" bgcolor="#BFFFBF"
             type="rectangle" x="432" y="234" width="46" height="17"/>
    </entry>
    <entry id="31" name="hsa:111" type="gene"
        link="https://www.kegg.jp/dbget-bin/www_bget?hsa:111">
        <graphics name="ADCY5, AC5, FDFM" fgcolor="#000000" bgcolor="#BFFFBF"
             type="rectangle" x="229" y="129" width="46" height="17"/>
    </entry>
    <entry id="32" name="hsa:5566 hsa:5567 hsa:5568" type="gene"
        link="https://www.kegg.jp/dbget-bin/www_bget?hsa:5566+hsa:5567+hsa:5568">
        <graphics name="PRKACA, CAFD1, PKACA, PPNAD4..." fgcolor="#000000" bgcolor="#BFFFBF"
             type="rectangle" x="405" y="129" width="46" height="17"/>
    </entry>
    <entry id="33" name="cpd:C00575" type="compound"
        link="https://www.kegg.jp/dbget-bin/www_bget?C00575">
        <graphics name="C00575" fgcolor="#000000" bgcolor="#FFFFFF"
             type="circle" x="319" y="129" width="8" height="8"/>
    </entry>
    <entry id="38" name="hsa:6013 hsa:6019" type="gene"
        link="https://www.kegg.jp/dbget-bin/www_bget?hsa:6013+hsa:6019">
        <graphics name="RLN1, H1, H1RLX, RLXH1, bA12D24.3.1, bA12D24.3.2..." fgcolor="#000000" bgcolor="#BFFFBF"
             type="rectangle" x="137" y="297" width="46" height="17"/>
    </entry>
    <entry id="39" name="hsa:1906" type="gene"
        link="https://www.kegg.jp/dbget-bin/www_bget?hsa:1906">
        <graphics name="EDN1, ARCND3, ET1, HDLCQ7, PPET1, QME" fgcolor="#000000" bgcolor="#BFFFBF"
             type="rectangle" x="137" y="356" width="46" height="17"/>
    </entry>
    <entry id="40" name="hsa:1910" type="gene"
        link="https://www.kegg.jp/dbget-bin/www_bget?hsa:1910">
        <graphics name="EDNRB, ABCDS, ET-B, ET-BR, ETB, ETB1, ETBR, ETRB, HSCR, HSCR2, WS4A" fgcolor="#000000" bgcolor="#BFFFBF"
             type="rectangle" x="229" y="356" width="46" height="17"/>
    </entry>
    <entry id="43" name="hsa:2778" type="gene"
        link="https://www.kegg.jp/dbget-bin/www_bget?hsa:2778">
        <graphics name="GNAS, AHO, C20orf45, GNAS1, GPSA, GSA, GSP, NESP, PITA3, POH, SCG6, SgVI" fgcolor="#000000" bgcolor="#BFFFBF"
             type="rectangle" x="321" y="272" width="46" height="17"/>
    </entry>
    <entry id="44" name="hsa:2775" type="gene"
        link="https://www.kegg.jp/dbget-bin/www_bget?hsa:2775">
        <graphics name="GNAO1, DEE17, EIEE17, G-ALPHA-o, GNAO, HLA-DQB1, NEDIM" fgcolor="#000000" bgcolor="#BFFFBF"
             type="rectangle" x="275" y="345" width="46" height="17"/>
    </entry>
    <entry id="45" name="hsa:2770 hsa:2771 hsa:2773" type="gene"
        link="https://www.kegg.jp/dbget-bin/www_bget?hsa:2770+hsa:2771+hsa:2773">
        <graphics name="GNAI1, Gi..." fgcolor="#000000" bgcolor="#BFFFBF"
             type="rectangle" x="275" y="368" width="46" height="17"/>
    </entry>
    <entry id="46" name="hsa:10681 hsa:2782 hsa:2783 hsa:2784 hsa:2785 hsa:2786 hsa:2787 hsa:2788 hsa:2790 hsa:2791 hsa:2792 hsa:2793 hsa:51764 hsa:54331 hsa:55970 hsa:59345 hsa:94235" type="gene"
        link="https://www.kegg.jp/dbget-bin/www_bget?hsa:10681+hsa:2782+hsa:2783+hsa:2784+hsa:2785+hsa:2786+hsa:2787+hsa:2788+hsa:2790+hsa:2791+hsa:2792+hsa:2793+hsa:51764+hsa:54331+hsa:55970+hsa:59345+hsa:94235">
        <graphics name="GNB5, GB5, IDDCA, LADCI, gbeta5..." fgcolor="#000000" bgcolor="#BFFFBF"
             type="rectangle" x="321" y="357" width="46" height="17"/>
    </entry>
    <entry id="47" name="hsa:2770 hsa:2771 hsa:2773" type="gene"
        link="https://www.kegg.jp/dbget-bin/www_bget?hsa:2770+hsa:2771+hsa:2773">
        <graphics name="GNAI1, Gi..." fgcolor="#000000" bgcolor="#BFFFBF"
             type="rectangle" x="275" y="307" width="46" height="17"/>
    </entry>
    <entry id="48" name="hsa:2775" type="gene"
        link="https://www.kegg.jp/dbget-bin/www_bget?hsa:2775">
        <graphics name="GNAO1, DEE17, EIEE17, G-ALPHA-o, GNAO, HLA-DQB1, NEDIM" fgcolor="#000000" bgcolor="#BFFFBF"
             type="rectangle" x="275" y="283" width="46" height="17"/>
    </entry>
    <entry id="52" name="path:hsa04024" type="map"
        link="https://www.kegg.jp/dbget-bin/www_bget?hsa04024">
        <graphics name="cAMP signaling pathway" fgcolor="#000000" bgcolor="#FFFFFF"
             type="roundrectangle" x="342" y="99" width="110" height="34"/>
    </entry>
    <entry id="53" name="path:hsa04270" type="map"
        link="https://www.kegg.jp/dbget-bin/www_bget?hsa04270">
        <graphics name="Vascular smooth muscle contraction" fgcolor="#000000" bgcolor="#FFFFFF"
             type="roundrectangle" x="137" y="505" width="125" height="34"/>
    </entry>
    <entry id="57" name="hsa:2277 hsa:7422 hsa:7423 hsa:7424" type="gene"
        link="https://www.kegg.jp/dbget-bin/www_bget?hsa:2277+hsa:7422+hsa:7423+hsa:7424">
        <graphics name="VEGFD, FIGF, VEGF-D..." fgcolor="#000000" bgcolor="#BFFFBF"
             type="rectangle" x="1054" y="110" width="46" height="17"/>
    </entry>
    <entry id="61" name="hsa:4843" type="gene"
        link="https://www.kegg.jp/dbget-bin/www_bget?hsa:4843">
        <graphics name="NOS2, HEP-NOS, INOS, NOS, NOS2A" fgcolor="#000000" bgcolor="#BFFFBF"
             type="rectangle" x="774" y="358" width="46" height="17"/>
    </entry>
    <entry id="63" name="hsa:4843" type="gene"
        link="https://www.kegg.jp/dbget-bin/www_bget?hsa:4843">
        <graphics name="NOS2, HEP-NOS, INOS, NOS, NOS2A" fgcolor="#000000" bgcolor="#BFFFBF"
             type="rectangle" x="1093" y="193" width="46" height="17"/>
    </entry>
    <entry id="69" name="hsa:4313" type="gene"
        link="https://www.kegg.jp/dbget-bin/www_bget?hsa:4313">
        <graphics name="MMP2, CLG4, CLG4A, MMP-2, MMP-II, MONA, TBE-1" fgcolor="#000000" bgcolor="#BFFFBF"
             type="rectangle" x="404" y="422" width="46" height="17"/>
    </entry>
    <entry id="70" name="hsa:4318" type="gene"
        link="https://www.kegg.jp/dbget-bin/www_bget?hsa:4318">
        <graphics name="MMP9, CLG4B, GELB, MANDP2, MMP-9" fgcolor="#000000" bgcolor="#BFFFBF"
             type="rectangle" x="404" y="442" width="46" height="17"/>
    </entry>
    <entry id="72" name="hsa:4842" type="gene"
        link="https://www.kegg.jp/dbget-bin/www_bget?hsa:4842">
        <graphics name="NOS1, IHPS1, N-NOS, NC-NOS, NOS, bNOS, nNOS" fgcolor="#000000" bgcolor="#BFFFBF"
             type="rectangle" x="1009" y="280" width="46" height="17"/>
    </entry>
    <entry id="79" name="hsa:4313 hsa:4318" type="gene"
        link="https://www.kegg.jp/dbget-bin/www_bget?hsa:4313+hsa:4318">
        <graphics name="MMP2, CLG4, CLG4A, MMP-2, MMP-II, MONA, TBE-1..." fgcolor="#000000" bgcolor="#BFFFBF"
             type="rectangle" x="1050" y="239" width="46" height="17"/>
    </entry>
    <entry id="80" name="hsa:7040" type="gene"
        link="https://www.kegg.jp/dbget-bin/www_bget?hsa:7040">
        <graphics name="TGFB1, CED, DPD1, IBDIMDE, LAP, TGF-beta1, TGFB, TGFbeta" fgcolor="#000000" bgcolor="#BFFFBF"
             type="rectangle" x="137" y="540" width="46" height="17"/>
    </entry>
    <entry id="81" name="hsa:4087" type="gene"
        link="https://www.kegg.jp/dbget-bin/www_bget?hsa:4087">
        <graphics name="SMAD2, JV18, JV18-1, MADH2, MADR2, hMAD-2, hSMAD2" fgcolor="#000000" bgcolor="#BFFFBF"
             type="rectangle" x="336" y="540" width="46" height="17"/>
    </entry>
    <entry id="82" name="hsa:59" type="gene"
        link="https://www.kegg.jp/dbget-bin/www_bget?hsa:59">
        <graphics name="ACTA2, ACTSA" fgcolor="#000000" bgcolor="#BFFFBF"
             type="rectangle" x="614" y="532" width="46" height="17"/>
    </entry>
    <entry id="83" name="hsa:1277 hsa:1278 hsa:1281 hsa:1282 hsa:1284 hsa:1285 hsa:1286 hsa:1287 hsa:1288" type="gene"
        link="https://www.kegg.jp/dbget-bin/www_bget?hsa:1277+hsa:1278+hsa:1281+hsa:1282+hsa:1284+hsa:1285+hsa:1286+hsa:1287+hsa:1288">
        <graphics name="COL1A1, CAFYD, EDSARTH1, EDSC, OI1, OI2, OI3, OI4..." fgcolor="#000000" bgcolor="#BFFFBF"
             type="rectangle" x="614" y="554" width="46" height="17"/>
    </entry>
    <entry id="84" name="hsa:4312" type="gene"
        link="https://www.kegg.jp/dbget-bin/www_bget?hsa:4312">
        <graphics name="MMP1, CLG, CLGN" fgcolor="#000000" bgcolor="#BFFFBF"
             type="rectangle" x="709" y="472" width="46" height="17"/>
    </entry>
    <entry id="85" name="hsa:4313" type="gene"
        link="https://www.kegg.jp/dbget-bin/www_bget?hsa:4313">
        <graphics name="MMP2, CLG4, CLG4A, MMP-2, MMP-II, MONA, TBE-1" fgcolor="#000000" bgcolor="#BFFFBF"
             type="rectangle" x="709" y="493" width="46" height="17"/>
    </entry>
    <entry id="86" name="hsa:4318" type="gene"
        link="https://www.kegg.jp/dbget-bin/www_bget?hsa:4318">
        <graphics name="MMP9, CLG4B, GELB, MANDP2, MMP-9" fgcolor="#000000" bgcolor="#BFFFBF"
             type="rectangle" x="760" y="472" width="46" height="17"/>
    </entry>
    <entry id="87" name="hsa:4322" type="gene"
        link="https://www.kegg.jp/dbget-bin/www_bget?hsa:4322">
        <graphics name="MMP13, CLG3, MANDP1, MDST, MMP-13" fgcolor="#000000" bgcolor="#BFFFBF"
             type="rectangle" x="760" y="493" width="46" height="17"/>
    </entry>
    <entry id="99" name="hsa:122042" type="gene"
        link="https://www.kegg.jp/dbget-bin/www_bget?hsa:122042">
        <graphics name="RXFP2, GPR106, GREAT, INSL3R, LGR8, LGR8.1, RXFPR2" fgcolor="#000000" bgcolor="#BFFFBF"
             type="rectangle" x="229" y="722" width="46" height="17"/>
    </entry>
    <entry id="101" name="hsa:10681 hsa:2782 hsa:2783 hsa:2784 hsa:2785 hsa:2786 hsa:2787 hsa:2788 hsa:2790 hsa:2791 hsa:2792 hsa:2793 hsa:51764 hsa:54331 hsa:55970 hsa:59345 hsa:94235" type="gene"
        link="https://www.kegg.jp/dbget-bin/www_bget?hsa:10681+hsa:2782+hsa:2783+hsa:2784+hsa:2785+hsa:2786+hsa:2787+hsa:2788+hsa:2790+hsa:2791+hsa:2792+hsa:2793+hsa:51764+hsa:54331+hsa:55970+hsa:59345+hsa:94235">
        <graphics name="GNB5, GB5, IDDCA, LADCI, gbeta5..." fgcolor="#000000" bgcolor="#BFFFBF"
             type="rectangle" x="321" y="721" width="46" height="17"/>
    </entry>
    <entry id="102" name="hsa:3640" type="gene"
        link="https://www.kegg.jp/dbget-bin/www_bget?hsa:3640">
        <graphics name="INSL3, RLF, RLNL, ley-I-L" fgcolor="#000000" bgcolor="#BFFFBF"
             type="rectangle" x="137" y="733" width="46" height="17"/>
    </entry>
    <entry id="103" name="hsa:2778" type="gene"
        link="https://www.kegg.jp/dbget-bin/www_bget?hsa:2778">
        <graphics name="GNAS, AHO, C20orf45, GNAS1, GPSA, GSA, GSP, NESP, PITA3, POH, SCG6, SgVI" fgcolor="#000000" bgcolor="#BFFFBF"
             type="rectangle" x="321" y="698" width="46" height="17"/>
    </entry>
    <entry id="104" name="hsa:2775" type="gene"
        link="https://www.kegg.jp/dbget-bin/www_bget?hsa:2775">
        <graphics name="GNAO1, DEE17, EIEE17, G-ALPHA-o, GNAO, HLA-DQB1, NEDIM" fgcolor="#000000" bgcolor="#BFFFBF"
             type="rectangle" x="275" y="709" width="46" height="17"/>
    </entry>
    <entry id="105" name="hsa:107 hsa:108 hsa:109 hsa:111 hsa:112 hsa:113 hsa:114 hsa:115 hsa:196883" type="gene"
        link="https://www.kegg.jp/dbget-bin/www_bget?hsa:107+hsa:108+hsa:109+hsa:111+hsa:112+hsa:113+hsa:114+hsa:115+hsa:196883">
        <graphics name="ADCY1, AC1, DFNB44..." fgcolor="#000000" bgcolor="#BFFFBF"
             type="rectangle" x="229" y="645" width="46" height="17"/>
    </entry>
    <entry id="106" name="hsa:5566 hsa:5567 hsa:5568" type="gene"
        link="https://www.kegg.jp/dbget-bin/www_bget?hsa:5566+hsa:5567+hsa:5568">
        <graphics name="PRKACA, CAFD1, PKACA, PPNAD4..." fgcolor="#000000" bgcolor="#BFFFBF"
             type="rectangle" x="408" y="645" width="46" height="17"/>
    </entry>
    <entry id="107" name="cpd:C00575" type="compound"
        link="https://www.kegg.jp/dbget-bin/www_bget?C00575">
        <graphics name="C00575" fgcolor="#000000" bgcolor="#FFFFFF"
             type="circle" x="315" y="645" width="8" height="8"/>
    </entry>
    <entry id="113" name="hsa:6013 hsa:6019" type="gene"
        link="https://www.kegg.jp/dbget-bin/www_bget?hsa:6013+hsa:6019">
        <graphics name="RLN1, H1, H1RLX, RLXH1, bA12D24.3.1, bA12D24.3.2..." fgcolor="#000000" bgcolor="#BFFFBF"
             type="rectangle" x="137" y="711" width="46" height="17"/>
    </entry>
    <entry id="121" name="hsa:51289" type="gene"
        link="https://www.kegg.jp/dbget-bin/www_bget?hsa:51289">
        <graphics name="RXFP3, GPCR135, RLN3R1, RXFPR3, SALPR" fgcolor="#000000" bgcolor="#BFFFBF"
             type="rectangle" x="229" y="878" width="46" height="17"/>
    </entry>
    <entry id="123" name="hsa:10681 hsa:2782 hsa:2783 hsa:2784 hsa:2785 hsa:2786 hsa:2787 hsa:2788 hsa:2790 hsa:2791 hsa:2792 hsa:2793 hsa:51764 hsa:54331 hsa:55970 hsa:59345 hsa:94235" type="gene"
        link="https://www.kegg.jp/dbget-bin/www_bget?hsa:10681+hsa:2782+hsa:2783+hsa:2784+hsa:2785+hsa:2786+hsa:2787+hsa:2788+hsa:2790+hsa:2791+hsa:2792+hsa:2793+hsa:51764+hsa:54331+hsa:55970+hsa:59345+hsa:94235">
        <graphics name="GNB5, GB5, IDDCA, LADCI, gbeta5..." fgcolor="#000000" bgcolor="#BFFFBF"
             type="rectangle" x="321" y="877" width="46" height="17"/>
    </entry>
    <entry id="124" name="hsa:2770 hsa:2771 hsa:2773" type="gene"
        link="https://www.kegg.jp/dbget-bin/www_bget?hsa:2770+hsa:2771+hsa:2773">
        <graphics name="GNAI1, Gi..." fgcolor="#000000" bgcolor="#BFFFBF"
             type="rectangle" x="321" y="854" width="46" height="17"/>
    </entry>
    <entry id="125" name="hsa:2775" type="gene"
        link="https://www.kegg.jp/dbget-bin/www_bget?hsa:2775">
        <graphics name="GNAO1, DEE17, EIEE17, G-ALPHA-o, GNAO, HLA-DQB1, NEDIM" fgcolor="#000000" bgcolor="#BFFFBF"
             type="rectangle" x="275" y="865" width="46" height="17"/>
    </entry>
    <entry id="126" name="hsa:107 hsa:108 hsa:109 hsa:111 hsa:112 hsa:113 hsa:114 hsa:115 hsa:196883" type="gene"
        link="https://www.kegg.jp/dbget-bin/www_bget?hsa:107+hsa:108+hsa:109+hsa:111+hsa:112+hsa:113+hsa:114+hsa:115+hsa:196883">
        <graphics name="ADCY1, AC1, DFNB44..." fgcolor="#000000" bgcolor="#BFFFBF"
             type="rectangle" x="229" y="800" width="46" height="17"/>
    </entry>
    <entry id="127" name="cpd:C00575" type="compound"
        link="https://www.kegg.jp/dbget-bin/www_bget?C00575">
        <graphics name="C00575" fgcolor="#000000" bgcolor="#FFFFFF"
             type="circle" x="319" y="802" width="8" height="8"/>
    </entry>
    <entry id="132" name="hsa:117579" type="gene"
        link="https://www.kegg.jp/dbget-bin/www_bget?hsa:117579">
        <graphics name="RLN3, H3, RXN3, ZINS4, insl7" fgcolor="#000000" bgcolor="#BFFFBF"
             type="rectangle" x="137" y="878" width="46" height="17"/>
    </entry>
    <entry id="135" name="hsa:5290 hsa:5291 hsa:5293 hsa:5295 hsa:5296 hsa:8503" type="gene"
        link="https://www.kegg.jp/dbget-bin/www_bget?hsa:5290+hsa:5291+hsa:5293+hsa:5295+hsa:5296+hsa:8503">
        <graphics name="PIK3CA, CLAPO, CLOVE, CWS5, MCAP, MCM, MCMTC, PI3K, PI3K-alpha, p110-alpha..." fgcolor="#000000" bgcolor="#BFFFBF"
             type="rectangle" x="359" y="908" width="46" height="17"/>
    </entry>
    <entry id="136" name="hsa:6714" type="gene"
        link="https://www.kegg.jp/dbget-bin/www_bget?hsa:6714">
        <graphics name="SRC, ASV, SRC1, THC6, c-SRC, p60-Src" fgcolor="#000000" bgcolor="#BFFFBF"
             type="rectangle" x="429" y="908" width="46" height="17"/>
    </entry>
    <entry id="137" name="hsa:4792" type="gene"
        link="https://www.kegg.jp/dbget-bin/www_bget?hsa:4792">
        <graphics name="NFKBIA, EDAID2, IKBA, MAD-3, NFKBI" fgcolor="#000000" bgcolor="#BFFFBF"
             type="rectangle" x="625" y="779" width="46" height="17"/>
    </entry>
    <entry id="138" name="hsa:3265 hsa:3845 hsa:4893" type="gene"
        link="https://www.kegg.jp/dbget-bin/www_bget?hsa:3265+hsa:3845+hsa:4893">
        <graphics name="HRAS, C-BAS/HAS, C-H-RAS, C-HA-RAS1, CTLO, H-RASIDX, HAMSV, HRAS1, RASH1, p21ras..." fgcolor="#000000" bgcolor="#BFFFBF"
             type="rectangle" x="559" y="869" width="46" height="17"/>
    </entry>
    <entry id="139" name="hsa:5894" type="gene"
        link="https://www.kegg.jp/dbget-bin/www_bget?hsa:5894">
        <graphics name="RAF1, CMD1NN, CRAF, NS5, Raf-1, c-Raf" fgcolor="#000000" bgcolor="#BFFFBF"
             type="rectangle" x="629" y="869" width="46" height="17"/>
    </entry>
    <entry id="140" name="hsa:5604 hsa:5605" type="gene"
        link="https://www.kegg.jp/dbget-bin/www_bget?hsa:5604+hsa:5605">
        <graphics name="MAP2K1, CFC3, MAPKK1, MEK1, MEL, MKK1, PRKMK1..." fgcolor="#000000" bgcolor="#BFFFBF"
             type="rectangle" x="699" y="869" width="46" height="17"/>
    </entry>
    <entry id="141" name="hsa:5594 hsa:5595" type="gene"
        link="https://www.kegg.jp/dbget-bin/www_bget?hsa:5594+hsa:5595">
        <graphics name="MAPK1, ERK, ERK-2, ERK2, ERT1, MAPK2, NS13, P42MAPK, PRKM1, PRKM2, p38, p40, p41, p41mapk, p42-MAPK..." fgcolor="#000000" bgcolor="#BFFFBF"
             type="rectangle" x="776" y="869" width="46" height="17"/>
    </entry>
    <entry id="142" name="hsa:23236 hsa:5330 hsa:5331 hsa:5332" type="gene"
        link="https://www.kegg.jp/dbget-bin/www_bget?hsa:23236+hsa:5330+hsa:5331+hsa:5332">
        <graphics name="PLCB1, DEE12, EIEE12, PI-PLC, PLC-154, PLC-I, PLC-beta-1, PLC154, PLCB1A, PLCB1B..." fgcolor="#000000" bgcolor="#BFFFBF"
             type="rectangle" x="408" y="819" width="46" height="17"/>
    </entry>
    <entry id="143" name="hsa:5578" type="gene"
        link="https://www.kegg.jp/dbget-bin/www_bget?hsa:5578">
        <graphics name="PRKCA, AAG6, PKC-alpha, PKCA, PKCI+/-, PKCalpha, PRKACA" fgcolor="#000000" bgcolor="#BFFFBF"
             type="rectangle" x="481" y="819" width="46" height="17"/>
    </entry>
    <entry id="144" name="hsa:25759 hsa:399694 hsa:53358 hsa:6464" type="gene"
        link="https://www.kegg.jp/dbget-bin/www_bget?hsa:25759+hsa:399694+hsa:53358+hsa:6464">
        <graphics name="SHC2, SCK, SHCB, SLI..." fgcolor="#000000" bgcolor="#BFFFBF"
             type="rectangle" x="499" y="908" width="46" height="17"/>
    </entry>
    <entry id="145" name="hsa:6654 hsa:6655" type="gene"
        link="https://www.kegg.jp/dbget-bin/www_bget?hsa:6654+hsa:6655">
        <graphics name="SOS1, GF1, GGF1, GINGF, HGF, NS4, SOS-1..." fgcolor="#000000" bgcolor="#BFFFBF"
             type="rectangle" x="569" y="908" width="46" height="17"/>
    </entry>
    <entry id="147" name="hsa:2353 hsa:3725" type="gene"
        link="https://www.kegg.jp/dbget-bin/www_bget?hsa:2353+hsa:3725">
        <graphics name="FOS, AP-1, C-FOS, p55..." fgcolor="#000000" bgcolor="#BFFFBF"
             type="rectangle" x="848" y="840" width="46" height="17"/>
    </entry>
    <entry id="160" name="path:hsa04010" type="map"
        link="https://www.kegg.jp/dbget-bin/www_bget?hsa04010">
        <graphics name="MAPK signaling pathway" fgcolor="#000000" bgcolor="#FFFFFF"
             type="roundrectangle" x="715" y="902" width="110" height="34"/>
    </entry>
    <entry id="164" name="hsa:4790 hsa:5970" type="gene"
        link="https://www.kegg.jp/dbget-bin/www_bget?hsa:4790+hsa:5970">
        <graphics name="NFKB1, CVID12, EBP-1, KBF1, NF-kB, NF-kB1, NF-kappa-B1, NF-kappaB, NF-kappabeta, NFKB-p105, NFKB-p50, NFkappaB..." fgcolor="#000000" bgcolor="#BFFFBF"
             type="rectangle" x="720" y="779" width="46" height="17"/>
    </entry>
    <entry id="173" name="hsa:339403" type="gene"
        link="https://www.kegg.jp/dbget-bin/www_bget?hsa:339403">
        <graphics name="RXFP4, GPCR142, GPR100, RLN3R2, RXFPR4" fgcolor="#000000" bgcolor="#BFFFBF"
             type="rectangle" x="229" y="1113" width="46" height="17"/>
    </entry>
    <entry id="175" name="hsa:2769" type="gene"
        link="https://www.kegg.jp/dbget-bin/www_bget?hsa:2769">
        <graphics name="GNA15, GNA16" fgcolor="#000000" bgcolor="#BFFFBF"
             type="rectangle" x="321" y="1113" width="46" height="17"/>
    </entry>
    <entry id="176" name="hsa:2770 hsa:2771 hsa:2773" type="gene"
        link="https://www.kegg.jp/dbget-bin/www_bget?hsa:2770+hsa:2771+hsa:2773">
        <graphics name="GNAI1, Gi..." fgcolor="#000000" bgcolor="#BFFFBF"
             type="rectangle" x="321" y="1090" width="46" height="17"/>
    </entry>
    <entry id="177" name="hsa:2775" type="gene"
        link="https://www.kegg.jp/dbget-bin/www_bget?hsa:2775">
        <graphics name="GNAO1, DEE17, EIEE17, G-ALPHA-o, GNAO, HLA-DQB1, NEDIM" fgcolor="#000000" bgcolor="#BFFFBF"
             type="rectangle" x="275" y="1101" width="46" height="17"/>
    </entry>
    <entry id="178" name="hsa:107 hsa:108 hsa:109 hsa:111 hsa:112 hsa:113 hsa:114 hsa:115 hsa:196883" type="gene"
        link="https://www.kegg.jp/dbget-bin/www_bget?hsa:107+hsa:108+hsa:109+hsa:111+hsa:112+hsa:113+hsa:114+hsa:115+hsa:196883">
        <graphics name="ADCY1, AC1, DFNB44..." fgcolor="#000000" bgcolor="#BFFFBF"
             type="rectangle" x="229" y="1036" width="46" height="17"/>
    </entry>
    <entry id="179" name="cpd:C00575" type="compound"
        link="https://www.kegg.jp/dbget-bin/www_bget?C00575">
        <graphics name="C00575" fgcolor="#000000" bgcolor="#FFFFFF"
             type="circle" x="319" y="1038" width="8" height="8"/>
    </entry>
    <entry id="184" name="hsa:10022" type="gene"
        link="https://www.kegg.jp/dbget-bin/www_bget?hsa:10022">
        <graphics name="INSL5, PRO182, UNQ156" fgcolor="#000000" bgcolor="#BFFFBF"
             type="rectangle" x="137" y="1113" width="46" height="17"/>
    </entry>
    <entry id="187" name="hsa:23236 hsa:5330 hsa:5331 hsa:5332" type="gene"
        link="https://www.kegg.jp/dbget-bin/www_bget?hsa:23236+hsa:5330+hsa:5331+hsa:5332">
        <graphics name="PLCB1, DEE12, EIEE12, PI-PLC, PLC-154, PLC-I, PLC-beta-1, PLC154, PLCB1A, PLCB1B..." fgcolor="#000000" bgcolor="#BFFFBF"
             type="rectangle" x="451" y="1113" width="46" height="17"/>
    </entry>
    <entry id="189" name="path:hsa04020" type="map"
        link="https://www.kegg.jp/dbget-bin/www_bget?hsa04020">
        <graphics name="Calcium signaling pathway" fgcolor="#000000" bgcolor="#FFFFFF"
             type="roundrectangle" x="696" y="1111" width="110" height="34"/>
    </entry>
    <entry id="191" name="cpd:C01245" type="compound"
        link="https://www.kegg.jp/dbget-bin/www_bget?C01245">
        <graphics name="C01245" fgcolor="#000000" bgcolor="#FFFFFF"
             type="circle" x="551" y="1101" width="8" height="8"/>
    </entry>
    <entry id="192" name="cpd:C00165" type="compound"
        link="https://www.kegg.jp/dbget-bin/www_bget?C00165">
        <graphics name="C00165" fgcolor="#000000" bgcolor="#FFFFFF"
             type="circle" x="551" y="1131" width="8" height="8"/>
    </entry>
    <entry id="195" name="cpd:C00076" type="compound"
        link="https://www.kegg.jp/dbget-bin/www_bget?C00076">
        <graphics name="C00076" fgcolor="#000000" bgcolor="#FFFFFF"
             type="circle" x="620" y="1101" width="8" height="8"/>
    </entry>
    <entry id="201" name="hsa:4842" type="gene"
        link="https://www.kegg.jp/dbget-bin/www_bget?hsa:4842">
        <graphics name="NOS1, IHPS1, N-NOS, NC-NOS, NOS, bNOS, nNOS" fgcolor="#000000" bgcolor="#BFFFBF"
             type="rectangle" x="774" y="317" width="46" height="17"/>
    </entry>
    <entry id="205" name="hsa:7046" type="gene"
        link="https://www.kegg.jp/dbget-bin/www_bget?hsa:7046">
        <graphics name="TGFBR1, AAT5, ACVRLK4, ALK-5, ALK5, ESS1, LDS1, LDS1A, LDS2A, MSSE, SKR4, TBR-i, TBRI, TGFR-1, tbetaR-I" fgcolor="#000000" bgcolor="#BFFFBF"
             type="rectangle" x="229" y="532" width="46" height="17"/>
    </entry>
    <entry id="206" name="hsa:7048" type="gene"
        link="https://www.kegg.jp/dbget-bin/www_bget?hsa:7048">
        <graphics name="TGFBR2, AAT3, FAA3, LDS1B, LDS2, LDS2B, MFS2, RIIC, TAAD2, TBR-ii, TBRII, TGFR-2, TGFbeta-RII" fgcolor="#000000" bgcolor="#BFFFBF"
             type="rectangle" x="229" y="548" width="46" height="17"/>
    </entry>
    <entry id="207" name="hsa:5894" type="gene"
        link="https://www.kegg.jp/dbget-bin/www_bget?hsa:5894">
        <graphics name="RAF1, CMD1NN, CRAF, NS5, Raf-1, c-Raf" fgcolor="#000000" bgcolor="#BFFFBF"
             type="rectangle" x="601" y="239" width="46" height="17"/>
    </entry>
    <entry id="208" name="hsa:5604 hsa:5605" type="gene"
        link="https://www.kegg.jp/dbget-bin/www_bget?hsa:5604+hsa:5605">
        <graphics name="MAP2K1, CFC3, MAPKK1, MEK1, MEL, MKK1, PRKMK1..." fgcolor="#000000" bgcolor="#BFFFBF"
             type="rectangle" x="671" y="239" width="46" height="17"/>
    </entry>
    <entry id="211" name="path:hsa04350" type="map"
        link="https://www.kegg.jp/dbget-bin/www_bget?hsa04350">
        <graphics name="TGF-beta signaling pathway" fgcolor="#000000" bgcolor="#FFFFFF"
             type="roundrectangle" x="136" y="570" width="123" height="34"/>
    </entry>
    <entry id="213" name="hsa:5609 hsa:6416" type="gene"
        link="https://www.kegg.jp/dbget-bin/www_bget?hsa:5609+hsa:6416">
        <graphics name="MAP2K7, JNKK2, MAPKK7, MEK, MEK_7, MKK7, PRKMK7, SAPKK-4, SAPKK4..." fgcolor="#000000" bgcolor="#BFFFBF"
             type="rectangle" x="699" y="819" width="46" height="17"/>
    </entry>
    <entry id="214" name="hsa:1432 hsa:5600 hsa:5603 hsa:6300" type="gene"
        link="https://www.kegg.jp/dbget-bin/www_bget?hsa:1432+hsa:5600+hsa:5603+hsa:6300">
        <graphics name="MAPK14, CSBP, CSBP1, CSBP2, CSPB1, EXIP, Mxi2, PRKM14, PRKM15, RK, SAPK2A, p38, p38ALPHA..." fgcolor="#000000" bgcolor="#BFFFBF"
             type="rectangle" x="776" y="809" width="46" height="17"/>
    </entry>
    <entry id="215" name="hsa:5599 hsa:5601 hsa:5602" type="gene"
        link="https://www.kegg.jp/dbget-bin/www_bget?hsa:5599+hsa:5601+hsa:5602">
        <graphics name="MAPK8, JNK, JNK-46, JNK1, JNK1A2, JNK21B1/2, PRKM8, SAPK1, SAPK1c..." fgcolor="#000000" bgcolor="#BFFFBF"
             type="rectangle" x="776" y="839" width="46" height="17"/>
    </entry>
    <entry id="220" name="hsa:1956" type="gene"
        link="https://www.kegg.jp/dbget-bin/www_bget?hsa:1956">
        <graphics name="EGFR, ERBB, ERBB1, ERRP, HER1, NISBD2, PIG61, mENA" fgcolor="#000000" bgcolor="#BFFFBF"
             type="rectangle" x="229" y="954" width="46" height="17"/>
    </entry>
    <entry id="221" name="hsa:2885" type="gene"
        link="https://www.kegg.jp/dbget-bin/www_bget?hsa:2885">
        <graphics name="GRB2, ASH, EGFRBP-GRB2, Grb3-3, MST084, MSTP084, NCKAP2" fgcolor="#000000" bgcolor="#BFFFBF"
             type="rectangle" x="431" y="954" width="46" height="17"/>
    </entry>
    <entry id="222" name="hsa:408 hsa:409" type="gene"
        link="https://www.kegg.jp/dbget-bin/www_bget?hsa:408+hsa:409">
        <graphics name="ARRB1, ARB1, ARR1..." fgcolor="#000000" bgcolor="#BFFFBF"
             type="rectangle" x="291" y="930" width="46" height="17"/>
    </entry>
    <entry id="223" name="undefined" type="group">
        <graphics fgcolor="#000000" bgcolor="#FFFFFF"
             type="rectangle" x="229" y="540" width="46" height="33"/>
        <component id="205"/>
        <component id="206"/>
    </entry>
    <relation entry1="38" entry2="9" type="PPrel">
        <subtype name="activation" value="--&gt;"/>
    </relation>
    <relation entry1="43" entry2="31" type="PPrel">
        <subtype name="activation" value="--&gt;"/>
    </relation>
    <relation entry1="31" entry2="33" type="PCrel">
        <subtype name="activation" value="--&gt;"/>
    </relation>
    <relation entry1="33" entry2="32" type="PCrel">
        <subtype name="activation" value="--&gt;"/>
    </relation>
    <relation entry1="32" entry2="25" type="PPrel">
        <subtype name="activation" value="--&gt;"/>
        <subtype name="phosphorylation" value="+p"/>
    </relation>
    <relation entry1="32" entry2="10" type="PPrel">
        <subtype name="activation" value="--&gt;"/>
        <subtype name="phosphorylation" value="+p"/>
    </relation>
    <relation entry1="10" entry2="11" type="PPrel">
        <subtype name="dissociation" value="-+-"/>
    </relation>
    <relation entry1="48" entry2="31" type="PPrel">
        <subtype name="inhibition" value="--|"/>
    </relation>
    <relation entry1="25" entry2="57" type="GErel">
        <subtype name="expression" value="--&gt;"/>
    </relation>
    <relation entry1="11" entry2="57" type="GErel">
        <subtype name="expression" value="--&gt;"/>
    </relation>
    <relation entry1="11" entry2="63" type="GErel">
        <subtype name="expression" value="--&gt;"/>
    </relation>
    <relation entry1="11" entry2="79" type="GErel">
        <subtype name="expression" value="--&gt;"/>
    </relation>
    <relation entry1="9" entry2="48" type="PPrel">
        <subtype name="binding/association" value="---"/>
    </relation>
    <relation entry1="9" entry2="43" type="PPrel">
        <subtype name="binding/association" value="---"/>
    </relation>
    <relation entry1="9" entry2="47" type="PPrel">
        <subtype name="binding/association" value="---"/>
    </relation>
    <relation entry1="47" entry2="24" type="PPrel">
        <subtype name="binding/association" value="---"/>
    </relation>
    <relation entry1="48" entry2="24" type="PPrel">
        <subtype name="binding/association" value="---"/>
    </relation>
    <relation entry1="43" entry2="24" type="PPrel">
        <subtype name="binding/association" value="---"/>
    </relation>
    <relation entry1="24" entry2="22" type="PPrel">
        <subtype name="activation" value="--&gt;"/>
    </relation>
    <relation entry1="22" entry2="5" type="PCrel">
        <subtype name="activation" value="--&gt;"/>
    </relation>
    <relation entry1="5" entry2="6" type="PCrel">
        <subtype name="activation" value="--&gt;"/>
    </relation>
    <relation entry1="5" entry2="30" type="PCrel">
        <subtype name="activation" value="--&gt;"/>
    </relation>
    <relation entry1="30" entry2="31" type="PPrel">
        <subtype name="activation" value="--&gt;"/>
        <subtype name="indirect effect" value="..&gt;"/>
    </relation>
    <relation entry1="22" entry2="207" type="PPrel">
        <subtype name="activation" value="--&gt;"/>
        <subtype name="indirect effect" value="..&gt;"/>
    </relation>
    <relation entry1="207" entry2="208" type="PPrel">
        <subtype name="activation" value="--&gt;"/>
        <subtype name="phosphorylation" value="+p"/>
    </relation>
    <relation entry1="208" entry2="20" type="PPrel">
        <subtype name="activation" value="--&gt;"/>
        <subtype name="phosphorylation" value="+p"/>
    </relation>
    <relation entry1="20" entry2="57" type="GErel">
        <subtype name="expression" value="--&gt;"/>
        <subtype name="indirect effect" value="..&gt;"/>
    </relation>
    <relation entry1="20" entry2="79" type="GErel">
        <subtype name="expression" value="--&gt;"/>
        <subtype name="indirect effect" value="..&gt;"/>
    </relation>
    <relation entry1="20" entry2="72" type="GErel">
        <subtype name="expression" value="--&gt;"/>
        <subtype name="indirect effect" value="..&gt;"/>
    </relation>
    <relation entry1="39" entry2="40" type="PPrel">
        <subtype name="activation" value="--&gt;"/>
    </relation>
    <relation entry1="40" entry2="44" type="PPrel">
        <subtype name="binding/association" value="---"/>
    </relation>
    <relation entry1="40" entry2="45" type="PPrel">
        <subtype name="binding/association" value="---"/>
    </relation>
    <relation entry1="44" entry2="46" type="PPrel">
        <subtype name="binding/association" value="---"/>
    </relation>
    <relation entry1="45" entry2="46" type="PPrel">
        <subtype name="binding/association" value="---"/>
    </relation>
    <relation entry1="46" entry2="22" type="PPrel">
        <subtype name="activation" value="--&gt;"/>
    </relation>
    <relation entry1="6" entry2="15" type="PPrel">
        <subtype name="activation" value="--&gt;"/>
        <subtype name="phosphorylation" value="+p"/>
    </relation>
    <relation entry1="15" entry2="17" type="PCrel">
        <subtype name="activation" value="--&gt;"/>
    </relation>
    <relation entry1="201" entry2="17" type="PCrel">
        <subtype name="activation" value="--&gt;"/>
    </relation>
    <relation entry1="61" entry2="17" type="PCrel">
        <subtype name="activation" value="--&gt;"/>
    </relation>
    <relation entry1="69" entry2="39" type="PPrel">
        <subtype name="activation" value="--&gt;"/>
    </relation>
    <relation entry1="70" entry2="39" type="PPrel">
        <subtype name="activation" value="--&gt;"/>
    </relation>
    <relation entry1="17" entry2="84" type="GErel">
        <subtype name="expression" value="--&gt;"/>
        <subtype name="indirect effect" value="..&gt;"/>
    </relation>
    <relation entry1="17" entry2="86" type="GErel">
        <subtype name="expression" value="--&gt;"/>
        <subtype name="indirect effect" value="..&gt;"/>
    </relation>
    <relation entry1="17" entry2="85" type="GErel">
        <subtype name="expression" value="--&gt;"/>
        <subtype name="indirect effect" value="..&gt;"/>
    </relation>
    <relation entry1="17" entry2="87" type="GErel">
        <subtype name="expression" value="--&gt;"/>
        <subtype name="indirect effect" value="..&gt;"/>
    </relation>
    <relation entry1="81" entry2="82" type="GErel">
        <subtype name="expression" value="--&gt;"/>
    </relation>
    <relation entry1="81" entry2="83" type="GErel">
        <subtype name="expression" value="--&gt;"/>
    </relation>
    <relation entry1="17" entry2="81" type="PCrel">
        <subtype name="inhibition" value="--|"/>
    </relation>
    <relation entry1="80" entry2="223" type="PPrel">
        <subtype name="activation" value="--&gt;"/>
    </relation>
    <relation entry1="223" entry2="81" type="PPrel">
        <subtype name="activation" value="--&gt;"/>
    </relation>
    <relation entry1="113" entry2="99" type="PPrel">
        <subtype name="activation" value="--&gt;"/>
    </relation>
    <relation entry1="102" entry2="99" type="PPrel">
        <subtype name="activation" value="--&gt;"/>
    </relation>
    <relation entry1="99" entry2="104" type="PPrel">
        <subtype name="binding/association" value="---"/>
    </relation>
    <relation entry1="99" entry2="103" type="PPrel">
        <subtype name="binding/association" value="---"/>
    </relation>
    <relation entry1="104" entry2="101" type="PPrel">
        <subtype name="binding/association" value="---"/>
    </relation>
    <relation entry1="103" entry2="101" type="PPrel">
        <subtype name="binding/association" value="---"/>
    </relation>
    <relation entry1="104" entry2="105" type="PPrel">
        <subtype name="inhibition" value="--|"/>
    </relation>
    <relation entry1="103" entry2="105" type="PPrel">
        <subtype name="activation" value="--&gt;"/>
    </relation>
    <relation entry1="105" entry2="107" type="PCrel">
        <subtype name="activation" value="--&gt;"/>
    </relation>
    <relation entry1="107" entry2="106" type="PCrel">
        <subtype name="activation" value="--&gt;"/>
    </relation>
    <relation entry1="132" entry2="121" type="PPrel">
        <subtype name="activation" value="--&gt;"/>
    </relation>
    <relation entry1="121" entry2="125" type="PPrel">
        <subtype name="binding/association" value="---"/>
    </relation>
    <relation entry1="121" entry2="124" type="PPrel">
        <subtype name="binding/association" value="---"/>
    </relation>
    <relation entry1="125" entry2="123" type="PPrel">
        <subtype name="binding/association" value="---"/>
    </relation>
    <relation entry1="124" entry2="123" type="PPrel">
        <subtype name="binding/association" value="---"/>
    </relation>
    <relation entry1="125" entry2="126" type="PPrel">
        <subtype name="inhibition" value="--|"/>
    </relation>
    <relation entry1="124" entry2="126" type="PPrel">
        <subtype name="inhibition" value="--|"/>
    </relation>
    <relation entry1="126" entry2="127" type="PCrel">
        <subtype name="activation" value="--&gt;"/>
    </relation>
    <relation entry1="123" entry2="142" type="PPrel">
        <subtype name="activation" value="--&gt;"/>
    </relation>
    <relation entry1="142" entry2="143" type="PPrel">
        <subtype name="activation" value="--&gt;"/>
        <subtype name="indirect effect" value="..&gt;"/>
    </relation>
    <relation entry1="143" entry2="137" type="PPrel">
        <subtype name="activation" value="--&gt;"/>
        <subtype name="indirect effect" value="..&gt;"/>
    </relation>
    <relation entry1="137" entry2="164" type="PPrel">
        <subtype name="dissociation" value="-+-"/>
    </relation>
    <relation entry1="143" entry2="213" type="PPrel">
        <subtype name="activation" value="--&gt;"/>
    </relation>
    <relation entry1="143" entry2="138" type="PPrel">
        <subtype name="activation" value="--&gt;"/>
    </relation>
    <relation entry1="138" entry2="139" type="PPrel">
        <subtype name="activation" value="--&gt;"/>
    </relation>
    <relation entry1="213" entry2="214" type="PPrel">
        <subtype name="activation" value="--&gt;"/>
        <subtype name="phosphorylation" value="+p"/>
    </relation>
    <relation entry1="213" entry2="215" type="PPrel">
        <subtype name="activation" value="--&gt;"/>
        <subtype name="phosphorylation" value="+p"/>
    </relation>
    <relation entry1="215" entry2="147" type="PPrel">
        <subtype name="activation" value="--&gt;"/>
        <subtype name="phosphorylation" value="+p"/>
    </relation>
    <relation entry1="214" entry2="147" type="PPrel">
        <subtype name="activation" value="--&gt;"/>
        <subtype name="phosphorylation" value="+p"/>
    </relation>
    <relation entry1="139" entry2="140" type="PPrel">
        <subtype name="activation" value="--&gt;"/>
        <subtype name="phosphorylation" value="+p"/>
    </relation>
    <relation entry1="140" entry2="141" type="PPrel">
        <subtype name="activation" value="--&gt;"/>
        <subtype name="phosphorylation" value="+p"/>
    </relation>
    <relation entry1="141" entry2="147" type="PPrel">
        <subtype name="activation" value="--&gt;"/>
    </relation>
    <relation entry1="123" entry2="135" type="PPrel">
        <subtype name="activation" value="--&gt;"/>
    </relation>
    <relation entry1="135" entry2="136" type="PPrel">
        <subtype name="activation" value="--&gt;"/>
    </relation>
    <relation entry1="136" entry2="144" type="PPrel">
        <subtype name="activation" value="--&gt;"/>
    </relation>
    <relation entry1="144" entry2="145" type="PPrel">
        <subtype name="activation" value="--&gt;"/>
    </relation>
    <relation entry1="145" entry2="138" type="PPrel">
        <subtype name="activation" value="--&gt;"/>
    </relation>
    <relation entry1="220" entry2="221" type="PPrel">
        <subtype name="activation" value="--&gt;"/>
    </relation>
    <relation entry1="221" entry2="144" type="PPrel">
        <subtype name="activation" value="--&gt;"/>
    </relation>
    <relation entry1="121" entry2="220" type="PPrel">
        <subtype name="activation" value="--&gt;"/>
        <subtype name="indirect effect" value="..&gt;"/>
    </relation>
    <relation entry1="184" entry2="173" type="PPrel">
        <subtype name="activation" value="--&gt;"/>
    </relation>
    <relation entry1="173" entry2="177" type="PPrel">
        <subtype name="binding/association" value="---"/>
    </relation>
    <relation entry1="173" entry2="176" type="PPrel">
        <subtype name="binding/association" value="---"/>
    </relation>
    <relation entry1="173" entry2="175" type="PPrel">
        <subtype name="binding/association" value="---"/>
    </relation>
    <relation entry1="177" entry2="178" type="PPrel">
        <subtype name="inhibition" value="--|"/>
    </relation>
    <relation entry1="176" entry2="178" type="PPrel">
        <subtype name="inhibition" value="--|"/>
    </relation>
    <relation entry1="175" entry2="187" type="PPrel">
        <subtype name="activation" value="--&gt;"/>
    </relation>
    <relation entry1="187" entry2="191" type="PCrel">
        <subtype name="activation" value="--&gt;"/>
    </relation>
    <relation entry1="187" entry2="192" type="PCrel">
        <subtype name="activation" value="--&gt;"/>
    </relation>
    <relation entry1="191" entry2="195" type="PCrel">
        <subtype name="activation" value="--&gt;"/>
        <subtype name="indirect effect" value="..&gt;"/>
    </relation>
    <relation entry1="178" entry2="179" type="PCrel">
        <subtype name="activation" value="--&gt;"/>
    </relation>
    <relation entry1="121" entry2="222" type="PPrel">
        <subtype name="binding/association" value="---"/>
    </relation>
</pathway>
