# Supplementary material for: Mechanism of gene network in the treatment of intracerebral hemorrhage by natural plant drugs in Lutong granules
Source: PLoS One. 2022 Nov 28;17(11):e0274639. doi: 10.1371/journal.pone.0274639 (PMC9704616; doi:10.1371/journal.pone.0274639)
Supplement: S1 Data — (ZIP) [file pone.0274639.s001.zip › minimal data/GO+KEGG/R.KEGG/hsa04933.xml]

<?xml version="1.0"?>
<!DOCTYPE pathway SYSTEM "http://www.kegg.jp/kegg/xml/KGML_v0.7.2_.dtd">
<!-- Creation date: Jan 29, 2019 17:29:11 +0900 (GMT+9) -->
<pathway name="path:hsa04933" org="hsa" number="04933"
         title="AGE-RAGE signaling pathway in diabetic complications"
         image="http://www.kegg.jp/kegg/pathway/hsa/hsa04933.png"
         link="http://www.kegg.jp/kegg-bin/show_pathway?hsa04933">
    <entry id="2" name="path:hsa04933" type="map"
        link="http://www.kegg.jp/dbget-bin/www_bget?hsa04933">
        <graphics name="TITLE:AGE-RAGE signaling pathway in diabetic complications" fgcolor="#000000" bgcolor="#FFFFFF"
             type="roundrectangle" x="275" y="58" width="470" height="25"/>
    </entry>
    <entry id="3" name="cpd:C00031" type="compound"
        link="http://www.kegg.jp/dbget-bin/www_bget?C00031">
        <graphics name="C00031" fgcolor="#000000" bgcolor="#FFFFFF"
             type="circle" x="137" y="509" width="8" height="8"/>
    </entry>
    <entry id="8" name="hsa:1536 hsa:27035 hsa:50507" type="gene"
        link="http://www.kegg.jp/dbget-bin/www_bget?hsa:1536+hsa:27035+hsa:50507">
        <graphics name="CYBB, AMCBX2, CGD, GP91-1, GP91-PHOX, GP91PHOX, IMD34, NOX2, p91-PHOX..." fgcolor="#000000" bgcolor="#BFFFBF"
             type="rectangle" x="326" y="550" width="46" height="17"/>
    </entry>
    <entry id="9" name="hsa:177" type="gene"
        link="http://www.kegg.jp/dbget-bin/www_bget?hsa:177">
        <graphics name="AGER, RAGE, SCARJ1" fgcolor="#000000" bgcolor="#BFFFBF"
             type="rectangle" x="290" y="511" width="46" height="17"/>
    </entry>
    <entry id="16" name="hsa:4790 hsa:5970" type="gene"
        link="http://www.kegg.jp/dbget-bin/www_bget?hsa:4790+hsa:5970">
        <graphics name="NFKB1, CVID12, EBP-1, KBF1, NF-kB, NF-kB1, NF-kappa-B1, NF-kappaB, NFKB-p105, NFKB-p50, NFkappaB, p105, p50..." fgcolor="#000000" bgcolor="#BFFFBF"
             type="rectangle" x="908" y="458" width="46" height="17"/>
    </entry>
    <entry id="20" name="hsa:177" type="gene"
        link="http://www.kegg.jp/dbget-bin/www_bget?hsa:177">
        <graphics name="AGER, RAGE, SCARJ1" fgcolor="#000000" bgcolor="#BFFFBF"
             type="rectangle" x="290" y="904" width="46" height="17"/>
    </entry>
    <entry id="22" name="hsa:5579" type="gene"
        link="http://www.kegg.jp/dbget-bin/www_bget?hsa:5579">
        <graphics name="PRKCB, PKC-beta, PKCB, PKCI(2), PKCbeta, PRKCB1, PRKCB2" fgcolor="#000000" bgcolor="#BFFFBF"
             type="rectangle" x="470" y="904" width="46" height="17"/>
    </entry>
    <entry id="23" name="hsa:5599 hsa:5601 hsa:5602" type="gene"
        link="http://www.kegg.jp/dbget-bin/www_bget?hsa:5599+hsa:5601+hsa:5602">
        <graphics name="MAPK8, JNK, JNK-46, JNK1, JNK1A2, JNK21B1/2, PRKM8, SAPK1, SAPK1c..." fgcolor="#000000" bgcolor="#BFFFBF"
             type="rectangle" x="774" y="904" width="46" height="17"/>
    </entry>
    <entry id="24" name="path:hsa04010" type="map"
        link="http://www.kegg.jp/dbget-bin/www_bget?hsa04010">
        <graphics name="MAPK signaling pathway" fgcolor="#000000" bgcolor="#FFFFFF"
             type="roundrectangle" x="863" y="280" width="104" height="34"/>
    </entry>
    <entry id="26" name="hsa:1958" type="gene"
        link="http://www.kegg.jp/dbget-bin/www_bget?hsa:1958">
        <graphics name="EGR1, AT225, G0S30, KROX-24, NGFI-A, TIS8, ZIF-268, ZNF225" fgcolor="#000000" bgcolor="#BFFFBF"
             type="rectangle" x="908" y="904" width="46" height="17"/>
    </entry>
    <entry id="31" name="hsa:3265 hsa:3845 hsa:4893" type="gene"
        link="http://www.kegg.jp/dbget-bin/www_bget?hsa:3265+hsa:3845+hsa:4893">
        <graphics name="HRAS, C-BAS/HAS, C-H-RAS, C-HA-RAS1, CTLO, H-RASIDX, HAMSV, HRAS1, RASH1, p21ras..." fgcolor="#000000" bgcolor="#BFFFBF"
             type="rectangle" x="669" y="461" width="46" height="17"/>
    </entry>
    <entry id="32" name="hsa:1432 hsa:5600 hsa:5603 hsa:6300" type="gene"
        link="http://www.kegg.jp/dbget-bin/www_bget?hsa:1432+hsa:5600+hsa:5603+hsa:6300">
        <graphics name="MAPK14, CSBP, CSBP1, CSBP2, CSPB1, EXIP, Mxi2, PRKM14, PRKM15, RK, SAPK2A, p38, p38ALPHA..." fgcolor="#000000" bgcolor="#BFFFBF"
             type="rectangle" x="774" y="381" width="46" height="17"/>
    </entry>
    <entry id="34" name="hsa:5594 hsa:5595" type="gene"
        link="http://www.kegg.jp/dbget-bin/www_bget?hsa:5594+hsa:5595">
        <graphics name="MAPK1, ERK, ERK-2, ERK2, ERT1, MAPK2, P42MAPK, PRKM1, PRKM2, p38, p40, p41, p41mapk, p42-MAPK..." fgcolor="#000000" bgcolor="#BFFFBF"
             type="rectangle" x="774" y="337" width="46" height="17"/>
    </entry>
    <entry id="38" name="hsa:7042 hsa:7043" type="gene"
        link="http://www.kegg.jp/dbget-bin/www_bget?hsa:7042+hsa:7043">
        <graphics name="TGFB2, G-TSF, LDS4, TGF-beta2..." fgcolor="#000000" bgcolor="#BFFFBF"
             type="rectangle" x="206" y="173" width="46" height="17"/>
    </entry>
    <entry id="39" name="hsa:7046" type="gene"
        link="http://www.kegg.jp/dbget-bin/www_bget?hsa:7046">
        <graphics name="TGFBR1, AAT5, ACVRLK4, ALK-5, ALK5, ESS1, LDS1, LDS1A, LDS2A, MSSE, SKR4, TBR-i, TBRI, TGFR-1, tbetaR-I" fgcolor="#000000" bgcolor="#BFFFBF"
             type="rectangle" x="290" y="167" width="46" height="17"/>
    </entry>
    <entry id="40" name="hsa:7048" type="gene"
        link="http://www.kegg.jp/dbget-bin/www_bget?hsa:7048">
        <graphics name="TGFBR2, AAT3, FAA3, LDS1B, LDS2, LDS2B, MFS2, RIIC, TAAD2, TBR-ii, TBRII, TGFR-2, TGFbeta-RII" fgcolor="#000000" bgcolor="#BFFFBF"
             type="rectangle" x="290" y="184" width="46" height="17"/>
    </entry>
    <entry id="43" name="hsa:4087 hsa:4088" type="gene"
        link="http://www.kegg.jp/dbget-bin/www_bget?hsa:4087+hsa:4088">
        <graphics name="SMAD2, JV18, JV18-1, MADH2, MADR2, hMAD-2, hSMAD2..." fgcolor="#000000" bgcolor="#BFFFBF"
             type="rectangle" x="669" y="167" width="46" height="17"/>
    </entry>
    <entry id="44" name="hsa:4089" type="gene"
        link="http://www.kegg.jp/dbget-bin/www_bget?hsa:4089">
        <graphics name="SMAD4, DPC4, JIP, MADH4, MYHRS" fgcolor="#000000" bgcolor="#BFFFBF"
             type="rectangle" x="774" y="193" width="46" height="17"/>
    </entry>
    <entry id="46" name="hsa:1906" type="gene"
        link="http://www.kegg.jp/dbget-bin/www_bget?hsa:1906">
        <graphics name="EDN1, ARCND3, ET1, HDLCQ7, PPET1, QME" fgcolor="#000000" bgcolor="#BFFFBF"
             type="rectangle" x="1145" y="455" width="46" height="17"/>
    </entry>
    <entry id="47" name="hsa:2152" type="gene"
        link="http://www.kegg.jp/dbget-bin/www_bget?hsa:2152">
        <graphics name="F3, CD142, TF, TFA" fgcolor="#000000" bgcolor="#BFFFBF"
             type="rectangle" x="1095" y="455" width="46" height="17"/>
    </entry>
    <entry id="48" name="hsa:7056" type="gene"
        link="http://www.kegg.jp/dbget-bin/www_bget?hsa:7056">
        <graphics name="THBD, AHUS6, BDCA3, CD141, THPH12, THRM, TM" fgcolor="#000000" bgcolor="#BFFFBF"
             type="rectangle" x="1045" y="481" width="46" height="17"/>
    </entry>
    <entry id="49" name="hsa:3552 hsa:3553" type="gene"
        link="http://www.kegg.jp/dbget-bin/www_bget?hsa:3552+hsa:3553">
        <graphics name="IL1A, IL-1_alpha, IL-1A, IL1, IL1-ALPHA, IL1F1..." fgcolor="#000000" bgcolor="#BFFFBF"
             type="rectangle" x="1045" y="435" width="46" height="17"/>
    </entry>
    <entry id="50" name="hsa:3569" type="gene"
        link="http://www.kegg.jp/dbget-bin/www_bget?hsa:3569">
        <graphics name="IL6, BSF-2, BSF2, CDF, HGF, HSF, IFN-beta-2, IFNB2, IL-6" fgcolor="#000000" bgcolor="#BFFFBF"
             type="rectangle" x="1095" y="435" width="46" height="17"/>
    </entry>
    <entry id="51" name="hsa:7124" type="gene"
        link="http://www.kegg.jp/dbget-bin/www_bget?hsa:7124">
        <graphics name="TNF, DIF, TNF-alpha, TNFA, TNFSF2, TNLG1F" fgcolor="#000000" bgcolor="#BFFFBF"
             type="rectangle" x="1045" y="455" width="46" height="17"/>
    </entry>
    <entry id="52" name="hsa:7412" type="gene"
        link="http://www.kegg.jp/dbget-bin/www_bget?hsa:7412">
        <graphics name="VCAM1, CD106, INCAM-100" fgcolor="#000000" bgcolor="#BFFFBF"
             type="rectangle" x="1045" y="408" width="46" height="17"/>
    </entry>
    <entry id="53" name="hsa:3383" type="gene"
        link="http://www.kegg.jp/dbget-bin/www_bget?hsa:3383">
        <graphics name="ICAM1, BB2, CD54, P3.58" fgcolor="#000000" bgcolor="#BFFFBF"
             type="rectangle" x="1095" y="408" width="46" height="17"/>
    </entry>
    <entry id="54" name="hsa:3576" type="gene"
        link="http://www.kegg.jp/dbget-bin/www_bget?hsa:3576">
        <graphics name="CXCL8, GCP-1, GCP1, IL8, LECT, LUCT, LYNAP, MDNCF, MONAP, NAF, NAP-1, NAP1" fgcolor="#000000" bgcolor="#BFFFBF"
             type="rectangle" x="1145" y="435" width="46" height="17"/>
    </entry>
    <entry id="56" name="hsa:3725" type="gene"
        link="http://www.kegg.jp/dbget-bin/www_bget?hsa:3725">
        <graphics name="JUN, AP-1, AP1, c-Jun, cJUN, p39" fgcolor="#000000" bgcolor="#BFFFBF"
             type="rectangle" x="908" y="363" width="46" height="17"/>
    </entry>
    <entry id="59" name="hsa:3717" type="gene"
        link="http://www.kegg.jp/dbget-bin/www_bget?hsa:3717">
        <graphics name="JAK2, JTK10, THCYT3" fgcolor="#000000" bgcolor="#BFFFBF"
             type="rectangle" x="470" y="766" width="46" height="17"/>
    </entry>
    <entry id="60" name="hsa:6776 hsa:6777" type="gene"
        link="http://www.kegg.jp/dbget-bin/www_bget?hsa:6776+hsa:6777">
        <graphics name="STAT5A, MGF, STAT5..." fgcolor="#000000" bgcolor="#BFFFBF"
             type="rectangle" x="669" y="833" width="46" height="17"/>
    </entry>
    <entry id="64" name="hsa:595" type="gene"
        link="http://www.kegg.jp/dbget-bin/www_bget?hsa:595">
        <graphics name="CCND1, BCL1, D11S287E, PRAD1, U21B31" fgcolor="#000000" bgcolor="#BFFFBF"
             type="rectangle" x="1045" y="832" width="46" height="17"/>
    </entry>
    <entry id="65" name="hsa:1019" type="gene"
        link="http://www.kegg.jp/dbget-bin/www_bget?hsa:1019">
        <graphics name="CDK4, CMM3, PSK-J3" fgcolor="#000000" bgcolor="#BFFFBF"
             type="rectangle" x="1045" y="849" width="46" height="17"/>
    </entry>
    <entry id="69" name="hsa:6772 hsa:6774" type="gene"
        link="http://www.kegg.jp/dbget-bin/www_bget?hsa:6772+hsa:6774">
        <graphics name="STAT1, CANDF7, IMD31A, IMD31B, IMD31C, ISGF-3, STAT91..." fgcolor="#000000" bgcolor="#BFFFBF"
             type="rectangle" x="669" y="784" width="46" height="17"/>
    </entry>
    <entry id="72" name="path:hsa04350" type="map"
        link="http://www.kegg.jp/dbget-bin/www_bget?hsa04350">
        <graphics name="TGF-beta signaling pathway" fgcolor="#000000" bgcolor="#FFFFFF"
             type="roundrectangle" x="421" y="189" width="104" height="34"/>
    </entry>
    <entry id="74" name="hsa:5599 hsa:5601 hsa:5602" type="gene"
        link="http://www.kegg.jp/dbget-bin/www_bget?hsa:5599+hsa:5601+hsa:5602">
        <graphics name="MAPK8, JNK, JNK-46, JNK1, JNK1A2, JNK21B1/2, PRKM8, SAPK1, SAPK1c..." fgcolor="#000000" bgcolor="#BFFFBF"
             type="rectangle" x="774" y="609" width="46" height="17"/>
    </entry>
    <entry id="75" name="hsa:1432 hsa:5600 hsa:5603 hsa:6300" type="gene"
        link="http://www.kegg.jp/dbget-bin/www_bget?hsa:1432+hsa:5600+hsa:5603+hsa:6300">
        <graphics name="MAPK14, CSBP, CSBP1, CSBP2, CSPB1, EXIP, Mxi2, PRKM14, PRKM15, RK, SAPK2A, p38, p38ALPHA..." fgcolor="#000000" bgcolor="#BFFFBF"
             type="rectangle" x="774" y="631" width="46" height="17"/>
    </entry>
    <entry id="78" name="hsa:581" type="gene"
        link="http://www.kegg.jp/dbget-bin/www_bget?hsa:581">
        <graphics name="BAX, BCL2L4" fgcolor="#000000" bgcolor="#BFFFBF"
             type="rectangle" x="908" y="648" width="46" height="17"/>
    </entry>
    <entry id="79" name="hsa:596" type="gene"
        link="http://www.kegg.jp/dbget-bin/www_bget?hsa:596">
        <graphics name="BCL2, Bcl-2, PPP1R50" fgcolor="#000000" bgcolor="#BFFFBF"
             type="rectangle" x="908" y="620" width="46" height="17"/>
    </entry>
    <entry id="85" name="hsa:836" type="gene"
        link="http://www.kegg.jp/dbget-bin/www_bget?hsa:836">
        <graphics name="CASP3, CPP32, CPP32B, SCA-1" fgcolor="#000000" bgcolor="#BFFFBF"
             type="rectangle" x="1045" y="633" width="46" height="17"/>
    </entry>
    <entry id="86" name="hsa:10000 hsa:207 hsa:208" type="gene"
        link="http://www.kegg.jp/dbget-bin/www_bget?hsa:10000+hsa:207+hsa:208">
        <graphics name="AKT3, MPPH, MPPH2, PKB-GAMMA, PKBG, PRKBG, RAC-PK-gamma, RAC-gamma, STK-2..." fgcolor="#000000" bgcolor="#BFFFBF"
             type="rectangle" x="774" y="543" width="46" height="17"/>
    </entry>
    <entry id="87" name="path:hsa04151" type="map"
        link="http://www.kegg.jp/dbget-bin/www_bget?hsa04151">
        <graphics name="PI3K-Akt signaling pathway" fgcolor="#000000" bgcolor="#FFFFFF"
             type="roundrectangle" x="417" y="623" width="109" height="34"/>
    </entry>
    <entry id="88" name="hsa:1729" type="gene"
        link="http://www.kegg.jp/dbget-bin/www_bget?hsa:1729">
        <graphics name="DIAPH1, DFNA1, DIA1, DRF1, LFHL1, SCBMS, hDIA1" fgcolor="#000000" bgcolor="#BFFFBF"
             type="rectangle" x="412" y="464" width="46" height="17"/>
    </entry>
    <entry id="90" name="hsa:1277 hsa:1278 hsa:1281 hsa:1282 hsa:1284 hsa:1285 hsa:1286 hsa:1287 hsa:1288" type="gene"
        link="http://www.kegg.jp/dbget-bin/www_bget?hsa:1277+hsa:1278+hsa:1281+hsa:1282+hsa:1284+hsa:1285+hsa:1286+hsa:1287+hsa:1288">
        <graphics name="COL1A1, CAFYD, EDSARTH1, EDSC, OI1, OI2, OI3, OI4..." fgcolor="#000000" bgcolor="#BFFFBF"
             type="rectangle" x="1045" y="175" width="46" height="17"/>
    </entry>
    <entry id="92" name="hsa:5599 hsa:5601 hsa:5602" type="gene"
        link="http://www.kegg.jp/dbget-bin/www_bget?hsa:5599+hsa:5601+hsa:5602">
        <graphics name="MAPK8, JNK, JNK-46, JNK1, JNK1A2, JNK21B1/2, PRKM8, SAPK1, SAPK1c..." fgcolor="#000000" bgcolor="#BFFFBF"
             type="rectangle" x="774" y="458" width="46" height="17"/>
    </entry>
    <entry id="94" name="hsa:5290 hsa:5291 hsa:5293 hsa:5295 hsa:5296 hsa:8503" type="gene"
        link="http://www.kegg.jp/dbget-bin/www_bget?hsa:5290+hsa:5291+hsa:5293+hsa:5295+hsa:5296+hsa:8503">
        <graphics name="PIK3CA, CLAPO, CLOVE, CWS5, MCAP, MCM, MCMTC, PI3K, PI3K-alpha, p110-alpha..." fgcolor="#000000" bgcolor="#BFFFBF"
             type="rectangle" x="565" y="590" width="46" height="17"/>
    </entry>
    <entry id="95" name="cpd:C00195" type="compound"
        link="http://www.kegg.jp/dbget-bin/www_bget?C00195">
        <graphics name="C00195" fgcolor="#000000" bgcolor="#FFFFFF"
             type="circle" x="669" y="598" width="8" height="8"/>
    </entry>
    <entry id="96" name="hsa:4846" type="gene"
        link="http://www.kegg.jp/dbget-bin/www_bget?hsa:4846">
        <graphics name="NOS3, ECNOS, eNOS" fgcolor="#000000" bgcolor="#BFFFBF"
             type="rectangle" x="669" y="637" width="46" height="17"/>
    </entry>
    <entry id="101" name="hsa:2308" type="gene"
        link="http://www.kegg.jp/dbget-bin/www_bget?hsa:2308">
        <graphics name="FOXO1, FKH1, FKHR, FOXO1A" fgcolor="#000000" bgcolor="#BFFFBF"
             type="rectangle" x="908" y="586" width="46" height="17"/>
    </entry>
    <entry id="102" name="hsa:5879 hsa:998" type="gene"
        link="http://www.kegg.jp/dbget-bin/www_bget?hsa:5879+hsa:998">
        <graphics name="RAC1, MIG5, MRD48, Rac-1, TC-25, p21-Rac1..." fgcolor="#000000" bgcolor="#BFFFBF"
             type="rectangle" x="669" y="507" width="46" height="17"/>
    </entry>
    <entry id="103" name="hsa:6774" type="gene"
        link="http://www.kegg.jp/dbget-bin/www_bget?hsa:6774">
        <graphics name="STAT3, ADMIO, ADMIO1, APRF, HIES" fgcolor="#000000" bgcolor="#BFFFBF"
             type="rectangle" x="669" y="739" width="46" height="17"/>
    </entry>
    <entry id="104" name="hsa:5292" type="gene"
        link="http://www.kegg.jp/dbget-bin/www_bget?hsa:5292">
        <graphics name="PIM1, PIM" fgcolor="#000000" bgcolor="#BFFFBF"
             type="rectangle" x="1045" y="689" width="46" height="17"/>
    </entry>
    <entry id="105" name="hsa:4772" type="gene"
        link="http://www.kegg.jp/dbget-bin/www_bget?hsa:4772">
        <graphics name="NFATC1, NF-ATC, NF-ATc1.2, NFAT2, NFATc" fgcolor="#000000" bgcolor="#BFFFBF"
             type="rectangle" x="1045" y="738" width="46" height="17"/>
    </entry>
    <entry id="110" name="hsa:2277 hsa:7422 hsa:7423 hsa:7424" type="gene"
        link="http://www.kegg.jp/dbget-bin/www_bget?hsa:2277+hsa:7422+hsa:7423+hsa:7424">
        <graphics name="VEGFD, FIGF, VEGF-D..." fgcolor="#000000" bgcolor="#BFFFBF"
             type="rectangle" x="1045" y="358" width="46" height="17"/>
    </entry>
    <entry id="111" name="hsa:6347" type="gene"
        link="http://www.kegg.jp/dbget-bin/www_bget?hsa:6347">
        <graphics name="CCL2, GDCF-2, HC11, HSMCR30, MCAF, MCP-1, MCP1, SCYA2, SMC-CF" fgcolor="#000000" bgcolor="#BFFFBF"
             type="rectangle" x="1045" y="387" width="46" height="17"/>
    </entry>
    <entry id="113" name="hsa:5054" type="gene"
        link="http://www.kegg.jp/dbget-bin/www_bget?hsa:5054">
        <graphics name="SERPINE1, PAI, PAI-1, PAI1, PLANH1" fgcolor="#000000" bgcolor="#BFFFBF"
             type="rectangle" x="1095" y="387" width="46" height="17"/>
    </entry>
    <entry id="122" name="path:hsa04630" type="map"
        link="http://www.kegg.jp/dbget-bin/www_bget?hsa04630">
        <graphics name="JAK-STAT signaling pathway" fgcolor="#000000" bgcolor="#FFFFFF"
             type="roundrectangle" x="419" y="721" width="122" height="34"/>
    </entry>
    <entry id="124" name="hsa:4313" type="gene"
        link="http://www.kegg.jp/dbget-bin/www_bget?hsa:4313">
        <graphics name="MMP2, CLG4, CLG4A, MMP-2, MMP-II, MONA, TBE-1" fgcolor="#000000" bgcolor="#BFFFBF"
             type="rectangle" x="1145" y="408" width="46" height="17"/>
    </entry>
    <entry id="127" name="hsa:177" type="gene"
        link="http://www.kegg.jp/dbget-bin/www_bget?hsa:177">
        <graphics name="AGER, RAGE, SCARJ1" fgcolor="#000000" bgcolor="#BFFFBF"
             type="rectangle" x="1045" y="331" width="46" height="17"/>
    </entry>
    <entry id="130" name="hsa:6401" type="gene"
        link="http://www.kegg.jp/dbget-bin/www_bget?hsa:6401">
        <graphics name="SELE, CD62E, ELAM, ELAM1, ESEL, LECAM2" fgcolor="#000000" bgcolor="#BFFFBF"
             type="rectangle" x="1145" y="387" width="46" height="17"/>
    </entry>
    <entry id="133" name="hsa:1277 hsa:1278" type="gene"
        link="http://www.kegg.jp/dbget-bin/www_bget?hsa:1277+hsa:1278">
        <graphics name="COL1A1, CAFYD, EDSARTH1, EDSC, OI1, OI2, OI3, OI4..." fgcolor="#000000" bgcolor="#BFFFBF"
             type="rectangle" x="1045" y="784" width="46" height="17"/>
    </entry>
    <entry id="138" name="path:hsa04110" type="map"
        link="http://www.kegg.jp/dbget-bin/www_bget?hsa04110">
        <graphics name="Cell cycle" fgcolor="#000000" bgcolor="#FFFFFF"
             type="roundrectangle" x="1140" y="820" width="69" height="25"/>
    </entry>
    <entry id="140" name="cpd:C21011 cpd:C21012 cpd:C21013 cpd:C21014" type="compound"
        link="http://www.kegg.jp/dbget-bin/www_bget?C21011+C21012+C21013+C21014">
        <graphics name="C21011..." fgcolor="#000000" bgcolor="#FFFFFF"
             type="circle" x="216" y="509" width="8" height="8"/>
    </entry>
    <entry id="141" name="cpd:C21011 cpd:C21012 cpd:C21013 cpd:C21014" type="compound"
        link="http://www.kegg.jp/dbget-bin/www_bget?C21011+C21012+C21013+C21014">
        <graphics name="C21011..." fgcolor="#000000" bgcolor="#FFFFFF"
             type="circle" x="216" y="903" width="8" height="8"/>
    </entry>
    <entry id="147" name="hsa:5578 hsa:5579 hsa:5580 hsa:5581 hsa:5590" type="gene"
        link="http://www.kegg.jp/dbget-bin/www_bget?hsa:5578+hsa:5579+hsa:5580+hsa:5581+hsa:5590">
        <graphics name="PRKCA, AAG6, PKC-alpha, PKCA, PKCI+/-, PKCalpha, PRKACA..." fgcolor="#000000" bgcolor="#BFFFBF"
             type="rectangle" x="565" y="380" width="46" height="17"/>
    </entry>
    <entry id="148" name="cpd:C00165" type="compound"
        link="http://www.kegg.jp/dbget-bin/www_bget?C00165">
        <graphics name="C00165" fgcolor="#000000" bgcolor="#FFFFFF"
             type="circle" x="467" y="357" width="8" height="8"/>
    </entry>
    <entry id="150" name="hsa:113026 hsa:23236 hsa:51196 hsa:5330 hsa:5331 hsa:5332 hsa:5333 hsa:5335 hsa:5336 hsa:84812" type="gene"
        link="http://www.kegg.jp/dbget-bin/www_bget?hsa:113026+hsa:23236+hsa:51196+hsa:5330+hsa:5331+hsa:5332+hsa:5333+hsa:5335+hsa:5336+hsa:84812">
        <graphics name="PLCD3, PLC-delta-3..." fgcolor="#000000" bgcolor="#BFFFBF"
             type="rectangle" x="412" y="381" width="46" height="17"/>
    </entry>
    <entry id="154" name="cpd:C01245" type="compound"
        link="http://www.kegg.jp/dbget-bin/www_bget?C01245">
        <graphics name="C01245" fgcolor="#000000" bgcolor="#FFFFFF"
             type="circle" x="465" y="409" width="8" height="8"/>
    </entry>
    <entry id="155" name="cpd:C00076" type="compound"
        link="http://www.kegg.jp/dbget-bin/www_bget?C00076">
        <graphics name="C00076" fgcolor="#000000" bgcolor="#FFFFFF"
             type="circle" x="511" y="409" width="8" height="8"/>
    </entry>
    <entry id="167" name="hsa:7040" type="gene"
        link="http://www.kegg.jp/dbget-bin/www_bget?hsa:7040">
        <graphics name="TGFB1, CED, DPD1, IBDIMDE, LAP, TGF-beta1, TGFB, TGFbeta" fgcolor="#000000" bgcolor="#BFFFBF"
             type="rectangle" x="1045" y="294" width="46" height="17"/>
    </entry>
    <entry id="168" name="hsa:7040" type="gene"
        link="http://www.kegg.jp/dbget-bin/www_bget?hsa:7040">
        <graphics name="TGFB1, CED, DPD1, IBDIMDE, LAP, TGF-beta1, TGFB, TGFbeta" fgcolor="#000000" bgcolor="#BFFFBF"
             type="rectangle" x="206" y="194" width="46" height="17"/>
    </entry>
    <entry id="175" name="hsa:185" type="gene"
        link="http://www.kegg.jp/dbget-bin/www_bget?hsa:185">
        <graphics name="AGTR1, AG2S, AGTR1B, AT1, AT1AR, AT1B, AT1BR, AT1R, AT2R1, HAT1R" fgcolor="#000000" bgcolor="#BFFFBF"
             type="rectangle" x="290" y="269" width="46" height="17"/>
    </entry>
    <entry id="177" name="hsa:1536 hsa:27035 hsa:50507" type="gene"
        link="http://www.kegg.jp/dbget-bin/www_bget?hsa:1536+hsa:27035+hsa:50507">
        <graphics name="CYBB, AMCBX2, CGD, GP91-1, GP91-PHOX, GP91PHOX, IMD34, NOX2, p91-PHOX..." fgcolor="#000000" bgcolor="#BFFFBF"
             type="rectangle" x="326" y="356" width="46" height="17"/>
    </entry>
    <entry id="182" name="hsa:1027" type="gene"
        link="http://www.kegg.jp/dbget-bin/www_bget?hsa:1027">
        <graphics name="CDKN1B, CDKN4, KIP1, MEN1B, MEN4, P27KIP1" fgcolor="#000000" bgcolor="#BFFFBF"
             type="rectangle" x="1045" y="115" width="46" height="17"/>
    </entry>
    <entry id="183" name="hsa:2335" type="gene"
        link="http://www.kegg.jp/dbget-bin/www_bget?hsa:2335">
        <graphics name="FN1, CIG, ED-B, FINC, FN, FNZ, GFND, GFND2, LETS, MSF, SMDCF" fgcolor="#000000" bgcolor="#BFFFBF"
             type="rectangle" x="1045" y="158" width="46" height="17"/>
    </entry>
    <entry id="186" name="path:hsa04614" type="map"
        link="http://www.kegg.jp/dbget-bin/www_bget?hsa04614">
        <graphics name="Renin-angiotensin system" fgcolor="#000000" bgcolor="#FFFFFF"
             type="roundrectangle" x="425" y="282" width="107" height="34"/>
    </entry>
    <entry id="190" name="path:hsa04020" type="map"
        link="http://www.kegg.jp/dbget-bin/www_bget?hsa04020">
        <graphics name="Calcium signaling pathway" fgcolor="#000000" bgcolor="#FFFFFF"
             type="roundrectangle" x="567" y="347" width="100" height="34"/>
    </entry>
    <entry id="191" name="hsa:183" type="gene"
        link="http://www.kegg.jp/dbget-bin/www_bget?hsa:183">
        <graphics name="AGT, ANHU, SERPINA8, hFLT1" fgcolor="#000000" bgcolor="#BFFFBF"
             type="rectangle" x="206" y="269" width="46" height="17"/>
    </entry>
    <relation entry1="38" entry2="40" type="PPrel">
        <subtype name="activation" value="--&gt;"/>
    </relation>
    <relation entry1="168" entry2="40" type="PPrel">
        <subtype name="activation" value="--&gt;"/>
    </relation>
    <relation entry1="39" entry2="43" type="PPrel">
        <subtype name="phosphorylation" value="+p"/>
    </relation>
    <relation entry1="43" entry2="44" type="PPrel">
        <subtype name="activation" value="--&gt;"/>
    </relation>
    <relation entry1="175" entry2="38" type="PPrel">
        <subtype name="activation" value="--&gt;"/>
        <subtype name="indirect effect" value="..&gt;"/>
    </relation>
    <relation entry1="175" entry2="168" type="PPrel">
        <subtype name="activation" value="--&gt;"/>
        <subtype name="indirect effect" value="..&gt;"/>
    </relation>
    <relation entry1="140" entry2="9" type="PCrel">
        <subtype name="activation" value="--&gt;"/>
    </relation>
    <relation entry1="9" entry2="177" type="PPrel">
        <subtype name="activation" value="--&gt;"/>
    </relation>
    <relation entry1="9" entry2="150" type="PPrel">
        <subtype name="activation" value="--&gt;"/>
        <subtype name="indirect effect" value="..&gt;"/>
    </relation>
    <relation entry1="150" entry2="148" type="PCrel">
        <subtype name="activation" value="--&gt;"/>
    </relation>
    <relation entry1="150" entry2="154" type="PCrel">
        <subtype name="activation" value="--&gt;"/>
    </relation>
    <relation entry1="148" entry2="147" type="PCrel">
        <subtype name="activation" value="--&gt;"/>
    </relation>
    <relation entry1="155" entry2="147" type="PCrel">
        <subtype name="activation" value="--&gt;"/>
    </relation>
    <relation entry1="147" entry2="34" type="PPrel">
        <subtype name="activation" value="--&gt;"/>
        <subtype name="phosphorylation" value="+p"/>
        <subtype name="indirect effect" value="..&gt;"/>
    </relation>
    <relation entry1="147" entry2="32" type="PPrel">
        <subtype name="activation" value="--&gt;"/>
        <subtype name="phosphorylation" value="+p"/>
        <subtype name="indirect effect" value="..&gt;"/>
    </relation>
    <relation entry1="147" entry2="92" type="PPrel">
        <subtype name="activation" value="--&gt;"/>
        <subtype name="phosphorylation" value="+p"/>
        <subtype name="indirect effect" value="..&gt;"/>
    </relation>
    <relation entry1="34" entry2="56" type="PPrel">
        <subtype name="activation" value="--&gt;"/>
        <subtype name="indirect effect" value="..&gt;"/>
    </relation>
    <relation entry1="34" entry2="16" type="PPrel">
        <subtype name="activation" value="--&gt;"/>
        <subtype name="indirect effect" value="..&gt;"/>
    </relation>
    <relation entry1="34" entry2="43" type="PPrel">
        <subtype name="activation" value="--&gt;"/>
        <subtype name="phosphorylation" value="+p"/>
        <subtype name="indirect effect" value="..&gt;"/>
    </relation>
    <relation entry1="32" entry2="56" type="PPrel">
        <subtype name="activation" value="--&gt;"/>
        <subtype name="indirect effect" value="..&gt;"/>
    </relation>
    <relation entry1="32" entry2="16" type="PPrel">
        <subtype name="activation" value="--&gt;"/>
        <subtype name="indirect effect" value="..&gt;"/>
    </relation>
    <relation entry1="32" entry2="43" type="PPrel">
        <subtype name="activation" value="--&gt;"/>
        <subtype name="phosphorylation" value="+p"/>
        <subtype name="indirect effect" value="..&gt;"/>
    </relation>
    <relation entry1="92" entry2="56" type="PPrel">
        <subtype name="activation" value="--&gt;"/>
        <subtype name="indirect effect" value="..&gt;"/>
    </relation>
    <relation entry1="92" entry2="16" type="PPrel">
        <subtype name="activation" value="--&gt;"/>
        <subtype name="indirect effect" value="..&gt;"/>
    </relation>
    <relation entry1="56" entry2="167" type="GErel">
        <subtype name="expression" value="--&gt;"/>
    </relation>
    <relation entry1="56" entry2="127" type="GErel">
        <subtype name="expression" value="--&gt;"/>
    </relation>
    <relation entry1="56" entry2="110" type="GErel">
        <subtype name="expression" value="--&gt;"/>
    </relation>
    <relation entry1="56" entry2="111" type="GErel">
        <subtype name="expression" value="--&gt;"/>
    </relation>
    <relation entry1="56" entry2="113" type="GErel">
        <subtype name="expression" value="--&gt;"/>
    </relation>
    <relation entry1="56" entry2="130" type="GErel">
        <subtype name="expression" value="--&gt;"/>
    </relation>
    <relation entry1="56" entry2="52" type="GErel">
        <subtype name="expression" value="--&gt;"/>
    </relation>
    <relation entry1="56" entry2="53" type="GErel">
        <subtype name="expression" value="--&gt;"/>
    </relation>
    <relation entry1="56" entry2="124" type="GErel">
        <subtype name="expression" value="--&gt;"/>
    </relation>
    <relation entry1="16" entry2="127" type="GErel">
        <subtype name="expression" value="--&gt;"/>
    </relation>
    <relation entry1="16" entry2="110" type="GErel">
        <subtype name="expression" value="--&gt;"/>
    </relation>
    <relation entry1="16" entry2="111" type="GErel">
        <subtype name="expression" value="--&gt;"/>
    </relation>
    <relation entry1="16" entry2="113" type="GErel">
        <subtype name="expression" value="--&gt;"/>
    </relation>
    <relation entry1="16" entry2="130" type="GErel">
        <subtype name="expression" value="--&gt;"/>
    </relation>
    <relation entry1="16" entry2="52" type="GErel">
        <subtype name="expression" value="--&gt;"/>
    </relation>
    <relation entry1="16" entry2="53" type="GErel">
        <subtype name="expression" value="--&gt;"/>
    </relation>
    <relation entry1="16" entry2="124" type="GErel">
        <subtype name="expression" value="--&gt;"/>
    </relation>
    <relation entry1="16" entry2="49" type="GErel">
        <subtype name="expression" value="--&gt;"/>
    </relation>
    <relation entry1="16" entry2="50" type="GErel">
        <subtype name="expression" value="--&gt;"/>
    </relation>
    <relation entry1="16" entry2="54" type="GErel">
        <subtype name="expression" value="--&gt;"/>
    </relation>
    <relation entry1="16" entry2="51" type="GErel">
        <subtype name="expression" value="--&gt;"/>
    </relation>
    <relation entry1="16" entry2="47" type="GErel">
        <subtype name="expression" value="--&gt;"/>
    </relation>
    <relation entry1="16" entry2="46" type="GErel">
        <subtype name="expression" value="--&gt;"/>
    </relation>
    <relation entry1="16" entry2="48" type="GErel">
        <subtype name="expression" value="--&gt;"/>
    </relation>
    <relation entry1="9" entry2="88" type="PPrel">
        <subtype name="activation" value="--&gt;"/>
    </relation>
    <relation entry1="88" entry2="102" type="PPrel">
        <subtype name="activation" value="--&gt;"/>
        <subtype name="indirect effect" value="..&gt;"/>
    </relation>
    <relation entry1="102" entry2="92" type="PPrel">
        <subtype name="activation" value="--&gt;"/>
        <subtype name="indirect effect" value="..&gt;"/>
    </relation>
    <relation entry1="9" entry2="8" type="PPrel">
        <subtype name="activation" value="--&gt;"/>
    </relation>
    <relation entry1="31" entry2="34" type="PPrel">
        <subtype name="activation" value="--&gt;"/>
        <subtype name="indirect effect" value="..&gt;"/>
    </relation>
    <relation entry1="31" entry2="32" type="PPrel">
        <subtype name="activation" value="--&gt;"/>
        <subtype name="indirect effect" value="..&gt;"/>
    </relation>
    <relation entry1="102" entry2="32" type="PPrel">
        <subtype name="activation" value="--&gt;"/>
        <subtype name="indirect effect" value="..&gt;"/>
    </relation>
    <relation entry1="147" entry2="8" type="PPrel">
        <subtype name="activation" value="--&gt;"/>
        <subtype name="indirect effect" value="..&gt;"/>
    </relation>
    <relation entry1="95" entry2="74" type="PCrel">
        <subtype name="activation" value="--&gt;"/>
        <subtype name="indirect effect" value="..&gt;"/>
    </relation>
    <relation entry1="74" entry2="101" type="PPrel">
        <subtype name="activation" value="--&gt;"/>
        <subtype name="indirect effect" value="..&gt;"/>
    </relation>
    <relation entry1="74" entry2="79" type="PPrel">
        <subtype name="inhibition" value="--|"/>
        <subtype name="indirect effect" value="..&gt;"/>
    </relation>
    <relation entry1="74" entry2="78" type="PPrel">
        <subtype name="activation" value="--&gt;"/>
        <subtype name="indirect effect" value="..&gt;"/>
    </relation>
    <relation entry1="79" entry2="85" type="PPrel">
        <subtype name="activation" value="--&gt;"/>
        <subtype name="indirect effect" value="..&gt;"/>
    </relation>
    <relation entry1="78" entry2="85" type="PPrel">
        <subtype name="activation" value="--&gt;"/>
        <subtype name="indirect effect" value="..&gt;"/>
    </relation>
    <relation entry1="96" entry2="75" type="PPrel">
        <subtype name="activation" value="--&gt;"/>
        <subtype name="indirect effect" value="..&gt;"/>
    </relation>
    <relation entry1="75" entry2="101" type="PPrel">
        <subtype name="activation" value="--&gt;"/>
        <subtype name="indirect effect" value="..&gt;"/>
    </relation>
    <relation entry1="75" entry2="79" type="PPrel">
        <subtype name="inhibition" value="--|"/>
        <subtype name="indirect effect" value="..&gt;"/>
    </relation>
    <relation entry1="75" entry2="78" type="PPrel">
        <subtype name="activation" value="--&gt;"/>
        <subtype name="indirect effect" value="..&gt;"/>
    </relation>
    <relation entry1="9" entry2="94" type="PPrel">
        <subtype name="activation" value="--&gt;"/>
        <subtype name="indirect effect" value="..&gt;"/>
    </relation>
    <relation entry1="94" entry2="86" type="PPrel">
        <subtype name="activation" value="--&gt;"/>
        <subtype name="indirect effect" value="..&gt;"/>
    </relation>
    <relation entry1="86" entry2="16" type="PPrel">
        <subtype name="activation" value="--&gt;"/>
        <subtype name="indirect effect" value="..&gt;"/>
    </relation>
    <relation entry1="94" entry2="85" type="PPrel">
        <subtype name="activation" value="--&gt;"/>
        <subtype name="indirect effect" value="..&gt;"/>
    </relation>
    <relation entry1="9" entry2="59" type="PPrel">
        <subtype name="activation" value="--&gt;"/>
        <subtype name="phosphorylation" value="+p"/>
    </relation>
    <relation entry1="59" entry2="103" type="PPrel">
        <subtype name="activation" value="--&gt;"/>
        <subtype name="phosphorylation" value="+p"/>
    </relation>
    <relation entry1="103" entry2="104" type="GErel">
        <subtype name="expression" value="--&gt;"/>
    </relation>
    <relation entry1="104" entry2="105" type="PPrel">
        <subtype name="activation" value="--&gt;"/>
        <subtype name="indirect effect" value="..&gt;"/>
    </relation>
    <relation entry1="103" entry2="105" type="GErel">
        <subtype name="expression" value="--&gt;"/>
    </relation>
    <relation entry1="59" entry2="69" type="PPrel">
        <subtype name="activation" value="--&gt;"/>
        <subtype name="phosphorylation" value="+p"/>
    </relation>
    <relation entry1="69" entry2="133" type="GErel">
        <subtype name="expression" value="--&gt;"/>
    </relation>
    <relation entry1="59" entry2="60" type="PPrel">
        <subtype name="activation" value="--&gt;"/>
        <subtype name="phosphorylation" value="+p"/>
    </relation>
    <relation entry1="60" entry2="64" type="GErel">
        <subtype name="expression" value="--&gt;"/>
    </relation>
    <relation entry1="141" entry2="20" type="PCrel">
        <subtype name="activation" value="--&gt;"/>
    </relation>
    <relation entry1="20" entry2="22" type="PPrel">
        <subtype name="activation" value="--&gt;"/>
        <subtype name="indirect effect" value="..&gt;"/>
    </relation>
    <relation entry1="22" entry2="23" type="PPrel">
        <subtype name="activation" value="--&gt;"/>
        <subtype name="indirect effect" value="..&gt;"/>
    </relation>
    <relation entry1="23" entry2="26" type="PPrel">
        <subtype name="activation" value="--&gt;"/>
        <subtype name="indirect effect" value="..&gt;"/>
    </relation>
    <relation entry1="95" entry2="75" type="PCrel">
        <subtype name="activation" value="--&gt;"/>
        <subtype name="indirect effect" value="..&gt;"/>
    </relation>
    <relation entry1="96" entry2="74" type="PPrel">
        <subtype name="activation" value="--&gt;"/>
        <subtype name="indirect effect" value="..&gt;"/>
    </relation>
    <relation entry1="56" entry2="49" type="GErel">
        <subtype name="expression" value="--&gt;"/>
    </relation>
    <relation entry1="56" entry2="50" type="GErel">
        <subtype name="expression" value="--&gt;"/>
    </relation>
    <relation entry1="56" entry2="54" type="GErel">
        <subtype name="expression" value="--&gt;"/>
    </relation>
    <relation entry1="56" entry2="51" type="GErel">
        <subtype name="expression" value="--&gt;"/>
    </relation>
    <relation entry1="56" entry2="47" type="GErel">
        <subtype name="expression" value="--&gt;"/>
    </relation>
    <relation entry1="56" entry2="46" type="GErel">
        <subtype name="expression" value="--&gt;"/>
    </relation>
    <relation entry1="56" entry2="48" type="GErel">
        <subtype name="expression" value="--&gt;"/>
    </relation>
    <relation entry1="191" entry2="175" type="PPrel">
        <subtype name="activation" value="--&gt;"/>
    </relation>
</pathway>
