# Supplementary material for: Mechanism of gene network in the treatment of intracerebral hemorrhage by natural plant drugs in Lutong granules
Source: PLoS One. 2022 Nov 28;17(11):e0274639. doi: 10.1371/journal.pone.0274639 (PMC9704616; doi:10.1371/journal.pone.0274639)
Supplement: S1 Data — (ZIP) [file pone.0274639.s001.zip › minimal data/GO+KEGG/R.KEGG/hsa04936.xml]

<?xml version="1.0"?>
<!DOCTYPE pathway SYSTEM "https://www.kegg.jp/kegg/xml/KGML_v0.7.2_.dtd">
<!-- Creation date: Oct 6, 2021 18:13:44 +0900 (GMT+9) -->
<pathway name="path:hsa04936" org="hsa" number="04936"
         title="Alcoholic liver disease"
         image="https://www.kegg.jp/kegg/pathway/hsa/hsa04936.png"
         link="https://www.kegg.jp/kegg-bin/show_pathway?hsa04936">
    <entry id="14" name="hsa:4615" type="gene"
        link="https://www.kegg.jp/dbget-bin/www_bget?hsa:4615">
        <graphics name="MYD88, IMD68, MYD88D" fgcolor="#000000" bgcolor="#BFFFBF"
             type="rectangle" x="627" y="337" width="46" height="17"/>
    </entry>
    <entry id="20" name="hsa:7187" type="gene"
        link="https://www.kegg.jp/dbget-bin/www_bget?hsa:7187">
        <graphics name="TRAF3, CAP-1, CAP1, CD40bp, CRAF1, IIAE5, LAP1, RNF118" fgcolor="#000000" bgcolor="#BFFFBF"
             type="rectangle" x="798" y="398" width="46" height="17"/>
    </entry>
    <entry id="26" name="hsa:3456" type="gene"
        link="https://www.kegg.jp/dbget-bin/www_bget?hsa:3456">
        <graphics name="IFNB1, IFB, IFF, IFN-beta, IFNB" fgcolor="#000000" bgcolor="#BFFFBF"
             type="rectangle" x="1287" y="398" width="46" height="17"/>
    </entry>
    <entry id="27" name="hsa:3439 hsa:3440 hsa:3441 hsa:3442 hsa:3443 hsa:3444 hsa:3445 hsa:3446 hsa:3447 hsa:3448 hsa:3449 hsa:3451 hsa:3452" type="gene"
        link="https://www.kegg.jp/dbget-bin/www_bget?hsa:3439+hsa:3440+hsa:3441+hsa:3442+hsa:3443+hsa:3444+hsa:3445+hsa:3446+hsa:3447+hsa:3448+hsa:3449+hsa:3451+hsa:3452">
        <graphics name="IFNA1, IFL, IFN, IFN-ALPHA, IFN-alphaD, IFNA13, IFNA@, leIF_D..." fgcolor="#000000" bgcolor="#BFFFBF"
             type="rectangle" x="1287" y="375" width="46" height="17"/>
    </entry>
    <entry id="31" name="hsa:6885" type="gene"
        link="https://www.kegg.jp/dbget-bin/www_bget?hsa:6885">
        <graphics name="MAP3K7, CSCF, FMD2, MEKK7, TAK1, TGF1a" fgcolor="#000000" bgcolor="#BFFFBF"
             type="rectangle" x="883" y="337" width="46" height="17"/>
    </entry>
    <entry id="33" name="hsa:3654" type="gene"
        link="https://www.kegg.jp/dbget-bin/www_bget?hsa:3654">
        <graphics name="IRAK1, IRAK, pelle" fgcolor="#000000" bgcolor="#BFFFBF"
             type="rectangle" x="714" y="345" width="46" height="17"/>
    </entry>
    <entry id="35" name="hsa:3576" type="gene"
        link="https://www.kegg.jp/dbget-bin/www_bget?hsa:3576">
        <graphics name="CXCL8, GCP-1, GCP1, IL8, LECT, LUCT, LYNAP, MDNCF, MONAP, NAF, NAP-1, NAP1, SCYB8" fgcolor="#000000" bgcolor="#BFFFBF"
             type="rectangle" x="1287" y="323" width="46" height="17"/>
    </entry>
    <entry id="36" name="hsa:114609" type="gene"
        link="https://www.kegg.jp/dbget-bin/www_bget?hsa:114609">
        <graphics name="TIRAP, BACTS1, Mal, MyD88-2, wyatt" fgcolor="#000000" bgcolor="#BFFFBF"
             type="rectangle" x="627" y="320" width="46" height="17"/>
    </entry>
    <entry id="40" name="hsa:3553" type="gene"
        link="https://www.kegg.jp/dbget-bin/www_bget?hsa:3553">
        <graphics name="IL1B, IL-1, IL1-BETA, IL1F2, IL1beta" fgcolor="#000000" bgcolor="#BFFFBF"
             type="rectangle" x="1287" y="250" width="46" height="17"/>
    </entry>
    <entry id="41" name="hsa:29110" type="gene"
        link="https://www.kegg.jp/dbget-bin/www_bget?hsa:29110">
        <graphics name="TBK1, FTDALS4, IIAE8, NAK, T2K" fgcolor="#000000" bgcolor="#BFFFBF"
             type="rectangle" x="883" y="398" width="46" height="17"/>
    </entry>
    <entry id="42" name="hsa:7189" type="gene"
        link="https://www.kegg.jp/dbget-bin/www_bget?hsa:7189">
        <graphics name="TRAF6, MGC:3310, RNF85" fgcolor="#000000" bgcolor="#BFFFBF"
             type="rectangle" x="798" y="337" width="46" height="17"/>
    </entry>
    <entry id="43" name="hsa:9641" type="gene"
        link="https://www.kegg.jp/dbget-bin/www_bget?hsa:9641">
        <graphics name="IKBKE, IKK-E, IKK-i, IKKE, IKKI" fgcolor="#000000" bgcolor="#BFFFBF"
             type="rectangle" x="883" y="381" width="46" height="17"/>
    </entry>
    <entry id="45" name="hsa:3569" type="gene"
        link="https://www.kegg.jp/dbget-bin/www_bget?hsa:3569">
        <graphics name="IL6, BSF-2, BSF2, CDF, HGF, HSF, IFN-beta-2, IFNB2, IL-6" fgcolor="#000000" bgcolor="#BFFFBF"
             type="rectangle" x="1287" y="271" width="46" height="17"/>
    </entry>
    <entry id="47" name="hsa:10454" type="gene"
        link="https://www.kegg.jp/dbget-bin/www_bget?hsa:10454">
        <graphics name="TAB1, 3'-Tab1, MAP3K7IP1" fgcolor="#000000" bgcolor="#BFFFBF"
             type="rectangle" x="883" y="303" width="46" height="17"/>
    </entry>
    <entry id="49" name="hsa:23118" type="gene"
        link="https://www.kegg.jp/dbget-bin/www_bget?hsa:23118">
        <graphics name="TAB2, CHTD2, MAP3K7IP2, TAB-2" fgcolor="#000000" bgcolor="#BFFFBF"
             type="rectangle" x="883" y="320" width="46" height="17"/>
    </entry>
    <entry id="51" name="hsa:4792" type="gene"
        link="https://www.kegg.jp/dbget-bin/www_bget?hsa:4792">
        <graphics name="NFKBIA, EDAID2, IKBA, MAD-3, NFKBI" fgcolor="#000000" bgcolor="#BFFFBF"
             type="rectangle" x="1076" y="337" width="46" height="17"/>
    </entry>
    <entry id="52" name="hsa:7124" type="gene"
        link="https://www.kegg.jp/dbget-bin/www_bget?hsa:7124">
        <graphics name="TNF, DIF, TNF-alpha, TNFA, TNFSF2, TNLG1F" fgcolor="#000000" bgcolor="#BFFFBF"
             type="rectangle" x="1287" y="229" width="46" height="17"/>
    </entry>
    <entry id="53" name="hsa:3661" type="gene"
        link="https://www.kegg.jp/dbget-bin/www_bget?hsa:3661">
        <graphics name="IRF3, IIAE7" fgcolor="#000000" bgcolor="#BFFFBF"
             type="rectangle" x="1076" y="398" width="46" height="17"/>
    </entry>
    <entry id="56" name="hsa:23643" type="gene"
        link="https://www.kegg.jp/dbget-bin/www_bget?hsa:23643">
        <graphics name="LY96, ESOP-1, MD-2, MD2, ly-96" fgcolor="#000000" bgcolor="#BFFFBF"
             type="rectangle" x="490" y="327" width="46" height="17"/>
    </entry>
    <entry id="62" name="hsa:3929" type="gene"
        link="https://www.kegg.jp/dbget-bin/www_bget?hsa:3929">
        <graphics name="LBP, BPIFD2" fgcolor="#000000" bgcolor="#BFFFBF"
             type="rectangle" x="455" y="273" width="46" height="17"/>
    </entry>
    <entry id="64" name="hsa:7099" type="gene"
        link="https://www.kegg.jp/dbget-bin/www_bget?hsa:7099">
        <graphics name="TLR4, ARMD10, CD284, TLR-4, TOLL" fgcolor="#000000" bgcolor="#BFFFBF"
             type="rectangle" x="536" y="337" width="46" height="17"/>
    </entry>
    <entry id="67" name="hsa:148022" type="gene"
        link="https://www.kegg.jp/dbget-bin/www_bget?hsa:148022">
        <graphics name="TICAM1, IIAE6, MyD88-3, PRVTIRB, TICAM-1, TRIF" fgcolor="#000000" bgcolor="#BFFFBF"
             type="rectangle" x="714" y="398" width="46" height="17"/>
    </entry>
    <entry id="69" name="hsa:929" type="gene"
        link="https://www.kegg.jp/dbget-bin/www_bget?hsa:929">
        <graphics name="CD14" fgcolor="#000000" bgcolor="#BFFFBF"
             type="rectangle" x="536" y="288" width="46" height="17"/>
    </entry>
    <entry id="71" name="hsa:51135" type="gene"
        link="https://www.kegg.jp/dbget-bin/www_bget?hsa:51135">
        <graphics name="IRAK4, IMD67, IPD1, IRAK-4, NY-REN-64, REN64" fgcolor="#000000" bgcolor="#BFFFBF"
             type="rectangle" x="714" y="328" width="46" height="17"/>
    </entry>
    <entry id="73" name="path:hsa04936" type="map"
        link="https://www.kegg.jp/dbget-bin/www_bget?hsa04936">
        <graphics name="TITLE:Alcoholic liver disease" fgcolor="#000000" bgcolor="#FFFFFF"
             type="roundrectangle" x="159" y="58" width="238" height="25"/>
    </entry>
    <entry id="76" name="path:hsa04610" type="map"
        link="https://www.kegg.jp/dbget-bin/www_bget?hsa04610">
        <graphics name="Complement and coagulation cascades" fgcolor="#000000" bgcolor="#FFFFFF"
             type="roundrectangle" x="310" y="248" width="126" height="34"/>
    </entry>
    <entry id="80" name="path:map00540" type="map"
        link="https://www.kegg.jp/dbget-bin/www_bget?map00540">
        <graphics name="Lipopolysaccharide biosynthesis" fgcolor="#000000" bgcolor="#FFFFFF"
             type="roundrectangle" x="395" y="324" width="113" height="34"/>
    </entry>
    <entry id="181" name="hsa:4790 hsa:5970" type="gene"
        link="https://www.kegg.jp/dbget-bin/www_bget?hsa:4790+hsa:5970">
        <graphics name="NFKB1, CVID12, EBP-1, KBF1, NF-kB, NF-kB1, NF-kappa-B1, NF-kappaB, NF-kappabeta, NFKB-p105, NFKB-p50, NFkappaB..." fgcolor="#000000" bgcolor="#BFFFBF"
             type="rectangle" x="1076" y="309" width="46" height="17"/>
    </entry>
    <entry id="185" name="hsa:3592 hsa:3593" type="gene"
        link="https://www.kegg.jp/dbget-bin/www_bget?hsa:3592+hsa:3593">
        <graphics name="IL12A, CLMF, IL-12A, NFSK, NKSF1, P35..." fgcolor="#000000" bgcolor="#BFFFBF"
             type="rectangle" x="1287" y="292" width="46" height="17"/>
    </entry>
    <entry id="189" name="path:hsa04064" type="map"
        link="https://www.kegg.jp/dbget-bin/www_bget?hsa04064">
        <graphics name="NF-kappa B signaling pathway" fgcolor="#000000" bgcolor="#FFFFFF"
             type="roundrectangle" x="925" y="456" width="112" height="34"/>
    </entry>
    <entry id="195" name="path:hsa04210" type="map"
        link="https://www.kegg.jp/dbget-bin/www_bget?hsa04210">
        <graphics name="Apoptosis" fgcolor="#000000" bgcolor="#FFFFFF"
             type="roundrectangle" x="871" y="691" width="109" height="25"/>
    </entry>
    <entry id="197" name="path:hsa05225" type="map"
        link="https://www.kegg.jp/dbget-bin/www_bget?hsa05225">
        <graphics name="Hepatocellular carcinoma" fgcolor="#000000" bgcolor="#FFFFFF"
             type="roundrectangle" x="1507" y="1283" width="122" height="34"/>
    </entry>
    <entry id="200" name="hsa:51422 hsa:53632 hsa:5562 hsa:5563 hsa:5564 hsa:5565 hsa:5571" type="gene"
        link="https://www.kegg.jp/dbget-bin/www_bget?hsa:51422+hsa:53632+hsa:5562+hsa:5563+hsa:5564+hsa:5565+hsa:5571">
        <graphics name="PRKAG2, AAKG, AAKG2, CMH6, H91620p, WPWS..." fgcolor="#000000" bgcolor="#BFFFBF"
             type="rectangle" x="668" y="1085" width="46" height="17"/>
    </entry>
    <entry id="204" name="hsa:2308 hsa:2309" type="gene"
        link="https://www.kegg.jp/dbget-bin/www_bget?hsa:2308+hsa:2309">
        <graphics name="FOXO1, FKH1, FKHR, FOXO1A..." fgcolor="#000000" bgcolor="#BFFFBF"
             type="rectangle" x="936" y="1039" width="46" height="17"/>
    </entry>
    <entry id="205" name="hsa:2308 hsa:2309" type="gene"
        link="https://www.kegg.jp/dbget-bin/www_bget?hsa:2308+hsa:2309">
        <graphics name="FOXO1, FKH1, FKHR, FOXO1A..." fgcolor="#000000" bgcolor="#BFFFBF"
             type="rectangle" x="936" y="1128" width="46" height="17"/>
    </entry>
    <entry id="207" name="cpd:C00003" type="compound"
        link="https://www.kegg.jp/dbget-bin/www_bget?C00003">
        <graphics name="C00003" fgcolor="#000000" bgcolor="#FFFFFF"
             type="circle" x="872" y="1085" width="8" height="8"/>
    </entry>
    <entry id="209" name="hsa:23411" type="gene"
        link="https://www.kegg.jp/dbget-bin/www_bget?hsa:23411">
        <graphics name="SIRT1, SIR2, SIR2L1, SIR2alpha" fgcolor="#000000" bgcolor="#BFFFBF"
             type="rectangle" x="981" y="1085" width="46" height="17"/>
    </entry>
    <entry id="210" name="hsa:10891" type="gene"
        link="https://www.kegg.jp/dbget-bin/www_bget?hsa:10891">
        <graphics name="PPARGC1A, LEM6, PGC-1(alpha), PGC-1alpha, PGC-1v, PGC1, PGC1A, PPARGC1" fgcolor="#000000" bgcolor="#BFFFBF"
             type="rectangle" x="1020" y="1143" width="46" height="17"/>
    </entry>
    <entry id="211" name="hsa:10891" type="gene"
        link="https://www.kegg.jp/dbget-bin/www_bget?hsa:10891">
        <graphics name="PPARGC1A, LEM6, PGC-1(alpha), PGC-1alpha, PGC-1v, PGC1, PGC1A, PPARGC1" fgcolor="#000000" bgcolor="#BFFFBF"
             type="rectangle" x="1020" y="1048" width="46" height="17"/>
    </entry>
    <entry id="213" name="hsa:51094 hsa:79602" type="gene"
        link="https://www.kegg.jp/dbget-bin/www_bget?hsa:51094+hsa:79602">
        <graphics name="ADIPOR1, ACDCR1, CGI-45, CGI45, PAQR1, TESBP1A..." fgcolor="#000000" bgcolor="#BFFFBF"
             type="rectangle" x="437" y="1085" width="46" height="17"/>
    </entry>
    <entry id="214" name="hsa:10645" type="gene"
        link="https://www.kegg.jp/dbget-bin/www_bget?hsa:10645">
        <graphics name="CAMKK2, CAMKK, CAMKKB" fgcolor="#000000" bgcolor="#BFFFBF"
             type="rectangle" x="577" y="1085" width="46" height="17"/>
    </entry>
    <entry id="215" name="cpd:C00076" type="compound"
        link="https://www.kegg.jp/dbget-bin/www_bget?C00076">
        <graphics name="C00076" fgcolor="#000000" bgcolor="#FFFFFF"
             type="circle" x="504" y="1085" width="8" height="8"/>
    </entry>
    <entry id="217" name="hsa:31" type="gene"
        link="https://www.kegg.jp/dbget-bin/www_bget?hsa:31">
        <graphics name="ACACA, ACAC, ACACAD, ACC, ACC1, ACCA" fgcolor="#000000" bgcolor="#BFFFBF"
             type="rectangle" x="830" y="1255" width="46" height="17"/>
    </entry>
    <entry id="220" name="cpd:C00024" type="compound"
        link="https://www.kegg.jp/dbget-bin/www_bget?C00024">
        <graphics name="C00024" fgcolor="#000000" bgcolor="#FFFFFF"
             type="circle" x="765" y="1280" width="8" height="8"/>
    </entry>
    <entry id="221" name="cpd:C00083" type="compound"
        link="https://www.kegg.jp/dbget-bin/www_bget?C00083">
        <graphics name="C00083" fgcolor="#000000" bgcolor="#FFFFFF"
             type="circle" x="903" y="1281" width="8" height="8"/>
    </entry>
    <entry id="223" name="hsa:126129 hsa:1374 hsa:1375" type="gene"
        link="https://www.kegg.jp/dbget-bin/www_bget?hsa:126129+hsa:1374+hsa:1375">
        <graphics name="CPT1C, CATL1, CPT1-B, CPT1P, CPTI-B, CPTIC, SPG73..." fgcolor="#000000" bgcolor="#BFFFBF"
             type="rectangle" x="956" y="1320" width="46" height="17"/>
    </entry>
    <entry id="225" name="cpd:C00040" type="compound"
        link="https://www.kegg.jp/dbget-bin/www_bget?C00040">
        <graphics name="C00040" fgcolor="#000000" bgcolor="#FFFFFF"
             type="circle" x="903" y="1319" width="8" height="8"/>
    </entry>
    <entry id="230" name="hsa:6720" type="gene"
        link="https://www.kegg.jp/dbget-bin/www_bget?hsa:6720">
        <graphics name="SREBF1, HMD, IFAP2, SREBP1, bHLHd1" fgcolor="#000000" bgcolor="#BFFFBF"
             type="rectangle" x="936" y="889" width="46" height="17"/>
    </entry>
    <entry id="233" name="hsa:2194" type="gene"
        link="https://www.kegg.jp/dbget-bin/www_bget?hsa:2194">
        <graphics name="FASN, FAS, OA-519, SDR27X1" fgcolor="#000000" bgcolor="#BFFFBF"
             type="rectangle" x="1349" y="870" width="46" height="17"/>
    </entry>
    <entry id="234" name="hsa:31" type="gene"
        link="https://www.kegg.jp/dbget-bin/www_bget?hsa:31">
        <graphics name="ACACA, ACAC, ACACAD, ACC, ACC1, ACCA" fgcolor="#000000" bgcolor="#BFFFBF"
             type="rectangle" x="1349" y="892" width="46" height="17"/>
    </entry>
    <entry id="235" name="hsa:6319 hsa:79966" type="gene"
        link="https://www.kegg.jp/dbget-bin/www_bget?hsa:6319+hsa:79966">
        <graphics name="SCD, FADS5, MSTP008, SCD1, SCDOS, hSCD1..." fgcolor="#000000" bgcolor="#BFFFBF"
             type="rectangle" x="1349" y="914" width="46" height="17"/>
    </entry>
    <entry id="236" name="hsa:32" type="gene"
        link="https://www.kegg.jp/dbget-bin/www_bget?hsa:32">
        <graphics name="ACACB, ACC-beta, ACC2, ACCB, HACC275" fgcolor="#000000" bgcolor="#BFFFBF"
             type="rectangle" x="956" y="1227" width="46" height="17"/>
    </entry>
    <entry id="238" name="cpd:C00024" type="compound"
        link="https://www.kegg.jp/dbget-bin/www_bget?C00024">
        <graphics name="C00024" fgcolor="#000000" bgcolor="#FFFFFF"
             type="circle" x="903" y="1245" width="8" height="8"/>
    </entry>
    <entry id="239" name="cpd:C00083" type="compound"
        link="https://www.kegg.jp/dbget-bin/www_bget?C00083">
        <graphics name="C00083" fgcolor="#000000" bgcolor="#FFFFFF"
             type="circle" x="1017" y="1245" width="8" height="8"/>
    </entry>
    <entry id="244" name="path:hsa01040" type="map"
        link="https://www.kegg.jp/dbget-bin/www_bget?hsa01040">
        <graphics name="Biosynthesis of unsaturated fatty acids" fgcolor="#000000" bgcolor="#FFFFFF"
             type="roundrectangle" x="1475" y="835" width="122" height="34"/>
    </entry>
    <entry id="245" name="path:hsa00061" type="map"
        link="https://www.kegg.jp/dbget-bin/www_bget?hsa00061">
        <graphics name="Fatty acid biosynthesis" fgcolor="#000000" bgcolor="#FFFFFF"
             type="roundrectangle" x="1345" y="834" width="122" height="34"/>
    </entry>
    <entry id="246" name="path:hsa04920" type="map"
        link="https://www.kegg.jp/dbget-bin/www_bget?hsa04920">
        <graphics name="Adipocytokine signaling pathway" fgcolor="#000000" bgcolor="#FFFFFF"
             type="roundrectangle" x="359" y="1049" width="112" height="34"/>
    </entry>
    <entry id="250" name="hsa:23417" type="gene"
        link="https://www.kegg.jp/dbget-bin/www_bget?hsa:23417">
        <graphics name="MLYCD, MCD" fgcolor="#000000" bgcolor="#BFFFBF"
             type="rectangle" x="830" y="1310" width="46" height="17"/>
    </entry>
    <entry id="254" name="path:hsa04152" type="map"
        link="https://www.kegg.jp/dbget-bin/www_bget?hsa04152">
        <graphics name="AMPK signaling pathway" fgcolor="#000000" bgcolor="#FFFFFF"
             type="roundrectangle" x="638" y="1047" width="112" height="34"/>
    </entry>
    <entry id="258" name="path:hsa04668" type="map"
        link="https://www.kegg.jp/dbget-bin/www_bget?hsa04668">
        <graphics name="TNF signaling pathway" fgcolor="#000000" bgcolor="#FFFFFF"
             type="roundrectangle" x="342" y="821" width="112" height="34"/>
    </entry>
    <entry id="259" name="hsa:836" type="gene"
        link="https://www.kegg.jp/dbget-bin/www_bget?hsa:836">
        <graphics name="CASP3, CPP32, CPP32B, SCA-1" fgcolor="#000000" bgcolor="#BFFFBF"
             type="rectangle" x="936" y="725" width="46" height="17"/>
    </entry>
    <entry id="260" name="hsa:841" type="gene"
        link="https://www.kegg.jp/dbget-bin/www_bget?hsa:841">
        <graphics name="CASP8, ALPS2B, CAP4, Casp-8, FLICE, MACH, MCH5" fgcolor="#000000" bgcolor="#BFFFBF"
             type="rectangle" x="808" y="725" width="46" height="17"/>
    </entry>
    <entry id="261" name="hsa:8737" type="gene"
        link="https://www.kegg.jp/dbget-bin/www_bget?hsa:8737">
        <graphics name="RIPK1, AIEFL, IMD57, RIP, RIP-1, RIP1" fgcolor="#000000" bgcolor="#BFFFBF"
             type="rectangle" x="634" y="792" width="46" height="17"/>
    </entry>
    <entry id="262" name="hsa:8717" type="gene"
        link="https://www.kegg.jp/dbget-bin/www_bget?hsa:8717">
        <graphics name="TRADD, Hs.89862" fgcolor="#000000" bgcolor="#BFFFBF"
             type="rectangle" x="634" y="775" width="46" height="17"/>
    </entry>
    <entry id="263" name="hsa:8772" type="gene"
        link="https://www.kegg.jp/dbget-bin/www_bget?hsa:8772">
        <graphics name="FADD, GIG3, MORT1" fgcolor="#000000" bgcolor="#BFFFBF"
             type="rectangle" x="634" y="734" width="46" height="17"/>
    </entry>
    <entry id="264" name="hsa:8717" type="gene"
        link="https://www.kegg.jp/dbget-bin/www_bget?hsa:8717">
        <graphics name="TRADD, Hs.89862" fgcolor="#000000" bgcolor="#BFFFBF"
             type="rectangle" x="634" y="717" width="46" height="17"/>
    </entry>
    <entry id="265" name="hsa:8772" type="gene"
        link="https://www.kegg.jp/dbget-bin/www_bget?hsa:8772">
        <graphics name="FADD, GIG3, MORT1" fgcolor="#000000" bgcolor="#BFFFBF"
             type="rectangle" x="634" y="676" width="46" height="17"/>
    </entry>
    <entry id="266" name="hsa:7132" type="gene"
        link="https://www.kegg.jp/dbget-bin/www_bget?hsa:7132">
        <graphics name="TNFRSF1A, CD120a, FPF, TBP1, TNF-R, TNF-R-I, TNF-R55, TNFAR, TNFR1, TNFR55, TNFR60, p55, p55-R, p60" fgcolor="#000000" bgcolor="#BFFFBF"
             type="rectangle" x="437" y="784" width="46" height="17"/>
    </entry>
    <entry id="267" name="hsa:355" type="gene"
        link="https://www.kegg.jp/dbget-bin/www_bget?hsa:355">
        <graphics name="FAS, ALPS1A, APO-1, APT1, CD95, FAS1, FASTM, TNFRSF6" fgcolor="#000000" bgcolor="#BFFFBF"
             type="rectangle" x="437" y="676" width="46" height="17"/>
    </entry>
    <entry id="268" name="hsa:7124" type="gene"
        link="https://www.kegg.jp/dbget-bin/www_bget?hsa:7124">
        <graphics name="TNF, DIF, TNF-alpha, TNFA, TNFSF2, TNLG1F" fgcolor="#000000" bgcolor="#BFFFBF"
             type="rectangle" x="347" y="784" width="46" height="17"/>
    </entry>
    <entry id="269" name="hsa:356" type="gene"
        link="https://www.kegg.jp/dbget-bin/www_bget?hsa:356">
        <graphics name="FASLG, ALPS1B, APT1LG1, APTL, CD178, CD95-L, CD95L, FASL, TNFSF6, TNLG1A" fgcolor="#000000" bgcolor="#BFFFBF"
             type="rectangle" x="347" y="676" width="46" height="17"/>
    </entry>
    <entry id="277" name="hsa:10000 hsa:207 hsa:208" type="gene"
        link="https://www.kegg.jp/dbget-bin/www_bget?hsa:10000+hsa:207+hsa:208">
        <graphics name="AKT3, MPPH, MPPH2, PKB-GAMMA, PKBG, PRKBG, RAC-PK-gamma, RAC-gamma, STK-2..." fgcolor="#000000" bgcolor="#BFFFBF"
             type="rectangle" x="842" y="1517" width="46" height="17"/>
    </entry>
    <entry id="278" name="hsa:5599 hsa:5601 hsa:5602" type="gene"
        link="https://www.kegg.jp/dbget-bin/www_bget?hsa:5599+hsa:5601+hsa:5602">
        <graphics name="MAPK8, JNK, JNK-46, JNK1, JNK1A2, JNK21B1/2, PRKM8, SAPK1, SAPK1c..." fgcolor="#000000" bgcolor="#BFFFBF"
             type="rectangle" x="1039" y="1563" width="46" height="17"/>
    </entry>
    <entry id="279" name="hsa:4790 hsa:5970" type="gene"
        link="https://www.kegg.jp/dbget-bin/www_bget?hsa:4790+hsa:5970">
        <graphics name="NFKB1, CVID12, EBP-1, KBF1, NF-kB, NF-kB1, NF-kappa-B1, NF-kappaB, NF-kappabeta, NFKB-p105, NFKB-p50, NFkappaB..." fgcolor="#000000" bgcolor="#BFFFBF"
             type="rectangle" x="1039" y="1707" width="46" height="17"/>
    </entry>
    <entry id="280" name="hsa:9020" type="gene"
        link="https://www.kegg.jp/dbget-bin/www_bget?hsa:9020">
        <graphics name="MAP3K14, FTDCR1B, HS, HSNIK, NIK" fgcolor="#000000" bgcolor="#BFFFBF"
             type="rectangle" x="840" y="1677" width="46" height="17"/>
    </entry>
    <entry id="281" name="hsa:4217" type="gene"
        link="https://www.kegg.jp/dbget-bin/www_bget?hsa:4217">
        <graphics name="MAP3K5, ASK1, MAPKKK5, MEKK5" fgcolor="#000000" bgcolor="#BFFFBF"
             type="rectangle" x="840" y="1563" width="46" height="17"/>
    </entry>
    <entry id="282" name="hsa:1432 hsa:5600 hsa:5603 hsa:6300" type="gene"
        link="https://www.kegg.jp/dbget-bin/www_bget?hsa:1432+hsa:5600+hsa:5603+hsa:6300">
        <graphics name="MAPK14, CSBP, CSBP1, CSBP2, CSPB1, EXIP, Mxi2, PRKM14, PRKM15, RK, SAPK2A, p38, p38ALPHA..." fgcolor="#000000" bgcolor="#BFFFBF"
             type="rectangle" x="1039" y="1632" width="46" height="17"/>
    </entry>
    <entry id="285" name="hsa:5609 hsa:6416" type="gene"
        link="https://www.kegg.jp/dbget-bin/www_bget?hsa:5609+hsa:6416">
        <graphics name="MAP2K7, JNKK2, MAPKK7, MEK, MEK_7, MKK7, PRKMK7, SAPKK-4, SAPKK4..." fgcolor="#000000" bgcolor="#BFFFBF"
             type="rectangle" x="936" y="1563" width="46" height="17"/>
    </entry>
    <entry id="287" name="hsa:4792" type="gene"
        link="https://www.kegg.jp/dbget-bin/www_bget?hsa:4792">
        <graphics name="NFKBIA, EDAID2, IKBA, MAD-3, NFKBI" fgcolor="#000000" bgcolor="#BFFFBF"
             type="rectangle" x="1039" y="1677" width="46" height="17"/>
    </entry>
    <entry id="290" name="hsa:1147 hsa:3551 hsa:8517" type="gene"
        link="https://www.kegg.jp/dbget-bin/www_bget?hsa:1147+hsa:3551+hsa:8517">
        <graphics name="CHUK, BPS2, IKBKA, IKK-alpha, IKK1, IKKA, NFKBIKA, TCF16..." fgcolor="#000000" bgcolor="#BFFFBF"
             type="rectangle" x="936" y="1677" width="46" height="17"/>
    </entry>
    <entry id="299" name="path:hsa04064" type="map"
        link="https://www.kegg.jp/dbget-bin/www_bget?hsa04064">
        <graphics name="NF-kappa B signaling pathway" fgcolor="#000000" bgcolor="#FFFFFF"
             type="roundrectangle" x="885" y="1712" width="112" height="34"/>
    </entry>
    <entry id="300" name="cpd:C22381" type="compound"
        link="https://www.kegg.jp/dbget-bin/www_bget?C22381">
        <graphics name="C22381" fgcolor="#000000" bgcolor="#FFFFFF"
             type="circle" x="613" y="1487" width="8" height="8"/>
    </entry>
    <entry id="302" name="hsa:50507" type="gene"
        link="https://www.kegg.jp/dbget-bin/www_bget?hsa:50507">
        <graphics name="NOX4, KOX, KOX-1, RENOX" fgcolor="#000000" bgcolor="#BFFFBF"
             type="rectangle" x="437" y="1486" width="46" height="17"/>
    </entry>
    <entry id="306" name="hsa:6885" type="gene"
        link="https://www.kegg.jp/dbget-bin/www_bget?hsa:6885">
        <graphics name="MAP3K7, CSCF, FMD2, MEKK7, TAK1, TGF1a" fgcolor="#000000" bgcolor="#BFFFBF"
             type="rectangle" x="808" y="775" width="46" height="17"/>
    </entry>
    <entry id="307" name="hsa:257397" type="gene"
        link="https://www.kegg.jp/dbget-bin/www_bget?hsa:257397">
        <graphics name="TAB3, MAP3K7IP3, NAP1" fgcolor="#000000" bgcolor="#BFFFBF"
             type="rectangle" x="808" y="809" width="46" height="17"/>
    </entry>
    <entry id="308" name="hsa:23118" type="gene"
        link="https://www.kegg.jp/dbget-bin/www_bget?hsa:23118">
        <graphics name="TAB2, CHTD2, MAP3K7IP2, TAB-2" fgcolor="#000000" bgcolor="#BFFFBF"
             type="rectangle" x="808" y="792" width="46" height="17"/>
    </entry>
    <entry id="309" name="hsa:4792" type="gene"
        link="https://www.kegg.jp/dbget-bin/www_bget?hsa:4792">
        <graphics name="NFKBIA, EDAID2, IKBA, MAD-3, NFKBI" fgcolor="#000000" bgcolor="#BFFFBF"
             type="rectangle" x="1047" y="792" width="46" height="17"/>
    </entry>
    <entry id="310" name="hsa:1147 hsa:3551 hsa:8517" type="gene"
        link="https://www.kegg.jp/dbget-bin/www_bget?hsa:1147+hsa:3551+hsa:8517">
        <graphics name="CHUK, BPS2, IKBKA, IKK-alpha, IKK1, IKKA, NFKBIKA, TCF16..." fgcolor="#000000" bgcolor="#BFFFBF"
             type="rectangle" x="936" y="792" width="46" height="17"/>
    </entry>
    <entry id="317" name="hsa:4790 hsa:5970" type="gene"
        link="https://www.kegg.jp/dbget-bin/www_bget?hsa:4790+hsa:5970">
        <graphics name="NFKB1, CVID12, EBP-1, KBF1, NF-kB, NF-kB1, NF-kappa-B1, NF-kappaB, NF-kappabeta, NFKB-p105, NFKB-p50, NFkappaB..." fgcolor="#000000" bgcolor="#BFFFBF"
             type="rectangle" x="1047" y="764" width="46" height="17"/>
    </entry>
    <entry id="322" name="path:hsa04657" type="map"
        link="https://www.kegg.jp/dbget-bin/www_bget?hsa04657">
        <graphics name="IL-17 signaling pathway" fgcolor="#000000" bgcolor="#FFFFFF"
             type="roundrectangle" x="766" y="457" width="104" height="34"/>
    </entry>
    <entry id="326" name="cpd:C00469" type="compound"
        link="https://www.kegg.jp/dbget-bin/www_bget?C00469">
        <graphics name="C00469" fgcolor="#000000" bgcolor="#FFFFFF"
             type="circle" x="152" y="1297" width="8" height="8"/>
    </entry>
    <entry id="327" name="cpd:C00084" type="compound"
        link="https://www.kegg.jp/dbget-bin/www_bget?C00084">
        <graphics name="C00084" fgcolor="#000000" bgcolor="#FFFFFF"
             type="circle" x="623" y="1295" width="8" height="8"/>
    </entry>
    <entry id="328" name="cpd:C00005" type="compound"
        link="https://www.kegg.jp/dbget-bin/www_bget?C00005">
        <graphics name="C00005" fgcolor="#000000" bgcolor="#FFFFFF"
             type="circle" x="473" y="1330" width="8" height="8"/>
    </entry>
    <entry id="329" name="cpd:C00006" type="compound"
        link="https://www.kegg.jp/dbget-bin/www_bget?C00006">
        <graphics name="C00006" fgcolor="#000000" bgcolor="#FFFFFF"
             type="circle" x="613" y="1324" width="8" height="8"/>
    </entry>
    <entry id="331" name="hsa:1571" type="gene"
        link="https://www.kegg.jp/dbget-bin/www_bget?hsa:1571">
        <graphics name="CYP2E1, CPE1, CYP2E, P450-J, P450C2E" fgcolor="#000000" bgcolor="#BFFFBF"
             type="rectangle" x="528" y="1295" width="46" height="17"/>
    </entry>
    <entry id="343" name="hsa:595" type="gene"
        link="https://www.kegg.jp/dbget-bin/www_bget?hsa:595">
        <graphics name="CCND1, BCL1, D11S287E, PRAD1, U21B31" fgcolor="#000000" bgcolor="#BFFFBF"
             type="rectangle" x="1349" y="1517" width="46" height="17"/>
    </entry>
    <entry id="344" name="hsa:51176 hsa:6932 hsa:6934 hsa:83439" type="gene"
        link="https://www.kegg.jp/dbget-bin/www_bget?hsa:51176+hsa:6932+hsa:6934+hsa:83439">
        <graphics name="LEF1, LEF-1, TCF10, TCF1ALPHA, TCF7L3..." fgcolor="#000000" bgcolor="#BFFFBF"
             type="rectangle" x="1213" y="1517" width="46" height="17"/>
    </entry>
    <entry id="345" name="hsa:1499" type="gene"
        link="https://www.kegg.jp/dbget-bin/www_bget?hsa:1499">
        <graphics name="CTNNB1, CTNNB, EVR7, MRD19, NEDSDV, armadillo" fgcolor="#000000" bgcolor="#BFFFBF"
             type="rectangle" x="1039" y="1517" width="46" height="17"/>
    </entry>
    <entry id="346" name="hsa:2932" type="gene"
        link="https://www.kegg.jp/dbget-bin/www_bget?hsa:2932">
        <graphics name="GSK3B" fgcolor="#000000" bgcolor="#BFFFBF"
             type="rectangle" x="936" y="1516" width="46" height="17"/>
    </entry>
    <entry id="356" name="hsa:5606 hsa:5608" type="gene"
        link="https://www.kegg.jp/dbget-bin/www_bget?hsa:5606+hsa:5608">
        <graphics name="MAP2K3, MAPKK3, MEK3, MKK3, PRKMK3, SAPKK-2, SAPKK2..." fgcolor="#000000" bgcolor="#BFFFBF"
             type="rectangle" x="936" y="1631" width="46" height="17"/>
    </entry>
    <entry id="362" name="path:hsa04010" type="map"
        link="https://www.kegg.jp/dbget-bin/www_bget?hsa04010">
        <graphics name="MAPK signaling pathway" fgcolor="#000000" bgcolor="#FFFFFF"
             type="roundrectangle" x="985" y="1597" width="112" height="34"/>
    </entry>
    <entry id="363" name="path:hsa04310" type="map"
        link="https://www.kegg.jp/dbget-bin/www_bget?hsa04310">
        <graphics name="Wnt signaling pathway" fgcolor="#000000" bgcolor="#FFFFFF"
             type="roundrectangle" x="1066" y="1464" width="112" height="34"/>
    </entry>
    <entry id="367" name="hsa:718" type="gene"
        link="https://www.kegg.jp/dbget-bin/www_bget?hsa:718">
        <graphics name="C3, AHUS5, ARMD9, ASP, C3a, C3b, CPAMD1, HEL-S-62p" fgcolor="#000000" bgcolor="#BFFFBF"
             type="rectangle" x="284" y="155" width="46" height="17"/>
    </entry>
    <entry id="368" name="hsa:727" type="gene"
        link="https://www.kegg.jp/dbget-bin/www_bget?hsa:727">
        <graphics name="C5, C5D, C5a, C5b, CPAMD4, ECLZB" fgcolor="#000000" bgcolor="#BFFFBF"
             type="rectangle" x="307" y="213" width="46" height="17"/>
    </entry>
    <entry id="372" name="hsa:728" type="gene"
        link="https://www.kegg.jp/dbget-bin/www_bget?hsa:728">
        <graphics name="C5AR1, C5A, C5AR, C5R1, CD88" fgcolor="#000000" bgcolor="#BFFFBF"
             type="rectangle" x="536" y="213" width="46" height="17"/>
    </entry>
    <entry id="373" name="hsa:719" type="gene"
        link="https://www.kegg.jp/dbget-bin/www_bget?hsa:719">
        <graphics name="C3AR1, AZ3B, C3AR, HNFAG09" fgcolor="#000000" bgcolor="#BFFFBF"
             type="rectangle" x="536" y="155" width="46" height="17"/>
    </entry>
    <entry id="380" name="cpd:C00469" type="compound"
        link="https://www.kegg.jp/dbget-bin/www_bget?C00469">
        <graphics name="C00469" fgcolor="#000000" bgcolor="#FFFFFF"
             type="circle" x="130" y="370" width="8" height="8"/>
    </entry>
    <entry id="383" name="path:hsa04620" type="map"
        link="https://www.kegg.jp/dbget-bin/www_bget?hsa04620">
        <graphics name="Toll-like receptor signaling pathway" fgcolor="#000000" bgcolor="#FFFFFF"
             type="roundrectangle" x="457" y="396" width="113" height="34"/>
    </entry>
    <entry id="384" name="hsa:9370" type="gene"
        link="https://www.kegg.jp/dbget-bin/www_bget?hsa:9370">
        <graphics name="ADIPOQ, ACDC, ACRP30, ADIPQTL1, ADPN, APM-1, APM1, GBP28" fgcolor="#000000" bgcolor="#BFFFBF"
             type="rectangle" x="347" y="1085" width="46" height="17"/>
    </entry>
    <entry id="386" name="hsa:3605" type="gene"
        link="https://www.kegg.jp/dbget-bin/www_bget?hsa:3605">
        <graphics name="IL17A, CTLA-8, CTLA8, IL-17, IL-17A, IL17, ILA17" fgcolor="#000000" bgcolor="#BFFFBF"
             type="rectangle" x="443" y="482" width="46" height="17"/>
    </entry>
    <entry id="387" name="hsa:23765" type="gene"
        link="https://www.kegg.jp/dbget-bin/www_bget?hsa:23765">
        <graphics name="IL17RA, CANDF5, CD217, CDw217, IL-17RA, IL17R, IMD51, hIL-17R" fgcolor="#000000" bgcolor="#BFFFBF"
             type="rectangle" x="536" y="473" width="46" height="17"/>
    </entry>
    <entry id="388" name="hsa:84818" type="gene"
        link="https://www.kegg.jp/dbget-bin/www_bget?hsa:84818">
        <graphics name="IL17RC, CANDF9, IL17-RL, IL17RL" fgcolor="#000000" bgcolor="#BFFFBF"
             type="rectangle" x="536" y="490" width="46" height="17"/>
    </entry>
    <entry id="389" name="hsa:3576" type="gene"
        link="https://www.kegg.jp/dbget-bin/www_bget?hsa:3576">
        <graphics name="CXCL8, GCP-1, GCP1, IL8, LECT, LUCT, LYNAP, MDNCF, MONAP, NAF, NAP-1, NAP1, SCYB8" fgcolor="#000000" bgcolor="#BFFFBF"
             type="rectangle" x="1287" y="442" width="46" height="17"/>
    </entry>
    <entry id="390" name="hsa:2919 hsa:2920 hsa:2921" type="gene"
        link="https://www.kegg.jp/dbget-bin/www_bget?hsa:2919+hsa:2920+hsa:2921">
        <graphics name="CXCL1, FSP, GRO1, GROa, MGSA, MGSA-a, NAP-3, SCYB1..." fgcolor="#000000" bgcolor="#BFFFBF"
             type="rectangle" x="1287" y="465" width="46" height="17"/>
    </entry>
    <entry id="394" name="hsa:4792" type="gene"
        link="https://www.kegg.jp/dbget-bin/www_bget?hsa:4792">
        <graphics name="NFKBIA, EDAID2, IKBA, MAD-3, NFKBI" fgcolor="#000000" bgcolor="#BFFFBF"
             type="rectangle" x="1076" y="482" width="46" height="17"/>
    </entry>
    <entry id="397" name="hsa:4790 hsa:5970" type="gene"
        link="https://www.kegg.jp/dbget-bin/www_bget?hsa:4790+hsa:5970">
        <graphics name="NFKB1, CVID12, EBP-1, KBF1, NF-kB, NF-kB1, NF-kappa-B1, NF-kappaB, NF-kappabeta, NFKB-p105, NFKB-p50, NFkappaB..." fgcolor="#000000" bgcolor="#BFFFBF"
             type="rectangle" x="1076" y="454" width="46" height="17"/>
    </entry>
    <entry id="402" name="path:hsa05034" type="map"
        link="https://www.kegg.jp/dbget-bin/www_bget?hsa05034">
        <graphics name="Alcoholism" fgcolor="#000000" bgcolor="#FFFFFF"
             type="roundrectangle" x="203" y="485" width="109" height="25"/>
    </entry>
    <entry id="411" name="hsa:712 hsa:713 hsa:714" type="gene"
        link="https://www.kegg.jp/dbget-bin/www_bget?hsa:712+hsa:713+hsa:714">
        <graphics name="C1QA..." fgcolor="#000000" bgcolor="#BFFFBF"
             type="rectangle" x="148" y="275" width="46" height="17"/>
    </entry>
    <entry id="413" name="hsa:720 hsa:721" type="gene"
        link="https://www.kegg.jp/dbget-bin/www_bget?hsa:720+hsa:721">
        <graphics name="C4A, C4, C4A2, C4A3, C4A4, C4A6, C4AD, C4S, CO4, CPAMD2, RG..." fgcolor="#000000" bgcolor="#BFFFBF"
             type="rectangle" x="203" y="230" width="46" height="17"/>
    </entry>
    <entry id="414" name="hsa:717" type="gene"
        link="https://www.kegg.jp/dbget-bin/www_bget?hsa:717">
        <graphics name="C2, ARMD14, CO2" fgcolor="#000000" bgcolor="#BFFFBF"
             type="rectangle" x="127" y="230" width="46" height="17"/>
    </entry>
    <entry id="420" name="hsa:7189" type="gene"
        link="https://www.kegg.jp/dbget-bin/www_bget?hsa:7189">
        <graphics name="TRAF6, MGC:3310, RNF85" fgcolor="#000000" bgcolor="#BFFFBF"
             type="rectangle" x="798" y="381" width="46" height="17"/>
    </entry>
    <entry id="424" name="hsa:124 hsa:125 hsa:126 hsa:127 hsa:128 hsa:130 hsa:131" type="gene"
        link="https://www.kegg.jp/dbget-bin/www_bget?hsa:124+hsa:125+hsa:126+hsa:127+hsa:128+hsa:130+hsa:131">
        <graphics name="ADH1A, ADH1..." fgcolor="#000000" bgcolor="#BFFFBF"
             type="rectangle" x="528" y="1244" width="46" height="17"/>
    </entry>
    <entry id="425" name="hsa:217 hsa:219 hsa:223 hsa:224 hsa:501" type="gene"
        link="https://www.kegg.jp/dbget-bin/www_bget?hsa:217+hsa:219+hsa:223+hsa:224+hsa:501">
        <graphics name="ALDH2, ALDH-E2, ALDHI, ALDM..." fgcolor="#000000" bgcolor="#BFFFBF"
             type="rectangle" x="528" y="1204" width="46" height="17"/>
    </entry>
    <entry id="426" name="cpd:C00033" type="compound"
        link="https://www.kegg.jp/dbget-bin/www_bget?C00033">
        <graphics name="C00033" fgcolor="#000000" bgcolor="#FFFFFF"
             type="circle" x="473" y="1204" width="8" height="8"/>
    </entry>
    <entry id="427" name="hsa:23175 hsa:64900 hsa:9663" type="gene"
        link="https://www.kegg.jp/dbget-bin/www_bget?hsa:23175+hsa:64900+hsa:9663">
        <graphics name="LPIN1, PAP1..." fgcolor="#000000" bgcolor="#BFFFBF"
             type="rectangle" x="1349" y="939" width="46" height="17"/>
    </entry>
    <entry id="429" name="hsa:406999" type="gene"
        link="https://www.kegg.jp/dbget-bin/www_bget?hsa:406999">
        <graphics name="MIR217, MIRN217, mir-217" fgcolor="#000000" bgcolor="#BFFFBF"
             type="rectangle" x="548" y="946" width="46" height="17"/>
    </entry>
    <entry id="430" name="hsa:23411" type="gene"
        link="https://www.kegg.jp/dbget-bin/www_bget?hsa:23411">
        <graphics name="SIRT1, SIR2, SIR2L1, SIR2alpha" fgcolor="#000000" bgcolor="#BFFFBF"
             type="rectangle" x="677" y="938" width="46" height="17"/>
    </entry>
    <entry id="431" name="hsa:29896 hsa:6434" type="gene"
        link="https://www.kegg.jp/dbget-bin/www_bget?hsa:29896+hsa:6434">
        <graphics name="TRA2A, AWMS1, HSU53209..." fgcolor="#000000" bgcolor="#BFFFBF"
             type="rectangle" x="677" y="960" width="46" height="17"/>
    </entry>
    <entry id="433" name="hsa:5465" type="gene"
        link="https://www.kegg.jp/dbget-bin/www_bget?hsa:5465">
        <graphics name="PPARA, NR1C1, PPAR, PPAR-alpha, PPARalpha, hPPAR" fgcolor="#000000" bgcolor="#BFFFBF"
             type="rectangle" x="1213" y="1031" width="46" height="17"/>
    </entry>
    <entry id="434" name="hsa:1374" type="gene"
        link="https://www.kegg.jp/dbget-bin/www_bget?hsa:1374">
        <graphics name="CPT1A, CPT1, CPT1-L, L-CPT1" fgcolor="#000000" bgcolor="#BFFFBF"
             type="rectangle" x="1349" y="1004" width="46" height="17"/>
    </entry>
    <entry id="435" name="hsa:37" type="gene"
        link="https://www.kegg.jp/dbget-bin/www_bget?hsa:37">
        <graphics name="ACADVL, ACAD6, LCACD, VLCAD" fgcolor="#000000" bgcolor="#BFFFBF"
             type="rectangle" x="1349" y="1026" width="46" height="17"/>
    </entry>
    <entry id="436" name="hsa:34" type="gene"
        link="https://www.kegg.jp/dbget-bin/www_bget?hsa:34">
        <graphics name="ACADM, ACAD1, MCAD, MCADH" fgcolor="#000000" bgcolor="#BFFFBF"
             type="rectangle" x="1349" y="1050" width="46" height="17"/>
    </entry>
    <entry id="437" name="hsa:51 hsa:8310" type="gene"
        link="https://www.kegg.jp/dbget-bin/www_bget?hsa:51+hsa:8310">
        <graphics name="ACOX1, ACOX, MITCH, PALMCOX, SCOX..." fgcolor="#000000" bgcolor="#BFFFBF"
             type="rectangle" x="1349" y="1074" width="46" height="17"/>
    </entry>
    <entry id="438" name="hsa:2168" type="gene"
        link="https://www.kegg.jp/dbget-bin/www_bget?hsa:2168">
        <graphics name="FABP1, FABPL, L-FABP" fgcolor="#000000" bgcolor="#BFFFBF"
             type="rectangle" x="1349" y="1097" width="46" height="17"/>
    </entry>
    <entry id="439" name="path:hsa00071" type="map"
        link="https://www.kegg.jp/dbget-bin/www_bget?hsa00071">
        <graphics name="Fatty acid degradation" fgcolor="#000000" bgcolor="#FFFFFF"
             type="roundrectangle" x="1349" y="1132" width="122" height="34"/>
    </entry>
    <entry id="442" name="hsa:10891" type="gene"
        link="https://www.kegg.jp/dbget-bin/www_bget?hsa:10891">
        <graphics name="PPARGC1A, LEM6, PGC-1(alpha), PGC-1alpha, PGC-1v, PGC1, PGC1A, PPARGC1" fgcolor="#000000" bgcolor="#BFFFBF"
             type="rectangle" x="1213" y="1048" width="46" height="17"/>
    </entry>
    <entry id="444" name="hsa:23175 hsa:64900 hsa:9663" type="gene"
        link="https://www.kegg.jp/dbget-bin/www_bget?hsa:23175+hsa:64900+hsa:9663">
        <graphics name="LPIN1, PAP1..." fgcolor="#000000" bgcolor="#BFFFBF"
             type="rectangle" x="1195" y="988" width="46" height="17"/>
    </entry>
    <entry id="447" name="hsa:6720" type="gene"
        link="https://www.kegg.jp/dbget-bin/www_bget?hsa:6720">
        <graphics name="SREBF1, HMD, IFAP2, SREBP1, bHLHd1" fgcolor="#000000" bgcolor="#BFFFBF"
             type="rectangle" x="1211" y="889" width="46" height="17"/>
    </entry>
    <entry id="450" name="hsa:23175 hsa:64900 hsa:9663" type="gene"
        link="https://www.kegg.jp/dbget-bin/www_bget?hsa:23175+hsa:64900+hsa:9663">
        <graphics name="LPIN1, PAP1..." fgcolor="#000000" bgcolor="#BFFFBF"
             type="rectangle" x="936" y="960" width="46" height="17"/>
    </entry>
    <entry id="453" name="hsa:23175 hsa:64900 hsa:9663" type="gene"
        link="https://www.kegg.jp/dbget-bin/www_bget?hsa:23175+hsa:64900+hsa:9663">
        <graphics name="LPIN1, PAP1..." fgcolor="#000000" bgcolor="#BFFFBF"
             type="rectangle" x="1020" y="940" width="46" height="17"/>
    </entry>
    <entry id="460" name="path:hsa03040" type="map"
        link="https://www.kegg.jp/dbget-bin/www_bget?hsa03040">
        <graphics name="Spliceosome" fgcolor="#000000" bgcolor="#FFFFFF"
             type="roundrectangle" x="638" y="991" width="114" height="25"/>
    </entry>
    <entry id="466" name="hsa:1147 hsa:3551 hsa:8517" type="gene"
        link="https://www.kegg.jp/dbget-bin/www_bget?hsa:1147+hsa:3551+hsa:8517">
        <graphics name="CHUK, BPS2, IKBKA, IKK-alpha, IKK1, IKKA, NFKBIKA, TCF16..." fgcolor="#000000" bgcolor="#BFFFBF"
             type="rectangle" x="981" y="337" width="46" height="17"/>
    </entry>
    <entry id="469" name="cpd:C22381" type="compound"
        link="https://www.kegg.jp/dbget-bin/www_bget?C22381">
        <graphics name="C22381" fgcolor="#000000" bgcolor="#FFFFFF"
             type="circle" x="613" y="1368" width="8" height="8"/>
    </entry>
    <entry id="470" name="undefined" type="group">
        <graphics fgcolor="#000000" bgcolor="#FFFFFF"
             type="rectangle" x="627" y="328" width="46" height="34"/>
        <component id="14"/>
        <component id="36"/>
    </entry>
    <entry id="471" name="undefined" type="group">
        <graphics fgcolor="#000000" bgcolor="#FFFFFF"
             type="rectangle" x="714" y="336" width="46" height="34"/>
        <component id="33"/>
        <component id="71"/>
    </entry>
    <entry id="472" name="undefined" type="group">
        <graphics fgcolor="#000000" bgcolor="#FFFFFF"
             type="rectangle" x="883" y="320" width="46" height="51"/>
        <component id="31"/>
        <component id="47"/>
        <component id="49"/>
    </entry>
    <entry id="473" name="undefined" type="group">
        <graphics fgcolor="#000000" bgcolor="#FFFFFF"
             type="rectangle" x="883" y="389" width="46" height="34"/>
        <component id="41"/>
        <component id="43"/>
    </entry>
    <entry id="474" name="undefined" type="group">
        <graphics fgcolor="#000000" bgcolor="#FFFFFF"
             type="rectangle" x="808" y="792" width="46" height="51"/>
        <component id="306"/>
        <component id="307"/>
        <component id="308"/>
    </entry>
    <entry id="475" name="undefined" type="group">
        <graphics fgcolor="#000000" bgcolor="#FFFFFF"
             type="rectangle" x="513" y="332" width="92" height="27"/>
        <component id="56"/>
        <component id="64"/>
    </entry>
    <entry id="476" name="undefined" type="group">
        <graphics fgcolor="#000000" bgcolor="#FFFFFF"
             type="rectangle" x="798" y="389" width="46" height="34"/>
        <component id="20"/>
        <component id="420"/>
    </entry>
    <entry id="477" name="undefined" type="group">
        <graphics fgcolor="#000000" bgcolor="#FFFFFF"
             type="rectangle" x="536" y="481" width="46" height="34"/>
        <component id="387"/>
        <component id="388"/>
    </entry>
    <entry id="478" name="undefined" type="group">
        <graphics fgcolor="#000000" bgcolor="#FFFFFF"
             type="rectangle" x="634" y="725" width="46" height="34"/>
        <component id="263"/>
        <component id="264"/>
    </entry>
    <entry id="479" name="undefined" type="group">
        <graphics fgcolor="#000000" bgcolor="#FFFFFF"
             type="rectangle" x="634" y="783" width="46" height="34"/>
        <component id="261"/>
        <component id="262"/>
    </entry>
    <entry id="480" name="undefined" type="group">
        <graphics fgcolor="#000000" bgcolor="#FFFFFF"
             type="rectangle" x="1213" y="1039" width="46" height="34"/>
        <component id="433"/>
        <component id="442"/>
    </entry>
    <relation entry1="414" entry2="367" type="PPrel">
        <subtype name="activation" value="--&gt;"/>
    </relation>
    <relation entry1="413" entry2="367" type="PPrel">
        <subtype name="activation" value="--&gt;"/>
    </relation>
    <relation entry1="367" entry2="373" type="PPrel">
        <subtype name="activation" value="--&gt;"/>
    </relation>
    <relation entry1="368" entry2="372" type="PPrel">
        <subtype name="activation" value="--&gt;"/>
    </relation>
    <relation entry1="69" entry2="64" type="PPrel">
        <subtype name="activation" value="--&gt;"/>
    </relation>
    <relation entry1="64" entry2="470" type="PPrel">
        <subtype name="activation" value="--&gt;"/>
    </relation>
    <relation entry1="14" entry2="471" type="PPrel">
        <subtype name="activation" value="--&gt;"/>
    </relation>
    <relation entry1="471" entry2="42" type="PPrel">
        <subtype name="activation" value="--&gt;"/>
    </relation>
    <relation entry1="42" entry2="472" type="PPrel">
        <subtype name="activation" value="--&gt;"/>
    </relation>
    <relation entry1="472" entry2="466" type="PPrel">
        <subtype name="activation" value="--&gt;"/>
        <subtype name="phosphorylation" value="+p"/>
    </relation>
    <relation entry1="466" entry2="51" type="PPrel">
        <subtype name="activation" value="--&gt;"/>
        <subtype name="phosphorylation" value="+p"/>
    </relation>
    <relation entry1="473" entry2="53" type="PPrel">
        <subtype name="activation" value="--&gt;"/>
        <subtype name="phosphorylation" value="+p"/>
    </relation>
    <relation entry1="474" entry2="310" type="PPrel">
        <subtype name="activation" value="--&gt;"/>
        <subtype name="phosphorylation" value="+p"/>
    </relation>
    <relation entry1="310" entry2="309" type="PPrel">
        <subtype name="activation" value="--&gt;"/>
        <subtype name="phosphorylation" value="+p"/>
    </relation>
    <relation entry1="214" entry2="200" type="PPrel">
        <subtype name="activation" value="--&gt;"/>
        <subtype name="phosphorylation" value="+p"/>
    </relation>
    <relation entry1="200" entry2="210" type="PPrel">
        <subtype name="activation" value="--&gt;"/>
        <subtype name="phosphorylation" value="+p"/>
    </relation>
    <relation entry1="200" entry2="236" type="PPrel">
        <subtype name="inhibition" value="--|"/>
        <subtype name="phosphorylation" value="+p"/>
    </relation>
    <relation entry1="200" entry2="217" type="PPrel">
        <subtype name="inhibition" value="--|"/>
        <subtype name="phosphorylation" value="+p"/>
    </relation>
    <relation entry1="200" entry2="250" type="PPrel">
        <subtype name="activation" value="--&gt;"/>
        <subtype name="phosphorylation" value="+p"/>
    </relation>
    <relation entry1="277" entry2="345" type="PPrel">
        <subtype name="activation" value="--&gt;"/>
        <subtype name="phosphorylation" value="+p"/>
    </relation>
    <relation entry1="285" entry2="278" type="PPrel">
        <subtype name="activation" value="--&gt;"/>
        <subtype name="phosphorylation" value="+p"/>
    </relation>
    <relation entry1="290" entry2="287" type="PPrel">
        <subtype name="activation" value="--&gt;"/>
        <subtype name="phosphorylation" value="+p"/>
    </relation>
    <relation entry1="475" entry2="67" type="PPrel">
        <subtype name="activation" value="--&gt;"/>
    </relation>
    <relation entry1="67" entry2="476" type="PPrel">
        <subtype name="activation" value="--&gt;"/>
    </relation>
    <relation entry1="20" entry2="473" type="PPrel">
        <subtype name="activation" value="--&gt;"/>
    </relation>
    <relation entry1="386" entry2="477" type="PPrel">
        <subtype name="activation" value="--&gt;"/>
    </relation>
    <relation entry1="269" entry2="267" type="PPrel">
        <subtype name="activation" value="--&gt;"/>
    </relation>
    <relation entry1="267" entry2="265" type="PPrel">
        <subtype name="activation" value="--&gt;"/>
    </relation>
    <relation entry1="265" entry2="260" type="PPrel">
        <subtype name="activation" value="--&gt;"/>
    </relation>
    <relation entry1="268" entry2="266" type="PPrel">
        <subtype name="activation" value="--&gt;"/>
    </relation>
    <relation entry1="266" entry2="478" type="PPrel">
        <subtype name="activation" value="--&gt;"/>
    </relation>
    <relation entry1="478" entry2="260" type="PPrel">
        <subtype name="activation" value="--&gt;"/>
    </relation>
    <relation entry1="260" entry2="259" type="PPrel">
        <subtype name="activation" value="--&gt;"/>
    </relation>
    <relation entry1="266" entry2="479" type="PPrel">
        <subtype name="activation" value="--&gt;"/>
    </relation>
    <relation entry1="479" entry2="474" type="PPrel">
        <subtype name="activation" value="--&gt;"/>
    </relation>
    <relation entry1="384" entry2="213" type="PPrel">
        <subtype name="activation" value="--&gt;"/>
    </relation>
    <relation entry1="215" entry2="214" type="PCrel">
        <subtype name="activation" value="--&gt;"/>
    </relation>
    <relation entry1="200" entry2="207" type="PCrel">
        <subtype name="activation" value="--&gt;"/>
    </relation>
    <relation entry1="207" entry2="209" type="PCrel">
        <subtype name="activation" value="--&gt;"/>
    </relation>
    <relation entry1="444" entry2="480" type="PPrel">
        <subtype name="activation" value="--&gt;"/>
    </relation>
    <relation entry1="181" entry2="51" type="PPrel">
        <subtype name="missing interaction" value="-/-"/>
    </relation>
    <relation entry1="397" entry2="394" type="PPrel">
        <subtype name="missing interaction" value="-/-"/>
    </relation>
    <relation entry1="317" entry2="309" type="PPrel">
        <subtype name="missing interaction" value="-/-"/>
    </relation>
    <relation entry1="287" entry2="279" type="PPrel">
        <subtype name="missing interaction" value="-/-"/>
    </relation>
    <relation entry1="239" entry2="223" type="PCrel">
        <subtype name="inhibition" value="--|"/>
    </relation>
    <relation entry1="221" entry2="223" type="PCrel">
        <subtype name="inhibition" value="--|"/>
    </relation>
    <relation entry1="213" entry2="215" type="PCrel">
        <subtype name="activation" value="--&gt;"/>
        <subtype name="indirect effect" value="..&gt;"/>
    </relation>
    <relation entry1="326" entry2="429" type="PCrel">
        <subtype name="activation" value="--&gt;"/>
        <subtype name="indirect effect" value="..&gt;"/>
    </relation>
    <relation entry1="266" entry2="230" type="PPrel">
        <subtype name="activation" value="--&gt;"/>
        <subtype name="indirect effect" value="..&gt;"/>
    </relation>
    <relation entry1="230" entry2="447" type="PPrel">
        <subtype name="activation" value="--&gt;"/>
        <subtype name="indirect effect" value="..&gt;"/>
    </relation>
    <relation entry1="373" entry2="181" type="PPrel">
        <subtype name="activation" value="--&gt;"/>
        <subtype name="indirect effect" value="..&gt;"/>
    </relation>
    <relation entry1="372" entry2="181" type="PPrel">
        <subtype name="activation" value="--&gt;"/>
        <subtype name="indirect effect" value="..&gt;"/>
    </relation>
    <relation entry1="477" entry2="394" type="PPrel">
        <subtype name="activation" value="--&gt;"/>
        <subtype name="indirect effect" value="..&gt;"/>
    </relation>
    <relation entry1="429" entry2="430" type="PPrel">
        <subtype name="inhibition" value="--|"/>
        <subtype name="indirect effect" value="..&gt;"/>
    </relation>
    <relation entry1="429" entry2="431" type="PPrel">
        <subtype name="inhibition" value="--|"/>
        <subtype name="indirect effect" value="..&gt;"/>
    </relation>
    <relation entry1="200" entry2="230" type="PPrel">
        <subtype name="inhibition" value="--|"/>
        <subtype name="indirect effect" value="..&gt;"/>
    </relation>
    <relation entry1="326" entry2="213" type="PCrel">
        <subtype name="inhibition" value="--|"/>
        <subtype name="indirect effect" value="..&gt;"/>
    </relation>
    <relation entry1="326" entry2="200" type="PCrel">
        <subtype name="inhibition" value="--|"/>
        <subtype name="indirect effect" value="..&gt;"/>
    </relation>
    <relation entry1="327" entry2="200" type="PCrel">
        <subtype name="inhibition" value="--|"/>
        <subtype name="indirect effect" value="..&gt;"/>
    </relation>
    <relation entry1="469" entry2="200" type="PCrel">
        <subtype name="inhibition" value="--|"/>
        <subtype name="indirect effect" value="..&gt;"/>
    </relation>
    <relation entry1="300" entry2="277" type="PCrel">
        <subtype name="inhibition" value="--|"/>
    </relation>
    <relation entry1="302" entry2="300" type="PCrel">
        <subtype name="activation" value="--&gt;"/>
    </relation>
    <relation entry1="326" entry2="302" type="PCrel">
        <subtype name="activation" value="--&gt;"/>
    </relation>
    <relation entry1="300" entry2="281" type="PCrel">
        <subtype name="activation" value="--&gt;"/>
    </relation>
    <relation entry1="281" entry2="285" type="PPrel">
        <subtype name="activation" value="--&gt;"/>
    </relation>
    <relation entry1="300" entry2="356" type="PCrel">
        <subtype name="activation" value="--&gt;"/>
    </relation>
    <relation entry1="356" entry2="282" type="PPrel">
        <subtype name="activation" value="--&gt;"/>
    </relation>
    <relation entry1="300" entry2="280" type="PCrel">
        <subtype name="activation" value="--&gt;"/>
    </relation>
    <relation entry1="280" entry2="290" type="PPrel">
        <subtype name="activation" value="--&gt;"/>
    </relation>
    <relation entry1="277" entry2="346" type="PPrel">
        <subtype name="inhibition" value="--|"/>
        <subtype name="phosphorylation" value="+p"/>
    </relation>
    <relation entry1="346" entry2="345" type="PPrel">
        <subtype name="inhibition" value="--|"/>
        <subtype name="phosphorylation" value="+p"/>
    </relation>
    <relation entry1="345" entry2="344" type="PPrel">
        <subtype name="activation" value="--&gt;"/>
    </relation>
    <relation entry1="181" entry2="52" type="GErel">
        <subtype name="expression" value="--&gt;"/>
    </relation>
    <relation entry1="181" entry2="40" type="GErel">
        <subtype name="expression" value="--&gt;"/>
    </relation>
    <relation entry1="181" entry2="45" type="GErel">
        <subtype name="expression" value="--&gt;"/>
    </relation>
    <relation entry1="181" entry2="185" type="GErel">
        <subtype name="expression" value="--&gt;"/>
    </relation>
    <relation entry1="181" entry2="35" type="GErel">
        <subtype name="expression" value="--&gt;"/>
    </relation>
    <relation entry1="53" entry2="27" type="GErel">
        <subtype name="expression" value="--&gt;"/>
    </relation>
    <relation entry1="53" entry2="26" type="GErel">
        <subtype name="expression" value="--&gt;"/>
    </relation>
    <relation entry1="397" entry2="389" type="GErel">
        <subtype name="expression" value="--&gt;"/>
    </relation>
    <relation entry1="397" entry2="390" type="GErel">
        <subtype name="expression" value="--&gt;"/>
    </relation>
    <relation entry1="447" entry2="233" type="GErel">
        <subtype name="expression" value="--&gt;"/>
    </relation>
    <relation entry1="447" entry2="234" type="GErel">
        <subtype name="expression" value="--&gt;"/>
    </relation>
    <relation entry1="447" entry2="235" type="GErel">
        <subtype name="expression" value="--&gt;"/>
    </relation>
    <relation entry1="447" entry2="427" type="GErel">
        <subtype name="expression" value="--&gt;"/>
    </relation>
    <relation entry1="480" entry2="434" type="GErel">
        <subtype name="expression" value="--&gt;"/>
    </relation>
    <relation entry1="480" entry2="435" type="GErel">
        <subtype name="expression" value="--&gt;"/>
    </relation>
    <relation entry1="480" entry2="436" type="GErel">
        <subtype name="expression" value="--&gt;"/>
    </relation>
    <relation entry1="480" entry2="437" type="GErel">
        <subtype name="expression" value="--&gt;"/>
    </relation>
    <relation entry1="480" entry2="438" type="GErel">
        <subtype name="expression" value="--&gt;"/>
    </relation>
    <relation entry1="444" entry2="447" type="PPrel">
        <subtype name="inhibition" value="--|"/>
    </relation>
    <relation entry1="431" entry2="450" type="PPrel">
        <subtype name="activation" value="--&gt;"/>
    </relation>
    <relation entry1="344" entry2="343" type="GErel">
        <subtype name="expression" value="--&gt;"/>
    </relation>
    <relation entry1="380" entry2="411" type="PCrel">
        <subtype name="activation" value="--&gt;"/>
    </relation>
    <relation entry1="380" entry2="386" type="PCrel">
        <subtype name="activation" value="--&gt;"/>
        <subtype name="indirect effect" value="..&gt;"/>
    </relation>
    <relation entry1="331" entry2="425" type="ECrel">
        <subtype name="compound" value="327"/>
        <subtype name="activation" value="--&gt;"/>
    </relation>
</pathway>
