# Supplementary material for: Mechanism of gene network in the treatment of intracerebral hemorrhage by natural plant drugs in Lutong granules
Source: PLoS One. 2022 Nov 28;17(11):e0274639. doi: 10.1371/journal.pone.0274639 (PMC9704616; doi:10.1371/journal.pone.0274639)
Supplement: S1 Data — (ZIP) [file pone.0274639.s001.zip › minimal data/GO+KEGG/R.KEGG/hsa05120.xml]

<?xml version="1.0"?>
<!DOCTYPE pathway SYSTEM "http://www.kegg.jp/kegg/xml/KGML_v0.7.2_.dtd">
<!-- Creation date: Jun 5, 2019 13:26:17 +0900 (GMT+9) -->
<pathway name="path:hsa05120" org="hsa" number="05120"
         title="Epithelial cell signaling in Helicobacter pylori infection"
         image="http://www.kegg.jp/kegg/pathway/hsa/hsa05120.png"
         link="http://www.kegg.jp/kegg-bin/show_pathway?hsa05120">
    <entry id="29" name="ko:K15845" type="ortholog"
        link="http://www.kegg.jp/dbget-bin/www_bget?K15845">
        <graphics name="K15845" fgcolor="#000000" bgcolor="#FFFFFF"
             type="rectangle" x="226" y="823" width="46" height="17"/>
    </entry>
    <entry id="30" name="ko:K15844" type="ortholog"
        link="http://www.kegg.jp/dbget-bin/www_bget?K15844">
        <graphics name="K15844" fgcolor="#000000" bgcolor="#FFFFFF"
             type="rectangle" x="226" y="799" width="46" height="17"/>
    </entry>
    <entry id="31" name="ko:K15843" type="ortholog"
        link="http://www.kegg.jp/dbget-bin/www_bget?K15843">
        <graphics name="K15843" fgcolor="#000000" bgcolor="#FFFFFF"
             type="rectangle" x="226" y="775" width="46" height="17"/>
    </entry>
    <entry id="32" name="cpd:C01342" type="compound"
        link="http://www.kegg.jp/dbget-bin/www_bget?C01342">
        <graphics name="C01342" fgcolor="#000000" bgcolor="#FFFFFF"
             type="circle" x="720" y="870" width="8" height="8"/>
    </entry>
    <entry id="33" name="ko:K11028" type="ortholog"
        link="http://www.kegg.jp/dbget-bin/www_bget?K11028">
        <graphics name="K11028" fgcolor="#000000" bgcolor="#FFFFFF"
             type="rectangle" x="314" y="727" width="46" height="17"/>
    </entry>
    <entry id="34" name="hsa:1432 hsa:5600 hsa:5603 hsa:6300" type="gene"
        link="http://www.kegg.jp/dbget-bin/www_bget?hsa:1432+hsa:5600+hsa:5603+hsa:6300">
        <graphics name="MAPK14, CSBP, CSBP1, CSBP2, CSPB1, EXIP, Mxi2, PRKM14, PRKM15, RK, SAPK2A, p38, p38ALPHA..." fgcolor="#000000" bgcolor="#BFFFBF"
             type="rectangle" x="692" y="491" width="46" height="17"/>
    </entry>
    <entry id="35" name="hsa:3725" type="gene"
        link="http://www.kegg.jp/dbget-bin/www_bget?hsa:3725">
        <graphics name="JUN, AP-1, AP1, c-Jun, p39" fgcolor="#000000" bgcolor="#BFFFBF"
             type="rectangle" x="761" y="532" width="46" height="17"/>
    </entry>
    <entry id="36" name="hsa:5599 hsa:5601 hsa:5602" type="gene"
        link="http://www.kegg.jp/dbget-bin/www_bget?hsa:5599+hsa:5601+hsa:5602">
        <graphics name="MAPK8, JNK, JNK-46, JNK1, JNK1A2, JNK21B1/2, PRKM8, SAPK1, SAPK1c..." fgcolor="#000000" bgcolor="#BFFFBF"
             type="rectangle" x="692" y="532" width="46" height="17"/>
    </entry>
    <entry id="37" name="hsa:6416" type="gene"
        link="http://www.kegg.jp/dbget-bin/www_bget?hsa:6416">
        <graphics name="MAP2K4, JNKK, JNKK1, MAPKK4, MEK4, MKK4, PRKMK4, SAPKK-1, SAPKK1, SEK1, SERK1, SKK1" fgcolor="#000000" bgcolor="#BFFFBF"
             type="rectangle" x="623" y="532" width="46" height="17"/>
    </entry>
    <entry id="38" name="hsa:1147" type="gene"
        link="http://www.kegg.jp/dbget-bin/www_bget?hsa:1147">
        <graphics name="CHUK, IKBKA, IKK-alpha, IKK1, IKKA, NFKBIKA, TCF16" fgcolor="#000000" bgcolor="#BFFFBF"
             type="rectangle" x="658" y="574" width="46" height="17"/>
    </entry>
    <entry id="39" name="hsa:8517" type="gene"
        link="http://www.kegg.jp/dbget-bin/www_bget?hsa:8517">
        <graphics name="IKBKG, AMCBX1, EDAID1, FIP-3, FIP3, Fip3p, IKK-gamma, IKKAP1, IKKG, IMD33, IP, IP1, IP2, IPD2, NEMO, ZC2HC9" fgcolor="#000000" bgcolor="#BFFFBF"
             type="rectangle" x="658" y="608" width="46" height="17"/>
    </entry>
    <entry id="40" name="hsa:3551" type="gene"
        link="http://www.kegg.jp/dbget-bin/www_bget?hsa:3551">
        <graphics name="IKBKB, IKK-beta, IKK2, IKKB, IMD15, IMD15A, IMD15B, NFKBIKB" fgcolor="#000000" bgcolor="#BFFFBF"
             type="rectangle" x="658" y="591" width="46" height="17"/>
    </entry>
    <entry id="41" name="hsa:4792" type="gene"
        link="http://www.kegg.jp/dbget-bin/www_bget?hsa:4792">
        <graphics name="NFKBIA, EDAID2, IKBA, MAD-3, NFKBI" fgcolor="#000000" bgcolor="#BFFFBF"
             type="rectangle" x="761" y="582" width="46" height="17"/>
    </entry>
    <entry id="42" name="hsa:10312 hsa:127124 hsa:155066 hsa:23545 hsa:245972 hsa:245973 hsa:50617 hsa:51382 hsa:51606 hsa:523 hsa:525 hsa:526 hsa:527 hsa:528 hsa:529 hsa:533 hsa:534 hsa:535 hsa:537 hsa:8992 hsa:90423 hsa:9114 hsa:9296 hsa:9550" type="gene"
        link="http://www.kegg.jp/dbget-bin/www_bget?hsa:10312+hsa:127124+hsa:155066+hsa:23545+hsa:245972+hsa:245973+hsa:50617+hsa:51382+hsa:51606+hsa:523+hsa:525+hsa:526+hsa:527+hsa:528+hsa:529+hsa:533+hsa:534+hsa:535+hsa:537+hsa:8992+hsa:90423+hsa:9114+hsa:9296+hsa:9550">
        <graphics name="TCIRG1, ATP6N1C, ATP6V0A3, Atp6i, OC-116kDa, OC116, OPTB1, Stv1, TIRC7, Vph1, a3..." fgcolor="#000000" bgcolor="#BFFFBF"
             type="rectangle" x="689" y="796" width="46" height="17"/>
    </entry>
    <entry id="43" name="hsa:836" type="gene"
        link="http://www.kegg.jp/dbget-bin/www_bget?hsa:836">
        <graphics name="CASP3, CPP32, CPP32B, SCA-1" fgcolor="#000000" bgcolor="#BFFFBF"
             type="rectangle" x="783" y="745" width="46" height="17"/>
    </entry>
    <entry id="44" name="hsa:5058" type="gene"
        link="http://www.kegg.jp/dbget-bin/www_bget?hsa:5058">
        <graphics name="PAK1, IDDMSSD, PAKalpha" fgcolor="#000000" bgcolor="#BFFFBF"
             type="rectangle" x="485" y="556" width="46" height="17"/>
    </entry>
    <entry id="45" name="hsa:4790 hsa:5970" type="gene"
        link="http://www.kegg.jp/dbget-bin/www_bget?hsa:4790+hsa:5970">
        <graphics name="NFKB1, CVID12, EBP-1, KBF1, NF-kB1, NF-kappa-B1, NF-kappaB, NFKB-p105, NFKB-p50, NFkappaB, p105, p50..." fgcolor="#000000" bgcolor="#BFFFBF"
             type="rectangle" x="761" y="630" width="46" height="17"/>
    </entry>
    <entry id="46" name="hsa:6352" type="gene"
        link="http://www.kegg.jp/dbget-bin/www_bget?hsa:6352">
        <graphics name="CCL5, D17S136E, RANTES, SCYA5, SIS-delta, SISd, TCP228, eoCP" fgcolor="#000000" bgcolor="#BFFFBF"
             type="rectangle" x="890" y="630" width="46" height="17"/>
    </entry>
    <entry id="47" name="hsa:2919 hsa:2920 hsa:2921" type="gene"
        link="http://www.kegg.jp/dbget-bin/www_bget?hsa:2919+hsa:2920+hsa:2921">
        <graphics name="CXCL1, FSP, GRO1, GROa, MGSA, MGSA-a, NAP-3, SCYB1..." fgcolor="#000000" bgcolor="#BFFFBF"
             type="rectangle" x="890" y="543" width="46" height="17"/>
    </entry>
    <entry id="48" name="hsa:3576" type="gene"
        link="http://www.kegg.jp/dbget-bin/www_bget?hsa:3576">
        <graphics name="CXCL8, GCP-1, GCP1, IL8, LECT, LUCT, LYNAP, MDNCF, MONAP, NAF, NAP-1, NAP1" fgcolor="#000000" bgcolor="#BFFFBF"
             type="rectangle" x="890" y="519" width="46" height="17"/>
    </entry>
    <entry id="49" name="hsa:998" type="gene"
        link="http://www.kegg.jp/dbget-bin/www_bget?hsa:998">
        <graphics name="CDC42, CDC42Hs, G25K, TKS" fgcolor="#000000" bgcolor="#BFFFBF"
             type="rectangle" x="596" y="444" width="46" height="17"/>
    </entry>
    <entry id="50" name="hsa:5879" type="gene"
        link="http://www.kegg.jp/dbget-bin/www_bget?hsa:5879">
        <graphics name="RAC1, MIG5, MRD48, Rac-1, TC-25, p21-Rac1" fgcolor="#000000" bgcolor="#BFFFBF"
             type="rectangle" x="596" y="422" width="46" height="17"/>
    </entry>
    <entry id="51" name="hsa:9020" type="gene"
        link="http://www.kegg.jp/dbget-bin/www_bget?hsa:9020">
        <graphics name="MAP3K14, FTDCR1B, HS, HSNIK, NIK" fgcolor="#000000" bgcolor="#BFFFBF"
             type="rectangle" x="555" y="583" width="46" height="17"/>
    </entry>
    <entry id="52" name="ko:K08303" type="ortholog"
        link="http://www.kegg.jp/dbget-bin/www_bget?K08303">
        <graphics name="K08303" fgcolor="#000000" bgcolor="#FFFFFF"
             type="rectangle" x="262" y="657" width="46" height="17"/>
    </entry>
    <entry id="53" name="ko:K01428" type="ortholog"
        link="http://www.kegg.jp/dbget-bin/www_bget?K01428">
        <graphics name="K01428" fgcolor="#000000" bgcolor="#FFFFFF"
             type="rectangle" x="186" y="628" width="46" height="17"/>
    </entry>
    <entry id="54" name="ko:K14048" type="ortholog"
        link="http://www.kegg.jp/dbget-bin/www_bget?K14048">
        <graphics name="K14048" fgcolor="#000000" bgcolor="#FFFFFF"
             type="rectangle" x="186" y="611" width="46" height="17"/>
    </entry>
    <entry id="55" name="ko:K15842 ko:K12086 ko:K12087 ko:K12088 ko:K12089 ko:K12090 ko:K03196 ko:K12091 ko:K12092 ko:K12093 ko:K12094 ko:K12095 ko:K12096 ko:K12097 ko:K12098 ko:K12099 ko:K12100 ko:K12101 ko:K12102 ko:K12103 ko:K12104 ko:K12105 ko:K12106 ko:K12107 ko:K12108 ko:K12109 ko:K12110" type="ortholog"
        link="http://www.kegg.jp/dbget-bin/www_bget?K15842+K12086+K12087+K12088+K12089+K12090+K03196+K12091+K12092+K12093+K12094+K12095+K12096+K12097+K12098+K12099+K12100+K12101+K12102+K12103+K12104+K12105+K12106+K12107+K12108+K12109+K12110">
        <graphics name="K15842..." fgcolor="#000000" bgcolor="#FFFFFF"
             type="rectangle" x="156" y="434" width="46" height="17"/>
    </entry>
    <entry id="56" name="path:hsa00190" type="map"
        link="http://www.kegg.jp/dbget-bin/www_bget?hsa00190">
        <graphics name="Oxidative phosphorylation" fgcolor="#000000" bgcolor="#FFFFFF"
             type="roundrectangle" x="794" y="797" width="153" height="25"/>
    </entry>
    <entry id="57" name="path:hsa04530" type="map"
        link="http://www.kegg.jp/dbget-bin/www_bget?hsa04530">
        <graphics name="Tight junction" fgcolor="#000000" bgcolor="#FFFFFF"
             type="roundrectangle" x="671" y="139" width="96" height="25"/>
    </entry>
    <entry id="58" name="hsa:4233" type="gene"
        link="http://www.kegg.jp/dbget-bin/www_bget?hsa:4233">
        <graphics name="MET, AUTS9, DFNB97, HGFR, RCCP2, c-Met" fgcolor="#000000" bgcolor="#BFFFBF"
             type="rectangle" x="404" y="157" width="46" height="17"/>
    </entry>
    <entry id="59" name="hsa:150084 hsa:50848 hsa:58494 hsa:83700" type="gene"
        link="http://www.kegg.jp/dbget-bin/www_bget?hsa:150084+hsa:50848+hsa:58494+hsa:83700">
        <graphics name="IGSF5, GSF5, JAM4..." fgcolor="#000000" bgcolor="#BFFFBF"
             type="rectangle" x="623" y="113" width="46" height="17"/>
    </entry>
    <entry id="60" name="hsa:5335 hsa:5336" type="gene"
        link="http://www.kegg.jp/dbget-bin/www_bget?hsa:5335+hsa:5336">
        <graphics name="PLCG1, NCKAP3, PLC-II, PLC1, PLC148, PLCgamma1..." fgcolor="#000000" bgcolor="#BFFFBF"
             type="rectangle" x="455" y="157" width="46" height="17"/>
    </entry>
    <entry id="61" name="hsa:6868" type="gene"
        link="http://www.kegg.jp/dbget-bin/www_bget?hsa:6868">
        <graphics name="ADAM17, ADAM18, CD156B, CSVP, NISBD, NISBD1, TACE" fgcolor="#000000" bgcolor="#BFFFBF"
             type="rectangle" x="404" y="247" width="46" height="17"/>
    </entry>
    <entry id="62" name="hsa:1839" type="gene"
        link="http://www.kegg.jp/dbget-bin/www_bget?hsa:1839">
        <graphics name="HBEGF, DTR, DTS, DTSF, HEGFL" fgcolor="#000000" bgcolor="#BFFFBF"
             type="rectangle" x="313" y="276" width="46" height="17"/>
    </entry>
    <entry id="63" name="cpd:C00080" type="compound"
        link="http://www.kegg.jp/dbget-bin/www_bget?C00080">
        <graphics name="C00080" fgcolor="#000000" bgcolor="#FFFFFF"
             type="circle" x="689" y="837" width="8" height="8"/>
    </entry>
    <entry id="64" name="cpd:C00014" type="compound"
        link="http://www.kegg.jp/dbget-bin/www_bget?C00014">
        <graphics name="C00014" fgcolor="#000000" bgcolor="#FFFFFF"
             type="circle" x="650" y="870" width="8" height="8"/>
    </entry>
    <entry id="65" name="gl:G00263" type="compound"
        link="http://www.kegg.jp/dbget-bin/www_bget?G00263">
        <graphics name="G00263" fgcolor="#000000" bgcolor="#FFFFFF"
             type="circle" x="374" y="879" width="8" height="8"/>
    </entry>
    <entry id="66" name="cpd:C00698" type="compound"
        link="http://www.kegg.jp/dbget-bin/www_bget?C00698">
        <graphics name="C00698" fgcolor="#000000" bgcolor="#FFFFFF"
             type="circle" x="650" y="837" width="8" height="8"/>
    </entry>
    <entry id="67" name="hsa:102" type="gene"
        link="http://www.kegg.jp/dbget-bin/www_bget?hsa:102">
        <graphics name="ADAM10, AD10, AD18, CD156c, CDw156, HsT18717, MADM, RAK, kuz" fgcolor="#000000" bgcolor="#BFFFBF"
             type="rectangle" x="404" y="305" width="46" height="17"/>
    </entry>
    <entry id="68" name="hsa:3576" type="gene"
        link="http://www.kegg.jp/dbget-bin/www_bget?hsa:3576">
        <graphics name="CXCL8, GCP-1, GCP1, IL8, LECT, LUCT, LYNAP, MDNCF, MONAP, NAF, NAP-1, NAP1" fgcolor="#000000" bgcolor="#BFFFBF"
             type="rectangle" x="313" y="348" width="46" height="17"/>
    </entry>
    <entry id="69" name="path:hsa04210" type="map"
        link="http://www.kegg.jp/dbget-bin/www_bget?hsa04210">
        <graphics name="Apoptosis" fgcolor="#000000" bgcolor="#FFFFFF"
             type="roundrectangle" x="1004" y="337" width="89" height="25"/>
    </entry>
    <entry id="70" name="cpd:C00086" type="compound"
        link="http://www.kegg.jp/dbget-bin/www_bget?C00086">
        <graphics name="C00086" fgcolor="#000000" bgcolor="#FFFFFF"
             type="circle" x="135" y="619" width="8" height="8"/>
    </entry>
    <entry id="71" name="gl:G00242" type="compound"
        link="http://www.kegg.jp/dbget-bin/www_bget?G00242">
        <graphics name="G00242" fgcolor="#000000" bgcolor="#FFFFFF"
             type="circle" x="374" y="903" width="8" height="8"/>
    </entry>
    <entry id="72" name="cpd:C00014" type="compound"
        link="http://www.kegg.jp/dbget-bin/www_bget?C00014">
        <graphics name="C00014" fgcolor="#000000" bgcolor="#FFFFFF"
             type="circle" x="270" y="619" width="8" height="8"/>
    </entry>
    <entry id="73" name="path:map03070" type="map"
        link="http://www.kegg.jp/dbget-bin/www_bget?map03070">
        <graphics name="Bacterial secretion system" fgcolor="#000000" bgcolor="#FFFFFF"
             type="roundrectangle" x="313" y="434" width="184" height="25"/>
    </entry>
    <entry id="74" name="path:hsa04010" type="map"
        link="http://www.kegg.jp/dbget-bin/www_bget?hsa04010">
        <graphics name="MAPK signaling pathway" fgcolor="#000000" bgcolor="#FFFFFF"
             type="roundrectangle" x="775" y="267" width="184" height="34"/>
    </entry>
    <entry id="75" name="hsa:7082" type="gene"
        link="http://www.kegg.jp/dbget-bin/www_bget?hsa:7082">
        <graphics name="TJP1, ZO-1" fgcolor="#000000" bgcolor="#BFFFBF"
             type="rectangle" x="594" y="130" width="46" height="17"/>
    </entry>
    <entry id="76" name="hsa:3577 hsa:3579" type="gene"
        link="http://www.kegg.jp/dbget-bin/www_bget?hsa:3577+hsa:3579">
        <graphics name="CXCR1, C-C, C-C-CKR-1, CD128, CD181, CDw128a, CKR-1, CMKAR1, IL8R1, IL8RA, IL8RBA..." fgcolor="#000000" bgcolor="#BFFFBF"
             type="rectangle" x="404" y="348" width="46" height="17"/>
    </entry>
    <entry id="77" name="hsa:1445" type="gene"
        link="http://www.kegg.jp/dbget-bin/www_bget?hsa:1445">
        <graphics name="CSK" fgcolor="#000000" bgcolor="#BFFFBF"
             type="rectangle" x="623" y="380" width="46" height="17"/>
    </entry>
    <entry id="78" name="hsa:1956" type="gene"
        link="http://www.kegg.jp/dbget-bin/www_bget?hsa:1956">
        <graphics name="EGFR, ERBB, ERBB1, HER1, NISBD2, PIG61, mENA" fgcolor="#000000" bgcolor="#BFFFBF"
             type="rectangle" x="404" y="276" width="46" height="17"/>
    </entry>
    <entry id="79" name="ko:K15842" type="ortholog"
        link="http://www.kegg.jp/dbget-bin/www_bget?K15842">
        <graphics name="K15842" fgcolor="#000000" bgcolor="#FFFFFF"
             type="rectangle" x="509" y="335" width="46" height="17"/>
    </entry>
    <entry id="80" name="hsa:4067 hsa:6714" type="gene"
        link="http://www.kegg.jp/dbget-bin/www_bget?hsa:4067+hsa:6714">
        <graphics name="LYN, JTK8, p53Lyn, p56Lyn..." fgcolor="#000000" bgcolor="#BFFFBF"
             type="rectangle" x="543" y="380" width="46" height="17"/>
    </entry>
    <entry id="81" name="hsa:28964" type="gene"
        link="http://www.kegg.jp/dbget-bin/www_bget?hsa:28964">
        <graphics name="GIT1" fgcolor="#000000" bgcolor="#BFFFBF"
             type="rectangle" x="485" y="689" width="46" height="17"/>
    </entry>
    <entry id="82" name="ko:K03191" type="ortholog"
        link="http://www.kegg.jp/dbget-bin/www_bget?K03191">
        <graphics name="K03191" fgcolor="#000000" bgcolor="#FFFFFF"
             type="rectangle" x="87" y="619" width="46" height="17"/>
    </entry>
    <entry id="83" name="hsa:5803" type="gene"
        link="http://www.kegg.jp/dbget-bin/www_bget?hsa:5803">
        <graphics name="PTPRZ1, HPTPZ, HPTPzeta, PTP-ZETA, PTP18, PTPRZ, PTPZ, R-PTP-zeta-2, RPTPB, RPTPbeta, phosphacan" fgcolor="#000000" bgcolor="#BFFFBF"
             type="rectangle" x="404" y="689" width="46" height="17"/>
    </entry>
    <entry id="84" name="ko:K15847" type="ortholog"
        link="http://www.kegg.jp/dbget-bin/www_bget?K15847">
        <graphics name="K15847" fgcolor="#000000" bgcolor="#FFFFFF"
             type="rectangle" x="226" y="880" width="46" height="17"/>
    </entry>
    <entry id="85" name="hsa:5781" type="gene"
        link="http://www.kegg.jp/dbget-bin/www_bget?hsa:5781">
        <graphics name="PTPN11, BPTP3, CFC, JMML, METCDS, NS1, PTP-1D, PTP2C, SH-PTP2, SH-PTP3, SHP2" fgcolor="#000000" bgcolor="#BFFFBF"
             type="rectangle" x="623" y="335" width="46" height="17"/>
    </entry>
    <entry id="86" name="hsa:10392" type="gene"
        link="http://www.kegg.jp/dbget-bin/www_bget?hsa:10392">
        <graphics name="NOD1, CARD4, CLR7.1, NLRC1" fgcolor="#000000" bgcolor="#BFFFBF"
             type="rectangle" x="555" y="630" width="46" height="17"/>
    </entry>
    <entry id="87" name="ko:K15846" type="ortholog"
        link="http://www.kegg.jp/dbget-bin/www_bget?K15846">
        <graphics name="K15846" fgcolor="#000000" bgcolor="#FFFFFF"
             type="rectangle" x="226" y="847" width="46" height="17"/>
    </entry>
    <entry id="88" name="path:hsa05120" type="map"
        link="http://www.kegg.jp/dbget-bin/www_bget?hsa05120">
        <graphics name="TITLE:Epithelial cell signaling in Helicobacter pylori infection" fgcolor="#000000" bgcolor="#FFFFFF"
             type="roundrectangle" x="300" y="58" width="519" height="25"/>
    </entry>
    <entry id="152" name="ko:K15848" type="ortholog"
        link="http://www.kegg.jp/dbget-bin/www_bget?K15848">
        <graphics name="K15848" fgcolor="#000000" bgcolor="#FFFFFF"
             type="rectangle" x="226" y="905" width="46" height="17"/>
    </entry>
    <entry id="162" name="ko:K11028" type="ortholog"
        link="http://www.kegg.jp/dbget-bin/www_bget?K11028">
        <graphics name="K11028" fgcolor="#000000" bgcolor="#FFFFFF"
             type="rectangle" x="598" y="837" width="46" height="17"/>
    </entry>
    <entry id="163" name="undefined" type="group">
        <graphics fgcolor="#000000" bgcolor="#FFFFFF"
             type="rectangle" x="658" y="591" width="46" height="51"/>
        <component id="38"/>
        <component id="39"/>
        <component id="40"/>
    </entry>
    <relation entry1="83" entry2="81" type="PPrel">
        <subtype name="phosphorylation" value="+p"/>
        <subtype name="indirect effect" value="..&gt;"/>
    </relation>
    <relation entry1="44" entry2="51" type="PPrel">
        <subtype name="activation" value="--&gt;"/>
    </relation>
    <relation entry1="37" entry2="36" type="PPrel">
        <subtype name="activation" value="--&gt;"/>
        <subtype name="phosphorylation" value="+p"/>
    </relation>
    <relation entry1="36" entry2="35" type="PPrel">
        <subtype name="activation" value="--&gt;"/>
    </relation>
    <relation entry1="68" entry2="76" type="PPrel">
        <subtype name="activation" value="--&gt;"/>
    </relation>
    <relation entry1="76" entry2="67" type="PPrel">
        <subtype name="indirect effect" value="..&gt;"/>
    </relation>
    <relation entry1="67" entry2="62" type="PPrel">
        <subtype name="activation" value="--&gt;"/>
    </relation>
    <relation entry1="62" entry2="78" type="PPrel">
        <subtype name="activation" value="--&gt;"/>
    </relation>
    <relation entry1="61" entry2="62" type="PPrel">
        <subtype name="activation" value="--&gt;"/>
    </relation>
    <relation entry1="77" entry2="80" type="PPrel">
        <subtype name="inhibition" value="--|"/>
    </relation>
    <relation entry1="59" entry2="75" type="PPrel">
        <subtype name="binding/association" value="---"/>
    </relation>
    <relation entry1="41" entry2="45" type="PPrel">
        <subtype name="dissociation" value="-+-"/>
    </relation>
    <relation entry1="51" entry2="163" type="PPrel">
        <subtype name="activation" value="--&gt;"/>
        <subtype name="phosphorylation" value="+p"/>
    </relation>
    <relation entry1="38" entry2="41" type="PPrel">
        <subtype name="activation" value="--&gt;"/>
        <subtype name="phosphorylation" value="+p"/>
    </relation>
    <relation entry1="40" entry2="41" type="PPrel">
        <subtype name="activation" value="--&gt;"/>
        <subtype name="phosphorylation" value="+p"/>
    </relation>
    <relation entry1="35" entry2="48" type="GErel">
        <subtype name="expression" value="--&gt;"/>
    </relation>
    <relation entry1="35" entry2="47" type="GErel">
        <subtype name="expression" value="--&gt;"/>
    </relation>
    <relation entry1="45" entry2="46" type="GErel">
        <subtype name="expression" value="--&gt;"/>
    </relation>
    <relation entry1="45" entry2="47" type="GErel">
        <subtype name="expression" value="--&gt;"/>
    </relation>
    <relation entry1="45" entry2="48" type="GErel">
        <subtype name="expression" value="--&gt;"/>
    </relation>
    <relation entry1="44" entry2="37" type="PPrel">
        <subtype name="indirect effect" value="..&gt;"/>
        <subtype name="phosphorylation" value="+p"/>
    </relation>
    <relation entry1="86" entry2="45" type="PPrel">
        <subtype name="indirect effect" value="..&gt;"/>
    </relation>
    <relation entry1="42" entry2="63" type="PCrel">
    </relation>
    <relation entry1="34" entry2="48" type="GErel">
        <subtype name="expression" value="--&gt;"/>
    </relation>
    <relation entry1="34" entry2="47" type="GErel">
        <subtype name="expression" value="--&gt;"/>
    </relation>
</pathway>
