# Supplementary material for: Mechanism of gene network in the treatment of intracerebral hemorrhage by natural plant drugs in Lutong granules
Source: PLoS One. 2022 Nov 28;17(11):e0274639. doi: 10.1371/journal.pone.0274639 (PMC9704616; doi:10.1371/journal.pone.0274639)
Supplement: S1 Data — (ZIP) [file pone.0274639.s001.zip › minimal data/GO+KEGG/R.KEGG/hsa05135.xml]

<?xml version="1.0"?>
<!DOCTYPE pathway SYSTEM "https://www.kegg.jp/kegg/xml/KGML_v0.7.2_.dtd">
<!-- Creation date: Sep 1, 2020 10:05:08 +0900 (GMT+9) -->
<pathway name="path:hsa05135" org="hsa" number="05135"
         title="Yersinia infection"
         image="https://www.kegg.jp/kegg/pathway/hsa/hsa05135.png"
         link="https://www.kegg.jp/kegg-bin/show_pathway?hsa05135">
    <entry id="10" name="hsa:3688" type="gene"
        link="https://www.kegg.jp/dbget-bin/www_bget?hsa:3688">
        <graphics name="ITGB1, CD29, FNRB, GPIIA, MDF2, MSK12, VLA-BETA, VLAB" fgcolor="#000000" bgcolor="#BFFFBF"
             type="rectangle" x="368" y="312" width="46" height="17"/>
    </entry>
    <entry id="12" name="hsa:6714" type="gene"
        link="https://www.kegg.jp/dbget-bin/www_bget?hsa:6714">
        <graphics name="SRC, ASV, SRC1, THC6, c-SRC, p60-Src" fgcolor="#000000" bgcolor="#BFFFBF"
             type="rectangle" x="474" y="293" width="46" height="17"/>
    </entry>
    <entry id="14" name="hsa:8976" type="gene"
        link="https://www.kegg.jp/dbget-bin/www_bget?hsa:8976">
        <graphics name="WASL, N-WASP, NWASP, WASPB" fgcolor="#000000" bgcolor="#BFFFBF"
             type="rectangle" x="1010" y="219" width="46" height="17"/>
    </entry>
    <entry id="15" name="hsa:10092 hsa:10093 hsa:10094 hsa:10095 hsa:10096 hsa:10097 hsa:10109 hsa:10552 hsa:57180 hsa:653857 hsa:81873" type="gene"
        link="https://www.kegg.jp/dbget-bin/www_bget?hsa:10092+hsa:10093+hsa:10094+hsa:10095+hsa:10096+hsa:10097+hsa:10109+hsa:10552+hsa:57180+hsa:653857+hsa:81873">
        <graphics name="ARPC5, ARC16, dJ127C7.3, p16-Arc..." fgcolor="#000000" bgcolor="#BFFFBF"
             type="rectangle" x="1082" y="220" width="46" height="17"/>
    </entry>
    <entry id="16" name="hsa:2335" type="gene"
        link="https://www.kegg.jp/dbget-bin/www_bget?hsa:2335">
        <graphics name="FN1, CIG, ED-B, FINC, FN, FNZ, GFND, GFND2, LETS, MSF, SMDCF" fgcolor="#000000" bgcolor="#BFFFBF"
             type="rectangle" x="296" y="325" width="46" height="17"/>
    </entry>
    <entry id="18" name="hsa:9564" type="gene"
        link="https://www.kegg.jp/dbget-bin/www_bget?hsa:9564">
        <graphics name="BCAR1, CAS, CAS1, CASS1, CRKAS, P130Cas" fgcolor="#000000" bgcolor="#BFFFBF"
             type="rectangle" x="679" y="277" width="46" height="17"/>
    </entry>
    <entry id="20" name="hsa:1398 hsa:1399" type="gene"
        link="https://www.kegg.jp/dbget-bin/www_bget?hsa:1398+hsa:1399">
        <graphics name="CRK, CRKII, p38..." fgcolor="#000000" bgcolor="#BFFFBF"
             type="rectangle" x="679" y="260" width="46" height="17"/>
    </entry>
    <entry id="22" name="hsa:1793" type="gene"
        link="https://www.kegg.jp/dbget-bin/www_bget?hsa:1793">
        <graphics name="DOCK1, DOCK180, ced5" fgcolor="#000000" bgcolor="#BFFFBF"
             type="rectangle" x="763" y="236" width="46" height="17"/>
    </entry>
    <entry id="26" name="hsa:23396 hsa:8394 hsa:8395" type="gene"
        link="https://www.kegg.jp/dbget-bin/www_bget?hsa:23396+hsa:8394+hsa:8395">
        <graphics name="PIP5K1C, LCCS3, PIP5K-GAMMA, PIP5K1-gamma, PIP5Kgamma..." fgcolor="#000000" bgcolor="#BFFFBF"
             type="rectangle" x="983" y="176" width="46" height="17"/>
    </entry>
    <entry id="29" name="hsa:60 hsa:71" type="gene"
        link="https://www.kegg.jp/dbget-bin/www_bget?hsa:60+hsa:71">
        <graphics name="ACTB, BRWS1, PS1TP5BP1..." fgcolor="#000000" bgcolor="#BFFFBF"
             type="rectangle" x="1154" y="221" width="46" height="17"/>
    </entry>
    <entry id="31" name="cpd:C04637" type="compound"
        link="https://www.kegg.jp/dbget-bin/www_bget?C04637">
        <graphics name="C04637" fgcolor="#000000" bgcolor="#FFFFFF"
             type="circle" x="1054" y="176" width="8" height="8"/>
    </entry>
    <entry id="35" name="hsa:2185 hsa:5747" type="gene"
        link="https://www.kegg.jp/dbget-bin/www_bget?hsa:2185+hsa:5747">
        <graphics name="PTK2B, CADTK, CAKB, FADK2, FAK2, PKB, PTK, PYK2, RAFTK..." fgcolor="#000000" bgcolor="#BFFFBF"
             type="rectangle" x="474" y="314" width="46" height="17"/>
    </entry>
    <entry id="39" name="hsa:147179 hsa:644150 hsa:7456" type="gene"
        link="https://www.kegg.jp/dbget-bin/www_bget?hsa:147179+hsa:644150+hsa:7456">
        <graphics name="WIPF2, WICH, WIRE..." fgcolor="#000000" bgcolor="#BFFFBF"
             type="rectangle" x="961" y="250" width="46" height="17"/>
    </entry>
    <entry id="40" name="hsa:382" type="gene"
        link="https://www.kegg.jp/dbget-bin/www_bget?hsa:382">
        <graphics name="ARF6" fgcolor="#000000" bgcolor="#BFFFBF"
             type="rectangle" x="934" y="145" width="46" height="17"/>
    </entry>
    <entry id="44" name="ko:K23472" type="ortholog"
        link="https://www.kegg.jp/dbget-bin/www_bget?K23472">
        <graphics name="K23472" fgcolor="#000000" bgcolor="#FFFFFF"
             type="rectangle" x="859" y="121" width="46" height="17"/>
    </entry>
    <entry id="45" name="ko:K08599" type="ortholog"
        link="https://www.kegg.jp/dbget-bin/www_bget?K08599">
        <graphics name="K08599" fgcolor="#000000" bgcolor="#FFFFFF"
             type="rectangle" x="810" y="114" width="46" height="17"/>
    </entry>
    <entry id="46" name="ko:K23473" type="ortholog"
        link="https://www.kegg.jp/dbget-bin/www_bget?K23473">
        <graphics name="K23473" fgcolor="#000000" bgcolor="#FFFFFF"
             type="rectangle" x="761" y="102" width="46" height="17"/>
    </entry>
    <entry id="53" name="hsa:5829" type="gene"
        link="https://www.kegg.jp/dbget-bin/www_bget?hsa:5829">
        <graphics name="PXN" fgcolor="#000000" bgcolor="#BFFFBF"
             type="rectangle" x="588" y="319" width="46" height="17"/>
    </entry>
    <entry id="54" name="hsa:9815" type="gene"
        link="https://www.kegg.jp/dbget-bin/www_bget?hsa:9815">
        <graphics name="GIT2, CAT-2, CAT2, PKL" fgcolor="#000000" bgcolor="#BFFFBF"
             type="rectangle" x="694" y="381" width="46" height="17"/>
    </entry>
    <entry id="55" name="hsa:8874" type="gene"
        link="https://www.kegg.jp/dbget-bin/www_bget?hsa:8874">
        <graphics name="ARHGEF7, BETA-PIX, COOL-1, COOL1, Nbla10314, P50, P50BP, P85, P85COOL1, P85SPR, PAK3, PIXB" fgcolor="#000000" bgcolor="#BFFFBF"
             type="rectangle" x="694" y="403" width="46" height="17"/>
    </entry>
    <entry id="59" name="hsa:7454" type="gene"
        link="https://www.kegg.jp/dbget-bin/www_bget?hsa:7454">
        <graphics name="WAS, IMD2, SCNX, THC, THC1, WASP, WASPA" fgcolor="#000000" bgcolor="#BFFFBF"
             type="rectangle" x="1010" y="393" width="46" height="17"/>
    </entry>
    <entry id="64" name="hsa:10092 hsa:10093 hsa:10094 hsa:10095 hsa:10096 hsa:10097 hsa:10109 hsa:10552 hsa:57180 hsa:653857 hsa:81873" type="gene"
        link="https://www.kegg.jp/dbget-bin/www_bget?hsa:10092+hsa:10093+hsa:10094+hsa:10095+hsa:10096+hsa:10097+hsa:10109+hsa:10552+hsa:57180+hsa:653857+hsa:81873">
        <graphics name="ARPC5, ARC16, dJ127C7.3, p16-Arc..." fgcolor="#000000" bgcolor="#BFFFBF"
             type="rectangle" x="1081" y="327" width="46" height="17"/>
    </entry>
    <entry id="66" name="hsa:60 hsa:71" type="gene"
        link="https://www.kegg.jp/dbget-bin/www_bget?hsa:60+hsa:71">
        <graphics name="ACTB, BRWS1, PS1TP5BP1..." fgcolor="#000000" bgcolor="#BFFFBF"
             type="rectangle" x="1153" y="327" width="46" height="17"/>
    </entry>
    <entry id="69" name="hsa:387" type="gene"
        link="https://www.kegg.jp/dbget-bin/www_bget?hsa:387">
        <graphics name="RHOA, ARH12, ARHA, EDFAOB, RHO12, RHOH12" fgcolor="#000000" bgcolor="#BFFFBF"
             type="rectangle" x="876" y="463" width="46" height="17"/>
    </entry>
    <entry id="71" name="hsa:6093 hsa:9475" type="gene"
        link="https://www.kegg.jp/dbget-bin/www_bget?hsa:6093+hsa:9475">
        <graphics name="ROCK1, P160ROCK, ROCK-I..." fgcolor="#000000" bgcolor="#BFFFBF"
             type="rectangle" x="1010" y="463" width="46" height="17"/>
    </entry>
    <entry id="75" name="hsa:10458" type="gene"
        link="https://www.kegg.jp/dbget-bin/www_bget?hsa:10458">
        <graphics name="BAIAP2, BAP2, FLAF3, IRSP53, WAML" fgcolor="#000000" bgcolor="#BFFFBF"
             type="rectangle" x="938" y="327" width="46" height="17"/>
    </entry>
    <entry id="77" name="hsa:10163" type="gene"
        link="https://www.kegg.jp/dbget-bin/www_bget?hsa:10163">
        <graphics name="WASF2, IMD2, SCAR2, WASF4, WAVE2, dJ393P12.2" fgcolor="#000000" bgcolor="#BFFFBF"
             type="rectangle" x="1010" y="327" width="46" height="17"/>
    </entry>
    <entry id="82" name="hsa:58484" type="gene"
        link="https://www.kegg.jp/dbget-bin/www_bget?hsa:58484">
        <graphics name="NLRC4, AIFEC, CARD12, CLAN, CLAN1, CLANA, CLANB, CLANC, CLAND, CLR2.1, FCAS4, IPAF" fgcolor="#000000" bgcolor="#BFFFBF"
             type="rectangle" x="916" y="634" width="46" height="17"/>
    </entry>
    <entry id="83" name="hsa:4210" type="gene"
        link="https://www.kegg.jp/dbget-bin/www_bget?hsa:4210">
        <graphics name="MEFV, FMF, MEF, PAAND, TRIM20" fgcolor="#000000" bgcolor="#BFFFBF"
             type="rectangle" x="916" y="660" width="46" height="17"/>
    </entry>
    <entry id="84" name="ko:K23476" type="ortholog"
        link="https://www.kegg.jp/dbget-bin/www_bget?K23476">
        <graphics name="K23476" fgcolor="#000000" bgcolor="#FFFFFF"
             type="rectangle" x="368" y="593" width="46" height="17"/>
    </entry>
    <entry id="85" name="ko:K23478" type="ortholog"
        link="https://www.kegg.jp/dbget-bin/www_bget?K23478">
        <graphics name="K23478" fgcolor="#000000" bgcolor="#FFFFFF"
             type="rectangle" x="719" y="564" width="46" height="17"/>
    </entry>
    <entry id="87" name="ko:K23477" type="ortholog"
        link="https://www.kegg.jp/dbget-bin/www_bget?K23477">
        <graphics name="K23477" fgcolor="#000000" bgcolor="#FFFFFF"
             type="rectangle" x="493" y="587" width="46" height="17"/>
    </entry>
    <entry id="88" name="hsa:29108" type="gene"
        link="https://www.kegg.jp/dbget-bin/www_bget?hsa:29108">
        <graphics name="PYCARD, ASC, CARD5, TMS, TMS-1, TMS1" fgcolor="#000000" bgcolor="#BFFFBF"
             type="rectangle" x="1015" y="634" width="46" height="17"/>
    </entry>
    <entry id="89" name="hsa:834" type="gene"
        link="https://www.kegg.jp/dbget-bin/www_bget?hsa:834">
        <graphics name="CASP1, ICE, IL1BC, P45" fgcolor="#000000" bgcolor="#BFFFBF"
             type="rectangle" x="1061" y="634" width="46" height="17"/>
    </entry>
    <entry id="93" name="hsa:3606" type="gene"
        link="https://www.kegg.jp/dbget-bin/www_bget?hsa:3606">
        <graphics name="IL18, IGIF, IL-18, IL-1g, IL1F4" fgcolor="#000000" bgcolor="#BFFFBF"
             type="rectangle" x="1138" y="623" width="46" height="17"/>
    </entry>
    <entry id="94" name="hsa:3553" type="gene"
        link="https://www.kegg.jp/dbget-bin/www_bget?hsa:3553">
        <graphics name="IL1B, IL-1, IL1-BETA, IL1F2, IL1beta" fgcolor="#000000" bgcolor="#BFFFBF"
             type="rectangle" x="1138" y="644" width="46" height="17"/>
    </entry>
    <entry id="97" name="hsa:3984" type="gene"
        link="https://www.kegg.jp/dbget-bin/www_bget?hsa:3984">
        <graphics name="LIMK1, LIMK, LIMK-1" fgcolor="#000000" bgcolor="#BFFFBF"
             type="rectangle" x="962" y="563" width="46" height="17"/>
    </entry>
    <entry id="98" name="hsa:5585 hsa:5586" type="gene"
        link="https://www.kegg.jp/dbget-bin/www_bget?hsa:5585+hsa:5586">
        <graphics name="PKN1, DBK, PAK-1, PAK1, PKN, PKN-ALPHA, PRK1, PRKCL1..." fgcolor="#000000" bgcolor="#BFFFBF"
             type="rectangle" x="793" y="646" width="46" height="17"/>
    </entry>
    <entry id="102" name="hsa:387" type="gene"
        link="https://www.kegg.jp/dbget-bin/www_bget?hsa:387">
        <graphics name="RHOA, ARH12, ARHA, EDFAOB, RHO12, RHOH12" fgcolor="#000000" bgcolor="#BFFFBF"
             type="rectangle" x="698" y="646" width="46" height="17"/>
    </entry>
    <entry id="105" name="ko:K08599" type="ortholog"
        link="https://www.kegg.jp/dbget-bin/www_bget?K08599">
        <graphics name="K08599" fgcolor="#000000" bgcolor="#FFFFFF"
             type="rectangle" x="609" y="636" width="46" height="17"/>
    </entry>
    <entry id="106" name="ko:K23473" type="ortholog"
        link="https://www.kegg.jp/dbget-bin/www_bget?K23473">
        <graphics name="K23473" fgcolor="#000000" bgcolor="#FFFFFF"
             type="rectangle" x="609" y="656" width="46" height="17"/>
    </entry>
    <entry id="110" name="hsa:27330 hsa:6195 hsa:6196 hsa:6197" type="gene"
        link="https://www.kegg.jp/dbget-bin/www_bget?hsa:27330+hsa:6195+hsa:6196+hsa:6197">
        <graphics name="RPS6KA6, PP90RSK4, RSK-4, RSK4, S6K-alpha-6, p90RSK6..." fgcolor="#000000" bgcolor="#BFFFBF"
             type="rectangle" x="793" y="677" width="46" height="17"/>
    </entry>
    <entry id="116" name="hsa:114548" type="gene"
        link="https://www.kegg.jp/dbget-bin/www_bget?hsa:114548">
        <graphics name="NLRP3, AGTAVPRL, AII, AVP, C1orf7, CIAS1, CLR1.1, DFNA34, FCAS, FCAS1, FCU, KEFH, MWS, NALP3, PYPAF1" fgcolor="#000000" bgcolor="#BFFFBF"
             type="rectangle" x="916" y="615" width="46" height="17"/>
    </entry>
    <entry id="118" name="ko:K23475" type="ortholog"
        link="https://www.kegg.jp/dbget-bin/www_bget?K23475">
        <graphics name="K23475" fgcolor="#000000" bgcolor="#FFFFFF"
             type="rectangle" x="368" y="576" width="46" height="17"/>
    </entry>
    <entry id="120" name="path:hsa04510" type="map"
        link="https://www.kegg.jp/dbget-bin/www_bget?hsa04510">
        <graphics name="Focal adhesion" fgcolor="#000000" bgcolor="#FFFFFF"
             type="roundrectangle" x="408" y="259" width="92" height="25"/>
    </entry>
    <entry id="121" name="path:hsa04810" type="map"
        link="https://www.kegg.jp/dbget-bin/www_bget?hsa04810">
        <graphics name="Regulation of actin cytoskeleton" fgcolor="#000000" bgcolor="#FFFFFF"
             type="roundrectangle" x="1269" y="283" width="115" height="34"/>
    </entry>
    <entry id="122" name="path:hsa04621" type="map"
        link="https://www.kegg.jp/dbget-bin/www_bget?hsa04621">
        <graphics name="NOD-like receptor signaling pathway" fgcolor="#000000" bgcolor="#FFFFFF"
             type="roundrectangle" x="1269" y="634" width="115" height="34"/>
    </entry>
    <entry id="123" name="hsa:23365 hsa:64283 hsa:9138" type="gene"
        link="https://www.kegg.jp/dbget-bin/www_bget?hsa:23365+hsa:64283+hsa:9138">
        <graphics name="ARHGEF12, LARG, PRO2792..." fgcolor="#000000" bgcolor="#BFFFBF"
             type="rectangle" x="705" y="463" width="46" height="17"/>
    </entry>
    <entry id="126" name="hsa:3676 hsa:3678" type="gene"
        link="https://www.kegg.jp/dbget-bin/www_bget?hsa:3676+hsa:3678">
        <graphics name="ITGA4, CD49D, IA4..." fgcolor="#000000" bgcolor="#BFFFBF"
             type="rectangle" x="368" y="295" width="46" height="17"/>
    </entry>
    <entry id="127" name="hsa:2533" type="gene"
        link="https://www.kegg.jp/dbget-bin/www_bget?hsa:2533">
        <graphics name="FYB1, ADAP, FYB, PRO0823, SLAP-130, SLAP130, THC3" fgcolor="#000000" bgcolor="#BFFFBF"
             type="rectangle" x="463" y="377" width="46" height="17"/>
    </entry>
    <entry id="128" name="hsa:8935" type="gene"
        link="https://www.kegg.jp/dbget-bin/www_bget?hsa:8935">
        <graphics name="SKAP2, PRAP, RA70, SAPS, SCAP2, SKAP-HOM, SKAP55R" fgcolor="#000000" bgcolor="#BFFFBF"
             type="rectangle" x="463" y="398" width="46" height="17"/>
    </entry>
    <entry id="129" name="ko:K10784 ko:K10785" type="ortholog"
        link="https://www.kegg.jp/dbget-bin/www_bget?K10784+K10785">
        <graphics name="K10784..." fgcolor="#000000" bgcolor="#FFFFFF"
             type="rectangle" x="368" y="1161" width="46" height="17"/>
    </entry>
    <entry id="130" name="hsa:3932" type="gene"
        link="https://www.kegg.jp/dbget-bin/www_bget?hsa:3932">
        <graphics name="LCK, IMD22, LSK, YT16, p56lck, pp58lck" fgcolor="#000000" bgcolor="#BFFFBF"
             type="rectangle" x="414" y="1117" width="46" height="17"/>
    </entry>
    <entry id="131" name="hsa:7535" type="gene"
        link="https://www.kegg.jp/dbget-bin/www_bget?hsa:7535">
        <graphics name="ZAP70, ADMIO2, IMD48, SRK, STCD, STD, TZK, ZAP-70" fgcolor="#000000" bgcolor="#BFFFBF"
             type="rectangle" x="486" y="1161" width="46" height="17"/>
    </entry>
    <entry id="132" name="hsa:3937" type="gene"
        link="https://www.kegg.jp/dbget-bin/www_bget?hsa:3937">
        <graphics name="LCP2, IMD81, SLP-76, SLP76" fgcolor="#000000" bgcolor="#BFFFBF"
             type="rectangle" x="624" y="1161" width="46" height="17"/>
    </entry>
    <entry id="133" name="hsa:27040" type="gene"
        link="https://www.kegg.jp/dbget-bin/www_bget?hsa:27040">
        <graphics name="LAT, IMD52, LAT1, pp36" fgcolor="#000000" bgcolor="#BFFFBF"
             type="rectangle" x="624" y="1140" width="46" height="17"/>
    </entry>
    <entry id="134" name="hsa:5335" type="gene"
        link="https://www.kegg.jp/dbget-bin/www_bget?hsa:5335">
        <graphics name="PLCG1, NCKAP3, PLC-II, PLC1, PLC148, PLCgamma1" fgcolor="#000000" bgcolor="#BFFFBF"
             type="rectangle" x="715" y="1134" width="46" height="17"/>
    </entry>
    <entry id="135" name="cpd:C01245" type="compound"
        link="https://www.kegg.jp/dbget-bin/www_bget?C01245">
        <graphics name="C01245" fgcolor="#000000" bgcolor="#FFFFFF"
             type="circle" x="782" y="1134" width="8" height="8"/>
    </entry>
    <entry id="136" name="cpd:C00076" type="compound"
        link="https://www.kegg.jp/dbget-bin/www_bget?C00076">
        <graphics name="C00076" fgcolor="#000000" bgcolor="#FFFFFF"
             type="circle" x="839" y="1134" width="8" height="8"/>
    </entry>
    <entry id="137" name="hsa:4772 hsa:4773 hsa:4775" type="gene"
        link="https://www.kegg.jp/dbget-bin/www_bget?hsa:4772+hsa:4773+hsa:4775">
        <graphics name="NFATC1, NF-ATC, NF-ATc1.2, NFAT2, NFATc..." fgcolor="#000000" bgcolor="#BFFFBF"
             type="rectangle" x="942" y="1140" width="46" height="17"/>
    </entry>
    <entry id="138" name="hsa:3558" type="gene"
        link="https://www.kegg.jp/dbget-bin/www_bget?hsa:3558">
        <graphics name="IL2, IL-2, TCGF, lymphokine" fgcolor="#000000" bgcolor="#BFFFBF"
             type="rectangle" x="1186" y="1151" width="46" height="17"/>
    </entry>
    <entry id="139" name="hsa:3586" type="gene"
        link="https://www.kegg.jp/dbget-bin/www_bget?hsa:3586">
        <graphics name="IL10, CSIF, GVHDS, IL-10, IL10A, TGIF" fgcolor="#000000" bgcolor="#BFFFBF"
             type="rectangle" x="1186" y="1171" width="46" height="17"/>
    </entry>
    <entry id="148" name="hsa:10451 hsa:7409 hsa:7410" type="gene"
        link="https://www.kegg.jp/dbget-bin/www_bget?hsa:10451+hsa:7409+hsa:7410">
        <graphics name="VAV3..." fgcolor="#000000" bgcolor="#BFFFBF"
             type="rectangle" x="624" y="1182" width="46" height="17"/>
    </entry>
    <entry id="149" name="hsa:2353 hsa:3725" type="gene"
        link="https://www.kegg.jp/dbget-bin/www_bget?hsa:2353+hsa:3725">
        <graphics name="FOS, AP-1, C-FOS, p55..." fgcolor="#000000" bgcolor="#BFFFBF"
             type="rectangle" x="942" y="1161" width="46" height="17"/>
    </entry>
    <entry id="150" name="path:hsa05135" type="map"
        link="https://www.kegg.jp/dbget-bin/www_bget?hsa05135">
        <graphics name="TITLE:Yersinia infection" fgcolor="#000000" bgcolor="#FFFFFF"
             type="roundrectangle" x="130" y="58" width="179" height="25"/>
    </entry>
    <entry id="157" name="ko:K23474" type="ortholog"
        link="https://www.kegg.jp/dbget-bin/www_bget?K23474">
        <graphics name="K23474" fgcolor="#000000" bgcolor="#FFFFFF"
             type="rectangle" x="563" y="421" width="46" height="17"/>
    </entry>
    <entry id="164" name="ko:K23474" type="ortholog"
        link="https://www.kegg.jp/dbget-bin/www_bget?K23474">
        <graphics name="K23474" fgcolor="#000000" bgcolor="#FFFFFF"
             type="rectangle" x="532" y="1067" width="46" height="17"/>
    </entry>
    <entry id="170" name="hsa:5879" type="gene"
        link="https://www.kegg.jp/dbget-bin/www_bget?hsa:5879">
        <graphics name="RAC1, MIG5, MRD48, Rac-1, TC-25, p21-Rac1" fgcolor="#000000" bgcolor="#BFFFBF"
             type="rectangle" x="859" y="564" width="46" height="17"/>
    </entry>
    <entry id="171" name="ko:K08599" type="ortholog"
        link="https://www.kegg.jp/dbget-bin/www_bget?K08599">
        <graphics name="K08599" fgcolor="#000000" bgcolor="#FFFFFF"
             type="rectangle" x="872" y="515" width="46" height="17"/>
    </entry>
    <entry id="172" name="ko:K23473" type="ortholog"
        link="https://www.kegg.jp/dbget-bin/www_bget?K23473">
        <graphics name="K23473" fgcolor="#000000" bgcolor="#FFFFFF"
             type="rectangle" x="824" y="515" width="46" height="17"/>
    </entry>
    <entry id="178" name="hsa:3551" type="gene"
        link="https://www.kegg.jp/dbget-bin/www_bget?hsa:3551">
        <graphics name="IKBKB, IKK-beta, IKK2, IKKB, IMD15, IMD15A, IMD15B, NFKBIKB" fgcolor="#000000" bgcolor="#BFFFBF"
             type="rectangle" x="817" y="760" width="46" height="17"/>
    </entry>
    <entry id="179" name="hsa:6885" type="gene"
        link="https://www.kegg.jp/dbget-bin/www_bget?hsa:6885">
        <graphics name="MAP3K7, CSCF, FMD2, MEKK7, TAK1, TGF1a" fgcolor="#000000" bgcolor="#BFFFBF"
             type="rectangle" x="690" y="780" width="46" height="17"/>
    </entry>
    <entry id="180" name="hsa:1432 hsa:5600 hsa:5603 hsa:6300" type="gene"
        link="https://www.kegg.jp/dbget-bin/www_bget?hsa:1432+hsa:5600+hsa:5603+hsa:6300">
        <graphics name="MAPK14, CSBP, CSBP1, CSBP2, CSPB1, EXIP, Mxi2, PRKM14, PRKM15, RK, SAPK2A, p38, p38ALPHA..." fgcolor="#000000" bgcolor="#BFFFBF"
             type="rectangle" x="942" y="854" width="46" height="17"/>
    </entry>
    <entry id="181" name="hsa:1147" type="gene"
        link="https://www.kegg.jp/dbget-bin/www_bget?hsa:1147">
        <graphics name="CHUK, BPS2, IKBKA, IKK-alpha, IKK1, IKKA, NFKBIKA, TCF16" fgcolor="#000000" bgcolor="#BFFFBF"
             type="rectangle" x="817" y="743" width="46" height="17"/>
    </entry>
    <entry id="182" name="hsa:5599 hsa:5601 hsa:5602" type="gene"
        link="https://www.kegg.jp/dbget-bin/www_bget?hsa:5599+hsa:5601+hsa:5602">
        <graphics name="MAPK8, JNK, JNK-46, JNK1, JNK1A2, JNK21B1/2, PRKM8, SAPK1, SAPK1c..." fgcolor="#000000" bgcolor="#BFFFBF"
             type="rectangle" x="942" y="879" width="46" height="17"/>
    </entry>
    <entry id="183" name="hsa:7186 hsa:7189" type="gene"
        link="https://www.kegg.jp/dbget-bin/www_bget?hsa:7186+hsa:7189">
        <graphics name="TRAF2, MGC:45012, RNF117, TRAP, TRAP3..." fgcolor="#000000" bgcolor="#BFFFBF"
             type="rectangle" x="611" y="780" width="46" height="17"/>
    </entry>
    <entry id="184" name="hsa:10454" type="gene"
        link="https://www.kegg.jp/dbget-bin/www_bget?hsa:10454">
        <graphics name="TAB1, 3'-Tab1, MAP3K7IP1" fgcolor="#000000" bgcolor="#BFFFBF"
             type="rectangle" x="690" y="746" width="46" height="17"/>
    </entry>
    <entry id="185" name="hsa:23118" type="gene"
        link="https://www.kegg.jp/dbget-bin/www_bget?hsa:23118">
        <graphics name="TAB2, CHTD2, MAP3K7IP2, TAB-2" fgcolor="#000000" bgcolor="#BFFFBF"
             type="rectangle" x="690" y="763" width="46" height="17"/>
    </entry>
    <entry id="186" name="hsa:4792" type="gene"
        link="https://www.kegg.jp/dbget-bin/www_bget?hsa:4792">
        <graphics name="NFKBIA, EDAID2, IKBA, MAD-3, NFKBI" fgcolor="#000000" bgcolor="#BFFFBF"
             type="rectangle" x="941" y="760" width="46" height="17"/>
    </entry>
    <entry id="187" name="hsa:8517" type="gene"
        link="https://www.kegg.jp/dbget-bin/www_bget?hsa:8517">
        <graphics name="IKBKG, AMCBX1, EDAID1, FIP-3, FIP3, Fip3p, IKK-gamma, IKKAP1, IKKG, IMD33, IP, IP1, IP2, IPD2, NEMO, ZC2HC9" fgcolor="#000000" bgcolor="#BFFFBF"
             type="rectangle" x="817" y="726" width="46" height="17"/>
    </entry>
    <entry id="196" name="hsa:5609 hsa:6416" type="gene"
        link="https://www.kegg.jp/dbget-bin/www_bget?hsa:5609+hsa:6416">
        <graphics name="MAP2K7, JNKK2, MAPKK7, MEK, MEK_7, MKK7, PRKMK7, SAPKK-4, SAPKK4..." fgcolor="#000000" bgcolor="#BFFFBF"
             type="rectangle" x="817" y="879" width="46" height="17"/>
    </entry>
    <entry id="197" name="hsa:4790 hsa:5970" type="gene"
        link="https://www.kegg.jp/dbget-bin/www_bget?hsa:4790+hsa:5970">
        <graphics name="NFKB1, CVID12, EBP-1, KBF1, NF-kB, NF-kB1, NF-kappa-B1, NF-kappaB, NF-kappabeta, NFKB-p105, NFKB-p50, NFkappaB..." fgcolor="#000000" bgcolor="#BFFFBF"
             type="rectangle" x="941" y="795" width="46" height="17"/>
    </entry>
    <entry id="198" name="hsa:5606 hsa:5608" type="gene"
        link="https://www.kegg.jp/dbget-bin/www_bget?hsa:5606+hsa:5608">
        <graphics name="MAP2K3, MAPKK3, MEK3, MKK3, PRKMK3, SAPKK-2, SAPKK2..." fgcolor="#000000" bgcolor="#BFFFBF"
             type="rectangle" x="817" y="854" width="46" height="17"/>
    </entry>
    <entry id="199" name="hsa:2353 hsa:3725" type="gene"
        link="https://www.kegg.jp/dbget-bin/www_bget?hsa:2353+hsa:3725">
        <graphics name="FOS, AP-1, C-FOS, p55..." fgcolor="#000000" bgcolor="#BFFFBF"
             type="rectangle" x="1046" y="855" width="46" height="17"/>
    </entry>
    <entry id="203" name="hsa:4615" type="gene"
        link="https://www.kegg.jp/dbget-bin/www_bget?hsa:4615">
        <graphics name="MYD88, IMD68, MYD88D" fgcolor="#000000" bgcolor="#BFFFBF"
             type="rectangle" x="457" y="780" width="46" height="17"/>
    </entry>
    <entry id="204" name="hsa:3654" type="gene"
        link="https://www.kegg.jp/dbget-bin/www_bget?hsa:3654">
        <graphics name="IRAK1, IRAK, pelle" fgcolor="#000000" bgcolor="#BFFFBF"
             type="rectangle" x="534" y="789" width="46" height="17"/>
    </entry>
    <entry id="205" name="hsa:7099" type="gene"
        link="https://www.kegg.jp/dbget-bin/www_bget?hsa:7099">
        <graphics name="TLR4, ARMD10, CD284, TLR-4, TOLL" fgcolor="#000000" bgcolor="#BFFFBF"
             type="rectangle" x="368" y="872" width="46" height="17"/>
    </entry>
    <entry id="206" name="hsa:51135" type="gene"
        link="https://www.kegg.jp/dbget-bin/www_bget?hsa:51135">
        <graphics name="IRAK4, IMD67, IPD1, IRAK-4, NY-REN-64, REN64" fgcolor="#000000" bgcolor="#BFFFBF"
             type="rectangle" x="534" y="772" width="46" height="17"/>
    </entry>
    <entry id="210" name="hsa:5594 hsa:5595" type="gene"
        link="https://www.kegg.jp/dbget-bin/www_bget?hsa:5594+hsa:5595">
        <graphics name="MAPK1, ERK, ERK-2, ERK2, ERT1, MAPK2, NS13, P42MAPK, PRKM1, PRKM2, p38, p40, p41, p41mapk, p42-MAPK..." fgcolor="#000000" bgcolor="#BFFFBF"
             type="rectangle" x="942" y="826" width="46" height="17"/>
    </entry>
    <entry id="213" name="hsa:5604 hsa:5605" type="gene"
        link="https://www.kegg.jp/dbget-bin/www_bget?hsa:5604+hsa:5605">
        <graphics name="MAP2K1, CFC3, MAPKK1, MEK1, MEL, MKK1, PRKMK1..." fgcolor="#000000" bgcolor="#BFFFBF"
             type="rectangle" x="817" y="826" width="46" height="17"/>
    </entry>
    <entry id="214" name="ko:K08598" type="ortholog"
        link="https://www.kegg.jp/dbget-bin/www_bget?K08598">
        <graphics name="K08598" fgcolor="#000000" bgcolor="#FFFFFF"
             type="rectangle" x="632" y="850" width="46" height="17"/>
    </entry>
    <entry id="217" name="hsa:3576" type="gene"
        link="https://www.kegg.jp/dbget-bin/www_bget?hsa:3576">
        <graphics name="CXCL8, GCP-1, GCP1, IL8, LECT, LUCT, LYNAP, MDNCF, MONAP, NAF, NAP-1, NAP1, SCYB8" fgcolor="#000000" bgcolor="#BFFFBF"
             type="rectangle" x="1185" y="858" width="46" height="17"/>
    </entry>
    <entry id="218" name="hsa:7124" type="gene"
        link="https://www.kegg.jp/dbget-bin/www_bget?hsa:7124">
        <graphics name="TNF, DIF, TNF-alpha, TNFA, TNFSF2, TNLG1F" fgcolor="#000000" bgcolor="#BFFFBF"
             type="rectangle" x="1185" y="791" width="46" height="17"/>
    </entry>
    <entry id="219" name="hsa:3456" type="gene"
        link="https://www.kegg.jp/dbget-bin/www_bget?hsa:3456">
        <graphics name="IFNB1, IFB, IFF, IFN-beta, IFNB" fgcolor="#000000" bgcolor="#BFFFBF"
             type="rectangle" x="1186" y="935" width="46" height="17"/>
    </entry>
    <entry id="221" name="cpd:C00338" type="compound"
        link="https://www.kegg.jp/dbget-bin/www_bget?C00338">
        <graphics name="C00338" fgcolor="#000000" bgcolor="#FFFFFF"
             type="circle" x="299" y="872" width="8" height="8"/>
    </entry>
    <entry id="223" name="hsa:3569" type="gene"
        link="https://www.kegg.jp/dbget-bin/www_bget?hsa:3569">
        <graphics name="IL6, BSF-2, BSF2, CDF, HGF, HSF, IFN-beta-2, IFNB2, IL-6" fgcolor="#000000" bgcolor="#BFFFBF"
             type="rectangle" x="1185" y="813" width="46" height="17"/>
    </entry>
    <entry id="228" name="hsa:5290 hsa:5291 hsa:5293 hsa:5295 hsa:5296 hsa:8503" type="gene"
        link="https://www.kegg.jp/dbget-bin/www_bget?hsa:5290+hsa:5291+hsa:5293+hsa:5295+hsa:5296+hsa:8503">
        <graphics name="PIK3CA, CLAPO, CLOVE, CWS5, MCAP, MCM, MCMTC, PI3K, PI3K-alpha, p110-alpha..." fgcolor="#000000" bgcolor="#BFFFBF"
             type="rectangle" x="498" y="995" width="46" height="17"/>
    </entry>
    <entry id="229" name="hsa:10000 hsa:207 hsa:208" type="gene"
        link="https://www.kegg.jp/dbget-bin/www_bget?hsa:10000+hsa:207+hsa:208">
        <graphics name="AKT3, MPPH, MPPH2, PKB-GAMMA, PKBG, PRKBG, RAC-PK-gamma, RAC-gamma, STK-2..." fgcolor="#000000" bgcolor="#BFFFBF"
             type="rectangle" x="635" y="995" width="46" height="17"/>
    </entry>
    <entry id="230" name="cpd:C05981" type="compound"
        link="https://www.kegg.jp/dbget-bin/www_bget?C05981">
        <graphics name="C05981" fgcolor="#000000" bgcolor="#FFFFFF"
             type="circle" x="567" y="994" width="8" height="8"/>
    </entry>
    <entry id="233" name="hsa:2932" type="gene"
        link="https://www.kegg.jp/dbget-bin/www_bget?hsa:2932">
        <graphics name="GSK3B" fgcolor="#000000" bgcolor="#BFFFBF"
             type="rectangle" x="775" y="977" width="46" height="17"/>
    </entry>
    <entry id="238" name="hsa:6347" type="gene"
        link="https://www.kegg.jp/dbget-bin/www_bget?hsa:6347">
        <graphics name="CCL2, GDCF-2, HC11, HSMCR30, MCAF, MCP-1, MCP1, SCYA2, SMC-CF" fgcolor="#000000" bgcolor="#BFFFBF"
             type="rectangle" x="775" y="1013" width="46" height="17"/>
    </entry>
    <entry id="243" name="path:hsa04620" type="map"
        link="https://www.kegg.jp/dbget-bin/www_bget?hsa04620">
        <graphics name="Toll-like receptor signaling pathway" fgcolor="#000000" bgcolor="#FFFFFF"
             type="roundrectangle" x="472" y="729" width="115" height="34"/>
    </entry>
    <entry id="246" name="hsa:3553" type="gene"
        link="https://www.kegg.jp/dbget-bin/www_bget?hsa:3553">
        <graphics name="IL1B, IL-1, IL1-BETA, IL1F2, IL1beta" fgcolor="#000000" bgcolor="#BFFFBF"
             type="rectangle" x="1185" y="835" width="46" height="17"/>
    </entry>
    <entry id="261" name="hsa:148022" type="gene"
        link="https://www.kegg.jp/dbget-bin/www_bget?hsa:148022">
        <graphics name="TICAM1, IIAE6, MyD88-3, PRVTIRB, TICAM-1, TRIF" fgcolor="#000000" bgcolor="#BFFFBF"
             type="rectangle" x="534" y="936" width="46" height="17"/>
    </entry>
    <entry id="263" name="hsa:29110" type="gene"
        link="https://www.kegg.jp/dbget-bin/www_bget?hsa:29110">
        <graphics name="TBK1, FTDALS4, IIAE8, NAK, T2K" fgcolor="#000000" bgcolor="#BFFFBF"
             type="rectangle" x="690" y="936" width="46" height="17"/>
    </entry>
    <entry id="265" name="hsa:3661" type="gene"
        link="https://www.kegg.jp/dbget-bin/www_bget?hsa:3661">
        <graphics name="IRF3, IIAE7" fgcolor="#000000" bgcolor="#BFFFBF"
             type="rectangle" x="942" y="936" width="46" height="17"/>
    </entry>
    <entry id="272" name="hsa:10092 hsa:10093 hsa:10094 hsa:10095 hsa:10096 hsa:10097 hsa:10109 hsa:10552 hsa:57180 hsa:653857 hsa:81873" type="gene"
        link="https://www.kegg.jp/dbget-bin/www_bget?hsa:10092+hsa:10093+hsa:10094+hsa:10095+hsa:10096+hsa:10097+hsa:10109+hsa:10552+hsa:57180+hsa:653857+hsa:81873">
        <graphics name="ARPC5, ARC16, dJ127C7.3, p16-Arc..." fgcolor="#000000" bgcolor="#BFFFBF"
             type="rectangle" x="1081" y="393" width="46" height="17"/>
    </entry>
    <entry id="273" name="hsa:60 hsa:71" type="gene"
        link="https://www.kegg.jp/dbget-bin/www_bget?hsa:60+hsa:71">
        <graphics name="ACTB, BRWS1, PS1TP5BP1..." fgcolor="#000000" bgcolor="#BFFFBF"
             type="rectangle" x="1153" y="393" width="46" height="17"/>
    </entry>
    <entry id="281" name="path:hsa04660" type="map"
        link="https://www.kegg.jp/dbget-bin/www_bget?hsa04660">
        <graphics name="T cell receptor signaling pathway" fgcolor="#000000" bgcolor="#FFFFFF"
             type="roundrectangle" x="472" y="1214" width="115" height="34"/>
    </entry>
    <entry id="293" name="hsa:4790 hsa:5970" type="gene"
        link="https://www.kegg.jp/dbget-bin/www_bget?hsa:4790+hsa:5970">
        <graphics name="NFKB1, CVID12, EBP-1, KBF1, NF-kB, NF-kB1, NF-kappa-B1, NF-kappaB, NF-kappabeta, NFKB-p105, NFKB-p50, NFkappaB..." fgcolor="#000000" bgcolor="#BFFFBF"
             type="rectangle" x="942" y="1182" width="46" height="17"/>
    </entry>
    <entry id="295" name="ko:K23473" type="ortholog"
        link="https://www.kegg.jp/dbget-bin/www_bget?K23473">
        <graphics name="K23473" fgcolor="#000000" bgcolor="#FFFFFF"
             type="rectangle" x="139" y="501" width="46" height="17"/>
    </entry>
    <entry id="296" name="ko:K23474" type="ortholog"
        link="https://www.kegg.jp/dbget-bin/www_bget?K23474">
        <graphics name="K23474" fgcolor="#000000" bgcolor="#FFFFFF"
             type="rectangle" x="139" y="521" width="46" height="17"/>
    </entry>
    <entry id="297" name="ko:K08599" type="ortholog"
        link="https://www.kegg.jp/dbget-bin/www_bget?K08599">
        <graphics name="K08599" fgcolor="#000000" bgcolor="#FFFFFF"
             type="rectangle" x="139" y="541" width="46" height="17"/>
    </entry>
    <entry id="298" name="ko:K23478" type="ortholog"
        link="https://www.kegg.jp/dbget-bin/www_bget?K23478">
        <graphics name="K23478" fgcolor="#000000" bgcolor="#FFFFFF"
             type="rectangle" x="139" y="561" width="46" height="17"/>
    </entry>
    <entry id="299" name="ko:K23477" type="ortholog"
        link="https://www.kegg.jp/dbget-bin/www_bget?K23477">
        <graphics name="K23477" fgcolor="#000000" bgcolor="#FFFFFF"
             type="rectangle" x="139" y="582" width="46" height="19"/>
    </entry>
    <entry id="300" name="ko:K23472" type="ortholog"
        link="https://www.kegg.jp/dbget-bin/www_bget?K23472">
        <graphics name="K23472" fgcolor="#000000" bgcolor="#FFFFFF"
             type="rectangle" x="139" y="623" width="46" height="17"/>
    </entry>
    <entry id="301" name="ko:K08598" type="ortholog"
        link="https://www.kegg.jp/dbget-bin/www_bget?K08598">
        <graphics name="K08598" fgcolor="#000000" bgcolor="#FFFFFF"
             type="rectangle" x="139" y="603" width="46" height="17"/>
    </entry>
    <entry id="302" name="path:map03070" type="map"
        link="https://www.kegg.jp/dbget-bin/www_bget?map03070">
        <graphics name="Bacterial secretion system" fgcolor="#000000" bgcolor="#FFFFFF"
             type="roundrectangle" x="294" y="650" width="144" height="34"/>
    </entry>
    <entry id="303" name="ko:K13735" type="ortholog"
        link="https://www.kegg.jp/dbget-bin/www_bget?K13735">
        <graphics name="K13735" fgcolor="#000000" bgcolor="#FFFFFF"
             type="rectangle" x="232" y="272" width="46" height="17"/>
    </entry>
    <entry id="304" name="ko:K12341" type="ortholog"
        link="https://www.kegg.jp/dbget-bin/www_bget?K12341">
        <graphics name="K12341" fgcolor="#000000" bgcolor="#FFFFFF"
             type="rectangle" x="232" y="325" width="46" height="17"/>
    </entry>
    <entry id="310" name="hsa:391" type="gene"
        link="https://www.kegg.jp/dbget-bin/www_bget?hsa:391">
        <graphics name="RHOG, ARHG" fgcolor="#000000" bgcolor="#BFFFBF"
             type="rectangle" x="597" y="227" width="46" height="17"/>
    </entry>
    <entry id="311" name="hsa:63916 hsa:9844" type="gene"
        link="https://www.kegg.jp/dbget-bin/www_bget?hsa:63916+hsa:9844">
        <graphics name="ELMO2, CED-12, CED12, Ced-12A, ELMO-2, VMPI..." fgcolor="#000000" bgcolor="#BFFFBF"
             type="rectangle" x="763" y="219" width="46" height="17"/>
    </entry>
    <entry id="56" name="hsa:998" type="gene"
        link="https://www.kegg.jp/dbget-bin/www_bget?hsa:998">
        <graphics name="CDC42, CDC42Hs, G25K, TKS" fgcolor="#000000" bgcolor="#BFFFBF"
             type="rectangle" x="876" y="393" width="46" height="17"/>
    </entry>
    <entry id="318" name="hsa:2212" type="gene"
        link="https://www.kegg.jp/dbget-bin/www_bget?hsa:2212">
        <graphics name="FCGR2A, CD32, CD32A, CDw32, FCG2, FCGR2, FCGR2A1, FcGR, IGFR2" fgcolor="#000000" bgcolor="#BFFFBF"
             type="rectangle" x="368" y="196" width="46" height="17"/>
    </entry>
    <entry id="319" name="hsa:2776" type="gene"
        link="https://www.kegg.jp/dbget-bin/www_bget?hsa:2776">
        <graphics name="GNAQ, CMC1, G-ALPHA-q, GAQ, SWS" fgcolor="#000000" bgcolor="#BFFFBF"
             type="rectangle" x="548" y="463" width="46" height="17"/>
    </entry>
    <entry id="321" name="hsa:102723407" type="gene"
        link="https://www.kegg.jp/dbget-bin/www_bget?hsa:102723407">
        <graphics name="IGH, IGH@, IGHV4, IGHV4-30, IGHV4-38-2, IGHV4-b, IGVH, IGVH4-39, IGVH4-b, IGVH4b, IgA, IgT, ighv" fgcolor="#000000" bgcolor="#BFFFBF"
             type="rectangle" x="296" y="196" width="46" height="17"/>
    </entry>
    <entry id="325" name="ko:K23472" type="ortholog"
        link="https://www.kegg.jp/dbget-bin/www_bget?K23472">
        <graphics name="K23472" fgcolor="#000000" bgcolor="#FFFFFF"
             type="rectangle" x="507" y="515" width="46" height="17"/>
    </entry>
    <entry id="330" name="path:hsa04666" type="map"
        link="https://www.kegg.jp/dbget-bin/www_bget?hsa04666">
        <graphics name="Fc gamma R-mediated phagocytosis" fgcolor="#000000" bgcolor="#FFFFFF"
             type="roundrectangle" x="361" y="157" width="129" height="34"/>
    </entry>
    <entry id="13" name="hsa:5879 hsa:5880 hsa:5881" type="gene"
        link="https://www.kegg.jp/dbget-bin/www_bget?hsa:5879+hsa:5880+hsa:5881">
        <graphics name="RAC1, MIG5, MRD48, Rac-1, TC-25, p21-Rac1..." fgcolor="#000000" bgcolor="#BFFFBF"
             type="rectangle" x="876" y="198" width="46" height="17"/>
    </entry>
    <entry id="337" name="hsa:920 hsa:925 hsa:926 hsa:927" type="gene"
        link="https://www.kegg.jp/dbget-bin/www_bget?hsa:920+hsa:925+hsa:926+hsa:927">
        <graphics name="CD4, CD4mut, IMD79, OKT4D..." fgcolor="#000000" bgcolor="#BFFFBF"
             type="rectangle" x="368" y="1117" width="46" height="17"/>
    </entry>
    <entry id="338" name="undefined" type="group">
        <graphics fgcolor="#000000" bgcolor="#FFFFFF"
             type="rectangle" x="368" y="303" width="46" height="34"/>
        <component id="10"/>
        <component id="126"/>
    </entry>
    <entry id="339" name="undefined" type="group">
        <graphics fgcolor="#000000" bgcolor="#FFFFFF"
             type="rectangle" x="679" y="268" width="46" height="34"/>
        <component id="18"/>
        <component id="20"/>
    </entry>
    <entry id="340" name="undefined" type="group">
        <graphics fgcolor="#000000" bgcolor="#FFFFFF"
             type="rectangle" x="763" y="227" width="46" height="34"/>
        <component id="22"/>
        <component id="311"/>
    </entry>
    <entry id="341" name="undefined" type="group">
        <graphics fgcolor="#000000" bgcolor="#FFFFFF"
             type="rectangle" x="1038" y="634" width="92" height="17"/>
        <component id="88"/>
        <component id="89"/>
    </entry>
    <entry id="342" name="undefined" type="group">
        <graphics fgcolor="#000000" bgcolor="#FFFFFF"
             type="rectangle" x="534" y="780" width="46" height="34"/>
        <component id="204"/>
        <component id="206"/>
    </entry>
    <entry id="343" name="undefined" type="group">
        <graphics fgcolor="#000000" bgcolor="#FFFFFF"
             type="rectangle" x="690" y="763" width="46" height="51"/>
        <component id="179"/>
        <component id="184"/>
        <component id="185"/>
    </entry>
    <entry id="344" name="undefined" type="group">
        <graphics fgcolor="#000000" bgcolor="#FFFFFF"
             type="rectangle" x="817" y="743" width="46" height="51"/>
        <component id="178"/>
        <component id="181"/>
        <component id="187"/>
    </entry>
    <entry id="345" name="undefined" type="group">
        <graphics fgcolor="#000000" bgcolor="#FFFFFF"
             type="rectangle" x="391" y="1117" width="92" height="17"/>
        <component id="130"/>
        <component id="337"/>
    </entry>
    <relation entry1="16" entry2="338" type="PPrel">
        <subtype name="activation" value="--&gt;"/>
    </relation>
    <relation entry1="338" entry2="12" type="PPrel">
        <subtype name="activation" value="--&gt;"/>
    </relation>
    <relation entry1="338" entry2="35" type="PPrel">
        <subtype name="activation" value="--&gt;"/>
    </relation>
    <relation entry1="338" entry2="127" type="PPrel">
        <subtype name="binding/association" value="---"/>
    </relation>
    <relation entry1="338" entry2="128" type="PPrel">
        <subtype name="binding/association" value="---"/>
    </relation>
    <relation entry1="35" entry2="53" type="PPrel">
        <subtype name="activation" value="--&gt;"/>
        <subtype name="phosphorylation" value="+p"/>
    </relation>
    <relation entry1="12" entry2="339" type="PPrel">
        <subtype name="activation" value="--&gt;"/>
        <subtype name="phosphorylation" value="+p"/>
    </relation>
    <relation entry1="339" entry2="340" type="PPrel">
        <subtype name="activation" value="--&gt;"/>
    </relation>
    <relation entry1="340" entry2="13" type="PPrel">
        <subtype name="activation" value="--&gt;"/>
    </relation>
    <relation entry1="13" entry2="26" type="PPrel">
        <subtype name="activation" value="--&gt;"/>
    </relation>
    <relation entry1="13" entry2="14" type="PPrel">
        <subtype name="activation" value="--&gt;"/>
    </relation>
    <relation entry1="14" entry2="15" type="PPrel">
        <subtype name="activation" value="--&gt;"/>
    </relation>
    <relation entry1="15" entry2="29" type="PPrel">
        <subtype name="activation" value="--&gt;"/>
    </relation>
    <relation entry1="40" entry2="26" type="PPrel">
        <subtype name="activation" value="--&gt;"/>
    </relation>
    <relation entry1="39" entry2="14" type="PPrel">
        <subtype name="activation" value="--&gt;"/>
    </relation>
    <relation entry1="13" entry2="75" type="PPrel">
        <subtype name="activation" value="--&gt;"/>
    </relation>
    <relation entry1="75" entry2="77" type="PPrel">
        <subtype name="activation" value="--&gt;"/>
    </relation>
    <relation entry1="77" entry2="64" type="PPrel">
        <subtype name="activation" value="--&gt;"/>
    </relation>
    <relation entry1="64" entry2="66" type="PPrel">
        <subtype name="activation" value="--&gt;"/>
    </relation>
    <relation entry1="26" entry2="31" type="PCrel">
        <subtype name="activation" value="--&gt;"/>
    </relation>
    <relation entry1="53" entry2="55" type="PPrel">
        <subtype name="activation" value="--&gt;"/>
    </relation>
    <relation entry1="53" entry2="54" type="PPrel">
        <subtype name="activation" value="--&gt;"/>
    </relation>
    <relation entry1="12" entry2="54" type="PPrel">
        <subtype name="activation" value="--&gt;"/>
        <subtype name="phosphorylation" value="+p"/>
    </relation>
    <relation entry1="12" entry2="55" type="PPrel">
        <subtype name="activation" value="--&gt;"/>
        <subtype name="phosphorylation" value="+p"/>
    </relation>
    <relation entry1="12" entry2="53" type="PPrel">
        <subtype name="activation" value="--&gt;"/>
        <subtype name="phosphorylation" value="+p"/>
    </relation>
    <relation entry1="123" entry2="69" type="PPrel">
        <subtype name="activation" value="--&gt;"/>
    </relation>
    <relation entry1="69" entry2="71" type="PPrel">
        <subtype name="activation" value="--&gt;"/>
    </relation>
    <relation entry1="54" entry2="56" type="PPrel">
        <subtype name="activation" value="--&gt;"/>
    </relation>
    <relation entry1="55" entry2="56" type="PPrel">
        <subtype name="activation" value="--&gt;"/>
    </relation>
    <relation entry1="56" entry2="59" type="PPrel">
        <subtype name="activation" value="--&gt;"/>
    </relation>
    <relation entry1="59" entry2="272" type="PPrel">
        <subtype name="activation" value="--&gt;"/>
    </relation>
    <relation entry1="272" entry2="273" type="PPrel">
        <subtype name="activation" value="--&gt;"/>
    </relation>
    <relation entry1="102" entry2="98" type="PPrel">
        <subtype name="activation" value="--&gt;"/>
    </relation>
    <relation entry1="98" entry2="83" type="PPrel">
        <subtype name="inhibition" value="--|"/>
        <subtype name="phosphorylation" value="+p"/>
    </relation>
    <relation entry1="110" entry2="83" type="PPrel">
        <subtype name="inhibition" value="--|"/>
        <subtype name="phosphorylation" value="+p"/>
    </relation>
    <relation entry1="170" entry2="97" type="PPrel">
        <subtype name="activation" value="--&gt;"/>
    </relation>
    <relation entry1="97" entry2="89" type="PPrel">
        <subtype name="activation" value="--&gt;"/>
        <subtype name="indirect effect" value="..&gt;"/>
    </relation>
    <relation entry1="116" entry2="341" type="PPrel">
        <subtype name="activation" value="--&gt;"/>
    </relation>
    <relation entry1="82" entry2="341" type="PPrel">
        <subtype name="activation" value="--&gt;"/>
    </relation>
    <relation entry1="83" entry2="341" type="PPrel">
        <subtype name="activation" value="--&gt;"/>
    </relation>
    <relation entry1="341" entry2="93" type="PPrel">
        <subtype name="activation" value="--&gt;"/>
    </relation>
    <relation entry1="341" entry2="94" type="PPrel">
        <subtype name="activation" value="--&gt;"/>
    </relation>
    <relation entry1="221" entry2="205" type="PCrel">
        <subtype name="activation" value="--&gt;"/>
    </relation>
    <relation entry1="205" entry2="203" type="PPrel">
        <subtype name="activation" value="--&gt;"/>
    </relation>
    <relation entry1="203" entry2="342" type="PPrel">
        <subtype name="activation" value="--&gt;"/>
    </relation>
    <relation entry1="342" entry2="183" type="PPrel">
        <subtype name="activation" value="--&gt;"/>
    </relation>
    <relation entry1="183" entry2="343" type="PPrel">
        <subtype name="activation" value="--&gt;"/>
    </relation>
    <relation entry1="343" entry2="178" type="PPrel">
        <subtype name="activation" value="--&gt;"/>
        <subtype name="phosphorylation" value="+p"/>
    </relation>
    <relation entry1="344" entry2="186" type="PPrel">
        <subtype name="activation" value="--&gt;"/>
        <subtype name="phosphorylation" value="+p"/>
    </relation>
    <relation entry1="343" entry2="198" type="PPrel">
        <subtype name="activation" value="--&gt;"/>
        <subtype name="phosphorylation" value="+p"/>
    </relation>
    <relation entry1="343" entry2="196" type="PPrel">
        <subtype name="activation" value="--&gt;"/>
        <subtype name="phosphorylation" value="+p"/>
    </relation>
    <relation entry1="343" entry2="213" type="PPrel">
        <subtype name="activation" value="--&gt;"/>
        <subtype name="indirect effect" value="..&gt;"/>
    </relation>
    <relation entry1="213" entry2="210" type="PPrel">
        <subtype name="activation" value="--&gt;"/>
        <subtype name="phosphorylation" value="+p"/>
    </relation>
    <relation entry1="198" entry2="180" type="PPrel">
        <subtype name="activation" value="--&gt;"/>
        <subtype name="phosphorylation" value="+p"/>
    </relation>
    <relation entry1="196" entry2="182" type="PPrel">
        <subtype name="activation" value="--&gt;"/>
        <subtype name="phosphorylation" value="+p"/>
    </relation>
    <relation entry1="210" entry2="199" type="PPrel">
        <subtype name="activation" value="--&gt;"/>
        <subtype name="phosphorylation" value="+p"/>
    </relation>
    <relation entry1="180" entry2="199" type="PPrel">
        <subtype name="activation" value="--&gt;"/>
        <subtype name="phosphorylation" value="+p"/>
    </relation>
    <relation entry1="182" entry2="199" type="PPrel">
        <subtype name="activation" value="--&gt;"/>
        <subtype name="phosphorylation" value="+p"/>
    </relation>
    <relation entry1="186" entry2="197" type="PPrel">
        <subtype name="activation" value="--&gt;"/>
        <subtype name="dissociation" value="-+-"/>
    </relation>
    <relation entry1="205" entry2="261" type="PPrel">
        <subtype name="activation" value="--&gt;"/>
    </relation>
    <relation entry1="261" entry2="263" type="PPrel">
        <subtype name="activation" value="--&gt;"/>
        <subtype name="indirect effect" value="..&gt;"/>
    </relation>
    <relation entry1="263" entry2="265" type="PPrel">
        <subtype name="activation" value="--&gt;"/>
        <subtype name="indirect effect" value="..&gt;"/>
    </relation>
    <relation entry1="261" entry2="196" type="PPrel">
        <subtype name="activation" value="--&gt;"/>
        <subtype name="indirect effect" value="..&gt;"/>
    </relation>
    <relation entry1="261" entry2="198" type="PPrel">
        <subtype name="activation" value="--&gt;"/>
        <subtype name="indirect effect" value="..&gt;"/>
    </relation>
    <relation entry1="261" entry2="213" type="PPrel">
        <subtype name="activation" value="--&gt;"/>
        <subtype name="indirect effect" value="..&gt;"/>
    </relation>
    <relation entry1="205" entry2="228" type="PPrel">
        <subtype name="activation" value="--&gt;"/>
    </relation>
    <relation entry1="228" entry2="230" type="PCrel">
        <subtype name="activation" value="--&gt;"/>
    </relation>
    <relation entry1="230" entry2="229" type="PCrel">
        <subtype name="activation" value="--&gt;"/>
    </relation>
    <relation entry1="229" entry2="233" type="PPrel">
        <subtype name="inhibition" value="--|"/>
        <subtype name="phosphorylation" value="+p"/>
    </relation>
    <relation entry1="197" entry2="218" type="GErel">
        <subtype name="expression" value="--&gt;"/>
    </relation>
    <relation entry1="197" entry2="223" type="GErel">
        <subtype name="expression" value="--&gt;"/>
    </relation>
    <relation entry1="197" entry2="246" type="GErel">
        <subtype name="expression" value="--&gt;"/>
    </relation>
    <relation entry1="197" entry2="217" type="GErel">
        <subtype name="expression" value="--&gt;"/>
    </relation>
    <relation entry1="199" entry2="218" type="GErel">
        <subtype name="expression" value="--&gt;"/>
    </relation>
    <relation entry1="199" entry2="223" type="GErel">
        <subtype name="expression" value="--&gt;"/>
    </relation>
    <relation entry1="199" entry2="246" type="GErel">
        <subtype name="expression" value="--&gt;"/>
    </relation>
    <relation entry1="199" entry2="217" type="GErel">
        <subtype name="expression" value="--&gt;"/>
    </relation>
    <relation entry1="199" entry2="219" type="GErel">
        <subtype name="expression" value="--&gt;"/>
    </relation>
    <relation entry1="265" entry2="219" type="GErel">
        <subtype name="expression" value="--&gt;"/>
    </relation>
    <relation entry1="229" entry2="238" type="GErel">
        <subtype name="expression" value="--&gt;"/>
        <subtype name="indirect effect" value="..&gt;"/>
    </relation>
    <relation entry1="345" entry2="131" type="PPrel">
        <subtype name="activation" value="--&gt;"/>
        <subtype name="phosphorylation" value="+p"/>
    </relation>
    <relation entry1="131" entry2="133" type="PPrel">
        <subtype name="activation" value="--&gt;"/>
        <subtype name="phosphorylation" value="+p"/>
    </relation>
    <relation entry1="131" entry2="132" type="PPrel">
        <subtype name="activation" value="--&gt;"/>
        <subtype name="phosphorylation" value="+p"/>
    </relation>
    <relation entry1="131" entry2="148" type="PPrel">
        <subtype name="activation" value="--&gt;"/>
        <subtype name="phosphorylation" value="+p"/>
    </relation>
    <relation entry1="133" entry2="134" type="PPrel">
        <subtype name="activation" value="--&gt;"/>
    </relation>
    <relation entry1="132" entry2="134" type="PPrel">
        <subtype name="activation" value="--&gt;"/>
    </relation>
    <relation entry1="134" entry2="135" type="PCrel">
        <subtype name="activation" value="--&gt;"/>
    </relation>
    <relation entry1="136" entry2="137" type="PCrel">
        <subtype name="activation" value="--&gt;"/>
        <subtype name="indirect effect" value="..&gt;"/>
    </relation>
    <relation entry1="136" entry2="149" type="PCrel">
        <subtype name="activation" value="--&gt;"/>
        <subtype name="indirect effect" value="..&gt;"/>
    </relation>
    <relation entry1="136" entry2="293" type="PCrel">
        <subtype name="activation" value="--&gt;"/>
        <subtype name="indirect effect" value="..&gt;"/>
    </relation>
    <relation entry1="133" entry2="137" type="PPrel">
        <subtype name="activation" value="--&gt;"/>
        <subtype name="indirect effect" value="..&gt;"/>
    </relation>
    <relation entry1="133" entry2="149" type="PPrel">
        <subtype name="activation" value="--&gt;"/>
        <subtype name="indirect effect" value="..&gt;"/>
    </relation>
    <relation entry1="133" entry2="293" type="PPrel">
        <subtype name="activation" value="--&gt;"/>
        <subtype name="indirect effect" value="..&gt;"/>
    </relation>
    <relation entry1="132" entry2="137" type="PPrel">
        <subtype name="activation" value="--&gt;"/>
        <subtype name="indirect effect" value="..&gt;"/>
    </relation>
    <relation entry1="132" entry2="149" type="PPrel">
        <subtype name="activation" value="--&gt;"/>
        <subtype name="indirect effect" value="..&gt;"/>
    </relation>
    <relation entry1="132" entry2="293" type="PPrel">
        <subtype name="activation" value="--&gt;"/>
        <subtype name="indirect effect" value="..&gt;"/>
    </relation>
    <relation entry1="148" entry2="137" type="PPrel">
        <subtype name="activation" value="--&gt;"/>
        <subtype name="indirect effect" value="..&gt;"/>
    </relation>
    <relation entry1="148" entry2="149" type="PPrel">
        <subtype name="activation" value="--&gt;"/>
        <subtype name="indirect effect" value="..&gt;"/>
    </relation>
    <relation entry1="148" entry2="293" type="PPrel">
        <subtype name="activation" value="--&gt;"/>
        <subtype name="indirect effect" value="..&gt;"/>
    </relation>
    <relation entry1="137" entry2="138" type="GErel">
        <subtype name="expression" value="--&gt;"/>
    </relation>
    <relation entry1="137" entry2="139" type="GErel">
        <subtype name="expression" value="--&gt;"/>
    </relation>
    <relation entry1="149" entry2="138" type="GErel">
        <subtype name="expression" value="--&gt;"/>
    </relation>
    <relation entry1="149" entry2="139" type="GErel">
        <subtype name="expression" value="--&gt;"/>
    </relation>
    <relation entry1="293" entry2="138" type="GErel">
        <subtype name="expression" value="--&gt;"/>
    </relation>
    <relation entry1="293" entry2="139" type="GErel">
        <subtype name="expression" value="--&gt;"/>
    </relation>
    <relation entry1="319" entry2="123" type="PPrel">
        <subtype name="activation" value="--&gt;"/>
    </relation>
    <relation entry1="338" entry2="310" type="PPrel">
        <subtype name="activation" value="--&gt;"/>
        <subtype name="indirect effect" value="..&gt;"/>
    </relation>
    <relation entry1="310" entry2="340" type="PPrel">
        <subtype name="activation" value="--&gt;"/>
    </relation>
    <relation entry1="35" entry2="339" type="PPrel">
        <subtype name="activation" value="--&gt;"/>
        <subtype name="phosphorylation" value="+p"/>
    </relation>
    <relation entry1="35" entry2="123" type="PPrel">
        <subtype name="activation" value="--&gt;"/>
        <subtype name="phosphorylation" value="+p"/>
    </relation>
    <relation entry1="53" entry2="339" type="PPrel">
        <subtype name="activation" value="--&gt;"/>
    </relation>
    <relation entry1="321" entry2="318" type="PPrel">
        <subtype name="activation" value="--&gt;"/>
    </relation>
    <relation entry1="318" entry2="13" type="PPrel">
        <subtype name="activation" value="--&gt;"/>
        <subtype name="indirect effect" value="..&gt;"/>
    </relation>
</pathway>
