# Supplementary material for: Mechanism of gene network in the treatment of intracerebral hemorrhage by natural plant drugs in Lutong granules
Source: PLoS One. 2022 Nov 28;17(11):e0274639. doi: 10.1371/journal.pone.0274639 (PMC9704616; doi:10.1371/journal.pone.0274639)
Supplement: S1 Data — (ZIP) [file pone.0274639.s001.zip › minimal data/GO+KEGG/R.KEGG/hsa05140.xml]

<?xml version="1.0"?>
<!DOCTYPE pathway SYSTEM "http://www.kegg.jp/kegg/xml/KGML_v0.7.2_.dtd">
<!-- Creation date: Jul 24, 2019 17:27:57 +0900 (GMT+9) -->
<pathway name="path:hsa05140" org="hsa" number="05140"
         title="Leishmaniasis"
         image="http://www.kegg.jp/kegg/pathway/hsa/hsa05140.png"
         link="http://www.kegg.jp/kegg-bin/show_pathway?hsa05140">
    <entry id="22" name="hsa:3676 hsa:3688" type="gene"
        link="http://www.kegg.jp/dbget-bin/www_bget?hsa:3676+hsa:3688">
        <graphics name="ITGA4, CD49D, IA4..." fgcolor="#000000" bgcolor="#BFFFBF"
             type="rectangle" x="250" y="496" width="46" height="17"/>
    </entry>
    <entry id="23" name="hsa:2209 hsa:2212 hsa:2214 hsa:2215 hsa:9103" type="gene"
        link="http://www.kegg.jp/dbget-bin/www_bget?hsa:2209+hsa:2212+hsa:2214+hsa:2215+hsa:9103">
        <graphics name="FCGR1A, CD64, CD64A, FCRI, IGFR1..." fgcolor="#000000" bgcolor="#BFFFBF"
             type="rectangle" x="250" y="466" width="46" height="17"/>
    </entry>
    <entry id="25" name="hsa:718" type="gene"
        link="http://www.kegg.jp/dbget-bin/www_bget?hsa:718">
        <graphics name="C3, AHUS5, ARMD9, ASP, C3a, C3b, CPAMD1, HEL-S-62p" fgcolor="#000000" bgcolor="#BFFFBF"
             type="rectangle" x="182" y="406" width="46" height="17"/>
    </entry>
    <entry id="27" name="hsa:5579" type="gene"
        link="http://www.kegg.jp/dbget-bin/www_bget?hsa:5579">
        <graphics name="PRKCB, PKC-beta, PKCB, PKCI(2), PKCbeta, PRKCB1, PRKCB2" fgcolor="#000000" bgcolor="#BFFFBF"
             type="rectangle" x="527" y="580" width="46" height="17"/>
    </entry>
    <entry id="28" name="cpd:C00076" type="compound"
        link="http://www.kegg.jp/dbget-bin/www_bget?C00076">
        <graphics name="C00076" fgcolor="#000000" bgcolor="#FFFFFF"
             type="circle" x="479" y="567" width="8" height="8"/>
    </entry>
    <entry id="29" name="hsa:653361" type="gene"
        link="http://www.kegg.jp/dbget-bin/www_bget?hsa:653361">
        <graphics name="NCF1, NCF1A, NOXO2, SH3PXD1A, p47phox" fgcolor="#000000" bgcolor="#BFFFBF"
             type="rectangle" x="632" y="580" width="46" height="17"/>
    </entry>
    <entry id="31" name="path:hsa04610" type="map"
        link="http://www.kegg.jp/dbget-bin/www_bget?hsa04610">
        <graphics name="Complement and coagulation cascades" fgcolor="#000000" bgcolor="#FFFFFF"
             type="roundrectangle" x="190" y="375" width="79" height="34"/>
    </entry>
    <entry id="33" name="path:hsa04020" type="map"
        link="http://www.kegg.jp/dbget-bin/www_bget?hsa04020">
        <graphics name="Calcium signaling pathway" fgcolor="#000000" bgcolor="#FFFFFF"
             type="roundrectangle" x="356" y="539" width="93" height="34"/>
    </entry>
    <entry id="34" name="path:hsa04666" type="map"
        link="http://www.kegg.jp/dbget-bin/www_bget?hsa04666">
        <graphics name="Fc gamma R-mediated phagocytosis" fgcolor="#000000" bgcolor="#FFFFFF"
             type="roundrectangle" x="368" y="414" width="90" height="34"/>
    </entry>
    <entry id="36" name="hsa:718" type="gene"
        link="http://www.kegg.jp/dbget-bin/www_bget?hsa:718">
        <graphics name="C3, AHUS5, ARMD9, ASP, C3a, C3b, CPAMD1, HEL-S-62p" fgcolor="#000000" bgcolor="#BFFFBF"
             type="rectangle" x="182" y="428" width="46" height="17"/>
    </entry>
    <entry id="37" name="hsa:1378 hsa:1379" type="gene"
        link="http://www.kegg.jp/dbget-bin/www_bget?hsa:1378+hsa:1379">
        <graphics name="CR1, C3BR, C4BR, CD35, KN..." fgcolor="#000000" bgcolor="#BFFFBF"
             type="rectangle" x="250" y="406" width="46" height="17"/>
    </entry>
    <entry id="38" name="hsa:3684 hsa:3689" type="gene"
        link="http://www.kegg.jp/dbget-bin/www_bget?hsa:3684+hsa:3689">
        <graphics name="ITGAM, CD11B, CR3A, MAC-1, MAC1A, MO1A, SLEB6..." fgcolor="#000000" bgcolor="#BFFFBF"
             type="rectangle" x="250" y="428" width="46" height="17"/>
    </entry>
    <entry id="46" name="hsa:3458" type="gene"
        link="http://www.kegg.jp/dbget-bin/www_bget?hsa:3458">
        <graphics name="IFNG, IFG, IFI" fgcolor="#000000" bgcolor="#BFFFBF"
             type="rectangle" x="191" y="817" width="46" height="17"/>
    </entry>
    <entry id="47" name="ko:K01404" type="ortholog"
        link="http://www.kegg.jp/dbget-bin/www_bget?K01404">
        <graphics name="K01404" fgcolor="#000000" bgcolor="#FFFFFF"
             type="rectangle" x="116" y="496" width="46" height="17"/>
    </entry>
    <entry id="49" name="hsa:3716 hsa:3717" type="gene"
        link="http://www.kegg.jp/dbget-bin/www_bget?hsa:3716+hsa:3717">
        <graphics name="JAK1, JAK1A, JAK1B, JTK3..." fgcolor="#000000" bgcolor="#BFFFBF"
             type="rectangle" x="326" y="818" width="46" height="17"/>
    </entry>
    <entry id="50" name="hsa:6772" type="gene"
        link="http://www.kegg.jp/dbget-bin/www_bget?hsa:6772">
        <graphics name="STAT1, CANDF7, IMD31A, IMD31B, IMD31C, ISGF-3, STAT91" fgcolor="#000000" bgcolor="#BFFFBF"
             type="rectangle" x="597" y="818" width="46" height="17"/>
    </entry>
    <entry id="54" name="hsa:3108 hsa:3109 hsa:3111 hsa:3112 hsa:3113 hsa:3115 hsa:3117 hsa:3118 hsa:3119 hsa:3122 hsa:3123 hsa:3125 hsa:3126 hsa:3127" type="gene"
        link="http://www.kegg.jp/dbget-bin/www_bget?hsa:3108+hsa:3109+hsa:3111+hsa:3112+hsa:3113+hsa:3115+hsa:3117+hsa:3118+hsa:3119+hsa:3122+hsa:3123+hsa:3125+hsa:3126+hsa:3127">
        <graphics name="HLA-DMA, D6S222E, DMA, HLADM, RING6..." fgcolor="#000000" bgcolor="#BFFFBF"
             type="rectangle" x="940" y="822" width="46" height="17"/>
    </entry>
    <entry id="55" name="hsa:7097 hsa:7099" type="gene"
        link="http://www.kegg.jp/dbget-bin/www_bget?hsa:7097+hsa:7099">
        <graphics name="TLR2, CD282, TIL4..." fgcolor="#000000" bgcolor="#BFFFBF"
             type="rectangle" x="250" y="156" width="46" height="17"/>
    </entry>
    <entry id="56" name="hsa:4615" type="gene"
        link="http://www.kegg.jp/dbget-bin/www_bget?hsa:4615">
        <graphics name="MYD88, MYD88D" fgcolor="#000000" bgcolor="#BFFFBF"
             type="rectangle" x="351" y="156" width="46" height="17"/>
    </entry>
    <entry id="57" name="hsa:4792 hsa:4793" type="gene"
        link="http://www.kegg.jp/dbget-bin/www_bget?hsa:4792+hsa:4793">
        <graphics name="NFKBIA, EDAID2, IKBA, MAD-3, NFKBI..." fgcolor="#000000" bgcolor="#BFFFBF"
             type="rectangle" x="700" y="156" width="46" height="17"/>
    </entry>
    <entry id="58" name="hsa:4790 hsa:5970" type="gene"
        link="http://www.kegg.jp/dbget-bin/www_bget?hsa:4790+hsa:5970">
        <graphics name="NFKB1, CVID12, EBP-1, KBF1, NF-kB, NF-kB1, NF-kappa-B1, NF-kappaB, NFKB-p105, NFKB-p50, NFkappaB, p105, p50..." fgcolor="#000000" bgcolor="#BFFFBF"
             type="rectangle" x="700" y="192" width="46" height="17"/>
    </entry>
    <entry id="59" name="hsa:3552" type="gene"
        link="http://www.kegg.jp/dbget-bin/www_bget?hsa:3552">
        <graphics name="IL1A, IL-1_alpha, IL-1A, IL1, IL1-ALPHA, IL1F1" fgcolor="#000000" bgcolor="#BFFFBF"
             type="rectangle" x="940" y="141" width="46" height="17"/>
    </entry>
    <entry id="60" name="hsa:3565" type="gene"
        link="http://www.kegg.jp/dbget-bin/www_bget?hsa:3565">
        <graphics name="IL4, BCGF-1, BCGF1, BSF-1, BSF1, IL-4" fgcolor="#000000" bgcolor="#BFFFBF"
             type="rectangle" x="940" y="231" width="46" height="17"/>
    </entry>
    <entry id="61" name="hsa:3592 hsa:3593" type="gene"
        link="http://www.kegg.jp/dbget-bin/www_bget?hsa:3592+hsa:3593">
        <graphics name="IL12A, CLMF, IL-12A, NFSK, NKSF1, P35..." fgcolor="#000000" bgcolor="#BFFFBF"
             type="rectangle" x="940" y="180" width="46" height="17"/>
    </entry>
    <entry id="66" name="hsa:4843" type="gene"
        link="http://www.kegg.jp/dbget-bin/www_bget?hsa:4843">
        <graphics name="NOS2, HEP-NOS, INOS, NOS, NOS2A" fgcolor="#000000" bgcolor="#BFFFBF"
             type="rectangle" x="373" y="237" width="46" height="17"/>
    </entry>
    <entry id="67" name="cpd:C00533" type="compound"
        link="http://www.kegg.jp/dbget-bin/www_bget?C00533">
        <graphics name="C00533" fgcolor="#000000" bgcolor="#FFFFFF"
             type="circle" x="456" y="237" width="8" height="8"/>
    </entry>
    <entry id="72" name="hsa:3586" type="gene"
        link="http://www.kegg.jp/dbget-bin/www_bget?hsa:3586">
        <graphics name="IL10, CSIF, GVHDS, IL-10, IL10A, TGIF" fgcolor="#000000" bgcolor="#BFFFBF"
             type="rectangle" x="940" y="284" width="46" height="17"/>
    </entry>
    <entry id="73" name="hsa:7040 hsa:7042 hsa:7043" type="gene"
        link="http://www.kegg.jp/dbget-bin/www_bget?hsa:7040+hsa:7042+hsa:7043">
        <graphics name="TGFB1, CED, DPD1, IBDIMDE, LAP, TGF-beta1, TGFB, TGFbeta..." fgcolor="#000000" bgcolor="#BFFFBF"
             type="rectangle" x="940" y="303" width="46" height="17"/>
    </entry>
    <entry id="74" name="hsa:7124" type="gene"
        link="http://www.kegg.jp/dbget-bin/www_bget?hsa:7124">
        <graphics name="TNF, DIF, TNF-alpha, TNFA, TNFSF2, TNLG1F" fgcolor="#000000" bgcolor="#BFFFBF"
             type="rectangle" x="940" y="200" width="46" height="17"/>
    </entry>
    <entry id="76" name="ko:K13537" type="ortholog"
        link="http://www.kegg.jp/dbget-bin/www_bget?K13537">
        <graphics name="K13537" fgcolor="#000000" bgcolor="#FFFFFF"
             type="rectangle" x="700" y="236" width="46" height="17"/>
    </entry>
    <entry id="79" name="hsa:3553" type="gene"
        link="http://www.kegg.jp/dbget-bin/www_bget?hsa:3553">
        <graphics name="IL1B, IL-1, IL1-BETA, IL1F2, IL1beta" fgcolor="#000000" bgcolor="#BFFFBF"
             type="rectangle" x="940" y="160" width="46" height="17"/>
    </entry>
    <entry id="86" name="hsa:5777" type="gene"
        link="http://www.kegg.jp/dbget-bin/www_bget?hsa:5777">
        <graphics name="PTPN6, HCP, HCPH, HPTP1C, PTP-1C, SH-PTP1, SHP-1, SHP-1L, SHP1" fgcolor="#000000" bgcolor="#BFFFBF"
             type="rectangle" x="376" y="718" width="46" height="17"/>
    </entry>
    <entry id="87" name="hsa:1915 hsa:1917" type="gene"
        link="http://www.kegg.jp/dbget-bin/www_bget?hsa:1915+hsa:1917">
        <graphics name="EEF1A1, CCS-3, CCS3, EE1A1, EEF-1, EEF1A, EF-Tu, EF1A, GRAF-1EF, HNGC:16303, LENG7, PTI1, eEF1A-1..." fgcolor="#000000" bgcolor="#BFFFBF"
             type="rectangle" x="376" y="682" width="46" height="17"/>
    </entry>
    <entry id="91" name="hsa:3592 hsa:3593" type="gene"
        link="http://www.kegg.jp/dbget-bin/www_bget?hsa:3592+hsa:3593">
        <graphics name="IL12A, CLMF, IL-12A, NFSK, NKSF1, P35..." fgcolor="#000000" bgcolor="#BFFFBF"
             type="rectangle" x="940" y="771" width="46" height="17"/>
    </entry>
    <entry id="92" name="hsa:5594 hsa:5595" type="gene"
        link="http://www.kegg.jp/dbget-bin/www_bget?hsa:5594+hsa:5595">
        <graphics name="MAPK1, ERK, ERK-2, ERK2, ERT1, MAPK2, P42MAPK, PRKM1, PRKM2, p38, p40, p41, p41mapk, p42-MAPK..." fgcolor="#000000" bgcolor="#BFFFBF"
             type="rectangle" x="597" y="677" width="46" height="17"/>
    </entry>
    <entry id="93" name="hsa:2002" type="gene"
        link="http://www.kegg.jp/dbget-bin/www_bget?hsa:2002">
        <graphics name="ELK1" fgcolor="#000000" bgcolor="#BFFFBF"
             type="rectangle" x="801" y="666" width="46" height="17"/>
    </entry>
    <entry id="95" name="hsa:2353" type="gene"
        link="http://www.kegg.jp/dbget-bin/www_bget?hsa:2353">
        <graphics name="FOS, AP-1, C-FOS, p55" fgcolor="#000000" bgcolor="#BFFFBF"
             type="rectangle" x="940" y="668" width="46" height="17"/>
    </entry>
    <entry id="102" name="path:hsa04630" type="map"
        link="http://www.kegg.jp/dbget-bin/www_bget?hsa04630">
        <graphics name="JAK-STAT signaling pathway" fgcolor="#000000" bgcolor="#FFFFFF"
             type="roundrectangle" x="429" y="840" width="106" height="34"/>
    </entry>
    <entry id="104" name="ko:K13537" type="ortholog"
        link="http://www.kegg.jp/dbget-bin/www_bget?K13537">
        <graphics name="K13537" fgcolor="#000000" bgcolor="#FFFFFF"
             type="rectangle" x="422" y="653" width="46" height="17"/>
    </entry>
    <entry id="106" name="hsa:1536" type="gene"
        link="http://www.kegg.jp/dbget-bin/www_bget?hsa:1536">
        <graphics name="CYBB, AMCBX2, CGD, GP91-1, GP91-PHOX, GP91PHOX, IMD34, NOX2, p91-PHOX" fgcolor="#000000" bgcolor="#BFFFBF"
             type="rectangle" x="632" y="528" width="46" height="17"/>
    </entry>
    <entry id="110" name="hsa:65108" type="gene"
        link="http://www.kegg.jp/dbget-bin/www_bget?hsa:65108">
        <graphics name="MARCKSL1, F52, MACMARCKS, MLP, MLP1, MRP" fgcolor="#000000" bgcolor="#BFFFBF"
             type="rectangle" x="940" y="874" width="46" height="17"/>
    </entry>
    <entry id="131" name="hsa:1432 hsa:5600 hsa:5603 hsa:6300" type="gene"
        link="http://www.kegg.jp/dbget-bin/www_bget?hsa:1432+hsa:5600+hsa:5603+hsa:6300">
        <graphics name="MAPK14, CSBP, CSBP1, CSBP2, CSPB1, EXIP, Mxi2, PRKM14, PRKM15, RK, SAPK2A, p38, p38ALPHA..." fgcolor="#000000" bgcolor="#BFFFBF"
             type="rectangle" x="598" y="749" width="46" height="17"/>
    </entry>
    <entry id="132" name="path:hsa04010" type="map"
        link="http://www.kegg.jp/dbget-bin/www_bget?hsa04010">
        <graphics name="MAPK signaling pathway" fgcolor="#000000" bgcolor="#FFFFFF"
             type="roundrectangle" x="600" y="713" width="95" height="34"/>
    </entry>
    <entry id="133" name="path:hsa04120" type="map"
        link="http://www.kegg.jp/dbget-bin/www_bget?hsa04120">
        <graphics name="Ubiquitin mediated proteolysis" fgcolor="#000000" bgcolor="#FFFFFF"
             type="roundrectangle" x="701" y="105" width="103" height="34"/>
    </entry>
    <entry id="138" name="cpd:C02737" type="compound"
        link="http://www.kegg.jp/dbget-bin/www_bget?C02737">
        <graphics name="C02737" fgcolor="#000000" bgcolor="#FFFFFF"
             type="circle" x="169" y="292" width="8" height="8"/>
    </entry>
    <entry id="141" name="path:hsa04620" type="map"
        link="http://www.kegg.jp/dbget-bin/www_bget?hsa04620">
        <graphics name="Toll-like receptor signaling pathway" fgcolor="#000000" bgcolor="#FFFFFF"
             type="roundrectangle" x="478" y="187" width="103" height="34"/>
    </entry>
    <entry id="142" name="hsa:3654 hsa:51135" type="gene"
        link="http://www.kegg.jp/dbget-bin/www_bget?hsa:3654+hsa:51135">
        <graphics name="IRAK1, IRAK, pelle..." fgcolor="#000000" bgcolor="#BFFFBF"
             type="rectangle" x="438" y="156" width="46" height="17"/>
    </entry>
    <entry id="143" name="hsa:7189" type="gene"
        link="http://www.kegg.jp/dbget-bin/www_bget?hsa:7189">
        <graphics name="TRAF6, MGC:3310, RNF85" fgcolor="#000000" bgcolor="#BFFFBF"
             type="rectangle" x="525" y="156" width="46" height="17"/>
    </entry>
    <entry id="144" name="hsa:10454 hsa:23118" type="gene"
        link="http://www.kegg.jp/dbget-bin/www_bget?hsa:10454+hsa:23118">
        <graphics name="TAB1, 3'-Tab1, MAP3K7IP1..." fgcolor="#000000" bgcolor="#BFFFBF"
             type="rectangle" x="612" y="165" width="46" height="17"/>
    </entry>
    <entry id="145" name="hsa:6885" type="gene"
        link="http://www.kegg.jp/dbget-bin/www_bget?hsa:6885">
        <graphics name="MAP3K7, CSCF, FMD2, MEKK7, TAK1, TGF1a" fgcolor="#000000" bgcolor="#BFFFBF"
             type="rectangle" x="612" y="148" width="46" height="17"/>
    </entry>
    <entry id="150" name="hsa:3459" type="gene"
        link="http://www.kegg.jp/dbget-bin/www_bget?hsa:3459">
        <graphics name="IFNGR1, CD119, IFNGR, IMD27A, IMD27B" fgcolor="#000000" bgcolor="#BFFFBF"
             type="rectangle" x="250" y="809" width="46" height="17"/>
    </entry>
    <entry id="151" name="hsa:3460" type="gene"
        link="http://www.kegg.jp/dbget-bin/www_bget?hsa:3460">
        <graphics name="IFNGR2, AF-1, IFGR2, IFNGT1, IMD28" fgcolor="#000000" bgcolor="#BFFFBF"
             type="rectangle" x="250" y="826" width="46" height="17"/>
    </entry>
    <entry id="155" name="hsa:4843" type="gene"
        link="http://www.kegg.jp/dbget-bin/www_bget?hsa:4843">
        <graphics name="NOS2, HEP-NOS, INOS, NOS, NOS2A" fgcolor="#000000" bgcolor="#BFFFBF"
             type="rectangle" x="940" y="720" width="46" height="17"/>
    </entry>
    <entry id="160" name="hsa:3725" type="gene"
        link="http://www.kegg.jp/dbget-bin/www_bget?hsa:3725">
        <graphics name="JUN, AP-1, AP1, c-Jun, cJUN, p39" fgcolor="#000000" bgcolor="#BFFFBF"
             type="rectangle" x="801" y="707" width="46" height="17"/>
    </entry>
    <entry id="163" name="cpd:C00195" type="compound"
        link="http://www.kegg.jp/dbget-bin/www_bget?C00195">
        <graphics name="C00195" fgcolor="#000000" bgcolor="#FFFFFF"
             type="circle" x="487" y="611" width="8" height="8"/>
    </entry>
    <entry id="170" name="hsa:1535" type="gene"
        link="http://www.kegg.jp/dbget-bin/www_bget?hsa:1535">
        <graphics name="CYBA, p22-PHOX" fgcolor="#000000" bgcolor="#BFFFBF"
             type="rectangle" x="678" y="528" width="46" height="17"/>
    </entry>
    <entry id="171" name="hsa:4688" type="gene"
        link="http://www.kegg.jp/dbget-bin/www_bget?hsa:4688">
        <graphics name="NCF2, NCF-2, NOXA2, P67-PHOX, P67PHOX" fgcolor="#000000" bgcolor="#BFFFBF"
             type="rectangle" x="678" y="580" width="46" height="17"/>
    </entry>
    <entry id="172" name="hsa:4689" type="gene"
        link="http://www.kegg.jp/dbget-bin/www_bget?hsa:4689">
        <graphics name="NCF4, CGD3, NCF, P40PHOX, SH3PXD4" fgcolor="#000000" bgcolor="#BFFFBF"
             type="rectangle" x="656" y="597" width="46" height="17"/>
    </entry>
    <entry id="175" name="hsa:5743" type="gene"
        link="http://www.kegg.jp/dbget-bin/www_bget?hsa:5743">
        <graphics name="PTGS2, COX-2, COX2, GRIPGHS, PGG/HS, PGHS-2, PHS-2, hCox-2" fgcolor="#000000" bgcolor="#BFFFBF"
             type="rectangle" x="466" y="343" width="46" height="17"/>
    </entry>
    <entry id="176" name="cpd:C00219" type="compound"
        link="http://www.kegg.jp/dbget-bin/www_bget?C00219">
        <graphics name="C00219" fgcolor="#000000" bgcolor="#FFFFFF"
             type="circle" x="422" y="330" width="8" height="8"/>
    </entry>
    <entry id="177" name="cpd:C00584" type="compound"
        link="http://www.kegg.jp/dbget-bin/www_bget?C00584">
        <graphics name="C00584" fgcolor="#000000" bgcolor="#FFFFFF"
             type="circle" x="513" y="330" width="8" height="8"/>
    </entry>
    <entry id="183" name="hsa:102723407" type="gene"
        link="http://www.kegg.jp/dbget-bin/www_bget?hsa:102723407">
        <graphics name="IGH, IGH@, IGHV4, IGHV4-30, IGHV4-b, IGVH, IGVH4-39, IGVH4-b, IGVH4b, IgA, IgT, ighv" fgcolor="#000000" bgcolor="#BFFFBF"
             type="rectangle" x="182" y="466" width="46" height="17"/>
    </entry>
    <entry id="187" name="path:hsa00590" type="map"
        link="http://www.kegg.jp/dbget-bin/www_bget?hsa00590">
        <graphics name="Arachidonic acid metabolism" fgcolor="#000000" bgcolor="#FFFFFF"
             type="roundrectangle" x="349" y="329" width="90" height="34"/>
    </entry>
    <entry id="190" name="path:hsa04145" type="map"
        link="http://www.kegg.jp/dbget-bin/www_bget?hsa04145">
        <graphics name="Phagosome" fgcolor="#000000" bgcolor="#FFFFFF"
             type="roundrectangle" x="665" y="452" width="78" height="25"/>
    </entry>
    <entry id="191" name="path:hsa05140" type="map"
        link="http://www.kegg.jp/dbget-bin/www_bget?hsa05140">
        <graphics name="TITLE:Leishmaniasis" fgcolor="#000000" bgcolor="#FFFFFF"
             type="roundrectangle" x="107" y="58" width="134" height="25"/>
    </entry>
    <entry id="192" name="undefined" type="group">
        <graphics fgcolor="#000000" bgcolor="#FFFFFF"
             type="rectangle" x="612" y="156" width="46" height="34"/>
        <component id="144"/>
        <component id="145"/>
    </entry>
    <entry id="193" name="undefined" type="group">
        <graphics fgcolor="#000000" bgcolor="#FFFFFF"
             type="rectangle" x="655" y="588" width="92" height="34"/>
        <component id="171"/>
        <component id="172"/>
        <component id="29"/>
    </entry>
    <entry id="194" name="undefined" type="group">
        <graphics fgcolor="#000000" bgcolor="#FFFFFF"
             type="rectangle" x="655" y="528" width="92" height="17"/>
        <component id="106"/>
        <component id="170"/>
    </entry>
    <entry id="195" name="undefined" type="group">
        <graphics fgcolor="#000000" bgcolor="#FFFFFF"
             type="rectangle" x="250" y="817" width="46" height="34"/>
        <component id="150"/>
        <component id="151"/>
    </entry>
    <relation entry1="55" entry2="56" type="PPrel">
        <subtype name="activation" value="--&gt;"/>
    </relation>
    <relation entry1="56" entry2="142" type="PPrel">
        <subtype name="activation" value="--&gt;"/>
    </relation>
    <relation entry1="142" entry2="143" type="PPrel">
        <subtype name="activation" value="--&gt;"/>
    </relation>
    <relation entry1="143" entry2="192" type="PPrel">
        <subtype name="activation" value="--&gt;"/>
    </relation>
    <relation entry1="192" entry2="57" type="PPrel">
        <subtype name="activation" value="--&gt;"/>
        <subtype name="phosphorylation" value="+p"/>
        <subtype name="indirect effect" value="..&gt;"/>
    </relation>
    <relation entry1="55" entry2="66" type="PPrel">
        <subtype name="activation" value="--&gt;"/>
        <subtype name="indirect effect" value="..&gt;"/>
    </relation>
    <relation entry1="60" entry2="66" type="PPrel">
        <subtype name="inhibition" value="--|"/>
        <subtype name="indirect effect" value="..&gt;"/>
    </relation>
    <relation entry1="72" entry2="66" type="PPrel">
        <subtype name="inhibition" value="--|"/>
        <subtype name="indirect effect" value="..&gt;"/>
    </relation>
    <relation entry1="73" entry2="66" type="PPrel">
        <subtype name="inhibition" value="--|"/>
        <subtype name="indirect effect" value="..&gt;"/>
    </relation>
    <relation entry1="25" entry2="37" type="PPrel">
        <subtype name="binding/association" value="---"/>
    </relation>
    <relation entry1="36" entry2="38" type="PPrel">
        <subtype name="binding/association" value="---"/>
    </relation>
    <relation entry1="183" entry2="23" type="PPrel">
        <subtype name="binding/association" value="---"/>
    </relation>
    <relation entry1="23" entry2="27" type="ECrel">
        <subtype name="compound" value="28"/>
        <subtype name="activation" value="--&gt;"/>
        <subtype name="indirect effect" value="..&gt;"/>
    </relation>
    <relation entry1="27" entry2="193" type="PPrel">
        <subtype name="activation" value="--&gt;"/>
    </relation>
    <relation entry1="193" entry2="194" type="PPrel">
        <subtype name="dissociation" value="-+-"/>
    </relation>
    <relation entry1="27" entry2="92" type="PPrel">
        <subtype name="activation" value="--&gt;"/>
        <subtype name="phosphorylation" value="+p"/>
    </relation>
    <relation entry1="92" entry2="93" type="PPrel">
        <subtype name="activation" value="--&gt;"/>
        <subtype name="phosphorylation" value="+p"/>
    </relation>
    <relation entry1="92" entry2="160" type="PPrel">
        <subtype name="activation" value="--&gt;"/>
        <subtype name="phosphorylation" value="+p"/>
    </relation>
    <relation entry1="23" entry2="131" type="PPrel">
        <subtype name="activation" value="--&gt;"/>
        <subtype name="indirect effect" value="..&gt;"/>
    </relation>
    <relation entry1="46" entry2="195" type="PPrel">
        <subtype name="binding/association" value="---"/>
    </relation>
    <relation entry1="87" entry2="86" type="PPrel">
        <subtype name="activation" value="--&gt;"/>
    </relation>
    <relation entry1="86" entry2="92" type="PPrel">
        <subtype name="inhibition" value="--|"/>
        <subtype name="dephosphorylation" value="-p"/>
    </relation>
    <relation entry1="86" entry2="49" type="PPrel">
        <subtype name="inhibition" value="--|"/>
        <subtype name="dephosphorylation" value="-p"/>
    </relation>
    <relation entry1="163" entry2="27" type="PCrel">
        <subtype name="inhibition" value="--|"/>
    </relation>
    <relation entry1="163" entry2="92" type="PCrel">
        <subtype name="inhibition" value="--|"/>
        <subtype name="indirect effect" value="..&gt;"/>
    </relation>
    <relation entry1="37" entry2="175" type="PPrel">
        <subtype name="activation" value="--&gt;"/>
        <subtype name="indirect effect" value="..&gt;"/>
    </relation>
    <relation entry1="38" entry2="175" type="PPrel">
        <subtype name="activation" value="--&gt;"/>
        <subtype name="indirect effect" value="..&gt;"/>
    </relation>
    <relation entry1="23" entry2="175" type="PPrel">
        <subtype name="activation" value="--&gt;"/>
        <subtype name="indirect effect" value="..&gt;"/>
    </relation>
    <relation entry1="175" entry2="177" type="PCrel">
        <subtype name="activation" value="--&gt;"/>
    </relation>
    <relation entry1="57" entry2="58" type="PPrel">
        <subtype name="dissociation" value="-+-"/>
    </relation>
    <relation entry1="66" entry2="67" type="PCrel">
        <subtype name="activation" value="--&gt;"/>
    </relation>
    <relation entry1="49" entry2="50" type="PPrel">
        <subtype name="activation" value="--&gt;"/>
        <subtype name="phosphorylation" value="+p"/>
    </relation>
    <relation entry1="195" entry2="49" type="PPrel">
        <subtype name="binding/association" value="---"/>
    </relation>
    <relation entry1="58" entry2="59" type="GErel">
        <subtype name="expression" value="--&gt;"/>
    </relation>
    <relation entry1="58" entry2="79" type="GErel">
        <subtype name="expression" value="--&gt;"/>
    </relation>
    <relation entry1="58" entry2="61" type="GErel">
        <subtype name="expression" value="--&gt;"/>
    </relation>
    <relation entry1="58" entry2="74" type="GErel">
        <subtype name="expression" value="--&gt;"/>
    </relation>
    <relation entry1="93" entry2="95" type="GErel">
        <subtype name="expression" value="--&gt;"/>
    </relation>
    <relation entry1="131" entry2="155" type="GErel">
        <subtype name="expression" value="--&gt;"/>
    </relation>
    <relation entry1="131" entry2="91" type="GErel">
        <subtype name="expression" value="--&gt;"/>
    </relation>
    <relation entry1="50" entry2="155" type="GErel">
        <subtype name="expression" value="--&gt;"/>
    </relation>
    <relation entry1="50" entry2="91" type="GErel">
        <subtype name="expression" value="--&gt;"/>
    </relation>
    <relation entry1="50" entry2="54" type="GErel">
        <subtype name="expression" value="--&gt;"/>
    </relation>
    <relation entry1="195" entry2="110" type="GErel">
        <subtype name="expression" value="--&gt;"/>
        <subtype name="indirect effect" value="..&gt;"/>
    </relation>
</pathway>
