# Supplementary material for: Mechanism of gene network in the treatment of intracerebral hemorrhage by natural plant drugs in Lutong granules
Source: PLoS One. 2022 Nov 28;17(11):e0274639. doi: 10.1371/journal.pone.0274639 (PMC9704616; doi:10.1371/journal.pone.0274639)
Supplement: S1 Data — (ZIP) [file pone.0274639.s001.zip › minimal data/GO+KEGG/R.KEGG/hsa05142.xml]

<?xml version="1.0"?>
<!DOCTYPE pathway SYSTEM "https://www.kegg.jp/kegg/xml/KGML_v0.7.2_.dtd">
<!-- Creation date: Jan 28, 2019 17:18:02 +0900 (GMT+9) -->
<pathway name="path:hsa05142" org="hsa" number="05142"
         title="Chagas disease"
         image="https://www.kegg.jp/kegg/pathway/hsa/hsa05142.png"
         link="https://www.kegg.jp/kegg-bin/show_pathway?hsa05142">
    <entry id="24" name="hsa:7097" type="gene"
        link="https://www.kegg.jp/dbget-bin/www_bget?hsa:7097">
        <graphics name="TLR2, CD282, TIL4" fgcolor="#000000" bgcolor="#BFFFBF"
             type="rectangle" x="291" y="302" width="46" height="17"/>
    </entry>
    <entry id="25" name="hsa:7099" type="gene"
        link="https://www.kegg.jp/dbget-bin/www_bget?hsa:7099">
        <graphics name="TLR4, ARMD10, CD284, TLR-4, TOLL" fgcolor="#000000" bgcolor="#BFFFBF"
             type="rectangle" x="291" y="197" width="46" height="17"/>
    </entry>
    <entry id="26" name="hsa:3458" type="gene"
        link="https://www.kegg.jp/dbget-bin/www_bget?hsa:3458">
        <graphics name="IFNG, IFG, IFI, IMD69" fgcolor="#000000" bgcolor="#BFFFBF"
             type="rectangle" x="233" y="420" width="46" height="17"/>
    </entry>
    <entry id="27" name="ko:K23590" type="ortholog"
        link="https://www.kegg.jp/dbget-bin/www_bget?K23590">
        <graphics name="K23590" fgcolor="#000000" bgcolor="#FFFFFF"
             type="rectangle" x="134" y="529" width="46" height="17"/>
    </entry>
    <entry id="28" name="hsa:811" type="gene"
        link="https://www.kegg.jp/dbget-bin/www_bget?hsa:811">
        <graphics name="CALR, CRT, HEL-S-99n, RO, SSA, cC1qR" fgcolor="#000000" bgcolor="#BFFFBF"
             type="rectangle" x="134" y="549" width="46" height="17"/>
    </entry>
    <entry id="29" name="hsa:718" type="gene"
        link="https://www.kegg.jp/dbget-bin/www_bget?hsa:718">
        <graphics name="C3, AHUS5, ARMD9, ASP, C3a, C3b, CPAMD1, HEL-S-62p" fgcolor="#000000" bgcolor="#BFFFBF"
             type="rectangle" x="212" y="529" width="46" height="17"/>
    </entry>
    <entry id="30" name="hsa:712 hsa:713 hsa:714" type="gene"
        link="https://www.kegg.jp/dbget-bin/www_bget?hsa:712+hsa:713+hsa:714">
        <graphics name="C1QA..." fgcolor="#000000" bgcolor="#BFFFBF"
             type="rectangle" x="212" y="549" width="46" height="17"/>
    </entry>
    <entry id="31" name="path:hsa04610" type="map"
        link="https://www.kegg.jp/dbget-bin/www_bget?hsa04610">
        <graphics name="Complement and coagulation cascades" fgcolor="#000000" bgcolor="#FFFFFF"
             type="roundrectangle" x="211" y="500" width="75" height="34"/>
    </entry>
    <entry id="32" name="path:hsa04620" type="map"
        link="https://www.kegg.jp/dbget-bin/www_bget?hsa04620">
        <graphics name="Toll-like receptor signaling pathway" fgcolor="#000000" bgcolor="#FFFFFF"
             type="roundrectangle" x="435" y="235" width="101" height="34"/>
    </entry>
    <entry id="35" name="hsa:54106" type="gene"
        link="https://www.kegg.jp/dbget-bin/www_bget?hsa:54106">
        <graphics name="TLR9, CD289" fgcolor="#000000" bgcolor="#BFFFBF"
             type="rectangle" x="373" y="359" width="46" height="17"/>
    </entry>
    <entry id="36" name="hsa:4615" type="gene"
        link="https://www.kegg.jp/dbget-bin/www_bget?hsa:4615">
        <graphics name="MYD88, IMD68, MYD88D" fgcolor="#000000" bgcolor="#BFFFBF"
             type="rectangle" x="451" y="302" width="46" height="17"/>
    </entry>
    <entry id="37" name="hsa:3654 hsa:51135" type="gene"
        link="https://www.kegg.jp/dbget-bin/www_bget?hsa:3654+hsa:51135">
        <graphics name="IRAK1, IRAK, pelle..." fgcolor="#000000" bgcolor="#BFFFBF"
             type="rectangle" x="523" y="302" width="46" height="17"/>
    </entry>
    <entry id="38" name="hsa:7189" type="gene"
        link="https://www.kegg.jp/dbget-bin/www_bget?hsa:7189">
        <graphics name="TRAF6, MGC:3310, RNF85" fgcolor="#000000" bgcolor="#BFFFBF"
             type="rectangle" x="595" y="302" width="46" height="17"/>
    </entry>
    <entry id="39" name="hsa:6416" type="gene"
        link="https://www.kegg.jp/dbget-bin/www_bget?hsa:6416">
        <graphics name="MAP2K4, JNKK, JNKK1, MAPKK4, MEK4, MKK4, PRKMK4, SAPKK-1, SAPKK1, SEK1, SERK1, SKK1" fgcolor="#000000" bgcolor="#BFFFBF"
             type="rectangle" x="671" y="235" width="46" height="17"/>
    </entry>
    <entry id="40" name="hsa:5599 hsa:5601 hsa:5602" type="gene"
        link="https://www.kegg.jp/dbget-bin/www_bget?hsa:5599+hsa:5601+hsa:5602">
        <graphics name="MAPK8, JNK, JNK-46, JNK1, JNK1A2, JNK21B1/2, PRKM8, SAPK1, SAPK1c..." fgcolor="#000000" bgcolor="#BFFFBF"
             type="rectangle" x="738" y="235" width="46" height="17"/>
    </entry>
    <entry id="41" name="hsa:1432 hsa:5600 hsa:5603 hsa:6300" type="gene"
        link="https://www.kegg.jp/dbget-bin/www_bget?hsa:1432+hsa:5600+hsa:5603+hsa:6300">
        <graphics name="MAPK14, CSBP, CSBP1, CSBP2, CSPB1, EXIP, Mxi2, PRKM14, PRKM15, RK, SAPK2A, p38, p38ALPHA..." fgcolor="#000000" bgcolor="#BFFFBF"
             type="rectangle" x="738" y="295" width="46" height="17"/>
    </entry>
    <entry id="42" name="hsa:5594 hsa:5595" type="gene"
        link="https://www.kegg.jp/dbget-bin/www_bget?hsa:5594+hsa:5595">
        <graphics name="MAPK1, ERK, ERK-2, ERK2, ERT1, MAPK2, NS13, P42MAPK, PRKM1, PRKM2, p38, p40, p41, p41mapk, p42-MAPK..." fgcolor="#000000" bgcolor="#BFFFBF"
             type="rectangle" x="738" y="265" width="46" height="17"/>
    </entry>
    <entry id="43" name="hsa:2353 hsa:3725" type="gene"
        link="https://www.kegg.jp/dbget-bin/www_bget?hsa:2353+hsa:3725">
        <graphics name="FOS, AP-1, C-FOS, p55..." fgcolor="#000000" bgcolor="#BFFFBF"
             type="rectangle" x="852" y="265" width="46" height="17"/>
    </entry>
    <entry id="44" name="hsa:7124" type="gene"
        link="https://www.kegg.jp/dbget-bin/www_bget?hsa:7124">
        <graphics name="TNF, DIF, TNF-alpha, TNFA, TNFSF2, TNLG1F" fgcolor="#000000" bgcolor="#BFFFBF"
             type="rectangle" x="966" y="265" width="46" height="17"/>
    </entry>
    <entry id="45" name="hsa:3592 hsa:3593" type="gene"
        link="https://www.kegg.jp/dbget-bin/www_bget?hsa:3592+hsa:3593">
        <graphics name="IL12A, CLMF, IL-12A, NFSK, NKSF1, P35..." fgcolor="#000000" bgcolor="#BFFFBF"
             type="rectangle" x="966" y="284" width="46" height="17"/>
    </entry>
    <entry id="46" name="hsa:148022" type="gene"
        link="https://www.kegg.jp/dbget-bin/www_bget?hsa:148022">
        <graphics name="TICAM1, IIAE6, MyD88-3, PRVTIRB, TICAM-1, TRIF" fgcolor="#000000" bgcolor="#BFFFBF"
             type="rectangle" x="451" y="197" width="46" height="17"/>
    </entry>
    <entry id="47" name="hsa:3456" type="gene"
        link="https://www.kegg.jp/dbget-bin/www_bget?hsa:3456">
        <graphics name="IFNB1, IFB, IFF, IFN-beta, IFNB" fgcolor="#000000" bgcolor="#BFFFBF"
             type="rectangle" x="966" y="197" width="46" height="17"/>
    </entry>
    <entry id="71" name="hsa:4792" type="gene"
        link="https://www.kegg.jp/dbget-bin/www_bget?hsa:4792">
        <graphics name="NFKBIA, EDAID2, IKBA, MAD-3, NFKBI" fgcolor="#000000" bgcolor="#BFFFBF"
             type="rectangle" x="738" y="339" width="46" height="17"/>
    </entry>
    <entry id="73" name="hsa:4790 hsa:5970" type="gene"
        link="https://www.kegg.jp/dbget-bin/www_bget?hsa:4790+hsa:5970">
        <graphics name="NFKB1, CVID12, EBP-1, KBF1, NF-kB, NF-kB1, NF-kappa-B1, NF-kappaB, NF-kappabeta, NFKB-p105, NFKB-p50, NFkappaB..." fgcolor="#000000" bgcolor="#BFFFBF"
             type="rectangle" x="738" y="376" width="46" height="17"/>
    </entry>
    <entry id="74" name="hsa:1147 hsa:3551 hsa:8517" type="gene"
        link="https://www.kegg.jp/dbget-bin/www_bget?hsa:1147+hsa:3551+hsa:8517">
        <graphics name="CHUK, IKBKA, IKK-alpha, IKK1, IKKA, NFKBIKA, TCF16..." fgcolor="#000000" bgcolor="#BFFFBF"
             type="rectangle" x="671" y="339" width="46" height="17"/>
    </entry>
    <entry id="78" name="hsa:7124" type="gene"
        link="https://www.kegg.jp/dbget-bin/www_bget?hsa:7124">
        <graphics name="TNF, DIF, TNF-alpha, TNFA, TNFSF2, TNLG1F" fgcolor="#000000" bgcolor="#BFFFBF"
             type="rectangle" x="233" y="439" width="46" height="17"/>
    </entry>
    <entry id="79" name="hsa:3553" type="gene"
        link="https://www.kegg.jp/dbget-bin/www_bget?hsa:3553">
        <graphics name="IL1B, IL-1, IL1-BETA, IL1F2, IL1beta" fgcolor="#000000" bgcolor="#BFFFBF"
             type="rectangle" x="966" y="377" width="46" height="17"/>
    </entry>
    <entry id="81" name="hsa:3459 hsa:3460" type="gene"
        link="https://www.kegg.jp/dbget-bin/www_bget?hsa:3459+hsa:3460">
        <graphics name="IFNGR1, CD119, IFNGR, IMD27A, IMD27B..." fgcolor="#000000" bgcolor="#BFFFBF"
             type="rectangle" x="291" y="420" width="46" height="17"/>
    </entry>
    <entry id="82" name="hsa:4843" type="gene"
        link="https://www.kegg.jp/dbget-bin/www_bget?hsa:4843">
        <graphics name="NOS2, HEP-NOS, INOS, NOS, NOS2A" fgcolor="#000000" bgcolor="#BFFFBF"
             type="rectangle" x="451" y="428" width="46" height="17"/>
    </entry>
    <entry id="83" name="cpd:C00062" type="compound"
        link="https://www.kegg.jp/dbget-bin/www_bget?C00062">
        <graphics name="C00062" fgcolor="#000000" bgcolor="#FFFFFF"
             type="circle" x="404" y="443" width="8" height="8"/>
    </entry>
    <entry id="84" name="cpd:C00533" type="compound"
        link="https://www.kegg.jp/dbget-bin/www_bget?C00533">
        <graphics name="C00533" fgcolor="#000000" bgcolor="#FFFFFF"
             type="circle" x="504" y="443" width="8" height="8"/>
    </entry>
    <entry id="86" name="hsa:7132" type="gene"
        link="https://www.kegg.jp/dbget-bin/www_bget?hsa:7132">
        <graphics name="TNFRSF1A, CD120a, FPF, TBP1, TNF-R, TNF-R-I, TNF-R55, TNFAR, TNFR1, TNFR55, TNFR60, p55, p55-R, p60" fgcolor="#000000" bgcolor="#BFFFBF"
             type="rectangle" x="291" y="439" width="46" height="17"/>
    </entry>
    <entry id="89" name="path:hsa00330" type="map"
        link="https://www.kegg.jp/dbget-bin/www_bget?hsa00330">
        <graphics name="Arginine and proline metabolism" fgcolor="#000000" bgcolor="#FFFFFF"
             type="roundrectangle" x="531" y="408" width="106" height="34"/>
    </entry>
    <entry id="90" name="hsa:7046" type="gene"
        link="https://www.kegg.jp/dbget-bin/www_bget?hsa:7046">
        <graphics name="TGFBR1, AAT5, ACVRLK4, ALK-5, ALK5, ESS1, LDS1, LDS1A, LDS2A, MSSE, SKR4, TBR-i, TBRI, TGFR-1, tbetaR-I" fgcolor="#000000" bgcolor="#BFFFBF"
             type="rectangle" x="290" y="796" width="46" height="17"/>
    </entry>
    <entry id="91" name="hsa:7048" type="gene"
        link="https://www.kegg.jp/dbget-bin/www_bget?hsa:7048">
        <graphics name="TGFBR2, AAT3, FAA3, LDS1B, LDS2, LDS2B, MFS2, RIIC, TAAD2, TBR-ii, TBRII, TGFR-2, TGFbeta-RII" fgcolor="#000000" bgcolor="#BFFFBF"
             type="rectangle" x="290" y="780" width="46" height="17"/>
    </entry>
    <entry id="92" name="hsa:4087" type="gene"
        link="https://www.kegg.jp/dbget-bin/www_bget?hsa:4087">
        <graphics name="SMAD2, JV18, JV18-1, MADH2, MADR2, hMAD-2, hSMAD2" fgcolor="#000000" bgcolor="#BFFFBF"
             type="rectangle" x="450" y="796" width="46" height="17"/>
    </entry>
    <entry id="93" name="hsa:5054" type="gene"
        link="https://www.kegg.jp/dbget-bin/www_bget?hsa:5054">
        <graphics name="SERPINE1, PAI, PAI-1, PAI1, PLANH1" fgcolor="#000000" bgcolor="#BFFFBF"
             type="rectangle" x="965" y="796" width="46" height="17"/>
    </entry>
    <entry id="98" name="path:hsa04350" type="map"
        link="https://www.kegg.jp/dbget-bin/www_bget?hsa04350">
        <graphics name="TGF-beta signaling pathway" fgcolor="#000000" bgcolor="#FFFFFF"
             type="roundrectangle" x="698" y="775" width="95" height="34"/>
    </entry>
    <entry id="100" name="ko:K01354" type="ortholog"
        link="https://www.kegg.jp/dbget-bin/www_bget?K01354">
        <graphics name="K01354" fgcolor="#000000" bgcolor="#FFFFFF"
             type="rectangle" x="94" y="639" width="46" height="17"/>
    </entry>
    <entry id="101" name="ko:K08571" type="ortholog"
        link="https://www.kegg.jp/dbget-bin/www_bget?K08571">
        <graphics name="K08571" fgcolor="#000000" bgcolor="#FFFFFF"
             type="rectangle" x="161" y="590" width="46" height="17"/>
    </entry>
    <entry id="102" name="hsa:2770 hsa:2771 hsa:2773 hsa:2775" type="gene"
        link="https://www.kegg.jp/dbget-bin/www_bget?hsa:2770+hsa:2771+hsa:2773+hsa:2775">
        <graphics name="GNAI1, Gi..." fgcolor="#000000" bgcolor="#BFFFBF"
             type="rectangle" x="354" y="641" width="46" height="17"/>
    </entry>
    <entry id="103" name="hsa:624" type="gene"
        link="https://www.kegg.jp/dbget-bin/www_bget?hsa:624">
        <graphics name="BDKRB2, B2R, BK-2, BK2, BKR2, BRB2" fgcolor="#000000" bgcolor="#BFFFBF"
             type="rectangle" x="293" y="590" width="46" height="17"/>
    </entry>
    <entry id="104" name="hsa:2767 hsa:2769 hsa:2776 hsa:9630" type="gene"
        link="https://www.kegg.jp/dbget-bin/www_bget?hsa:2767+hsa:2769+hsa:2776+hsa:9630">
        <graphics name="GNA11, FBH, FBH2, FHH2, GNA-11, HHC2, HYPOC2..." fgcolor="#000000" bgcolor="#BFFFBF"
             type="rectangle" x="354" y="590" width="46" height="17"/>
    </entry>
    <entry id="105" name="hsa:23236 hsa:5330 hsa:5331 hsa:5332" type="gene"
        link="https://www.kegg.jp/dbget-bin/www_bget?hsa:23236+hsa:5330+hsa:5331+hsa:5332">
        <graphics name="PLCB1, DEE12, EIEE12, PI-PLC, PLC-154, PLC-I, PLC-beta-1, PLC154, PLCB1A, PLCB1B..." fgcolor="#000000" bgcolor="#BFFFBF"
             type="rectangle" x="428" y="615" width="46" height="17"/>
    </entry>
    <entry id="107" name="cpd:C01245" type="compound"
        link="https://www.kegg.jp/dbget-bin/www_bget?C01245">
        <graphics name="C01245" fgcolor="#000000" bgcolor="#FFFFFF"
             type="circle" x="494" y="615" width="8" height="8"/>
    </entry>
    <entry id="108" name="cpd:C00076" type="compound"
        link="https://www.kegg.jp/dbget-bin/www_bget?C00076">
        <graphics name="C00076" fgcolor="#000000" bgcolor="#FFFFFF"
             type="circle" x="543" y="615" width="8" height="8"/>
    </entry>
    <entry id="116" name="path:hsa04020" type="map"
        link="https://www.kegg.jp/dbget-bin/www_bget?hsa04020">
        <graphics name="Calcium signaling pathway" fgcolor="#000000" bgcolor="#FFFFFF"
             type="roundrectangle" x="454" y="576" width="95" height="34"/>
    </entry>
    <entry id="117" name="hsa:2774 hsa:2778" type="gene"
        link="https://www.kegg.jp/dbget-bin/www_bget?hsa:2774+hsa:2778">
        <graphics name="GNAL, DYT25..." fgcolor="#000000" bgcolor="#BFFFBF"
             type="rectangle" x="354" y="675" width="46" height="17"/>
    </entry>
    <entry id="118" name="hsa:107" type="gene"
        link="https://www.kegg.jp/dbget-bin/www_bget?hsa:107">
        <graphics name="ADCY1, AC1, DFNB44" fgcolor="#000000" bgcolor="#BFFFBF"
             type="rectangle" x="428" y="675" width="46" height="17"/>
    </entry>
    <entry id="119" name="cpd:C00575" type="compound"
        link="https://www.kegg.jp/dbget-bin/www_bget?C00575">
        <graphics name="C00575" fgcolor="#000000" bgcolor="#FFFFFF"
             type="circle" x="494" y="674" width="8" height="8"/>
    </entry>
    <entry id="124" name="ko:K23591" type="ortholog"
        link="https://www.kegg.jp/dbget-bin/www_bget?K23591">
        <graphics name="K23591" fgcolor="#000000" bgcolor="#FFFFFF"
             type="rectangle" x="116" y="723" width="46" height="17"/>
    </entry>
    <entry id="125" name="hsa:5290 hsa:5291 hsa:5293 hsa:5295 hsa:5296 hsa:8503" type="gene"
        link="https://www.kegg.jp/dbget-bin/www_bget?hsa:5290+hsa:5291+hsa:5293+hsa:5295+hsa:5296+hsa:8503">
        <graphics name="PIK3CA, CLAPO, CLOVE, CWS5, MCAP, MCM, MCMTC, PI3K, PI3K-alpha, p110-alpha..." fgcolor="#000000" bgcolor="#BFFFBF"
             type="rectangle" x="354" y="722" width="46" height="17"/>
    </entry>
    <entry id="126" name="hsa:10000 hsa:207 hsa:208" type="gene"
        link="https://www.kegg.jp/dbget-bin/www_bget?hsa:10000+hsa:207+hsa:208">
        <graphics name="AKT3, MPPH, MPPH2, PKB-GAMMA, PKBG, PRKBG, RAC-PK-gamma, RAC-gamma, STK-2..." fgcolor="#000000" bgcolor="#BFFFBF"
             type="rectangle" x="517" y="722" width="46" height="17"/>
    </entry>
    <entry id="127" name="cpd:C05981" type="compound"
        link="https://www.kegg.jp/dbget-bin/www_bget?C05981">
        <graphics name="C05981" fgcolor="#000000" bgcolor="#FFFFFF"
             type="circle" x="433" y="721" width="8" height="8"/>
    </entry>
    <entry id="133" name="path:hsa04070" type="map"
        link="https://www.kegg.jp/dbget-bin/www_bget?hsa04070">
        <graphics name="Phosphatidylinositol signaling system" fgcolor="#000000" bgcolor="#FFFFFF"
             type="roundrectangle" x="439" y="750" width="192" height="25"/>
    </entry>
    <entry id="134" name="hsa:3586" type="gene"
        link="https://www.kegg.jp/dbget-bin/www_bget?hsa:3586">
        <graphics name="IL10, CSIF, GVHDS, IL-10, IL10A, TGIF" fgcolor="#000000" bgcolor="#BFFFBF"
             type="rectangle" x="966" y="511" width="46" height="17"/>
    </entry>
    <entry id="135" name="hsa:7040 hsa:7042 hsa:7043" type="gene"
        link="https://www.kegg.jp/dbget-bin/www_bget?hsa:7040+hsa:7042+hsa:7043">
        <graphics name="TGFB1, CED, DPD1, IBDIMDE, LAP, TGF-beta1, TGFB, TGFbeta..." fgcolor="#000000" bgcolor="#BFFFBF"
             type="rectangle" x="966" y="532" width="46" height="17"/>
    </entry>
    <entry id="136" name="hsa:5515 hsa:5516 hsa:5518 hsa:5519 hsa:5520 hsa:5521 hsa:5522 hsa:55844" type="gene"
        link="https://www.kegg.jp/dbget-bin/www_bget?hsa:5515+hsa:5516+hsa:5518+hsa:5519+hsa:5520+hsa:5521+hsa:5522+hsa:55844">
        <graphics name="PPP2CA, NEDLBA, PP2Ac, PP2CA, PP2Calpha, RP-C..." fgcolor="#000000" bgcolor="#BFFFBF"
             type="rectangle" x="966" y="414" width="46" height="17"/>
    </entry>
    <entry id="150" name="hsa:356" type="gene"
        link="https://www.kegg.jp/dbget-bin/www_bget?hsa:356">
        <graphics name="FASLG, ALPS1B, APT1LG1, APTL, CD178, CD95-L, CD95L, FASL, TNFSF6, TNLG1A" fgcolor="#000000" bgcolor="#BFFFBF"
             type="rectangle" x="233" y="872" width="46" height="17"/>
    </entry>
    <entry id="151" name="hsa:7124" type="gene"
        link="https://www.kegg.jp/dbget-bin/www_bget?hsa:7124">
        <graphics name="TNF, DIF, TNF-alpha, TNFA, TNFSF2, TNLG1F" fgcolor="#000000" bgcolor="#BFFFBF"
             type="rectangle" x="233" y="891" width="46" height="17"/>
    </entry>
    <entry id="152" name="hsa:355" type="gene"
        link="https://www.kegg.jp/dbget-bin/www_bget?hsa:355">
        <graphics name="FAS, ALPS1A, APO-1, APT1, CD95, FAS1, FASTM, TNFRSF6" fgcolor="#000000" bgcolor="#BFFFBF"
             type="rectangle" x="291" y="872" width="46" height="17"/>
    </entry>
    <entry id="153" name="hsa:7132" type="gene"
        link="https://www.kegg.jp/dbget-bin/www_bget?hsa:7132">
        <graphics name="TNFRSF1A, CD120a, FPF, TBP1, TNF-R, TNF-R-I, TNF-R55, TNFAR, TNFR1, TNFR55, TNFR60, p55, p55-R, p60" fgcolor="#000000" bgcolor="#BFFFBF"
             type="rectangle" x="291" y="891" width="46" height="17"/>
    </entry>
    <entry id="154" name="hsa:8772" type="gene"
        link="https://www.kegg.jp/dbget-bin/www_bget?hsa:8772">
        <graphics name="FADD, GIG3, MORT1" fgcolor="#000000" bgcolor="#BFFFBF"
             type="rectangle" x="385" y="881" width="46" height="17"/>
    </entry>
    <entry id="155" name="hsa:841" type="gene"
        link="https://www.kegg.jp/dbget-bin/www_bget?hsa:841">
        <graphics name="CASP8, ALPS2B, CAP4, Casp-8, FLICE, MACH, MCH5" fgcolor="#000000" bgcolor="#BFFFBF"
             type="rectangle" x="478" y="881" width="46" height="17"/>
    </entry>
    <entry id="156" name="hsa:8837" type="gene"
        link="https://www.kegg.jp/dbget-bin/www_bget?hsa:8837">
        <graphics name="CFLAR, CASH, CASP8AP1, CLARP, Casper, FLAME, FLAME-1, FLAME1, FLIP, I-FLICE, MRIT, c-FLIP, c-FLIPL, c-FLIPR, c-FLIPS, cFLIP" fgcolor="#000000" bgcolor="#BFFFBF"
             type="rectangle" x="478" y="844" width="46" height="17"/>
    </entry>
    <entry id="166" name="hsa:3458" type="gene"
        link="https://www.kegg.jp/dbget-bin/www_bget?hsa:3458">
        <graphics name="IFNG, IFG, IFI, IMD69" fgcolor="#000000" bgcolor="#BFFFBF"
             type="rectangle" x="233" y="937" width="46" height="17"/>
    </entry>
    <entry id="167" name="hsa:3459 hsa:3460" type="gene"
        link="https://www.kegg.jp/dbget-bin/www_bget?hsa:3459+hsa:3460">
        <graphics name="IFNGR1, CD119, IFNGR, IMD27A, IMD27B..." fgcolor="#000000" bgcolor="#BFFFBF"
             type="rectangle" x="291" y="937" width="46" height="17"/>
    </entry>
    <entry id="172" name="path:hsa04210" type="map"
        link="https://www.kegg.jp/dbget-bin/www_bget?hsa04210">
        <graphics name="Apoptosis" fgcolor="#000000" bgcolor="#FFFFFF"
             type="roundrectangle" x="649" y="958" width="95" height="25"/>
    </entry>
    <entry id="174" name="hsa:6347" type="gene"
        link="https://www.kegg.jp/dbget-bin/www_bget?hsa:6347">
        <graphics name="CCL2, GDCF-2, HC11, HSMCR30, MCAF, MCP-1, MCP1, SCYA2, SMC-CF" fgcolor="#000000" bgcolor="#BFFFBF"
             type="rectangle" x="966" y="241" width="46" height="17"/>
    </entry>
    <entry id="177" name="hsa:3576" type="gene"
        link="https://www.kegg.jp/dbget-bin/www_bget?hsa:3576">
        <graphics name="CXCL8, GCP-1, GCP1, IL8, LECT, LUCT, LYNAP, MDNCF, MONAP, NAF, NAP-1, NAP1, SCYB8" fgcolor="#000000" bgcolor="#BFFFBF"
             type="rectangle" x="966" y="322" width="46" height="17"/>
    </entry>
    <entry id="178" name="hsa:3569" type="gene"
        link="https://www.kegg.jp/dbget-bin/www_bget?hsa:3569">
        <graphics name="IL6, BSF-2, BSF2, CDF, HGF, HSF, IFN-beta-2, IFNB2, IL-6" fgcolor="#000000" bgcolor="#BFFFBF"
             type="rectangle" x="966" y="303" width="46" height="17"/>
    </entry>
    <entry id="179" name="hsa:414062 hsa:6348 hsa:6349" type="gene"
        link="https://www.kegg.jp/dbget-bin/www_bget?hsa:414062+hsa:6348+hsa:6349">
        <graphics name="CCL3L3, 464.2, D17S1718, G0S19-2, LD78, LD78BETA, SCYA3L, SCYA3L1..." fgcolor="#000000" bgcolor="#BFFFBF"
             type="rectangle" x="966" y="341" width="46" height="17"/>
    </entry>
    <entry id="181" name="path:hsa04670" type="map"
        link="https://www.kegg.jp/dbget-bin/www_bget?hsa04670">
        <graphics name="Leukocyte transendothelial migration" fgcolor="#000000" bgcolor="#FFFFFF"
             type="roundrectangle" x="1117" y="350" width="118" height="25"/>
    </entry>
    <entry id="184" name="hsa:356" type="gene"
        link="https://www.kegg.jp/dbget-bin/www_bget?hsa:356">
        <graphics name="FASLG, ALPS1B, APT1LG1, APTL, CD178, CD95-L, CD95L, FASL, TNFSF6, TNLG1A" fgcolor="#000000" bgcolor="#BFFFBF"
             type="rectangle" x="233" y="1141" width="46" height="17"/>
    </entry>
    <entry id="185" name="ko:K10784 ko:K10785" type="ortholog"
        link="https://www.kegg.jp/dbget-bin/www_bget?K10784+K10785">
        <graphics name="K10784..." fgcolor="#000000" bgcolor="#FFFFFF"
             type="rectangle" x="291" y="1094" width="46" height="17"/>
    </entry>
    <entry id="186" name="hsa:355" type="gene"
        link="https://www.kegg.jp/dbget-bin/www_bget?hsa:355">
        <graphics name="FAS, ALPS1A, APO-1, APT1, CD95, FAS1, FASTM, TNFRSF6" fgcolor="#000000" bgcolor="#BFFFBF"
             type="rectangle" x="291" y="1141" width="46" height="17"/>
    </entry>
    <entry id="187" name="hsa:915 hsa:916 hsa:917 hsa:919" type="gene"
        link="https://www.kegg.jp/dbget-bin/www_bget?hsa:915+hsa:916+hsa:917+hsa:919">
        <graphics name="CD3D, CD3-DELTA, IMD19, T3D..." fgcolor="#000000" bgcolor="#BFFFBF"
             type="rectangle" x="291" y="1111" width="46" height="17"/>
    </entry>
    <entry id="188" name="hsa:841" type="gene"
        link="https://www.kegg.jp/dbget-bin/www_bget?hsa:841">
        <graphics name="CASP8, ALPS2B, CAP4, Casp-8, FLICE, MACH, MCH5" fgcolor="#000000" bgcolor="#BFFFBF"
             type="rectangle" x="478" y="1122" width="46" height="17"/>
    </entry>
    <entry id="203" name="ko:K13729" type="ortholog"
        link="https://www.kegg.jp/dbget-bin/www_bget?K13729">
        <graphics name="K13729" fgcolor="#000000" bgcolor="#FFFFFF"
             type="rectangle" x="233" y="322" width="46" height="17"/>
    </entry>
    <entry id="209" name="hsa:6352" type="gene"
        link="https://www.kegg.jp/dbget-bin/www_bget?hsa:6352">
        <graphics name="CCL5, D17S136E, RANTES, SCYA5, SIS-delta, SISd, TCP228, eoCP" fgcolor="#000000" bgcolor="#BFFFBF"
             type="rectangle" x="966" y="216" width="46" height="17"/>
    </entry>
    <entry id="211" name="hsa:4792" type="gene"
        link="https://www.kegg.jp/dbget-bin/www_bget?hsa:4792">
        <graphics name="NFKBIA, EDAID2, IKBA, MAD-3, NFKBI" fgcolor="#000000" bgcolor="#BFFFBF"
             type="rectangle" x="738" y="1122" width="46" height="17"/>
    </entry>
    <entry id="212" name="hsa:4790 hsa:5970" type="gene"
        link="https://www.kegg.jp/dbget-bin/www_bget?hsa:4790+hsa:5970">
        <graphics name="NFKB1, CVID12, EBP-1, KBF1, NF-kB, NF-kB1, NF-kappa-B1, NF-kappaB, NF-kappabeta, NFKB-p105, NFKB-p50, NFkappaB..." fgcolor="#000000" bgcolor="#BFFFBF"
             type="rectangle" x="738" y="1159" width="46" height="17"/>
    </entry>
    <entry id="217" name="hsa:3558" type="gene"
        link="https://www.kegg.jp/dbget-bin/www_bget?hsa:3558">
        <graphics name="IL2, IL-2, TCGF, lymphokine" fgcolor="#000000" bgcolor="#BFFFBF"
             type="rectangle" x="965" y="1160" width="46" height="17"/>
    </entry>
    <entry id="221" name="hsa:10333" type="gene"
        link="https://www.kegg.jp/dbget-bin/www_bget?hsa:10333">
        <graphics name="TLR6, CD286" fgcolor="#000000" bgcolor="#BFFFBF"
             type="rectangle" x="291" y="319" width="46" height="17"/>
    </entry>
    <entry id="224" name="path:hsa05142" type="map"
        link="https://www.kegg.jp/dbget-bin/www_bget?hsa05142">
        <graphics name="TITLE:Chagas disease" fgcolor="#000000" bgcolor="#FFFFFF"
             type="roundrectangle" x="116" y="58" width="151" height="25"/>
    </entry>
    <entry id="225" name="hsa:3827" type="gene"
        link="https://www.kegg.jp/dbget-bin/www_bget?hsa:3827">
        <graphics name="KNG1, BDK, BK, HMWK, KNG" fgcolor="#000000" bgcolor="#BFFFBF"
             type="rectangle" x="227" y="590" width="46" height="17"/>
    </entry>
    <entry id="226" name="hsa:1636" type="gene"
        link="https://www.kegg.jp/dbget-bin/www_bget?hsa:1636">
        <graphics name="ACE, ACE1, CD143, DCP, DCP1" fgcolor="#000000" bgcolor="#BFFFBF"
             type="rectangle" x="161" y="617" width="46" height="17"/>
    </entry>
    <entry id="227" name="undefined" type="group">
        <graphics fgcolor="#000000" bgcolor="#FFFFFF"
             type="rectangle" x="291" y="310" width="46" height="34"/>
        <component id="221"/>
        <component id="24"/>
    </entry>
    <entry id="228" name="undefined" type="group">
        <graphics fgcolor="#000000" bgcolor="#FFFFFF"
             type="rectangle" x="290" y="788" width="46" height="33"/>
        <component id="90"/>
        <component id="91"/>
    </entry>
    <relation entry1="25" entry2="46" type="PPrel">
        <subtype name="activation" value="--&gt;"/>
        <subtype name="indirect effect" value="..&gt;"/>
    </relation>
    <relation entry1="227" entry2="36" type="PPrel">
        <subtype name="activation" value="--&gt;"/>
    </relation>
    <relation entry1="35" entry2="36" type="PPrel">
        <subtype name="activation" value="--&gt;"/>
    </relation>
    <relation entry1="36" entry2="37" type="PPrel">
        <subtype name="activation" value="--&gt;"/>
    </relation>
    <relation entry1="37" entry2="38" type="PPrel">
        <subtype name="activation" value="--&gt;"/>
    </relation>
    <relation entry1="38" entry2="39" type="PPrel">
        <subtype name="activation" value="--&gt;"/>
        <subtype name="indirect effect" value="..&gt;"/>
    </relation>
    <relation entry1="38" entry2="74" type="PPrel">
        <subtype name="activation" value="--&gt;"/>
        <subtype name="indirect effect" value="..&gt;"/>
    </relation>
    <relation entry1="38" entry2="42" type="PPrel">
        <subtype name="activation" value="--&gt;"/>
        <subtype name="phosphorylation" value="+p"/>
        <subtype name="indirect effect" value="..&gt;"/>
    </relation>
    <relation entry1="38" entry2="41" type="PPrel">
        <subtype name="activation" value="--&gt;"/>
        <subtype name="phosphorylation" value="+p"/>
        <subtype name="indirect effect" value="..&gt;"/>
    </relation>
    <relation entry1="39" entry2="40" type="PPrel">
        <subtype name="activation" value="--&gt;"/>
        <subtype name="phosphorylation" value="+p"/>
    </relation>
    <relation entry1="74" entry2="71" type="PPrel">
        <subtype name="activation" value="--&gt;"/>
        <subtype name="phosphorylation" value="+p"/>
    </relation>
    <relation entry1="71" entry2="73" type="PPrel">
        <subtype name="dissociation" value="-+-"/>
    </relation>
    <relation entry1="40" entry2="43" type="PPrel">
        <subtype name="activation" value="--&gt;"/>
        <subtype name="phosphorylation" value="+p"/>
    </relation>
    <relation entry1="42" entry2="43" type="PPrel">
        <subtype name="activation" value="--&gt;"/>
    </relation>
    <relation entry1="41" entry2="43" type="PPrel">
        <subtype name="activation" value="--&gt;"/>
    </relation>
    <relation entry1="41" entry2="136" type="PPrel">
        <subtype name="activation" value="--&gt;"/>
        <subtype name="indirect effect" value="..&gt;"/>
    </relation>
    <relation entry1="73" entry2="136" type="PPrel">
        <subtype name="activation" value="--&gt;"/>
    </relation>
    <relation entry1="136" entry2="37" type="PPrel">
        <subtype name="inhibition" value="--|"/>
        <subtype name="dephosphorylation" value="-p"/>
    </relation>
    <relation entry1="36" entry2="82" type="PPrel">
        <subtype name="activation" value="--&gt;"/>
        <subtype name="indirect effect" value="..&gt;"/>
    </relation>
    <relation entry1="26" entry2="81" type="PPrel">
        <subtype name="activation" value="--&gt;"/>
    </relation>
    <relation entry1="78" entry2="86" type="PPrel">
        <subtype name="activation" value="--&gt;"/>
    </relation>
    <relation entry1="81" entry2="82" type="PPrel">
        <subtype name="activation" value="--&gt;"/>
        <subtype name="indirect effect" value="..&gt;"/>
    </relation>
    <relation entry1="86" entry2="82" type="PPrel">
        <subtype name="activation" value="--&gt;"/>
        <subtype name="indirect effect" value="..&gt;"/>
    </relation>
    <relation entry1="28" entry2="30" type="PPrel">
        <subtype name="inhibition" value="--|"/>
    </relation>
    <relation entry1="134" entry2="82" type="PPrel">
        <subtype name="inhibition" value="--|"/>
        <subtype name="indirect effect" value="..&gt;"/>
    </relation>
    <relation entry1="135" entry2="82" type="PPrel">
        <subtype name="inhibition" value="--|"/>
        <subtype name="indirect effect" value="..&gt;"/>
    </relation>
    <relation entry1="103" entry2="104" type="PPrel">
        <subtype name="activation" value="--&gt;"/>
    </relation>
    <relation entry1="104" entry2="105" type="PPrel">
        <subtype name="activation" value="--&gt;"/>
        <subtype name="indirect effect" value="..&gt;"/>
    </relation>
    <relation entry1="102" entry2="105" type="PPrel">
        <subtype name="activation" value="--&gt;"/>
        <subtype name="indirect effect" value="..&gt;"/>
    </relation>
    <relation entry1="117" entry2="118" type="PPrel">
        <subtype name="activation" value="--&gt;"/>
        <subtype name="indirect effect" value="..&gt;"/>
    </relation>
    <relation entry1="125" entry2="126" type="PPrel">
        <subtype name="compound" value="127"/>
        <subtype name="activation" value="--&gt;"/>
    </relation>
    <relation entry1="228" entry2="92" type="PPrel">
        <subtype name="activation" value="--&gt;"/>
        <subtype name="phosphorylation" value="+p"/>
    </relation>
    <relation entry1="150" entry2="152" type="PPrel">
        <subtype name="activation" value="--&gt;"/>
    </relation>
    <relation entry1="151" entry2="153" type="PPrel">
        <subtype name="activation" value="--&gt;"/>
    </relation>
    <relation entry1="152" entry2="154" type="PPrel">
        <subtype name="activation" value="--&gt;"/>
    </relation>
    <relation entry1="153" entry2="154" type="PPrel">
        <subtype name="activation" value="--&gt;"/>
        <subtype name="indirect effect" value="..&gt;"/>
    </relation>
    <relation entry1="154" entry2="155" type="PPrel">
        <subtype name="activation" value="--&gt;"/>
    </relation>
    <relation entry1="154" entry2="156" type="PPrel">
        <subtype name="binding/association" value="---"/>
    </relation>
    <relation entry1="156" entry2="155" type="PPrel">
        <subtype name="inhibition" value="--|"/>
    </relation>
    <relation entry1="166" entry2="167" type="PPrel">
        <subtype name="activation" value="--&gt;"/>
    </relation>
    <relation entry1="187" entry2="188" type="PPrel">
        <subtype name="activation" value="--&gt;"/>
        <subtype name="indirect effect" value="..&gt;"/>
    </relation>
    <relation entry1="211" entry2="212" type="PPrel">
        <subtype name="dissociation" value="-+-"/>
    </relation>
    <relation entry1="184" entry2="186" type="PPrel">
        <subtype name="activation" value="--&gt;"/>
    </relation>
    <relation entry1="186" entry2="188" type="PPrel">
        <subtype name="activation" value="--&gt;"/>
        <subtype name="indirect effect" value="..&gt;"/>
    </relation>
    <relation entry1="188" entry2="211" type="PPrel">
        <subtype name="activation" value="--&gt;"/>
        <subtype name="indirect effect" value="..&gt;"/>
    </relation>
    <relation entry1="46" entry2="47" type="GErel">
        <subtype name="expression" value="--&gt;"/>
        <subtype name="indirect effect" value="..&gt;"/>
    </relation>
    <relation entry1="46" entry2="209" type="GErel">
        <subtype name="expression" value="--&gt;"/>
        <subtype name="indirect effect" value="..&gt;"/>
    </relation>
    <relation entry1="43" entry2="47" type="GErel">
        <subtype name="expression" value="--&gt;"/>
    </relation>
    <relation entry1="43" entry2="209" type="GErel">
        <subtype name="expression" value="--&gt;"/>
    </relation>
    <relation entry1="43" entry2="174" type="GErel">
        <subtype name="expression" value="--&gt;"/>
    </relation>
    <relation entry1="43" entry2="44" type="GErel">
        <subtype name="expression" value="--&gt;"/>
    </relation>
    <relation entry1="43" entry2="45" type="GErel">
        <subtype name="expression" value="--&gt;"/>
    </relation>
    <relation entry1="43" entry2="178" type="GErel">
        <subtype name="expression" value="--&gt;"/>
    </relation>
    <relation entry1="43" entry2="177" type="GErel">
        <subtype name="expression" value="--&gt;"/>
    </relation>
    <relation entry1="43" entry2="179" type="GErel">
        <subtype name="expression" value="--&gt;"/>
    </relation>
    <relation entry1="73" entry2="79" type="GErel">
        <subtype name="expression" value="--&gt;"/>
    </relation>
    <relation entry1="212" entry2="217" type="GErel">
        <subtype name="expression" value="--&gt;"/>
    </relation>
    <relation entry1="92" entry2="93" type="GErel">
        <subtype name="expression" value="--&gt;"/>
    </relation>
    <relation entry1="46" entry2="174" type="GErel">
        <subtype name="expression" value="--&gt;"/>
        <subtype name="indirect effect" value="..&gt;"/>
    </relation>
    <relation entry1="225" entry2="103" type="PPrel">
        <subtype name="activation" value="--&gt;"/>
    </relation>
    <relation entry1="226" entry2="225" type="PPrel">
        <subtype name="inhibition" value="--|"/>
    </relation>
</pathway>
