# Supplementary material for: Mechanism of gene network in the treatment of intracerebral hemorrhage by natural plant drugs in Lutong granules
Source: PLoS One. 2022 Nov 28;17(11):e0274639. doi: 10.1371/journal.pone.0274639 (PMC9704616; doi:10.1371/journal.pone.0274639)
Supplement: S1 Data — (ZIP) [file pone.0274639.s001.zip › minimal data/GO+KEGG/R.KEGG/hsa05144.xml]

<?xml version="1.0"?>
<!DOCTYPE pathway SYSTEM "http://www.kegg.jp/kegg/xml/KGML_v0.7.2_.dtd">
<!-- Creation date: Jun 6, 2019 10:34:23 +0900 (GMT+9) -->
<pathway name="path:hsa05144" org="hsa" number="05144"
         title="Malaria"
         image="http://www.kegg.jp/kegg/pathway/hsa/hsa05144.png"
         link="http://www.kegg.jp/kegg-bin/show_pathway?hsa05144">
    <entry id="23" name="hsa:3383" type="gene"
        link="http://www.kegg.jp/dbget-bin/www_bget?hsa:3383">
        <graphics name="ICAM1, BB2, CD54, P3.58" fgcolor="#000000" bgcolor="#BFFFBF"
             type="rectangle" x="1423" y="913" width="46" height="17"/>
    </entry>
    <entry id="47" name="ko:K13850" type="ortholog"
        link="http://www.kegg.jp/dbget-bin/www_bget?K13850">
        <graphics name="K13850" fgcolor="#000000" bgcolor="#FFFFFF"
             type="rectangle" x="1205" y="709" width="46" height="17"/>
    </entry>
    <entry id="48" name="ko:K13833" type="ortholog"
        link="http://www.kegg.jp/dbget-bin/www_bget?K13833">
        <graphics name="K13833" fgcolor="#000000" bgcolor="#FFFFFF"
             type="rectangle" x="250" y="281" width="46" height="17"/>
    </entry>
    <entry id="53" name="ko:K13834" type="ortholog"
        link="http://www.kegg.jp/dbget-bin/www_bget?K13834">
        <graphics name="K13834" fgcolor="#000000" bgcolor="#FFFFFF"
             type="rectangle" x="250" y="300" width="46" height="17"/>
    </entry>
    <entry id="54" name="ko:K13835" type="ortholog"
        link="http://www.kegg.jp/dbget-bin/www_bget?K13835">
        <graphics name="K13835" fgcolor="#000000" bgcolor="#FFFFFF"
             type="rectangle" x="250" y="319" width="46" height="17"/>
    </entry>
    <entry id="57" name="ko:K13836" type="ortholog"
        link="http://www.kegg.jp/dbget-bin/www_bget?K13836">
        <graphics name="K13836" fgcolor="#000000" bgcolor="#FFFFFF"
             type="rectangle" x="442" y="376" width="46" height="17"/>
    </entry>
    <entry id="58" name="ko:K13837" type="ortholog"
        link="http://www.kegg.jp/dbget-bin/www_bget?K13837">
        <graphics name="K13837" fgcolor="#000000" bgcolor="#FFFFFF"
             type="rectangle" x="442" y="395" width="46" height="17"/>
    </entry>
    <entry id="59" name="hsa:3082" type="gene"
        link="http://www.kegg.jp/dbget-bin/www_bget?hsa:3082">
        <graphics name="HGF, DFNB39, F-TCF, HGFB, HPTA, SF" fgcolor="#000000" bgcolor="#BFFFBF"
             type="rectangle" x="479" y="442" width="46" height="17"/>
    </entry>
    <entry id="60" name="hsa:6382 hsa:6383" type="gene"
        link="http://www.kegg.jp/dbget-bin/www_bget?hsa:6382+hsa:6383">
        <graphics name="SDC1, CD138, SDC, SYND1, syndecan..." fgcolor="#000000" bgcolor="#BFFFBF"
             type="rectangle" x="540" y="376" width="46" height="17"/>
    </entry>
    <entry id="61" name="hsa:4035" type="gene"
        link="http://www.kegg.jp/dbget-bin/www_bget?hsa:4035">
        <graphics name="LRP1, A2MR, APOER, APR, CD91, IGFBP-3R, IGFBP3R, IGFBP3R1, KPA, LRP, LRP1A, TGFBR5" fgcolor="#000000" bgcolor="#BFFFBF"
             type="rectangle" x="540" y="395" width="46" height="17"/>
    </entry>
    <entry id="62" name="hsa:975" type="gene"
        link="http://www.kegg.jp/dbget-bin/www_bget?hsa:975">
        <graphics name="CD81, CVID6, S5.7, TAPA1, TSPAN28" fgcolor="#000000" bgcolor="#BFFFBF"
             type="rectangle" x="540" y="414" width="46" height="17"/>
    </entry>
    <entry id="63" name="hsa:4233" type="gene"
        link="http://www.kegg.jp/dbget-bin/www_bget?hsa:4233">
        <graphics name="MET, AUTS9, DFNB97, HGFR, RCCP2, c-Met" fgcolor="#000000" bgcolor="#BFFFBF"
             type="rectangle" x="540" y="433" width="46" height="17"/>
    </entry>
    <entry id="69" name="ko:K13838 ko:K13839 ko:K13840 ko:K13841 ko:K13842 ko:K13843 ko:K13844" type="ortholog"
        link="http://www.kegg.jp/dbget-bin/www_bget?K13838+K13839+K13840+K13841+K13842+K13843+K13844">
        <graphics name="K13838..." fgcolor="#000000" bgcolor="#FFFFFF"
             type="rectangle" x="598" y="613" width="46" height="17"/>
    </entry>
    <entry id="70" name="ko:K13845" type="ortholog"
        link="http://www.kegg.jp/dbget-bin/www_bget?K13845">
        <graphics name="K13845" fgcolor="#000000" bgcolor="#FFFFFF"
             type="rectangle" x="598" y="632" width="46" height="17"/>
    </entry>
    <entry id="71" name="ko:K13846" type="ortholog"
        link="http://www.kegg.jp/dbget-bin/www_bget?K13846">
        <graphics name="K13846" fgcolor="#000000" bgcolor="#FFFFFF"
             type="rectangle" x="598" y="651" width="46" height="17"/>
    </entry>
    <entry id="72" name="ko:K13847" type="ortholog"
        link="http://www.kegg.jp/dbget-bin/www_bget?K13847">
        <graphics name="K13847" fgcolor="#000000" bgcolor="#FFFFFF"
             type="rectangle" x="598" y="670" width="46" height="17"/>
    </entry>
    <entry id="73" name="ko:K13848" type="ortholog"
        link="http://www.kegg.jp/dbget-bin/www_bget?K13848">
        <graphics name="K13848" fgcolor="#000000" bgcolor="#FFFFFF"
             type="rectangle" x="598" y="689" width="46" height="17"/>
    </entry>
    <entry id="74" name="ko:K13849" type="ortholog"
        link="http://www.kegg.jp/dbget-bin/www_bget?K13849">
        <graphics name="K13849" fgcolor="#000000" bgcolor="#FFFFFF"
             type="rectangle" x="598" y="708" width="46" height="17"/>
    </entry>
    <entry id="75" name="hsa:2532" type="gene"
        link="http://www.kegg.jp/dbget-bin/www_bget?hsa:2532">
        <graphics name="ACKR1, CCBP1, CD234, DARC, DARC/ACKR1, Dfy, FY, GPD, GpFy, WBCQ1" fgcolor="#000000" bgcolor="#BFFFBF"
             type="rectangle" x="721" y="651" width="46" height="17"/>
    </entry>
    <entry id="76" name="hsa:2993 hsa:2994" type="gene"
        link="http://www.kegg.jp/dbget-bin/www_bget?hsa:2993+hsa:2994">
        <graphics name="GYPA, CD235a, GPA, GPErik, GPSAT, HGpMiV, HGpMiXI, HGpSta(C), MN, MNS, PAS-2..." fgcolor="#000000" bgcolor="#BFFFBF"
             type="rectangle" x="721" y="670" width="46" height="17"/>
    </entry>
    <entry id="77" name="hsa:2995" type="gene"
        link="http://www.kegg.jp/dbget-bin/www_bget?hsa:2995">
        <graphics name="GYPC, CD236, CD236R, GE, GE:GPC:GPD:GYPD, GPC, GPD, GYPD, PAS-2, PAS-2'" fgcolor="#000000" bgcolor="#BFFFBF"
             type="rectangle" x="721" y="689" width="46" height="17"/>
    </entry>
    <entry id="89" name="hsa:7412" type="gene"
        link="http://www.kegg.jp/dbget-bin/www_bget?hsa:7412">
        <graphics name="VCAM1, CD106, INCAM-100" fgcolor="#000000" bgcolor="#BFFFBF"
             type="rectangle" x="1423" y="724" width="46" height="17"/>
    </entry>
    <entry id="90" name="hsa:948" type="gene"
        link="http://www.kegg.jp/dbget-bin/www_bget?hsa:948">
        <graphics name="CD36, BDPLT10, CHDS7, FAT, GP3B, GP4, GPIV, PASIV, SCARB3" fgcolor="#000000" bgcolor="#BFFFBF"
             type="rectangle" x="1230" y="933" width="46" height="17"/>
    </entry>
    <entry id="91" name="hsa:5175" type="gene"
        link="http://www.kegg.jp/dbget-bin/www_bget?hsa:5175">
        <graphics name="PECAM1, CD31, CD31/EndoCAM, GPIIA', PECA1, PECAM-1, endoCAM" fgcolor="#000000" bgcolor="#BFFFBF"
             type="rectangle" x="1423" y="665" width="46" height="17"/>
    </entry>
    <entry id="99" name="hsa:3039 hsa:3040 hsa:3043" type="gene"
        link="http://www.kegg.jp/dbget-bin/www_bget?hsa:3039+hsa:3040+hsa:3043">
        <graphics name="HBA1, ECYT7, HBA-T3, HBH, METHBA..." fgcolor="#000000" bgcolor="#BFFFBF"
             type="rectangle" x="825" y="262" width="46" height="17"/>
    </entry>
    <entry id="106" name="hsa:54106" type="gene"
        link="http://www.kegg.jp/dbget-bin/www_bget?hsa:54106">
        <graphics name="TLR9, CD289" fgcolor="#000000" bgcolor="#BFFFBF"
             type="rectangle" x="956" y="262" width="46" height="17"/>
    </entry>
    <entry id="107" name="hsa:7097 hsa:7099" type="gene"
        link="http://www.kegg.jp/dbget-bin/www_bget?hsa:7097+hsa:7099">
        <graphics name="TLR2, CD282, TIL4..." fgcolor="#000000" bgcolor="#BFFFBF"
             type="rectangle" x="956" y="294" width="46" height="17"/>
    </entry>
    <entry id="108" name="hsa:4615" type="gene"
        link="http://www.kegg.jp/dbget-bin/www_bget?hsa:4615">
        <graphics name="MYD88, MYD88D" fgcolor="#000000" bgcolor="#BFFFBF"
             type="rectangle" x="1013" y="278" width="46" height="17"/>
    </entry>
    <entry id="109" name="hsa:3586" type="gene"
        link="http://www.kegg.jp/dbget-bin/www_bget?hsa:3586">
        <graphics name="IL10, CSIF, GVHDS, IL-10, IL10A, TGIF" fgcolor="#000000" bgcolor="#BFFFBF"
             type="rectangle" x="1189" y="217" width="46" height="17"/>
    </entry>
    <entry id="110" name="hsa:3458" type="gene"
        link="http://www.kegg.jp/dbget-bin/www_bget?hsa:3458">
        <graphics name="IFNG, IFG, IFI" fgcolor="#000000" bgcolor="#BFFFBF"
             type="rectangle" x="1189" y="416" width="46" height="17"/>
    </entry>
    <entry id="111" name="hsa:3569" type="gene"
        link="http://www.kegg.jp/dbget-bin/www_bget?hsa:3569">
        <graphics name="IL6, BSF-2, BSF2, CDF, HGF, HSF, IFN-beta-2, IFNB2, IL-6" fgcolor="#000000" bgcolor="#BFFFBF"
             type="rectangle" x="1189" y="297" width="46" height="17"/>
    </entry>
    <entry id="112" name="hsa:6347" type="gene"
        link="http://www.kegg.jp/dbget-bin/www_bget?hsa:6347">
        <graphics name="CCL2, GDCF-2, HC11, HSMCR30, MCAF, MCP-1, MCP1, SCYA2, SMC-CF" fgcolor="#000000" bgcolor="#BFFFBF"
             type="rectangle" x="1189" y="316" width="46" height="17"/>
    </entry>
    <entry id="113" name="hsa:7124" type="gene"
        link="http://www.kegg.jp/dbget-bin/www_bget?hsa:7124">
        <graphics name="TNF, DIF, TNF-alpha, TNFA, TNFSF2, TNLG1F" fgcolor="#000000" bgcolor="#BFFFBF"
             type="rectangle" x="1189" y="385" width="46" height="17"/>
    </entry>
    <entry id="114" name="hsa:3592" type="gene"
        link="http://www.kegg.jp/dbget-bin/www_bget?hsa:3592">
        <graphics name="IL12A, CLMF, IL-12A, NFSK, NKSF1, P35" fgcolor="#000000" bgcolor="#BFFFBF"
             type="rectangle" x="1031" y="349" width="46" height="17"/>
    </entry>
    <entry id="115" name="hsa:3606" type="gene"
        link="http://www.kegg.jp/dbget-bin/www_bget?hsa:3606">
        <graphics name="IL18, IGIF, IL-18, IL-1g, IL1F4" fgcolor="#000000" bgcolor="#BFFFBF"
             type="rectangle" x="1031" y="368" width="46" height="17"/>
    </entry>
    <entry id="125" name="cpd:C00533" type="compound"
        link="http://www.kegg.jp/dbget-bin/www_bget?C00533">
        <graphics name="C00533" fgcolor="#000000" bgcolor="#FFFFFF"
             type="circle" x="1542" y="539" width="8" height="8"/>
    </entry>
    <entry id="129" name="ko:K13850" type="ortholog"
        link="http://www.kegg.jp/dbget-bin/www_bget?K13850">
        <graphics name="K13850" fgcolor="#000000" bgcolor="#FFFFFF"
             type="rectangle" x="825" y="334" width="46" height="17"/>
    </entry>
    <entry id="130" name="ko:K13851" type="ortholog"
        link="http://www.kegg.jp/dbget-bin/www_bget?K13851">
        <graphics name="K13851" fgcolor="#000000" bgcolor="#FFFFFF"
             type="rectangle" x="825" y="353" width="46" height="17"/>
    </entry>
    <entry id="131" name="ko:K13852" type="ortholog"
        link="http://www.kegg.jp/dbget-bin/www_bget?K13852">
        <graphics name="K13852" fgcolor="#000000" bgcolor="#FFFFFF"
             type="rectangle" x="825" y="372" width="46" height="17"/>
    </entry>
    <entry id="132" name="hsa:1378 hsa:1379" type="gene"
        link="http://www.kegg.jp/dbget-bin/www_bget?hsa:1378+hsa:1379">
        <graphics name="CR1, C3BR, C4BR, CD35, KN..." fgcolor="#000000" bgcolor="#BFFFBF"
             type="rectangle" x="1073" y="874" width="46" height="17"/>
    </entry>
    <entry id="133" name="cpd:C00634" type="compound"
        link="http://www.kegg.jp/dbget-bin/www_bget?C00634">
        <graphics name="C00634" fgcolor="#000000" bgcolor="#FFFFFF"
             type="circle" x="1437" y="810" width="8" height="8"/>
    </entry>
    <entry id="134" name="hsa:948" type="gene"
        link="http://www.kegg.jp/dbget-bin/www_bget?hsa:948">
        <graphics name="CD36, BDPLT10, CHDS7, FAT, GP3B, GP4, GPIV, PASIV, SCARB3" fgcolor="#000000" bgcolor="#BFFFBF"
             type="rectangle" x="1073" y="854" width="46" height="17"/>
    </entry>
    <entry id="135" name="hsa:948" type="gene"
        link="http://www.kegg.jp/dbget-bin/www_bget?hsa:948">
        <graphics name="CD36, BDPLT10, CHDS7, FAT, GP3B, GP4, GPIV, PASIV, SCARB3" fgcolor="#000000" bgcolor="#BFFFBF"
             type="rectangle" x="1423" y="684" width="46" height="17"/>
    </entry>
    <entry id="139" name="hsa:3683 hsa:3689" type="gene"
        link="http://www.kegg.jp/dbget-bin/www_bget?hsa:3683+hsa:3689">
        <graphics name="ITGAL, CD11A, LFA-1, LFA1A..." fgcolor="#000000" bgcolor="#BFFFBF"
             type="rectangle" x="1307" y="942" width="46" height="17"/>
    </entry>
    <entry id="141" name="path:hsa04620" type="map"
        link="http://www.kegg.jp/dbget-bin/www_bget?hsa04620">
        <graphics name="Toll-like receptor signaling pathway" fgcolor="#000000" bgcolor="#FFFFFF"
             type="roundrectangle" x="952" y="206" width="97" height="34"/>
    </entry>
    <entry id="142" name="hsa:959" type="gene"
        link="http://www.kegg.jp/dbget-bin/www_bget?hsa:959">
        <graphics name="CD40LG, CD154, CD40L, HIGM1, IGM, IMD3, T-BAM, TNFSF5, TRAP, gp39, hCD40L" fgcolor="#000000" bgcolor="#BFFFBF"
             type="rectangle" x="1307" y="961" width="46" height="17"/>
    </entry>
    <entry id="143" name="hsa:958" type="gene"
        link="http://www.kegg.jp/dbget-bin/www_bget?hsa:958">
        <graphics name="CD40, Bp50, CDW40, TNFRSF5, p50" fgcolor="#000000" bgcolor="#BFFFBF"
             type="rectangle" x="1423" y="961" width="46" height="17"/>
    </entry>
    <entry id="144" name="hsa:3683 hsa:3689" type="gene"
        link="http://www.kegg.jp/dbget-bin/www_bget?hsa:3683+hsa:3689">
        <graphics name="ITGAL, CD11A, LFA-1, LFA1A..." fgcolor="#000000" bgcolor="#BFFFBF"
             type="rectangle" x="1307" y="1048" width="46" height="17"/>
    </entry>
    <entry id="147" name="path:hsa04610" type="map"
        link="http://www.kegg.jp/dbget-bin/www_bget?hsa04610">
        <graphics name="Complement and coagulation cascades" fgcolor="#000000" bgcolor="#FFFFFF"
             type="roundrectangle" x="1153" y="861" width="80" height="34"/>
    </entry>
    <entry id="154" name="hsa:1311 hsa:7057 hsa:7058 hsa:7059 hsa:7060" type="gene"
        link="http://www.kegg.jp/dbget-bin/www_bget?hsa:1311+hsa:7057+hsa:7058+hsa:7059+hsa:7060">
        <graphics name="COMP, EDM1, EPD1, MED, PSACH, THBS5, TSP5..." fgcolor="#000000" bgcolor="#BFFFBF"
             type="rectangle" x="1423" y="743" width="46" height="17"/>
    </entry>
    <entry id="155" name="hsa:6401" type="gene"
        link="http://www.kegg.jp/dbget-bin/www_bget?hsa:6401">
        <graphics name="SELE, CD62E, ELAM, ELAM1, ESEL, LECAM2" fgcolor="#000000" bgcolor="#BFFFBF"
             type="rectangle" x="1423" y="762" width="46" height="17"/>
    </entry>
    <entry id="158" name="ko:K13850" type="ortholog"
        link="http://www.kegg.jp/dbget-bin/www_bget?K13850">
        <graphics name="K13850" fgcolor="#000000" bgcolor="#FFFFFF"
             type="rectangle" x="1150" y="750" width="46" height="17"/>
    </entry>
    <entry id="162" name="gl:G10505" type="compound"
        link="http://www.kegg.jp/dbget-bin/www_bget?G10505">
        <graphics name="G10505" fgcolor="#000000" bgcolor="#FFFFFF"
             type="circle" x="1437" y="827" width="8" height="8"/>
    </entry>
    <entry id="174" name="hsa:7040 hsa:7042 hsa:7043" type="gene"
        link="http://www.kegg.jp/dbget-bin/www_bget?hsa:7040+hsa:7042+hsa:7043">
        <graphics name="TGFB1, CED, DPD1, IBDIMDE, LAP, TGF-beta1, TGFB, TGFbeta..." fgcolor="#000000" bgcolor="#BFFFBF"
             type="rectangle" x="1189" y="236" width="46" height="17"/>
    </entry>
    <entry id="175" name="hsa:3553" type="gene"
        link="http://www.kegg.jp/dbget-bin/www_bget?hsa:3553">
        <graphics name="IL1B, IL-1, IL1-BETA, IL1F2, IL1beta" fgcolor="#000000" bgcolor="#BFFFBF"
             type="rectangle" x="1189" y="365" width="46" height="17"/>
    </entry>
    <entry id="176" name="hsa:1440" type="gene"
        link="http://www.kegg.jp/dbget-bin/www_bget?hsa:1440">
        <graphics name="CSF3, C17orf33, CSF3OS, GCSF, G-CSF" fgcolor="#000000" bgcolor="#BFFFBF"
             type="rectangle" x="1189" y="335" width="46" height="17"/>
    </entry>
    <entry id="177" name="hsa:3576" type="gene"
        link="http://www.kegg.jp/dbget-bin/www_bget?hsa:3576">
        <graphics name="CXCL8, GCP-1, GCP1, IL8, LECT, LUCT, LYNAP, MDNCF, MONAP, NAF, NAP-1, NAP1" fgcolor="#000000" bgcolor="#BFFFBF"
             type="rectangle" x="1189" y="278" width="46" height="17"/>
    </entry>
    <entry id="182" name="hsa:100528032 hsa:22914 hsa:3820" type="gene"
        link="http://www.kegg.jp/dbget-bin/www_bget?hsa:100528032+hsa:22914+hsa:3820">
        <graphics name="KLRC4-KLRK1..." fgcolor="#000000" bgcolor="#BFFFBF"
             type="rectangle" x="1016" y="441" width="46" height="17"/>
    </entry>
    <entry id="183" name="ko:K10784 ko:K10785" type="ortholog"
        link="http://www.kegg.jp/dbget-bin/www_bget?K10784+K10785">
        <graphics name="K10784..." fgcolor="#000000" bgcolor="#FFFFFF"
             type="rectangle" x="1016" y="588" width="46" height="17"/>
    </entry>
    <entry id="184" name="hsa:100528032 hsa:22914 hsa:3820" type="gene"
        link="http://www.kegg.jp/dbget-bin/www_bget?hsa:100528032+hsa:22914+hsa:3820">
        <graphics name="KLRC4-KLRK1..." fgcolor="#000000" bgcolor="#BFFFBF"
             type="rectangle" x="1016" y="568" width="46" height="17"/>
    </entry>
    <entry id="185" name="gl:G00054 gl:G00052" type="compound"
        link="http://www.kegg.jp/dbget-bin/www_bget?G00054+G00052">
        <graphics name="G00054..." fgcolor="#000000" bgcolor="#FFFFFF"
             type="circle" x="1066" y="832" width="8" height="8"/>
    </entry>
    <entry id="186" name="hsa:6403" type="gene"
        link="http://www.kegg.jp/dbget-bin/www_bget?hsa:6403">
        <graphics name="SELP, CD62, CD62P, GMP140, GRMP, LECAM3, PADGEM, PSEL" fgcolor="#000000" bgcolor="#BFFFBF"
             type="rectangle" x="1307" y="980" width="46" height="17"/>
    </entry>
    <entry id="187" name="path:hsa04210" type="map"
        link="http://www.kegg.jp/dbget-bin/www_bget?hsa04210">
        <graphics name="Apoptosis" fgcolor="#000000" bgcolor="#FFFFFF"
             type="roundrectangle" x="1536" y="900" width="80" height="25"/>
    </entry>
    <entry id="204" name="path:hsa04514" type="map"
        link="http://www.kegg.jp/dbget-bin/www_bget?hsa04514">
        <graphics name="Cell adhesion molecules (CAMs)" fgcolor="#000000" bgcolor="#FFFFFF"
             type="roundrectangle" x="1565" y="711" width="144" height="25"/>
    </entry>
    <entry id="209" name="path:hsa05144" type="map"
        link="http://www.kegg.jp/dbget-bin/www_bget?hsa05144">
        <graphics name="TITLE:Malaria" fgcolor="#000000" bgcolor="#FFFFFF"
             type="roundrectangle" x="86" y="58" width="92" height="25"/>
    </entry>
    <relation entry1="59" entry2="63" type="PPrel">
        <subtype name="activation" value="--&gt;"/>
    </relation>
    <relation entry1="106" entry2="108" type="PPrel">
        <subtype name="activation" value="--&gt;"/>
    </relation>
    <relation entry1="107" entry2="108" type="PPrel">
        <subtype name="activation" value="--&gt;"/>
    </relation>
    <relation entry1="139" entry2="23" type="PPrel">
        <subtype name="binding/association" value="---"/>
    </relation>
    <relation entry1="142" entry2="143" type="PPrel">
        <subtype name="binding/association" value="---"/>
    </relation>
    <relation entry1="144" entry2="23" type="PPrel">
        <subtype name="binding/association" value="---"/>
    </relation>
</pathway>
