# Supplementary material for: Mechanism of gene network in the treatment of intracerebral hemorrhage by natural plant drugs in Lutong granules
Source: PLoS One. 2022 Nov 28;17(11):e0274639. doi: 10.1371/journal.pone.0274639 (PMC9704616; doi:10.1371/journal.pone.0274639)
Supplement: S1 Data — (ZIP) [file pone.0274639.s001.zip › minimal data/GO+KEGG/R.KEGG/hsa05145.xml]

<?xml version="1.0"?>
<!DOCTYPE pathway SYSTEM "http://www.kegg.jp/kegg/xml/KGML_v0.7.2_.dtd">
<!-- Creation date: Jul 5, 2019 17:36:21 +0900 (GMT+9) -->
<pathway name="path:hsa05145" org="hsa" number="05145"
         title="Toxoplasmosis"
         image="http://www.kegg.jp/kegg/pathway/hsa/hsa05145.png"
         link="http://www.kegg.jp/kegg-bin/show_pathway?hsa05145">
    <entry id="6" name="hsa:4615" type="gene"
        link="http://www.kegg.jp/dbget-bin/www_bget?hsa:4615">
        <graphics name="MYD88, MYD88D" fgcolor="#000000" bgcolor="#BFFFBF"
             type="rectangle" x="402" y="332" width="46" height="17"/>
    </entry>
    <entry id="7" name="hsa:3654 hsa:51135" type="gene"
        link="http://www.kegg.jp/dbget-bin/www_bget?hsa:3654+hsa:51135">
        <graphics name="IRAK1, IRAK, pelle..." fgcolor="#000000" bgcolor="#BFFFBF"
             type="rectangle" x="479" y="332" width="46" height="17"/>
    </entry>
    <entry id="8" name="hsa:7189" type="gene"
        link="http://www.kegg.jp/dbget-bin/www_bget?hsa:7189">
        <graphics name="TRAF6, MGC:3310, RNF85" fgcolor="#000000" bgcolor="#BFFFBF"
             type="rectangle" x="556" y="332" width="46" height="17"/>
    </entry>
    <entry id="9" name="hsa:6885" type="gene"
        link="http://www.kegg.jp/dbget-bin/www_bget?hsa:6885">
        <graphics name="MAP3K7, CSCF, FMD2, MEKK7, TAK1, TGF1a" fgcolor="#000000" bgcolor="#BFFFBF"
             type="rectangle" x="633" y="332" width="46" height="17"/>
    </entry>
    <entry id="10" name="hsa:10454 hsa:23118" type="gene"
        link="http://www.kegg.jp/dbget-bin/www_bget?hsa:10454+hsa:23118">
        <graphics name="TAB1, 3'-Tab1, MAP3K7IP1..." fgcolor="#000000" bgcolor="#BFFFBF"
             type="rectangle" x="633" y="349" width="46" height="17"/>
    </entry>
    <entry id="11" name="hsa:1147 hsa:3551 hsa:8517" type="gene"
        link="http://www.kegg.jp/dbget-bin/www_bget?hsa:1147+hsa:3551+hsa:8517">
        <graphics name="CHUK, IKBKA, IKK-alpha, IKK1, IKKA, NFKBIKA, TCF16..." fgcolor="#000000" bgcolor="#BFFFBF"
             type="rectangle" x="839" y="332" width="46" height="17"/>
    </entry>
    <entry id="12" name="hsa:4792 hsa:4793" type="gene"
        link="http://www.kegg.jp/dbget-bin/www_bget?hsa:4792+hsa:4793">
        <graphics name="NFKBIA, EDAID2, IKBA, MAD-3, NFKBI..." fgcolor="#000000" bgcolor="#BFFFBF"
             type="rectangle" x="929" y="332" width="46" height="17"/>
    </entry>
    <entry id="13" name="hsa:4790 hsa:5970" type="gene"
        link="http://www.kegg.jp/dbget-bin/www_bget?hsa:4790+hsa:5970">
        <graphics name="NFKB1, CVID12, EBP-1, KBF1, NF-kB1, NF-kappa-B1, NF-kappaB, NFKB-p105, NFKB-p50, NFkappaB, p105, p50..." fgcolor="#000000" bgcolor="#BFFFBF"
             type="rectangle" x="929" y="372" width="46" height="17"/>
    </entry>
    <entry id="14" name="hsa:5594 hsa:5595" type="gene"
        link="http://www.kegg.jp/dbget-bin/www_bget?hsa:5594+hsa:5595">
        <graphics name="MAPK1, ERK, ERK-2, ERK2, ERT1, MAPK2, P42MAPK, PRKM1, PRKM2, p38, p40, p41, p41mapk, p42-MAPK..." fgcolor="#000000" bgcolor="#BFFFBF"
             type="rectangle" x="802" y="223" width="46" height="17"/>
    </entry>
    <entry id="15" name="hsa:5599 hsa:5601 hsa:5602" type="gene"
        link="http://www.kegg.jp/dbget-bin/www_bget?hsa:5599+hsa:5601+hsa:5602">
        <graphics name="MAPK8, JNK, JNK-46, JNK1, JNK1A2, JNK21B1/2, PRKM8, SAPK1, SAPK1c..." fgcolor="#000000" bgcolor="#BFFFBF"
             type="rectangle" x="802" y="255" width="46" height="17"/>
    </entry>
    <entry id="16" name="hsa:1432 hsa:5600 hsa:5603 hsa:6300" type="gene"
        link="http://www.kegg.jp/dbget-bin/www_bget?hsa:1432+hsa:5600+hsa:5603+hsa:6300">
        <graphics name="MAPK14, CSBP, CSBP1, CSBP2, CSPB1, EXIP, Mxi2, PRKM14, PRKM15, RK, SAPK2A, p38, p38ALPHA..." fgcolor="#000000" bgcolor="#BFFFBF"
             type="rectangle" x="802" y="287" width="46" height="17"/>
    </entry>
    <entry id="17" name="hsa:5606 hsa:5608" type="gene"
        link="http://www.kegg.jp/dbget-bin/www_bget?hsa:5606+hsa:5608">
        <graphics name="MAP2K3, MAPKK3, MEK3, MKK3, PRKMK3, SAPKK-2, SAPKK2..." fgcolor="#000000" bgcolor="#BFFFBF"
             type="rectangle" x="722" y="287" width="46" height="17"/>
    </entry>
    <entry id="19" name="hsa:2770 hsa:2771 hsa:2773 hsa:2775" type="gene"
        link="http://www.kegg.jp/dbget-bin/www_bget?hsa:2770+hsa:2771+hsa:2773+hsa:2775">
        <graphics name="GNAI1, Gi..." fgcolor="#000000" bgcolor="#BFFFBF"
             type="rectangle" x="398" y="767" width="46" height="17"/>
    </entry>
    <entry id="20" name="ko:K14149 ko:K14150" type="ortholog"
        link="http://www.kegg.jp/dbget-bin/www_bget?K14149+K14150">
        <graphics name="K14149..." fgcolor="#000000" bgcolor="#FFFFFF"
             type="rectangle" x="754" y="516" width="46" height="17"/>
    </entry>
    <entry id="39" name="hsa:3592 hsa:3593" type="gene"
        link="http://www.kegg.jp/dbget-bin/www_bget?hsa:3592+hsa:3593">
        <graphics name="IL12A, CLMF, IL-12A, NFSK, NKSF1, P35..." fgcolor="#000000" bgcolor="#BFFFBF"
             type="rectangle" x="1167" y="362" width="46" height="17"/>
    </entry>
    <entry id="40" name="hsa:7124" type="gene"
        link="http://www.kegg.jp/dbget-bin/www_bget?hsa:7124">
        <graphics name="TNF, DIF, TNF-alpha, TNFA, TNFSF2, TNLG1F" fgcolor="#000000" bgcolor="#BFFFBF"
             type="rectangle" x="1167" y="382" width="46" height="17"/>
    </entry>
    <entry id="41" name="hsa:596 hsa:598" type="gene"
        link="http://www.kegg.jp/dbget-bin/www_bget?hsa:596+hsa:598">
        <graphics name="BCL2, Bcl-2, PPP1R50..." fgcolor="#000000" bgcolor="#BFFFBF"
             type="rectangle" x="1167" y="460" width="46" height="17"/>
    </entry>
    <entry id="42" name="hsa:329 hsa:330 hsa:331 hsa:79444" type="gene"
        link="http://www.kegg.jp/dbget-bin/www_bget?hsa:329+hsa:330+hsa:331+hsa:79444">
        <graphics name="BIRC2, API1, HIAP2, Hiap-2, MIHB, RNF48, c-IAP1, cIAP1..." fgcolor="#000000" bgcolor="#BFFFBF"
             type="rectangle" x="1167" y="480" width="46" height="17"/>
    </entry>
    <entry id="43" name="hsa:4843" type="gene"
        link="http://www.kegg.jp/dbget-bin/www_bget?hsa:4843">
        <graphics name="NOS2, HEP-NOS, INOS, NOS, NOS2A" fgcolor="#000000" bgcolor="#BFFFBF"
             type="rectangle" x="1167" y="246" width="46" height="17"/>
    </entry>
    <entry id="45" name="hsa:3592 hsa:3593" type="gene"
        link="http://www.kegg.jp/dbget-bin/www_bget?hsa:3592+hsa:3593">
        <graphics name="IL12A, CLMF, IL-12A, NFSK, NKSF1, P35..." fgcolor="#000000" bgcolor="#BFFFBF"
             type="rectangle" x="1167" y="756" width="46" height="17"/>
    </entry>
    <entry id="47" name="hsa:3716 hsa:3717" type="gene"
        link="http://www.kegg.jp/dbget-bin/www_bget?hsa:3716+hsa:3717">
        <graphics name="JAK1, JAK1A, JAK1B, JTK3..." fgcolor="#000000" bgcolor="#BFFFBF"
             type="rectangle" x="365" y="178" width="46" height="17"/>
    </entry>
    <entry id="48" name="hsa:6772" type="gene"
        link="http://www.kegg.jp/dbget-bin/www_bget?hsa:6772">
        <graphics name="STAT1, CANDF7, IMD31A, IMD31B, IMD31C, ISGF-3, STAT91" fgcolor="#000000" bgcolor="#BFFFBF"
             type="rectangle" x="624" y="178" width="46" height="17"/>
    </entry>
    <entry id="49" name="hsa:4261" type="gene"
        link="http://www.kegg.jp/dbget-bin/www_bget?hsa:4261">
        <graphics name="CIITA, C2TA, CIITAIV, MHC2TA, NLRA" fgcolor="#000000" bgcolor="#BFFFBF"
             type="rectangle" x="802" y="136" width="46" height="17"/>
    </entry>
    <entry id="50" name="hsa:345611" type="gene"
        link="http://www.kegg.jp/dbget-bin/www_bget?hsa:345611">
        <graphics name="IRGM, IFI1, IRGM1, LRG-47, LRG47" fgcolor="#000000" bgcolor="#BFFFBF"
             type="rectangle" x="1167" y="180" width="46" height="17"/>
    </entry>
    <entry id="51" name="hsa:3108 hsa:3109 hsa:3111 hsa:3112 hsa:3113 hsa:3115 hsa:3117 hsa:3118 hsa:3119 hsa:3122 hsa:3123 hsa:3125 hsa:3126 hsa:3127" type="gene"
        link="http://www.kegg.jp/dbget-bin/www_bget?hsa:3108+hsa:3109+hsa:3111+hsa:3112+hsa:3113+hsa:3115+hsa:3117+hsa:3118+hsa:3119+hsa:3122+hsa:3123+hsa:3125+hsa:3126+hsa:3127">
        <graphics name="HLA-DMA, D6S222E, DMA, HLADM, RING6..." fgcolor="#000000" bgcolor="#BFFFBF"
             type="rectangle" x="1167" y="135" width="46" height="17"/>
    </entry>
    <entry id="52" name="hsa:240" type="gene"
        link="http://www.kegg.jp/dbget-bin/www_bget?hsa:240">
        <graphics name="ALOX5, 5-LO, 5-LOX, 5LPG, LOG5" fgcolor="#000000" bgcolor="#BFFFBF"
             type="rectangle" x="488" y="831" width="46" height="17"/>
    </entry>
    <entry id="60" name="hsa:8651" type="gene"
        link="http://www.kegg.jp/dbget-bin/www_bget?hsa:8651">
        <graphics name="SOCS1, CIS1, CISH1, JAB, SOCS-1, SSI-1, SSI1, TIP-3, TIP3" fgcolor="#000000" bgcolor="#BFFFBF"
             type="rectangle" x="417" y="226" width="46" height="17"/>
    </entry>
    <entry id="66" name="cpd:C06314" type="compound"
        link="http://www.kegg.jp/dbget-bin/www_bget?C06314">
        <graphics name="C06314" fgcolor="#000000" bgcolor="#FFFFFF"
             type="circle" x="589" y="830" width="8" height="8"/>
    </entry>
    <entry id="72" name="ko:K14148" type="ortholog"
        link="http://www.kegg.jp/dbget-bin/www_bget?K14148">
        <graphics name="K14148" fgcolor="#000000" bgcolor="#FFFFFF"
             type="rectangle" x="679" y="540" width="46" height="17"/>
    </entry>
    <entry id="74" name="hsa:54205" type="gene"
        link="http://www.kegg.jp/dbget-bin/www_bget?hsa:54205">
        <graphics name="CYCS, CYC, HCS, THC4" fgcolor="#000000" bgcolor="#BFFFBF"
             type="rectangle" x="647" y="631" width="46" height="17"/>
    </entry>
    <entry id="81" name="ko:K14151" type="ortholog"
        link="http://www.kegg.jp/dbget-bin/www_bget?K14151">
        <graphics name="K14151" fgcolor="#000000" bgcolor="#FFFFFF"
             type="rectangle" x="398" y="886" width="46" height="17"/>
    </entry>
    <entry id="82" name="hsa:6774" type="gene"
        link="http://www.kegg.jp/dbget-bin/www_bget?hsa:6774">
        <graphics name="STAT3, ADMIO, ADMIO1, APRF, HIES" fgcolor="#000000" bgcolor="#BFFFBF"
             type="rectangle" x="625" y="931" width="46" height="17"/>
    </entry>
    <entry id="85" name="hsa:842" type="gene"
        link="http://www.kegg.jp/dbget-bin/www_bget?hsa:842">
        <graphics name="CASP9, APAF-3, APAF3, ICE-LAP6, MCH6, PPP1R56" fgcolor="#000000" bgcolor="#BFFFBF"
             type="rectangle" x="730" y="631" width="46" height="17"/>
    </entry>
    <entry id="86" name="hsa:836" type="gene"
        link="http://www.kegg.jp/dbget-bin/www_bget?hsa:836">
        <graphics name="CASP3, CPP32, CPP32B, SCA-1" fgcolor="#000000" bgcolor="#BFFFBF"
             type="rectangle" x="813" y="631" width="46" height="17"/>
    </entry>
    <entry id="87" name="hsa:841" type="gene"
        link="http://www.kegg.jp/dbget-bin/www_bget?hsa:841">
        <graphics name="CASP8, ALPS2B, CAP4, Casp-8, FLICE, MACH, MCH5" fgcolor="#000000" bgcolor="#BFFFBF"
             type="rectangle" x="730" y="659" width="46" height="17"/>
    </entry>
    <entry id="90" name="hsa:2770 hsa:2771 hsa:2773 hsa:2775" type="gene"
        link="http://www.kegg.jp/dbget-bin/www_bget?hsa:2770+hsa:2771+hsa:2773+hsa:2775">
        <graphics name="GNAI1, Gi..." fgcolor="#000000" bgcolor="#BFFFBF"
             type="rectangle" x="398" y="702" width="46" height="17"/>
    </entry>
    <entry id="91" name="hsa:146850 hsa:23533 hsa:5294" type="gene"
        link="http://www.kegg.jp/dbget-bin/www_bget?hsa:146850+hsa:23533+hsa:5294">
        <graphics name="PIK3R6, C17orf38, HsT41028, p84_PIKAP, p87(PIKAP), p87PIKAP..." fgcolor="#000000" bgcolor="#BFFFBF"
             type="rectangle" x="478" y="702" width="46" height="17"/>
    </entry>
    <entry id="92" name="hsa:5170" type="gene"
        link="http://www.kegg.jp/dbget-bin/www_bget?hsa:5170">
        <graphics name="PDPK1, PDK1, PDPK2, PDPK2P, PRO0461" fgcolor="#000000" bgcolor="#BFFFBF"
             type="rectangle" x="582" y="702" width="46" height="17"/>
    </entry>
    <entry id="93" name="hsa:10000 hsa:207 hsa:208" type="gene"
        link="http://www.kegg.jp/dbget-bin/www_bget?hsa:10000+hsa:207+hsa:208">
        <graphics name="AKT3, MPPH, MPPH2, PKB-GAMMA, PKBG, PRKBG, RAC-PK-gamma, RAC-gamma, STK-2..." fgcolor="#000000" bgcolor="#BFFFBF"
             type="rectangle" x="662" y="702" width="46" height="17"/>
    </entry>
    <entry id="94" name="cpd:C05981" type="compound"
        link="http://www.kegg.jp/dbget-bin/www_bget?C05981">
        <graphics name="C05981" fgcolor="#000000" bgcolor="#FFFFFF"
             type="circle" x="530" y="702" width="8" height="8"/>
    </entry>
    <entry id="105" name="hsa:3655 hsa:3688" type="gene"
        link="http://www.kegg.jp/dbget-bin/www_bget?hsa:3655+hsa:3688">
        <graphics name="ITGA6, CD49f, ITGA6B, VLA-6..." fgcolor="#000000" bgcolor="#BFFFBF"
             type="rectangle" x="326" y="381" width="46" height="17"/>
    </entry>
    <entry id="109" name="cpd:C00076" type="compound"
        link="http://www.kegg.jp/dbget-bin/www_bget?C00076">
        <graphics name="C00076" fgcolor="#000000" bgcolor="#FFFFFF"
             type="circle" x="75" y="460" width="8" height="8"/>
    </entry>
    <entry id="110" name="ko:K13412" type="ortholog"
        link="http://www.kegg.jp/dbget-bin/www_bget?K13412">
        <graphics name="K13412" fgcolor="#000000" bgcolor="#FFFFFF"
             type="rectangle" x="134" y="451" width="46" height="17"/>
    </entry>
    <entry id="113" name="hsa:10319 hsa:22798 hsa:284217 hsa:3908 hsa:3909 hsa:3910 hsa:3911 hsa:3912 hsa:3913 hsa:3914 hsa:3915 hsa:3918" type="gene"
        link="http://www.kegg.jp/dbget-bin/www_bget?hsa:10319+hsa:22798+hsa:284217+hsa:3908+hsa:3909+hsa:3910+hsa:3911+hsa:3912+hsa:3913+hsa:3914+hsa:3915+hsa:3918">
        <graphics name="LAMC3, OCCM..." fgcolor="#000000" bgcolor="#BFFFBF"
             type="rectangle" x="188" y="414" width="46" height="17"/>
    </entry>
    <entry id="114" name="ko:K14144" type="ortholog"
        link="http://www.kegg.jp/dbget-bin/www_bget?K14144">
        <graphics name="K14144" fgcolor="#000000" bgcolor="#FFFFFF"
             type="rectangle" x="292" y="436" width="46" height="17"/>
    </entry>
    <entry id="115" name="ko:K14143" type="ortholog"
        link="http://www.kegg.jp/dbget-bin/www_bget?K14143">
        <graphics name="K14143" fgcolor="#000000" bgcolor="#FFFFFF"
             type="rectangle" x="240" y="427" width="46" height="17"/>
    </entry>
    <entry id="116" name="ko:K14142" type="ortholog"
        link="http://www.kegg.jp/dbget-bin/www_bget?K14142">
        <graphics name="K14142" fgcolor="#000000" bgcolor="#FFFFFF"
             type="rectangle" x="326" y="257" width="46" height="17"/>
    </entry>
    <entry id="117" name="ko:K14141" type="ortholog"
        link="http://www.kegg.jp/dbget-bin/www_bget?K14141">
        <graphics name="K14141" fgcolor="#000000" bgcolor="#FFFFFF"
             type="rectangle" x="263" y="257" width="46" height="17"/>
    </entry>
    <entry id="118" name="hsa:23643" type="gene"
        link="http://www.kegg.jp/dbget-bin/www_bget?hsa:23643">
        <graphics name="LY96, ESOP-1, MD-2, MD2, ly-96" fgcolor="#000000" bgcolor="#BFFFBF"
             type="rectangle" x="280" y="290" width="46" height="17"/>
    </entry>
    <entry id="119" name="hsa:7099" type="gene"
        link="http://www.kegg.jp/dbget-bin/www_bget?hsa:7099">
        <graphics name="TLR4, ARMD10, CD284, TLR-4, TOLL" fgcolor="#000000" bgcolor="#BFFFBF"
             type="rectangle" x="326" y="302" width="46" height="17"/>
    </entry>
    <entry id="120" name="hsa:3303 hsa:3304 hsa:3305 hsa:3306 hsa:3310 hsa:3312" type="gene"
        link="http://www.kegg.jp/dbget-bin/www_bget?hsa:3303+hsa:3304+hsa:3305+hsa:3306+hsa:3310+hsa:3312">
        <graphics name="HSPA1A, HEL-S-103, HSP70-1, HSP70-1A, HSP70-2, HSP70.1, HSP70.2, HSP70I, HSP72, HSPA1..." fgcolor="#000000" bgcolor="#BFFFBF"
             type="rectangle" x="264" y="351" width="46" height="17"/>
    </entry>
    <entry id="122" name="hsa:7097" type="gene"
        link="http://www.kegg.jp/dbget-bin/www_bget?hsa:7097">
        <graphics name="TLR2, CD282, TIL4" fgcolor="#000000" bgcolor="#BFFFBF"
             type="rectangle" x="326" y="332" width="46" height="17"/>
    </entry>
    <entry id="124" name="hsa:3458" type="gene"
        link="http://www.kegg.jp/dbget-bin/www_bget?hsa:3458">
        <graphics name="IFNG, IFG, IFI" fgcolor="#000000" bgcolor="#BFFFBF"
             type="rectangle" x="263" y="161" width="46" height="17"/>
    </entry>
    <entry id="125" name="hsa:3459 hsa:3460" type="gene"
        link="http://www.kegg.jp/dbget-bin/www_bget?hsa:3459+hsa:3460">
        <graphics name="IFNGR1, CD119, IFNGR, IMD27A, IMD27B..." fgcolor="#000000" bgcolor="#BFFFBF"
             type="rectangle" x="326" y="161" width="46" height="17"/>
    </entry>
    <entry id="127" name="hsa:1234" type="gene"
        link="http://www.kegg.jp/dbget-bin/www_bget?hsa:1234">
        <graphics name="CCR5, CC-CKR-5, CCCKR5, CCR-5, CD195, CKR-5, CKR5, CMKBR5, IDDM22" fgcolor="#000000" bgcolor="#BFFFBF"
             type="rectangle" x="326" y="767" width="46" height="17"/>
    </entry>
    <entry id="128" name="hsa:10105" type="gene"
        link="http://www.kegg.jp/dbget-bin/www_bget?hsa:10105">
        <graphics name="PPIF, CYP3, CyP-M, Cyp-D, CypD" fgcolor="#000000" bgcolor="#BFFFBF"
             type="rectangle" x="264" y="767" width="46" height="17"/>
    </entry>
    <entry id="129" name="hsa:959" type="gene"
        link="http://www.kegg.jp/dbget-bin/www_bget?hsa:959">
        <graphics name="CD40LG, CD154, CD40L, HIGM1, IGM, IMD3, T-BAM, TNFSF5, TRAP, gp39, hCD40L" fgcolor="#000000" bgcolor="#BFFFBF"
             type="rectangle" x="264" y="744" width="46" height="17"/>
    </entry>
    <entry id="130" name="hsa:958" type="gene"
        link="http://www.kegg.jp/dbget-bin/www_bget?hsa:958">
        <graphics name="CD40, Bp50, CDW40, TNFRSF5, p50" fgcolor="#000000" bgcolor="#BFFFBF"
             type="rectangle" x="326" y="744" width="46" height="17"/>
    </entry>
    <entry id="146" name="path:hsa04210" type="map"
        link="http://www.kegg.jp/dbget-bin/www_bget?hsa04210">
        <graphics name="Apoptosis" fgcolor="#000000" bgcolor="#FFFFFF"
             type="roundrectangle" x="897" y="632" width="92" height="25"/>
    </entry>
    <entry id="147" name="path:hsa04630" type="map"
        link="http://www.kegg.jp/dbget-bin/www_bget?hsa04630">
        <graphics name="JAK-STAT signaling pathway" fgcolor="#000000" bgcolor="#FFFFFF"
             type="roundrectangle" x="487" y="161" width="153" height="25"/>
    </entry>
    <entry id="148" name="path:hsa04010" type="map"
        link="http://www.kegg.jp/dbget-bin/www_bget?hsa04010">
        <graphics name="MAPK signaling pathway" fgcolor="#000000" bgcolor="#FFFFFF"
             type="roundrectangle" x="942" y="232" width="138" height="25"/>
    </entry>
    <entry id="149" name="path:hsa04620" type="map"
        link="http://www.kegg.jp/dbget-bin/www_bget?hsa04620">
        <graphics name="Toll-like receptor signaling pathway" fgcolor="#000000" bgcolor="#FFFFFF"
             type="roundrectangle" x="490" y="299" width="96" height="34"/>
    </entry>
    <entry id="156" name="ko:K23534" type="ortholog"
        link="http://www.kegg.jp/dbget-bin/www_bget?K23534">
        <graphics name="K23534" fgcolor="#000000" bgcolor="#FFFFFF"
             type="rectangle" x="1104" y="1052" width="46" height="17"/>
    </entry>
    <entry id="160" name="path:hsa00590" type="map"
        link="http://www.kegg.jp/dbget-bin/www_bget?hsa00590">
        <graphics name="Arachidonic acid metabolism" fgcolor="#000000" bgcolor="#FFFFFF"
             type="roundrectangle" x="503" y="856" width="154" height="25"/>
    </entry>
    <entry id="161" name="hsa:572" type="gene"
        link="http://www.kegg.jp/dbget-bin/www_bget?hsa:572">
        <graphics name="BAD, BBC2, BCL2L8" fgcolor="#000000" bgcolor="#BFFFBF"
             type="rectangle" x="763" y="702" width="46" height="17"/>
    </entry>
    <entry id="164" name="hsa:7124" type="gene"
        link="http://www.kegg.jp/dbget-bin/www_bget?hsa:7124">
        <graphics name="TNF, DIF, TNF-alpha, TNFA, TNFSF2, TNLG1F" fgcolor="#000000" bgcolor="#BFFFBF"
             type="rectangle" x="264" y="659" width="46" height="17"/>
    </entry>
    <entry id="165" name="hsa:7132" type="gene"
        link="http://www.kegg.jp/dbget-bin/www_bget?hsa:7132">
        <graphics name="TNFRSF1A, CD120a, FPF, TBP1, TNF-R, TNF-R-I, TNF-R55, TNFAR, TNFR1, TNFR55, TNFR60, p55, p55-R, p60" fgcolor="#000000" bgcolor="#BFFFBF"
             type="rectangle" x="326" y="659" width="46" height="17"/>
    </entry>
    <entry id="168" name="hsa:596 hsa:598" type="gene"
        link="http://www.kegg.jp/dbget-bin/www_bget?hsa:596+hsa:598">
        <graphics name="BCL2, Bcl-2, PPP1R50..." fgcolor="#000000" bgcolor="#BFFFBF"
             type="rectangle" x="699" y="595" width="46" height="17"/>
    </entry>
    <entry id="174" name="hsa:329 hsa:330 hsa:331 hsa:79444" type="gene"
        link="http://www.kegg.jp/dbget-bin/www_bget?hsa:329+hsa:330+hsa:331+hsa:79444">
        <graphics name="BIRC2, API1, HIAP2, Hiap-2, MIHB, RNF48, c-IAP1, cIAP1..." fgcolor="#000000" bgcolor="#BFFFBF"
             type="rectangle" x="771" y="595" width="46" height="17"/>
    </entry>
    <entry id="182" name="ko:K13845" type="ortholog"
        link="http://www.kegg.jp/dbget-bin/www_bget?K13845">
        <graphics name="K13845" fgcolor="#000000" bgcolor="#FFFFFF"
             type="rectangle" x="311" y="485" width="46" height="17"/>
    </entry>
    <entry id="184" name="ko:K14145 ko:K14146" type="ortholog"
        link="http://www.kegg.jp/dbget-bin/www_bget?K14145+K14146">
        <graphics name="K14145..." fgcolor="#000000" bgcolor="#FFFFFF"
             type="rectangle" x="311" y="502" width="46" height="17"/>
    </entry>
    <entry id="187" name="hsa:3949" type="gene"
        link="http://www.kegg.jp/dbget-bin/www_bget?hsa:3949">
        <graphics name="LDLR, FH, FHC, FHCL1, LDLCQ2" fgcolor="#000000" bgcolor="#BFFFBF"
             type="rectangle" x="326" y="565" width="46" height="17"/>
    </entry>
    <entry id="190" name="path:hsa04144" type="map"
        link="http://www.kegg.jp/dbget-bin/www_bget?hsa04144">
        <graphics name="Endocytosis" fgcolor="#000000" bgcolor="#FFFFFF"
             type="roundrectangle" x="404" y="601" width="74" height="25"/>
    </entry>
    <entry id="194" name="ko:K14147" type="ortholog"
        link="http://www.kegg.jp/dbget-bin/www_bget?K14147">
        <graphics name="K14147" fgcolor="#000000" bgcolor="#FFFFFF"
             type="rectangle" x="565" y="493" width="46" height="17"/>
    </entry>
    <entry id="197" name="hsa:3586" type="gene"
        link="http://www.kegg.jp/dbget-bin/www_bget?hsa:3586">
        <graphics name="IL10, CSIF, GVHDS, IL-10, IL10A, TGIF" fgcolor="#000000" bgcolor="#BFFFBF"
             type="rectangle" x="1167" y="1005" width="46" height="17"/>
    </entry>
    <entry id="198" name="hsa:7040 hsa:7042 hsa:7043" type="gene"
        link="http://www.kegg.jp/dbget-bin/www_bget?hsa:7040+hsa:7042+hsa:7043">
        <graphics name="TGFB1, CED, DPD1, IBDIMDE, LAP, TGFB, TGFbeta..." fgcolor="#000000" bgcolor="#BFFFBF"
             type="rectangle" x="1167" y="1026" width="46" height="17"/>
    </entry>
    <entry id="199" name="hsa:3587 hsa:3588" type="gene"
        link="http://www.kegg.jp/dbget-bin/www_bget?hsa:3587+hsa:3588">
        <graphics name="IL10RA, CD210, CD210a, CDW210A, HIL-10R, IL-10R1, IL10R..." fgcolor="#000000" bgcolor="#BFFFBF"
             type="rectangle" x="326" y="913" width="46" height="17"/>
    </entry>
    <entry id="200" name="hsa:3586" type="gene"
        link="http://www.kegg.jp/dbget-bin/www_bget?hsa:3586">
        <graphics name="IL10, CSIF, GVHDS, IL-10, IL10A, TGIF" fgcolor="#000000" bgcolor="#BFFFBF"
             type="rectangle" x="264" y="913" width="46" height="17"/>
    </entry>
    <entry id="207" name="hsa:3716 hsa:7297" type="gene"
        link="http://www.kegg.jp/dbget-bin/www_bget?hsa:3716+hsa:7297">
        <graphics name="JAK1, JAK1A, JAK1B, JTK3..." fgcolor="#000000" bgcolor="#BFFFBF"
             type="rectangle" x="365" y="930" width="46" height="17"/>
    </entry>
    <entry id="210" name="path:hsa04630" type="map"
        link="http://www.kegg.jp/dbget-bin/www_bget?hsa04630">
        <graphics name="JAK-STAT signaling pathway" fgcolor="#000000" bgcolor="#FFFFFF"
             type="roundrectangle" x="487" y="946" width="153" height="25"/>
    </entry>
    <entry id="211" name="path:hsa05145" type="map"
        link="http://www.kegg.jp/dbget-bin/www_bget?hsa05145">
        <graphics name="TITLE:Toxoplasmosis" fgcolor="#000000" bgcolor="#FFFFFF"
             type="roundrectangle" x="115" y="58" width="150" height="25"/>
    </entry>
    <entry id="217" name="ko:K14140" type="ortholog"
        link="http://www.kegg.jp/dbget-bin/www_bget?K14140">
        <graphics name="K14140" fgcolor="#000000" bgcolor="#FFFFFF"
             type="rectangle" x="1167" y="200" width="46" height="17"/>
    </entry>
    <entry id="218" name="undefined" type="group">
        <graphics fgcolor="#000000" bgcolor="#FFFFFF"
             type="rectangle" x="633" y="340" width="46" height="34"/>
        <component id="10"/>
        <component id="9"/>
    </entry>
    <relation entry1="124" entry2="125" type="PPrel">
        <subtype name="binding/association" value="---"/>
    </relation>
    <relation entry1="125" entry2="47" type="PPrel">
        <subtype name="binding/association" value="---"/>
    </relation>
    <relation entry1="47" entry2="48" type="PPrel">
        <subtype name="activation" value="--&gt;"/>
        <subtype name="phosphorylation" value="+p"/>
    </relation>
    <relation entry1="48" entry2="49" type="PPrel">
        <subtype name="activation" value="--&gt;"/>
    </relation>
    <relation entry1="60" entry2="47" type="PPrel">
        <subtype name="inhibition" value="--|"/>
        <subtype name="binding/association" value="---"/>
    </relation>
    <relation entry1="6" entry2="7" type="PPrel">
        <subtype name="activation" value="--&gt;"/>
    </relation>
    <relation entry1="7" entry2="8" type="PPrel">
        <subtype name="activation" value="--&gt;"/>
    </relation>
    <relation entry1="8" entry2="218" type="PPrel">
        <subtype name="activation" value="--&gt;"/>
    </relation>
    <relation entry1="9" entry2="17" type="PPrel">
        <subtype name="activation" value="--&gt;"/>
        <subtype name="phosphorylation" value="+p"/>
    </relation>
    <relation entry1="17" entry2="16" type="PPrel">
        <subtype name="activation" value="--&gt;"/>
        <subtype name="phosphorylation" value="+p"/>
    </relation>
    <relation entry1="9" entry2="15" type="PPrel">
        <subtype name="activation" value="--&gt;"/>
        <subtype name="phosphorylation" value="+p"/>
        <subtype name="indirect effect" value="..&gt;"/>
    </relation>
    <relation entry1="9" entry2="14" type="PPrel">
        <subtype name="activation" value="--&gt;"/>
        <subtype name="phosphorylation" value="+p"/>
        <subtype name="indirect effect" value="..&gt;"/>
    </relation>
    <relation entry1="9" entry2="11" type="PPrel">
        <subtype name="activation" value="--&gt;"/>
        <subtype name="phosphorylation" value="+p"/>
    </relation>
    <relation entry1="11" entry2="12" type="PPrel">
        <subtype name="activation" value="--&gt;"/>
        <subtype name="phosphorylation" value="+p"/>
    </relation>
    <relation entry1="12" entry2="13" type="PPrel">
        <subtype name="dissociation" value="-+-"/>
    </relation>
    <relation entry1="118" entry2="119" type="PPrel">
        <subtype name="binding/association" value="---"/>
    </relation>
    <relation entry1="119" entry2="6" type="PPrel">
        <subtype name="activation" value="--&gt;"/>
    </relation>
    <relation entry1="120" entry2="122" type="PPrel">
        <subtype name="binding/association" value="---"/>
    </relation>
    <relation entry1="122" entry2="6" type="PPrel">
        <subtype name="activation" value="--&gt;"/>
    </relation>
    <relation entry1="113" entry2="105" type="PPrel">
        <subtype name="binding/association" value="---"/>
    </relation>
    <relation entry1="164" entry2="165" type="PPrel">
        <subtype name="binding/association" value="---"/>
    </relation>
    <relation entry1="165" entry2="87" type="PPrel">
        <subtype name="activation" value="--&gt;"/>
        <subtype name="indirect effect" value="..&gt;"/>
    </relation>
    <relation entry1="74" entry2="85" type="PPrel">
        <subtype name="activation" value="--&gt;"/>
    </relation>
    <relation entry1="85" entry2="86" type="PPrel">
        <subtype name="activation" value="--&gt;"/>
    </relation>
    <relation entry1="87" entry2="86" type="PPrel">
        <subtype name="activation" value="--&gt;"/>
    </relation>
    <relation entry1="90" entry2="91" type="PPrel">
        <subtype name="activation" value="--&gt;"/>
        <subtype name="indirect effect" value="..&gt;"/>
    </relation>
    <relation entry1="91" entry2="92" type="PPrel">
        <subtype name="compound" value="94"/>
        <subtype name="activation" value="--&gt;"/>
    </relation>
    <relation entry1="92" entry2="93" type="PPrel">
        <subtype name="activation" value="--&gt;"/>
        <subtype name="phosphorylation" value="+p"/>
    </relation>
    <relation entry1="93" entry2="161" type="PPrel">
        <subtype name="inhibition" value="--|"/>
        <subtype name="phosphorylation" value="+p"/>
    </relation>
    <relation entry1="129" entry2="130" type="PPrel">
        <subtype name="binding/association" value="---"/>
    </relation>
    <relation entry1="128" entry2="127" type="PPrel">
        <subtype name="activation" value="--&gt;"/>
    </relation>
    <relation entry1="127" entry2="19" type="PPrel">
        <subtype name="activation" value="--&gt;"/>
    </relation>
    <relation entry1="200" entry2="199" type="PPrel">
        <subtype name="binding/association" value="---"/>
    </relation>
    <relation entry1="199" entry2="207" type="PPrel">
        <subtype name="binding/association" value="---"/>
    </relation>
    <relation entry1="207" entry2="82" type="PPrel">
        <subtype name="activation" value="--&gt;"/>
        <subtype name="phosphorylation" value="+p"/>
    </relation>
    <relation entry1="174" entry2="85" type="PPrel">
        <subtype name="inhibition" value="--|"/>
    </relation>
    <relation entry1="174" entry2="86" type="PPrel">
        <subtype name="inhibition" value="--|"/>
    </relation>
    <relation entry1="52" entry2="66" type="PCrel">
    </relation>
    <relation entry1="49" entry2="51" type="GErel">
        <subtype name="expression" value="--&gt;"/>
    </relation>
    <relation entry1="48" entry2="50" type="GErel">
        <subtype name="expression" value="--&gt;"/>
    </relation>
    <relation entry1="48" entry2="43" type="GErel">
        <subtype name="expression" value="--&gt;"/>
    </relation>
    <relation entry1="13" entry2="43" type="GErel">
        <subtype name="expression" value="--&gt;"/>
    </relation>
    <relation entry1="13" entry2="39" type="GErel">
        <subtype name="expression" value="--&gt;"/>
    </relation>
    <relation entry1="13" entry2="40" type="GErel">
        <subtype name="expression" value="--&gt;"/>
    </relation>
    <relation entry1="13" entry2="41" type="GErel">
        <subtype name="expression" value="--&gt;"/>
    </relation>
    <relation entry1="13" entry2="42" type="GErel">
        <subtype name="expression" value="--&gt;"/>
    </relation>
    <relation entry1="82" entry2="45" type="GErel">
        <subtype name="repression" value="--|"/>
        <subtype name="indirect effect" value="..&gt;"/>
    </relation>
    <relation entry1="19" entry2="45" type="GErel">
        <subtype name="expression" value="--&gt;"/>
        <subtype name="indirect effect" value="..&gt;"/>
    </relation>
    <relation entry1="130" entry2="45" type="GErel">
        <subtype name="expression" value="--&gt;"/>
        <subtype name="indirect effect" value="..&gt;"/>
    </relation>
</pathway>
