# Supplementary material for: Mechanism of gene network in the treatment of intracerebral hemorrhage by natural plant drugs in Lutong granules
Source: PLoS One. 2022 Nov 28;17(11):e0274639. doi: 10.1371/journal.pone.0274639 (PMC9704616; doi:10.1371/journal.pone.0274639)
Supplement: S1 Data — (ZIP) [file pone.0274639.s001.zip › minimal data/GO+KEGG/R.KEGG/hsa05152.xml]

<?xml version="1.0"?>
<!DOCTYPE pathway SYSTEM "https://www.kegg.jp/kegg/xml/KGML_v0.7.2_.dtd">
<!-- Creation date: Apr 23, 2020 10:47:42 +0900 (GMT+9) -->
<pathway name="path:hsa05152" org="hsa" number="05152"
         title="Tuberculosis"
         image="https://www.kegg.jp/kegg/pathway/hsa/hsa05152.png"
         link="https://www.kegg.jp/kegg-bin/show_pathway?hsa05152">
    <entry id="41" name="hsa:22925 hsa:4360 hsa:9902" type="gene"
        link="https://www.kegg.jp/dbget-bin/www_bget?hsa:22925+hsa:4360+hsa:9902">
        <graphics name="PLA2R1, CLEC13C, PLA2-R, PLA2G1R, PLA2IR, PLA2R..." fgcolor="#000000" bgcolor="#BFFFBF"
             type="rectangle" x="494" y="1053" width="46" height="17"/>
    </entry>
    <entry id="42" name="ko:K21302" type="ortholog"
        link="https://www.kegg.jp/dbget-bin/www_bget?K21302">
        <graphics name="K21302" fgcolor="#000000" bgcolor="#FFFFFF"
             type="rectangle" x="916" y="1023" width="46" height="17"/>
    </entry>
    <entry id="45" name="path:hsa05152" type="map"
        link="https://www.kegg.jp/dbget-bin/www_bget?hsa05152">
        <graphics name="TITLE:Tuberculosis" fgcolor="#000000" bgcolor="#FFFFFF"
             type="roundrectangle" x="106" y="58" width="131" height="25"/>
    </entry>
    <entry id="46" name="hsa:10332 hsa:30835" type="gene"
        link="https://www.kegg.jp/dbget-bin/www_bget?hsa:10332+hsa:30835">
        <graphics name="CLEC4M, CD209L, CD299, DC-SIGN2, DC-SIGNR, DCSIGNR, HP10347, L-SIGN, LSIGN..." fgcolor="#000000" bgcolor="#BFFFBF"
             type="rectangle" x="494" y="801" width="46" height="17"/>
    </entry>
    <entry id="47" name="hsa:5894" type="gene"
        link="https://www.kegg.jp/dbget-bin/www_bget?hsa:5894">
        <graphics name="RAF1, CMD1NN, CRAF, NS5, Raf-1, c-Raf" fgcolor="#000000" bgcolor="#BFFFBF"
             type="rectangle" x="721" y="730" width="46" height="17"/>
    </entry>
    <entry id="48" name="hsa:3586" type="gene"
        link="https://www.kegg.jp/dbget-bin/www_bget?hsa:3586">
        <graphics name="IL10, CSIF, GVHDS, IL-10, IL10A, TGIF" fgcolor="#000000" bgcolor="#BFFFBF"
             type="rectangle" x="1283" y="792" width="46" height="17"/>
    </entry>
    <entry id="52" name="hsa:5868 hsa:5869 hsa:5878" type="gene"
        link="https://www.kegg.jp/dbget-bin/www_bget?hsa:5868+hsa:5869+hsa:5878">
        <graphics name="RAB5A, RAB5..." fgcolor="#000000" bgcolor="#BFFFBF"
             type="rectangle" x="864" y="980" width="46" height="17"/>
    </entry>
    <entry id="53" name="hsa:5289" type="gene"
        link="https://www.kegg.jp/dbget-bin/www_bget?hsa:5289">
        <graphics name="PIK3C3, VPS34, hVps34" fgcolor="#000000" bgcolor="#BFFFBF"
             type="rectangle" x="864" y="963" width="46" height="17"/>
    </entry>
    <entry id="55" name="hsa:10312 hsa:23545 hsa:245972 hsa:50617 hsa:51606 hsa:527 hsa:533 hsa:535 hsa:537 hsa:9114" type="gene"
        link="https://www.kegg.jp/dbget-bin/www_bget?hsa:10312+hsa:23545+hsa:245972+hsa:50617+hsa:51606+hsa:527+hsa:533+hsa:535+hsa:537+hsa:9114">
        <graphics name="TCIRG1, ATP6N1C, ATP6V0A3, Atp6i, OC-116kDa, OC116, OPTB1, Stv1, TIRC7, Vph1, a3..." fgcolor="#000000" bgcolor="#BFFFBF"
             type="rectangle" x="1135" y="963" width="46" height="17"/>
    </entry>
    <entry id="56" name="cpd:C04549" type="compound"
        link="https://www.kegg.jp/dbget-bin/www_bget?C04549">
        <graphics name="C04549" fgcolor="#000000" bgcolor="#FFFFFF"
             type="circle" x="916" y="962" width="8" height="8"/>
    </entry>
    <entry id="57" name="cpd:C01194" type="compound"
        link="https://www.kegg.jp/dbget-bin/www_bget?C01194">
        <graphics name="C01194" fgcolor="#000000" bgcolor="#FFFFFF"
             type="circle" x="822" y="933" width="8" height="8"/>
    </entry>
    <entry id="58" name="hsa:8411" type="gene"
        link="https://www.kegg.jp/dbget-bin/www_bget?hsa:8411">
        <graphics name="EEA1, MST105, MSTP105, ZFYVE2" fgcolor="#000000" bgcolor="#BFFFBF"
             type="rectangle" x="973" y="963" width="46" height="17"/>
    </entry>
    <entry id="60" name="hsa:3916 hsa:3920" type="gene"
        link="https://www.kegg.jp/dbget-bin/www_bget?hsa:3916+hsa:3920">
        <graphics name="LAMP1, CD107a, LAMPA, LGP120..." fgcolor="#000000" bgcolor="#BFFFBF"
             type="rectangle" x="1135" y="983" width="46" height="17"/>
    </entry>
    <entry id="61" name="hsa:7879" type="gene"
        link="https://www.kegg.jp/dbget-bin/www_bget?hsa:7879">
        <graphics name="RAB7A, CMT2B, PRO2706, RAB7" fgcolor="#000000" bgcolor="#BFFFBF"
             type="rectangle" x="1047" y="963" width="46" height="17"/>
    </entry>
    <entry id="63" name="hsa:1509" type="gene"
        link="https://www.kegg.jp/dbget-bin/www_bget?hsa:1509">
        <graphics name="CTSD, CLN10, CPSD, HEL-S-130P" fgcolor="#000000" bgcolor="#BFFFBF"
             type="rectangle" x="1135" y="943" width="46" height="17"/>
    </entry>
    <entry id="64" name="hsa:163688 hsa:51806 hsa:801 hsa:805 hsa:808 hsa:810 hsa:91860" type="gene"
        link="https://www.kegg.jp/dbget-bin/www_bget?hsa:163688+hsa:51806+hsa:801+hsa:805+hsa:808+hsa:810+hsa:91860">
        <graphics name="CALML6, CAGLP..." fgcolor="#000000" bgcolor="#BFFFBF"
             type="rectangle" x="672" y="1092" width="46" height="17"/>
    </entry>
    <entry id="65" name="hsa:815 hsa:816 hsa:817 hsa:818" type="gene"
        link="https://www.kegg.jp/dbget-bin/www_bget?hsa:815+hsa:816+hsa:817+hsa:818">
        <graphics name="CAMK2A, CAMKA, CaMKIINalpha, CaMKIIalpha, MRD53, MRT63..." fgcolor="#000000" bgcolor="#BFFFBF"
             type="rectangle" x="782" y="987" width="46" height="17"/>
    </entry>
    <entry id="68" name="hsa:5868 hsa:5869 hsa:5878" type="gene"
        link="https://www.kegg.jp/dbget-bin/www_bget?hsa:5868+hsa:5869+hsa:5878">
        <graphics name="RAB5A, RAB5..." fgcolor="#000000" bgcolor="#BFFFBF"
             type="rectangle" x="973" y="980" width="46" height="17"/>
    </entry>
    <entry id="73" name="hsa:56848 hsa:8877" type="gene"
        link="https://www.kegg.jp/dbget-bin/www_bget?hsa:56848+hsa:8877">
        <graphics name="SPHK2, SK_2, SK-2, SPK_2, SPK-2..." fgcolor="#000000" bgcolor="#BFFFBF"
             type="rectangle" x="522" y="1092" width="46" height="17"/>
    </entry>
    <entry id="75" name="hsa:2209 hsa:2212 hsa:2213 hsa:2214 hsa:2215 hsa:9103" type="gene"
        link="https://www.kegg.jp/dbget-bin/www_bget?hsa:2209+hsa:2212+hsa:2213+hsa:2214+hsa:2215+hsa:9103">
        <graphics name="FCGR1A, CD64, CD64A, FCRI, IGFR1..." fgcolor="#000000" bgcolor="#BFFFBF"
             type="rectangle" x="494" y="1180" width="46" height="17"/>
    </entry>
    <entry id="76" name="ko:K14949" type="ortholog"
        link="https://www.kegg.jp/dbget-bin/www_bget?K14949">
        <graphics name="K14949" fgcolor="#000000" bgcolor="#FFFFFF"
             type="rectangle" x="916" y="1120" width="46" height="17"/>
    </entry>
    <entry id="77" name="hsa:11151" type="gene"
        link="https://www.kegg.jp/dbget-bin/www_bget?hsa:11151">
        <graphics name="CORO1A, CLABP, CLIPINA, HCORO1, IMD8, TACO, p57" fgcolor="#000000" bgcolor="#BFFFBF"
             type="rectangle" x="916" y="1048" width="46" height="17"/>
    </entry>
    <entry id="78" name="hsa:5530 hsa:5532 hsa:5533 hsa:5534 hsa:5535" type="gene"
        link="https://www.kegg.jp/dbget-bin/www_bget?hsa:5530+hsa:5532+hsa:5533+hsa:5534+hsa:5535">
        <graphics name="PPP3CA, ACCIID, CALN, CALNA, CALNA1, CCN1, CNA1, IECEE, IECEE1, PPP2B..." fgcolor="#000000" bgcolor="#BFFFBF"
             type="rectangle" x="782" y="1132" width="46" height="17"/>
    </entry>
    <entry id="79" name="hsa:3689" type="gene"
        link="https://www.kegg.jp/dbget-bin/www_bget?hsa:3689">
        <graphics name="ITGB2, CD18, LAD, LCAMB, LFA-1, MAC-1, MF17, MFI7" fgcolor="#000000" bgcolor="#BFFFBF"
             type="rectangle" x="494" y="963" width="46" height="17"/>
    </entry>
    <entry id="80" name="hsa:3684" type="gene"
        link="https://www.kegg.jp/dbget-bin/www_bget?hsa:3684">
        <graphics name="ITGAM, CD11B, CR3A, MAC-1, MAC1A, MO1A, SLEB6" fgcolor="#000000" bgcolor="#BFFFBF"
             type="rectangle" x="494" y="946" width="46" height="17"/>
    </entry>
    <entry id="88" name="hsa:1387 hsa:2033" type="gene"
        link="https://www.kegg.jp/dbget-bin/www_bget?hsa:1387+hsa:2033">
        <graphics name="CREBBP, CBP, KAT3A, MKHK1, RSTS, RSTS1..." fgcolor="#000000" bgcolor="#BFFFBF"
             type="rectangle" x="932" y="245" width="46" height="17"/>
    </entry>
    <entry id="92" name="hsa:6772" type="gene"
        link="https://www.kegg.jp/dbget-bin/www_bget?hsa:6772">
        <graphics name="STAT1, CANDF7, IMD31A, IMD31B, IMD31C, ISGF-3, STAT91" fgcolor="#000000" bgcolor="#BFFFBF"
             type="rectangle" x="795" y="268" width="46" height="17"/>
    </entry>
    <entry id="93" name="hsa:3716 hsa:3717" type="gene"
        link="https://www.kegg.jp/dbget-bin/www_bget?hsa:3716+hsa:3717">
        <graphics name="JAK1, AIIDE, JAK1A, JAK1B, JTK3..." fgcolor="#000000" bgcolor="#BFFFBF"
             type="rectangle" x="617" y="268" width="46" height="17"/>
    </entry>
    <entry id="94" name="hsa:3460" type="gene"
        link="https://www.kegg.jp/dbget-bin/www_bget?hsa:3460">
        <graphics name="IFNGR2, AF-1, IFGR2, IFNGT1, IMD28" fgcolor="#000000" bgcolor="#BFFFBF"
             type="rectangle" x="431" y="276" width="46" height="17"/>
    </entry>
    <entry id="95" name="hsa:3458" type="gene"
        link="https://www.kegg.jp/dbget-bin/www_bget?hsa:3458">
        <graphics name="IFNG, IFG, IFI, IMD69" fgcolor="#000000" bgcolor="#BFFFBF"
             type="rectangle" x="360" y="259" width="46" height="17"/>
    </entry>
    <entry id="96" name="path:hsa04620" type="map"
        link="https://www.kegg.jp/dbget-bin/www_bget?hsa04620">
        <graphics name="Toll-like receptor signaling pathway" fgcolor="#000000" bgcolor="#FFFFFF"
             type="roundrectangle" x="637" y="571" width="116" height="34"/>
    </entry>
    <entry id="98" name="hsa:5993 hsa:5994 hsa:8625" type="gene"
        link="https://www.kegg.jp/dbget-bin/www_bget?hsa:5993+hsa:5994+hsa:8625">
        <graphics name="RFX5..." fgcolor="#000000" bgcolor="#BFFFBF"
             type="rectangle" x="1080" y="249" width="46" height="17"/>
    </entry>
    <entry id="99" name="hsa:1385" type="gene"
        link="https://www.kegg.jp/dbget-bin/www_bget?hsa:1385">
        <graphics name="CREB1, CREB, CREB-1" fgcolor="#000000" bgcolor="#BFFFBF"
             type="rectangle" x="1080" y="287" width="46" height="17"/>
    </entry>
    <entry id="100" name="hsa:4800 hsa:4801 hsa:4802" type="gene"
        link="https://www.kegg.jp/dbget-bin/www_bget?hsa:4800+hsa:4801+hsa:4802">
        <graphics name="NFYA, CBF-A, CBF-B, HAP2, NF-YA..." fgcolor="#000000" bgcolor="#BFFFBF"
             type="rectangle" x="1080" y="268" width="46" height="17"/>
    </entry>
    <entry id="101" name="hsa:7097" type="gene"
        link="https://www.kegg.jp/dbget-bin/www_bget?hsa:7097">
        <graphics name="TLR2, CD282, TIL4" fgcolor="#000000" bgcolor="#BFFFBF"
             type="rectangle" x="431" y="573" width="46" height="17"/>
    </entry>
    <entry id="102" name="ko:K14955" type="ortholog"
        link="https://www.kegg.jp/dbget-bin/www_bget?K14955">
        <graphics name="K14955" fgcolor="#000000" bgcolor="#FFFFFF"
             type="rectangle" x="240" y="586" width="46" height="17"/>
    </entry>
    <entry id="103" name="ko:K14954" type="ortholog"
        link="https://www.kegg.jp/dbget-bin/www_bget?K14954">
        <graphics name="K14954" fgcolor="#000000" bgcolor="#FFFFFF"
             type="rectangle" x="240" y="567" width="46" height="17"/>
    </entry>
    <entry id="104" name="ko:K14953" type="ortholog"
        link="https://www.kegg.jp/dbget-bin/www_bget?K14953">
        <graphics name="K14953" fgcolor="#000000" bgcolor="#FFFFFF"
             type="rectangle" x="240" y="548" width="46" height="17"/>
    </entry>
    <entry id="106" name="hsa:1051 hsa:1054" type="gene"
        link="https://www.kegg.jp/dbget-bin/www_bget?hsa:1051+hsa:1054">
        <graphics name="CEBPB, C/EBP-beta, IL6DBP, NF-IL6, TCF5..." fgcolor="#000000" bgcolor="#BFFFBF"
             type="rectangle" x="946" y="396" width="46" height="17"/>
    </entry>
    <entry id="108" name="hsa:4261" type="gene"
        link="https://www.kegg.jp/dbget-bin/www_bget?hsa:4261">
        <graphics name="CIITA, C2TA, CIITAIV, MHC2TA, NLRA" fgcolor="#000000" bgcolor="#BFFFBF"
             type="rectangle" x="1010" y="268" width="46" height="17"/>
    </entry>
    <entry id="111" name="hsa:5594 hsa:5595" type="gene"
        link="https://www.kegg.jp/dbget-bin/www_bget?hsa:5594+hsa:5595">
        <graphics name="MAPK1, ERK, ERK-2, ERK2, ERT1, MAPK2, NS13, P42MAPK, PRKM1, PRKM2, p38, p40, p41, p41mapk, p42-MAPK..." fgcolor="#000000" bgcolor="#BFFFBF"
             type="rectangle" x="858" y="605" width="46" height="17"/>
    </entry>
    <entry id="112" name="hsa:4790 hsa:5970" type="gene"
        link="https://www.kegg.jp/dbget-bin/www_bget?hsa:4790+hsa:5970">
        <graphics name="NFKB1, CVID12, EBP-1, KBF1, NF-kB, NF-kB1, NF-kappa-B1, NF-kappaB, NF-kappabeta, NFKB-p105, NFKB-p50, NFkappaB..." fgcolor="#000000" bgcolor="#BFFFBF"
             type="rectangle" x="858" y="519" width="46" height="17"/>
    </entry>
    <entry id="114" name="hsa:7189" type="gene"
        link="https://www.kegg.jp/dbget-bin/www_bget?hsa:7189">
        <graphics name="TRAF6, MGC:3310, RNF85" fgcolor="#000000" bgcolor="#BFFFBF"
             type="rectangle" x="723" y="605" width="46" height="17"/>
    </entry>
    <entry id="116" name="cpd:C00338" type="compound"
        link="https://www.kegg.jp/dbget-bin/www_bget?C00338">
        <graphics name="C00338" fgcolor="#000000" bgcolor="#FFFFFF"
             type="circle" x="259" y="653" width="8" height="8"/>
    </entry>
    <entry id="117" name="hsa:929" type="gene"
        link="https://www.kegg.jp/dbget-bin/www_bget?hsa:929">
        <graphics name="CD14" fgcolor="#000000" bgcolor="#BFFFBF"
             type="rectangle" x="431" y="666" width="46" height="17"/>
    </entry>
    <entry id="118" name="hsa:4615" type="gene"
        link="https://www.kegg.jp/dbget-bin/www_bget?hsa:4615">
        <graphics name="MYD88, IMD68, MYD88D" fgcolor="#000000" bgcolor="#BFFFBF"
             type="rectangle" x="507" y="606" width="46" height="17"/>
    </entry>
    <entry id="119" name="hsa:51135" type="gene"
        link="https://www.kegg.jp/dbget-bin/www_bget?hsa:51135">
        <graphics name="IRAK4, IMD67, IPD1, IRAK-4, NY-REN-64, REN64" fgcolor="#000000" bgcolor="#BFFFBF"
             type="rectangle" x="585" y="605" width="46" height="17"/>
    </entry>
    <entry id="120" name="hsa:7099" type="gene"
        link="https://www.kegg.jp/dbget-bin/www_bget?hsa:7099">
        <graphics name="TLR4, ARMD10, CD284, TLR-4, TOLL" fgcolor="#000000" bgcolor="#BFFFBF"
             type="rectangle" x="431" y="630" width="46" height="17"/>
    </entry>
    <entry id="121" name="hsa:10333 hsa:7096" type="gene"
        link="https://www.kegg.jp/dbget-bin/www_bget?hsa:10333+hsa:7096">
        <graphics name="TLR6, CD286..." fgcolor="#000000" bgcolor="#BFFFBF"
             type="rectangle" x="431" y="590" width="46" height="17"/>
    </entry>
    <entry id="122" name="path:hsa04210" type="map"
        link="https://www.kegg.jp/dbget-bin/www_bget?hsa04210">
        <graphics name="Apoptosis" fgcolor="#000000" bgcolor="#FFFFFF"
             type="roundrectangle" x="1312" y="143" width="95" height="34"/>
    </entry>
    <entry id="130" name="hsa:836" type="gene"
        link="https://www.kegg.jp/dbget-bin/www_bget?hsa:836">
        <graphics name="CASP3, CPP32, CPP32B, SCA-1" fgcolor="#000000" bgcolor="#BFFFBF"
             type="rectangle" x="1110" y="110" width="46" height="17"/>
    </entry>
    <entry id="137" name="hsa:7124" type="gene"
        link="https://www.kegg.jp/dbget-bin/www_bget?hsa:7124">
        <graphics name="TNF, DIF, TNF-alpha, TNFA, TNFSF2, TNLG1F" fgcolor="#000000" bgcolor="#BFFFBF"
             type="rectangle" x="360" y="111" width="46" height="17"/>
    </entry>
    <entry id="138" name="hsa:7132" type="gene"
        link="https://www.kegg.jp/dbget-bin/www_bget?hsa:7132">
        <graphics name="TNFRSF1A, CD120a, FPF, TBP1, TNF-R, TNF-R-I, TNF-R55, TNFAR, TNFR1, TNFR55, TNFR60, p55, p55-R, p60" fgcolor="#000000" bgcolor="#BFFFBF"
             type="rectangle" x="431" y="110" width="46" height="17"/>
    </entry>
    <entry id="139" name="hsa:8717" type="gene"
        link="https://www.kegg.jp/dbget-bin/www_bget?hsa:8717">
        <graphics name="TRADD, Hs.89862" fgcolor="#000000" bgcolor="#BFFFBF"
             type="rectangle" x="630" y="93" width="46" height="17"/>
    </entry>
    <entry id="140" name="hsa:8772" type="gene"
        link="https://www.kegg.jp/dbget-bin/www_bget?hsa:8772">
        <graphics name="FADD, GIG3, MORT1" fgcolor="#000000" bgcolor="#BFFFBF"
             type="rectangle" x="630" y="110" width="46" height="17"/>
    </entry>
    <entry id="141" name="hsa:10000 hsa:207 hsa:208" type="gene"
        link="https://www.kegg.jp/dbget-bin/www_bget?hsa:10000+hsa:207+hsa:208">
        <graphics name="AKT3, MPPH, MPPH2, PKB-GAMMA, PKBG, PRKBG, RAC-PK-gamma, RAC-gamma, STK-2..." fgcolor="#000000" bgcolor="#BFFFBF"
             type="rectangle" x="717" y="171" width="46" height="17"/>
    </entry>
    <entry id="142" name="hsa:843" type="gene"
        link="https://www.kegg.jp/dbget-bin/www_bget?hsa:843">
        <graphics name="CASP10, ALPS2, FLICE-2, FLICE2, MCH4" fgcolor="#000000" bgcolor="#BFFFBF"
             type="rectangle" x="889" y="91" width="46" height="17"/>
    </entry>
    <entry id="143" name="hsa:841" type="gene"
        link="https://www.kegg.jp/dbget-bin/www_bget?hsa:841">
        <graphics name="CASP8, ALPS2B, CAP4, Casp-8, FLICE, MACH, MCH5" fgcolor="#000000" bgcolor="#BFFFBF"
             type="rectangle" x="716" y="110" width="46" height="17"/>
    </entry>
    <entry id="144" name="hsa:637" type="gene"
        link="https://www.kegg.jp/dbget-bin/www_bget?hsa:637">
        <graphics name="BID, FP497" fgcolor="#000000" bgcolor="#BFFFBF"
             type="rectangle" x="811" y="138" width="46" height="17"/>
    </entry>
    <entry id="145" name="hsa:54205" type="gene"
        link="https://www.kegg.jp/dbget-bin/www_bget?hsa:54205">
        <graphics name="CYCS, CYC, HCS, THC4" fgcolor="#000000" bgcolor="#BFFFBF"
             type="rectangle" x="1010" y="154" width="46" height="17"/>
    </entry>
    <entry id="146" name="hsa:317" type="gene"
        link="https://www.kegg.jp/dbget-bin/www_bget?hsa:317">
        <graphics name="APAF1, APAF-1, CED4" fgcolor="#000000" bgcolor="#BFFFBF"
             type="rectangle" x="1010" y="188" width="46" height="17"/>
    </entry>
    <entry id="147" name="hsa:572" type="gene"
        link="https://www.kegg.jp/dbget-bin/www_bget?hsa:572">
        <graphics name="BAD, BBC2, BCL2L8" fgcolor="#000000" bgcolor="#BFFFBF"
             type="rectangle" x="811" y="171" width="46" height="17"/>
    </entry>
    <entry id="148" name="hsa:842" type="gene"
        link="https://www.kegg.jp/dbget-bin/www_bget?hsa:842">
        <graphics name="CASP9, APAF-3, APAF3, ICE-LAP6, MCH6, PPP1R56" fgcolor="#000000" bgcolor="#BFFFBF"
             type="rectangle" x="1010" y="171" width="46" height="17"/>
    </entry>
    <entry id="149" name="hsa:596" type="gene"
        link="https://www.kegg.jp/dbget-bin/www_bget?hsa:596">
        <graphics name="BCL2, Bcl-2, PPP1R50" fgcolor="#000000" bgcolor="#BFFFBF"
             type="rectangle" x="907" y="171" width="46" height="17"/>
    </entry>
    <entry id="150" name="hsa:581" type="gene"
        link="https://www.kegg.jp/dbget-bin/www_bget?hsa:581">
        <graphics name="BAX, BCL2L4" fgcolor="#000000" bgcolor="#BFFFBF"
             type="rectangle" x="907" y="138" width="46" height="17"/>
    </entry>
    <entry id="155" name="cpd:C00076" type="compound"
        link="https://www.kegg.jp/dbget-bin/www_bget?C00076">
        <graphics name="C00076" fgcolor="#000000" bgcolor="#FFFFFF"
             type="circle" x="614" y="1091" width="8" height="8"/>
    </entry>
    <entry id="156" name="cpd:C06124" type="compound"
        link="https://www.kegg.jp/dbget-bin/www_bget?C06124">
        <graphics name="C06124" fgcolor="#000000" bgcolor="#FFFFFF"
             type="circle" x="578" y="1091" width="8" height="8"/>
    </entry>
    <entry id="160" name="hsa:972" type="gene"
        link="https://www.kegg.jp/dbget-bin/www_bget?hsa:972">
        <graphics name="CD74, DHLAG, HLADG, II, Ia-GAMMA, p33" fgcolor="#000000" bgcolor="#BFFFBF"
             type="rectangle" x="1182" y="279" width="46" height="17"/>
    </entry>
    <entry id="161" name="hsa:3108 hsa:3109 hsa:3111 hsa:3112 hsa:3113 hsa:3115 hsa:3117 hsa:3118 hsa:3119 hsa:3122 hsa:3123 hsa:3125 hsa:3126 hsa:3127" type="gene"
        link="https://www.kegg.jp/dbget-bin/www_bget?hsa:3108+hsa:3109+hsa:3111+hsa:3112+hsa:3113+hsa:3115+hsa:3117+hsa:3118+hsa:3119+hsa:3122+hsa:3123+hsa:3125+hsa:3126+hsa:3127">
        <graphics name="HLA-DMA, D6S222E, DMA, HLADM, RING6..." fgcolor="#000000" bgcolor="#BFFFBF"
             type="rectangle" x="1182" y="257" width="46" height="17"/>
    </entry>
    <entry id="162" name="path:hsa04630" type="map"
        link="https://www.kegg.jp/dbget-bin/www_bget?hsa04630">
        <graphics name="JAK-STAT signaling pathway" fgcolor="#000000" bgcolor="#FFFFFF"
             type="roundrectangle" x="829" y="233" width="117" height="34"/>
    </entry>
    <entry id="166" name="hsa:102723407" type="gene"
        link="https://www.kegg.jp/dbget-bin/www_bget?hsa:102723407">
        <graphics name="IGH, IGH@, IGHV4, IGHV4-30, IGHV4-38-2, IGHV4-b, IGVH, IGVH4-39, IGVH4-b, IGVH4b, IgA, IgT, ighv" fgcolor="#000000" bgcolor="#BFFFBF"
             type="rectangle" x="360" y="1181" width="46" height="17"/>
    </entry>
    <entry id="173" name="hsa:1520" type="gene"
        link="https://www.kegg.jp/dbget-bin/www_bget?hsa:1520">
        <graphics name="CTSS" fgcolor="#000000" bgcolor="#BFFFBF"
             type="rectangle" x="766" y="316" width="46" height="17"/>
    </entry>
    <entry id="176" name="hsa:3586" type="gene"
        link="https://www.kegg.jp/dbget-bin/www_bget?hsa:3586">
        <graphics name="IL10, CSIF, GVHDS, IL-10, IL10A, TGIF" fgcolor="#000000" bgcolor="#BFFFBF"
             type="rectangle" x="360" y="316" width="46" height="17"/>
    </entry>
    <entry id="177" name="hsa:3587" type="gene"
        link="https://www.kegg.jp/dbget-bin/www_bget?hsa:3587">
        <graphics name="IL10RA, CD210, CD210a, CDW210A, HIL-10R, IL-10R1, IL10R" fgcolor="#000000" bgcolor="#BFFFBF"
             type="rectangle" x="431" y="308" width="46" height="17"/>
    </entry>
    <entry id="179" name="path:hsa04612" type="map"
        link="https://www.kegg.jp/dbget-bin/www_bget?hsa04612">
        <graphics name="Antigen processing and presentation" fgcolor="#000000" bgcolor="#FFFFFF"
             type="roundrectangle" x="1317" y="299" width="116" height="34"/>
    </entry>
    <entry id="180" name="hsa:7124" type="gene"
        link="https://www.kegg.jp/dbget-bin/www_bget?hsa:7124">
        <graphics name="TNF, DIF, TNF-alpha, TNFA, TNFSF2, TNLG1F" fgcolor="#000000" bgcolor="#BFFFBF"
             type="rectangle" x="1282" y="481" width="46" height="17"/>
    </entry>
    <entry id="181" name="hsa:3592 hsa:3593" type="gene"
        link="https://www.kegg.jp/dbget-bin/www_bget?hsa:3592+hsa:3593">
        <graphics name="IL12A, CLMF, IL-12A, NFSK, NKSF1, P35..." fgcolor="#000000" bgcolor="#BFFFBF"
             type="rectangle" x="1282" y="527" width="46" height="17"/>
    </entry>
    <entry id="182" name="hsa:3552 hsa:3553" type="gene"
        link="https://www.kegg.jp/dbget-bin/www_bget?hsa:3552+hsa:3553">
        <graphics name="IL1A, IL-1_alpha, IL-1A, IL1, IL1-ALPHA, IL1F1..." fgcolor="#000000" bgcolor="#BFFFBF"
             type="rectangle" x="1282" y="596" width="46" height="17"/>
    </entry>
    <entry id="185" name="hsa:114609" type="gene"
        link="https://www.kegg.jp/dbget-bin/www_bget?hsa:114609">
        <graphics name="TIRAP, BACTS1, Mal, MyD88-2, wyatt" fgcolor="#000000" bgcolor="#BFFFBF"
             type="rectangle" x="507" y="589" width="46" height="17"/>
    </entry>
    <entry id="189" name="hsa:54106" type="gene"
        link="https://www.kegg.jp/dbget-bin/www_bget?hsa:54106">
        <graphics name="TLR9, CD289" fgcolor="#000000" bgcolor="#BFFFBF"
             type="rectangle" x="645" y="683" width="46" height="17"/>
    </entry>
    <entry id="192" name="hsa:3439 hsa:3440 hsa:3441 hsa:3442 hsa:3443 hsa:3444 hsa:3445 hsa:3446 hsa:3447 hsa:3448 hsa:3449 hsa:3451 hsa:3452" type="gene"
        link="https://www.kegg.jp/dbget-bin/www_bget?hsa:3439+hsa:3440+hsa:3441+hsa:3442+hsa:3443+hsa:3444+hsa:3445+hsa:3446+hsa:3447+hsa:3448+hsa:3449+hsa:3451+hsa:3452">
        <graphics name="IFNA1, IFL, IFN, IFN-ALPHA, IFN-alphaD, IFNA13, IFNA@, leIF_D..." fgcolor="#000000" bgcolor="#BFFFBF"
             type="rectangle" x="1283" y="672" width="46" height="17"/>
    </entry>
    <entry id="193" name="hsa:3569" type="gene"
        link="https://www.kegg.jp/dbget-bin/www_bget?hsa:3569">
        <graphics name="IL6, BSF-2, BSF2, CDF, HGF, HSF, IFN-beta-2, IFNB2, IL-6" fgcolor="#000000" bgcolor="#BFFFBF"
             type="rectangle" x="1282" y="504" width="46" height="17"/>
    </entry>
    <entry id="194" name="hsa:23365" type="gene"
        link="https://www.kegg.jp/dbget-bin/www_bget?hsa:23365">
        <graphics name="ARHGEF12, LARG, PRO2792" fgcolor="#000000" bgcolor="#BFFFBF"
             type="rectangle" x="537" y="752" width="46" height="17"/>
    </entry>
    <entry id="195" name="hsa:387" type="gene"
        link="https://www.kegg.jp/dbget-bin/www_bget?hsa:387">
        <graphics name="RHOA, ARH12, ARHA, EDFAOB, RHO12, RHOH12" fgcolor="#000000" bgcolor="#BFFFBF"
             type="rectangle" x="558" y="735" width="46" height="17"/>
    </entry>
    <entry id="197" name="hsa:4046" type="gene"
        link="https://www.kegg.jp/dbget-bin/www_bget?hsa:4046">
        <graphics name="LSP1, WP34, pp52" fgcolor="#000000" bgcolor="#BFFFBF"
             type="rectangle" x="580" y="774" width="46" height="17"/>
    </entry>
    <entry id="198" name="hsa:8844" type="gene"
        link="https://www.kegg.jp/dbget-bin/www_bget?hsa:8844">
        <graphics name="KSR1, KSR, RSU2" fgcolor="#000000" bgcolor="#BFFFBF"
             type="rectangle" x="626" y="782" width="46" height="17"/>
    </entry>
    <entry id="199" name="hsa:1263" type="gene"
        link="https://www.kegg.jp/dbget-bin/www_bget?hsa:1263">
        <graphics name="PLK3, CNK, FNK, PLK-3, PRK" fgcolor="#000000" bgcolor="#BFFFBF"
             type="rectangle" x="626" y="765" width="46" height="17"/>
    </entry>
    <entry id="200" name="hsa:3687" type="gene"
        link="https://www.kegg.jp/dbget-bin/www_bget?hsa:3687">
        <graphics name="ITGAX, CD11C, SLEB6" fgcolor="#000000" bgcolor="#BFFFBF"
             type="rectangle" x="494" y="909" width="46" height="17"/>
    </entry>
    <entry id="201" name="hsa:3689" type="gene"
        link="https://www.kegg.jp/dbget-bin/www_bget?hsa:3689">
        <graphics name="ITGB2, CD18, LAD, LCAMB, LFA-1, MAC-1, MF17, MFI7" fgcolor="#000000" bgcolor="#BFFFBF"
             type="rectangle" x="494" y="926" width="46" height="17"/>
    </entry>
    <entry id="202" name="hsa:1378 hsa:1379" type="gene"
        link="https://www.kegg.jp/dbget-bin/www_bget?hsa:1378+hsa:1379">
        <graphics name="CR1, C3BR, C4BR, CD35, KN..." fgcolor="#000000" bgcolor="#BFFFBF"
             type="rectangle" x="494" y="889" width="46" height="17"/>
    </entry>
    <entry id="207" name="hsa:3929" type="gene"
        link="https://www.kegg.jp/dbget-bin/www_bget?hsa:3929">
        <graphics name="LBP, BPIFD2" fgcolor="#000000" bgcolor="#BFFFBF"
             type="rectangle" x="360" y="537" width="46" height="17"/>
    </entry>
    <entry id="210" name="hsa:7421" type="gene"
        link="https://www.kegg.jp/dbget-bin/www_bget?hsa:7421">
        <graphics name="VDR, NR1I1, PPP1R163" fgcolor="#000000" bgcolor="#BFFFBF"
             type="rectangle" x="941" y="868" width="46" height="17"/>
    </entry>
    <entry id="211" name="hsa:1594" type="gene"
        link="https://www.kegg.jp/dbget-bin/www_bget?hsa:1594">
        <graphics name="CYP27B1, CP2B, CYP1, CYP1alpha, CYP27B, P450c1, PDDR, VDD1, VDDR, VDDRI, VDR" fgcolor="#000000" bgcolor="#BFFFBF"
             type="rectangle" x="793" y="856" width="46" height="17"/>
    </entry>
    <entry id="213" name="hsa:820" type="gene"
        link="https://www.kegg.jp/dbget-bin/www_bget?hsa:820">
        <graphics name="CAMP, CAP-18, CAP18, CRAMP, FALL-39, FALL39, HSD26, LL37" fgcolor="#000000" bgcolor="#BFFFBF"
             type="rectangle" x="1282" y="867" width="46" height="17"/>
    </entry>
    <entry id="223" name="cpd:C01561" type="compound"
        link="https://www.kegg.jp/dbget-bin/www_bget?C01561">
        <graphics name="C01561" fgcolor="#000000" bgcolor="#FFFFFF"
             type="circle" x="740" y="895" width="8" height="8"/>
    </entry>
    <entry id="224" name="cpd:C01673" type="compound"
        link="https://www.kegg.jp/dbget-bin/www_bget?C01673">
        <graphics name="C01673" fgcolor="#000000" bgcolor="#FFFFFF"
             type="circle" x="846" y="867" width="8" height="8"/>
    </entry>
    <entry id="234" name="hsa:3606" type="gene"
        link="https://www.kegg.jp/dbget-bin/www_bget?hsa:3606">
        <graphics name="IL18, IGIF, IL-18, IL-1g, IL1F4" fgcolor="#000000" bgcolor="#BFFFBF"
             type="rectangle" x="1282" y="550" width="46" height="17"/>
    </entry>
    <entry id="235" name="hsa:51561" type="gene"
        link="https://www.kegg.jp/dbget-bin/www_bget?hsa:51561">
        <graphics name="IL23A, IL-23, IL-23A, IL23P19, P19, SGRF" fgcolor="#000000" bgcolor="#BFFFBF"
             type="rectangle" x="1282" y="573" width="46" height="17"/>
    </entry>
    <entry id="245" name="hsa:64127" type="gene"
        link="https://www.kegg.jp/dbget-bin/www_bget?hsa:64127">
        <graphics name="NOD2, ACUG, BLAU, BLAUS, CARD15, CD, CLR16.3, IBD1, NLRC2, NOD2B, PSORAS1, YAOS" fgcolor="#000000" bgcolor="#BFFFBF"
             type="rectangle" x="668" y="493" width="46" height="17"/>
    </entry>
    <entry id="246" name="hsa:8767" type="gene"
        link="https://www.kegg.jp/dbget-bin/www_bget?hsa:8767">
        <graphics name="RIPK2, CARD3, CARDIAK, CCK, GIG30, RICK, RIP2" fgcolor="#000000" bgcolor="#BFFFBF"
             type="rectangle" x="741" y="493" width="46" height="17"/>
    </entry>
    <entry id="249" name="path:hsa04621" type="map"
        link="https://www.kegg.jp/dbget-bin/www_bget?hsa04621">
        <graphics name="NOD-like receptor signaling pathway" fgcolor="#000000" bgcolor="#FFFFFF"
             type="roundrectangle" x="634" y="457" width="116" height="34"/>
    </entry>
    <entry id="252" name="ko:K14952" type="ortholog"
        link="https://www.kegg.jp/dbget-bin/www_bget?K14952">
        <graphics name="K14952" fgcolor="#000000" bgcolor="#FFFFFF"
             type="rectangle" x="523" y="480" width="46" height="17"/>
    </entry>
    <entry id="254" name="hsa:64581" type="gene"
        link="https://www.kegg.jp/dbget-bin/www_bget?hsa:64581">
        <graphics name="CLEC7A, BGR, CANDF4, CD369, CLECSF12, DECTIN1, SCARE2" fgcolor="#000000" bgcolor="#BFFFBF"
             type="rectangle" x="431" y="424" width="46" height="17"/>
    </entry>
    <entry id="257" name="hsa:6850" type="gene"
        link="https://www.kegg.jp/dbget-bin/www_bget?hsa:6850">
        <graphics name="SYK, p72-Syk" fgcolor="#000000" bgcolor="#BFFFBF"
             type="rectangle" x="531" y="404" width="46" height="17"/>
    </entry>
    <entry id="258" name="hsa:6714" type="gene"
        link="https://www.kegg.jp/dbget-bin/www_bget?hsa:6714">
        <graphics name="SRC, ASV, SRC1, THC6, c-SRC, p60-Src" fgcolor="#000000" bgcolor="#BFFFBF"
             type="rectangle" x="472" y="441" width="46" height="17"/>
    </entry>
    <entry id="259" name="hsa:64170" type="gene"
        link="https://www.kegg.jp/dbget-bin/www_bget?hsa:64170">
        <graphics name="CARD9, CANDF2, hCARD9" fgcolor="#000000" bgcolor="#BFFFBF"
             type="rectangle" x="689" y="404" width="46" height="17"/>
    </entry>
    <entry id="260" name="hsa:10892" type="gene"
        link="https://www.kegg.jp/dbget-bin/www_bget?hsa:10892">
        <graphics name="MALT1, IMD12, MLT, MLT1, PCASP1" fgcolor="#000000" bgcolor="#BFFFBF"
             type="rectangle" x="689" y="387" width="46" height="17"/>
    </entry>
    <entry id="261" name="hsa:8915" type="gene"
        link="https://www.kegg.jp/dbget-bin/www_bget?hsa:8915">
        <graphics name="BCL10, CARMEN, CIPER, CLAP, IMD37, c-E10, mE10" fgcolor="#000000" bgcolor="#BFFFBF"
             type="rectangle" x="689" y="421" width="46" height="17"/>
    </entry>
    <entry id="264" name="hsa:26253" type="gene"
        link="https://www.kegg.jp/dbget-bin/www_bget?hsa:26253">
        <graphics name="CLEC4E, CLECSF9, MINCLE" fgcolor="#000000" bgcolor="#BFFFBF"
             type="rectangle" x="431" y="368" width="46" height="17"/>
    </entry>
    <entry id="265" name="hsa:2207" type="gene"
        link="https://www.kegg.jp/dbget-bin/www_bget?hsa:2207">
        <graphics name="FCER1G, FCRG" fgcolor="#000000" bgcolor="#BFFFBF"
             type="rectangle" x="454" y="385" width="46" height="17"/>
    </entry>
    <entry id="268" name="cpd:C21790 cpd:C19190" type="compound"
        link="https://www.kegg.jp/dbget-bin/www_bget?C21790+C19190">
        <graphics name="C21790..." fgcolor="#000000" bgcolor="#FFFFFF"
             type="circle" x="259" y="368" width="8" height="8"/>
    </entry>
    <entry id="269" name="hsa:3459" type="gene"
        link="https://www.kegg.jp/dbget-bin/www_bget?hsa:3459">
        <graphics name="IFNGR1, CD119, IFNGR, IMD27A, IMD27B" fgcolor="#000000" bgcolor="#BFFFBF"
             type="rectangle" x="431" y="259" width="46" height="17"/>
    </entry>
    <entry id="270" name="hsa:3329" type="gene"
        link="https://www.kegg.jp/dbget-bin/www_bget?hsa:3329">
        <graphics name="HSPD1, CPN60, GROEL, HLD4, HSP-60, HSP60, HSP65, HuCHA60, SPG13" fgcolor="#000000" bgcolor="#BFFFBF"
             type="rectangle" x="241" y="670" width="46" height="17"/>
    </entry>
    <entry id="271" name="hsa:3313" type="gene"
        link="https://www.kegg.jp/dbget-bin/www_bget?hsa:3313">
        <graphics name="HSPA9, CRP40, CSA, EVPLS, GRP-75, GRP75, HEL-S-124m, HSPA9B, MOT, MOT2, MTHSP75, PBP74, SAAN, SIDBA4" fgcolor="#000000" bgcolor="#BFFFBF"
             type="rectangle" x="240" y="630" width="46" height="17"/>
    </entry>
    <entry id="274" name="hsa:5599 hsa:5601 hsa:5602" type="gene"
        link="https://www.kegg.jp/dbget-bin/www_bget?hsa:5599+hsa:5601+hsa:5602">
        <graphics name="MAPK8, JNK, JNK-46, JNK1, JNK1A2, JNK21B1/2, PRKM8, SAPK1, SAPK1c..." fgcolor="#000000" bgcolor="#BFFFBF"
             type="rectangle" x="858" y="627" width="46" height="17"/>
    </entry>
    <entry id="275" name="hsa:1432 hsa:5600 hsa:5603 hsa:6300" type="gene"
        link="https://www.kegg.jp/dbget-bin/www_bget?hsa:1432+hsa:5600+hsa:5603+hsa:6300">
        <graphics name="MAPK14, CSBP, CSBP1, CSBP2, CSPB1, EXIP, Mxi2, PRKM14, PRKM15, RK, SAPK2A, p38, p38ALPHA..." fgcolor="#000000" bgcolor="#BFFFBF"
             type="rectangle" x="858" y="582" width="46" height="17"/>
    </entry>
    <entry id="282" name="path:hsa04010" type="map"
        link="https://www.kegg.jp/dbget-bin/www_bget?hsa04010">
        <graphics name="MAPK signaling pathway" fgcolor="#000000" bgcolor="#FFFFFF"
             type="roundrectangle" x="860" y="656" width="116" height="34"/>
    </entry>
    <entry id="283" name="cpd:C00076" type="compound"
        link="https://www.kegg.jp/dbget-bin/www_bget?C00076">
        <graphics name="C00076" fgcolor="#000000" bgcolor="#FFFFFF"
             type="circle" x="643" y="221" width="8" height="8"/>
    </entry>
    <entry id="286" name="hsa:815 hsa:816 hsa:817 hsa:818" type="gene"
        link="https://www.kegg.jp/dbget-bin/www_bget?hsa:815+hsa:816+hsa:817+hsa:818">
        <graphics name="CAMK2A, CAMKA, CaMKIINalpha, CaMKIIalpha, MRD53, MRT63..." fgcolor="#000000" bgcolor="#BFFFBF"
             type="rectangle" x="713" y="232" width="46" height="17"/>
    </entry>
    <entry id="290" name="hsa:7040 hsa:7042 hsa:7043" type="gene"
        link="https://www.kegg.jp/dbget-bin/www_bget?hsa:7040+hsa:7042+hsa:7043">
        <graphics name="TGFB1, CED, DPD1, IBDIMDE, LAP, TGF-beta1, TGFB, TGFbeta..." fgcolor="#000000" bgcolor="#BFFFBF"
             type="rectangle" x="1283" y="815" width="46" height="17"/>
    </entry>
    <entry id="291" name="hsa:3654 hsa:3656" type="gene"
        link="https://www.kegg.jp/dbget-bin/www_bget?hsa:3654+hsa:3656">
        <graphics name="IRAK1, IRAK, pelle..." fgcolor="#000000" bgcolor="#BFFFBF"
             type="rectangle" x="654" y="605" width="46" height="17"/>
    </entry>
    <entry id="293" name="hsa:3588" type="gene"
        link="https://www.kegg.jp/dbget-bin/www_bget?hsa:3588">
        <graphics name="IL10RB, CDW210B, CRF2-4, CRFB4, D21S58, D21S66, IL-10R2" fgcolor="#000000" bgcolor="#BFFFBF"
             type="rectangle" x="431" y="325" width="46" height="17"/>
    </entry>
    <entry id="294" name="hsa:718" type="gene"
        link="https://www.kegg.jp/dbget-bin/www_bget?hsa:718">
        <graphics name="C3, AHUS5, ARMD9, ASP, C3a, C3b, CPAMD1, HEL-S-62p" fgcolor="#000000" bgcolor="#BFFFBF"
             type="rectangle" x="360" y="889" width="46" height="17"/>
    </entry>
    <entry id="295" name="hsa:718" type="gene"
        link="https://www.kegg.jp/dbget-bin/www_bget?hsa:718">
        <graphics name="C3, AHUS5, ARMD9, ASP, C3a, C3b, CPAMD1, HEL-S-62p" fgcolor="#000000" bgcolor="#BFFFBF"
             type="rectangle" x="360" y="918" width="46" height="17"/>
    </entry>
    <entry id="298" name="ko:K14956" type="ortholog"
        link="https://www.kegg.jp/dbget-bin/www_bget?K14956">
        <graphics name="K14956" fgcolor="#000000" bgcolor="#FFFFFF"
             type="rectangle" x="241" y="731" width="46" height="17"/>
    </entry>
    <entry id="300" name="hsa:4843" type="gene"
        link="https://www.kegg.jp/dbget-bin/www_bget?hsa:4843">
        <graphics name="NOS2, HEP-NOS, INOS, NOS, NOS2A" fgcolor="#000000" bgcolor="#BFFFBF"
             type="rectangle" x="1282" y="414" width="46" height="17"/>
    </entry>
    <entry id="303" name="hsa:929" type="gene"
        link="https://www.kegg.jp/dbget-bin/www_bget?hsa:929">
        <graphics name="CD14" fgcolor="#000000" bgcolor="#BFFFBF"
             type="rectangle" x="431" y="537" width="46" height="17"/>
    </entry>
    <entry id="306" name="hsa:4615" type="gene"
        link="https://www.kegg.jp/dbget-bin/www_bget?hsa:4615">
        <graphics name="MYD88, IMD68, MYD88D" fgcolor="#000000" bgcolor="#BFFFBF"
             type="rectangle" x="728" y="683" width="46" height="17"/>
    </entry>
    <entry id="308" name="hsa:3456" type="gene"
        link="https://www.kegg.jp/dbget-bin/www_bget?hsa:3456">
        <graphics name="IFNB1, IFB, IFF, IFN-beta, IFNB" fgcolor="#000000" bgcolor="#BFFFBF"
             type="rectangle" x="1283" y="695" width="46" height="17"/>
    </entry>
    <entry id="312" name="cpd:C01561" type="compound"
        link="https://www.kegg.jp/dbget-bin/www_bget?C01561">
        <graphics name="C01561" fgcolor="#000000" bgcolor="#FFFFFF"
             type="circle" x="700" y="895" width="8" height="8"/>
    </entry>
    <entry id="314" name="ko:K02040" type="ortholog"
        link="https://www.kegg.jp/dbget-bin/www_bget?K02040">
        <graphics name="K02040" fgcolor="#000000" bgcolor="#FFFFFF"
             type="rectangle" x="240" y="611" width="46" height="17"/>
    </entry>
    <entry id="325" name="gl:G13114" type="compound"
        link="https://www.kegg.jp/dbget-bin/www_bget?G13114">
        <graphics name="G13114" fgcolor="#000000" bgcolor="#FFFFFF"
             type="circle" x="259" y="499" width="8" height="8"/>
    </entry>
    <entry id="326" name="gl:G13108 gl:G13109 gl:G13106 gl:G13112" type="compound"
        link="https://www.kegg.jp/dbget-bin/www_bget?G13108+G13109+G13106+G13112">
        <graphics name="G13108..." fgcolor="#000000" bgcolor="#FFFFFF"
             type="circle" x="259" y="514" width="8" height="8"/>
    </entry>
    <entry id="327" name="gl:G13101" type="compound"
        link="https://www.kegg.jp/dbget-bin/www_bget?G13101">
        <graphics name="G13101" fgcolor="#000000" bgcolor="#FFFFFF"
             type="circle" x="259" y="528" width="8" height="8"/>
    </entry>
    <entry id="328" name="gl:G13115" type="compound"
        link="https://www.kegg.jp/dbget-bin/www_bget?G13115">
        <graphics name="G13115" fgcolor="#000000" bgcolor="#FFFFFF"
             type="circle" x="259" y="712" width="8" height="8"/>
    </entry>
    <entry id="329" name="gl:G13115" type="compound"
        link="https://www.kegg.jp/dbget-bin/www_bget?G13115">
        <graphics name="G13115" fgcolor="#000000" bgcolor="#FFFFFF"
             type="circle" x="259" y="814" width="8" height="8"/>
    </entry>
    <entry id="330" name="gl:G13106 gl:G13112" type="compound"
        link="https://www.kegg.jp/dbget-bin/www_bget?G13106+G13112">
        <graphics name="G13106..." fgcolor="#000000" bgcolor="#FFFFFF"
             type="circle" x="259" y="789" width="8" height="8"/>
    </entry>
    <entry id="331" name="gl:G13108 gl:G13109 gl:G13106 gl:G13112" type="compound"
        link="https://www.kegg.jp/dbget-bin/www_bget?G13108+G13109+G13106+G13112">
        <graphics name="G13108..." fgcolor="#000000" bgcolor="#FFFFFF"
             type="circle" x="259" y="954" width="8" height="8"/>
    </entry>
    <entry id="332" name="gl:G13105 gl:G13113 gl:G13106" type="compound"
        link="https://www.kegg.jp/dbget-bin/www_bget?G13105+G13113+G13106">
        <graphics name="G13105..." fgcolor="#000000" bgcolor="#FFFFFF"
             type="circle" x="259" y="1050" width="8" height="8"/>
    </entry>
    <entry id="333" name="gl:G13115" type="compound"
        link="https://www.kegg.jp/dbget-bin/www_bget?G13115">
        <graphics name="G13115" fgcolor="#000000" bgcolor="#FFFFFF"
             type="circle" x="259" y="1088" width="8" height="8"/>
    </entry>
    <entry id="334" name="path:map00571" type="map"
        link="https://www.kegg.jp/dbget-bin/www_bget?map00571">
        <graphics name="Lipoarabinomannan (LAM) biosynthesis" fgcolor="#000000" bgcolor="#FFFFFF"
             type="roundrectangle" x="124" y="532" width="147" height="34"/>
    </entry>
    <entry id="335" name="gl:G13101" type="compound"
        link="https://www.kegg.jp/dbget-bin/www_bget?G13101">
        <graphics name="G13101" fgcolor="#000000" bgcolor="#FFFFFF"
             type="circle" x="259" y="801" width="8" height="8"/>
    </entry>
    <entry id="336" name="undefined" type="group">
        <graphics fgcolor="#000000" bgcolor="#FFFFFF"
             type="rectangle" x="630" y="101" width="46" height="34"/>
        <component id="139"/>
        <component id="140"/>
    </entry>
    <entry id="337" name="undefined" type="group">
        <graphics fgcolor="#000000" bgcolor="#FFFFFF"
             type="rectangle" x="431" y="316" width="46" height="34"/>
        <component id="177"/>
        <component id="293"/>
    </entry>
    <entry id="338" name="undefined" type="group">
        <graphics fgcolor="#000000" bgcolor="#FFFFFF"
             type="rectangle" x="442" y="376" width="69" height="34"/>
        <component id="264"/>
        <component id="265"/>
    </entry>
    <entry id="339" name="undefined" type="group">
        <graphics fgcolor="#000000" bgcolor="#FFFFFF"
             type="rectangle" x="451" y="432" width="87" height="34"/>
        <component id="254"/>
        <component id="258"/>
    </entry>
    <entry id="340" name="undefined" type="group">
        <graphics fgcolor="#000000" bgcolor="#FFFFFF"
             type="rectangle" x="689" y="404" width="46" height="51"/>
        <component id="259"/>
        <component id="260"/>
        <component id="261"/>
    </entry>
    <entry id="341" name="undefined" type="group">
        <graphics fgcolor="#000000" bgcolor="#FFFFFF"
             type="rectangle" x="431" y="581" width="46" height="34"/>
        <component id="101"/>
        <component id="121"/>
    </entry>
    <entry id="342" name="undefined" type="group">
        <graphics fgcolor="#000000" bgcolor="#FFFFFF"
             type="rectangle" x="507" y="597" width="46" height="34"/>
        <component id="118"/>
        <component id="185"/>
    </entry>
    <entry id="343" name="undefined" type="group">
        <graphics fgcolor="#000000" bgcolor="#FFFFFF"
             type="rectangle" x="547" y="743" width="67" height="34"/>
        <component id="194"/>
        <component id="195"/>
    </entry>
    <entry id="344" name="undefined" type="group">
        <graphics fgcolor="#000000" bgcolor="#FFFFFF"
             type="rectangle" x="603" y="773" width="92" height="34"/>
        <component id="197"/>
        <component id="198"/>
        <component id="199"/>
    </entry>
    <entry id="345" name="undefined" type="group">
        <graphics fgcolor="#000000" bgcolor="#FFFFFF"
             type="rectangle" x="494" y="917" width="46" height="34"/>
        <component id="200"/>
        <component id="201"/>
    </entry>
    <entry id="346" name="undefined" type="group">
        <graphics fgcolor="#000000" bgcolor="#FFFFFF"
             type="rectangle" x="494" y="954" width="46" height="34"/>
        <component id="79"/>
        <component id="80"/>
    </entry>
    <entry id="347" name="undefined" type="group">
        <graphics fgcolor="#000000" bgcolor="#FFFFFF"
             type="rectangle" x="864" y="971" width="46" height="34"/>
        <component id="52"/>
        <component id="53"/>
    </entry>
    <entry id="348" name="undefined" type="group">
        <graphics fgcolor="#000000" bgcolor="#FFFFFF"
             type="rectangle" x="973" y="971" width="46" height="34"/>
        <component id="58"/>
        <component id="68"/>
    </entry>
    <entry id="349" name="undefined" type="group">
        <graphics fgcolor="#000000" bgcolor="#FFFFFF"
             type="rectangle" x="1010" y="171" width="46" height="51"/>
        <component id="145"/>
        <component id="146"/>
        <component id="148"/>
    </entry>
    <relation entry1="137" entry2="138" type="PPrel">
        <subtype name="activation" value="--&gt;"/>
    </relation>
    <relation entry1="336" entry2="143" type="PPrel">
        <subtype name="activation" value="--&gt;"/>
    </relation>
    <relation entry1="143" entry2="142" type="PPrel">
        <subtype name="activation" value="--&gt;"/>
    </relation>
    <relation entry1="143" entry2="144" type="PPrel">
        <subtype name="activation" value="--&gt;"/>
    </relation>
    <relation entry1="143" entry2="130" type="PPrel">
        <subtype name="activation" value="--&gt;"/>
    </relation>
    <relation entry1="94" entry2="93" type="PPrel">
        <subtype name="activation" value="--&gt;"/>
    </relation>
    <relation entry1="93" entry2="92" type="PPrel">
        <subtype name="activation" value="--&gt;"/>
        <subtype name="phosphorylation" value="+p"/>
    </relation>
    <relation entry1="286" entry2="92" type="PPrel">
        <subtype name="activation" value="--&gt;"/>
        <subtype name="phosphorylation" value="+p"/>
    </relation>
    <relation entry1="176" entry2="337" type="PPrel">
        <subtype name="activation" value="--&gt;"/>
    </relation>
    <relation entry1="338" entry2="257" type="PPrel">
        <subtype name="activation" value="--&gt;"/>
    </relation>
    <relation entry1="339" entry2="257" type="PPrel">
        <subtype name="activation" value="--&gt;"/>
    </relation>
    <relation entry1="257" entry2="259" type="PPrel">
        <subtype name="activation" value="--&gt;"/>
    </relation>
    <relation entry1="340" entry2="112" type="PPrel">
        <subtype name="activation" value="--&gt;"/>
        <subtype name="indirect effect" value="..&gt;"/>
    </relation>
    <relation entry1="245" entry2="246" type="PPrel">
        <subtype name="activation" value="--&gt;"/>
    </relation>
    <relation entry1="271" entry2="341" type="PPrel">
        <subtype name="activation" value="--&gt;"/>
    </relation>
    <relation entry1="271" entry2="120" type="PPrel">
        <subtype name="activation" value="--&gt;"/>
    </relation>
    <relation entry1="270" entry2="120" type="PPrel">
        <subtype name="activation" value="--&gt;"/>
    </relation>
    <relation entry1="117" entry2="120" type="PPrel">
        <subtype name="activation" value="--&gt;"/>
    </relation>
    <relation entry1="303" entry2="101" type="PPrel">
        <subtype name="activation" value="--&gt;"/>
    </relation>
    <relation entry1="342" entry2="119" type="PPrel">
        <subtype name="activation" value="--&gt;"/>
    </relation>
    <relation entry1="342" entry2="140" type="PPrel">
        <subtype name="activation" value="--&gt;"/>
    </relation>
    <relation entry1="119" entry2="291" type="PPrel">
        <subtype name="activation" value="--&gt;"/>
    </relation>
    <relation entry1="291" entry2="114" type="PPrel">
        <subtype name="activation" value="--&gt;"/>
    </relation>
    <relation entry1="189" entry2="306" type="PPrel">
        <subtype name="activation" value="--&gt;"/>
    </relation>
    <relation entry1="246" entry2="112" type="PPrel">
        <subtype name="activation" value="--&gt;"/>
        <subtype name="indirect effect" value="..&gt;"/>
    </relation>
    <relation entry1="114" entry2="112" type="PPrel">
        <subtype name="activation" value="--&gt;"/>
        <subtype name="indirect effect" value="..&gt;"/>
    </relation>
    <relation entry1="114" entry2="275" type="PPrel">
        <subtype name="activation" value="--&gt;"/>
        <subtype name="indirect effect" value="..&gt;"/>
    </relation>
    <relation entry1="114" entry2="111" type="PPrel">
        <subtype name="activation" value="--&gt;"/>
        <subtype name="indirect effect" value="..&gt;"/>
    </relation>
    <relation entry1="114" entry2="274" type="PPrel">
        <subtype name="activation" value="--&gt;"/>
        <subtype name="indirect effect" value="..&gt;"/>
    </relation>
    <relation entry1="246" entry2="275" type="PPrel">
        <subtype name="activation" value="--&gt;"/>
        <subtype name="indirect effect" value="..&gt;"/>
    </relation>
    <relation entry1="246" entry2="111" type="PPrel">
        <subtype name="activation" value="--&gt;"/>
        <subtype name="indirect effect" value="..&gt;"/>
    </relation>
    <relation entry1="246" entry2="274" type="PPrel">
        <subtype name="activation" value="--&gt;"/>
        <subtype name="indirect effect" value="..&gt;"/>
    </relation>
    <relation entry1="46" entry2="343" type="PPrel">
        <subtype name="binding/association" value="---"/>
    </relation>
    <relation entry1="46" entry2="344" type="PPrel">
        <subtype name="binding/association" value="---"/>
    </relation>
    <relation entry1="344" entry2="47" type="PPrel">
        <subtype name="binding/association" value="---"/>
    </relation>
    <relation entry1="195" entry2="47" type="PPrel">
        <subtype name="activation" value="--&gt;"/>
        <subtype name="phosphorylation" value="+p"/>
    </relation>
    <relation entry1="47" entry2="112" type="PPrel">
        <subtype name="activation" value="--&gt;"/>
        <subtype name="phosphorylation" value="+p"/>
    </relation>
    <relation entry1="342" entry2="211" type="PPrel">
        <subtype name="activation" value="--&gt;"/>
        <subtype name="indirect effect" value="..&gt;"/>
    </relation>
    <relation entry1="342" entry2="210" type="PPrel">
        <subtype name="activation" value="--&gt;"/>
        <subtype name="indirect effect" value="..&gt;"/>
    </relation>
    <relation entry1="46" entry2="48" type="PPrel">
        <subtype name="activation" value="--&gt;"/>
        <subtype name="indirect effect" value="..&gt;"/>
    </relation>
    <relation entry1="46" entry2="290" type="PPrel">
        <subtype name="activation" value="--&gt;"/>
        <subtype name="indirect effect" value="..&gt;"/>
    </relation>
    <relation entry1="294" entry2="202" type="PPrel">
        <subtype name="activation" value="--&gt;"/>
    </relation>
    <relation entry1="295" entry2="345" type="PPrel">
        <subtype name="activation" value="--&gt;"/>
    </relation>
    <relation entry1="295" entry2="346" type="PPrel">
        <subtype name="activation" value="--&gt;"/>
    </relation>
    <relation entry1="41" entry2="48" type="PPrel">
        <subtype name="activation" value="--&gt;"/>
        <subtype name="indirect effect" value="..&gt;"/>
    </relation>
    <relation entry1="41" entry2="290" type="PPrel">
        <subtype name="activation" value="--&gt;"/>
        <subtype name="indirect effect" value="..&gt;"/>
    </relation>
    <relation entry1="64" entry2="65" type="PPrel">
        <subtype name="activation" value="--&gt;"/>
    </relation>
    <relation entry1="64" entry2="78" type="PPrel">
        <subtype name="activation" value="--&gt;"/>
    </relation>
    <relation entry1="65" entry2="53" type="PPrel">
        <subtype name="activation" value="--&gt;"/>
    </relation>
    <relation entry1="347" entry2="56" type="PCrel">
        <subtype name="activation" value="--&gt;"/>
    </relation>
    <relation entry1="56" entry2="58" type="PCrel">
        <subtype name="activation" value="--&gt;"/>
        <subtype name="indirect effect" value="..&gt;"/>
    </relation>
    <relation entry1="348" entry2="61" type="PPrel">
        <subtype name="activation" value="--&gt;"/>
        <subtype name="indirect effect" value="..&gt;"/>
    </relation>
    <relation entry1="61" entry2="63" type="PPrel">
        <subtype name="activation" value="--&gt;"/>
        <subtype name="indirect effect" value="..&gt;"/>
    </relation>
    <relation entry1="61" entry2="55" type="PPrel">
        <subtype name="activation" value="--&gt;"/>
        <subtype name="indirect effect" value="..&gt;"/>
    </relation>
    <relation entry1="61" entry2="60" type="PPrel">
        <subtype name="activation" value="--&gt;"/>
        <subtype name="indirect effect" value="..&gt;"/>
    </relation>
    <relation entry1="73" entry2="156" type="PCrel">
        <subtype name="activation" value="--&gt;"/>
    </relation>
    <relation entry1="155" entry2="64" type="PCrel">
        <subtype name="activation" value="--&gt;"/>
    </relation>
    <relation entry1="166" entry2="75" type="PPrel">
        <subtype name="activation" value="--&gt;"/>
    </relation>
    <relation entry1="210" entry2="213" type="PPrel">
        <subtype name="activation" value="--&gt;"/>
        <subtype name="indirect effect" value="..&gt;"/>
    </relation>
    <relation entry1="57" entry2="53" type="PCrel">
        <subtype name="activation" value="--&gt;"/>
    </relation>
    <relation entry1="138" entry2="140" type="PPrel">
        <subtype name="activation" value="--&gt;"/>
    </relation>
    <relation entry1="341" entry2="118" type="PPrel">
        <subtype name="activation" value="--&gt;"/>
    </relation>
    <relation entry1="120" entry2="118" type="PPrel">
        <subtype name="activation" value="--&gt;"/>
    </relation>
    <relation entry1="144" entry2="150" type="PPrel">
        <subtype name="activation" value="--&gt;"/>
        <subtype name="indirect effect" value="..&gt;"/>
    </relation>
    <relation entry1="150" entry2="349" type="PPrel">
        <subtype name="activation" value="--&gt;"/>
        <subtype name="indirect effect" value="..&gt;"/>
    </relation>
    <relation entry1="283" entry2="148" type="PCrel">
        <subtype name="activation" value="--&gt;"/>
        <subtype name="indirect effect" value="..&gt;"/>
    </relation>
    <relation entry1="349" entry2="130" type="PPrel">
        <subtype name="activation" value="--&gt;"/>
    </relation>
    <relation entry1="141" entry2="147" type="PPrel">
        <subtype name="inhibition" value="--|"/>
        <subtype name="phosphorylation" value="+p"/>
    </relation>
    <relation entry1="147" entry2="149" type="PPrel">
        <subtype name="dissociation" value="-+-"/>
    </relation>
    <relation entry1="149" entry2="349" type="PPrel">
        <subtype name="inhibition" value="--|"/>
        <subtype name="indirect effect" value="..&gt;"/>
    </relation>
    <relation entry1="145" entry2="130" type="PPrel">
        <subtype name="activation" value="--&gt;"/>
    </relation>
    <relation entry1="283" entry2="286" type="PCrel">
        <subtype name="activation" value="--&gt;"/>
        <subtype name="indirect effect" value="..&gt;"/>
    </relation>
    <relation entry1="108" entry2="98" type="PPrel">
        <subtype name="activation" value="--&gt;"/>
    </relation>
    <relation entry1="108" entry2="100" type="PPrel">
        <subtype name="activation" value="--&gt;"/>
    </relation>
    <relation entry1="108" entry2="99" type="PPrel">
        <subtype name="activation" value="--&gt;"/>
    </relation>
    <relation entry1="106" entry2="108" type="PPrel">
        <subtype name="inhibition" value="--|"/>
    </relation>
    <relation entry1="98" entry2="161" type="GErel">
        <subtype name="expression" value="--&gt;"/>
    </relation>
    <relation entry1="98" entry2="160" type="GErel">
        <subtype name="expression" value="--&gt;"/>
    </relation>
    <relation entry1="100" entry2="161" type="GErel">
        <subtype name="expression" value="--&gt;"/>
    </relation>
    <relation entry1="100" entry2="160" type="GErel">
        <subtype name="expression" value="--&gt;"/>
    </relation>
    <relation entry1="99" entry2="161" type="GErel">
        <subtype name="expression" value="--&gt;"/>
    </relation>
    <relation entry1="99" entry2="160" type="GErel">
        <subtype name="expression" value="--&gt;"/>
    </relation>
    <relation entry1="112" entry2="106" type="GErel">
        <subtype name="expression" value="--&gt;"/>
    </relation>
    <relation entry1="112" entry2="300" type="GErel">
        <subtype name="expression" value="--&gt;"/>
    </relation>
    <relation entry1="112" entry2="180" type="GErel">
        <subtype name="expression" value="--&gt;"/>
    </relation>
    <relation entry1="112" entry2="193" type="GErel">
        <subtype name="expression" value="--&gt;"/>
    </relation>
    <relation entry1="112" entry2="181" type="GErel">
        <subtype name="expression" value="--&gt;"/>
    </relation>
    <relation entry1="112" entry2="234" type="GErel">
        <subtype name="expression" value="--&gt;"/>
    </relation>
    <relation entry1="112" entry2="235" type="GErel">
        <subtype name="expression" value="--&gt;"/>
    </relation>
    <relation entry1="112" entry2="182" type="GErel">
        <subtype name="expression" value="--&gt;"/>
    </relation>
    <relation entry1="275" entry2="300" type="GErel">
        <subtype name="expression" value="--&gt;"/>
        <subtype name="indirect effect" value="..&gt;"/>
    </relation>
    <relation entry1="111" entry2="300" type="GErel">
        <subtype name="expression" value="--&gt;"/>
        <subtype name="indirect effect" value="..&gt;"/>
    </relation>
    <relation entry1="274" entry2="300" type="GErel">
        <subtype name="expression" value="--&gt;"/>
        <subtype name="indirect effect" value="..&gt;"/>
    </relation>
    <relation entry1="275" entry2="180" type="GErel">
        <subtype name="expression" value="--&gt;"/>
        <subtype name="indirect effect" value="..&gt;"/>
    </relation>
    <relation entry1="275" entry2="193" type="GErel">
        <subtype name="expression" value="--&gt;"/>
        <subtype name="indirect effect" value="..&gt;"/>
    </relation>
    <relation entry1="275" entry2="181" type="GErel">
        <subtype name="expression" value="--&gt;"/>
        <subtype name="indirect effect" value="..&gt;"/>
    </relation>
    <relation entry1="275" entry2="234" type="GErel">
        <subtype name="expression" value="--&gt;"/>
        <subtype name="indirect effect" value="..&gt;"/>
    </relation>
    <relation entry1="275" entry2="235" type="GErel">
        <subtype name="expression" value="--&gt;"/>
        <subtype name="indirect effect" value="..&gt;"/>
    </relation>
    <relation entry1="275" entry2="182" type="GErel">
        <subtype name="expression" value="--&gt;"/>
        <subtype name="indirect effect" value="..&gt;"/>
    </relation>
    <relation entry1="111" entry2="180" type="GErel">
        <subtype name="expression" value="--&gt;"/>
        <subtype name="indirect effect" value="..&gt;"/>
    </relation>
    <relation entry1="111" entry2="193" type="GErel">
        <subtype name="expression" value="--&gt;"/>
        <subtype name="indirect effect" value="..&gt;"/>
    </relation>
    <relation entry1="111" entry2="181" type="GErel">
        <subtype name="expression" value="--&gt;"/>
        <subtype name="indirect effect" value="..&gt;"/>
    </relation>
    <relation entry1="111" entry2="234" type="GErel">
        <subtype name="expression" value="--&gt;"/>
        <subtype name="indirect effect" value="..&gt;"/>
    </relation>
    <relation entry1="111" entry2="235" type="GErel">
        <subtype name="expression" value="--&gt;"/>
        <subtype name="indirect effect" value="..&gt;"/>
    </relation>
    <relation entry1="111" entry2="182" type="GErel">
        <subtype name="expression" value="--&gt;"/>
        <subtype name="indirect effect" value="..&gt;"/>
    </relation>
    <relation entry1="274" entry2="180" type="GErel">
        <subtype name="expression" value="--&gt;"/>
        <subtype name="indirect effect" value="..&gt;"/>
    </relation>
    <relation entry1="274" entry2="193" type="GErel">
        <subtype name="expression" value="--&gt;"/>
        <subtype name="indirect effect" value="..&gt;"/>
    </relation>
    <relation entry1="274" entry2="181" type="GErel">
        <subtype name="expression" value="--&gt;"/>
        <subtype name="indirect effect" value="..&gt;"/>
    </relation>
    <relation entry1="274" entry2="234" type="GErel">
        <subtype name="expression" value="--&gt;"/>
        <subtype name="indirect effect" value="..&gt;"/>
    </relation>
    <relation entry1="274" entry2="235" type="GErel">
        <subtype name="expression" value="--&gt;"/>
        <subtype name="indirect effect" value="..&gt;"/>
    </relation>
    <relation entry1="274" entry2="182" type="GErel">
        <subtype name="expression" value="--&gt;"/>
        <subtype name="indirect effect" value="..&gt;"/>
    </relation>
    <relation entry1="306" entry2="192" type="GErel">
        <subtype name="expression" value="--&gt;"/>
        <subtype name="indirect effect" value="..&gt;"/>
    </relation>
    <relation entry1="306" entry2="308" type="GErel">
        <subtype name="expression" value="--&gt;"/>
        <subtype name="indirect effect" value="..&gt;"/>
    </relation>
    <relation entry1="268" entry2="264" type="PCrel">
        <subtype name="activation" value="--&gt;"/>
    </relation>
    <relation entry1="116" entry2="120" type="PCrel">
        <subtype name="activation" value="--&gt;"/>
    </relation>
    <relation entry1="95" entry2="269" type="PPrel">
        <subtype name="activation" value="--&gt;"/>
    </relation>
    <relation entry1="92" entry2="108" type="GErel">
        <subtype name="expression" value="--&gt;"/>
    </relation>
    <relation entry1="92" entry2="300" type="GErel">
        <subtype name="expression" value="--&gt;"/>
    </relation>
    <relation entry1="224" entry2="210" type="PCrel">
        <subtype name="activation" value="--&gt;"/>
    </relation>
    <relation entry1="337" entry2="173" type="PPrel">
        <subtype name="inhibition" value="--|"/>
    </relation>
    <relation entry1="173" entry2="98" type="PPrel">
        <subtype name="activation" value="--&gt;"/>
        <subtype name="indirect effect" value="..&gt;"/>
    </relation>
    <relation entry1="173" entry2="100" type="PPrel">
        <subtype name="activation" value="--&gt;"/>
        <subtype name="indirect effect" value="..&gt;"/>
    </relation>
    <relation entry1="173" entry2="99" type="PPrel">
        <subtype name="activation" value="--&gt;"/>
    </relation>
    <relation entry1="325" entry2="341" type="PCrel">
        <subtype name="activation" value="--&gt;"/>
    </relation>
    <relation entry1="326" entry2="341" type="PCrel">
        <subtype name="activation" value="--&gt;"/>
    </relation>
    <relation entry1="327" entry2="341" type="PCrel">
        <subtype name="activation" value="--&gt;"/>
    </relation>
    <relation entry1="328" entry2="341" type="PCrel">
        <subtype name="inhibition" value="--|"/>
    </relation>
    <relation entry1="330" entry2="46" type="PCrel">
        <subtype name="activation" value="--&gt;"/>
    </relation>
    <relation entry1="335" entry2="46" type="PCrel">
        <subtype name="activation" value="--&gt;"/>
    </relation>
    <relation entry1="329" entry2="46" type="PCrel">
        <subtype name="activation" value="--&gt;"/>
    </relation>
    <relation entry1="331" entry2="346" type="PCrel">
        <subtype name="activation" value="--&gt;"/>
    </relation>
    <relation entry1="332" entry2="41" type="PCrel">
        <subtype name="activation" value="--&gt;"/>
    </relation>
    <relation entry1="333" entry2="73" type="PCrel">
        <subtype name="inhibition" value="--|"/>
        <subtype name="indirect effect" value="..&gt;"/>
    </relation>
    <relation entry1="333" entry2="41" type="PCrel">
        <subtype name="activation" value="--&gt;"/>
    </relation>
    <relation entry1="333" entry2="346" type="PCrel">
        <subtype name="inhibition" value="--|"/>
    </relation>
    <relation entry1="333" entry2="345" type="PCrel">
        <subtype name="inhibition" value="--|"/>
    </relation>
</pathway>
