# Supplementary material for: Mechanism of gene network in the treatment of intracerebral hemorrhage by natural plant drugs in Lutong granules
Source: PLoS One. 2022 Nov 28;17(11):e0274639. doi: 10.1371/journal.pone.0274639 (PMC9704616; doi:10.1371/journal.pone.0274639)
Supplement: S1 Data — (ZIP) [file pone.0274639.s001.zip › minimal data/GO+KEGG/R.KEGG/hsa05164.xml]

<?xml version="1.0"?>
<!DOCTYPE pathway SYSTEM "https://www.kegg.jp/kegg/xml/KGML_v0.7.2_.dtd">
<!-- Creation date: Aug 2, 2021 13:29:50 +0900 (GMT+9) -->
<pathway name="path:hsa05164" org="hsa" number="05164"
         title="Influenza A"
         image="https://www.kegg.jp/kegg/pathway/hsa/hsa05164.png"
         link="https://www.kegg.jp/kegg-bin/show_pathway?hsa05164">
    <entry id="9" name="path:hsa05164" type="map"
        link="https://www.kegg.jp/dbget-bin/www_bget?hsa05164">
        <graphics name="TITLE:Influenza A" fgcolor="#000000" bgcolor="#FFFFFF"
             type="roundrectangle" x="101" y="58" width="122" height="25"/>
    </entry>
    <entry id="15" name="hsa:23430 hsa:64499 hsa:7177" type="gene"
        link="https://www.kegg.jp/dbget-bin/www_bget?hsa:23430+hsa:64499+hsa:7177">
        <graphics name="TPSD1, MCP7-LIKE, MCP7L1, MMCP-7L..." fgcolor="#000000" bgcolor="#BFFFBF"
             type="rectangle" x="75" y="307" width="46" height="17"/>
    </entry>
    <entry id="16" name="hsa:5340" type="gene"
        link="https://www.kegg.jp/dbget-bin/www_bget?hsa:5340">
        <graphics name="PLG, HAE4" fgcolor="#000000" bgcolor="#BFFFBF"
             type="rectangle" x="75" y="327" width="46" height="17"/>
    </entry>
    <entry id="17" name="hsa:5644 hsa:5645 hsa:5646" type="gene"
        link="https://www.kegg.jp/dbget-bin/www_bget?hsa:5644+hsa:5645+hsa:5646">
        <graphics name="PRSS1, TRP1, TRY1, TRY4, TRYP1..." fgcolor="#000000" bgcolor="#BFFFBF"
             type="rectangle" x="75" y="347" width="46" height="17"/>
    </entry>
    <entry id="19" name="ko:K19394" type="ortholog"
        link="https://www.kegg.jp/dbget-bin/www_bget?K19394">
        <graphics name="K19394" fgcolor="#000000" bgcolor="#FFFFFF"
             type="rectangle" x="362" y="262" width="46" height="17"/>
    </entry>
    <entry id="21" name="cpd:C00080" type="compound"
        link="https://www.kegg.jp/dbget-bin/www_bget?C00080">
        <graphics name="C00080" fgcolor="#000000" bgcolor="#FFFFFF"
             type="circle" x="359" y="291" width="8" height="8"/>
    </entry>
    <entry id="22" name="path:hsa04144" type="map"
        link="https://www.kegg.jp/dbget-bin/www_bget?hsa04144">
        <graphics name="Endocytosis" fgcolor="#000000" bgcolor="#FFFFFF"
             type="roundrectangle" x="568" y="211" width="92" height="25"/>
    </entry>
    <entry id="24" name="hsa:23586" type="gene"
        link="https://www.kegg.jp/dbget-bin/www_bget?hsa:23586">
        <graphics name="DDX58, RIG-I, RIG1, RIGI, RLR-1, SGMRT2" fgcolor="#000000" bgcolor="#BFFFBF"
             type="rectangle" x="406" y="589" width="46" height="17"/>
    </entry>
    <entry id="25" name="hsa:64135" type="gene"
        link="https://www.kegg.jp/dbget-bin/www_bget?hsa:64135">
        <graphics name="IFIH1, AGS7, Hlcd, IDDM19, MDA-5, MDA5, RLR-2, SGMRT1" fgcolor="#000000" bgcolor="#BFFFBF"
             type="rectangle" x="406" y="610" width="46" height="17"/>
    </entry>
    <entry id="26" name="hsa:57506" type="gene"
        link="https://www.kegg.jp/dbget-bin/www_bget?hsa:57506">
        <graphics name="MAVS, CARDIF, IPS-1, IPS1, VISA" fgcolor="#000000" bgcolor="#BFFFBF"
             type="rectangle" x="482" y="599" width="46" height="17"/>
    </entry>
    <entry id="27" name="hsa:7706" type="gene"
        link="https://www.kegg.jp/dbget-bin/www_bget?hsa:7706">
        <graphics name="TRIM25, EFP, RNF147, Z147, ZNF147" fgcolor="#000000" bgcolor="#BFFFBF"
             type="rectangle" x="445" y="546" width="46" height="17"/>
    </entry>
    <entry id="28" name="ko:K19396" type="ortholog"
        link="https://www.kegg.jp/dbget-bin/www_bget?K19396">
        <graphics name="K19396" fgcolor="#000000" bgcolor="#FFFFFF"
             type="rectangle" x="363" y="545" width="46" height="17"/>
    </entry>
    <entry id="37" name="hsa:29110" type="gene"
        link="https://www.kegg.jp/dbget-bin/www_bget?hsa:29110">
        <graphics name="TBK1, FTDALS4, IIAE8, NAK, T2K" fgcolor="#000000" bgcolor="#BFFFBF"
             type="rectangle" x="688" y="671" width="46" height="17"/>
    </entry>
    <entry id="38" name="hsa:9641" type="gene"
        link="https://www.kegg.jp/dbget-bin/www_bget?hsa:9641">
        <graphics name="IKBKE, IKK-E, IKK-i, IKKE, IKKI" fgcolor="#000000" bgcolor="#BFFFBF"
             type="rectangle" x="688" y="688" width="46" height="17"/>
    </entry>
    <entry id="39" name="hsa:7098" type="gene"
        link="https://www.kegg.jp/dbget-bin/www_bget?hsa:7098">
        <graphics name="TLR3, CD283, IIAE2, IMD83" fgcolor="#000000" bgcolor="#BFFFBF"
             type="rectangle" x="390" y="679" width="46" height="17"/>
    </entry>
    <entry id="40" name="hsa:148022" type="gene"
        link="https://www.kegg.jp/dbget-bin/www_bget?hsa:148022">
        <graphics name="TICAM1, IIAE6, MyD88-3, PRVTIRB, TICAM-1, TRIF" fgcolor="#000000" bgcolor="#BFFFBF"
             type="rectangle" x="481" y="679" width="46" height="17"/>
    </entry>
    <entry id="41" name="hsa:1147 hsa:3551 hsa:8517" type="gene"
        link="https://www.kegg.jp/dbget-bin/www_bget?hsa:1147+hsa:3551+hsa:8517">
        <graphics name="CHUK, BPS2, IKBKA, IKK-alpha, IKK1, IKKA, NFKBIKA, TCF16..." fgcolor="#000000" bgcolor="#BFFFBF"
             type="rectangle" x="689" y="599" width="46" height="17"/>
    </entry>
    <entry id="42" name="hsa:4790 hsa:5970" type="gene"
        link="https://www.kegg.jp/dbget-bin/www_bget?hsa:4790+hsa:5970">
        <graphics name="NFKB1, CVID12, EBP-1, KBF1, NF-kB, NF-kB1, NF-kappa-B1, NF-kappaB, NF-kappabeta, NFKB-p105, NFKB-p50, NFkappaB..." fgcolor="#000000" bgcolor="#BFFFBF"
             type="rectangle" x="788" y="565" width="46" height="17"/>
    </entry>
    <entry id="43" name="hsa:4792 hsa:4793" type="gene"
        link="https://www.kegg.jp/dbget-bin/www_bget?hsa:4792+hsa:4793">
        <graphics name="NFKBIA, EDAID2, IKBA, MAD-3, NFKBI..." fgcolor="#000000" bgcolor="#BFFFBF"
             type="rectangle" x="788" y="599" width="46" height="17"/>
    </entry>
    <entry id="46" name="hsa:1387 hsa:2033" type="gene"
        link="https://www.kegg.jp/dbget-bin/www_bget?hsa:1387+hsa:2033">
        <graphics name="CREBBP, CBP, KAT3A, MKHK1, RSTS, RSTS1..." fgcolor="#000000" bgcolor="#BFFFBF"
             type="rectangle" x="945" y="712" width="46" height="17"/>
    </entry>
    <entry id="47" name="hsa:3661" type="gene"
        link="https://www.kegg.jp/dbget-bin/www_bget?hsa:3661">
        <graphics name="IRF3, IIAE7" fgcolor="#000000" bgcolor="#BFFFBF"
             type="rectangle" x="788" y="686" width="46" height="17"/>
    </entry>
    <entry id="48" name="hsa:3665" type="gene"
        link="https://www.kegg.jp/dbget-bin/www_bget?hsa:3665">
        <graphics name="IRF7, IMD39, IRF-7, IRF-7H, IRF7A, IRF7B, IRF7C, IRF7H" fgcolor="#000000" bgcolor="#BFFFBF"
             type="rectangle" x="788" y="742" width="46" height="17"/>
    </entry>
    <entry id="51" name="hsa:5290 hsa:5291 hsa:5293 hsa:5295 hsa:5296 hsa:8503" type="gene"
        link="https://www.kegg.jp/dbget-bin/www_bget?hsa:5290+hsa:5291+hsa:5293+hsa:5295+hsa:5296+hsa:8503">
        <graphics name="PIK3CA, CLAPO, CLOVE, CWS5, MCAP, MCM, MCMTC, PI3K, PI3K-alpha, p110-alpha..." fgcolor="#000000" bgcolor="#BFFFBF"
             type="rectangle" x="382" y="1010" width="46" height="17"/>
    </entry>
    <entry id="52" name="hsa:10000 hsa:207 hsa:208" type="gene"
        link="https://www.kegg.jp/dbget-bin/www_bget?hsa:10000+hsa:207+hsa:208">
        <graphics name="AKT3, MPPH, MPPH2, PKB-GAMMA, PKBG, PRKBG, RAC-PK-gamma, RAC-gamma, STK-2..." fgcolor="#000000" bgcolor="#BFFFBF"
             type="rectangle" x="497" y="1010" width="46" height="17"/>
    </entry>
    <entry id="53" name="cpd:C05981" type="compound"
        link="https://www.kegg.jp/dbget-bin/www_bget?C05981">
        <graphics name="C05981" fgcolor="#000000" bgcolor="#FFFFFF"
             type="circle" x="440" y="1009" width="8" height="8"/>
    </entry>
    <entry id="58" name="hsa:51284" type="gene"
        link="https://www.kegg.jp/dbget-bin/www_bget?hsa:51284">
        <graphics name="TLR7, IMD74, TLR7-like" fgcolor="#000000" bgcolor="#BFFFBF"
             type="rectangle" x="390" y="742" width="46" height="17"/>
    </entry>
    <entry id="59" name="hsa:4615" type="gene"
        link="https://www.kegg.jp/dbget-bin/www_bget?hsa:4615">
        <graphics name="MYD88, IMD68, MYD88D" fgcolor="#000000" bgcolor="#BFFFBF"
             type="rectangle" x="481" y="742" width="46" height="17"/>
    </entry>
    <entry id="60" name="hsa:51135" type="gene"
        link="https://www.kegg.jp/dbget-bin/www_bget?hsa:51135">
        <graphics name="IRAK4, IMD67, IPD1, IRAK-4, NY-REN-64, REN64" fgcolor="#000000" bgcolor="#BFFFBF"
             type="rectangle" x="596" y="742" width="46" height="17"/>
    </entry>
    <entry id="64" name="hsa:114548" type="gene"
        link="https://www.kegg.jp/dbget-bin/www_bget?hsa:114548">
        <graphics name="NLRP3, AGTAVPRL, AII, AVP, C1orf7, CIAS1, CLR1.1, DFNA34, FCAS, FCAS1, FCU, KEFH, MWS, NALP3, PYPAF1" fgcolor="#000000" bgcolor="#BFFFBF"
             type="rectangle" x="382" y="937" width="46" height="17"/>
    </entry>
    <entry id="65" name="hsa:29108" type="gene"
        link="https://www.kegg.jp/dbget-bin/www_bget?hsa:29108">
        <graphics name="PYCARD, ASC, CARD5, TMS, TMS-1, TMS1" fgcolor="#000000" bgcolor="#BFFFBF"
             type="rectangle" x="382" y="954" width="46" height="17"/>
    </entry>
    <entry id="66" name="hsa:834" type="gene"
        link="https://www.kegg.jp/dbget-bin/www_bget?hsa:834">
        <graphics name="CASP1, ICE, IL1BC, P45" fgcolor="#000000" bgcolor="#BFFFBF"
             type="rectangle" x="382" y="971" width="46" height="17"/>
    </entry>
    <entry id="67" name="hsa:3553" type="gene"
        link="https://www.kegg.jp/dbget-bin/www_bget?hsa:3553">
        <graphics name="IL1B, IL-1, IL1-BETA, IL1F2, IL1beta" fgcolor="#000000" bgcolor="#BFFFBF"
             type="rectangle" x="774" y="950" width="46" height="17"/>
    </entry>
    <entry id="68" name="hsa:3606" type="gene"
        link="https://www.kegg.jp/dbget-bin/www_bget?hsa:3606">
        <graphics name="IL18, IGIF, IL-18, IL-1g, IL1F4" fgcolor="#000000" bgcolor="#BFFFBF"
             type="rectangle" x="774" y="971" width="46" height="17"/>
    </entry>
    <entry id="69" name="hsa:90865" type="gene"
        link="https://www.kegg.jp/dbget-bin/www_bget?hsa:90865">
        <graphics name="IL33, C9orf26, DVS27, IL1F11, NF-HEV, NFEHEV" fgcolor="#000000" bgcolor="#BFFFBF"
             type="rectangle" x="774" y="992" width="46" height="17"/>
    </entry>
    <entry id="70" name="cpd:C00027" type="compound"
        link="https://www.kegg.jp/dbget-bin/www_bget?C00027">
        <graphics name="C00027" fgcolor="#000000" bgcolor="#FFFFFF"
             type="circle" x="260" y="936" width="8" height="8"/>
    </entry>
    <entry id="71" name="hsa:3454 hsa:3455" type="gene"
        link="https://www.kegg.jp/dbget-bin/www_bget?hsa:3454+hsa:3455">
        <graphics name="IFNAR1, AVP, IFN-alpha-REC, IFNAR, IFNBR, IFRC..." fgcolor="#000000" bgcolor="#BFFFBF"
             type="rectangle" x="219" y="867" width="46" height="17"/>
    </entry>
    <entry id="72" name="hsa:3456" type="gene"
        link="https://www.kegg.jp/dbget-bin/www_bget?hsa:3456">
        <graphics name="IFNB1, IFB, IFF, IFN-beta, IFNB" fgcolor="#000000" bgcolor="#BFFFBF"
             type="rectangle" x="152" y="877" width="46" height="17"/>
    </entry>
    <entry id="73" name="hsa:3716 hsa:7297" type="gene"
        link="https://www.kegg.jp/dbget-bin/www_bget?hsa:3716+hsa:7297">
        <graphics name="JAK1, AIIDE, JAK1A, JAK1B, JTK3..." fgcolor="#000000" bgcolor="#BFFFBF"
             type="rectangle" x="313" y="867" width="46" height="17"/>
    </entry>
    <entry id="74" name="hsa:6772 hsa:6773" type="gene"
        link="https://www.kegg.jp/dbget-bin/www_bget?hsa:6772+hsa:6773">
        <graphics name="STAT1, CANDF7, IMD31A, IMD31B, IMD31C, ISGF-3, STAT91..." fgcolor="#000000" bgcolor="#BFFFBF"
             type="rectangle" x="639" y="867" width="46" height="17"/>
    </entry>
    <entry id="75" name="hsa:10379" type="gene"
        link="https://www.kegg.jp/dbget-bin/www_bget?hsa:10379">
        <graphics name="IRF9, IRF-9, ISGF3, ISGF3G, p48" fgcolor="#000000" bgcolor="#BFFFBF"
             type="rectangle" x="797" y="867" width="46" height="17"/>
    </entry>
    <entry id="76" name="hsa:4599 hsa:4600" type="gene"
        link="https://www.kegg.jp/dbget-bin/www_bget?hsa:4599+hsa:4600">
        <graphics name="MX1, IFI-78K, IFI78, MX, MxA, lncMX1-215..." fgcolor="#000000" bgcolor="#BFFFBF"
             type="rectangle" x="1045" y="827" width="46" height="17"/>
    </entry>
    <entry id="77" name="hsa:4938 hsa:4939 hsa:4940" type="gene"
        link="https://www.kegg.jp/dbget-bin/www_bget?hsa:4938+hsa:4939+hsa:4940">
        <graphics name="OAS1, E18/E16, IFI-4, OIAS, OIASI..." fgcolor="#000000" bgcolor="#BFFFBF"
             type="rectangle" x="1045" y="846" width="46" height="17"/>
    </entry>
    <entry id="78" name="hsa:103" type="gene"
        link="https://www.kegg.jp/dbget-bin/www_bget?hsa:103">
        <graphics name="ADAR, ADAR1, AGS6, DRADA, DSH, DSRAD, G1P1, IFI-4, IFI4, K88DSRBP, P136" fgcolor="#000000" bgcolor="#BFFFBF"
             type="rectangle" x="1045" y="865" width="46" height="17"/>
    </entry>
    <entry id="79" name="hsa:5371" type="gene"
        link="https://www.kegg.jp/dbget-bin/www_bget?hsa:5371">
        <graphics name="PML, MYL, PP8675, RNF71, TRIM19" fgcolor="#000000" bgcolor="#BFFFBF"
             type="rectangle" x="1045" y="884" width="46" height="17"/>
    </entry>
    <entry id="80" name="hsa:4261" type="gene"
        link="https://www.kegg.jp/dbget-bin/www_bget?hsa:4261">
        <graphics name="CIITA, C2TA, CIITAIV, MHC2TA, NLRA" fgcolor="#000000" bgcolor="#BFFFBF"
             type="rectangle" x="841" y="926" width="46" height="17"/>
    </entry>
    <entry id="81" name="hsa:3108 hsa:3109 hsa:3111 hsa:3112 hsa:3113 hsa:3115 hsa:3117 hsa:3118 hsa:3119 hsa:3122 hsa:3123 hsa:3125 hsa:3126 hsa:3127" type="gene"
        link="https://www.kegg.jp/dbget-bin/www_bget?hsa:3108+hsa:3109+hsa:3111+hsa:3112+hsa:3113+hsa:3115+hsa:3117+hsa:3118+hsa:3119+hsa:3122+hsa:3123+hsa:3125+hsa:3126+hsa:3127">
        <graphics name="HLA-DMA, D6S222E, DMA, HLADM, RING6..." fgcolor="#000000" bgcolor="#BFFFBF"
             type="rectangle" x="1045" y="926" width="46" height="17"/>
    </entry>
    <entry id="82" name="ko:K19396" type="ortholog"
        link="https://www.kegg.jp/dbget-bin/www_bget?K19396">
        <graphics name="K19396" fgcolor="#000000" bgcolor="#FFFFFF"
             type="rectangle" x="561" y="802" width="46" height="17"/>
    </entry>
    <entry id="83" name="hsa:3439 hsa:3440 hsa:3441 hsa:3442 hsa:3443 hsa:3444 hsa:3445 hsa:3446 hsa:3447 hsa:3448 hsa:3449 hsa:3451 hsa:3452" type="gene"
        link="https://www.kegg.jp/dbget-bin/www_bget?hsa:3439+hsa:3440+hsa:3441+hsa:3442+hsa:3443+hsa:3444+hsa:3445+hsa:3446+hsa:3447+hsa:3448+hsa:3449+hsa:3451+hsa:3452">
        <graphics name="IFNA1, IFL, IFN, IFN-ALPHA, IFN-alphaD, IFNA13, IFNA@, leIF_D..." fgcolor="#000000" bgcolor="#BFFFBF"
             type="rectangle" x="1045" y="733" width="46" height="17"/>
    </entry>
    <entry id="89" name="hsa:9021" type="gene"
        link="https://www.kegg.jp/dbget-bin/www_bget?hsa:9021">
        <graphics name="SOCS3, ATOD4, CIS3, Cish3, SOCS-3, SSI-3, SSI3" fgcolor="#000000" bgcolor="#BFFFBF"
             type="rectangle" x="602" y="828" width="46" height="17"/>
    </entry>
    <entry id="94" name="hsa:6352" type="gene"
        link="https://www.kegg.jp/dbget-bin/www_bget?hsa:6352">
        <graphics name="CCL5, D17S136E, RANTES, SCYA5, SIS-delta, SISd, TCP228, eoCP" fgcolor="#000000" bgcolor="#BFFFBF"
             type="rectangle" x="1045" y="660" width="46" height="17"/>
    </entry>
    <entry id="95" name="hsa:3576" type="gene"
        link="https://www.kegg.jp/dbget-bin/www_bget?hsa:3576">
        <graphics name="CXCL8, GCP-1, GCP1, IL8, LECT, LUCT, LYNAP, MDNCF, MONAP, NAF, NAP-1, NAP1, SCYB8" fgcolor="#000000" bgcolor="#BFFFBF"
             type="rectangle" x="1045" y="622" width="46" height="17"/>
    </entry>
    <entry id="96" name="hsa:3456" type="gene"
        link="https://www.kegg.jp/dbget-bin/www_bget?hsa:3456">
        <graphics name="IFNB1, IFB, IFF, IFN-beta, IFNB" fgcolor="#000000" bgcolor="#BFFFBF"
             type="rectangle" x="1045" y="752" width="46" height="17"/>
    </entry>
    <entry id="97" name="hsa:3383" type="gene"
        link="https://www.kegg.jp/dbget-bin/www_bget?hsa:3383">
        <graphics name="ICAM1, BB2, CD54, P3.58" fgcolor="#000000" bgcolor="#BFFFBF"
             type="rectangle" x="1045" y="705" width="46" height="17"/>
    </entry>
    <entry id="98" name="hsa:3552 hsa:3553" type="gene"
        link="https://www.kegg.jp/dbget-bin/www_bget?hsa:3552+hsa:3553">
        <graphics name="IL1A, IL-1_alpha, IL-1A, IL1, IL1-ALPHA, IL1F1..." fgcolor="#000000" bgcolor="#BFFFBF"
             type="rectangle" x="1045" y="537" width="46" height="17"/>
    </entry>
    <entry id="99" name="hsa:3569" type="gene"
        link="https://www.kegg.jp/dbget-bin/www_bget?hsa:3569">
        <graphics name="IL6, BSF-2, BSF2, CDF, HGF, HSF, IFN-beta-2, IFNB2, IL-6" fgcolor="#000000" bgcolor="#BFFFBF"
             type="rectangle" x="1045" y="556" width="46" height="17"/>
    </entry>
    <entry id="100" name="hsa:7124" type="gene"
        link="https://www.kegg.jp/dbget-bin/www_bget?hsa:7124">
        <graphics name="TNF, DIF, TNF-alpha, TNFA, TNFSF2, TNLG1F" fgcolor="#000000" bgcolor="#BFFFBF"
             type="rectangle" x="1045" y="594" width="46" height="17"/>
    </entry>
    <entry id="101" name="hsa:3592 hsa:3593" type="gene"
        link="https://www.kegg.jp/dbget-bin/www_bget?hsa:3592+hsa:3593">
        <graphics name="IL12A, CLMF, IL-12A, NFSK, NKSF1, P35..." fgcolor="#000000" bgcolor="#BFFFBF"
             type="rectangle" x="1045" y="575" width="46" height="17"/>
    </entry>
    <entry id="103" name="hsa:5610" type="gene"
        link="https://www.kegg.jp/dbget-bin/www_bget?hsa:5610">
        <graphics name="EIF2AK2, EIF2AK1, LEUDEN, PKR, PPP1R83, PRKR" fgcolor="#000000" bgcolor="#BFFFBF"
             type="rectangle" x="510" y="505" width="46" height="17"/>
    </entry>
    <entry id="107" name="hsa:5611" type="gene"
        link="https://www.kegg.jp/dbget-bin/www_bget?hsa:5611">
        <graphics name="DNAJC3, ACPHD, ERdj6, HP58, P58, P58IPK, PRKRI, p58(IPK)" fgcolor="#000000" bgcolor="#BFFFBF"
             type="rectangle" x="489" y="465" width="46" height="17"/>
    </entry>
    <entry id="108" name="hsa:3337" type="gene"
        link="https://www.kegg.jp/dbget-bin/www_bget?hsa:3337">
        <graphics name="DNAJB1, HSPF1, Hdj1, Hsp40, RSPH16B, Sis1" fgcolor="#000000" bgcolor="#BFFFBF"
             type="rectangle" x="405" y="465" width="46" height="17"/>
    </entry>
    <entry id="109" name="hsa:1965" type="gene"
        link="https://www.kegg.jp/dbget-bin/www_bget?hsa:1965">
        <graphics name="EIF2S1, EIF-2, EIF-2A, EIF-2alpha, EIF2, EIF2A" fgcolor="#000000" bgcolor="#BFFFBF"
             type="rectangle" x="639" y="505" width="46" height="17"/>
    </entry>
    <entry id="114" name="hsa:4938 hsa:4939 hsa:4940" type="gene"
        link="https://www.kegg.jp/dbget-bin/www_bget?hsa:4938+hsa:4939+hsa:4940">
        <graphics name="OAS1, E18/E16, IFI-4, OIAS, OIASI..." fgcolor="#000000" bgcolor="#BFFFBF"
             type="rectangle" x="416" y="395" width="46" height="17"/>
    </entry>
    <entry id="115" name="hsa:6041" type="gene"
        link="https://www.kegg.jp/dbget-bin/www_bget?hsa:6041">
        <graphics name="RNASEL, PRCA1, RNS4" fgcolor="#000000" bgcolor="#BFFFBF"
             type="rectangle" x="561" y="395" width="46" height="17"/>
    </entry>
    <entry id="118" name="ko:K19396" type="ortholog"
        link="https://www.kegg.jp/dbget-bin/www_bget?K19396">
        <graphics name="K19396" fgcolor="#000000" bgcolor="#FFFFFF"
             type="rectangle" x="321" y="426" width="46" height="17"/>
    </entry>
    <entry id="120" name="hsa:8743" type="gene"
        link="https://www.kegg.jp/dbget-bin/www_bget?hsa:8743">
        <graphics name="TNFSF10, APO2L, Apo-2L, CD253, TL2, TNLG6A, TRAIL" fgcolor="#000000" bgcolor="#BFFFBF"
             type="rectangle" x="155" y="1040" width="46" height="17"/>
    </entry>
    <entry id="121" name="hsa:8795 hsa:8797" type="gene"
        link="https://www.kegg.jp/dbget-bin/www_bget?hsa:8795+hsa:8797">
        <graphics name="TNFRSF10B, CD262, DR5, KILLER, KILLER/DR5, TRAIL-R2, TRAILR2, TRICK2, TRICK2A, TRICK2B, TRICKB, ZTNFR9..." fgcolor="#000000" bgcolor="#BFFFBF"
             type="rectangle" x="219" y="1040" width="46" height="17"/>
    </entry>
    <entry id="122" name="hsa:291 hsa:292 hsa:293 hsa:83447" type="gene"
        link="https://www.kegg.jp/dbget-bin/www_bget?hsa:291+hsa:292+hsa:293+hsa:83447">
        <graphics name="SLC25A4, AAC1, ANT, ANT_1, ANT1, MTDPS12, MTDPS12A, PEO2, PEO3, PEOA2, T1..." fgcolor="#000000" bgcolor="#BFFFBF"
             type="rectangle" x="573" y="1106" width="46" height="17"/>
    </entry>
    <entry id="123" name="hsa:7416" type="gene"
        link="https://www.kegg.jp/dbget-bin/www_bget?hsa:7416">
        <graphics name="VDAC1, PORIN, VDAC-1" fgcolor="#000000" bgcolor="#BFFFBF"
             type="rectangle" x="573" y="1089" width="46" height="17"/>
    </entry>
    <entry id="127" name="hsa:23633 hsa:3836 hsa:3838 hsa:3841 hsa:402569" type="gene"
        link="https://www.kegg.jp/dbget-bin/www_bget?hsa:23633+hsa:3836+hsa:3838+hsa:3841+hsa:402569">
        <graphics name="KPNA6, IPOA7..." fgcolor="#000000" bgcolor="#BFFFBF"
             type="rectangle" x="1030" y="1385" width="46" height="17"/>
    </entry>
    <entry id="128" name="ko:K19391" type="ortholog"
        link="https://www.kegg.jp/dbget-bin/www_bget?K19391">
        <graphics name="K19391" fgcolor="#000000" bgcolor="#FFFFFF"
             type="rectangle" x="969" y="1353" width="46" height="17"/>
    </entry>
    <entry id="129" name="ko:K19389" type="ortholog"
        link="https://www.kegg.jp/dbget-bin/www_bget?K19389">
        <graphics name="K19389" fgcolor="#000000" bgcolor="#FFFFFF"
             type="rectangle" x="1021" y="1336" width="46" height="17"/>
    </entry>
    <entry id="130" name="ko:K19388" type="ortholog"
        link="https://www.kegg.jp/dbget-bin/www_bget?K19388">
        <graphics name="K19388" fgcolor="#000000" bgcolor="#FFFFFF"
             type="rectangle" x="1021" y="1353" width="46" height="17"/>
    </entry>
    <entry id="131" name="ko:K19390" type="ortholog"
        link="https://www.kegg.jp/dbget-bin/www_bget?K19390">
        <graphics name="K19390" fgcolor="#000000" bgcolor="#FFFFFF"
             type="rectangle" x="1067" y="1344" width="46" height="17"/>
    </entry>
    <entry id="132" name="hsa:7514" type="gene"
        link="https://www.kegg.jp/dbget-bin/www_bget?hsa:7514">
        <graphics name="XPO1, CRM-1, CRM1, emb, exp1" fgcolor="#000000" bgcolor="#BFFFBF"
             type="rectangle" x="948" y="1399" width="46" height="17"/>
    </entry>
    <entry id="134" name="hsa:5578" type="gene"
        link="https://www.kegg.jp/dbget-bin/www_bget?hsa:5578">
        <graphics name="PRKCA, AAG6, PKC-alpha, PKCA, PKCI+/-, PKCalpha, PRKACA" fgcolor="#000000" bgcolor="#BFFFBF"
             type="rectangle" x="390" y="1266" width="46" height="17"/>
    </entry>
    <entry id="135" name="hsa:5894" type="gene"
        link="https://www.kegg.jp/dbget-bin/www_bget?hsa:5894">
        <graphics name="RAF1, CMD1NN, CRAF, NS5, Raf-1, c-Raf" fgcolor="#000000" bgcolor="#BFFFBF"
             type="rectangle" x="486" y="1266" width="46" height="17"/>
    </entry>
    <entry id="136" name="hsa:5604 hsa:5605" type="gene"
        link="https://www.kegg.jp/dbget-bin/www_bget?hsa:5604+hsa:5605">
        <graphics name="MAP2K1, CFC3, MAPKK1, MEK1, MEL, MKK1, PRKMK1..." fgcolor="#000000" bgcolor="#BFFFBF"
             type="rectangle" x="565" y="1266" width="46" height="17"/>
    </entry>
    <entry id="137" name="hsa:5594 hsa:5595" type="gene"
        link="https://www.kegg.jp/dbget-bin/www_bget?hsa:5594+hsa:5595">
        <graphics name="MAPK1, ERK, ERK-2, ERK2, ERT1, MAPK2, NS13, P42MAPK, PRKM1, PRKM2, p38, p40, p41, p41mapk, p42-MAPK..." fgcolor="#000000" bgcolor="#BFFFBF"
             type="rectangle" x="644" y="1266" width="46" height="17"/>
    </entry>
    <entry id="147" name="ko:K19391" type="ortholog"
        link="https://www.kegg.jp/dbget-bin/www_bget?K19391">
        <graphics name="K19391" fgcolor="#000000" bgcolor="#FFFFFF"
             type="rectangle" x="336" y="1348" width="46" height="17"/>
    </entry>
    <entry id="148" name="ko:K19389" type="ortholog"
        link="https://www.kegg.jp/dbget-bin/www_bget?K19389">
        <graphics name="K19389" fgcolor="#000000" bgcolor="#FFFFFF"
             type="rectangle" x="389" y="1331" width="46" height="17"/>
    </entry>
    <entry id="149" name="ko:K19251" type="ortholog"
        link="https://www.kegg.jp/dbget-bin/www_bget?K19251">
        <graphics name="K19251" fgcolor="#000000" bgcolor="#FFFFFF"
             type="rectangle" x="140" y="1340" width="46" height="17"/>
    </entry>
    <entry id="150" name="ko:K19392" type="ortholog"
        link="https://www.kegg.jp/dbget-bin/www_bget?K19392">
        <graphics name="K19392" fgcolor="#000000" bgcolor="#FFFFFF"
             type="rectangle" x="140" y="1363" width="46" height="17"/>
    </entry>
    <entry id="151" name="ko:K19394" type="ortholog"
        link="https://www.kegg.jp/dbget-bin/www_bget?K19394">
        <graphics name="K19394" fgcolor="#000000" bgcolor="#FFFFFF"
             type="rectangle" x="140" y="1385" width="46" height="17"/>
    </entry>
    <entry id="152" name="ko:K19388" type="ortholog"
        link="https://www.kegg.jp/dbget-bin/www_bget?K19388">
        <graphics name="K19388" fgcolor="#000000" bgcolor="#FFFFFF"
             type="rectangle" x="389" y="1348" width="46" height="17"/>
    </entry>
    <entry id="153" name="ko:K19390" type="ortholog"
        link="https://www.kegg.jp/dbget-bin/www_bget?K19390">
        <graphics name="K19390" fgcolor="#000000" bgcolor="#FFFFFF"
             type="rectangle" x="435" y="1340" width="46" height="17"/>
    </entry>
    <entry id="154" name="hsa:60 hsa:71" type="gene"
        link="https://www.kegg.jp/dbget-bin/www_bget?hsa:60+hsa:71">
        <graphics name="ACTB, BRWS1, PS1TP5BP1..." fgcolor="#000000" bgcolor="#BFFFBF"
             type="rectangle" x="262" y="1437" width="46" height="17"/>
    </entry>
    <entry id="155" name="hsa:2224" type="gene"
        link="https://www.kegg.jp/dbget-bin/www_bget?hsa:2224">
        <graphics name="FDPS, FPPS, FPS, POROK9" fgcolor="#000000" bgcolor="#BFFFBF"
             type="rectangle" x="267" y="1234" width="46" height="17"/>
    </entry>
    <entry id="156" name="hsa:91543" type="gene"
        link="https://www.kegg.jp/dbget-bin/www_bget?hsa:91543">
        <graphics name="RSAD2, cig33, cig5, vig1" fgcolor="#000000" bgcolor="#BFFFBF"
             type="rectangle" x="267" y="1199" width="46" height="17"/>
    </entry>
    <entry id="160" name="hsa:5340" type="gene"
        link="https://www.kegg.jp/dbget-bin/www_bget?hsa:5340">
        <graphics name="PLG, HAE4" fgcolor="#000000" bgcolor="#BFFFBF"
             type="rectangle" x="172" y="1450" width="46" height="17"/>
    </entry>
    <entry id="162" name="hsa:10898 hsa:642843" type="gene"
        link="https://www.kegg.jp/dbget-bin/www_bget?hsa:10898+hsa:642843">
        <graphics name="CPSF4, CPSF30, NAR, NEB-1, NEB1..." fgcolor="#000000" bgcolor="#BFFFBF"
             type="rectangle" x="1256" y="1153" width="46" height="17"/>
    </entry>
    <entry id="163" name="hsa:100529063 hsa:390748 hsa:8106" type="gene"
        link="https://www.kegg.jp/dbget-bin/www_bget?hsa:100529063+hsa:390748+hsa:8106">
        <graphics name="BCL2L2-PABPN1..." fgcolor="#000000" bgcolor="#BFFFBF"
             type="rectangle" x="1256" y="1170" width="46" height="17"/>
    </entry>
    <entry id="164" name="hsa:10482 hsa:56000 hsa:56001 hsa:728343" type="gene"
        link="https://www.kegg.jp/dbget-bin/www_bget?hsa:10482+hsa:56000+hsa:56001+hsa:728343">
        <graphics name="NXF1, MEX67, TAP..." fgcolor="#000000" bgcolor="#BFFFBF"
             type="rectangle" x="1054" y="1234" width="46" height="17"/>
    </entry>
    <entry id="165" name="hsa:29107 hsa:55916" type="gene"
        link="https://www.kegg.jp/dbget-bin/www_bget?hsa:29107+hsa:55916">
        <graphics name="NXT1, MTR2, P15..." fgcolor="#000000" bgcolor="#BFFFBF"
             type="rectangle" x="1054" y="1251" width="46" height="17"/>
    </entry>
    <entry id="166" name="hsa:8480" type="gene"
        link="https://www.kegg.jp/dbget-bin/www_bget?hsa:8480">
        <graphics name="RAE1, Gle2, MIG14, MRNP41, Mnrp41, dJ481F12.3, dJ800J21.1" fgcolor="#000000" bgcolor="#BFFFBF"
             type="rectangle" x="1100" y="1251" width="46" height="17"/>
    </entry>
    <entry id="167" name="hsa:11100" type="gene"
        link="https://www.kegg.jp/dbget-bin/www_bget?hsa:11100">
        <graphics name="HNRNPUL1, E1B-AP5, E1BAP5, HNRPUL1" fgcolor="#000000" bgcolor="#BFFFBF"
             type="rectangle" x="1100" y="1234" width="46" height="17"/>
    </entry>
    <entry id="168" name="hsa:4928" type="gene"
        link="https://www.kegg.jp/dbget-bin/www_bget?hsa:4928">
        <graphics name="NUP98, ADIR2, NUP196, NUP96, Nup98-96" fgcolor="#000000" bgcolor="#BFFFBF"
             type="rectangle" x="886" y="1252" width="46" height="17"/>
    </entry>
    <entry id="169" name="ko:K19396" type="ortholog"
        link="https://www.kegg.jp/dbget-bin/www_bget?K19396">
        <graphics name="K19396" fgcolor="#000000" bgcolor="#FFFFFF"
             type="rectangle" x="1335" y="1133" width="46" height="17"/>
    </entry>
    <entry id="182" name="path:hsa04620" type="map"
        link="https://www.kegg.jp/dbget-bin/www_bget?hsa04620">
        <graphics name="Toll-like receptor signaling pathway" fgcolor="#000000" bgcolor="#FFFFFF"
             type="roundrectangle" x="538" y="712" width="117" height="34"/>
    </entry>
    <entry id="183" name="path:hsa04630" type="map"
        link="https://www.kegg.jp/dbget-bin/www_bget?hsa04630">
        <graphics name="JAK-STAT signaling pathway" fgcolor="#000000" bgcolor="#FFFFFF"
             type="roundrectangle" x="443" y="844" width="117" height="34"/>
    </entry>
    <entry id="184" name="path:hsa04621" type="map"
        link="https://www.kegg.jp/dbget-bin/www_bget?hsa04621">
        <graphics name="NOD-like receptor signaling pathway" fgcolor="#000000" bgcolor="#FFFFFF"
             type="roundrectangle" x="475" y="947" width="120" height="34"/>
    </entry>
    <entry id="185" name="path:hsa04622" type="map"
        link="https://www.kegg.jp/dbget-bin/www_bget?hsa04622">
        <graphics name="RIG-I-like receptor signaling pathway" fgcolor="#000000" bgcolor="#FFFFFF"
             type="roundrectangle" x="580" y="569" width="107" height="34"/>
    </entry>
    <entry id="186" name="path:hsa03015" type="map"
        link="https://www.kegg.jp/dbget-bin/www_bget?hsa03015">
        <graphics name="mRNA surveillance pathway" fgcolor="#000000" bgcolor="#FFFFFF"
             type="roundrectangle" x="1075" y="1108" width="157" height="25"/>
    </entry>
    <entry id="187" name="path:hsa00900" type="map"
        link="https://www.kegg.jp/dbget-bin/www_bget?hsa00900">
        <graphics name="Terpenoid backbone biosynthesis" fgcolor="#000000" bgcolor="#FFFFFF"
             type="roundrectangle" x="140" y="1264" width="121" height="34"/>
    </entry>
    <entry id="188" name="path:hsa04010" type="map"
        link="https://www.kegg.jp/dbget-bin/www_bget?hsa04010">
        <graphics name="MAPK signaling pathway" fgcolor="#000000" bgcolor="#FFFFFF"
             type="roundrectangle" x="565" y="1229" width="132" height="34"/>
    </entry>
    <entry id="190" name="ko:K19388" type="ortholog"
        link="https://www.kegg.jp/dbget-bin/www_bget?K19388">
        <graphics name="K19388" fgcolor="#000000" bgcolor="#FFFFFF"
             type="rectangle" x="1122" y="285" width="46" height="17"/>
    </entry>
    <entry id="191" name="ko:K19389" type="ortholog"
        link="https://www.kegg.jp/dbget-bin/www_bget?K19389">
        <graphics name="K19389" fgcolor="#000000" bgcolor="#FFFFFF"
             type="rectangle" x="1176" y="260" width="46" height="17"/>
    </entry>
    <entry id="192" name="ko:K19390" type="ortholog"
        link="https://www.kegg.jp/dbget-bin/www_bget?K19390">
        <graphics name="K19390" fgcolor="#000000" bgcolor="#FFFFFF"
             type="rectangle" x="1122" y="260" width="46" height="17"/>
    </entry>
    <entry id="193" name="ko:K19251" type="ortholog"
        link="https://www.kegg.jp/dbget-bin/www_bget?K19251">
        <graphics name="K19251" fgcolor="#000000" bgcolor="#FFFFFF"
             type="rectangle" x="972" y="260" width="46" height="17"/>
    </entry>
    <entry id="194" name="ko:K19391" type="ortholog"
        link="https://www.kegg.jp/dbget-bin/www_bget?K19391">
        <graphics name="K19391" fgcolor="#000000" bgcolor="#FFFFFF"
             type="rectangle" x="1026" y="335" width="46" height="17"/>
    </entry>
    <entry id="195" name="ko:K19392" type="ortholog"
        link="https://www.kegg.jp/dbget-bin/www_bget?K19392">
        <graphics name="K19392" fgcolor="#000000" bgcolor="#FFFFFF"
             type="rectangle" x="1026" y="260" width="46" height="17"/>
    </entry>
    <entry id="196" name="ko:K19393" type="ortholog"
        link="https://www.kegg.jp/dbget-bin/www_bget?K19393">
        <graphics name="K19393" fgcolor="#000000" bgcolor="#FFFFFF"
             type="rectangle" x="972" y="335" width="46" height="17"/>
    </entry>
    <entry id="197" name="ko:K19396" type="ortholog"
        link="https://www.kegg.jp/dbget-bin/www_bget?K19396">
        <graphics name="K19396" fgcolor="#000000" bgcolor="#FFFFFF"
             type="rectangle" x="1122" y="335" width="46" height="17"/>
    </entry>
    <entry id="198" name="ko:K19397" type="ortholog"
        link="https://www.kegg.jp/dbget-bin/www_bget?K19397">
        <graphics name="K19397" fgcolor="#000000" bgcolor="#FFFFFF"
             type="rectangle" x="1176" y="335" width="46" height="17"/>
    </entry>
    <entry id="199" name="ko:K19395" type="ortholog"
        link="https://www.kegg.jp/dbget-bin/www_bget?K19395">
        <graphics name="K19395" fgcolor="#000000" bgcolor="#FFFFFF"
             type="rectangle" x="1122" y="360" width="46" height="17"/>
    </entry>
    <entry id="200" name="ko:K19394" type="ortholog"
        link="https://www.kegg.jp/dbget-bin/www_bget?K19394">
        <graphics name="K19394" fgcolor="#000000" bgcolor="#FFFFFF"
             type="rectangle" x="972" y="285" width="46" height="17"/>
    </entry>
    <entry id="201" name="hsa:6347" type="gene"
        link="https://www.kegg.jp/dbget-bin/www_bget?hsa:6347">
        <graphics name="CCL2, GDCF-2, HC11, HSMCR30, MCAF, MCP-1, MCP1, SCYA2, SMC-CF" fgcolor="#000000" bgcolor="#BFFFBF"
             type="rectangle" x="1045" y="641" width="46" height="17"/>
    </entry>
    <entry id="202" name="path:hsa05416" type="map"
        link="https://www.kegg.jp/dbget-bin/www_bget?hsa05416">
        <graphics name="Viral myocarditis" fgcolor="#000000" bgcolor="#FFFFFF"
             type="roundrectangle" x="1250" y="688" width="98" height="25"/>
    </entry>
    <entry id="203" name="hsa:3627" type="gene"
        link="https://www.kegg.jp/dbget-bin/www_bget?hsa:3627">
        <graphics name="CXCL10, C7, IFI10, INP10, IP-10, SCYB10, crg-2, gIP-10, mob-1" fgcolor="#000000" bgcolor="#BFFFBF"
             type="rectangle" x="1045" y="679" width="46" height="17"/>
    </entry>
    <entry id="208" name="ko:K19393" type="ortholog"
        link="https://www.kegg.jp/dbget-bin/www_bget?K19393">
        <graphics name="K19393" fgcolor="#000000" bgcolor="#FFFFFF"
             type="rectangle" x="237" y="1340" width="46" height="17"/>
    </entry>
    <entry id="209" name="ko:K19395" type="ortholog"
        link="https://www.kegg.jp/dbget-bin/www_bget?K19395">
        <graphics name="K19395" fgcolor="#000000" bgcolor="#FFFFFF"
             type="rectangle" x="237" y="1369" width="46" height="17"/>
    </entry>
    <entry id="219" name="hsa:5579" type="gene"
        link="https://www.kegg.jp/dbget-bin/www_bget?hsa:5579">
        <graphics name="PRKCB, PKC-beta, PKCB, PKCI(2), PKCbeta, PRKCB1, PRKCB2" fgcolor="#000000" bgcolor="#BFFFBF"
             type="rectangle" x="519" y="275" width="46" height="17"/>
    </entry>
    <entry id="220" name="ko:K19396" type="ortholog"
        link="https://www.kegg.jp/dbget-bin/www_bget?K19396">
        <graphics name="K19396" fgcolor="#000000" bgcolor="#FFFFFF"
             type="rectangle" x="305" y="971" width="46" height="17"/>
    </entry>
    <entry id="221" name="hsa:56649 hsa:7113" type="gene"
        link="https://www.kegg.jp/dbget-bin/www_bget?hsa:56649+hsa:7113">
        <graphics name="TMPRSS4, CAP2, CAPH2, MT-SP2, TMPRSS3..." fgcolor="#000000" bgcolor="#BFFFBF"
             type="rectangle" x="219" y="341" width="46" height="17"/>
    </entry>
    <entry id="222" name="hsa:9407" type="gene"
        link="https://www.kegg.jp/dbget-bin/www_bget?hsa:9407">
        <graphics name="TMPRSS11D, ASP, HAT" fgcolor="#000000" bgcolor="#BFFFBF"
             type="rectangle" x="219" y="362" width="46" height="17"/>
    </entry>
    <entry id="226" name="hsa:356" type="gene"
        link="https://www.kegg.jp/dbget-bin/www_bget?hsa:356">
        <graphics name="FASLG, ALPS1B, APT1LG1, APTL, CD178, CD95-L, CD95L, FASL, TNFSF6, TNLG1A" fgcolor="#000000" bgcolor="#BFFFBF"
             type="rectangle" x="155" y="1061" width="46" height="17"/>
    </entry>
    <entry id="227" name="hsa:355" type="gene"
        link="https://www.kegg.jp/dbget-bin/www_bget?hsa:355">
        <graphics name="FAS, ALPS1A, APO-1, APT1, CD95, FAS1, FASTM, TNFRSF6" fgcolor="#000000" bgcolor="#BFFFBF"
             type="rectangle" x="219" y="1061" width="46" height="17"/>
    </entry>
    <entry id="229" name="hsa:79671" type="gene"
        link="https://www.kegg.jp/dbget-bin/www_bget?hsa:79671">
        <graphics name="NLRX1, CLR11.3, DLNB26, NOD26, NOD5, NOD9" fgcolor="#000000" bgcolor="#BFFFBF"
             type="rectangle" x="482" y="582" width="46" height="17"/>
    </entry>
    <entry id="230" name="ko:K19393" type="ortholog"
        link="https://www.kegg.jp/dbget-bin/www_bget?K19393">
        <graphics name="K19393" fgcolor="#000000" bgcolor="#FFFFFF"
             type="rectangle" x="1006" y="1414" width="46" height="17"/>
    </entry>
    <entry id="231" name="hsa:8766 hsa:9230" type="gene"
        link="https://www.kegg.jp/dbget-bin/www_bget?hsa:8766+hsa:9230">
        <graphics name="RAB11A, YL8..." fgcolor="#000000" bgcolor="#BFFFBF"
             type="rectangle" x="776" y="1353" width="46" height="17"/>
    </entry>
    <entry id="233" name="hsa:3458" type="gene"
        link="https://www.kegg.jp/dbget-bin/www_bget?hsa:3458">
        <graphics name="IFNG, IFG, IFI, IMD69" fgcolor="#000000" bgcolor="#BFFFBF"
             type="rectangle" x="152" y="899" width="46" height="17"/>
    </entry>
    <entry id="234" name="hsa:3459 hsa:3460" type="gene"
        link="https://www.kegg.jp/dbget-bin/www_bget?hsa:3459+hsa:3460">
        <graphics name="IFNGR1, CD119, IFNGR, IMD27A, IMD27B..." fgcolor="#000000" bgcolor="#BFFFBF"
             type="rectangle" x="219" y="899" width="46" height="17"/>
    </entry>
    <entry id="235" name="hsa:3716 hsa:3717" type="gene"
        link="https://www.kegg.jp/dbget-bin/www_bget?hsa:3716+hsa:3717">
        <graphics name="JAK1, AIIDE, JAK1A, JAK1B, JTK3..." fgcolor="#000000" bgcolor="#BFFFBF"
             type="rectangle" x="313" y="899" width="46" height="17"/>
    </entry>
    <entry id="238" name="hsa:6772" type="gene"
        link="https://www.kegg.jp/dbget-bin/www_bget?hsa:6772">
        <graphics name="STAT1, CANDF7, IMD31A, IMD31B, IMD31C, ISGF-3, STAT91" fgcolor="#000000" bgcolor="#BFFFBF"
             type="rectangle" x="639" y="899" width="46" height="17"/>
    </entry>
    <entry id="239" name="hsa:7099" type="gene"
        link="https://www.kegg.jp/dbget-bin/www_bget?hsa:7099">
        <graphics name="TLR4, ARMD10, CD284, TLR-4, TOLL" fgcolor="#000000" bgcolor="#BFFFBF"
             type="rectangle" x="219" y="721" width="46" height="17"/>
    </entry>
    <entry id="246" name="path:hsa03013" type="map"
        link="https://www.kegg.jp/dbget-bin/www_bget?hsa03013">
        <graphics name="Nucleocytoplasmic transport" fgcolor="#000000" bgcolor="#FFFFFF"
             type="roundrectangle" x="1124" y="1418" width="160" height="25"/>
    </entry>
    <entry id="247" name="hsa:7132" type="gene"
        link="https://www.kegg.jp/dbget-bin/www_bget?hsa:7132">
        <graphics name="TNFRSF1A, CD120a, FPF, TBP1, TNF-R, TNF-R-I, TNF-R55, TNFAR, TNFR1, TNFR55, TNFR60, p55, p55-R, p60" fgcolor="#000000" bgcolor="#BFFFBF"
             type="rectangle" x="219" y="1082" width="46" height="17"/>
    </entry>
    <entry id="255" name="hsa:7187" type="gene"
        link="https://www.kegg.jp/dbget-bin/www_bget?hsa:7187">
        <graphics name="TRAF3, CAP-1, CAP1, CD40bp, CRAF1, IIAE5, LAP1, RNF118" fgcolor="#000000" bgcolor="#BFFFBF"
             type="rectangle" x="596" y="679" width="46" height="17"/>
    </entry>
    <entry id="258" name="hsa:1147" type="gene"
        link="https://www.kegg.jp/dbget-bin/www_bget?hsa:1147">
        <graphics name="CHUK, BPS2, IKBKA, IKK-alpha, IKK1, IKKA, NFKBIKA, TCF16" fgcolor="#000000" bgcolor="#BFFFBF"
             type="rectangle" x="689" y="742" width="46" height="17"/>
    </entry>
    <entry id="259" name="hsa:1147 hsa:3551" type="gene"
        link="https://www.kegg.jp/dbget-bin/www_bget?hsa:1147+hsa:3551">
        <graphics name="CHUK, BPS2, IKBKA, IKK-alpha, IKK1, IKKA, NFKBIKA, TCF16..." fgcolor="#000000" bgcolor="#BFFFBF"
             type="rectangle" x="689" y="778" width="46" height="17"/>
    </entry>
    <entry id="260" name="hsa:4792 hsa:4793" type="gene"
        link="https://www.kegg.jp/dbget-bin/www_bget?hsa:4792+hsa:4793">
        <graphics name="NFKBIA, EDAID2, IKBA, MAD-3, NFKBI..." fgcolor="#000000" bgcolor="#BFFFBF"
             type="rectangle" x="788" y="778" width="46" height="17"/>
    </entry>
    <entry id="262" name="hsa:4790 hsa:5970" type="gene"
        link="https://www.kegg.jp/dbget-bin/www_bget?hsa:4790+hsa:5970">
        <graphics name="NFKB1, CVID12, EBP-1, KBF1, NF-kB, NF-kB1, NF-kappa-B1, NF-kappaB, NF-kappabeta, NFKB-p105, NFKB-p50, NFkappaB..." fgcolor="#000000" bgcolor="#BFFFBF"
             type="rectangle" x="788" y="812" width="46" height="17"/>
    </entry>
    <entry id="267" name="ko:K19397" type="ortholog"
        link="https://www.kegg.jp/dbget-bin/www_bget?K19397">
        <graphics name="K19397" fgcolor="#000000" bgcolor="#FFFFFF"
             type="rectangle" x="573" y="621" width="46" height="17"/>
    </entry>
    <entry id="270" name="ko:K19396" type="ortholog"
        link="https://www.kegg.jp/dbget-bin/www_bget?K19396">
        <graphics name="K19396" fgcolor="#000000" bgcolor="#FFFFFF"
             type="rectangle" x="840" y="630" width="46" height="17"/>
    </entry>
    <entry id="275" name="hsa:896" type="gene"
        link="https://www.kegg.jp/dbget-bin/www_bget?hsa:896">
        <graphics name="CCND3" fgcolor="#000000" bgcolor="#BFFFBF"
             type="rectangle" x="863" y="1061" width="46" height="17"/>
    </entry>
    <entry id="276" name="ko:K19394" type="ortholog"
        link="https://www.kegg.jp/dbget-bin/www_bget?K19394">
        <graphics name="K19394" fgcolor="#000000" bgcolor="#FFFFFF"
             type="rectangle" x="844" y="1028" width="46" height="17"/>
    </entry>
    <entry id="277" name="hsa:1019 hsa:1021" type="gene"
        link="https://www.kegg.jp/dbget-bin/www_bget?hsa:1019+hsa:1021">
        <graphics name="CDK4, CMM3, PSK-J3..." fgcolor="#000000" bgcolor="#BFFFBF"
             type="rectangle" x="935" y="1051" width="46" height="17"/>
    </entry>
    <entry id="289" name="ko:K19396" type="ortholog"
        link="https://www.kegg.jp/dbget-bin/www_bget?K19396">
        <graphics name="K19396" fgcolor="#000000" bgcolor="#FFFFFF"
             type="rectangle" x="1098" y="1200" width="46" height="17"/>
    </entry>
    <entry id="294" name="ko:K19391" type="ortholog"
        link="https://www.kegg.jp/dbget-bin/www_bget?K19391">
        <graphics name="K19391" fgcolor="#000000" bgcolor="#FFFFFF"
             type="rectangle" x="321" y="465" width="46" height="17"/>
    </entry>
    <entry id="297" name="ko:K19388" type="ortholog"
        link="https://www.kegg.jp/dbget-bin/www_bget?K19388">
        <graphics name="K19388" fgcolor="#000000" bgcolor="#FFFFFF"
             type="rectangle" x="451" y="637" width="46" height="17"/>
    </entry>
    <entry id="302" name="hsa:10241" type="gene"
        link="https://www.kegg.jp/dbget-bin/www_bget?hsa:10241">
        <graphics name="CALCOCO2, NDP52" fgcolor="#000000" bgcolor="#BFFFBF"
             type="rectangle" x="643" y="638" width="46" height="17"/>
    </entry>
    <entry id="305" name="hsa:3439 hsa:3440 hsa:3441 hsa:3442 hsa:3443 hsa:3444 hsa:3445 hsa:3446 hsa:3447 hsa:3448 hsa:3449 hsa:3451 hsa:3452" type="gene"
        link="https://www.kegg.jp/dbget-bin/www_bget?hsa:3439+hsa:3440+hsa:3441+hsa:3442+hsa:3443+hsa:3444+hsa:3445+hsa:3446+hsa:3447+hsa:3448+hsa:3449+hsa:3451+hsa:3452">
        <graphics name="IFNA1, IFL, IFN, IFN-ALPHA, IFN-alphaD, IFNA13, IFNA@, leIF_D..." fgcolor="#000000" bgcolor="#BFFFBF"
             type="rectangle" x="152" y="856" width="46" height="17"/>
    </entry>
    <entry id="310" name="path:hsa04110" type="map"
        link="https://www.kegg.jp/dbget-bin/www_bget?hsa04110">
        <graphics name="Cell cycle" fgcolor="#000000" bgcolor="#FFFFFF"
             type="roundrectangle" x="1036" y="1034" width="90" height="25"/>
    </entry>
    <entry id="311" name="hsa:8772" type="gene"
        link="https://www.kegg.jp/dbget-bin/www_bget?hsa:8772">
        <graphics name="FADD, GIG3, MORT1" fgcolor="#000000" bgcolor="#BFFFBF"
             type="rectangle" x="304" y="1061" width="46" height="17"/>
    </entry>
    <entry id="312" name="hsa:841" type="gene"
        link="https://www.kegg.jp/dbget-bin/www_bget?hsa:841">
        <graphics name="CASP8, ALPS2B, CAP4, Casp-8, FLICE, MACH, MCH5" fgcolor="#000000" bgcolor="#BFFFBF"
             type="rectangle" x="382" y="1053" width="46" height="17"/>
    </entry>
    <entry id="316" name="hsa:8717" type="gene"
        link="https://www.kegg.jp/dbget-bin/www_bget?hsa:8717">
        <graphics name="TRADD, Hs.89862" fgcolor="#000000" bgcolor="#BFFFBF"
             type="rectangle" x="304" y="1044" width="46" height="17"/>
    </entry>
    <entry id="317" name="path:hsa04210" type="map"
        link="https://www.kegg.jp/dbget-bin/www_bget?hsa04210">
        <graphics name="Apoptosis" fgcolor="#000000" bgcolor="#FFFFFF"
             type="roundrectangle" x="679" y="1090" width="109" height="25"/>
    </entry>
    <entry id="318" name="hsa:581" type="gene"
        link="https://www.kegg.jp/dbget-bin/www_bget?hsa:581">
        <graphics name="BAX, BCL2L4" fgcolor="#000000" bgcolor="#BFFFBF"
             type="rectangle" x="484" y="1108" width="46" height="17"/>
    </entry>
    <entry id="319" name="hsa:578" type="gene"
        link="https://www.kegg.jp/dbget-bin/www_bget?hsa:578">
        <graphics name="BAK1, BAK, BAK-LIKE, BCL2L7, CDN1" fgcolor="#000000" bgcolor="#BFFFBF"
             type="rectangle" x="484" y="1130" width="46" height="17"/>
    </entry>
    <entry id="320" name="hsa:54205" type="gene"
        link="https://www.kegg.jp/dbget-bin/www_bget?hsa:54205">
        <graphics name="CYCS, CYC, HCS, THC4" fgcolor="#000000" bgcolor="#BFFFBF"
             type="rectangle" x="630" y="1119" width="46" height="17"/>
    </entry>
    <entry id="321" name="hsa:836" type="gene"
        link="https://www.kegg.jp/dbget-bin/www_bget?hsa:836">
        <graphics name="CASP3, CPP32, CPP32B, SCA-1" fgcolor="#000000" bgcolor="#BFFFBF"
             type="rectangle" x="784" y="1119" width="46" height="17"/>
    </entry>
    <entry id="326" name="hsa:842" type="gene"
        link="https://www.kegg.jp/dbget-bin/www_bget?hsa:842">
        <graphics name="CASP9, APAF-3, APAF3, ICE-LAP6, MCH6, PPP1R56" fgcolor="#000000" bgcolor="#BFFFBF"
             type="rectangle" x="708" y="1119" width="46" height="17"/>
    </entry>
    <entry id="327" name="hsa:637" type="gene"
        link="https://www.kegg.jp/dbget-bin/www_bget?hsa:637">
        <graphics name="BID, FP497" fgcolor="#000000" bgcolor="#BFFFBF"
             type="rectangle" x="407" y="1119" width="46" height="17"/>
    </entry>
    <entry id="330" name="ko:K19397" type="ortholog"
        link="https://www.kegg.jp/dbget-bin/www_bget?K19397">
        <graphics name="K19397" fgcolor="#000000" bgcolor="#FFFFFF"
             type="rectangle" x="524" y="1073" width="46" height="17"/>
    </entry>
    <entry id="333" name="hsa:317" type="gene"
        link="https://www.kegg.jp/dbget-bin/www_bget?hsa:317">
        <graphics name="APAF1, APAF-1, CED4" fgcolor="#000000" bgcolor="#BFFFBF"
             type="rectangle" x="630" y="1148" width="46" height="17"/>
    </entry>
    <entry id="338" name="ko:K19395" type="ortholog"
        link="https://www.kegg.jp/dbget-bin/www_bget?K19395">
        <graphics name="K19395" fgcolor="#000000" bgcolor="#FFFFFF"
             type="rectangle" x="1006" y="1431" width="46" height="17"/>
    </entry>
    <entry id="429" name="ko:K19251" type="ortholog"
        link="https://www.kegg.jp/dbget-bin/www_bget?K19251">
        <graphics name="K19251" fgcolor="#000000" bgcolor="#FFFFFF"
             type="rectangle" x="129" y="196" width="46" height="17"/>
    </entry>
    <entry id="430" name="undefined" type="group">
        <graphics fgcolor="#000000" bgcolor="#FFFFFF"
             type="rectangle" x="688" y="679" width="46" height="34"/>
        <component id="37"/>
        <component id="38"/>
    </entry>
    <entry id="431" name="undefined" type="group">
        <graphics fgcolor="#000000" bgcolor="#FFFFFF"
             type="rectangle" x="304" y="1052" width="46" height="34"/>
        <component id="311"/>
        <component id="316"/>
    </entry>
    <relation entry1="108" entry2="107" type="PPrel">
        <subtype name="inhibition" value="--|"/>
    </relation>
    <relation entry1="107" entry2="103" type="PPrel">
        <subtype name="inhibition" value="--|"/>
    </relation>
    <relation entry1="89" entry2="74" type="PPrel">
        <subtype name="inhibition" value="--|"/>
    </relation>
    <relation entry1="103" entry2="109" type="PPrel">
        <subtype name="activation" value="--&gt;"/>
        <subtype name="phosphorylation" value="+p"/>
    </relation>
    <relation entry1="41" entry2="43" type="PPrel">
        <subtype name="activation" value="--&gt;"/>
        <subtype name="phosphorylation" value="+p"/>
    </relation>
    <relation entry1="430" entry2="47" type="PPrel">
        <subtype name="activation" value="--&gt;"/>
        <subtype name="phosphorylation" value="+p"/>
    </relation>
    <relation entry1="259" entry2="260" type="PPrel">
        <subtype name="activation" value="--&gt;"/>
        <subtype name="phosphorylation" value="+p"/>
    </relation>
    <relation entry1="58" entry2="59" type="PPrel">
        <subtype name="activation" value="--&gt;"/>
    </relation>
    <relation entry1="59" entry2="60" type="PPrel">
        <subtype name="activation" value="--&gt;"/>
    </relation>
    <relation entry1="60" entry2="259" type="PPrel">
        <subtype name="activation" value="--&gt;"/>
    </relation>
    <relation entry1="43" entry2="42" type="PPrel">
        <subtype name="dissociation" value="-+-"/>
    </relation>
    <relation entry1="260" entry2="262" type="PPrel">
        <subtype name="dissociation" value="-+-"/>
    </relation>
    <relation entry1="42" entry2="98" type="GErel">
        <subtype name="expression" value="--&gt;"/>
    </relation>
    <relation entry1="42" entry2="99" type="GErel">
        <subtype name="expression" value="--&gt;"/>
    </relation>
    <relation entry1="42" entry2="101" type="GErel">
        <subtype name="expression" value="--&gt;"/>
    </relation>
    <relation entry1="42" entry2="100" type="GErel">
        <subtype name="expression" value="--&gt;"/>
    </relation>
    <relation entry1="262" entry2="98" type="GErel">
        <subtype name="expression" value="--&gt;"/>
    </relation>
    <relation entry1="262" entry2="99" type="GErel">
        <subtype name="expression" value="--&gt;"/>
    </relation>
    <relation entry1="262" entry2="101" type="GErel">
        <subtype name="expression" value="--&gt;"/>
    </relation>
    <relation entry1="262" entry2="100" type="GErel">
        <subtype name="expression" value="--&gt;"/>
    </relation>
    <relation entry1="42" entry2="95" type="GErel">
        <subtype name="expression" value="--&gt;"/>
    </relation>
    <relation entry1="42" entry2="201" type="GErel">
        <subtype name="expression" value="--&gt;"/>
    </relation>
    <relation entry1="42" entry2="94" type="GErel">
        <subtype name="expression" value="--&gt;"/>
    </relation>
    <relation entry1="42" entry2="203" type="GErel">
        <subtype name="expression" value="--&gt;"/>
    </relation>
    <relation entry1="42" entry2="97" type="GErel">
        <subtype name="expression" value="--&gt;"/>
    </relation>
    <relation entry1="42" entry2="83" type="GErel">
        <subtype name="expression" value="--&gt;"/>
    </relation>
    <relation entry1="42" entry2="96" type="GErel">
        <subtype name="expression" value="--&gt;"/>
    </relation>
    <relation entry1="262" entry2="95" type="GErel">
        <subtype name="expression" value="--&gt;"/>
    </relation>
    <relation entry1="262" entry2="201" type="GErel">
        <subtype name="expression" value="--&gt;"/>
    </relation>
    <relation entry1="262" entry2="94" type="GErel">
        <subtype name="expression" value="--&gt;"/>
    </relation>
    <relation entry1="262" entry2="203" type="GErel">
        <subtype name="expression" value="--&gt;"/>
    </relation>
    <relation entry1="262" entry2="97" type="GErel">
        <subtype name="expression" value="--&gt;"/>
    </relation>
    <relation entry1="262" entry2="83" type="GErel">
        <subtype name="expression" value="--&gt;"/>
    </relation>
    <relation entry1="262" entry2="96" type="GErel">
        <subtype name="expression" value="--&gt;"/>
    </relation>
    <relation entry1="47" entry2="83" type="GErel">
        <subtype name="expression" value="--&gt;"/>
    </relation>
    <relation entry1="47" entry2="96" type="GErel">
        <subtype name="expression" value="--&gt;"/>
    </relation>
    <relation entry1="48" entry2="83" type="GErel">
        <subtype name="expression" value="--&gt;"/>
    </relation>
    <relation entry1="48" entry2="96" type="GErel">
        <subtype name="expression" value="--&gt;"/>
    </relation>
    <relation entry1="75" entry2="76" type="GErel">
        <subtype name="expression" value="--&gt;"/>
    </relation>
    <relation entry1="75" entry2="77" type="GErel">
        <subtype name="expression" value="--&gt;"/>
    </relation>
    <relation entry1="75" entry2="78" type="GErel">
        <subtype name="expression" value="--&gt;"/>
    </relation>
    <relation entry1="75" entry2="79" type="GErel">
        <subtype name="expression" value="--&gt;"/>
    </relation>
    <relation entry1="80" entry2="81" type="GErel">
        <subtype name="expression" value="--&gt;"/>
    </relation>
    <relation entry1="71" entry2="73" type="PPrel">
        <subtype name="binding/association" value="---"/>
    </relation>
    <relation entry1="234" entry2="235" type="PPrel">
        <subtype name="binding/association" value="---"/>
    </relation>
    <relation entry1="74" entry2="75" type="PPrel">
        <subtype name="binding/association" value="---"/>
    </relation>
    <relation entry1="73" entry2="74" type="PPrel">
        <subtype name="activation" value="--&gt;"/>
        <subtype name="phosphorylation" value="+p"/>
    </relation>
    <relation entry1="235" entry2="238" type="PPrel">
        <subtype name="activation" value="--&gt;"/>
        <subtype name="phosphorylation" value="+p"/>
    </relation>
    <relation entry1="66" entry2="67" type="PPrel">
        <subtype name="activation" value="--&gt;"/>
        <subtype name="indirect effect" value="..&gt;"/>
    </relation>
    <relation entry1="66" entry2="68" type="PPrel">
        <subtype name="activation" value="--&gt;"/>
        <subtype name="indirect effect" value="..&gt;"/>
    </relation>
    <relation entry1="66" entry2="69" type="PPrel">
        <subtype name="activation" value="--&gt;"/>
        <subtype name="indirect effect" value="..&gt;"/>
    </relation>
    <relation entry1="51" entry2="53" type="PCrel">
        <subtype name="activation" value="--&gt;"/>
    </relation>
    <relation entry1="53" entry2="52" type="PCrel">
        <subtype name="activation" value="--&gt;"/>
    </relation>
    <relation entry1="121" entry2="431" type="PPrel">
        <subtype name="activation" value="--&gt;"/>
    </relation>
    <relation entry1="227" entry2="431" type="PPrel">
        <subtype name="activation" value="--&gt;"/>
    </relation>
    <relation entry1="431" entry2="312" type="PPrel">
        <subtype name="activation" value="--&gt;"/>
    </relation>
    <relation entry1="312" entry2="327" type="PPrel">
        <subtype name="activation" value="--&gt;"/>
    </relation>
    <relation entry1="312" entry2="321" type="PPrel">
        <subtype name="activation" value="--&gt;"/>
    </relation>
    <relation entry1="327" entry2="318" type="PPrel">
        <subtype name="activation" value="--&gt;"/>
    </relation>
    <relation entry1="327" entry2="319" type="PPrel">
        <subtype name="activation" value="--&gt;"/>
    </relation>
    <relation entry1="318" entry2="320" type="PPrel">
        <subtype name="activation" value="--&gt;"/>
    </relation>
    <relation entry1="319" entry2="320" type="PPrel">
        <subtype name="activation" value="--&gt;"/>
    </relation>
    <relation entry1="320" entry2="326" type="PPrel">
        <subtype name="activation" value="--&gt;"/>
    </relation>
    <relation entry1="333" entry2="326" type="PPrel">
        <subtype name="activation" value="--&gt;"/>
    </relation>
    <relation entry1="326" entry2="321" type="PPrel">
        <subtype name="activation" value="--&gt;"/>
    </relation>
    <relation entry1="134" entry2="135" type="PPrel">
        <subtype name="activation" value="--&gt;"/>
        <subtype name="indirect effect" value="..&gt;"/>
    </relation>
    <relation entry1="135" entry2="136" type="PPrel">
        <subtype name="activation" value="--&gt;"/>
        <subtype name="phosphorylation" value="+p"/>
    </relation>
    <relation entry1="136" entry2="137" type="PPrel">
        <subtype name="activation" value="--&gt;"/>
        <subtype name="phosphorylation" value="+p"/>
    </relation>
    <relation entry1="305" entry2="71" type="PPrel">
        <subtype name="activation" value="--&gt;"/>
    </relation>
    <relation entry1="72" entry2="71" type="PPrel">
        <subtype name="activation" value="--&gt;"/>
    </relation>
    <relation entry1="233" entry2="234" type="PPrel">
        <subtype name="activation" value="--&gt;"/>
    </relation>
    <relation entry1="120" entry2="121" type="PPrel">
        <subtype name="activation" value="--&gt;"/>
    </relation>
    <relation entry1="226" entry2="227" type="PPrel">
        <subtype name="activation" value="--&gt;"/>
    </relation>
    <relation entry1="27" entry2="24" type="PPrel">
        <subtype name="activation" value="--&gt;"/>
        <subtype name="ubiquitination" value="+u"/>
    </relation>
    <relation entry1="24" entry2="26" type="PPrel">
        <subtype name="activation" value="--&gt;"/>
    </relation>
    <relation entry1="25" entry2="26" type="PPrel">
        <subtype name="activation" value="--&gt;"/>
    </relation>
    <relation entry1="302" entry2="37" type="PPrel">
        <subtype name="inhibition" value="--|"/>
    </relation>
    <relation entry1="39" entry2="40" type="PPrel">
        <subtype name="activation" value="--&gt;"/>
    </relation>
    <relation entry1="26" entry2="41" type="PPrel">
        <subtype name="activation" value="--&gt;"/>
        <subtype name="indirect effect" value="..&gt;"/>
    </relation>
    <relation entry1="40" entry2="41" type="PPrel">
        <subtype name="activation" value="--&gt;"/>
        <subtype name="indirect effect" value="..&gt;"/>
    </relation>
    <relation entry1="156" entry2="155" type="PPrel">
        <subtype name="inhibition" value="--|"/>
    </relation>
    <relation entry1="239" entry2="40" type="PPrel">
        <subtype name="activation" value="--&gt;"/>
    </relation>
    <relation entry1="26" entry2="255" type="PPrel">
        <subtype name="activation" value="--&gt;"/>
    </relation>
    <relation entry1="255" entry2="430" type="PPrel">
        <subtype name="activation" value="--&gt;"/>
    </relation>
    <relation entry1="60" entry2="258" type="PPrel">
        <subtype name="activation" value="--&gt;"/>
    </relation>
    <relation entry1="258" entry2="48" type="PPrel">
    </relation>
</pathway>
