# Supplementary material for: Mechanism of gene network in the treatment of intracerebral hemorrhage by natural plant drugs in Lutong granules
Source: PLoS One. 2022 Nov 28;17(11):e0274639. doi: 10.1371/journal.pone.0274639 (PMC9704616; doi:10.1371/journal.pone.0274639)
Supplement: S1 Data — (ZIP) [file pone.0274639.s001.zip › minimal data/GO+KEGG/R.KEGG/hsa05165.xml]

<?xml version="1.0"?>
<!DOCTYPE pathway SYSTEM "https://www.kegg.jp/kegg/xml/KGML_v0.7.2_.dtd">
<!-- Creation date: Jul 7, 2021 09:26:23 +0900 (GMT+9) -->
<pathway name="path:hsa05165" org="hsa" number="05165"
         title="Human papillomavirus infection"
         image="https://www.kegg.jp/kegg/pathway/hsa/hsa05165.png"
         link="https://www.kegg.jp/kegg-bin/show_pathway?hsa05165">
    <entry id="4" name="cpd:C05981" type="compound"
        link="https://www.kegg.jp/dbget-bin/www_bget?C05981">
        <graphics name="C05981" fgcolor="#000000" bgcolor="#FFFFFF"
             type="circle" x="508" y="628" width="8" height="8"/>
    </entry>
    <entry id="5" name="hsa:1978" type="gene"
        link="https://www.kegg.jp/dbget-bin/www_bget?hsa:1978">
        <graphics name="EIF4EBP1, 4E-BP1, 4EBP1, BP-1, PHAS-I" fgcolor="#000000" bgcolor="#BFFFBF"
             type="rectangle" x="950" y="457" width="46" height="17"/>
    </entry>
    <entry id="6" name="hsa:6198 hsa:6199" type="gene"
        link="https://www.kegg.jp/dbget-bin/www_bget?hsa:6198+hsa:6199">
        <graphics name="RPS6KB1, PS6K, S6K, S6K-beta-1, S6K1, STK14A, p70_S6KA, p70(S6K)-alpha, p70-S6K, p70-alpha..." fgcolor="#000000" bgcolor="#BFFFBF"
             type="rectangle" x="950" y="484" width="46" height="17"/>
    </entry>
    <entry id="7" name="hsa:2475" type="gene"
        link="https://www.kegg.jp/dbget-bin/www_bget?hsa:2475">
        <graphics name="MTOR, FRAP, FRAP1, FRAP2, RAFT1, RAPT1, SKS" fgcolor="#000000" bgcolor="#BFFFBF"
             type="rectangle" x="859" y="470" width="46" height="17"/>
    </entry>
    <entry id="8" name="hsa:6009" type="gene"
        link="https://www.kegg.jp/dbget-bin/www_bget?hsa:6009">
        <graphics name="RHEB, RHEB2" fgcolor="#000000" bgcolor="#BFFFBF"
             type="rectangle" x="776" y="470" width="46" height="17"/>
    </entry>
    <entry id="9" name="hsa:7249" type="gene"
        link="https://www.kegg.jp/dbget-bin/www_bget?hsa:7249">
        <graphics name="TSC2, LAM, PPP1R160, TSC4" fgcolor="#000000" bgcolor="#BFFFBF"
             type="rectangle" x="694" y="478" width="46" height="17"/>
    </entry>
    <entry id="10" name="hsa:7248" type="gene"
        link="https://www.kegg.jp/dbget-bin/www_bget?hsa:7248">
        <graphics name="TSC1, LAM, TSC" fgcolor="#000000" bgcolor="#BFFFBF"
             type="rectangle" x="694" y="461" width="46" height="17"/>
    </entry>
    <entry id="11" name="hsa:10000 hsa:207 hsa:208" type="gene"
        link="https://www.kegg.jp/dbget-bin/www_bget?hsa:10000+hsa:207+hsa:208">
        <graphics name="AKT3, MPPH, MPPH2, PKB-GAMMA, PKBG, PRKBG, RAC-PK-gamma, RAC-gamma, STK-2..." fgcolor="#000000" bgcolor="#BFFFBF"
             type="rectangle" x="603" y="628" width="46" height="17"/>
    </entry>
    <entry id="12" name="hsa:5290 hsa:5291 hsa:5293 hsa:5295 hsa:5296 hsa:8503" type="gene"
        link="https://www.kegg.jp/dbget-bin/www_bget?hsa:5290+hsa:5291+hsa:5293+hsa:5295+hsa:5296+hsa:8503">
        <graphics name="PIK3CA, CLAPO, CLOVE, CWS5, MCAP, MCM, MCMTC, PI3K, PI3K-alpha, p110-alpha..." fgcolor="#000000" bgcolor="#BFFFBF"
             type="rectangle" x="407" y="628" width="46" height="17"/>
    </entry>
    <entry id="13" name="path:hsa04115" type="map"
        link="https://www.kegg.jp/dbget-bin/www_bget?hsa04115">
        <graphics name="p53 signaling pathway" fgcolor="#000000" bgcolor="#FFFFFF"
             type="roundrectangle" x="1029" y="802" width="110" height="34"/>
    </entry>
    <entry id="14" name="path:hsa05165" type="map"
        link="https://www.kegg.jp/dbget-bin/www_bget?hsa05165">
        <graphics name="TITLE:Human papillomavirus infection" fgcolor="#000000" bgcolor="#FFFFFF"
             type="roundrectangle" x="195" y="58" width="309" height="25"/>
    </entry>
    <entry id="23" name="hsa:1956" type="gene"
        link="https://www.kegg.jp/dbget-bin/www_bget?hsa:1956">
        <graphics name="EGFR, ERBB, ERBB1, ERRP, HER1, NISBD2, PIG61, mENA" fgcolor="#000000" bgcolor="#BFFFBF"
             type="rectangle" x="205" y="853" width="46" height="17"/>
    </entry>
    <entry id="24" name="hsa:2932" type="gene"
        link="https://www.kegg.jp/dbget-bin/www_bget?hsa:2932">
        <graphics name="GSK3B" fgcolor="#000000" bgcolor="#BFFFBF"
             type="rectangle" x="770" y="667" width="46" height="17"/>
    </entry>
    <entry id="25" name="hsa:356" type="gene"
        link="https://www.kegg.jp/dbget-bin/www_bget?hsa:356">
        <graphics name="FASLG, ALPS1B, APT1LG1, APTL, CD178, CD95-L, CD95L, FASL, TNFSF6, TNLG1A" fgcolor="#000000" bgcolor="#BFFFBF"
             type="rectangle" x="117" y="575" width="46" height="17"/>
    </entry>
    <entry id="26" name="hsa:572" type="gene"
        link="https://www.kegg.jp/dbget-bin/www_bget?hsa:572">
        <graphics name="BAD, BBC2, BCL2L8" fgcolor="#000000" bgcolor="#BFFFBF"
             type="rectangle" x="770" y="584" width="46" height="17"/>
    </entry>
    <entry id="27" name="hsa:4193" type="gene"
        link="https://www.kegg.jp/dbget-bin/www_bget?hsa:4193">
        <graphics name="MDM2, ACTFS, HDMX, LSKB, hdm2" fgcolor="#000000" bgcolor="#BFFFBF"
             type="rectangle" x="770" y="774" width="46" height="17"/>
    </entry>
    <entry id="28" name="hsa:7157" type="gene"
        link="https://www.kegg.jp/dbget-bin/www_bget?hsa:7157">
        <graphics name="TP53, BCC7, BMFS5, LFS1, P53, TRP53" fgcolor="#000000" bgcolor="#BFFFBF"
             type="rectangle" x="877" y="774" width="46" height="17"/>
    </entry>
    <entry id="29" name="hsa:595" type="gene"
        link="https://www.kegg.jp/dbget-bin/www_bget?hsa:595">
        <graphics name="CCND1, BCL1, D11S287E, PRAD1, U21B31" fgcolor="#000000" bgcolor="#BFFFBF"
             type="rectangle" x="913" y="667" width="46" height="17"/>
    </entry>
    <entry id="37" name="hsa:1147 hsa:3551 hsa:8517" type="gene"
        link="https://www.kegg.jp/dbget-bin/www_bget?hsa:1147+hsa:3551+hsa:8517">
        <graphics name="CHUK, IKBKA, IKK-alpha, IKK1, IKKA, NFKBIKA, TCF16..." fgcolor="#000000" bgcolor="#BFFFBF"
             type="rectangle" x="770" y="743" width="46" height="17"/>
    </entry>
    <entry id="38" name="hsa:4790 hsa:5970" type="gene"
        link="https://www.kegg.jp/dbget-bin/www_bget?hsa:4790+hsa:5970">
        <graphics name="NFKB1, CVID12, EBP-1, KBF1, NF-kB, NF-kB1, NF-kappa-B1, NF-kappaB, NF-kappabeta, NFKB-p105, NFKB-p50, NFkappaB..." fgcolor="#000000" bgcolor="#BFFFBF"
             type="rectangle" x="877" y="743" width="46" height="17"/>
    </entry>
    <entry id="42" name="path:hsa04064" type="map"
        link="https://www.kegg.jp/dbget-bin/www_bget?hsa04064">
        <graphics name="NF-kappa B signaling pathway" fgcolor="#000000" bgcolor="#FFFFFF"
             type="roundrectangle" x="1029" y="713" width="110" height="34"/>
    </entry>
    <entry id="43" name="path:hsa04110" type="map"
        link="https://www.kegg.jp/dbget-bin/www_bget?hsa04110">
        <graphics name="Cell cycle" fgcolor="#000000" bgcolor="#FFFFFF"
             type="roundrectangle" x="1476" y="586" width="110" height="25"/>
    </entry>
    <entry id="44" name="hsa:1950" type="gene"
        link="https://www.kegg.jp/dbget-bin/www_bget?hsa:1950">
        <graphics name="EGF, HOMG4, URG" fgcolor="#000000" bgcolor="#BFFFBF"
             type="rectangle" x="117" y="853" width="46" height="17"/>
    </entry>
    <entry id="46" name="hsa:2885" type="gene"
        link="https://www.kegg.jp/dbget-bin/www_bget?hsa:2885">
        <graphics name="GRB2, ASH, EGFRBP-GRB2, Grb3-3, MST084, MSTP084, NCKAP2" fgcolor="#000000" bgcolor="#BFFFBF"
             type="rectangle" x="317" y="853" width="46" height="17"/>
    </entry>
    <entry id="47" name="hsa:6654 hsa:6655" type="gene"
        link="https://www.kegg.jp/dbget-bin/www_bget?hsa:6654+hsa:6655">
        <graphics name="SOS1, GF1, GGF1, GINGF, HGF, NS4, SOS-1..." fgcolor="#000000" bgcolor="#BFFFBF"
             type="rectangle" x="410" y="853" width="46" height="17"/>
    </entry>
    <entry id="48" name="hsa:3265 hsa:3845 hsa:4893" type="gene"
        link="https://www.kegg.jp/dbget-bin/www_bget?hsa:3265+hsa:3845+hsa:4893">
        <graphics name="HRAS, C-BAS/HAS, C-H-RAS, C-HA-RAS1, CTLO, H-RASIDX, HAMSV, HRAS1, RASH1, p21ras..." fgcolor="#000000" bgcolor="#BFFFBF"
             type="rectangle" x="503" y="853" width="46" height="17"/>
    </entry>
    <entry id="49" name="path:hsa04630" type="map"
        link="https://www.kegg.jp/dbget-bin/www_bget?hsa04630">
        <graphics name="JAK-STAT signaling pathway" fgcolor="#000000" bgcolor="#FFFFFF"
             type="roundrectangle" x="1029" y="1024" width="120" height="34"/>
    </entry>
    <entry id="50" name="hsa:1026" type="gene"
        link="https://www.kegg.jp/dbget-bin/www_bget?hsa:1026">
        <graphics name="CDKN1A, CAP20, CDKN1, CIP1, MDA-6, P21, SDI1, WAF1, p21CIP1" fgcolor="#000000" bgcolor="#BFFFBF"
             type="rectangle" x="1215" y="639" width="46" height="17"/>
    </entry>
    <entry id="51" name="hsa:1027" type="gene"
        link="https://www.kegg.jp/dbget-bin/www_bget?hsa:1027">
        <graphics name="CDKN1B, CDKN4, KIP1, MEN1B, MEN4, P27KIP1" fgcolor="#000000" bgcolor="#BFFFBF"
             type="rectangle" x="1215" y="617" width="46" height="17"/>
    </entry>
    <entry id="52" name="hsa:1017" type="gene"
        link="https://www.kegg.jp/dbget-bin/www_bget?hsa:1017">
        <graphics name="CDK2, CDKN2, p33(CDK2)" fgcolor="#000000" bgcolor="#BFFFBF"
             type="rectangle" x="1300" y="669" width="46" height="17"/>
    </entry>
    <entry id="53" name="path:hsa04210" type="map"
        link="https://www.kegg.jp/dbget-bin/www_bget?hsa04210">
        <graphics name="Apoptosis" fgcolor="#000000" bgcolor="#FFFFFF"
             type="roundrectangle" x="997" y="594" width="110" height="25"/>
    </entry>
    <entry id="54" name="path:hsa04151" type="map"
        link="https://www.kegg.jp/dbget-bin/www_bget?hsa04151">
        <graphics name="PI3K-Akt signaling pathway" fgcolor="#000000" bgcolor="#FFFFFF"
             type="roundrectangle" x="300" y="624" width="124" height="34"/>
    </entry>
    <entry id="57" name="hsa:5894" type="gene"
        link="https://www.kegg.jp/dbget-bin/www_bget?hsa:5894">
        <graphics name="RAF1, CMD1NN, CRAF, NS5, Raf-1, c-Raf" fgcolor="#000000" bgcolor="#BFFFBF"
             type="rectangle" x="596" y="853" width="46" height="17"/>
    </entry>
    <entry id="58" name="hsa:5604 hsa:5605" type="gene"
        link="https://www.kegg.jp/dbget-bin/www_bget?hsa:5604+hsa:5605">
        <graphics name="MAP2K1, CFC3, MAPKK1, MEK1, MEL, MKK1, PRKMK1..." fgcolor="#000000" bgcolor="#BFFFBF"
             type="rectangle" x="689" y="853" width="46" height="17"/>
    </entry>
    <entry id="59" name="hsa:5594 hsa:5595" type="gene"
        link="https://www.kegg.jp/dbget-bin/www_bget?hsa:5594+hsa:5595">
        <graphics name="MAPK1, ERK, ERK-2, ERK2, ERT1, MAPK2, NS13, P42MAPK, PRKM1, PRKM2, p38, p40, p41, p41mapk, p42-MAPK..." fgcolor="#000000" bgcolor="#BFFFBF"
             type="rectangle" x="782" y="853" width="46" height="17"/>
    </entry>
    <entry id="60" name="path:hsa04330" type="map"
        link="https://www.kegg.jp/dbget-bin/www_bget?hsa04330">
        <graphics name="Notch signaling pathway" fgcolor="#000000" bgcolor="#FFFFFF"
             type="roundrectangle" x="910" y="1077" width="110" height="34"/>
    </entry>
    <entry id="61" name="path:hsa04510" type="map"
        link="https://www.kegg.jp/dbget-bin/www_bget?hsa04510">
        <graphics name="Focal adhesion" fgcolor="#000000" bgcolor="#FFFFFF"
             type="roundrectangle" x="123" y="433" width="110" height="25"/>
    </entry>
    <entry id="62" name="hsa:22801 hsa:3655 hsa:3672 hsa:3673 hsa:3674 hsa:3675 hsa:3676 hsa:3678 hsa:3679 hsa:3680 hsa:3685 hsa:8515 hsa:8516" type="gene"
        link="https://www.kegg.jp/dbget-bin/www_bget?hsa:22801+hsa:3655+hsa:3672+hsa:3673+hsa:3674+hsa:3675+hsa:3676+hsa:3678+hsa:3679+hsa:3680+hsa:3685+hsa:8515+hsa:8516">
        <graphics name="ITGA11, HsT18964..." fgcolor="#000000" bgcolor="#BFFFBF"
             type="rectangle" x="205" y="455" width="46" height="17"/>
    </entry>
    <entry id="63" name="hsa:3688 hsa:3690 hsa:3691 hsa:3693 hsa:3694 hsa:3695 hsa:3696" type="gene"
        link="https://www.kegg.jp/dbget-bin/www_bget?hsa:3688+hsa:3690+hsa:3691+hsa:3693+hsa:3694+hsa:3695+hsa:3696">
        <graphics name="ITGB1, CD29, FNRB, GPIIA, MDF2, MSK12, VLA-BETA, VLAB..." fgcolor="#000000" bgcolor="#BFFFBF"
             type="rectangle" x="205" y="472" width="46" height="17"/>
    </entry>
    <entry id="64" name="hsa:10319 hsa:1101 hsa:1277 hsa:1278 hsa:1280 hsa:1282 hsa:1284 hsa:1285 hsa:1286 hsa:1287 hsa:1288 hsa:1291 hsa:1292 hsa:1293 hsa:1297 hsa:1298 hsa:1299 hsa:1311 hsa:131873 hsa:22798 hsa:2335 hsa:256076 hsa:284217 hsa:3371 hsa:3381 hsa:3908 hsa:3909 hsa:3910 hsa:3911 hsa:3912 hsa:3913 hsa:3914 hsa:3915 hsa:3918 hsa:5649 hsa:63923 hsa:6696 hsa:7057 hsa:7058 hsa:7059 hsa:7060 hsa:7143 hsa:7148 hsa:7448 hsa:7450" type="gene"
        link="https://www.kegg.jp/dbget-bin/www_bget?hsa:10319+hsa:1101+hsa:1277+hsa:1278+hsa:1280+hsa:1282+hsa:1284+hsa:1285+hsa:1286+hsa:1287+hsa:1288+hsa:1291+hsa:1292+hsa:1293+hsa:1297+hsa:1298+hsa:1299+hsa:1311+hsa:131873+hsa:22798+hsa:2335+hsa:256076+hsa:284217+hsa:3371+hsa:3381+hsa:3908+hsa:3909+hsa:3910+hsa:3911+hsa:3912+hsa:3913+hsa:3914+hsa:3915+hsa:3918+hsa:5649+hsa:63923+hsa:6696+hsa:7057+hsa:7058+hsa:7059+hsa:7060+hsa:7143+hsa:7148+hsa:7448+hsa:7450">
        <graphics name="LAMC3, OCCM..." fgcolor="#000000" bgcolor="#BFFFBF"
             type="rectangle" x="117" y="463" width="46" height="17"/>
    </entry>
    <entry id="65" name="hsa:5747" type="gene"
        link="https://www.kegg.jp/dbget-bin/www_bget?hsa:5747">
        <graphics name="PTK2, FADK, FADK_1, FAK, FAK1, FRNK, PPP1R71, p125FAK, pp125FAK" fgcolor="#000000" bgcolor="#BFFFBF"
             type="rectangle" x="251" y="463" width="46" height="17"/>
    </entry>
    <entry id="67" name="path:hsa04620" type="map"
        link="https://www.kegg.jp/dbget-bin/www_bget?hsa04620">
        <graphics name="Toll-like receptor signaling pathway" fgcolor="#000000" bgcolor="#FFFFFF"
             type="roundrectangle" x="662" y="366" width="110" height="34"/>
    </entry>
    <entry id="70" name="hsa:898 hsa:9134" type="gene"
        link="https://www.kegg.jp/dbget-bin/www_bget?hsa:898+hsa:9134">
        <graphics name="CCNE1, CCNE, pCCNE1..." fgcolor="#000000" bgcolor="#BFFFBF"
             type="rectangle" x="1300" y="652" width="46" height="17"/>
    </entry>
    <entry id="74" name="ko:K21809" type="ortholog"
        link="https://www.kegg.jp/dbget-bin/www_bget?K21809">
        <graphics name="K21809" fgcolor="#000000" bgcolor="#FFFFFF"
             type="rectangle" x="1263" y="520" width="46" height="17"/>
    </entry>
    <entry id="77" name="hsa:7124" type="gene"
        link="https://www.kegg.jp/dbget-bin/www_bget?hsa:7124">
        <graphics name="TNF, DIF, TNF-alpha, TNFA, TNFSF2, TNLG1F" fgcolor="#000000" bgcolor="#BFFFBF"
             type="rectangle" x="117" y="523" width="46" height="17"/>
    </entry>
    <entry id="78" name="hsa:7132" type="gene"
        link="https://www.kegg.jp/dbget-bin/www_bget?hsa:7132">
        <graphics name="TNFRSF1A, CD120a, FPF, TBP1, TNF-R, TNF-R-I, TNF-R55, TNFAR, TNFR1, TNFR55, TNFR60, p55, p55-R, p60" fgcolor="#000000" bgcolor="#BFFFBF"
             type="rectangle" x="205" y="523" width="46" height="17"/>
    </entry>
    <entry id="79" name="hsa:8772" type="gene"
        link="https://www.kegg.jp/dbget-bin/www_bget?hsa:8772">
        <graphics name="FADD, GIG3, MORT1" fgcolor="#000000" bgcolor="#BFFFBF"
             type="rectangle" x="317" y="553" width="46" height="17"/>
    </entry>
    <entry id="80" name="hsa:841" type="gene"
        link="https://www.kegg.jp/dbget-bin/www_bget?hsa:841">
        <graphics name="CASP8, ALPS2B, CAP4, Casp-8, FLICE, MACH, MCH5" fgcolor="#000000" bgcolor="#BFFFBF"
             type="rectangle" x="393" y="553" width="46" height="17"/>
    </entry>
    <entry id="81" name="hsa:836" type="gene"
        link="https://www.kegg.jp/dbget-bin/www_bget?hsa:836">
        <graphics name="CASP3, CPP32, CPP32B, SCA-1" fgcolor="#000000" bgcolor="#BFFFBF"
             type="rectangle" x="468" y="553" width="46" height="17"/>
    </entry>
    <entry id="90" name="hsa:355" type="gene"
        link="https://www.kegg.jp/dbget-bin/www_bget?hsa:355">
        <graphics name="FAS, ALPS1A, APO-1, APT1, CD95, FAS1, FASTM, TNFRSF6" fgcolor="#000000" bgcolor="#BFFFBF"
             type="rectangle" x="205" y="575" width="46" height="17"/>
    </entry>
    <entry id="97" name="hsa:9223" type="gene"
        link="https://www.kegg.jp/dbget-bin/www_bget?hsa:9223">
        <graphics name="MAGI1, AIP-3, AIP3, BAIAP1, BAP-1, BAP1, MAGI-1, MAGI-1b, Magi1d, TNRC19, WWP3" fgcolor="#000000" bgcolor="#BFFFBF"
             type="rectangle" x="378" y="241" width="46" height="17"/>
    </entry>
    <entry id="98" name="hsa:5728" type="gene"
        link="https://www.kegg.jp/dbget-bin/www_bget?hsa:5728">
        <graphics name="PTEN, 10q23del, BZS, CWS1, DEC, GLM2, MHAM, MMAC1, PTEN1, PTENbeta, TEP1" fgcolor="#000000" bgcolor="#BFFFBF"
             type="rectangle" x="378" y="258" width="46" height="17"/>
    </entry>
    <entry id="99" name="hsa:56288" type="gene"
        link="https://www.kegg.jp/dbget-bin/www_bget?hsa:56288">
        <graphics name="PARD3, ASIP, Baz, PAR3, PAR3alpha, PARD-3, PARD3A, PPP1R118, SE2-5L16, SE2-5LT1, SE2-5T2" fgcolor="#000000" bgcolor="#BFFFBF"
             type="rectangle" x="359" y="291" width="46" height="17"/>
    </entry>
    <entry id="100" name="hsa:50855 hsa:84552 hsa:84612" type="gene"
        link="https://www.kegg.jp/dbget-bin/www_bget?hsa:50855+hsa:84552+hsa:84612">
        <graphics name="PARD6A, PAR-6A, PAR6, PAR6C, PAR6alpha, TAX40, TIP-40..." fgcolor="#000000" bgcolor="#BFFFBF"
             type="rectangle" x="336" y="308" width="46" height="17"/>
    </entry>
    <entry id="101" name="hsa:5584 hsa:5590" type="gene"
        link="https://www.kegg.jp/dbget-bin/www_bget?hsa:5584+hsa:5590">
        <graphics name="PRKCI, DXS1179E, PKCI, nPKC-iota..." fgcolor="#000000" bgcolor="#BFFFBF"
             type="rectangle" x="382" y="308" width="46" height="17"/>
    </entry>
    <entry id="102" name="hsa:998" type="gene"
        link="https://www.kegg.jp/dbget-bin/www_bget?hsa:998">
        <graphics name="CDC42, CDC42Hs, G25K, TKS" fgcolor="#000000" bgcolor="#BFFFBF"
             type="rectangle" x="336" y="325" width="46" height="17"/>
    </entry>
    <entry id="103" name="hsa:23513" type="gene"
        link="https://www.kegg.jp/dbget-bin/www_bget?hsa:23513">
        <graphics name="SCRIB, CRIB1, SCRB1, SCRIB1, Vartul" fgcolor="#000000" bgcolor="#BFFFBF"
             type="rectangle" x="479" y="240" width="46" height="17"/>
    </entry>
    <entry id="104" name="hsa:1739 hsa:1740 hsa:1741" type="gene"
        link="https://www.kegg.jp/dbget-bin/www_bget?hsa:1739+hsa:1740+hsa:1741">
        <graphics name="DLG1, DLGH1, SAP-97, SAP97, hdlg..." fgcolor="#000000" bgcolor="#BFFFBF"
             type="rectangle" x="525" y="240" width="46" height="17"/>
    </entry>
    <entry id="105" name="hsa:3993 hsa:3996" type="gene"
        link="https://www.kegg.jp/dbget-bin/www_bget?hsa:3993+hsa:3996">
        <graphics name="LLGL2, HGL, Hugl-2, LGL2..." fgcolor="#000000" bgcolor="#BFFFBF"
             type="rectangle" x="503" y="257" width="46" height="17"/>
    </entry>
    <entry id="106" name="path:hsa04530" type="map"
        link="https://www.kegg.jp/dbget-bin/www_bget?hsa04530">
        <graphics name="Tight junction" fgcolor="#000000" bgcolor="#FFFFFF"
             type="roundrectangle" x="342" y="99" width="110" height="25"/>
    </entry>
    <entry id="107" name="path:hsa04520" type="map"
        link="https://www.kegg.jp/dbget-bin/www_bget?hsa04520">
        <graphics name="Adherens junction" fgcolor="#000000" bgcolor="#FFFFFF"
             type="roundrectangle" x="503" y="99" width="110" height="25"/>
    </entry>
    <entry id="108" name="ko:K21807" type="ortholog"
        link="https://www.kegg.jp/dbget-bin/www_bget?K21807">
        <graphics name="K21807" fgcolor="#000000" bgcolor="#FFFFFF"
             type="rectangle" x="490" y="478" width="46" height="17"/>
    </entry>
    <entry id="114" name="hsa:92359" type="gene"
        link="https://www.kegg.jp/dbget-bin/www_bget?hsa:92359">
        <graphics name="CRB3" fgcolor="#000000" bgcolor="#BFFFBF"
             type="rectangle" x="205" y="375" width="46" height="17"/>
    </entry>
    <entry id="115" name="hsa:10207" type="gene"
        link="https://www.kegg.jp/dbget-bin/www_bget?hsa:10207">
        <graphics name="PATJ, Cipp, INADL, InaD-like, hINADL" fgcolor="#000000" bgcolor="#BFFFBF"
             type="rectangle" x="251" y="366" width="46" height="17"/>
    </entry>
    <entry id="116" name="hsa:64398" type="gene"
        link="https://www.kegg.jp/dbget-bin/www_bget?hsa:64398">
        <graphics name="PALS1, MPP5" fgcolor="#000000" bgcolor="#BFFFBF"
             type="rectangle" x="251" y="383" width="46" height="17"/>
    </entry>
    <entry id="119" name="hsa:5829" type="gene"
        link="https://www.kegg.jp/dbget-bin/www_bget?hsa:5829">
        <graphics name="PXN" fgcolor="#000000" bgcolor="#BFFFBF"
             type="rectangle" x="331" y="463" width="46" height="17"/>
    </entry>
    <entry id="124" name="hsa:7422" type="gene"
        link="https://www.kegg.jp/dbget-bin/www_bget?hsa:7422">
        <graphics name="VEGFA, MVCD1, VEGF, VPF" fgcolor="#000000" bgcolor="#BFFFBF"
             type="rectangle" x="827" y="699" width="46" height="17"/>
    </entry>
    <entry id="128" name="ko:K21807" type="ortholog"
        link="https://www.kegg.jp/dbget-bin/www_bget?K21807">
        <graphics name="K21807" fgcolor="#000000" bgcolor="#FFFFFF"
             type="rectangle" x="1169" y="754" width="46" height="17"/>
    </entry>
    <entry id="129" name="hsa:4799" type="gene"
        link="https://www.kegg.jp/dbget-bin/www_bget?hsa:4799">
        <graphics name="NFX1, NFX2, TEG-42, Tex42" fgcolor="#000000" bgcolor="#BFFFBF"
             type="rectangle" x="1254" y="783" width="46" height="17"/>
    </entry>
    <entry id="130" name="hsa:7337" type="gene"
        link="https://www.kegg.jp/dbget-bin/www_bget?hsa:7337">
        <graphics name="UBE3A, ANCR, AS, E6-AP, EPVE6AP, HPVE6A" fgcolor="#000000" bgcolor="#BFFFBF"
             type="rectangle" x="1169" y="783" width="46" height="17"/>
    </entry>
    <entry id="131" name="hsa:7015" type="gene"
        link="https://www.kegg.jp/dbget-bin/www_bget?hsa:7015">
        <graphics name="TERT, CMM9, DKCA2, DKCB4, EST2, PFBMFT1, TCS1, TP2, TRT, hEST2, hTRT" fgcolor="#000000" bgcolor="#BFFFBF"
             type="rectangle" x="1383" y="783" width="46" height="17"/>
    </entry>
    <entry id="132" name="hsa:5925 hsa:5933 hsa:5934" type="gene"
        link="https://www.kegg.jp/dbget-bin/www_bget?hsa:5925+hsa:5933+hsa:5934">
        <graphics name="RB1, OSRC, PPP1R130, RB, p105-Rb, p110-RB1, pRb, pp110..." fgcolor="#000000" bgcolor="#BFFFBF"
             type="rectangle" x="1383" y="630" width="46" height="17"/>
    </entry>
    <entry id="133" name="hsa:1869" type="gene"
        link="https://www.kegg.jp/dbget-bin/www_bget?hsa:1869">
        <graphics name="E2F1, E2F-1, RBAP1, RBBP3, RBP3" fgcolor="#000000" bgcolor="#BFFFBF"
             type="rectangle" x="1383" y="670" width="46" height="17"/>
    </entry>
    <entry id="144" name="hsa:890 hsa:8900" type="gene"
        link="https://www.kegg.jp/dbget-bin/www_bget?hsa:890+hsa:8900">
        <graphics name="CCNA2, CCN1, CCNA..." fgcolor="#000000" bgcolor="#BFFFBF"
             type="rectangle" x="1514" y="659" width="46" height="17"/>
    </entry>
    <entry id="145" name="hsa:898 hsa:9134" type="gene"
        link="https://www.kegg.jp/dbget-bin/www_bget?hsa:898+hsa:9134">
        <graphics name="CCNE1, CCNE, pCCNE1..." fgcolor="#000000" bgcolor="#BFFFBF"
             type="rectangle" x="1514" y="681" width="46" height="17"/>
    </entry>
    <entry id="146" name="hsa:1019 hsa:1021" type="gene"
        link="https://www.kegg.jp/dbget-bin/www_bget?hsa:1019+hsa:1021">
        <graphics name="CDK4, CMM3, PSK-J3..." fgcolor="#000000" bgcolor="#BFFFBF"
             type="rectangle" x="1300" y="608" width="46" height="17"/>
    </entry>
    <entry id="147" name="hsa:595 hsa:894 hsa:896" type="gene"
        link="https://www.kegg.jp/dbget-bin/www_bget?hsa:595+hsa:894+hsa:896">
        <graphics name="CCND1, BCL1, D11S287E, PRAD1, U21B31..." fgcolor="#000000" bgcolor="#BFFFBF"
             type="rectangle" x="1300" y="591" width="46" height="17"/>
    </entry>
    <entry id="156" name="hsa:1387 hsa:2033" type="gene"
        link="https://www.kegg.jp/dbget-bin/www_bget?hsa:1387+hsa:2033">
        <graphics name="CREBBP, CBP, KAT3A, MKHK1, RSTS, RSTS1..." fgcolor="#000000" bgcolor="#BFFFBF"
             type="rectangle" x="1168" y="365" width="46" height="17"/>
    </entry>
    <entry id="157" name="hsa:7157" type="gene"
        link="https://www.kegg.jp/dbget-bin/www_bget?hsa:7157">
        <graphics name="TP53, BCC7, BMFS5, LFS1, P53, TRP53" fgcolor="#000000" bgcolor="#BFFFBF"
             type="rectangle" x="1276" y="376" width="46" height="17"/>
    </entry>
    <entry id="160" name="ko:K21812" type="ortholog"
        link="https://www.kegg.jp/dbget-bin/www_bget?K21812">
        <graphics name="K21812" fgcolor="#000000" bgcolor="#FFFFFF"
             type="rectangle" x="1188" y="520" width="46" height="17"/>
    </entry>
    <entry id="164" name="hsa:182" type="gene"
        link="https://www.kegg.jp/dbget-bin/www_bget?hsa:182">
        <graphics name="JAG1, AGS, AGS1, AHD, AWS, CD339, DCHE, HJ1, JAGL1" fgcolor="#000000" bgcolor="#BFFFBF"
             type="rectangle" x="117" y="1102" width="46" height="17"/>
    </entry>
    <entry id="165" name="hsa:4851 hsa:4853 hsa:4854 hsa:4855" type="gene"
        link="https://www.kegg.jp/dbget-bin/www_bget?hsa:4851+hsa:4853+hsa:4854+hsa:4855">
        <graphics name="NOTCH1, AOS5, AOVD1, TAN1, hN1..." fgcolor="#000000" bgcolor="#BFFFBF"
             type="rectangle" x="205" y="1102" width="46" height="17"/>
    </entry>
    <entry id="166" name="hsa:4851 hsa:4853 hsa:4854 hsa:4855" type="gene"
        link="https://www.kegg.jp/dbget-bin/www_bget?hsa:4851+hsa:4853+hsa:4854+hsa:4855">
        <graphics name="NOTCH1, AOS5, AOVD1, TAN1, hN1..." fgcolor="#000000" bgcolor="#BFFFBF"
             type="rectangle" x="1179" y="1102" width="46" height="17"/>
    </entry>
    <entry id="167" name="hsa:11317 hsa:3516" type="gene"
        link="https://www.kegg.jp/dbget-bin/www_bget?hsa:11317+hsa:3516">
        <graphics name="RBPJL, RBPL, RBPSUHL, SUHL..." fgcolor="#000000" bgcolor="#BFFFBF"
             type="rectangle" x="1225" y="1110" width="46" height="17"/>
    </entry>
    <entry id="168" name="hsa:55534 hsa:84441 hsa:9794" type="gene"
        link="https://www.kegg.jp/dbget-bin/www_bget?hsa:55534+hsa:84441+hsa:9794">
        <graphics name="MAML3, CAGH3, ERDA3, GDN, MAM-2, MAM2, TNRC3, mam-3..." fgcolor="#000000" bgcolor="#BFFFBF"
             type="rectangle" x="1225" y="1093" width="46" height="17"/>
    </entry>
    <entry id="169" name="hsa:3280 hsa:388585 hsa:390992 hsa:54626 hsa:55502 hsa:57801 hsa:84667" type="gene"
        link="https://www.kegg.jp/dbget-bin/www_bget?hsa:3280+hsa:388585+hsa:390992+hsa:54626+hsa:55502+hsa:57801+hsa:84667">
        <graphics name="HES1, HES-1, HHL, HRY, bHLHb39..." fgcolor="#000000" bgcolor="#BFFFBF"
             type="rectangle" x="1340" y="1089" width="46" height="17"/>
    </entry>
    <entry id="170" name="hsa:23462 hsa:23493 hsa:26508" type="gene"
        link="https://www.kegg.jp/dbget-bin/www_bget?hsa:23462+hsa:23493+hsa:26508">
        <graphics name="HEY1, BHLHb31, CHF2, HERP2, HESR1, HRT-1, NERP2, OAF1, hHRT1..." fgcolor="#000000" bgcolor="#BFFFBF"
             type="rectangle" x="1340" y="1114" width="46" height="17"/>
    </entry>
    <entry id="177" name="hsa:7098" type="gene"
        link="https://www.kegg.jp/dbget-bin/www_bget?hsa:7098">
        <graphics name="TLR3, CD283, IIAE2" fgcolor="#000000" bgcolor="#BFFFBF"
             type="rectangle" x="604" y="327" width="46" height="17"/>
    </entry>
    <entry id="178" name="hsa:148022" type="gene"
        link="https://www.kegg.jp/dbget-bin/www_bget?hsa:148022">
        <graphics name="TICAM1, IIAE6, MyD88-3, PRVTIRB, TICAM-1, TRIF" fgcolor="#000000" bgcolor="#BFFFBF"
             type="rectangle" x="695" y="327" width="46" height="17"/>
    </entry>
    <entry id="179" name="hsa:7187" type="gene"
        link="https://www.kegg.jp/dbget-bin/www_bget?hsa:7187">
        <graphics name="TRAF3, CAP-1, CAP1, CD40bp, CRAF1, IIAE5, LAP1, RNF118" fgcolor="#000000" bgcolor="#BFFFBF"
             type="rectangle" x="794" y="327" width="46" height="17"/>
    </entry>
    <entry id="180" name="hsa:9641" type="gene"
        link="https://www.kegg.jp/dbget-bin/www_bget?hsa:9641">
        <graphics name="IKBKE, IKK-E, IKK-i, IKKE, IKKI" fgcolor="#000000" bgcolor="#BFFFBF"
             type="rectangle" x="889" y="320" width="46" height="17"/>
    </entry>
    <entry id="181" name="hsa:29110" type="gene"
        link="https://www.kegg.jp/dbget-bin/www_bget?hsa:29110">
        <graphics name="TBK1, FTDALS4, IIAE8, NAK, T2K" fgcolor="#000000" bgcolor="#BFFFBF"
             type="rectangle" x="889" y="336" width="46" height="17"/>
    </entry>
    <entry id="182" name="hsa:3661" type="gene"
        link="https://www.kegg.jp/dbget-bin/www_bget?hsa:3661">
        <graphics name="IRF3, IIAE7" fgcolor="#000000" bgcolor="#BFFFBF"
             type="rectangle" x="984" y="327" width="46" height="17"/>
    </entry>
    <entry id="190" name="hsa:3456" type="gene"
        link="https://www.kegg.jp/dbget-bin/www_bget?hsa:3456">
        <graphics name="IFNB1, IFB, IFF, IFN-beta, IFNB" fgcolor="#000000" bgcolor="#BFFFBF"
             type="rectangle" x="1264" y="327" width="46" height="17"/>
    </entry>
    <entry id="194" name="hsa:7337" type="gene"
        link="https://www.kegg.jp/dbget-bin/www_bget?hsa:7337">
        <graphics name="UBE3A, ANCR, AS, E6-AP, EPVE6AP, HPVE6A" fgcolor="#000000" bgcolor="#BFFFBF"
             type="rectangle" x="770" y="532" width="46" height="17"/>
    </entry>
    <entry id="195" name="hsa:7157" type="gene"
        link="https://www.kegg.jp/dbget-bin/www_bget?hsa:7157">
        <graphics name="TP53, BCC7, BMFS5, LFS1, P53, TRP53" fgcolor="#000000" bgcolor="#BFFFBF"
             type="rectangle" x="877" y="532" width="46" height="17"/>
    </entry>
    <entry id="201" name="hsa:4851 hsa:4853 hsa:4854 hsa:4855" type="gene"
        link="https://www.kegg.jp/dbget-bin/www_bget?hsa:4851+hsa:4853+hsa:4854+hsa:4855">
        <graphics name="NOTCH1, AOS5, AOVD1, TAN1, hN1..." fgcolor="#000000" bgcolor="#BFFFBF"
             type="rectangle" x="713" y="1102" width="46" height="17"/>
    </entry>
    <entry id="203" name="ko:K21807" type="ortholog"
        link="https://www.kegg.jp/dbget-bin/www_bget?K21807">
        <graphics name="K21807" fgcolor="#000000" bgcolor="#FFFFFF"
             type="rectangle" x="370" y="1050" width="46" height="17"/>
    </entry>
    <entry id="204" name="hsa:4799" type="gene"
        link="https://www.kegg.jp/dbget-bin/www_bget?hsa:4799">
        <graphics name="NFX1, NFX2, TEG-42, Tex42" fgcolor="#000000" bgcolor="#BFFFBF"
             type="rectangle" x="587" y="1043" width="46" height="17"/>
    </entry>
    <entry id="205" name="hsa:5663" type="gene"
        link="https://www.kegg.jp/dbget-bin/www_bget?hsa:5663">
        <graphics name="PSEN1, ACNINV3, AD3, FAD, PS-1, PS1, S182" fgcolor="#000000" bgcolor="#BFFFBF"
             type="rectangle" x="587" y="1060" width="46" height="17"/>
    </entry>
    <entry id="206" name="hsa:3955 hsa:4242 hsa:5986" type="gene"
        link="https://www.kegg.jp/dbget-bin/www_bget?hsa:3955+hsa:4242+hsa:5986">
        <graphics name="LFNG, SCDO3..." fgcolor="#000000" bgcolor="#BFFFBF"
             type="rectangle" x="511" y="1074" width="46" height="17"/>
    </entry>
    <entry id="214" name="hsa:3439 hsa:3440 hsa:3441 hsa:3442 hsa:3443 hsa:3444 hsa:3445 hsa:3446 hsa:3447 hsa:3448 hsa:3449 hsa:3451 hsa:3452 hsa:3456" type="gene"
        link="https://www.kegg.jp/dbget-bin/www_bget?hsa:3439+hsa:3440+hsa:3441+hsa:3442+hsa:3443+hsa:3444+hsa:3445+hsa:3446+hsa:3447+hsa:3448+hsa:3449+hsa:3451+hsa:3452+hsa:3456">
        <graphics name="IFNA1, IFL, IFN, IFN-ALPHA, IFN-alphaD, IFNA13, IFNA@, leIF_D..." fgcolor="#000000" bgcolor="#BFFFBF"
             type="rectangle" x="117" y="999" width="46" height="17"/>
    </entry>
    <entry id="215" name="hsa:3454" type="gene"
        link="https://www.kegg.jp/dbget-bin/www_bget?hsa:3454">
        <graphics name="IFNAR1, AVP, IFN-alpha-REC, IFNAR, IFNBR, IFRC" fgcolor="#000000" bgcolor="#BFFFBF"
             type="rectangle" x="205" y="991" width="46" height="17"/>
    </entry>
    <entry id="216" name="hsa:3455" type="gene"
        link="https://www.kegg.jp/dbget-bin/www_bget?hsa:3455">
        <graphics name="IFNAR2, IFN-R, IFN-alpha-REC, IFNABR, IFNARB, IMD45" fgcolor="#000000" bgcolor="#BFFFBF"
             type="rectangle" x="205" y="1008" width="46" height="17"/>
    </entry>
    <entry id="217" name="hsa:7297" type="gene"
        link="https://www.kegg.jp/dbget-bin/www_bget?hsa:7297">
        <graphics name="TYK2, IMD35, JTK1" fgcolor="#000000" bgcolor="#BFFFBF"
             type="rectangle" x="286" y="1021" width="46" height="17"/>
    </entry>
    <entry id="218" name="hsa:3716" type="gene"
        link="https://www.kegg.jp/dbget-bin/www_bget?hsa:3716">
        <graphics name="JAK1, AIIDE, JAK1A, JAK1B, JTK3" fgcolor="#000000" bgcolor="#BFFFBF"
             type="rectangle" x="286" y="981" width="46" height="17"/>
    </entry>
    <entry id="219" name="hsa:6773" type="gene"
        link="https://www.kegg.jp/dbget-bin/www_bget?hsa:6773">
        <graphics name="STAT2, IMD44, ISGF-3, P113, PTORCH3, STAT113" fgcolor="#000000" bgcolor="#BFFFBF"
             type="rectangle" x="639" y="999" width="46" height="17"/>
    </entry>
    <entry id="220" name="hsa:6772" type="gene"
        link="https://www.kegg.jp/dbget-bin/www_bget?hsa:6772">
        <graphics name="STAT1, CANDF7, IMD31A, IMD31B, IMD31C, ISGF-3, STAT91" fgcolor="#000000" bgcolor="#BFFFBF"
             type="rectangle" x="938" y="991" width="46" height="17"/>
    </entry>
    <entry id="221" name="hsa:10379" type="gene"
        link="https://www.kegg.jp/dbget-bin/www_bget?hsa:10379">
        <graphics name="IRF9, IRF-9, ISGF3, ISGF3G, p48" fgcolor="#000000" bgcolor="#BFFFBF"
             type="rectangle" x="833" y="1028" width="46" height="17"/>
    </entry>
    <entry id="222" name="ko:K21809" type="ortholog"
        link="https://www.kegg.jp/dbget-bin/www_bget?K21809">
        <graphics name="K21809" fgcolor="#000000" bgcolor="#FFFFFF"
             type="rectangle" x="808" y="1067" width="46" height="17"/>
    </entry>
    <entry id="229" name="hsa:6772" type="gene"
        link="https://www.kegg.jp/dbget-bin/www_bget?hsa:6772">
        <graphics name="STAT1, CANDF7, IMD31A, IMD31B, IMD31C, ISGF-3, STAT91" fgcolor="#000000" bgcolor="#BFFFBF"
             type="rectangle" x="526" y="1028" width="46" height="17"/>
    </entry>
    <entry id="230" name="hsa:6773" type="gene"
        link="https://www.kegg.jp/dbget-bin/www_bget?hsa:6773">
        <graphics name="STAT2, IMD44, ISGF-3, P113, PTORCH3, STAT113" fgcolor="#000000" bgcolor="#BFFFBF"
             type="rectangle" x="938" y="1008" width="46" height="17"/>
    </entry>
    <entry id="237" name="hsa:5610" type="gene"
        link="https://www.kegg.jp/dbget-bin/www_bget?hsa:5610">
        <graphics name="EIF2AK2, EIF2AK1, LEUDEN, PKR, PPP1R83, PRKR" fgcolor="#000000" bgcolor="#BFFFBF"
             type="rectangle" x="1340" y="988" width="46" height="17"/>
    </entry>
    <entry id="241" name="hsa:8638" type="gene"
        link="https://www.kegg.jp/dbget-bin/www_bget?hsa:8638">
        <graphics name="OASL, OASL1, OASLd, TRIP-14, TRIP14, p59_OASL, p59-OASL, p59OASL" fgcolor="#000000" bgcolor="#BFFFBF"
             type="rectangle" x="1393" y="988" width="46" height="17"/>
    </entry>
    <entry id="242" name="hsa:4599 hsa:4600" type="gene"
        link="https://www.kegg.jp/dbget-bin/www_bget?hsa:4599+hsa:4600">
        <graphics name="MX1, IFI-78K, IFI78, MX, MxA, lncMX1-215..." fgcolor="#000000" bgcolor="#BFFFBF"
             type="rectangle" x="1340" y="1011" width="46" height="17"/>
    </entry>
    <entry id="243" name="hsa:9636" type="gene"
        link="https://www.kegg.jp/dbget-bin/www_bget?hsa:9636">
        <graphics name="ISG15, G1P2, IFI15, IMD38, IP17, UCRP, hUCRP" fgcolor="#000000" bgcolor="#BFFFBF"
             type="rectangle" x="1393" y="1011" width="46" height="17"/>
    </entry>
    <entry id="244" name="hsa:5159" type="gene"
        link="https://www.kegg.jp/dbget-bin/www_bget?hsa:5159">
        <graphics name="PDGFRB, CD140B, IBGC4, IMF1, JTK12, KOGS, PDGFR, PDGFR-1, PDGFR1, PENTT" fgcolor="#000000" bgcolor="#BFFFBF"
             type="rectangle" x="205" y="740" width="46" height="17"/>
    </entry>
    <entry id="249" name="ko:K21812" type="ortholog"
        link="https://www.kegg.jp/dbget-bin/www_bget?K21812">
        <graphics name="K21812" fgcolor="#000000" bgcolor="#FFFFFF"
             type="rectangle" x="565" y="756" width="46" height="17"/>
    </entry>
    <entry id="250" name="hsa:10134" type="gene"
        link="https://www.kegg.jp/dbget-bin/www_bget?hsa:10134">
        <graphics name="BCAP31, 6C6-AG, BAP31, CDM, DDCH, DXS1357E" fgcolor="#000000" bgcolor="#BFFFBF"
             type="rectangle" x="565" y="710" width="46" height="17"/>
    </entry>
    <entry id="251" name="hsa:3105 hsa:3106 hsa:3107 hsa:3133 hsa:3134 hsa:3135" type="gene"
        link="https://www.kegg.jp/dbget-bin/www_bget?hsa:3105+hsa:3106+hsa:3107+hsa:3133+hsa:3134+hsa:3135">
        <graphics name="HLA-A, HLAA..." fgcolor="#000000" bgcolor="#BFFFBF"
             type="rectangle" x="565" y="693" width="46" height="17"/>
    </entry>
    <entry id="252" name="hsa:10312 hsa:127124 hsa:155066 hsa:23545 hsa:245972 hsa:245973 hsa:50617 hsa:51382 hsa:51606 hsa:523 hsa:525 hsa:526 hsa:527 hsa:528 hsa:529 hsa:533 hsa:534 hsa:535 hsa:537 hsa:8992 hsa:90423 hsa:9114 hsa:9296 hsa:9550" type="gene"
        link="https://www.kegg.jp/dbget-bin/www_bget?hsa:10312+hsa:127124+hsa:155066+hsa:23545+hsa:245972+hsa:245973+hsa:50617+hsa:51382+hsa:51606+hsa:523+hsa:525+hsa:526+hsa:527+hsa:528+hsa:529+hsa:533+hsa:534+hsa:535+hsa:537+hsa:8992+hsa:90423+hsa:9114+hsa:9296+hsa:9550">
        <graphics name="TCIRG1, ATP6N1C, ATP6V0A3, Atp6i, OC-116kDa, OC116, OPTB1, Stv1, TIRC7, Vph1, a3..." fgcolor="#000000" bgcolor="#BFFFBF"
             type="rectangle" x="487" y="786" width="46" height="17"/>
    </entry>
    <entry id="253" name="hsa:3105 hsa:3106 hsa:3107 hsa:3133 hsa:3134 hsa:3135" type="gene"
        link="https://www.kegg.jp/dbget-bin/www_bget?hsa:3105+hsa:3106+hsa:3107+hsa:3133+hsa:3134+hsa:3135">
        <graphics name="HLA-A, HLAA..." fgcolor="#000000" bgcolor="#BFFFBF"
             type="rectangle" x="205" y="693" width="46" height="17"/>
    </entry>
    <entry id="259" name="hsa:1956" type="gene"
        link="https://www.kegg.jp/dbget-bin/www_bget?hsa:1956">
        <graphics name="EGFR, ERBB, ERBB1, ERRP, HER1, NISBD2, PIG61, mENA" fgcolor="#000000" bgcolor="#BFFFBF"
             type="rectangle" x="416" y="785" width="46" height="17"/>
    </entry>
    <entry id="263" name="ko:K21812" type="ortholog"
        link="https://www.kegg.jp/dbget-bin/www_bget?K21812">
        <graphics name="K21812" fgcolor="#000000" bgcolor="#FFFFFF"
             type="rectangle" x="345" y="771" width="46" height="17"/>
    </entry>
    <entry id="265" name="path:hsa04612" type="map"
        link="https://www.kegg.jp/dbget-bin/www_bget?hsa04612">
        <graphics name="Antigen processing and presentation" fgcolor="#000000" bgcolor="#FFFFFF"
             type="roundrectangle" x="420" y="712" width="114" height="34"/>
    </entry>
    <entry id="268" name="hsa:5743" type="gene"
        link="https://www.kegg.jp/dbget-bin/www_bget?hsa:5743">
        <graphics name="PTGS2, COX-2, COX2, GRIPGHS, PGG/HS, PGHS-2, PHS-2, hCox-2" fgcolor="#000000" bgcolor="#BFFFBF"
             type="rectangle" x="317" y="892" width="46" height="17"/>
    </entry>
    <entry id="272" name="hsa:5734" type="gene"
        link="https://www.kegg.jp/dbget-bin/www_bget?hsa:5734">
        <graphics name="PTGER4, EP4, EP4R" fgcolor="#000000" bgcolor="#BFFFBF"
             type="rectangle" x="205" y="954" width="46" height="17"/>
    </entry>
    <entry id="273" name="hsa:2778" type="gene"
        link="https://www.kegg.jp/dbget-bin/www_bget?hsa:2778">
        <graphics name="GNAS, AHO, C20orf45, GNAS1, GPSA, GSA, GSP, NESP, PITA3, POH, SCG6, SgVI" fgcolor="#000000" bgcolor="#BFFFBF"
             type="rectangle" x="324" y="954" width="46" height="17"/>
    </entry>
    <entry id="274" name="hsa:5566 hsa:5567 hsa:5568" type="gene"
        link="https://www.kegg.jp/dbget-bin/www_bget?hsa:5566+hsa:5567+hsa:5568">
        <graphics name="PRKACA, CAFD1, PKACA, PPNAD4..." fgcolor="#000000" bgcolor="#BFFFBF"
             type="rectangle" x="494" y="954" width="46" height="17"/>
    </entry>
    <entry id="275" name="hsa:581" type="gene"
        link="https://www.kegg.jp/dbget-bin/www_bget?hsa:581">
        <graphics name="BAX, BCL2L4" fgcolor="#000000" bgcolor="#BFFFBF"
             type="rectangle" x="639" y="927" width="46" height="17"/>
    </entry>
    <entry id="276" name="hsa:10488 hsa:1385 hsa:148327 hsa:64764 hsa:84699 hsa:90993 hsa:9586" type="gene"
        link="https://www.kegg.jp/dbget-bin/www_bget?hsa:10488+hsa:1385+hsa:148327+hsa:64764+hsa:84699+hsa:90993+hsa:9586">
        <graphics name="CREB3, LUMAN, LZIP, sLZIP..." fgcolor="#000000" bgcolor="#BFFFBF"
             type="rectangle" x="1179" y="954" width="46" height="17"/>
    </entry>
    <entry id="277" name="hsa:5734" type="gene"
        link="https://www.kegg.jp/dbget-bin/www_bget?hsa:5734">
        <graphics name="PTGER4, EP4, EP4R" fgcolor="#000000" bgcolor="#BFFFBF"
             type="rectangle" x="1340" y="954" width="46" height="17"/>
    </entry>
    <entry id="278" name="cpd:C00575" type="compound"
        link="https://www.kegg.jp/dbget-bin/www_bget?C00575">
        <graphics name="C00575" fgcolor="#000000" bgcolor="#FFFFFF"
             type="circle" x="409" y="953" width="8" height="8"/>
    </entry>
    <entry id="290" name="cpd:C00584" type="compound"
        link="https://www.kegg.jp/dbget-bin/www_bget?C00584">
        <graphics name="C00584" fgcolor="#000000" bgcolor="#FFFFFF"
             type="circle" x="388" y="893" width="8" height="8"/>
    </entry>
    <entry id="291" name="cpd:C00584" type="compound"
        link="https://www.kegg.jp/dbget-bin/www_bget?C00584">
        <graphics name="C00584" fgcolor="#000000" bgcolor="#FFFFFF"
             type="circle" x="117" y="952" width="8" height="8"/>
    </entry>
    <entry id="294" name="hsa:5728" type="gene"
        link="https://www.kegg.jp/dbget-bin/www_bget?hsa:5728">
        <graphics name="PTEN, 10q23del, BZS, CWS1, DEC, GLM2, MHAM, MMAC1, PTEN1, PTENbeta, TEP1" fgcolor="#000000" bgcolor="#BFFFBF"
             type="rectangle" x="547" y="576" width="46" height="17"/>
    </entry>
    <entry id="295" name="hsa:28227 hsa:55012 hsa:5515 hsa:5516 hsa:5518 hsa:5519 hsa:5520 hsa:5521 hsa:5522 hsa:5523 hsa:5525 hsa:5526 hsa:5527 hsa:5528 hsa:5529 hsa:55844" type="gene"
        link="https://www.kegg.jp/dbget-bin/www_bget?hsa:28227+hsa:55012+hsa:5515+hsa:5516+hsa:5518+hsa:5519+hsa:5520+hsa:5521+hsa:5522+hsa:5523+hsa:5525+hsa:5526+hsa:5527+hsa:5528+hsa:5529+hsa:55844">
        <graphics name="PPP2R3B, NYREN8, PPP2R3L, PPP2R3LY, PR48, PR70..." fgcolor="#000000" bgcolor="#BFFFBF"
             type="rectangle" x="612" y="583" width="46" height="17"/>
    </entry>
    <entry id="300" name="ko:K21809" type="ortholog"
        link="https://www.kegg.jp/dbget-bin/www_bget?K21809">
        <graphics name="K21809" fgcolor="#000000" bgcolor="#FFFFFF"
             type="rectangle" x="598" y="543" width="46" height="17"/>
    </entry>
    <entry id="305" name="hsa:2308" type="gene"
        link="https://www.kegg.jp/dbget-bin/www_bget?hsa:2308">
        <graphics name="FOXO1, FKH1, FKHR, FOXO1A" fgcolor="#000000" bgcolor="#BFFFBF"
             type="rectangle" x="770" y="626" width="46" height="17"/>
    </entry>
    <entry id="312" name="hsa:9368" type="gene"
        link="https://www.kegg.jp/dbget-bin/www_bget?hsa:9368">
        <graphics name="SLC9A3R1, EBP50, NHERF, NHERF-1, NHERF1, NPHLOP2" fgcolor="#000000" bgcolor="#BFFFBF"
             type="rectangle" x="501" y="586" width="46" height="17"/>
    </entry>
    <entry id="315" name="hsa:7337" type="gene"
        link="https://www.kegg.jp/dbget-bin/www_bget?hsa:7337">
        <graphics name="UBE3A, ANCR, AS, E6-AP, EPVE6AP, HPVE6A" fgcolor="#000000" bgcolor="#BFFFBF"
             type="rectangle" x="606" y="478" width="46" height="17"/>
    </entry>
    <entry id="318" name="hsa:11211 hsa:2535 hsa:7855 hsa:7976 hsa:8321 hsa:8322 hsa:8323 hsa:8324 hsa:8325 hsa:8326" type="gene"
        link="https://www.kegg.jp/dbget-bin/www_bget?hsa:11211+hsa:2535+hsa:7855+hsa:7976+hsa:8321+hsa:8322+hsa:8323+hsa:8324+hsa:8325+hsa:8326">
        <graphics name="FZD10, CD350, FZ-10, Fz10, FzE7, hFz10..." fgcolor="#000000" bgcolor="#BFFFBF"
             type="rectangle" x="632" y="202" width="46" height="17"/>
    </entry>
    <entry id="319" name="hsa:1855 hsa:1856 hsa:1857" type="gene"
        link="https://www.kegg.jp/dbget-bin/www_bget?hsa:1855+hsa:1856+hsa:1857">
        <graphics name="DVL1, DRS2, DVL, DVL1L1, DVL1P1..." fgcolor="#000000" bgcolor="#BFFFBF"
             type="rectangle" x="632" y="260" width="46" height="17"/>
    </entry>
    <entry id="320" name="ko:K21807" type="ortholog"
        link="https://www.kegg.jp/dbget-bin/www_bget?K21807">
        <graphics name="K21807" fgcolor="#000000" bgcolor="#FFFFFF"
             type="rectangle" x="668" y="243" width="46" height="17"/>
    </entry>
    <entry id="321" name="hsa:2932" type="gene"
        link="https://www.kegg.jp/dbget-bin/www_bget?hsa:2932">
        <graphics name="GSK3B" fgcolor="#000000" bgcolor="#BFFFBF"
             type="rectangle" x="760" y="260" width="46" height="17"/>
    </entry>
    <entry id="322" name="hsa:1499" type="gene"
        link="https://www.kegg.jp/dbget-bin/www_bget?hsa:1499">
        <graphics name="CTNNB1, CTNNB, EVR7, MRD19, NEDSDV, armadillo" fgcolor="#000000" bgcolor="#BFFFBF"
             type="rectangle" x="874" y="260" width="46" height="17"/>
    </entry>
    <entry id="323" name="hsa:8312 hsa:8313" type="gene"
        link="https://www.kegg.jp/dbget-bin/www_bget?hsa:8312+hsa:8313">
        <graphics name="AXIN1, AXIN, PPP1R49..." fgcolor="#000000" bgcolor="#BFFFBF"
             type="rectangle" x="793" y="277" width="46" height="17"/>
    </entry>
    <entry id="324" name="hsa:10297 hsa:324" type="gene"
        link="https://www.kegg.jp/dbget-bin/www_bget?hsa:10297+hsa:324">
        <graphics name="APC2, APCL..." fgcolor="#000000" bgcolor="#BFFFBF"
             type="rectangle" x="839" y="277" width="46" height="17"/>
    </entry>
    <entry id="325" name="hsa:122011 hsa:1452" type="gene"
        link="https://www.kegg.jp/dbget-bin/www_bget?hsa:122011+hsa:1452">
        <graphics name="CSNK1A1L, CK1..." fgcolor="#000000" bgcolor="#BFFFBF"
             type="rectangle" x="896" y="277" width="46" height="17"/>
    </entry>
    <entry id="326" name="hsa:7015" type="gene"
        link="https://www.kegg.jp/dbget-bin/www_bget?hsa:7015">
        <graphics name="TERT, CMM9, DKCA2, DKCB4, EST2, PFBMFT1, TCS1, TP2, TRT, hEST2, hTRT" fgcolor="#000000" bgcolor="#BFFFBF"
             type="rectangle" x="1215" y="251" width="46" height="17"/>
    </entry>
    <entry id="327" name="hsa:6932 hsa:6934 hsa:83439" type="gene"
        link="https://www.kegg.jp/dbget-bin/www_bget?hsa:6932+hsa:6934+hsa:83439">
        <graphics name="TCF7, TCF-1..." fgcolor="#000000" bgcolor="#BFFFBF"
             type="rectangle" x="1215" y="268" width="46" height="17"/>
    </entry>
    <entry id="328" name="path:hsa04310" type="map"
        link="https://www.kegg.jp/dbget-bin/www_bget?hsa04310">
        <graphics name="Wnt signaling pathway" fgcolor="#000000" bgcolor="#FFFFFF"
             type="roundrectangle" x="983" y="235" width="110" height="34"/>
    </entry>
    <entry id="332" name="hsa:51384 hsa:54361 hsa:7471 hsa:7472 hsa:7473 hsa:7474 hsa:7475 hsa:7476 hsa:7477 hsa:7478 hsa:7479 hsa:7480 hsa:7481 hsa:7482 hsa:7483 hsa:7484 hsa:80326 hsa:81029 hsa:89780" type="gene"
        link="https://www.kegg.jp/dbget-bin/www_bget?hsa:51384+hsa:54361+hsa:7471+hsa:7472+hsa:7473+hsa:7474+hsa:7475+hsa:7476+hsa:7477+hsa:7478+hsa:7479+hsa:7480+hsa:7481+hsa:7482+hsa:7483+hsa:7484+hsa:80326+hsa:81029+hsa:89780">
        <graphics name="WNT16..." fgcolor="#000000" bgcolor="#BFFFBF"
             type="rectangle" x="632" y="167" width="46" height="17"/>
    </entry>
    <entry id="340" name="hsa:1499" type="gene"
        link="https://www.kegg.jp/dbget-bin/www_bget?hsa:1499">
        <graphics name="CTNNB1, CTNNB, EVR7, MRD19, NEDSDV, armadillo" fgcolor="#000000" bgcolor="#BFFFBF"
             type="rectangle" x="1169" y="260" width="46" height="17"/>
    </entry>
    <entry id="341" name="ko:K21807" type="ortholog"
        link="https://www.kegg.jp/dbget-bin/www_bget?K21807">
        <graphics name="K21807" fgcolor="#000000" bgcolor="#FFFFFF"
             type="rectangle" x="1145" y="295" width="46" height="17"/>
    </entry>
    <entry id="342" name="hsa:7337" type="gene"
        link="https://www.kegg.jp/dbget-bin/www_bget?hsa:7337">
        <graphics name="UBE3A, ANCR, AS, E6-AP, EPVE6AP, HPVE6A" fgcolor="#000000" bgcolor="#BFFFBF"
             type="rectangle" x="1145" y="312" width="46" height="17"/>
    </entry>
    <entry id="344" name="ko:K21809" type="ortholog"
        link="https://www.kegg.jp/dbget-bin/www_bget?K21809">
        <graphics name="K21809" fgcolor="#000000" bgcolor="#FFFFFF"
             type="rectangle" x="1215" y="703" width="46" height="17"/>
    </entry>
    <entry id="353" name="hsa:8717" type="gene"
        link="https://www.kegg.jp/dbget-bin/www_bget?hsa:8717">
        <graphics name="TRADD, Hs.89862" fgcolor="#000000" bgcolor="#BFFFBF"
             type="rectangle" x="240" y="540" width="46" height="17"/>
    </entry>
    <entry id="356" name="ko:K21809" type="ortholog"
        link="https://www.kegg.jp/dbget-bin/www_bget?K21809">
        <graphics name="K21809" fgcolor="#000000" bgcolor="#FFFFFF"
             type="rectangle" x="792" y="908" width="46" height="17"/>
    </entry>
    <entry id="357" name="hsa:23352" type="gene"
        link="https://www.kegg.jp/dbget-bin/www_bget?hsa:23352">
        <graphics name="UBR4, RBAF600, ZUBR1, p600" fgcolor="#000000" bgcolor="#BFFFBF"
             type="rectangle" x="891" y="881" width="46" height="17"/>
    </entry>
    <entry id="359" name="hsa:3065 hsa:3066" type="gene"
        link="https://www.kegg.jp/dbget-bin/www_bget?hsa:3065+hsa:3066">
        <graphics name="HDAC1, GON-10, HD1, KDAC1, RPD3, RPD3L1..." fgcolor="#000000" bgcolor="#BFFFBF"
             type="rectangle" x="1169" y="829" width="46" height="17"/>
    </entry>
    <entry id="360" name="hsa:1108" type="gene"
        link="https://www.kegg.jp/dbget-bin/www_bget?hsa:1108">
        <graphics name="CHD4, CHD-4, Mi-2b, Mi2-BETA, SIHIWES" fgcolor="#000000" bgcolor="#BFFFBF"
             type="rectangle" x="1169" y="846" width="46" height="17"/>
    </entry>
    <entry id="361" name="ko:K21809" type="ortholog"
        link="https://www.kegg.jp/dbget-bin/www_bget?K21809">
        <graphics name="K21809" fgcolor="#000000" bgcolor="#FFFFFF"
             type="rectangle" x="1215" y="837" width="46" height="17"/>
    </entry>
    <entry id="362" name="hsa:3659" type="gene"
        link="https://www.kegg.jp/dbget-bin/www_bget?hsa:3659">
        <graphics name="IRF1, IRF-1, MAR" fgcolor="#000000" bgcolor="#BFFFBF"
             type="rectangle" x="1300" y="837" width="46" height="17"/>
    </entry>
    <entry id="363" name="hsa:3456" type="gene"
        link="https://www.kegg.jp/dbget-bin/www_bget?hsa:3456">
        <graphics name="IFNB1, IFB, IFF, IFN-beta, IFNB" fgcolor="#000000" bgcolor="#BFFFBF"
             type="rectangle" x="1424" y="837" width="46" height="17"/>
    </entry>
    <entry id="369" name="ko:K21809" type="ortholog"
        link="https://www.kegg.jp/dbget-bin/www_bget?K21809">
        <graphics name="K21809" fgcolor="#000000" bgcolor="#FFFFFF"
             type="rectangle" x="1215" y="883" width="46" height="17"/>
    </entry>
    <entry id="370" name="hsa:387332 hsa:6908 hsa:9519" type="gene"
        link="https://www.kegg.jp/dbget-bin/www_bget?hsa:387332+hsa:6908+hsa:9519">
        <graphics name="TBPL2, TBP2, TRF3..." fgcolor="#000000" bgcolor="#BFFFBF"
             type="rectangle" x="1300" y="882" width="46" height="17"/>
    </entry>
    <entry id="376" name="hsa:27175 hsa:7283" type="gene"
        link="https://www.kegg.jp/dbget-bin/www_bget?hsa:27175+hsa:7283">
        <graphics name="TUBG2..." fgcolor="#000000" bgcolor="#BFFFBF"
             type="rectangle" x="891" y="908" width="46" height="17"/>
    </entry>
    <entry id="378" name="hsa:472" type="gene"
        link="https://www.kegg.jp/dbget-bin/www_bget?hsa:472">
        <graphics name="ATM, AT1, ATA, ATC, ATD, ATDC, ATE, TEL1, TELO1" fgcolor="#000000" bgcolor="#BFFFBF"
             type="rectangle" x="1300" y="711" width="46" height="17"/>
    </entry>
    <entry id="379" name="hsa:545" type="gene"
        link="https://www.kegg.jp/dbget-bin/www_bget?hsa:545">
        <graphics name="ATR, FCTCS, FRP1, MEC1, SCKL, SCKL1" fgcolor="#000000" bgcolor="#BFFFBF"
             type="rectangle" x="1300" y="733" width="46" height="17"/>
    </entry>
    <entry id="380" name="hsa:578" type="gene"
        link="https://www.kegg.jp/dbget-bin/www_bget?hsa:578">
        <graphics name="BAK1, BAK, BAK-LIKE, BCL2L7, CDN1" fgcolor="#000000" bgcolor="#BFFFBF"
             type="rectangle" x="877" y="559" width="46" height="17"/>
    </entry>
    <entry id="382" name="hsa:5315" type="gene"
        link="https://www.kegg.jp/dbget-bin/www_bget?hsa:5315">
        <graphics name="PKM, CTHBP, HEL-S-30, OIP3, PK3, PKM2, TCB, THBP1, p58" fgcolor="#000000" bgcolor="#BFFFBF"
             type="rectangle" x="891" y="936" width="46" height="17"/>
    </entry>
    <entry id="383" name="ko:K19260" type="ortholog"
        link="https://www.kegg.jp/dbget-bin/www_bget?K19260">
        <graphics name="K19260" fgcolor="#000000" bgcolor="#FFFFFF"
             type="rectangle" x="121" y="304" width="46" height="17"/>
    </entry>
    <entry id="384" name="ko:K21808" type="ortholog"
        link="https://www.kegg.jp/dbget-bin/www_bget?K21808">
        <graphics name="K21808" fgcolor="#000000" bgcolor="#FFFFFF"
             type="rectangle" x="137" y="328" width="46" height="17"/>
    </entry>
    <entry id="385" name="hsa:10474" type="gene"
        link="https://www.kegg.jp/dbget-bin/www_bget?hsa:10474">
        <graphics name="TADA3, ADA3, NGG1, STAF54, TADA3L, hADA3" fgcolor="#000000" bgcolor="#BFFFBF"
             type="rectangle" x="1168" y="391" width="46" height="17"/>
    </entry>
    <entry id="386" name="ko:K21811" type="ortholog"
        link="https://www.kegg.jp/dbget-bin/www_bget?K21811">
        <graphics name="K21811" fgcolor="#000000" bgcolor="#FFFFFF"
             type="rectangle" x="1187" y="475" width="46" height="17"/>
    </entry>
    <entry id="390" name="hsa:5700" type="gene"
        link="https://www.kegg.jp/dbget-bin/www_bget?hsa:5700">
        <graphics name="PSMC1, P26S4, RPT2, S4, p56" fgcolor="#000000" bgcolor="#BFFFBF"
             type="rectangle" x="1366" y="561" width="46" height="17"/>
    </entry>
    <entry id="393" name="path:hsa04150" type="map"
        link="https://www.kegg.jp/dbget-bin/www_bget?hsa04150">
        <graphics name="mTOR signaling pathway" fgcolor="#000000" bgcolor="#FFFFFF"
             type="roundrectangle" x="1000" y="513" width="153" height="25"/>
    </entry>
    <entry id="396" name="ko:K21810" type="ortholog"
        link="https://www.kegg.jp/dbget-bin/www_bget?K21810">
        <graphics name="K21810" fgcolor="#000000" bgcolor="#FFFFFF"
             type="rectangle" x="1187" y="459" width="46" height="17"/>
    </entry>
    <entry id="406" name="hsa:7337" type="gene"
        link="https://www.kegg.jp/dbget-bin/www_bget?hsa:7337">
        <graphics name="UBE3A, ANCR, AS, E6-AP, EPVE6AP, HPVE6A" fgcolor="#000000" bgcolor="#BFFFBF"
             type="rectangle" x="490" y="446" width="46" height="17"/>
    </entry>
    <entry id="407" name="undefined" type="group">
        <graphics fgcolor="#000000" bgcolor="#FFFFFF"
             type="rectangle" x="889" y="328" width="46" height="33"/>
        <component id="180"/>
        <component id="181"/>
    </entry>
    <entry id="408" name="undefined" type="group">
        <graphics fgcolor="#000000" bgcolor="#FFFFFF"
             type="rectangle" x="228" y="463" width="92" height="34"/>
        <component id="62"/>
        <component id="63"/>
        <component id="65"/>
    </entry>
    <entry id="409" name="undefined" type="group">
        <graphics fgcolor="#000000" bgcolor="#FFFFFF"
             type="rectangle" x="205" y="999" width="46" height="34"/>
        <component id="215"/>
        <component id="216"/>
    </entry>
    <entry id="410" name="undefined" type="group">
        <graphics fgcolor="#000000" bgcolor="#FFFFFF"
             type="rectangle" x="799" y="268" width="125" height="34"/>
        <component id="321"/>
        <component id="323"/>
        <component id="324"/>
    </entry>
    <entry id="411" name="undefined" type="group">
        <graphics fgcolor="#000000" bgcolor="#FFFFFF"
             type="rectangle" x="694" y="469" width="46" height="34"/>
        <component id="10"/>
        <component id="9"/>
    </entry>
    <entry id="412" name="undefined" type="group">
        <graphics fgcolor="#000000" bgcolor="#FFFFFF"
             type="rectangle" x="1300" y="599" width="46" height="34"/>
        <component id="146"/>
        <component id="147"/>
    </entry>
    <entry id="413" name="undefined" type="group">
        <graphics fgcolor="#000000" bgcolor="#FFFFFF"
             type="rectangle" x="1300" y="660" width="46" height="34"/>
        <component id="52"/>
        <component id="70"/>
    </entry>
    <entry id="414" name="undefined" type="group">
        <graphics fgcolor="#000000" bgcolor="#FFFFFF"
             type="rectangle" x="1169" y="837" width="46" height="34"/>
        <component id="359"/>
        <component id="360"/>
    </entry>
    <entry id="415" name="undefined" type="group">
        <graphics fgcolor="#000000" bgcolor="#FFFFFF"
             type="rectangle" x="938" y="999" width="46" height="34"/>
        <component id="220"/>
        <component id="230"/>
    </entry>
    <entry id="416" name="undefined" type="group">
        <graphics fgcolor="#000000" bgcolor="#FFFFFF"
             type="rectangle" x="587" y="1051" width="46" height="34"/>
        <component id="204"/>
        <component id="205"/>
    </entry>
    <entry id="417" name="undefined" type="group">
        <graphics fgcolor="#000000" bgcolor="#FFFFFF"
             type="rectangle" x="1202" y="1101" width="92" height="34"/>
        <component id="166"/>
        <component id="167"/>
        <component id="168"/>
    </entry>
    <entry id="418" name="undefined" type="group">
        <graphics fgcolor="#000000" bgcolor="#FFFFFF"
             type="rectangle" x="359" y="308" width="92" height="51"/>
        <component id="100"/>
        <component id="101"/>
        <component id="102"/>
        <component id="99"/>
    </entry>
    <entry id="419" name="undefined" type="group">
        <graphics fgcolor="#000000" bgcolor="#FFFFFF"
             type="rectangle" x="378" y="249" width="46" height="34"/>
        <component id="97"/>
        <component id="98"/>
    </entry>
    <entry id="420" name="undefined" type="group">
        <graphics fgcolor="#000000" bgcolor="#FFFFFF"
             type="rectangle" x="228" y="374" width="92" height="34"/>
        <component id="114"/>
        <component id="115"/>
        <component id="116"/>
    </entry>
    <entry id="421" name="undefined" type="group">
        <graphics fgcolor="#000000" bgcolor="#FFFFFF"
             type="rectangle" x="502" y="248" width="92" height="34"/>
        <component id="103"/>
        <component id="104"/>
        <component id="105"/>
    </entry>
    <relation entry1="332" entry2="318" type="PPrel">
        <subtype name="activation" value="--&gt;"/>
    </relation>
    <relation entry1="318" entry2="319" type="PPrel">
        <subtype name="activation" value="--&gt;"/>
    </relation>
    <relation entry1="342" entry2="340" type="PPrel">
        <subtype name="activation" value="--&gt;"/>
    </relation>
    <relation entry1="177" entry2="178" type="PPrel">
        <subtype name="activation" value="--&gt;"/>
    </relation>
    <relation entry1="178" entry2="179" type="PPrel">
        <subtype name="activation" value="--&gt;"/>
    </relation>
    <relation entry1="179" entry2="407" type="PPrel">
        <subtype name="activation" value="--&gt;"/>
    </relation>
    <relation entry1="407" entry2="182" type="PPrel">
        <subtype name="activation" value="--&gt;"/>
    </relation>
    <relation entry1="64" entry2="408" type="PPrel">
        <subtype name="activation" value="--&gt;"/>
    </relation>
    <relation entry1="65" entry2="119" type="PPrel">
        <subtype name="activation" value="--&gt;"/>
    </relation>
    <relation entry1="77" entry2="78" type="PPrel">
        <subtype name="activation" value="--&gt;"/>
    </relation>
    <relation entry1="353" entry2="79" type="PPrel">
        <subtype name="activation" value="--&gt;"/>
    </relation>
    <relation entry1="25" entry2="90" type="PPrel">
        <subtype name="activation" value="--&gt;"/>
    </relation>
    <relation entry1="90" entry2="79" type="PPrel">
        <subtype name="activation" value="--&gt;"/>
    </relation>
    <relation entry1="79" entry2="80" type="PPrel">
        <subtype name="activation" value="--&gt;"/>
    </relation>
    <relation entry1="80" entry2="81" type="PPrel">
        <subtype name="activation" value="--&gt;"/>
    </relation>
    <relation entry1="244" entry2="12" type="PPrel">
        <subtype name="activation" value="--&gt;"/>
    </relation>
    <relation entry1="12" entry2="4" type="PCrel">
        <subtype name="activation" value="--&gt;"/>
    </relation>
    <relation entry1="4" entry2="11" type="PCrel">
        <subtype name="activation" value="--&gt;"/>
    </relation>
    <relation entry1="244" entry2="46" type="PPrel">
        <subtype name="activation" value="--&gt;"/>
    </relation>
    <relation entry1="44" entry2="23" type="PPrel">
        <subtype name="activation" value="--&gt;"/>
    </relation>
    <relation entry1="23" entry2="46" type="PPrel">
        <subtype name="activation" value="--&gt;"/>
    </relation>
    <relation entry1="46" entry2="47" type="PPrel">
        <subtype name="activation" value="--&gt;"/>
    </relation>
    <relation entry1="47" entry2="48" type="PPrel">
        <subtype name="activation" value="--&gt;"/>
    </relation>
    <relation entry1="48" entry2="57" type="PPrel">
        <subtype name="activation" value="--&gt;"/>
    </relation>
    <relation entry1="291" entry2="272" type="PCrel">
        <subtype name="activation" value="--&gt;"/>
    </relation>
    <relation entry1="272" entry2="273" type="PPrel">
        <subtype name="activation" value="--&gt;"/>
    </relation>
    <relation entry1="278" entry2="274" type="PCrel">
        <subtype name="activation" value="--&gt;"/>
    </relation>
    <relation entry1="274" entry2="276" type="PPrel">
        <subtype name="activation" value="--&gt;"/>
    </relation>
    <relation entry1="214" entry2="409" type="PPrel">
        <subtype name="activation" value="--&gt;"/>
    </relation>
    <relation entry1="409" entry2="219" type="PPrel">
        <subtype name="activation" value="--&gt;"/>
    </relation>
    <relation entry1="164" entry2="165" type="PPrel">
        <subtype name="activation" value="--&gt;"/>
    </relation>
    <relation entry1="319" entry2="321" type="PPrel">
        <subtype name="inhibition" value="--|"/>
    </relation>
    <relation entry1="410" entry2="322" type="PPrel">
        <subtype name="inhibition" value="--|"/>
    </relation>
    <relation entry1="156" entry2="157" type="PPrel">
        <subtype name="activation" value="--&gt;"/>
    </relation>
    <relation entry1="385" entry2="157" type="PPrel">
        <subtype name="activation" value="--&gt;"/>
    </relation>
    <relation entry1="294" entry2="4" type="PCrel">
        <subtype name="inhibition" value="--|"/>
    </relation>
    <relation entry1="295" entry2="11" type="PPrel">
        <subtype name="inhibition" value="--|"/>
    </relation>
    <relation entry1="11" entry2="411" type="PPrel">
        <subtype name="inhibition" value="--|"/>
    </relation>
    <relation entry1="411" entry2="8" type="PPrel">
        <subtype name="inhibition" value="--|"/>
    </relation>
    <relation entry1="8" entry2="7" type="PPrel">
        <subtype name="activation" value="--&gt;"/>
    </relation>
    <relation entry1="7" entry2="6" type="PPrel">
        <subtype name="activation" value="--&gt;"/>
        <subtype name="phosphorylation" value="+p"/>
    </relation>
    <relation entry1="7" entry2="5" type="PPrel">
        <subtype name="inhibition" value="--|"/>
        <subtype name="phosphorylation" value="+p"/>
    </relation>
    <relation entry1="194" entry2="195" type="PPrel">
        <subtype name="inhibition" value="--|"/>
    </relation>
    <relation entry1="51" entry2="412" type="PPrel">
        <subtype name="inhibition" value="--|"/>
    </relation>
    <relation entry1="51" entry2="413" type="PPrel">
        <subtype name="inhibition" value="--|"/>
    </relation>
    <relation entry1="50" entry2="413" type="PPrel">
        <subtype name="inhibition" value="--|"/>
    </relation>
    <relation entry1="412" entry2="132" type="PPrel">
        <subtype name="activation" value="--&gt;"/>
    </relation>
    <relation entry1="413" entry2="132" type="PPrel">
        <subtype name="activation" value="--&gt;"/>
    </relation>
    <relation entry1="132" entry2="133" type="PPrel">
        <subtype name="dissociation" value="-+-"/>
    </relation>
    <relation entry1="414" entry2="362" type="PPrel">
        <subtype name="inhibition" value="--|"/>
    </relation>
    <relation entry1="11" entry2="305" type="PPrel">
        <subtype name="inhibition" value="--|"/>
    </relation>
    <relation entry1="27" entry2="28" type="PPrel">
        <subtype name="inhibition" value="--|"/>
    </relation>
    <relation entry1="252" entry2="259" type="PPrel">
        <subtype name="inhibition" value="--|"/>
    </relation>
    <relation entry1="182" entry2="190" type="GErel">
        <subtype name="expression" value="--&gt;"/>
    </relation>
    <relation entry1="305" entry2="51" type="GErel">
        <subtype name="expression" value="--&gt;"/>
    </relation>
    <relation entry1="305" entry2="50" type="GErel">
        <subtype name="expression" value="--&gt;"/>
    </relation>
    <relation entry1="195" entry2="51" type="GErel">
        <subtype name="expression" value="--&gt;"/>
    </relation>
    <relation entry1="195" entry2="50" type="GErel">
        <subtype name="expression" value="--&gt;"/>
    </relation>
    <relation entry1="362" entry2="363" type="GErel">
        <subtype name="expression" value="--&gt;"/>
    </relation>
    <relation entry1="276" entry2="277" type="GErel">
        <subtype name="expression" value="--&gt;"/>
    </relation>
    <relation entry1="415" entry2="237" type="GErel">
        <subtype name="expression" value="--&gt;"/>
    </relation>
    <relation entry1="415" entry2="241" type="GErel">
        <subtype name="expression" value="--&gt;"/>
    </relation>
    <relation entry1="415" entry2="242" type="GErel">
        <subtype name="expression" value="--&gt;"/>
    </relation>
    <relation entry1="415" entry2="243" type="GErel">
        <subtype name="expression" value="--&gt;"/>
    </relation>
    <relation entry1="23" entry2="268" type="GErel">
        <subtype name="expression" value="--&gt;"/>
    </relation>
    <relation entry1="416" entry2="201" type="GErel">
        <subtype name="expression" value="--&gt;"/>
        <subtype name="indirect effect" value="..&gt;"/>
    </relation>
    <relation entry1="206" entry2="201" type="PPrel">
        <subtype name="inhibition" value="--|"/>
    </relation>
    <relation entry1="417" entry2="169" type="GErel">
        <subtype name="expression" value="--&gt;"/>
    </relation>
    <relation entry1="417" entry2="170" type="GErel">
        <subtype name="expression" value="--&gt;"/>
    </relation>
    <relation entry1="133" entry2="144" type="GErel">
        <subtype name="expression" value="--&gt;"/>
    </relation>
    <relation entry1="133" entry2="145" type="GErel">
        <subtype name="expression" value="--&gt;"/>
    </relation>
    <relation entry1="274" entry2="275" type="PPrel">
        <subtype name="inhibition" value="--|"/>
        <subtype name="phosphorylation" value="+p"/>
    </relation>
    <relation entry1="11" entry2="26" type="PPrel">
        <subtype name="inhibition" value="--|"/>
        <subtype name="phosphorylation" value="+p"/>
    </relation>
    <relation entry1="11" entry2="24" type="PPrel">
        <subtype name="inhibition" value="--|"/>
        <subtype name="phosphorylation" value="+p"/>
    </relation>
    <relation entry1="24" entry2="29" type="PPrel">
        <subtype name="inhibition" value="--|"/>
        <subtype name="phosphorylation" value="+p"/>
    </relation>
    <relation entry1="11" entry2="37" type="PPrel">
        <subtype name="activation" value="--&gt;"/>
        <subtype name="phosphorylation" value="+p"/>
    </relation>
    <relation entry1="11" entry2="27" type="PPrel">
        <subtype name="activation" value="--&gt;"/>
        <subtype name="phosphorylation" value="+p"/>
    </relation>
    <relation entry1="37" entry2="38" type="PPrel">
        <subtype name="activation" value="--&gt;"/>
        <subtype name="indirect effect" value="..&gt;"/>
    </relation>
    <relation entry1="221" entry2="415" type="PPrel">
        <subtype name="binding/association" value="---"/>
    </relation>
    <relation entry1="409" entry2="218" type="PPrel">
        <subtype name="binding/association" value="---"/>
    </relation>
    <relation entry1="409" entry2="217" type="PPrel">
        <subtype name="binding/association" value="---"/>
    </relation>
    <relation entry1="23" entry2="12" type="PPrel">
        <subtype name="activation" value="--&gt;"/>
        <subtype name="indirect effect" value="..&gt;"/>
    </relation>
    <relation entry1="273" entry2="278" type="PCrel">
        <subtype name="activation" value="--&gt;"/>
        <subtype name="indirect effect" value="..&gt;"/>
    </relation>
    <relation entry1="340" entry2="326" type="PPrel">
        <subtype name="binding/association" value="---"/>
    </relation>
    <relation entry1="326" entry2="327" type="PPrel">
        <subtype name="binding/association" value="---"/>
    </relation>
    <relation entry1="418" entry2="419" type="PPrel">
        <subtype name="binding/association" value="---"/>
    </relation>
    <relation entry1="11" entry2="124" type="PPrel">
        <subtype name="activation" value="--&gt;"/>
        <subtype name="indirect effect" value="..&gt;"/>
    </relation>
    <relation entry1="57" entry2="58" type="PPrel">
        <subtype name="activation" value="--&gt;"/>
        <subtype name="phosphorylation" value="+p"/>
    </relation>
    <relation entry1="58" entry2="59" type="PPrel">
        <subtype name="activation" value="--&gt;"/>
        <subtype name="phosphorylation" value="+p"/>
    </relation>
    <relation entry1="315" entry2="411" type="PPrel">
        <subtype name="inhibition" value="--|"/>
        <subtype name="phosphorylation" value="+p"/>
    </relation>
    <relation entry1="268" entry2="290" type="PCrel">
        <subtype name="activation" value="--&gt;"/>
    </relation>
    <relation entry1="229" entry2="219" type="PPrel">
        <subtype name="binding/association" value="---"/>
    </relation>
    <relation entry1="219" entry2="220" type="PPrel">
        <subtype name="binding/association" value="---"/>
    </relation>
    <relation entry1="406" entry2="420" type="PPrel">
        <subtype name="inhibition" value="--|"/>
    </relation>
    <relation entry1="406" entry2="419" type="PPrel">
        <subtype name="inhibition" value="--|"/>
    </relation>
    <relation entry1="406" entry2="421" type="PPrel">
        <subtype name="inhibition" value="--|"/>
    </relation>
    <relation entry1="390" entry2="132" type="PPrel">
        <subtype name="activation" value="--&gt;"/>
    </relation>
    <relation entry1="130" entry2="129" type="PPrel">
        <subtype name="inhibition" value="--|"/>
    </relation>
    <relation entry1="129" entry2="131" type="GErel">
        <subtype name="repression" value="--|"/>
    </relation>
</pathway>
