# Supplementary material for: Mechanism of gene network in the treatment of intracerebral hemorrhage by natural plant drugs in Lutong granules
Source: PLoS One. 2022 Nov 28;17(11):e0274639. doi: 10.1371/journal.pone.0274639 (PMC9704616; doi:10.1371/journal.pone.0274639)
Supplement: S1 Data — (ZIP) [file pone.0274639.s001.zip › minimal data/GO+KEGG/R.KEGG/hsa05167.xml]

<?xml version="1.0"?>
<!DOCTYPE pathway SYSTEM "https://www.kegg.jp/kegg/xml/KGML_v0.7.2_.dtd">
<!-- Creation date: Jun 21, 2021 10:53:26 +0900 (GMT+9) -->
<pathway name="path:hsa05167" org="hsa" number="05167"
         title="Kaposi sarcoma-associated herpesvirus infection"
         image="https://www.kegg.jp/kegg/pathway/hsa/hsa05167.png"
         link="https://www.kegg.jp/kegg-bin/show_pathway?hsa05167">
    <entry id="10" name="hsa:3439 hsa:3440 hsa:3441 hsa:3442 hsa:3443 hsa:3444 hsa:3445 hsa:3446 hsa:3447 hsa:3448 hsa:3449 hsa:3451 hsa:3452 hsa:3456" type="gene"
        link="https://www.kegg.jp/dbget-bin/www_bget?hsa:3439+hsa:3440+hsa:3441+hsa:3442+hsa:3443+hsa:3444+hsa:3445+hsa:3446+hsa:3447+hsa:3448+hsa:3449+hsa:3451+hsa:3452+hsa:3456">
        <graphics name="IFNA1, IFL, IFN, IFN-ALPHA, IFN-alphaD, IFNA13, IFNA@, leIF_D..." fgcolor="#000000" bgcolor="#BFFFBF"
             type="rectangle" x="265" y="308" width="46" height="17"/>
    </entry>
    <entry id="11" name="hsa:7187" type="gene"
        link="https://www.kegg.jp/dbget-bin/www_bget?hsa:7187">
        <graphics name="TRAF3, CAP-1, CAP1, CD40bp, CRAF1, IIAE5, LAP1, RNF118" fgcolor="#000000" bgcolor="#BFFFBF"
             type="rectangle" x="676" y="171" width="46" height="17"/>
    </entry>
    <entry id="12" name="hsa:3665" type="gene"
        link="https://www.kegg.jp/dbget-bin/www_bget?hsa:3665">
        <graphics name="IRF7, IMD39, IRF-7, IRF-7H, IRF7A, IRF7B, IRF7C, IRF7H" fgcolor="#000000" bgcolor="#BFFFBF"
             type="rectangle" x="858" y="124" width="46" height="17"/>
    </entry>
    <entry id="13" name="hsa:3456" type="gene"
        link="https://www.kegg.jp/dbget-bin/www_bget?hsa:3456">
        <graphics name="IFNB1, IFB, IFF, IFN-beta, IFNB" fgcolor="#000000" bgcolor="#BFFFBF"
             type="rectangle" x="1285" y="209" width="46" height="17"/>
    </entry>
    <entry id="14" name="hsa:3439 hsa:3440 hsa:3441 hsa:3442 hsa:3443 hsa:3444 hsa:3445 hsa:3446 hsa:3447 hsa:3448 hsa:3449 hsa:3451 hsa:3452" type="gene"
        link="https://www.kegg.jp/dbget-bin/www_bget?hsa:3439+hsa:3440+hsa:3441+hsa:3442+hsa:3443+hsa:3444+hsa:3445+hsa:3446+hsa:3447+hsa:3448+hsa:3449+hsa:3451+hsa:3452">
        <graphics name="IFNA1, IFL, IFN, IFN-ALPHA, IFN-alphaD, IFNA13, IFNA@, leIF_D..." fgcolor="#000000" bgcolor="#BFFFBF"
             type="rectangle" x="1321" y="124" width="46" height="17"/>
    </entry>
    <entry id="15" name="hsa:1147 hsa:3551 hsa:8517" type="gene"
        link="https://www.kegg.jp/dbget-bin/www_bget?hsa:1147+hsa:3551+hsa:8517">
        <graphics name="CHUK, IKBKA, IKK-alpha, IKK1, IKKA, NFKBIKA, TCF16..." fgcolor="#000000" bgcolor="#BFFFBF"
             type="rectangle" x="835" y="507" width="46" height="17"/>
    </entry>
    <entry id="16" name="hsa:5599 hsa:5601 hsa:5602" type="gene"
        link="https://www.kegg.jp/dbget-bin/www_bget?hsa:5599+hsa:5601+hsa:5602">
        <graphics name="MAPK8, JNK, JNK-46, JNK1, JNK1A2, JNK21B1/2, PRKM8, SAPK1, SAPK1c..." fgcolor="#000000" bgcolor="#BFFFBF"
             type="rectangle" x="953" y="867" width="46" height="17"/>
    </entry>
    <entry id="17" name="hsa:29110" type="gene"
        link="https://www.kegg.jp/dbget-bin/www_bget?hsa:29110">
        <graphics name="TBK1, FTDALS4, IIAE8, NAK, T2K" fgcolor="#000000" bgcolor="#BFFFBF"
             type="rectangle" x="757" y="178" width="46" height="17"/>
    </entry>
    <entry id="18" name="hsa:9641" type="gene"
        link="https://www.kegg.jp/dbget-bin/www_bget?hsa:9641">
        <graphics name="IKBKE, IKK-E, IKK-i, IKKE, IKKI" fgcolor="#000000" bgcolor="#BFFFBF"
             type="rectangle" x="757" y="161" width="46" height="17"/>
    </entry>
    <entry id="19" name="hsa:10000 hsa:207 hsa:208" type="gene"
        link="https://www.kegg.jp/dbget-bin/www_bget?hsa:10000+hsa:207+hsa:208">
        <graphics name="AKT3, MPPH, MPPH2, PKB-GAMMA, PKBG, PRKBG, RAC-PK-gamma, RAC-gamma, STK-2..." fgcolor="#000000" bgcolor="#BFFFBF"
             type="rectangle" x="755" y="800" width="45" height="17"/>
    </entry>
    <entry id="20" name="hsa:6772" type="gene"
        link="https://www.kegg.jp/dbget-bin/www_bget?hsa:6772">
        <graphics name="STAT1, CANDF7, IMD31A, IMD31B, IMD31C, ISGF-3, STAT91" fgcolor="#000000" bgcolor="#BFFFBF"
             type="rectangle" x="933" y="300" width="46" height="17"/>
    </entry>
    <entry id="21" name="hsa:4792" type="gene"
        link="https://www.kegg.jp/dbget-bin/www_bget?hsa:4792">
        <graphics name="NFKBIA, EDAID2, IKBA, MAD-3, NFKBI" fgcolor="#000000" bgcolor="#BFFFBF"
             type="rectangle" x="960" y="507" width="46" height="17"/>
    </entry>
    <entry id="22" name="hsa:3661" type="gene"
        link="https://www.kegg.jp/dbget-bin/www_bget?hsa:3661">
        <graphics name="IRF3, IIAE7" fgcolor="#000000" bgcolor="#BFFFBF"
             type="rectangle" x="858" y="210" width="46" height="17"/>
    </entry>
    <entry id="23" name="hsa:7098" type="gene"
        link="https://www.kegg.jp/dbget-bin/www_bget?hsa:7098">
        <graphics name="TLR3, CD283, IIAE2" fgcolor="#000000" bgcolor="#BFFFBF"
             type="rectangle" x="507" y="171" width="46" height="17"/>
    </entry>
    <entry id="24" name="hsa:148022" type="gene"
        link="https://www.kegg.jp/dbget-bin/www_bget?hsa:148022">
        <graphics name="TICAM1, IIAE6, MyD88-3, PRVTIRB, TICAM-1, TRIF" fgcolor="#000000" bgcolor="#BFFFBF"
             type="rectangle" x="590" y="171" width="46" height="17"/>
    </entry>
    <entry id="25" name="path:hsa05167" type="map"
        link="https://www.kegg.jp/dbget-bin/www_bget?hsa05167">
        <graphics name="TITLE:Kaposi sarcoma-associated herpesvirus infection" fgcolor="#000000" bgcolor="#FFFFFF"
             type="roundrectangle" x="259" y="58" width="437" height="25"/>
    </entry>
    <entry id="26" name="path:hsa04210" type="map"
        link="https://www.kegg.jp/dbget-bin/www_bget?hsa04210">
        <graphics name="Apoptosis" fgcolor="#000000" bgcolor="#FFFFFF"
             type="roundrectangle" x="859" y="471" width="109" height="25"/>
    </entry>
    <entry id="27" name="path:hsa04610" type="map"
        link="https://www.kegg.jp/dbget-bin/www_bget?hsa04610">
        <graphics name="Complement and coagulation cascades" fgcolor="#000000" bgcolor="#FFFFFF"
             type="roundrectangle" x="149" y="173" width="126" height="34"/>
    </entry>
    <entry id="28" name="path:hsa04630" type="map"
        link="https://www.kegg.jp/dbget-bin/www_bget?hsa04630">
        <graphics name="JAK-STAT signaling pathway" fgcolor="#000000" bgcolor="#FFFFFF"
             type="roundrectangle" x="796" y="286" width="110" height="34"/>
    </entry>
    <entry id="29" name="path:hsa04010" type="map"
        link="https://www.kegg.jp/dbget-bin/www_bget?hsa04010">
        <graphics name="MAPK signaling pathway" fgcolor="#000000" bgcolor="#FFFFFF"
             type="roundrectangle" x="883" y="767" width="108" height="34"/>
    </entry>
    <entry id="58" name="hsa:5290 hsa:5291 hsa:5293 hsa:5295 hsa:5296 hsa:8503" type="gene"
        link="https://www.kegg.jp/dbget-bin/www_bget?hsa:5290+hsa:5291+hsa:5293+hsa:5295+hsa:5296+hsa:8503">
        <graphics name="PIK3CA, CLAPO, CLOVE, CWS5, MCAP, MCM, MCMTC, PI3K, PI3K-alpha, p110-alpha..." fgcolor="#000000" bgcolor="#BFFFBF"
             type="rectangle" x="582" y="810" width="46" height="17"/>
    </entry>
    <entry id="59" name="hsa:3454 hsa:3455" type="gene"
        link="https://www.kegg.jp/dbget-bin/www_bget?hsa:3454+hsa:3455">
        <graphics name="IFNAR1, AVP, IFN-alpha-REC, IFNAR, IFNBR, IFRC..." fgcolor="#000000" bgcolor="#BFFFBF"
             type="rectangle" x="355" y="308" width="46" height="17"/>
    </entry>
    <entry id="60" name="hsa:4790 hsa:5970" type="gene"
        link="https://www.kegg.jp/dbget-bin/www_bget?hsa:4790+hsa:5970">
        <graphics name="NFKB1, CVID12, EBP-1, KBF1, NF-kB, NF-kB1, NF-kappa-B1, NF-kappaB, NF-kappabeta, NFKB-p105, NFKB-p50, NFkappaB..." fgcolor="#000000" bgcolor="#BFFFBF"
             type="rectangle" x="960" y="479" width="46" height="17"/>
    </entry>
    <entry id="61" name="path:hsa04064" type="map"
        link="https://www.kegg.jp/dbget-bin/www_bget?hsa04064">
        <graphics name="NF-kappa B signaling pathway" fgcolor="#000000" bgcolor="#FFFFFF"
             type="roundrectangle" x="923" y="547" width="108" height="34"/>
    </entry>
    <entry id="62" name="path:hsa04151" type="map"
        link="https://www.kegg.jp/dbget-bin/www_bget?hsa04151">
        <graphics name="PI3K-Akt signaling pathway" fgcolor="#000000" bgcolor="#FFFFFF"
             type="roundrectangle" x="731" y="831" width="108" height="34"/>
    </entry>
    <entry id="63" name="hsa:355" type="gene"
        link="https://www.kegg.jp/dbget-bin/www_bget?hsa:355">
        <graphics name="FAS, ALPS1A, APO-1, APT1, CD95, FAS1, FASTM, TNFRSF6" fgcolor="#000000" bgcolor="#BFFFBF"
             type="rectangle" x="355" y="440" width="46" height="17"/>
    </entry>
    <entry id="64" name="hsa:841" type="gene"
        link="https://www.kegg.jp/dbget-bin/www_bget?hsa:841">
        <graphics name="CASP8, ALPS2B, CAP4, Casp-8, FLICE, MACH, MCH5" fgcolor="#000000" bgcolor="#BFFFBF"
             type="rectangle" x="515" y="440" width="46" height="17"/>
    </entry>
    <entry id="65" name="hsa:581" type="gene"
        link="https://www.kegg.jp/dbget-bin/www_bget?hsa:581">
        <graphics name="BAX, BCL2L4" fgcolor="#000000" bgcolor="#BFFFBF"
             type="rectangle" x="673" y="429" width="46" height="17"/>
    </entry>
    <entry id="66" name="hsa:578" type="gene"
        link="https://www.kegg.jp/dbget-bin/www_bget?hsa:578">
        <graphics name="BAK1, BAK, BAK-LIKE, BCL2L7, CDN1" fgcolor="#000000" bgcolor="#BFFFBF"
             type="rectangle" x="673" y="451" width="46" height="17"/>
    </entry>
    <entry id="67" name="hsa:54205" type="gene"
        link="https://www.kegg.jp/dbget-bin/www_bget?hsa:54205">
        <graphics name="CYCS, CYC, HCS, THC4" fgcolor="#000000" bgcolor="#BFFFBF"
             type="rectangle" x="814" y="440" width="46" height="17"/>
    </entry>
    <entry id="68" name="hsa:836" type="gene"
        link="https://www.kegg.jp/dbget-bin/www_bget?hsa:836">
        <graphics name="CASP3, CPP32, CPP32B, SCA-1" fgcolor="#000000" bgcolor="#BFFFBF"
             type="rectangle" x="968" y="440" width="46" height="17"/>
    </entry>
    <entry id="69" name="hsa:7132" type="gene"
        link="https://www.kegg.jp/dbget-bin/www_bget?hsa:7132">
        <graphics name="TNFRSF1A, CD120a, FPF, TBP1, TNF-R, TNF-R-I, TNF-R55, TNFAR, TNFR1, TNFR55, TNFR60, p55, p55-R, p60" fgcolor="#000000" bgcolor="#BFFFBF"
             type="rectangle" x="355" y="507" width="46" height="17"/>
    </entry>
    <entry id="70" name="ko:K21662" type="ortholog"
        link="https://www.kegg.jp/dbget-bin/www_bget?K21662">
        <graphics name="K21662" fgcolor="#000000" bgcolor="#FFFFFF"
             type="rectangle" x="714" y="573" width="46" height="17"/>
    </entry>
    <entry id="71" name="ko:K21650" type="ortholog"
        link="https://www.kegg.jp/dbget-bin/www_bget?K21650">
        <graphics name="K21650" fgcolor="#000000" bgcolor="#FFFFFF"
             type="rectangle" x="770" y="97" width="46" height="17"/>
    </entry>
    <entry id="81" name="ko:K21667" type="ortholog"
        link="https://www.kegg.jp/dbget-bin/www_bget?K21667">
        <graphics name="K21667" fgcolor="#000000" bgcolor="#FFFFFF"
             type="rectangle" x="355" y="789" width="46" height="17"/>
    </entry>
    <entry id="82" name="hsa:3572" type="gene"
        link="https://www.kegg.jp/dbget-bin/www_bget?hsa:3572">
        <graphics name="IL6ST, CD130, CDW130, GP130, HIES4, IL-6RB, sGP130" fgcolor="#000000" bgcolor="#BFFFBF"
             type="rectangle" x="355" y="1057" width="46" height="17"/>
    </entry>
    <entry id="83" name="ko:K21670" type="ortholog"
        link="https://www.kegg.jp/dbget-bin/www_bget?K21670">
        <graphics name="K21670" fgcolor="#000000" bgcolor="#FFFFFF"
             type="rectangle" x="255" y="1057" width="46" height="17"/>
    </entry>
    <entry id="85" name="ko:K21859" type="ortholog"
        link="https://www.kegg.jp/dbget-bin/www_bget?K21859">
        <graphics name="K21859" fgcolor="#000000" bgcolor="#FFFFFF"
             type="rectangle" x="826" y="70" width="46" height="17"/>
    </entry>
    <entry id="88" name="hsa:1387 hsa:2033" type="gene"
        link="https://www.kegg.jp/dbget-bin/www_bget?hsa:1387+hsa:2033">
        <graphics name="CREBBP, CBP, KAT3A, MKHK1, RSTS, RSTS1..." fgcolor="#000000" bgcolor="#BFFFBF"
             type="rectangle" x="1145" y="209" width="46" height="17"/>
    </entry>
    <entry id="91" name="ko:K21653 ko:K21654" type="ortholog"
        link="https://www.kegg.jp/dbget-bin/www_bget?K21653+K21654">
        <graphics name="K21653..." fgcolor="#000000" bgcolor="#FFFFFF"
             type="rectangle" x="1061" y="243" width="46" height="17"/>
    </entry>
    <entry id="94" name="ko:K21652" type="ortholog"
        link="https://www.kegg.jp/dbget-bin/www_bget?K21652">
        <graphics name="K21652" fgcolor="#000000" bgcolor="#FFFFFF"
             type="rectangle" x="1104" y="164" width="46" height="17"/>
    </entry>
    <entry id="95" name="hsa:3665" type="gene"
        link="https://www.kegg.jp/dbget-bin/www_bget?hsa:3665">
        <graphics name="IRF7, IMD39, IRF-7, IRF-7H, IRF7A, IRF7B, IRF7C, IRF7H" fgcolor="#000000" bgcolor="#BFFFBF"
             type="rectangle" x="955" y="116" width="46" height="17"/>
    </entry>
    <entry id="96" name="hsa:3665" type="gene"
        link="https://www.kegg.jp/dbget-bin/www_bget?hsa:3665">
        <graphics name="IRF7, IMD39, IRF-7, IRF-7H, IRF7A, IRF7B, IRF7C, IRF7H" fgcolor="#000000" bgcolor="#BFFFBF"
             type="rectangle" x="955" y="133" width="46" height="17"/>
    </entry>
    <entry id="97" name="hsa:3665" type="gene"
        link="https://www.kegg.jp/dbget-bin/www_bget?hsa:3665">
        <graphics name="IRF7, IMD39, IRF-7, IRF-7H, IRF7A, IRF7B, IRF7C, IRF7H" fgcolor="#000000" bgcolor="#BFFFBF"
             type="rectangle" x="955" y="158" width="46" height="17"/>
    </entry>
    <entry id="98" name="hsa:3661" type="gene"
        link="https://www.kegg.jp/dbget-bin/www_bget?hsa:3661">
        <graphics name="IRF3, IIAE7" fgcolor="#000000" bgcolor="#BFFFBF"
             type="rectangle" x="955" y="175" width="46" height="17"/>
    </entry>
    <entry id="99" name="hsa:3661" type="gene"
        link="https://www.kegg.jp/dbget-bin/www_bget?hsa:3661">
        <graphics name="IRF3, IIAE7" fgcolor="#000000" bgcolor="#BFFFBF"
             type="rectangle" x="955" y="201" width="46" height="17"/>
    </entry>
    <entry id="100" name="hsa:3661" type="gene"
        link="https://www.kegg.jp/dbget-bin/www_bget?hsa:3661">
        <graphics name="IRF3, IIAE7" fgcolor="#000000" bgcolor="#BFFFBF"
             type="rectangle" x="955" y="218" width="46" height="17"/>
    </entry>
    <entry id="107" name="hsa:3716" type="gene"
        link="https://www.kegg.jp/dbget-bin/www_bget?hsa:3716">
        <graphics name="JAK1, AIIDE, JAK1A, JAK1B, JTK3" fgcolor="#000000" bgcolor="#BFFFBF"
             type="rectangle" x="524" y="299" width="46" height="17"/>
    </entry>
    <entry id="108" name="hsa:7297" type="gene"
        link="https://www.kegg.jp/dbget-bin/www_bget?hsa:7297">
        <graphics name="TYK2, IMD35, JTK1" fgcolor="#000000" bgcolor="#BFFFBF"
             type="rectangle" x="524" y="321" width="46" height="17"/>
    </entry>
    <entry id="110" name="hsa:6773" type="gene"
        link="https://www.kegg.jp/dbget-bin/www_bget?hsa:6773">
        <graphics name="STAT2, IMD44, ISGF-3, P113, PTORCH3, STAT113" fgcolor="#000000" bgcolor="#BFFFBF"
             type="rectangle" x="933" y="317" width="46" height="17"/>
    </entry>
    <entry id="111" name="hsa:3665" type="gene"
        link="https://www.kegg.jp/dbget-bin/www_bget?hsa:3665">
        <graphics name="IRF7, IMD39, IRF-7, IRF-7H, IRF7A, IRF7B, IRF7C, IRF7H" fgcolor="#000000" bgcolor="#BFFFBF"
             type="rectangle" x="1321" y="309" width="46" height="17"/>
    </entry>
    <entry id="112" name="hsa:10379" type="gene"
        link="https://www.kegg.jp/dbget-bin/www_bget?hsa:10379">
        <graphics name="IRF9, IRF-9, ISGF3, ISGF3G, p48" fgcolor="#000000" bgcolor="#BFFFBF"
             type="rectangle" x="979" y="309" width="46" height="17"/>
    </entry>
    <entry id="113" name="ko:K21654" type="ortholog"
        link="https://www.kegg.jp/dbget-bin/www_bget?K21654">
        <graphics name="K21654" fgcolor="#000000" bgcolor="#FFFFFF"
             type="rectangle" x="1087" y="279" width="46" height="17"/>
    </entry>
    <entry id="116" name="path:hsa04620" type="map"
        link="https://www.kegg.jp/dbget-bin/www_bget?hsa04620">
        <graphics name="Toll-like receptor signaling pathway" fgcolor="#000000" bgcolor="#FFFFFF"
             type="roundrectangle" x="635" y="135" width="108" height="34"/>
    </entry>
    <entry id="117" name="ko:K21661" type="ortholog"
        link="https://www.kegg.jp/dbget-bin/www_bget?K21661">
        <graphics name="K21661" fgcolor="#000000" bgcolor="#FFFFFF"
             type="rectangle" x="927" y="405" width="46" height="17"/>
    </entry>
    <entry id="120" name="ko:K21660" type="ortholog"
        link="https://www.kegg.jp/dbget-bin/www_bget?K21660">
        <graphics name="K21660" fgcolor="#000000" bgcolor="#FFFFFF"
             type="rectangle" x="597" y="403" width="46" height="17"/>
    </entry>
    <entry id="123" name="hsa:718" type="gene"
        link="https://www.kegg.jp/dbget-bin/www_bget?hsa:718">
        <graphics name="C3, AHUS5, ARMD9, ASP, C3a, C3b, CPAMD1, HEL-S-62p" fgcolor="#000000" bgcolor="#BFFFBF"
             type="rectangle" x="155" y="208" width="46" height="17"/>
    </entry>
    <entry id="124" name="hsa:3105 hsa:3106 hsa:3107 hsa:3133 hsa:3134 hsa:3135" type="gene"
        link="https://www.kegg.jp/dbget-bin/www_bget?hsa:3105+hsa:3106+hsa:3107+hsa:3133+hsa:3134+hsa:3135">
        <graphics name="HLA-A, HLAA..." fgcolor="#000000" bgcolor="#BFFFBF"
             type="rectangle" x="355" y="557" width="46" height="17"/>
    </entry>
    <entry id="127" name="hsa:1026" type="gene"
        link="https://www.kegg.jp/dbget-bin/www_bget?hsa:1026">
        <graphics name="CDKN1A, CAP20, CDKN1, CIP1, MDA-6, P21, SDI1, WAF1, p21CIP1" fgcolor="#000000" bgcolor="#BFFFBF"
             type="rectangle" x="1182" y="611" width="46" height="17"/>
    </entry>
    <entry id="128" name="hsa:1019 hsa:1021" type="gene"
        link="https://www.kegg.jp/dbget-bin/www_bget?hsa:1019+hsa:1021">
        <graphics name="CDK4, CMM3, PSK-J3..." fgcolor="#000000" bgcolor="#BFFFBF"
             type="rectangle" x="1268" y="611" width="46" height="17"/>
    </entry>
    <entry id="129" name="hsa:5925" type="gene"
        link="https://www.kegg.jp/dbget-bin/www_bget?hsa:5925">
        <graphics name="RB1, OSRC, PPP1R130, RB, p105-Rb, p110-RB1, pRb, pp110" fgcolor="#000000" bgcolor="#BFFFBF"
             type="rectangle" x="1343" y="611" width="46" height="17"/>
    </entry>
    <entry id="130" name="ko:K21664" type="ortholog"
        link="https://www.kegg.jp/dbget-bin/www_bget?K21664">
        <graphics name="K21664" fgcolor="#000000" bgcolor="#FFFFFF"
             type="rectangle" x="1203" y="675" width="46" height="17"/>
    </entry>
    <entry id="131" name="ko:K21663" type="ortholog"
        link="https://www.kegg.jp/dbget-bin/www_bget?K21663">
        <graphics name="K21663" fgcolor="#000000" bgcolor="#FFFFFF"
             type="rectangle" x="1243" y="567" width="46" height="17"/>
    </entry>
    <entry id="132" name="hsa:7157" type="gene"
        link="https://www.kegg.jp/dbget-bin/www_bget?hsa:7157">
        <graphics name="TP53, BCC7, BMFS5, LFS1, P53, TRP53" fgcolor="#000000" bgcolor="#BFFFBF"
             type="rectangle" x="1070" y="611" width="46" height="17"/>
    </entry>
    <entry id="142" name="hsa:1869 hsa:1870 hsa:1871" type="gene"
        link="https://www.kegg.jp/dbget-bin/www_bget?hsa:1869+hsa:1870+hsa:1871">
        <graphics name="E2F1, E2F-1, RBAP1, RBBP3, RBP3..." fgcolor="#000000" bgcolor="#BFFFBF"
             type="rectangle" x="1343" y="654" width="46" height="17"/>
    </entry>
    <entry id="148" name="path:hsa04115" type="map"
        link="https://www.kegg.jp/dbget-bin/www_bget?hsa04115">
        <graphics name="p53 signaling pathway" fgcolor="#000000" bgcolor="#FFFFFF"
             type="roundrectangle" x="1089" y="662" width="108" height="34"/>
    </entry>
    <entry id="149" name="path:hsa04110" type="map"
        link="https://www.kegg.jp/dbget-bin/www_bget?hsa04110">
        <graphics name="Cell cycle" fgcolor="#000000" bgcolor="#FFFFFF"
             type="roundrectangle" x="1344" y="579" width="92" height="25"/>
    </entry>
    <entry id="150" name="ko:K21653 ko:K21652" type="ortholog"
        link="https://www.kegg.jp/dbget-bin/www_bget?K21653+K21652">
        <graphics name="K21653..." fgcolor="#000000" bgcolor="#FFFFFF"
             type="rectangle" x="1062" y="569" width="46" height="17"/>
    </entry>
    <entry id="153" name="ko:K21664" type="ortholog"
        link="https://www.kegg.jp/dbget-bin/www_bget?K21664">
        <graphics name="K21664" fgcolor="#000000" bgcolor="#FFFFFF"
             type="rectangle" x="1186" y="1154" width="46" height="17"/>
    </entry>
    <entry id="154" name="hsa:2932" type="gene"
        link="https://www.kegg.jp/dbget-bin/www_bget?hsa:2932">
        <graphics name="GSK3B" fgcolor="#000000" bgcolor="#BFFFBF"
             type="rectangle" x="860" y="1101" width="46" height="17"/>
    </entry>
    <entry id="155" name="hsa:1499" type="gene"
        link="https://www.kegg.jp/dbget-bin/www_bget?hsa:1499">
        <graphics name="CTNNB1, CTNNB, EVR7, MRD19, NEDSDV, armadillo" fgcolor="#000000" bgcolor="#BFFFBF"
             type="rectangle" x="956" y="1101" width="46" height="17"/>
    </entry>
    <entry id="162" name="path:hsa04310" type="map"
        link="https://www.kegg.jp/dbget-bin/www_bget?hsa04310">
        <graphics name="Wnt signaling pathway" fgcolor="#000000" bgcolor="#FFFFFF"
             type="roundrectangle" x="773" y="1102" width="108" height="34"/>
    </entry>
    <entry id="163" name="hsa:3717" type="gene"
        link="https://www.kegg.jp/dbget-bin/www_bget?hsa:3717">
        <graphics name="JAK2, JTK10" fgcolor="#000000" bgcolor="#BFFFBF"
             type="rectangle" x="496" y="1057" width="46" height="17"/>
    </entry>
    <entry id="164" name="hsa:6774" type="gene"
        link="https://www.kegg.jp/dbget-bin/www_bget?hsa:6774">
        <graphics name="STAT3, ADMIO, ADMIO1, APRF, HIES" fgcolor="#000000" bgcolor="#BFFFBF"
             type="rectangle" x="778" y="1057" width="46" height="17"/>
    </entry>
    <entry id="167" name="hsa:10681 hsa:2782 hsa:2783 hsa:2784 hsa:2785 hsa:2786 hsa:2787 hsa:2788 hsa:2790 hsa:2791 hsa:2792 hsa:2793 hsa:51764 hsa:54331 hsa:55970 hsa:59345 hsa:94235" type="gene"
        link="https://www.kegg.jp/dbget-bin/www_bget?hsa:10681+hsa:2782+hsa:2783+hsa:2784+hsa:2785+hsa:2786+hsa:2787+hsa:2788+hsa:2790+hsa:2791+hsa:2792+hsa:2793+hsa:51764+hsa:54331+hsa:55970+hsa:59345+hsa:94235">
        <graphics name="GNB5, GB5, IDDCA, LADCI, gbeta5..." fgcolor="#000000" bgcolor="#BFFFBF"
             type="rectangle" x="463" y="789" width="46" height="17"/>
    </entry>
    <entry id="169" name="ko:K21670" type="ortholog"
        link="https://www.kegg.jp/dbget-bin/www_bget?K21670">
        <graphics name="K21670" fgcolor="#000000" bgcolor="#FFFFFF"
             type="rectangle" x="1227" y="904" width="46" height="17"/>
    </entry>
    <entry id="171" name="hsa:3091" type="gene"
        link="https://www.kegg.jp/dbget-bin/www_bget?hsa:3091">
        <graphics name="HIF1A, HIF-1-alpha, HIF-1A, HIF-1alpha, HIF1, HIF1-ALPHA, MOP1, PASD8, bHLHe78" fgcolor="#000000" bgcolor="#BFFFBF"
             type="rectangle" x="1076" y="738" width="46" height="17"/>
    </entry>
    <entry id="172" name="hsa:5610" type="gene"
        link="https://www.kegg.jp/dbget-bin/www_bget?hsa:5610">
        <graphics name="EIF2AK2, EIF2AK1, LEUDEN, PKR, PPP1R83, PRKR" fgcolor="#000000" bgcolor="#BFFFBF"
             type="rectangle" x="1321" y="331" width="46" height="17"/>
    </entry>
    <entry id="175" name="hsa:1232" type="gene"
        link="https://www.kegg.jp/dbget-bin/www_bget?hsa:1232">
        <graphics name="CCR3, C_C_CKR3, CC-CKR-3, CD193, CKR_3, CKR3, CMKBR3" fgcolor="#000000" bgcolor="#BFFFBF"
             type="rectangle" x="157" y="353" width="46" height="17"/>
    </entry>
    <entry id="176" name="hsa:1234" type="gene"
        link="https://www.kegg.jp/dbget-bin/www_bget?hsa:1234">
        <graphics name="CCR5, CC-CKR-5, CCCKR5, CCR-5, CD195, CKR-5, CKR5, CMKBR5, IDDM22" fgcolor="#000000" bgcolor="#BFFFBF"
             type="rectangle" x="157" y="379" width="46" height="17"/>
    </entry>
    <entry id="177" name="hsa:1230" type="gene"
        link="https://www.kegg.jp/dbget-bin/www_bget?hsa:1230">
        <graphics name="CCR1, CD191, CKR-1, CKR1, CMKBR1, HM145, MIP1aR, SCYAR1" fgcolor="#000000" bgcolor="#BFFFBF"
             type="rectangle" x="157" y="406" width="46" height="17"/>
    </entry>
    <entry id="178" name="hsa:1233" type="gene"
        link="https://www.kegg.jp/dbget-bin/www_bget?hsa:1233">
        <graphics name="CCR4, CC-CKR-4, CD194, CKR4, CMKBR4, ChemR13, HGCN:14099, K5-5" fgcolor="#000000" bgcolor="#BFFFBF"
             type="rectangle" x="157" y="436" width="46" height="17"/>
    </entry>
    <entry id="179" name="hsa:1237" type="gene"
        link="https://www.kegg.jp/dbget-bin/www_bget?hsa:1237">
        <graphics name="CCR8, CC-CKR-8, CCR-8, CDw198, CKRL1, CMKBR8, CMKBRL2, CY6, GPRCY6, TER1" fgcolor="#000000" bgcolor="#BFFFBF"
             type="rectangle" x="157" y="464" width="46" height="17"/>
    </entry>
    <entry id="180" name="ko:K21657" type="ortholog"
        link="https://www.kegg.jp/dbget-bin/www_bget?K21657">
        <graphics name="K21657" fgcolor="#000000" bgcolor="#FFFFFF"
             type="rectangle" x="234" y="379" width="46" height="17"/>
    </entry>
    <entry id="181" name="ko:K21658" type="ortholog"
        link="https://www.kegg.jp/dbget-bin/www_bget?K21658">
        <graphics name="K21658" fgcolor="#000000" bgcolor="#FFFFFF"
             type="rectangle" x="234" y="436" width="46" height="17"/>
    </entry>
    <entry id="182" name="ko:K21659 ko:K21657" type="ortholog"
        link="https://www.kegg.jp/dbget-bin/www_bget?K21659+K21657">
        <graphics name="K21659..." fgcolor="#000000" bgcolor="#FFFFFF"
             type="rectangle" x="234" y="464" width="46" height="17"/>
    </entry>
    <entry id="183" name="hsa:131450 hsa:344807" type="gene"
        link="https://www.kegg.jp/dbget-bin/www_bget?hsa:131450+hsa:344807">
        <graphics name="CD200R1, CD200R, HCRTR2, MOX2R, OX2R..." fgcolor="#000000" bgcolor="#BFFFBF"
             type="rectangle" x="157" y="863" width="46" height="17"/>
    </entry>
    <entry id="184" name="ko:K21860" type="ortholog"
        link="https://www.kegg.jp/dbget-bin/www_bget?K21860">
        <graphics name="K21860" fgcolor="#000000" bgcolor="#FFFFFF"
             type="rectangle" x="355" y="863" width="46" height="17"/>
    </entry>
    <entry id="191" name="hsa:440738 hsa:643246 hsa:81631 hsa:84557" type="gene"
        link="https://www.kegg.jp/dbget-bin/www_bget?hsa:440738+hsa:643246+hsa:81631+hsa:84557">
        <graphics name="MAP1LC3C, ATG8J, LC3C..." fgcolor="#000000" bgcolor="#BFFFBF"
             type="rectangle" x="710" y="646" width="46" height="17"/>
    </entry>
    <entry id="192" name="hsa:440738 hsa:643246 hsa:81631 hsa:84557" type="gene"
        link="https://www.kegg.jp/dbget-bin/www_bget?hsa:440738+hsa:643246+hsa:81631+hsa:84557">
        <graphics name="MAP1LC3C, ATG8J, LC3C..." fgcolor="#000000" bgcolor="#BFFFBF"
             type="rectangle" x="821" y="646" width="46" height="17"/>
    </entry>
    <entry id="193" name="hsa:64422" type="gene"
        link="https://www.kegg.jp/dbget-bin/www_bget?hsa:64422">
        <graphics name="ATG3, APG3, APG3-LIKE, APG3L, PC3-96" fgcolor="#000000" bgcolor="#BFFFBF"
             type="rectangle" x="753" y="615" width="46" height="17"/>
    </entry>
    <entry id="194" name="hsa:22863" type="gene"
        link="https://www.kegg.jp/dbget-bin/www_bget?hsa:22863">
        <graphics name="ATG14, ATG14L, BARKOR, KIAA0831" fgcolor="#000000" bgcolor="#BFFFBF"
             type="rectangle" x="606" y="646" width="46" height="17"/>
    </entry>
    <entry id="195" name="hsa:5289" type="gene"
        link="https://www.kegg.jp/dbget-bin/www_bget?hsa:5289">
        <graphics name="PIK3C3, VPS34, hVps34" fgcolor="#000000" bgcolor="#BFFFBF"
             type="rectangle" x="652" y="646" width="46" height="17"/>
    </entry>
    <entry id="196" name="hsa:441925 hsa:8678" type="gene"
        link="https://www.kegg.jp/dbget-bin/www_bget?hsa:441925+hsa:8678">
        <graphics name="BECN2, BECN1L1, BECN1P1..." fgcolor="#000000" bgcolor="#BFFFBF"
             type="rectangle" x="631" y="629" width="46" height="17"/>
    </entry>
    <entry id="197" name="ko:K21660" type="ortholog"
        link="https://www.kegg.jp/dbget-bin/www_bget?K21660">
        <graphics name="K21660" fgcolor="#000000" bgcolor="#FFFFFF"
             type="rectangle" x="608" y="582" width="46" height="17"/>
    </entry>
    <entry id="198" name="cpd:C00350" type="compound"
        link="https://www.kegg.jp/dbget-bin/www_bget?C00350">
        <graphics name="C00350" fgcolor="#000000" bgcolor="#FFFFFF"
             type="circle" x="870" y="645" width="8" height="8"/>
    </entry>
    <entry id="204" name="path:hsa04140" type="map"
        link="https://www.kegg.jp/dbget-bin/www_bget?hsa04140">
        <graphics name="Autophagy - animal" fgcolor="#000000" bgcolor="#FFFFFF"
             type="roundrectangle" x="761" y="695" width="108" height="34"/>
    </entry>
    <entry id="206" name="hsa:8717" type="gene"
        link="https://www.kegg.jp/dbget-bin/www_bget?hsa:8717">
        <graphics name="TRADD, Hs.89862" fgcolor="#000000" bgcolor="#BFFFBF"
             type="rectangle" x="511" y="507" width="46" height="17"/>
    </entry>
    <entry id="207" name="hsa:7186" type="gene"
        link="https://www.kegg.jp/dbget-bin/www_bget?hsa:7186">
        <graphics name="TRAF2, MGC:45012, RNF117, TRAP, TRAP3" fgcolor="#000000" bgcolor="#BFFFBF"
             type="rectangle" x="697" y="507" width="46" height="17"/>
    </entry>
    <entry id="211" name="path:hsa04668" type="map"
        link="https://www.kegg.jp/dbget-bin/www_bget?hsa04668">
        <graphics name="TNF signaling pathway" fgcolor="#000000" bgcolor="#FFFFFF"
             type="roundrectangle" x="439" y="476" width="108" height="34"/>
    </entry>
    <entry id="220" name="hsa:4790 hsa:5970" type="gene"
        link="https://www.kegg.jp/dbget-bin/www_bget?hsa:4790+hsa:5970">
        <graphics name="NFKB1, CVID12, EBP-1, KBF1, NF-kB, NF-kB1, NF-kappa-B1, NF-kappaB, NF-kappabeta, NFKB-p105, NFKB-p50, NFkappaB..." fgcolor="#000000" bgcolor="#BFFFBF"
             type="rectangle" x="1076" y="865" width="46" height="17"/>
    </entry>
    <entry id="221" name="ko:K21655" type="ortholog"
        link="https://www.kegg.jp/dbget-bin/www_bget?K21655">
        <graphics name="K21655" fgcolor="#000000" bgcolor="#FFFFFF"
             type="rectangle" x="1116" y="243" width="46" height="17"/>
    </entry>
    <entry id="226" name="hsa:842" type="gene"
        link="https://www.kegg.jp/dbget-bin/www_bget?hsa:842">
        <graphics name="CASP9, APAF-3, APAF3, ICE-LAP6, MCH6, PPP1R56" fgcolor="#000000" bgcolor="#BFFFBF"
             type="rectangle" x="892" y="440" width="46" height="17"/>
    </entry>
    <entry id="227" name="hsa:637" type="gene"
        link="https://www.kegg.jp/dbget-bin/www_bget?hsa:637">
        <graphics name="BID, FP497" fgcolor="#000000" bgcolor="#BFFFBF"
             type="rectangle" x="591" y="440" width="46" height="17"/>
    </entry>
    <entry id="231" name="hsa:8772" type="gene"
        link="https://www.kegg.jp/dbget-bin/www_bget?hsa:8772">
        <graphics name="FADD, GIG3, MORT1" fgcolor="#000000" bgcolor="#BFFFBF"
             type="rectangle" x="436" y="440" width="46" height="17"/>
    </entry>
    <entry id="234" name="hsa:3569" type="gene"
        link="https://www.kegg.jp/dbget-bin/www_bget?hsa:3569">
        <graphics name="IL6, BSF-2, BSF2, CDF, HGF, HSF, IFN-beta-2, IFNB2, IL-6" fgcolor="#000000" bgcolor="#BFFFBF"
             type="rectangle" x="1227" y="804" width="46" height="17"/>
    </entry>
    <entry id="235" name="hsa:3576" type="gene"
        link="https://www.kegg.jp/dbget-bin/www_bget?hsa:3576">
        <graphics name="CXCL8, GCP-1, GCP1, IL8, LECT, LUCT, LYNAP, MDNCF, MONAP, NAF, NAP-1, NAP1, SCYB8" fgcolor="#000000" bgcolor="#BFFFBF"
             type="rectangle" x="1282" y="804" width="46" height="17"/>
    </entry>
    <entry id="236" name="hsa:5743" type="gene"
        link="https://www.kegg.jp/dbget-bin/www_bget?hsa:5743">
        <graphics name="PTGS2, COX-2, COX2, GRIPGHS, PGG/HS, PGHS-2, PHS-2, hCox-2" fgcolor="#000000" bgcolor="#BFFFBF"
             type="rectangle" x="1227" y="829" width="46" height="17"/>
    </entry>
    <entry id="237" name="hsa:2919 hsa:2920 hsa:2921" type="gene"
        link="https://www.kegg.jp/dbget-bin/www_bget?hsa:2919+hsa:2920+hsa:2921">
        <graphics name="CXCL1, FSP, GRO1, GROa, MGSA, MGSA-a, NAP-3, SCYB1..." fgcolor="#000000" bgcolor="#BFFFBF"
             type="rectangle" x="1282" y="829" width="46" height="17"/>
    </entry>
    <entry id="238" name="hsa:1827" type="gene"
        link="https://www.kegg.jp/dbget-bin/www_bget?hsa:1827">
        <graphics name="RCAN1, ADAPT78, CSP1, DSC1, DSCR1, MCIP1, RCN1" fgcolor="#000000" bgcolor="#BFFFBF"
             type="rectangle" x="1227" y="854" width="46" height="17"/>
    </entry>
    <entry id="239" name="hsa:2247" type="gene"
        link="https://www.kegg.jp/dbget-bin/www_bget?hsa:2247">
        <graphics name="FGF2, BFGF, FGF-2, FGFB, HBGF-2" fgcolor="#000000" bgcolor="#BFFFBF"
             type="rectangle" x="1282" y="854" width="46" height="17"/>
    </entry>
    <entry id="240" name="hsa:7422" type="gene"
        link="https://www.kegg.jp/dbget-bin/www_bget?hsa:7422">
        <graphics name="VEGFA, MVCD1, VEGF, VPF" fgcolor="#000000" bgcolor="#BFFFBF"
             type="rectangle" x="1227" y="879" width="46" height="17"/>
    </entry>
    <entry id="241" name="hsa:5155" type="gene"
        link="https://www.kegg.jp/dbget-bin/www_bget?hsa:5155">
        <graphics name="PDGFB, IBGC5, PDGF-2, PDGF2, SIS, SSV, c-sis" fgcolor="#000000" bgcolor="#BFFFBF"
             type="rectangle" x="1282" y="879" width="46" height="17"/>
    </entry>
    <entry id="242" name="hsa:2475" type="gene"
        link="https://www.kegg.jp/dbget-bin/www_bget?hsa:2475">
        <graphics name="MTOR, FRAP, FRAP1, FRAP2, RAFT1, RAPT1, SKS" fgcolor="#000000" bgcolor="#BFFFBF"
             type="rectangle" x="865" y="799" width="46" height="17"/>
    </entry>
    <entry id="245" name="cpd:C05981" type="compound"
        link="https://www.kegg.jp/dbget-bin/www_bget?C05981">
        <graphics name="C05981" fgcolor="#000000" bgcolor="#FFFFFF"
             type="circle" x="668" y="799" width="8" height="8"/>
    </entry>
    <entry id="246" name="ko:K21669" type="ortholog"
        link="https://www.kegg.jp/dbget-bin/www_bget?K21669">
        <graphics name="K21669" fgcolor="#000000" bgcolor="#FFFFFF"
             type="rectangle" x="355" y="915" width="46" height="17"/>
    </entry>
    <entry id="247" name="hsa:6850" type="gene"
        link="https://www.kegg.jp/dbget-bin/www_bget?hsa:6850">
        <graphics name="SYK, p72-Syk" fgcolor="#000000" bgcolor="#BFFFBF"
             type="rectangle" x="402" y="929" width="46" height="17"/>
    </entry>
    <entry id="249" name="ko:K21651" type="ortholog"
        link="https://www.kegg.jp/dbget-bin/www_bget?K21651">
        <graphics name="K21651" fgcolor="#000000" bgcolor="#FFFFFF"
             type="rectangle" x="355" y="971" width="46" height="17"/>
    </entry>
    <entry id="250" name="hsa:5335" type="gene"
        link="https://www.kegg.jp/dbget-bin/www_bget?hsa:5335">
        <graphics name="PLCG1, NCKAP3, PLC-II, PLC1, PLC148, PLCgamma1" fgcolor="#000000" bgcolor="#BFFFBF"
             type="rectangle" x="598" y="971" width="46" height="17"/>
    </entry>
    <entry id="251" name="hsa:4772 hsa:4773 hsa:4775 hsa:4776" type="gene"
        link="https://www.kegg.jp/dbget-bin/www_bget?hsa:4772+hsa:4773+hsa:4775+hsa:4776">
        <graphics name="NFATC1, NF-ATC, NF-ATc1.2, NFAT2, NFATc..." fgcolor="#000000" bgcolor="#BFFFBF"
             type="rectangle" x="983" y="972" width="46" height="17"/>
    </entry>
    <entry id="252" name="hsa:5530 hsa:5532 hsa:5533 hsa:5534 hsa:5535" type="gene"
        link="https://www.kegg.jp/dbget-bin/www_bget?hsa:5530+hsa:5532+hsa:5533+hsa:5534+hsa:5535">
        <graphics name="PPP3CA, ACCIID, CALN, CALNA, CALNA1, CCN1, CNA1, DEE91, IECEE, IECEE1, PPP2B..." fgcolor="#000000" bgcolor="#BFFFBF"
             type="rectangle" x="909" y="972" width="46" height="17"/>
    </entry>
    <entry id="256" name="cpd:C01245" type="compound"
        link="https://www.kegg.jp/dbget-bin/www_bget?C01245">
        <graphics name="C01245" fgcolor="#000000" bgcolor="#FFFFFF"
             type="circle" x="668" y="936" width="8" height="8"/>
    </entry>
    <entry id="257" name="cpd:C00165" type="compound"
        link="https://www.kegg.jp/dbget-bin/www_bget?C00165">
        <graphics name="C00165" fgcolor="#000000" bgcolor="#FFFFFF"
             type="circle" x="669" y="983" width="8" height="8"/>
    </entry>
    <entry id="260" name="cpd:C00076" type="compound"
        link="https://www.kegg.jp/dbget-bin/www_bget?C00076">
        <graphics name="C00076" fgcolor="#000000" bgcolor="#FFFFFF"
             type="circle" x="784" y="949" width="8" height="8"/>
    </entry>
    <entry id="263" name="hsa:3708 hsa:3709 hsa:3710" type="gene"
        link="https://www.kegg.jp/dbget-bin/www_bget?hsa:3708+hsa:3709+hsa:3710">
        <graphics name="ITPR1, ACV, CLA4, INSP3R1, IP3R, IP3R1, PPP1R94, SCA15, SCA16, SCA29..." fgcolor="#000000" bgcolor="#BFFFBF"
             type="rectangle" x="731" y="965" width="46" height="17"/>
    </entry>
    <entry id="266" name="hsa:3265 hsa:3845 hsa:4893" type="gene"
        link="https://www.kegg.jp/dbget-bin/www_bget?hsa:3265+hsa:3845+hsa:4893">
        <graphics name="HRAS, C-BAS/HAS, C-H-RAS, C-HA-RAS1, CTLO, H-RASIDX, HAMSV, HRAS1, RASH1, p21ras..." fgcolor="#000000" bgcolor="#BFFFBF"
             type="rectangle" x="582" y="738" width="46" height="17"/>
    </entry>
    <entry id="267" name="hsa:5894" type="gene"
        link="https://www.kegg.jp/dbget-bin/www_bget?hsa:5894">
        <graphics name="RAF1, CMD1NN, CRAF, NS5, Raf-1, c-Raf" fgcolor="#000000" bgcolor="#BFFFBF"
             type="rectangle" x="706" y="738" width="46" height="17"/>
    </entry>
    <entry id="268" name="hsa:5604 hsa:5605" type="gene"
        link="https://www.kegg.jp/dbget-bin/www_bget?hsa:5604+hsa:5605">
        <graphics name="MAP2K1, CFC3, MAPKK1, MEK1, MEL, MKK1, PRKMK1..." fgcolor="#000000" bgcolor="#BFFFBF"
             type="rectangle" x="829" y="738" width="46" height="17"/>
    </entry>
    <entry id="269" name="hsa:5594 hsa:5595" type="gene"
        link="https://www.kegg.jp/dbget-bin/www_bget?hsa:5594+hsa:5595">
        <graphics name="MAPK1, ERK, ERK-2, ERK2, ERT1, MAPK2, NS13, P42MAPK, PRKM1, PRKM2, p38, p40, p41, p41mapk, p42-MAPK..." fgcolor="#000000" bgcolor="#BFFFBF"
             type="rectangle" x="953" y="738" width="46" height="17"/>
    </entry>
    <entry id="270" name="hsa:2353 hsa:3725" type="gene"
        link="https://www.kegg.jp/dbget-bin/www_bget?hsa:2353+hsa:3725">
        <graphics name="FOS, AP-1, C-FOS, p55..." fgcolor="#000000" bgcolor="#BFFFBF"
             type="rectangle" x="1076" y="814" width="46" height="17"/>
    </entry>
    <entry id="275" name="hsa:5879" type="gene"
        link="https://www.kegg.jp/dbget-bin/www_bget?hsa:5879">
        <graphics name="RAC1, MIG5, MRD48, Rac-1, TC-25, p21-Rac1" fgcolor="#000000" bgcolor="#BFFFBF"
             type="rectangle" x="778" y="867" width="46" height="17"/>
    </entry>
    <entry id="277" name="hsa:5599 hsa:5601 hsa:5602" type="gene"
        link="https://www.kegg.jp/dbget-bin/www_bget?hsa:5599+hsa:5601+hsa:5602">
        <graphics name="MAPK8, JNK, JNK-46, JNK1, JNK1A2, JNK21B1/2, PRKM8, SAPK1, SAPK1c..." fgcolor="#000000" bgcolor="#BFFFBF"
             type="rectangle" x="953" y="914" width="46" height="17"/>
    </entry>
    <entry id="278" name="hsa:2353 hsa:3725" type="gene"
        link="https://www.kegg.jp/dbget-bin/www_bget?hsa:2353+hsa:3725">
        <graphics name="FOS, AP-1, C-FOS, p55..." fgcolor="#000000" bgcolor="#BFFFBF"
             type="rectangle" x="1076" y="916" width="46" height="17"/>
    </entry>
    <entry id="282" name="hsa:5336" type="gene"
        link="https://www.kegg.jp/dbget-bin/www_bget?hsa:5336">
        <graphics name="PLCG2, APLAID, FCAS3, PLC-IV, PLC-gamma-2" fgcolor="#000000" bgcolor="#BFFFBF"
             type="rectangle" x="598" y="949" width="46" height="17"/>
    </entry>
    <entry id="285" name="hsa:1147 hsa:3551 hsa:8517" type="gene"
        link="https://www.kegg.jp/dbget-bin/www_bget?hsa:1147+hsa:3551+hsa:8517">
        <graphics name="CHUK, IKBKA, IKK-alpha, IKK1, IKKA, NFKBIKA, TCF16..." fgcolor="#000000" bgcolor="#BFFFBF"
             type="rectangle" x="865" y="836" width="46" height="17"/>
    </entry>
    <entry id="286" name="hsa:4792" type="gene"
        link="https://www.kegg.jp/dbget-bin/www_bget?hsa:4792">
        <graphics name="NFKBIA, EDAID2, IKBA, MAD-3, NFKBI" fgcolor="#000000" bgcolor="#BFFFBF"
             type="rectangle" x="969" y="835" width="46" height="17"/>
    </entry>
    <entry id="292" name="hsa:285" type="gene"
        link="https://www.kegg.jp/dbget-bin/www_bget?hsa:285">
        <graphics name="ANGPT2, AGPT2, ANG2" fgcolor="#000000" bgcolor="#BFFFBF"
             type="rectangle" x="1282" y="904" width="46" height="17"/>
    </entry>
    <entry id="293" name="hsa:6714" type="gene"
        link="https://www.kegg.jp/dbget-bin/www_bget?hsa:6714">
        <graphics name="SRC, ASV, SRC1, THC6, c-SRC, p60-Src" fgcolor="#000000" bgcolor="#BFFFBF"
             type="rectangle" x="406" y="1008" width="46" height="17"/>
    </entry>
    <entry id="294" name="hsa:3055" type="gene"
        link="https://www.kegg.jp/dbget-bin/www_bget?hsa:3055">
        <graphics name="HCK, JTK9, p59Hck, p61Hck" fgcolor="#000000" bgcolor="#BFFFBF"
             type="rectangle" x="458" y="1008" width="46" height="17"/>
    </entry>
    <entry id="295" name="hsa:4067" type="gene"
        link="https://www.kegg.jp/dbget-bin/www_bget?hsa:4067">
        <graphics name="LYN, JTK8, p53Lyn, p56Lyn" fgcolor="#000000" bgcolor="#BFFFBF"
             type="rectangle" x="512" y="1008" width="46" height="17"/>
    </entry>
    <entry id="301" name="hsa:2932" type="gene"
        link="https://www.kegg.jp/dbget-bin/www_bget?hsa:2932">
        <graphics name="GSK3B" fgcolor="#000000" bgcolor="#BFFFBF"
             type="rectangle" x="1110" y="1134" width="46" height="17"/>
    </entry>
    <entry id="303" name="hsa:3725" type="gene"
        link="https://www.kegg.jp/dbget-bin/www_bget?hsa:3725">
        <graphics name="JUN, AP-1, AP1, c-Jun, cJUN, p39" fgcolor="#000000" bgcolor="#BFFFBF"
             type="rectangle" x="1211" y="1090" width="46" height="17"/>
    </entry>
    <entry id="304" name="hsa:1385" type="gene"
        link="https://www.kegg.jp/dbget-bin/www_bget?hsa:1385">
        <graphics name="CREB1, CREB, CREB-1" fgcolor="#000000" bgcolor="#BFFFBF"
             type="rectangle" x="1263" y="1090" width="46" height="17"/>
    </entry>
    <entry id="305" name="hsa:595" type="gene"
        link="https://www.kegg.jp/dbget-bin/www_bget?hsa:595">
        <graphics name="CCND1, BCL1, D11S287E, PRAD1, U21B31" fgcolor="#000000" bgcolor="#BFFFBF"
             type="rectangle" x="1211" y="1113" width="46" height="17"/>
    </entry>
    <entry id="306" name="hsa:4609" type="gene"
        link="https://www.kegg.jp/dbget-bin/www_bget?hsa:4609">
        <graphics name="MYC, MRTL, MYCC, bHLHe39, c-Myc" fgcolor="#000000" bgcolor="#BFFFBF"
             type="rectangle" x="1263" y="1113" width="46" height="17"/>
    </entry>
    <entry id="309" name="hsa:9976" type="gene"
        link="https://www.kegg.jp/dbget-bin/www_bget?hsa:9976">
        <graphics name="CLEC2B, AICL, CLECSF2, HP10085, IFNRG1" fgcolor="#000000" bgcolor="#BFFFBF"
             type="rectangle" x="355" y="755" width="46" height="17"/>
    </entry>
    <entry id="310" name="ko:K21665" type="ortholog"
        link="https://www.kegg.jp/dbget-bin/www_bget?K21665">
        <graphics name="K21665" fgcolor="#000000" bgcolor="#FFFFFF"
             type="rectangle" x="355" y="593" width="46" height="17"/>
    </entry>
    <entry id="311" name="ko:K21666" type="ortholog"
        link="https://www.kegg.jp/dbget-bin/www_bget?K21666">
        <graphics name="K21666" fgcolor="#000000" bgcolor="#FFFFFF"
             type="rectangle" x="355" y="616" width="46" height="17"/>
    </entry>
    <entry id="312" name="hsa:3383" type="gene"
        link="https://www.kegg.jp/dbget-bin/www_bget?hsa:3383">
        <graphics name="ICAM1, BB2, CD54, P3.58" fgcolor="#000000" bgcolor="#BFFFBF"
             type="rectangle" x="355" y="680" width="46" height="17"/>
    </entry>
    <entry id="313" name="hsa:942" type="gene"
        link="https://www.kegg.jp/dbget-bin/www_bget?hsa:942">
        <graphics name="CD86, B7-2, B7.2, B70, CD28LG2, LAB72" fgcolor="#000000" bgcolor="#BFFFBF"
             type="rectangle" x="355" y="705" width="46" height="17"/>
    </entry>
    <entry id="314" name="hsa:100507436 hsa:4277" type="gene"
        link="https://www.kegg.jp/dbget-bin/www_bget?hsa:100507436+hsa:4277">
        <graphics name="MICA, MIC-A, PERB11.1..." fgcolor="#000000" bgcolor="#BFFFBF"
             type="rectangle" x="355" y="730" width="46" height="17"/>
    </entry>
    <entry id="324" name="path:hsa04650" type="map"
        link="https://www.kegg.jp/dbget-bin/www_bget?hsa04650">
        <graphics name="Natural killer cell mediated cytotoxicity" fgcolor="#000000" bgcolor="#FFFFFF"
             type="roundrectangle" x="254" y="776" width="133" height="34"/>
    </entry>
    <entry id="325" name="hsa:3459" type="gene"
        link="https://www.kegg.jp/dbget-bin/www_bget?hsa:3459">
        <graphics name="IFNGR1, CD119, IFNGR, IMD27A, IMD27B" fgcolor="#000000" bgcolor="#BFFFBF"
             type="rectangle" x="355" y="652" width="46" height="17"/>
    </entry>
    <entry id="337" name="ko:K21649" type="ortholog"
        link="https://www.kegg.jp/dbget-bin/www_bget?K21649">
        <graphics name="K21649" fgcolor="#000000" bgcolor="#FFFFFF"
             type="rectangle" x="251" y="208" width="46" height="17"/>
    </entry>
    <entry id="338" name="ko:K21656" type="ortholog"
        link="https://www.kegg.jp/dbget-bin/www_bget?K21656">
        <graphics name="K21656" fgcolor="#000000" bgcolor="#FFFFFF"
             type="rectangle" x="1205" y="374" width="46" height="17"/>
    </entry>
    <entry id="339" name="hsa:9261" type="gene"
        link="https://www.kegg.jp/dbget-bin/www_bget?hsa:9261">
        <graphics name="MAPKAPK2, MAPKAP-K2, MK-2, MK2" fgcolor="#000000" bgcolor="#BFFFBF"
             type="rectangle" x="1109" y="374" width="46" height="17"/>
    </entry>
    <entry id="340" name="hsa:1432 hsa:5600 hsa:5603 hsa:6300" type="gene"
        link="https://www.kegg.jp/dbget-bin/www_bget?hsa:1432+hsa:5600+hsa:5603+hsa:6300">
        <graphics name="MAPK14, CSBP, CSBP1, CSBP2, CSPB1, EXIP, Mxi2, PRKM14, PRKM15, RK, SAPK2A, p38, p38ALPHA..." fgcolor="#000000" bgcolor="#BFFFBF"
             type="rectangle" x="1153" y="341" width="46" height="17"/>
    </entry>
    <entry id="343" name="hsa:9261" type="gene"
        link="https://www.kegg.jp/dbget-bin/www_bget?hsa:9261">
        <graphics name="MAPKAPK2, MAPKAP-K2, MK-2, MK2" fgcolor="#000000" bgcolor="#BFFFBF"
             type="rectangle" x="826" y="368" width="46" height="17"/>
    </entry>
    <entry id="344" name="ko:K21656" type="ortholog"
        link="https://www.kegg.jp/dbget-bin/www_bget?K21656">
        <graphics name="K21656" fgcolor="#000000" bgcolor="#FFFFFF"
             type="rectangle" x="872" y="368" width="46" height="17"/>
    </entry>
    <entry id="345" name="hsa:1432 hsa:5600 hsa:5603 hsa:6300" type="gene"
        link="https://www.kegg.jp/dbget-bin/www_bget?hsa:1432+hsa:5600+hsa:5603+hsa:6300">
        <graphics name="MAPK14, CSBP, CSBP1, CSBP2, CSPB1, EXIP, Mxi2, PRKM14, PRKM15, RK, SAPK2A, p38, p38ALPHA..." fgcolor="#000000" bgcolor="#BFFFBF"
             type="rectangle" x="872" y="351" width="46" height="17"/>
    </entry>
    <entry id="347" name="hsa:5608" type="gene"
        link="https://www.kegg.jp/dbget-bin/www_bget?hsa:5608">
        <graphics name="MAP2K6, MAPKK6, MEK6, MKK6, PRKMK6, SAPKK-3, SAPKK3" fgcolor="#000000" bgcolor="#BFFFBF"
             type="rectangle" x="985" y="342" width="46" height="17"/>
    </entry>
    <entry id="349" name="hsa:5608" type="gene"
        link="https://www.kegg.jp/dbget-bin/www_bget?hsa:5608">
        <graphics name="MAP2K6, MAPKK6, MEK6, MKK6, PRKMK6, SAPKK-3, SAPKK3" fgcolor="#000000" bgcolor="#BFFFBF"
             type="rectangle" x="826" y="351" width="46" height="17"/>
    </entry>
    <entry id="352" name="hsa:3569" type="gene"
        link="https://www.kegg.jp/dbget-bin/www_bget?hsa:3569">
        <graphics name="IL6, BSF-2, BSF2, CDF, HGF, HSF, IFN-beta-2, IFNB2, IL-6" fgcolor="#000000" bgcolor="#BFFFBF"
             type="rectangle" x="296" y="354" width="46" height="17"/>
    </entry>
    <entry id="353" name="hsa:1437" type="gene"
        link="https://www.kegg.jp/dbget-bin/www_bget?hsa:1437">
        <graphics name="CSF2, CSF, GMCSF" fgcolor="#000000" bgcolor="#BFFFBF"
             type="rectangle" x="296" y="376" width="46" height="17"/>
    </entry>
    <entry id="355" name="hsa:7538" type="gene"
        link="https://www.kegg.jp/dbget-bin/www_bget?hsa:7538">
        <graphics name="ZFP36, G0S24, GOS24, NUP475, RNF162A, TIS11, TTP, zfp-36" fgcolor="#000000" bgcolor="#BFFFBF"
             type="rectangle" x="704" y="365" width="46" height="17"/>
    </entry>
    <entry id="360" name="ko:K21651" type="ortholog"
        link="https://www.kegg.jp/dbget-bin/www_bget?K21651">
        <graphics name="K21651" fgcolor="#000000" bgcolor="#FFFFFF"
             type="rectangle" x="355" y="530" width="46" height="17"/>
    </entry>
    <entry id="362" name="hsa:146850 hsa:23533 hsa:5294" type="gene"
        link="https://www.kegg.jp/dbget-bin/www_bget?hsa:146850+hsa:23533+hsa:5294">
        <graphics name="PIK3R6, C17orf38, HsT41028, p84_PIKAP, p87(PIKAP), p87PIKAP..." fgcolor="#000000" bgcolor="#BFFFBF"
             type="rectangle" x="582" y="788" width="46" height="17"/>
    </entry>
    <entry id="368" name="hsa:57580" type="gene"
        link="https://www.kegg.jp/dbget-bin/www_bget?hsa:57580">
        <graphics name="PREX1, P-REX1" fgcolor="#000000" bgcolor="#BFFFBF"
             type="rectangle" x="691" y="867" width="46" height="17"/>
    </entry>
    <entry id="369" name="hsa:163688 hsa:51806 hsa:801 hsa:805 hsa:808 hsa:810 hsa:91860" type="gene"
        link="https://www.kegg.jp/dbget-bin/www_bget?hsa:163688+hsa:51806+hsa:801+hsa:805+hsa:808+hsa:810+hsa:91860">
        <graphics name="CALML6, CAGLP..." fgcolor="#000000" bgcolor="#BFFFBF"
             type="rectangle" x="844" y="972" width="46" height="17"/>
    </entry>
    <entry id="373" name="hsa:6233 hsa:7311 hsa:7314 hsa:7316" type="gene"
        link="https://www.kegg.jp/dbget-bin/www_bget?hsa:6233+hsa:7311+hsa:7314+hsa:7316">
        <graphics name="RPS27A, CEP80, HEL112, S27A, UBA80, UBC, UBCEP1, UBCEP80..." fgcolor="#000000" bgcolor="#BFFFBF"
             type="rectangle" x="501" y="577" width="46" height="17"/>
    </entry>
    <entry id="376" name="path:hsa04144" type="map"
        link="https://www.kegg.jp/dbget-bin/www_bget?hsa04144">
        <graphics name="Endocytosis" fgcolor="#000000" bgcolor="#FFFFFF"
             type="roundrectangle" x="517" y="706" width="76" height="25"/>
    </entry>
    <entry id="377" name="hsa:5609 hsa:6416" type="gene"
        link="https://www.kegg.jp/dbget-bin/www_bget?hsa:5609+hsa:6416">
        <graphics name="MAP2K7, JNKK2, MAPKK7, MEK, MEK_7, MKK7, PRKMK7, SAPKK-4, SAPKK4..." fgcolor="#000000" bgcolor="#BFFFBF"
             type="rectangle" x="829" y="914" width="46" height="17"/>
    </entry>
    <entry id="379" name="hsa:51176 hsa:6932 hsa:6934 hsa:83439" type="gene"
        link="https://www.kegg.jp/dbget-bin/www_bget?hsa:51176+hsa:6932+hsa:6934+hsa:83439">
        <graphics name="LEF1, LEF-1, TCF10, TCF1ALPHA, TCF7L3..." fgcolor="#000000" bgcolor="#BFFFBF"
             type="rectangle" x="1062" y="1101" width="46" height="17"/>
    </entry>
    <entry id="380" name="undefined" type="group">
        <graphics fgcolor="#000000" bgcolor="#FFFFFF"
             type="rectangle" x="757" y="169" width="46" height="34"/>
        <component id="17"/>
        <component id="18"/>
    </entry>
    <entry id="381" name="undefined" type="group">
        <graphics fgcolor="#000000" bgcolor="#FFFFFF"
             type="rectangle" x="955" y="124" width="46" height="34"/>
        <component id="95"/>
        <component id="96"/>
    </entry>
    <entry id="382" name="undefined" type="group">
        <graphics fgcolor="#000000" bgcolor="#FFFFFF"
             type="rectangle" x="955" y="166" width="46" height="34"/>
        <component id="97"/>
        <component id="98"/>
    </entry>
    <entry id="383" name="undefined" type="group">
        <graphics fgcolor="#000000" bgcolor="#FFFFFF"
             type="rectangle" x="955" y="209" width="46" height="34"/>
        <component id="100"/>
        <component id="99"/>
    </entry>
    <entry id="384" name="undefined" type="group">
        <graphics fgcolor="#000000" bgcolor="#FFFFFF"
             type="rectangle" x="933" y="308" width="46" height="34"/>
        <component id="110"/>
        <component id="20"/>
    </entry>
    <entry id="385" name="undefined" type="group">
        <graphics fgcolor="#000000" bgcolor="#FFFFFF"
             type="rectangle" x="629" y="637" width="92" height="34"/>
        <component id="194"/>
        <component id="195"/>
        <component id="196"/>
    </entry>
    <relation entry1="23" entry2="24" type="PPrel">
        <subtype name="activation" value="--&gt;"/>
    </relation>
    <relation entry1="24" entry2="11" type="PPrel">
        <subtype name="activation" value="--&gt;"/>
    </relation>
    <relation entry1="11" entry2="380" type="PPrel">
        <subtype name="activation" value="--&gt;"/>
    </relation>
    <relation entry1="380" entry2="12" type="PPrel">
        <subtype name="activation" value="--&gt;"/>
        <subtype name="phosphorylation" value="+p"/>
    </relation>
    <relation entry1="380" entry2="22" type="PPrel">
        <subtype name="activation" value="--&gt;"/>
        <subtype name="phosphorylation" value="+p"/>
    </relation>
    <relation entry1="12" entry2="381" type="PPrel">
        <subtype name="activation" value="--&gt;"/>
        <subtype name="indirect effect" value="..&gt;"/>
    </relation>
    <relation entry1="12" entry2="382" type="PPrel">
        <subtype name="activation" value="--&gt;"/>
        <subtype name="indirect effect" value="..&gt;"/>
    </relation>
    <relation entry1="22" entry2="383" type="PPrel">
        <subtype name="activation" value="--&gt;"/>
        <subtype name="indirect effect" value="..&gt;"/>
    </relation>
    <relation entry1="382" entry2="88" type="PPrel">
        <subtype name="activation" value="--&gt;"/>
    </relation>
    <relation entry1="383" entry2="88" type="PPrel">
        <subtype name="activation" value="--&gt;"/>
    </relation>
    <relation entry1="381" entry2="14" type="GErel">
        <subtype name="expression" value="--&gt;"/>
    </relation>
    <relation entry1="88" entry2="13" type="GErel">
        <subtype name="expression" value="--&gt;"/>
    </relation>
    <relation entry1="10" entry2="59" type="PPrel">
        <subtype name="activation" value="--&gt;"/>
    </relation>
    <relation entry1="59" entry2="107" type="PPrel">
        <subtype name="activation" value="--&gt;"/>
    </relation>
    <relation entry1="59" entry2="108" type="PPrel">
        <subtype name="activation" value="--&gt;"/>
    </relation>
    <relation entry1="107" entry2="384" type="PPrel">
        <subtype name="activation" value="--&gt;"/>
    </relation>
    <relation entry1="108" entry2="384" type="PPrel">
        <subtype name="activation" value="--&gt;"/>
    </relation>
    <relation entry1="384" entry2="112" type="PPrel">
        <subtype name="binding/association" value="---"/>
    </relation>
    <relation entry1="112" entry2="111" type="GErel">
        <subtype name="expression" value="--&gt;"/>
    </relation>
    <relation entry1="112" entry2="172" type="GErel">
        <subtype name="expression" value="--&gt;"/>
    </relation>
    <relation entry1="340" entry2="339" type="PPrel">
        <subtype name="activation" value="--&gt;"/>
        <subtype name="phosphorylation" value="+p"/>
    </relation>
    <relation entry1="347" entry2="339" type="PPrel">
        <subtype name="binding/association" value="---"/>
    </relation>
    <relation entry1="345" entry2="349" type="PPrel">
        <subtype name="binding/association" value="---"/>
    </relation>
    <relation entry1="345" entry2="343" type="PPrel">
        <subtype name="binding/association" value="---"/>
    </relation>
    <relation entry1="343" entry2="355" type="PPrel">
        <subtype name="inhibition" value="--|"/>
        <subtype name="phosphorylation" value="+p"/>
    </relation>
    <relation entry1="63" entry2="231" type="PPrel">
        <subtype name="activation" value="--&gt;"/>
    </relation>
    <relation entry1="231" entry2="64" type="PPrel">
        <subtype name="activation" value="--&gt;"/>
    </relation>
    <relation entry1="64" entry2="227" type="PPrel">
        <subtype name="activation" value="--&gt;"/>
    </relation>
    <relation entry1="227" entry2="65" type="PPrel">
        <subtype name="activation" value="--&gt;"/>
    </relation>
    <relation entry1="227" entry2="66" type="PPrel">
        <subtype name="activation" value="--&gt;"/>
    </relation>
    <relation entry1="67" entry2="65" type="PPrel">
        <subtype name="activation" value="--&gt;"/>
        <subtype name="indirect effect" value="..&gt;"/>
    </relation>
    <relation entry1="66" entry2="67" type="PPrel">
        <subtype name="activation" value="--&gt;"/>
        <subtype name="indirect effect" value="..&gt;"/>
    </relation>
    <relation entry1="67" entry2="226" type="PPrel">
        <subtype name="activation" value="--&gt;"/>
    </relation>
    <relation entry1="226" entry2="68" type="PPrel">
        <subtype name="activation" value="--&gt;"/>
    </relation>
    <relation entry1="69" entry2="206" type="PPrel">
        <subtype name="activation" value="--&gt;"/>
    </relation>
    <relation entry1="206" entry2="207" type="PPrel">
        <subtype name="activation" value="--&gt;"/>
    </relation>
    <relation entry1="207" entry2="15" type="PPrel">
        <subtype name="activation" value="--&gt;"/>
    </relation>
    <relation entry1="15" entry2="21" type="PPrel">
        <subtype name="activation" value="--&gt;"/>
        <subtype name="phosphorylation" value="+p"/>
    </relation>
    <relation entry1="60" entry2="21" type="PPrel">
        <subtype name="dissociation" value="-+-"/>
    </relation>
    <relation entry1="385" entry2="191" type="PPrel">
        <subtype name="activation" value="--&gt;"/>
    </relation>
    <relation entry1="193" entry2="191" type="PPrel">
        <subtype name="activation" value="--&gt;"/>
    </relation>
    <relation entry1="266" entry2="267" type="PPrel">
        <subtype name="activation" value="--&gt;"/>
    </relation>
    <relation entry1="267" entry2="268" type="PPrel">
        <subtype name="activation" value="--&gt;"/>
        <subtype name="phosphorylation" value="+p"/>
    </relation>
    <relation entry1="268" entry2="269" type="PPrel">
        <subtype name="activation" value="--&gt;"/>
        <subtype name="phosphorylation" value="+p"/>
    </relation>
    <relation entry1="269" entry2="171" type="PPrel">
        <subtype name="activation" value="--&gt;"/>
        <subtype name="phosphorylation" value="+p"/>
    </relation>
    <relation entry1="269" entry2="270" type="PPrel">
        <subtype name="activation" value="--&gt;"/>
        <subtype name="phosphorylation" value="+p"/>
    </relation>
    <relation entry1="58" entry2="245" type="PCrel">
        <subtype name="activation" value="--&gt;"/>
    </relation>
    <relation entry1="245" entry2="19" type="PCrel">
        <subtype name="activation" value="--&gt;"/>
    </relation>
    <relation entry1="19" entry2="242" type="PPrel">
        <subtype name="activation" value="--&gt;"/>
        <subtype name="indirect effect" value="..&gt;"/>
    </relation>
    <relation entry1="19" entry2="285" type="PPrel">
        <subtype name="activation" value="--&gt;"/>
        <subtype name="phosphorylation" value="+p"/>
    </relation>
    <relation entry1="285" entry2="286" type="PPrel">
        <subtype name="activation" value="--&gt;"/>
        <subtype name="phosphorylation" value="+p"/>
    </relation>
    <relation entry1="286" entry2="220" type="PPrel">
        <subtype name="dissociation" value="-+-"/>
    </relation>
    <relation entry1="16" entry2="220" type="PPrel">
        <subtype name="activation" value="--&gt;"/>
    </relation>
    <relation entry1="247" entry2="266" type="PPrel">
        <subtype name="activation" value="--&gt;"/>
    </relation>
    <relation entry1="247" entry2="58" type="PPrel">
        <subtype name="activation" value="--&gt;"/>
    </relation>
    <relation entry1="247" entry2="282" type="PPrel">
        <subtype name="activation" value="--&gt;"/>
    </relation>
    <relation entry1="277" entry2="278" type="PPrel">
        <subtype name="activation" value="--&gt;"/>
        <subtype name="phosphorylation" value="+p"/>
    </relation>
    <relation entry1="282" entry2="256" type="PCrel">
        <subtype name="activation" value="--&gt;"/>
    </relation>
    <relation entry1="256" entry2="263" type="PCrel">
        <subtype name="activation" value="--&gt;"/>
    </relation>
    <relation entry1="250" entry2="256" type="PCrel">
        <subtype name="activation" value="--&gt;"/>
    </relation>
    <relation entry1="282" entry2="257" type="PCrel">
        <subtype name="activation" value="--&gt;"/>
    </relation>
    <relation entry1="250" entry2="257" type="PCrel">
        <subtype name="activation" value="--&gt;"/>
    </relation>
    <relation entry1="263" entry2="260" type="PCrel">
        <subtype name="activation" value="--&gt;"/>
    </relation>
    <relation entry1="252" entry2="251" type="PPrel">
        <subtype name="activation" value="--&gt;"/>
        <subtype name="dephosphorylation" value="-p"/>
    </relation>
    <relation entry1="82" entry2="163" type="PPrel">
        <subtype name="activation" value="--&gt;"/>
    </relation>
    <relation entry1="163" entry2="164" type="PPrel">
        <subtype name="activation" value="--&gt;"/>
    </relation>
    <relation entry1="154" entry2="155" type="PPrel">
        <subtype name="inhibition" value="--|"/>
        <subtype name="phosphorylation" value="+p"/>
    </relation>
    <relation entry1="171" entry2="240" type="GErel">
        <subtype name="expression" value="--&gt;"/>
    </relation>
    <relation entry1="270" entry2="241" type="GErel">
        <subtype name="expression" value="--&gt;"/>
    </relation>
    <relation entry1="270" entry2="240" type="GErel">
        <subtype name="expression" value="--&gt;"/>
    </relation>
    <relation entry1="270" entry2="292" type="GErel">
        <subtype name="expression" value="--&gt;"/>
    </relation>
    <relation entry1="220" entry2="234" type="GErel">
        <subtype name="expression" value="--&gt;"/>
    </relation>
    <relation entry1="220" entry2="235" type="GErel">
        <subtype name="expression" value="--&gt;"/>
    </relation>
    <relation entry1="251" entry2="238" type="GErel">
        <subtype name="expression" value="--&gt;"/>
    </relation>
    <relation entry1="132" entry2="127" type="GErel">
        <subtype name="expression" value="--&gt;"/>
    </relation>
    <relation entry1="127" entry2="128" type="PPrel">
        <subtype name="inhibition" value="--|"/>
    </relation>
    <relation entry1="129" entry2="142" type="PPrel">
        <subtype name="dissociation" value="-+-"/>
    </relation>
    <relation entry1="128" entry2="129" type="PPrel">
        <subtype name="activation" value="--&gt;"/>
        <subtype name="phosphorylation" value="+p"/>
    </relation>
    <relation entry1="171" entry2="237" type="GErel">
        <subtype name="expression" value="--&gt;"/>
    </relation>
    <relation entry1="171" entry2="239" type="GErel">
        <subtype name="expression" value="--&gt;"/>
    </relation>
    <relation entry1="270" entry2="237" type="GErel">
        <subtype name="expression" value="--&gt;"/>
    </relation>
    <relation entry1="270" entry2="239" type="GErel">
        <subtype name="expression" value="--&gt;"/>
    </relation>
    <relation entry1="220" entry2="237" type="GErel">
        <subtype name="expression" value="--&gt;"/>
    </relation>
    <relation entry1="220" entry2="239" type="GErel">
        <subtype name="expression" value="--&gt;"/>
    </relation>
    <relation entry1="278" entry2="237" type="GErel">
        <subtype name="expression" value="--&gt;"/>
    </relation>
    <relation entry1="278" entry2="239" type="GErel">
        <subtype name="expression" value="--&gt;"/>
    </relation>
    <relation entry1="251" entry2="237" type="GErel">
        <subtype name="expression" value="--&gt;"/>
    </relation>
    <relation entry1="251" entry2="239" type="GErel">
        <subtype name="expression" value="--&gt;"/>
    </relation>
    <relation entry1="355" entry2="352" type="PPrel">
        <subtype name="activation" value="--&gt;"/>
        <subtype name="indirect effect" value="..&gt;"/>
    </relation>
    <relation entry1="355" entry2="353" type="PPrel">
        <subtype name="activation" value="--&gt;"/>
        <subtype name="indirect effect" value="..&gt;"/>
    </relation>
    <relation entry1="167" entry2="362" type="PPrel">
        <subtype name="activation" value="--&gt;"/>
    </relation>
    <relation entry1="362" entry2="368" type="PPrel">
        <subtype name="activation" value="--&gt;"/>
        <subtype name="indirect effect" value="..&gt;"/>
    </relation>
    <relation entry1="368" entry2="275" type="PPrel">
        <subtype name="activation" value="--&gt;"/>
    </relation>
    <relation entry1="167" entry2="266" type="PPrel">
        <subtype name="activation" value="--&gt;"/>
    </relation>
    <relation entry1="275" entry2="16" type="PPrel">
        <subtype name="activation" value="--&gt;"/>
        <subtype name="indirect effect" value="..&gt;"/>
    </relation>
    <relation entry1="377" entry2="277" type="PPrel">
        <subtype name="activation" value="--&gt;"/>
    </relation>
    <relation entry1="260" entry2="369" type="PCrel">
        <subtype name="activation" value="--&gt;"/>
    </relation>
    <relation entry1="369" entry2="252" type="PPrel">
        <subtype name="binding/association" value="---"/>
    </relation>
    <relation entry1="155" entry2="379" type="PPrel">
        <subtype name="activation" value="--&gt;"/>
    </relation>
    <relation entry1="379" entry2="303" type="GErel">
        <subtype name="expression" value="--&gt;"/>
    </relation>
    <relation entry1="379" entry2="304" type="GErel">
        <subtype name="expression" value="--&gt;"/>
    </relation>
    <relation entry1="379" entry2="305" type="GErel">
        <subtype name="expression" value="--&gt;"/>
    </relation>
    <relation entry1="379" entry2="306" type="GErel">
        <subtype name="expression" value="--&gt;"/>
    </relation>
</pathway>
