# Supplementary material for: Mechanism of gene network in the treatment of intracerebral hemorrhage by natural plant drugs in Lutong granules
Source: PLoS One. 2022 Nov 28;17(11):e0274639. doi: 10.1371/journal.pone.0274639 (PMC9704616; doi:10.1371/journal.pone.0274639)
Supplement: S1 Data — (ZIP) [file pone.0274639.s001.zip › minimal data/GO+KEGG/R.KEGG/hsa05169.xml]

<?xml version="1.0"?>
<!DOCTYPE pathway SYSTEM "http://www.kegg.jp/kegg/xml/KGML_v0.7.2_.dtd">
<!-- Creation date: Sep 14, 2020 13:25:41 +0900 (GMT+9) -->
<pathway name="path:hsa05169" org="hsa" number="05169"
         title="Epstein-Barr virus infection"
         image="http://www.kegg.jp/kegg/pathway/hsa/hsa05169.png"
         link="http://www.kegg.jp/kegg-bin/show_pathway?hsa05169">
    <entry id="10" name="ko:K19450" type="ortholog"
        link="http://www.kegg.jp/dbget-bin/www_bget?K19450">
        <graphics name="K19450" fgcolor="#000000" bgcolor="#FFFFFF"
             type="rectangle" x="180" y="131" width="46" height="17"/>
    </entry>
    <entry id="11" name="ko:K19451 ko:K19452" type="ortholog"
        link="http://www.kegg.jp/dbget-bin/www_bget?K19451+K19452">
        <graphics name="K19451..." fgcolor="#000000" bgcolor="#FFFFFF"
             type="rectangle" x="180" y="151" width="46" height="17"/>
    </entry>
    <entry id="12" name="ko:K19453" type="ortholog"
        link="http://www.kegg.jp/dbget-bin/www_bget?K19453">
        <graphics name="K19453" fgcolor="#000000" bgcolor="#FFFFFF"
             type="rectangle" x="180" y="177" width="46" height="17"/>
    </entry>
    <entry id="13" name="hsa:1380" type="gene"
        link="http://www.kegg.jp/dbget-bin/www_bget?hsa:1380">
        <graphics name="CR2, C3DR, CD21, CR, CVID7, SLEB9" fgcolor="#000000" bgcolor="#BFFFBF"
             type="rectangle" x="264" y="118" width="46" height="17"/>
    </entry>
    <entry id="14" name="hsa:3108 hsa:3109 hsa:3111 hsa:3112 hsa:3113 hsa:3115 hsa:3117 hsa:3118 hsa:3119 hsa:3122 hsa:3123 hsa:3125 hsa:3126 hsa:3127" type="gene"
        link="http://www.kegg.jp/dbget-bin/www_bget?hsa:3108+hsa:3109+hsa:3111+hsa:3112+hsa:3113+hsa:3115+hsa:3117+hsa:3118+hsa:3119+hsa:3122+hsa:3123+hsa:3125+hsa:3126+hsa:3127">
        <graphics name="HLA-DMA, D6S222E, DMA, HLADM, RING6..." fgcolor="#000000" bgcolor="#BFFFBF"
             type="rectangle" x="264" y="177" width="46" height="17"/>
    </entry>
    <entry id="15" name="ko:K19457" type="ortholog"
        link="http://www.kegg.jp/dbget-bin/www_bget?K19457">
        <graphics name="K19457" fgcolor="#000000" bgcolor="#FFFFFF"
             type="rectangle" x="959" y="737" width="46" height="17"/>
    </entry>
    <entry id="16" name="path:hsa05169" type="map"
        link="http://www.kegg.jp/dbget-bin/www_bget?hsa05169">
        <graphics name="TITLE:Epstein-Barr virus infection" fgcolor="#000000" bgcolor="#FFFFFF"
             type="roundrectangle" x="171" y="58" width="262" height="25"/>
    </entry>
    <entry id="20" name="hsa:11317 hsa:3516" type="gene"
        link="http://www.kegg.jp/dbget-bin/www_bget?hsa:11317+hsa:3516">
        <graphics name="RBPJL, RBPL, RBPSUHL, SUHL..." fgcolor="#000000" bgcolor="#BFFFBF"
             type="rectangle" x="1087" y="740" width="46" height="17"/>
    </entry>
    <entry id="21" name="hsa:22938" type="gene"
        link="http://www.kegg.jp/dbget-bin/www_bget?hsa:22938">
        <graphics name="SNW1, Bx42, FUN20, NCOA-62, PRPF45, Prp45, SKIIP, SKIP, SKIP1" fgcolor="#000000" bgcolor="#BFFFBF"
             type="rectangle" x="959" y="758" width="46" height="17"/>
    </entry>
    <entry id="22" name="hsa:9612" type="gene"
        link="http://www.kegg.jp/dbget-bin/www_bget?hsa:9612">
        <graphics name="NCOR2, CTG26, N-CoR2, SMAP270, SMRT, SMRTE, SMRTE-tau, TNRC14, TRAC, TRAC-1, TRAC1" fgcolor="#000000" bgcolor="#BFFFBF"
             type="rectangle" x="981" y="686" width="46" height="17"/>
    </entry>
    <entry id="23" name="ko:K19458" type="ortholog"
        link="http://www.kegg.jp/dbget-bin/www_bget?K19458">
        <graphics name="K19458" fgcolor="#000000" bgcolor="#FFFFFF"
             type="rectangle" x="1015" y="826" width="46" height="17"/>
    </entry>
    <entry id="25" name="ko:K19459" type="ortholog"
        link="http://www.kegg.jp/dbget-bin/www_bget?K19459">
        <graphics name="K19459" fgcolor="#000000" bgcolor="#FFFFFF"
             type="rectangle" x="1299" y="704" width="46" height="17"/>
    </entry>
    <entry id="26" name="hsa:2208" type="gene"
        link="http://www.kegg.jp/dbget-bin/www_bget?hsa:2208">
        <graphics name="FCER2, BLAST-2, CD23, CD23A, CLEC4J, FCE2, IGEBF" fgcolor="#000000" bgcolor="#BFFFBF"
             type="rectangle" x="1299" y="772" width="46" height="17"/>
    </entry>
    <entry id="27" name="hsa:4609" type="gene"
        link="http://www.kegg.jp/dbget-bin/www_bget?hsa:4609">
        <graphics name="MYC, MRTL, MYCC, bHLHe39, c-Myc" fgcolor="#000000" bgcolor="#BFFFBF"
             type="rectangle" x="1299" y="793" width="46" height="17"/>
    </entry>
    <entry id="29" name="hsa:1380" type="gene"
        link="http://www.kegg.jp/dbget-bin/www_bget?hsa:1380">
        <graphics name="CR2, C3DR, CD21, CR, CVID7, SLEB9" fgcolor="#000000" bgcolor="#BFFFBF"
             type="rectangle" x="1299" y="751" width="46" height="17"/>
    </entry>
    <entry id="30" name="hsa:3065 hsa:3066" type="gene"
        link="http://www.kegg.jp/dbget-bin/www_bget?hsa:3065+hsa:3066">
        <graphics name="HDAC1, GON-10, HD1, KDAC1, RPD3, RPD3L1..." fgcolor="#000000" bgcolor="#BFFFBF"
             type="rectangle" x="1027" y="669" width="46" height="17"/>
    </entry>
    <entry id="31" name="ko:K19458" type="ortholog"
        link="http://www.kegg.jp/dbget-bin/www_bget?K19458">
        <graphics name="K19458" fgcolor="#000000" bgcolor="#FFFFFF"
             type="rectangle" x="1156" y="1202" width="46" height="17"/>
    </entry>
    <entry id="32" name="hsa:1027" type="gene"
        link="http://www.kegg.jp/dbget-bin/www_bget?hsa:1027">
        <graphics name="CDKN1B, CDKN4, KIP1, MEN1B, MEN4, P27KIP1" fgcolor="#000000" bgcolor="#BFFFBF"
             type="rectangle" x="979" y="1276" width="46" height="17"/>
    </entry>
    <entry id="33" name="hsa:6502" type="gene"
        link="http://www.kegg.jp/dbget-bin/www_bget?hsa:6502">
        <graphics name="SKP2, FBL1, FBXL1, FLB1, p45" fgcolor="#000000" bgcolor="#BFFFBF"
             type="rectangle" x="1148" y="1251" width="46" height="17"/>
    </entry>
    <entry id="34" name="hsa:5925" type="gene"
        link="http://www.kegg.jp/dbget-bin/www_bget?hsa:5925">
        <graphics name="RB1, OSRC, PPP1R130, RB, p105-Rb, p110-RB1, pRb, pp110" fgcolor="#000000" bgcolor="#BFFFBF"
             type="rectangle" x="1148" y="1290" width="46" height="17"/>
    </entry>
    <entry id="36" name="ko:K19461" type="ortholog"
        link="http://www.kegg.jp/dbget-bin/www_bget?K19461">
        <graphics name="K19461" fgcolor="#000000" bgcolor="#FFFFFF"
             type="rectangle" x="903" y="882" width="46" height="17"/>
    </entry>
    <entry id="37" name="hsa:7874" type="gene"
        link="http://www.kegg.jp/dbget-bin/www_bget?hsa:7874">
        <graphics name="USP7, HAFOUS, HAUSP, TEF1" fgcolor="#000000" bgcolor="#BFFFBF"
             type="rectangle" x="978" y="883" width="46" height="17"/>
    </entry>
    <entry id="38" name="hsa:7157" type="gene"
        link="http://www.kegg.jp/dbget-bin/www_bget?hsa:7157">
        <graphics name="TP53, BCC7, BMFS5, LFS1, P53, TRP53" fgcolor="#000000" bgcolor="#BFFFBF"
             type="rectangle" x="1017" y="929" width="46" height="17"/>
    </entry>
    <entry id="42" name="ko:K19459" type="ortholog"
        link="http://www.kegg.jp/dbget-bin/www_bget?K19459">
        <graphics name="K19459" fgcolor="#000000" bgcolor="#FFFFFF"
             type="rectangle" x="264" y="1053" width="46" height="17"/>
    </entry>
    <entry id="43" name="hsa:8717" type="gene"
        link="http://www.kegg.jp/dbget-bin/www_bget?hsa:8717">
        <graphics name="TRADD, Hs.89862" fgcolor="#000000" bgcolor="#BFFFBF"
             type="rectangle" x="379" y="1054" width="46" height="17"/>
    </entry>
    <entry id="44" name="hsa:8737" type="gene"
        link="http://www.kegg.jp/dbget-bin/www_bget?hsa:8737">
        <graphics name="RIPK1, AIEFL, IMD57, RIP, RIP-1, RIP1" fgcolor="#000000" bgcolor="#BFFFBF"
             type="rectangle" x="490" y="1169" width="46" height="17"/>
    </entry>
    <entry id="45" name="hsa:7187 hsa:7188" type="gene"
        link="http://www.kegg.jp/dbget-bin/www_bget?hsa:7187+hsa:7188">
        <graphics name="TRAF3, CAP-1, CAP1, CD40bp, CRAF1, IIAE5, LAP1, RNF118..." fgcolor="#000000" bgcolor="#BFFFBF"
             type="rectangle" x="379" y="995" width="46" height="17"/>
    </entry>
    <entry id="46" name="hsa:4792 hsa:4793 hsa:4794" type="gene"
        link="http://www.kegg.jp/dbget-bin/www_bget?hsa:4792+hsa:4793+hsa:4794">
        <graphics name="NFKBIA, EDAID2, IKBA, MAD-3, NFKBI..." fgcolor="#000000" bgcolor="#BFFFBF"
             type="rectangle" x="679" y="1061" width="46" height="17"/>
    </entry>
    <entry id="47" name="hsa:9020" type="gene"
        link="http://www.kegg.jp/dbget-bin/www_bget?hsa:9020">
        <graphics name="MAP3K14, FTDCR1B, HS, HSNIK, NIK" fgcolor="#000000" bgcolor="#BFFFBF"
             type="rectangle" x="490" y="995" width="46" height="17"/>
    </entry>
    <entry id="48" name="hsa:1147" type="gene"
        link="http://www.kegg.jp/dbget-bin/www_bget?hsa:1147">
        <graphics name="CHUK, IKBKA, IKK-alpha, IKK1, IKKA, NFKBIKA, TCF16" fgcolor="#000000" bgcolor="#BFFFBF"
             type="rectangle" x="582" y="995" width="46" height="17"/>
    </entry>
    <entry id="49" name="hsa:4790 hsa:5970" type="gene"
        link="http://www.kegg.jp/dbget-bin/www_bget?hsa:4790+hsa:5970">
        <graphics name="NFKB1, CVID12, EBP-1, KBF1, NF-kB, NF-kB1, NF-kappa-B1, NF-kappaB, NF-kappabeta, NFKB-p105, NFKB-p50, NFkappaB..." fgcolor="#000000" bgcolor="#BFFFBF"
             type="rectangle" x="679" y="1030" width="46" height="17"/>
    </entry>
    <entry id="50" name="hsa:7189" type="gene"
        link="http://www.kegg.jp/dbget-bin/www_bget?hsa:7189">
        <graphics name="TRAF6, MGC:3310, RNF85" fgcolor="#000000" bgcolor="#BFFFBF"
             type="rectangle" x="490" y="1041" width="46" height="17"/>
    </entry>
    <entry id="51" name="hsa:10454 hsa:23118" type="gene"
        link="http://www.kegg.jp/dbget-bin/www_bget?hsa:10454+hsa:23118">
        <graphics name="TAB1, 3'-Tab1, MAP3K7IP1..." fgcolor="#000000" bgcolor="#BFFFBF"
             type="rectangle" x="490" y="1058" width="46" height="17"/>
    </entry>
    <entry id="52" name="hsa:4791 hsa:5971" type="gene"
        link="http://www.kegg.jp/dbget-bin/www_bget?hsa:4791+hsa:5971">
        <graphics name="NFKB2, CVID10, H2TF1, LYT-10, LYT10, NF-kB2, p100, p49/p100, p52..." fgcolor="#000000" bgcolor="#BFFFBF"
             type="rectangle" x="679" y="995" width="46" height="17"/>
    </entry>
    <entry id="62" name="hsa:2208" type="gene"
        link="http://www.kegg.jp/dbget-bin/www_bget?hsa:2208">
        <graphics name="FCER2, BLAST-2, CD23, CD23A, CLEC4J, FCE2, IGEBF" fgcolor="#000000" bgcolor="#BFFFBF"
             type="rectangle" x="1004" y="1037" width="46" height="17"/>
    </entry>
    <entry id="63" name="hsa:377841 hsa:953 hsa:956" type="gene"
        link="http://www.kegg.jp/dbget-bin/www_bget?hsa:377841+hsa:953+hsa:956">
        <graphics name="ENTPD8, E-NTPDase, GLSR2492, NTPDase-8, UNQ2492..." fgcolor="#000000" bgcolor="#BFFFBF"
             type="rectangle" x="1054" y="1037" width="46" height="17"/>
    </entry>
    <entry id="64" name="hsa:958" type="gene"
        link="http://www.kegg.jp/dbget-bin/www_bget?hsa:958">
        <graphics name="CD40, Bp50, CDW40, TNFRSF5, p50" fgcolor="#000000" bgcolor="#BFFFBF"
             type="rectangle" x="1004" y="1060" width="46" height="17"/>
    </entry>
    <entry id="65" name="hsa:960" type="gene"
        link="http://www.kegg.jp/dbget-bin/www_bget?hsa:960">
        <graphics name="CD44, CDW44, CSPG8, ECMR-III, HCELL, HUTCH-I, IN, LHR, MC56, MDU2, MDU3, MIC4, Pgp1" fgcolor="#000000" bgcolor="#BFFFBF"
             type="rectangle" x="1055" y="1060" width="46" height="17"/>
    </entry>
    <entry id="66" name="hsa:3683" type="gene"
        link="http://www.kegg.jp/dbget-bin/www_bget?hsa:3683">
        <graphics name="ITGAL, CD11A, LFA-1, LFA1A" fgcolor="#000000" bgcolor="#BFFFBF"
             type="rectangle" x="1004" y="1082" width="46" height="17"/>
    </entry>
    <entry id="67" name="hsa:965" type="gene"
        link="http://www.kegg.jp/dbget-bin/www_bget?hsa:965">
        <graphics name="CD58, LFA-3, LFA3, ag3" fgcolor="#000000" bgcolor="#BFFFBF"
             type="rectangle" x="1055" y="1082" width="46" height="17"/>
    </entry>
    <entry id="68" name="hsa:3383" type="gene"
        link="http://www.kegg.jp/dbget-bin/www_bget?hsa:3383">
        <graphics name="ICAM1, BB2, CD54, P3.58" fgcolor="#000000" bgcolor="#BFFFBF"
             type="rectangle" x="1004" y="1105" width="46" height="17"/>
    </entry>
    <entry id="69" name="hsa:596" type="gene"
        link="http://www.kegg.jp/dbget-bin/www_bget?hsa:596">
        <graphics name="BCL2, Bcl-2, PPP1R50" fgcolor="#000000" bgcolor="#BFFFBF"
             type="rectangle" x="1055" y="1137" width="46" height="17"/>
    </entry>
    <entry id="70" name="hsa:7128" type="gene"
        link="http://www.kegg.jp/dbget-bin/www_bget?hsa:7128">
        <graphics name="TNFAIP3, A20, AISBL, OTUD7C, TNFA1P2" fgcolor="#000000" bgcolor="#BFFFBF"
             type="rectangle" x="1004" y="1137" width="46" height="17"/>
    </entry>
    <entry id="71" name="hsa:6885" type="gene"
        link="http://www.kegg.jp/dbget-bin/www_bget?hsa:6885">
        <graphics name="MAP3K7, CSCF, FMD2, MEKK7, TAK1, TGF1a" fgcolor="#000000" bgcolor="#BFFFBF"
             type="rectangle" x="490" y="1075" width="46" height="17"/>
    </entry>
    <entry id="72" name="hsa:5609 hsa:6416" type="gene"
        link="http://www.kegg.jp/dbget-bin/www_bget?hsa:5609+hsa:6416">
        <graphics name="MAP2K7, JNKK2, MAPKK7, MEK, MEK_7, MKK7, PRKMK7, SAPKK-4, SAPKK4..." fgcolor="#000000" bgcolor="#BFFFBF"
             type="rectangle" x="582" y="1121" width="46" height="17"/>
    </entry>
    <entry id="73" name="hsa:5606 hsa:5608" type="gene"
        link="http://www.kegg.jp/dbget-bin/www_bget?hsa:5606+hsa:5608">
        <graphics name="MAP2K3, MAPKK3, MEK3, MKK3, PRKMK3, SAPKK-2, SAPKK2..." fgcolor="#000000" bgcolor="#BFFFBF"
             type="rectangle" x="582" y="1152" width="46" height="17"/>
    </entry>
    <entry id="74" name="hsa:5599 hsa:5601 hsa:5602" type="gene"
        link="http://www.kegg.jp/dbget-bin/www_bget?hsa:5599+hsa:5601+hsa:5602">
        <graphics name="MAPK8, JNK, JNK-46, JNK1, JNK1A2, JNK21B1/2, PRKM8, SAPK1, SAPK1c..." fgcolor="#000000" bgcolor="#BFFFBF"
             type="rectangle" x="679" y="1121" width="46" height="17"/>
    </entry>
    <entry id="75" name="hsa:1432 hsa:5600 hsa:5603 hsa:6300" type="gene"
        link="http://www.kegg.jp/dbget-bin/www_bget?hsa:1432+hsa:5600+hsa:5603+hsa:6300">
        <graphics name="MAPK14, CSBP, CSBP1, CSBP2, CSPB1, EXIP, Mxi2, PRKM14, PRKM15, RK, SAPK2A, p38, p38ALPHA..." fgcolor="#000000" bgcolor="#BFFFBF"
             type="rectangle" x="679" y="1152" width="46" height="17"/>
    </entry>
    <entry id="76" name="hsa:3725" type="gene"
        link="http://www.kegg.jp/dbget-bin/www_bget?hsa:3725">
        <graphics name="JUN, AP-1, AP1, c-Jun, cJUN, p39" fgcolor="#000000" bgcolor="#BFFFBF"
             type="rectangle" x="856" y="1137" width="46" height="17"/>
    </entry>
    <entry id="81" name="hsa:3718" type="gene"
        link="http://www.kegg.jp/dbget-bin/www_bget?hsa:3718">
        <graphics name="JAK3, JAK-3, JAK3_HUMAN, JAKL, L-JAK, LJAK" fgcolor="#000000" bgcolor="#BFFFBF"
             type="rectangle" x="490" y="1216" width="46" height="17"/>
    </entry>
    <entry id="83" name="hsa:5290 hsa:5291 hsa:5293 hsa:5295 hsa:5296 hsa:8503" type="gene"
        link="http://www.kegg.jp/dbget-bin/www_bget?hsa:5290+hsa:5291+hsa:5293+hsa:5295+hsa:5296+hsa:8503">
        <graphics name="PIK3CA, CLAPO, CLOVE, CWS5, MCAP, MCM, MCMTC, PI3K, PI3K-alpha, p110-alpha..." fgcolor="#000000" bgcolor="#BFFFBF"
             type="rectangle" x="491" y="946" width="46" height="17"/>
    </entry>
    <entry id="84" name="hsa:10000 hsa:207 hsa:208" type="gene"
        link="http://www.kegg.jp/dbget-bin/www_bget?hsa:10000+hsa:207+hsa:208">
        <graphics name="AKT3, MPPH, MPPH2, PKB-GAMMA, PKBG, PRKBG, RAC-PK-gamma, RAC-gamma, STK-2..." fgcolor="#000000" bgcolor="#BFFFBF"
             type="rectangle" x="679" y="946" width="46" height="17"/>
    </entry>
    <entry id="85" name="cpd:C05981" type="compound"
        link="http://www.kegg.jp/dbget-bin/www_bget?C05981">
        <graphics name="C05981" fgcolor="#000000" bgcolor="#FFFFFF"
             type="circle" x="583" y="946" width="8" height="8"/>
    </entry>
    <entry id="89" name="ko:K19460" type="ortholog"
        link="http://www.kegg.jp/dbget-bin/www_bget?K19460">
        <graphics name="K19460" fgcolor="#000000" bgcolor="#FFFFFF"
             type="rectangle" x="264" y="1303" width="46" height="17"/>
    </entry>
    <entry id="90" name="hsa:4067" type="gene"
        link="http://www.kegg.jp/dbget-bin/www_bget?hsa:4067">
        <graphics name="LYN, JTK8, p53Lyn, p56Lyn" fgcolor="#000000" bgcolor="#BFFFBF"
             type="rectangle" x="379" y="1309" width="46" height="17"/>
    </entry>
    <entry id="91" name="hsa:6850" type="gene"
        link="http://www.kegg.jp/dbget-bin/www_bget?hsa:6850">
        <graphics name="SYK, p72-Syk" fgcolor="#000000" bgcolor="#BFFFBF"
             type="rectangle" x="379" y="1347" width="46" height="17"/>
    </entry>
    <entry id="92" name="hsa:102723407" type="gene"
        link="http://www.kegg.jp/dbget-bin/www_bget?hsa:102723407">
        <graphics name="IGH, IGH@, IGHV4, IGHV4-30, IGHV4-38-2, IGHV4-b, IGVH, IGVH4-39, IGVH4-b, IGVH4b, IgA, IgT, ighv" fgcolor="#000000" bgcolor="#BFFFBF"
             type="rectangle" x="264" y="1423" width="46" height="17"/>
    </entry>
    <entry id="96" name="ko:K23074" type="ortholog"
        link="http://www.kegg.jp/dbget-bin/www_bget?K23074">
        <graphics name="K23074" fgcolor="#000000" bgcolor="#FFFFFF"
             type="rectangle" x="264" y="1341" width="46" height="17"/>
    </entry>
    <entry id="99" name="cpd:C01245" type="compound"
        link="http://www.kegg.jp/dbget-bin/www_bget?C01245">
        <graphics name="C01245" fgcolor="#000000" bgcolor="#FFFFFF"
             type="circle" x="656" y="1424" width="8" height="8"/>
    </entry>
    <entry id="100" name="cpd:C00076" type="compound"
        link="http://www.kegg.jp/dbget-bin/www_bget?C00076">
        <graphics name="C00076" fgcolor="#000000" bgcolor="#FFFFFF"
             type="circle" x="720" y="1424" width="8" height="8"/>
    </entry>
    <entry id="101" name="hsa:5336" type="gene"
        link="http://www.kegg.jp/dbget-bin/www_bget?hsa:5336">
        <graphics name="PLCG2, APLAID, FCAS3, PLC-IV, PLC-gamma-2" fgcolor="#000000" bgcolor="#BFFFBF"
             type="rectangle" x="582" y="1425" width="46" height="17"/>
    </entry>
    <entry id="104" name="hsa:4734" type="gene"
        link="http://www.kegg.jp/dbget-bin/www_bget?hsa:4734">
        <graphics name="NEDD4, NEDD4-1, RPF1" fgcolor="#000000" bgcolor="#BFFFBF"
             type="rectangle" x="445" y="1267" width="46" height="17"/>
    </entry>
    <entry id="105" name="path:hsa04662" type="map"
        link="http://www.kegg.jp/dbget-bin/www_bget?hsa04662">
        <graphics name="B cell receptor signaling pathway" fgcolor="#000000" bgcolor="#FFFFFF"
             type="roundrectangle" x="176" y="1424" width="111" height="34"/>
    </entry>
    <entry id="106" name="path:hsa04020" type="map"
        link="http://www.kegg.jp/dbget-bin/www_bget?hsa04020">
        <graphics name="Calcium signaling pathway" fgcolor="#000000" bgcolor="#FFFFFF"
             type="roundrectangle" x="698" y="1392" width="126" height="34"/>
    </entry>
    <entry id="107" name="hsa:23586" type="gene"
        link="http://www.kegg.jp/dbget-bin/www_bget?hsa:23586">
        <graphics name="DDX58, RIG-I, RIG1, RIGI, RLR-1, SGMRT2" fgcolor="#000000" bgcolor="#BFFFBF"
             type="rectangle" x="422" y="341" width="46" height="17"/>
    </entry>
    <entry id="108" name="hsa:29110" type="gene"
        link="http://www.kegg.jp/dbget-bin/www_bget?hsa:29110">
        <graphics name="TBK1, FTDALS4, IIAE8, NAK, T2K" fgcolor="#000000" bgcolor="#BFFFBF"
             type="rectangle" x="667" y="333" width="46" height="17"/>
    </entry>
    <entry id="109" name="hsa:4792 hsa:4793 hsa:4794" type="gene"
        link="http://www.kegg.jp/dbget-bin/www_bget?hsa:4792+hsa:4793+hsa:4794">
        <graphics name="NFKBIA, EDAID2, IKBA, MAD-3, NFKBI..." fgcolor="#000000" bgcolor="#BFFFBF"
             type="rectangle" x="751" y="265" width="46" height="17"/>
    </entry>
    <entry id="110" name="hsa:4790 hsa:5970" type="gene"
        link="http://www.kegg.jp/dbget-bin/www_bget?hsa:4790+hsa:5970">
        <graphics name="NFKB1, CVID12, EBP-1, KBF1, NF-kB, NF-kB1, NF-kappa-B1, NF-kappaB, NF-kappabeta, NFKB-p105, NFKB-p50, NFkappaB..." fgcolor="#000000" bgcolor="#BFFFBF"
             type="rectangle" x="751" y="235" width="46" height="17"/>
    </entry>
    <entry id="111" name="hsa:3661" type="gene"
        link="http://www.kegg.jp/dbget-bin/www_bget?hsa:3661">
        <graphics name="IRF3, IIAE7" fgcolor="#000000" bgcolor="#BFFFBF"
             type="rectangle" x="751" y="359" width="46" height="17"/>
    </entry>
    <entry id="112" name="hsa:5610" type="gene"
        link="http://www.kegg.jp/dbget-bin/www_bget?hsa:5610">
        <graphics name="EIF2AK2, EIF2AK1, LEUDEN, PKR, PPP1R83, PRKR" fgcolor="#000000" bgcolor="#BFFFBF"
             type="rectangle" x="409" y="392" width="46" height="17"/>
    </entry>
    <entry id="117" name="hsa:7431" type="gene"
        link="http://www.kegg.jp/dbget-bin/www_bget?hsa:7431">
        <graphics name="VIM" fgcolor="#000000" bgcolor="#BFFFBF"
             type="rectangle" x="1055" y="1105" width="46" height="17"/>
    </entry>
    <entry id="120" name="path:hsa04115" type="map"
        link="http://www.kegg.jp/dbget-bin/www_bget?hsa04115">
        <graphics name="p53 signaling pathway" fgcolor="#000000" bgcolor="#FFFFFF"
             type="roundrectangle" x="1085" y="888" width="120" height="25"/>
    </entry>
    <entry id="132" name="path:hsa04622" type="map"
        link="http://www.kegg.jp/dbget-bin/www_bget?hsa04622">
        <graphics name="RIG-I-like receptor signaling pathway" fgcolor="#000000" bgcolor="#FFFFFF"
             type="roundrectangle" x="459" y="306" width="119" height="34"/>
    </entry>
    <entry id="133" name="hsa:10213 hsa:11047 hsa:5700 hsa:5701 hsa:5702 hsa:5704 hsa:5705 hsa:5706 hsa:5707 hsa:5708 hsa:5709 hsa:5710 hsa:5713 hsa:5714 hsa:5717 hsa:5718 hsa:5719 hsa:7979 hsa:9861" type="gene"
        link="http://www.kegg.jp/dbget-bin/www_bget?hsa:10213+hsa:11047+hsa:5700+hsa:5701+hsa:5702+hsa:5704+hsa:5705+hsa:5706+hsa:5707+hsa:5708+hsa:5709+hsa:5710+hsa:5713+hsa:5714+hsa:5717+hsa:5718+hsa:5719+hsa:7979+hsa:9861">
        <graphics name="PSMD14, PAD1, POH1, RPN11..." fgcolor="#000000" bgcolor="#BFFFBF"
             type="rectangle" x="698" y="739" width="46" height="17"/>
    </entry>
    <entry id="136" name="path:hsa04010" type="map"
        link="http://www.kegg.jp/dbget-bin/www_bget?hsa04010">
        <graphics name="MAPK signaling pathway" fgcolor="#000000" bgcolor="#FFFFFF"
             type="roundrectangle" x="698" y="1182" width="126" height="34"/>
    </entry>
    <entry id="140" name="hsa:3105 hsa:3106 hsa:3107 hsa:3133 hsa:3134 hsa:3135" type="gene"
        link="http://www.kegg.jp/dbget-bin/www_bget?hsa:3105+hsa:3106+hsa:3107+hsa:3133+hsa:3134+hsa:3135">
        <graphics name="HLA-A, HLAA..." fgcolor="#000000" bgcolor="#BFFFBF"
             type="rectangle" x="543" y="812" width="46" height="17"/>
    </entry>
    <entry id="141" name="hsa:3105 hsa:3106 hsa:3107 hsa:3133 hsa:3134 hsa:3135" type="gene"
        link="http://www.kegg.jp/dbget-bin/www_bget?hsa:3105+hsa:3106+hsa:3107+hsa:3133+hsa:3134+hsa:3135">
        <graphics name="HLA-A, HLAA..." fgcolor="#000000" bgcolor="#BFFFBF"
             type="rectangle" x="264" y="812" width="46" height="17"/>
    </entry>
    <entry id="143" name="path:hsa04612" type="map"
        link="http://www.kegg.jp/dbget-bin/www_bget?hsa04612">
        <graphics name="Antigen processing and presentation" fgcolor="#000000" bgcolor="#FFFFFF"
             type="roundrectangle" x="463" y="885" width="114" height="34"/>
    </entry>
    <entry id="144" name="hsa:6890 hsa:6891" type="gene"
        link="http://www.kegg.jp/dbget-bin/www_bget?hsa:6890+hsa:6891">
        <graphics name="TAP1, ABC17, ABCB2, APT1, D6S114E, PSF-1, PSF1, RING4, TAP1*0102N, TAP1N..." fgcolor="#000000" bgcolor="#BFFFBF"
             type="rectangle" x="543" y="727" width="46" height="17"/>
    </entry>
    <entry id="145" name="hsa:6892" type="gene"
        link="http://www.kegg.jp/dbget-bin/www_bget?hsa:6892">
        <graphics name="TAPBP, NGS17, TAPA, TPN, TPSN" fgcolor="#000000" bgcolor="#BFFFBF"
             type="rectangle" x="543" y="744" width="46" height="17"/>
    </entry>
    <entry id="148" name="path:hsa03050" type="map"
        link="http://www.kegg.jp/dbget-bin/www_bget?hsa03050">
        <graphics name="Proteasome" fgcolor="#000000" bgcolor="#FFFFFF"
             type="roundrectangle" x="735" y="770" width="109" height="25"/>
    </entry>
    <entry id="149" name="hsa:2923" type="gene"
        link="http://www.kegg.jp/dbget-bin/www_bget?hsa:2923">
        <graphics name="PDIA3, ER60, ERp57, ERp60, ERp61, GRP57, GRP58, HEL-S-269, HEL-S-93n, HsT17083, P58, PI-PLC" fgcolor="#000000" bgcolor="#BFFFBF"
             type="rectangle" x="509" y="766" width="46" height="17"/>
    </entry>
    <entry id="150" name="hsa:811" type="gene"
        link="http://www.kegg.jp/dbget-bin/www_bget?hsa:811">
        <graphics name="CALR, CRT, HEL-S-99n, RO, SSA, cC1qR" fgcolor="#000000" bgcolor="#BFFFBF"
             type="rectangle" x="509" y="783" width="46" height="17"/>
    </entry>
    <entry id="153" name="hsa:567" type="gene"
        link="http://www.kegg.jp/dbget-bin/www_bget?hsa:567">
        <graphics name="B2M, IMD43" fgcolor="#000000" bgcolor="#BFFFBF"
             type="rectangle" x="509" y="838" width="46" height="17"/>
    </entry>
    <entry id="155" name="ko:K22974" type="ortholog"
        link="http://www.kegg.jp/dbget-bin/www_bget?K22974">
        <graphics name="K22974" fgcolor="#000000" bgcolor="#FFFFFF"
             type="rectangle" x="588" y="687" width="46" height="17"/>
    </entry>
    <entry id="159" name="ko:K21855" type="ortholog"
        link="http://www.kegg.jp/dbget-bin/www_bget?K21855">
        <graphics name="K21855" fgcolor="#000000" bgcolor="#FFFFFF"
             type="rectangle" x="1015" y="786" width="46" height="17"/>
    </entry>
    <entry id="160" name="ko:K21856" type="ortholog"
        link="http://www.kegg.jp/dbget-bin/www_bget?K21856">
        <graphics name="K21856" fgcolor="#000000" bgcolor="#FFFFFF"
             type="rectangle" x="1015" y="806" width="46" height="17"/>
    </entry>
    <entry id="161" name="hsa:25942" type="gene"
        link="http://www.kegg.jp/dbget-bin/www_bget?hsa:25942">
        <graphics name="SIN3A, WITKOS" fgcolor="#000000" bgcolor="#BFFFBF"
             type="rectangle" x="981" y="669" width="46" height="17"/>
    </entry>
    <entry id="162" name="hsa:79685 hsa:8819" type="gene"
        link="http://www.kegg.jp/dbget-bin/www_bget?hsa:79685+hsa:8819">
        <graphics name="SAP30L, NS4ATP2..." fgcolor="#000000" bgcolor="#BFFFBF"
             type="rectangle" x="1027" y="686" width="46" height="17"/>
    </entry>
    <entry id="164" name="hsa:9541" type="gene"
        link="http://www.kegg.jp/dbget-bin/www_bget?hsa:9541">
        <graphics name="CIR1, CIR" fgcolor="#000000" bgcolor="#BFFFBF"
             type="rectangle" x="1027" y="703" width="46" height="17"/>
    </entry>
    <entry id="175" name="ko:K19456" type="ortholog"
        link="http://www.kegg.jp/dbget-bin/www_bget?K19456">
        <graphics name="K19456" fgcolor="#000000" bgcolor="#FFFFFF"
             type="rectangle" x="893" y="708" width="46" height="17"/>
    </entry>
    <entry id="176" name="hsa:3280" type="gene"
        link="http://www.kegg.jp/dbget-bin/www_bget?hsa:3280">
        <graphics name="HES1, HES-1, HHL, HRY, bHLHb39" fgcolor="#000000" bgcolor="#BFFFBF"
             type="rectangle" x="1350" y="751" width="46" height="17"/>
    </entry>
    <entry id="177" name="hsa:864" type="gene"
        link="http://www.kegg.jp/dbget-bin/www_bget?hsa:864">
        <graphics name="RUNX3, AML2, CBFA3, PEBP2aC" fgcolor="#000000" bgcolor="#BFFFBF"
             type="rectangle" x="1350" y="772" width="46" height="17"/>
    </entry>
    <entry id="178" name="ko:K19461" type="ortholog"
        link="http://www.kegg.jp/dbget-bin/www_bget?K19461">
        <graphics name="K19461" fgcolor="#000000" bgcolor="#FFFFFF"
             type="rectangle" x="645" y="782" width="46" height="17"/>
    </entry>
    <entry id="179" name="ko:K19462" type="ortholog"
        link="http://www.kegg.jp/dbget-bin/www_bget?K19462">
        <graphics name="K19462" fgcolor="#000000" bgcolor="#FFFFFF"
             type="rectangle" x="904" y="927" width="46" height="17"/>
    </entry>
    <entry id="181" name="ko:K19458" type="ortholog"
        link="http://www.kegg.jp/dbget-bin/www_bget?K19458">
        <graphics name="K19458" fgcolor="#000000" bgcolor="#FFFFFF"
             type="rectangle" x="904" y="973" width="46" height="17"/>
    </entry>
    <entry id="182" name="hsa:4193" type="gene"
        link="http://www.kegg.jp/dbget-bin/www_bget?hsa:4193">
        <graphics name="MDM2, ACTFS, HDMX, LSKB, hdm2" fgcolor="#000000" bgcolor="#BFFFBF"
             type="rectangle" x="977" y="973" width="46" height="17"/>
    </entry>
    <entry id="186" name="hsa:1026" type="gene"
        link="http://www.kegg.jp/dbget-bin/www_bget?hsa:1026">
        <graphics name="CDKN1A, CAP20, CDKN1, CIP1, MDA-6, P21, SDI1, WAF1, p21CIP1" fgcolor="#000000" bgcolor="#BFFFBF"
             type="rectangle" x="1173" y="909" width="46" height="17"/>
    </entry>
    <entry id="187" name="hsa:10912 hsa:1647 hsa:4616" type="gene"
        link="http://www.kegg.jp/dbget-bin/www_bget?hsa:10912+hsa:1647+hsa:4616">
        <graphics name="GADD45G, CR6, DDIT2, GADD45gamma, GRP17..." fgcolor="#000000" bgcolor="#BFFFBF"
             type="rectangle" x="1225" y="909" width="46" height="17"/>
    </entry>
    <entry id="188" name="hsa:581" type="gene"
        link="http://www.kegg.jp/dbget-bin/www_bget?hsa:581">
        <graphics name="BAX, BCL2L4" fgcolor="#000000" bgcolor="#BFFFBF"
             type="rectangle" x="1173" y="931" width="46" height="17"/>
    </entry>
    <entry id="189" name="hsa:578" type="gene"
        link="http://www.kegg.jp/dbget-bin/www_bget?hsa:578">
        <graphics name="BAK1, BAK, BAK-LIKE, BCL2L7, CDN1" fgcolor="#000000" bgcolor="#BFFFBF"
             type="rectangle" x="1225" y="931" width="46" height="17"/>
    </entry>
    <entry id="190" name="hsa:1643" type="gene"
        link="http://www.kegg.jp/dbget-bin/www_bget?hsa:1643">
        <graphics name="DDB2, DDBB, UV-DDB2, XPE" fgcolor="#000000" bgcolor="#BFFFBF"
             type="rectangle" x="1173" y="953" width="46" height="17"/>
    </entry>
    <entry id="191" name="hsa:51426" type="gene"
        link="http://www.kegg.jp/dbget-bin/www_bget?hsa:51426">
        <graphics name="POLK, DINB1, DINP, POLQ" fgcolor="#000000" bgcolor="#BFFFBF"
             type="rectangle" x="1225" y="953" width="46" height="17"/>
    </entry>
    <entry id="193" name="path:hsa04110" type="map"
        link="http://www.kegg.jp/dbget-bin/www_bget?hsa04110">
        <graphics name="Cell cycle" fgcolor="#000000" bgcolor="#FFFFFF"
             type="roundrectangle" x="1261" y="1304" width="110" height="25"/>
    </entry>
    <entry id="194" name="hsa:1026" type="gene"
        link="http://www.kegg.jp/dbget-bin/www_bget?hsa:1026">
        <graphics name="CDKN1A, CAP20, CDKN1, CIP1, MDA-6, P21, SDI1, WAF1, p21CIP1" fgcolor="#000000" bgcolor="#BFFFBF"
             type="rectangle" x="979" y="1298" width="46" height="17"/>
    </entry>
    <entry id="195" name="hsa:1017" type="gene"
        link="http://www.kegg.jp/dbget-bin/www_bget?hsa:1017">
        <graphics name="CDK2, CDKN2, p33(CDK2)" fgcolor="#000000" bgcolor="#BFFFBF"
             type="rectangle" x="1061" y="1320" width="46" height="17"/>
    </entry>
    <entry id="196" name="hsa:890 hsa:8900 hsa:898 hsa:9134" type="gene"
        link="http://www.kegg.jp/dbget-bin/www_bget?hsa:890+hsa:8900+hsa:898+hsa:9134">
        <graphics name="CCNA2, CCN1, CCNA..." fgcolor="#000000" bgcolor="#BFFFBF"
             type="rectangle" x="1061" y="1303" width="46" height="17"/>
    </entry>
    <entry id="197" name="hsa:1869 hsa:1870 hsa:1871" type="gene"
        link="http://www.kegg.jp/dbget-bin/www_bget?hsa:1869+hsa:1870+hsa:1871">
        <graphics name="E2F1, E2F-1, RBAP1, RBBP3, RBP3..." fgcolor="#000000" bgcolor="#BFFFBF"
             type="rectangle" x="1148" y="1330" width="46" height="17"/>
    </entry>
    <entry id="205" name="hsa:1019 hsa:1021" type="gene"
        link="http://www.kegg.jp/dbget-bin/www_bget?hsa:1019+hsa:1021">
        <graphics name="CDK4, CMM3, PSK-J3..." fgcolor="#000000" bgcolor="#BFFFBF"
             type="rectangle" x="1061" y="1260" width="46" height="17"/>
    </entry>
    <entry id="206" name="hsa:595 hsa:894 hsa:896" type="gene"
        link="http://www.kegg.jp/dbget-bin/www_bget?hsa:595+hsa:894+hsa:896">
        <graphics name="CCND1, BCL1, D11S287E, PRAD1, U21B31..." fgcolor="#000000" bgcolor="#BFFFBF"
             type="rectangle" x="1061" y="1243" width="46" height="17"/>
    </entry>
    <entry id="211" name="ko:K19458" type="ortholog"
        link="http://www.kegg.jp/dbget-bin/www_bget?K19458">
        <graphics name="K19458" fgcolor="#000000" bgcolor="#FFFFFF"
             type="rectangle" x="981" y="1359" width="46" height="17"/>
    </entry>
    <entry id="212" name="hsa:6502" type="gene"
        link="http://www.kegg.jp/dbget-bin/www_bget?hsa:6502">
        <graphics name="SKP2, FBL1, FBXL1, FLB1, p45" fgcolor="#000000" bgcolor="#BFFFBF"
             type="rectangle" x="911" y="1299" width="46" height="17"/>
    </entry>
    <entry id="222" name="hsa:7186" type="gene"
        link="http://www.kegg.jp/dbget-bin/www_bget?hsa:7186">
        <graphics name="TRAF2, MGC:45012, RNF117, TRAP, TRAP3" fgcolor="#000000" bgcolor="#BFFFBF"
             type="rectangle" x="490" y="1152" width="46" height="17"/>
    </entry>
    <entry id="225" name="hsa:6772" type="gene"
        link="http://www.kegg.jp/dbget-bin/www_bget?hsa:6772">
        <graphics name="STAT1, CANDF7, IMD31A, IMD31B, IMD31C, ISGF-3, STAT91" fgcolor="#000000" bgcolor="#BFFFBF"
             type="rectangle" x="582" y="1208" width="46" height="17"/>
    </entry>
    <entry id="228" name="path:hsa04064" type="map"
        link="http://www.kegg.jp/dbget-bin/www_bget?hsa04064">
        <graphics name="NF-kappa B signaling pathway" fgcolor="#000000" bgcolor="#FFFFFF"
             type="roundrectangle" x="698" y="1091" width="126" height="34"/>
    </entry>
    <entry id="229" name="hsa:6774" type="gene"
        link="http://www.kegg.jp/dbget-bin/www_bget?hsa:6774">
        <graphics name="STAT3, ADMIO, ADMIO1, APRF, HIES" fgcolor="#000000" bgcolor="#BFFFBF"
             type="rectangle" x="582" y="1225" width="46" height="17"/>
    </entry>
    <entry id="231" name="hsa:4067" type="gene"
        link="http://www.kegg.jp/dbget-bin/www_bget?hsa:4067">
        <graphics name="LYN, JTK8, p53Lyn, p56Lyn" fgcolor="#000000" bgcolor="#BFFFBF"
             type="rectangle" x="379" y="1402" width="46" height="17"/>
    </entry>
    <entry id="232" name="hsa:6850" type="gene"
        link="http://www.kegg.jp/dbget-bin/www_bget?hsa:6850">
        <graphics name="SYK, p72-Syk" fgcolor="#000000" bgcolor="#BFFFBF"
             type="rectangle" x="379" y="1448" width="46" height="17"/>
    </entry>
    <entry id="233" name="hsa:5290 hsa:5291 hsa:5293 hsa:5295 hsa:5296 hsa:8503" type="gene"
        link="http://www.kegg.jp/dbget-bin/www_bget?hsa:5290+hsa:5291+hsa:5293+hsa:5295+hsa:5296+hsa:8503">
        <graphics name="PIK3CA, CLAPO, CLOVE, CWS5, MCAP, MCM, MCMTC, PI3K, PI3K-alpha, p110-alpha..." fgcolor="#000000" bgcolor="#BFFFBF"
             type="rectangle" x="490" y="1325" width="46" height="17"/>
    </entry>
    <entry id="234" name="hsa:10000 hsa:207 hsa:208" type="gene"
        link="http://www.kegg.jp/dbget-bin/www_bget?hsa:10000+hsa:207+hsa:208">
        <graphics name="AKT3, MPPH, MPPH2, PKB-GAMMA, PKBG, PRKBG, RAC-PK-gamma, RAC-gamma, STK-2..." fgcolor="#000000" bgcolor="#BFFFBF"
             type="rectangle" x="679" y="1305" width="46" height="17"/>
    </entry>
    <entry id="235" name="cpd:C05981" type="compound"
        link="http://www.kegg.jp/dbget-bin/www_bget?C05981">
        <graphics name="C05981" fgcolor="#000000" bgcolor="#FFFFFF"
             type="circle" x="577" y="1304" width="8" height="8"/>
    </entry>
    <entry id="242" name="hsa:5879" type="gene"
        link="http://www.kegg.jp/dbget-bin/www_bget?hsa:5879">
        <graphics name="RAC1, MIG5, MRD48, Rac-1, TC-25, p21-Rac1" fgcolor="#000000" bgcolor="#BFFFBF"
             type="rectangle" x="582" y="1344" width="46" height="17"/>
    </entry>
    <entry id="252" name="hsa:695" type="gene"
        link="http://www.kegg.jp/dbget-bin/www_bget?hsa:695">
        <graphics name="BTK, AGMX1, AT, ATK, BPK, IGHD3, IMD1, PSCTK1, XLA" fgcolor="#000000" bgcolor="#BFFFBF"
             type="rectangle" x="490" y="1416" width="46" height="17"/>
    </entry>
    <entry id="253" name="hsa:29760" type="gene"
        link="http://www.kegg.jp/dbget-bin/www_bget?hsa:29760">
        <graphics name="BLNK, AGM4, BASH, BLNK-S, LY57, SLP-65, SLP65, bca" fgcolor="#000000" bgcolor="#BFFFBF"
             type="rectangle" x="490" y="1433" width="46" height="17"/>
    </entry>
    <entry id="259" name="hsa:57506" type="gene"
        link="http://www.kegg.jp/dbget-bin/www_bget?hsa:57506">
        <graphics name="MAVS, CARDIF, IPS-1, IPS1, VISA" fgcolor="#000000" bgcolor="#BFFFBF"
             type="rectangle" x="500" y="341" width="46" height="17"/>
    </entry>
    <entry id="260" name="hsa:9641" type="gene"
        link="http://www.kegg.jp/dbget-bin/www_bget?hsa:9641">
        <graphics name="IKBKE, IKK-E, IKK-i, IKKE, IKKI" fgcolor="#000000" bgcolor="#BFFFBF"
             type="rectangle" x="667" y="350" width="46" height="17"/>
    </entry>
    <entry id="263" name="hsa:3665" type="gene"
        link="http://www.kegg.jp/dbget-bin/www_bget?hsa:3665">
        <graphics name="IRF7, IMD39, IRF-7, IRF-7H, IRF7A, IRF7B, IRF7C, IRF7H" fgcolor="#000000" bgcolor="#BFFFBF"
             type="rectangle" x="751" y="325" width="46" height="17"/>
    </entry>
    <entry id="265" name="ko:K19455" type="ortholog"
        link="http://www.kegg.jp/dbget-bin/www_bget?K19455">
        <graphics name="K19455" fgcolor="#000000" bgcolor="#FFFFFF"
             type="rectangle" x="728" y="399" width="46" height="17"/>
    </entry>
    <entry id="268" name="hsa:3456" type="gene"
        link="http://www.kegg.jp/dbget-bin/www_bget?hsa:3456">
        <graphics name="IFNB1, IFB, IFF, IFN-beta, IFNB" fgcolor="#000000" bgcolor="#BFFFBF"
             type="rectangle" x="1027" y="342" width="46" height="17"/>
    </entry>
    <entry id="273" name="hsa:3439 hsa:3440 hsa:3441 hsa:3442 hsa:3443 hsa:3444 hsa:3445 hsa:3446 hsa:3447 hsa:3448 hsa:3449 hsa:3451 hsa:3452 hsa:3456" type="gene"
        link="http://www.kegg.jp/dbget-bin/www_bget?hsa:3439+hsa:3440+hsa:3441+hsa:3442+hsa:3443+hsa:3444+hsa:3445+hsa:3446+hsa:3447+hsa:3448+hsa:3449+hsa:3451+hsa:3452+hsa:3456">
        <graphics name="IFNA1, IFL, IFN, IFN-ALPHA, IFN-alphaD, IFNA13, IFNA@, leIF_D..." fgcolor="#000000" bgcolor="#BFFFBF"
             type="rectangle" x="174" y="603" width="46" height="17"/>
    </entry>
    <entry id="274" name="hsa:3454 hsa:3455" type="gene"
        link="http://www.kegg.jp/dbget-bin/www_bget?hsa:3454+hsa:3455">
        <graphics name="IFNAR1, AVP, IFN-alpha-REC, IFNAR, IFNBR, IFRC..." fgcolor="#000000" bgcolor="#BFFFBF"
             type="rectangle" x="264" y="603" width="46" height="17"/>
    </entry>
    <entry id="275" name="hsa:3716" type="gene"
        link="http://www.kegg.jp/dbget-bin/www_bget?hsa:3716">
        <graphics name="JAK1, JAK1A, JAK1B, JTK3" fgcolor="#000000" bgcolor="#BFFFBF"
             type="rectangle" x="422" y="593" width="46" height="17"/>
    </entry>
    <entry id="276" name="hsa:7297" type="gene"
        link="http://www.kegg.jp/dbget-bin/www_bget?hsa:7297">
        <graphics name="TYK2, IMD35, JTK1" fgcolor="#000000" bgcolor="#BFFFBF"
             type="rectangle" x="422" y="615" width="46" height="17"/>
    </entry>
    <entry id="277" name="hsa:6772" type="gene"
        link="http://www.kegg.jp/dbget-bin/www_bget?hsa:6772">
        <graphics name="STAT1, CANDF7, IMD31A, IMD31B, IMD31C, ISGF-3, STAT91" fgcolor="#000000" bgcolor="#BFFFBF"
             type="rectangle" x="667" y="597" width="46" height="17"/>
    </entry>
    <entry id="278" name="hsa:6773" type="gene"
        link="http://www.kegg.jp/dbget-bin/www_bget?hsa:6773">
        <graphics name="STAT2, IMD44, ISGF-3, P113, PTORCH3, STAT113" fgcolor="#000000" bgcolor="#BFFFBF"
             type="rectangle" x="667" y="614" width="46" height="17"/>
    </entry>
    <entry id="279" name="ko:K19459" type="ortholog"
        link="http://www.kegg.jp/dbget-bin/www_bget?K19459">
        <graphics name="K19459" fgcolor="#000000" bgcolor="#FFFFFF"
             type="rectangle" x="264" y="668" width="46" height="17"/>
    </entry>
    <entry id="280" name="hsa:10379" type="gene"
        link="http://www.kegg.jp/dbget-bin/www_bget?hsa:10379">
        <graphics name="IRF9, IRF-9, ISGF3, ISGF3G, p48" fgcolor="#000000" bgcolor="#BFFFBF"
             type="rectangle" x="713" y="605" width="46" height="17"/>
    </entry>
    <entry id="281" name="hsa:3439 hsa:3440 hsa:3441 hsa:3442 hsa:3443 hsa:3444 hsa:3445 hsa:3446 hsa:3447 hsa:3448 hsa:3449 hsa:3451 hsa:3452" type="gene"
        link="http://www.kegg.jp/dbget-bin/www_bget?hsa:3439+hsa:3440+hsa:3441+hsa:3442+hsa:3443+hsa:3444+hsa:3445+hsa:3446+hsa:3447+hsa:3448+hsa:3449+hsa:3451+hsa:3452">
        <graphics name="IFNA1, IFL, IFN, IFN-ALPHA, IFN-alphaD, IFNA13, IFNA@, leIF_D..." fgcolor="#000000" bgcolor="#BFFFBF"
             type="rectangle" x="977" y="342" width="46" height="17"/>
    </entry>
    <entry id="284" name="hsa:7124" type="gene"
        link="http://www.kegg.jp/dbget-bin/www_bget?hsa:7124">
        <graphics name="TNF, DIF, TNF-alpha, TNFA, TNFSF2, TNLG1F" fgcolor="#000000" bgcolor="#BFFFBF"
             type="rectangle" x="977" y="234" width="46" height="17"/>
    </entry>
    <entry id="285" name="hsa:3569" type="gene"
        link="http://www.kegg.jp/dbget-bin/www_bget?hsa:3569">
        <graphics name="IL6, BSF-2, BSF2, CDF, HGF, HSF, IFN-beta-2, IFNB2, IL-6" fgcolor="#000000" bgcolor="#BFFFBF"
             type="rectangle" x="1027" y="234" width="46" height="17"/>
    </entry>
    <entry id="287" name="hsa:7189" type="gene"
        link="http://www.kegg.jp/dbget-bin/www_bget?hsa:7189">
        <graphics name="TRAF6, MGC:3310, RNF85" fgcolor="#000000" bgcolor="#BFFFBF"
             type="rectangle" x="588" y="247" width="46" height="17"/>
    </entry>
    <entry id="288" name="hsa:6885" type="gene"
        link="http://www.kegg.jp/dbget-bin/www_bget?hsa:6885">
        <graphics name="MAP3K7, CSCF, FMD2, MEKK7, TAK1, TGF1a" fgcolor="#000000" bgcolor="#BFFFBF"
             type="rectangle" x="588" y="280" width="46" height="17"/>
    </entry>
    <entry id="291" name="hsa:7187" type="gene"
        link="http://www.kegg.jp/dbget-bin/www_bget?hsa:7187">
        <graphics name="TRAF3, CAP-1, CAP1, CD40bp, CRAF1, IIAE5, LAP1, RNF118" fgcolor="#000000" bgcolor="#BFFFBF"
             type="rectangle" x="588" y="341" width="46" height="17"/>
    </entry>
    <entry id="292" name="hsa:7097" type="gene"
        link="http://www.kegg.jp/dbget-bin/www_bget?hsa:7097">
        <graphics name="TLR2, CD282, TIL4" fgcolor="#000000" bgcolor="#BFFFBF"
             type="rectangle" x="264" y="238" width="46" height="17"/>
    </entry>
    <entry id="298" name="hsa:5610" type="gene"
        link="http://www.kegg.jp/dbget-bin/www_bget?hsa:5610">
        <graphics name="EIF2AK2, EIF2AK1, LEUDEN, PKR, PPP1R83, PRKR" fgcolor="#000000" bgcolor="#BFFFBF"
             type="rectangle" x="977" y="595" width="46" height="17"/>
    </entry>
    <entry id="299" name="hsa:4938 hsa:4939 hsa:4940" type="gene"
        link="http://www.kegg.jp/dbget-bin/www_bget?hsa:4938+hsa:4939+hsa:4940">
        <graphics name="OAS1, E18/E16, IFI-4, OIAS, OIASI..." fgcolor="#000000" bgcolor="#BFFFBF"
             type="rectangle" x="1027" y="595" width="46" height="17"/>
    </entry>
    <entry id="300" name="hsa:3665" type="gene"
        link="http://www.kegg.jp/dbget-bin/www_bget?hsa:3665">
        <graphics name="IRF7, IMD39, IRF-7, IRF-7H, IRF7A, IRF7B, IRF7C, IRF7H" fgcolor="#000000" bgcolor="#BFFFBF"
             type="rectangle" x="977" y="618" width="46" height="17"/>
    </entry>
    <entry id="301" name="hsa:3627" type="gene"
        link="http://www.kegg.jp/dbget-bin/www_bget?hsa:3627">
        <graphics name="CXCL10, C7, IFI10, INP10, IP-10, SCYB10, crg-2, gIP-10, mob-1" fgcolor="#000000" bgcolor="#BFFFBF"
             type="rectangle" x="1027" y="618" width="46" height="17"/>
    </entry>
    <entry id="302" name="hsa:9636" type="gene"
        link="http://www.kegg.jp/dbget-bin/www_bget?hsa:9636">
        <graphics name="ISG15, G1P2, IFI15, IMD38, IP17, UCRP, hUCRP" fgcolor="#000000" bgcolor="#BFFFBF"
             type="rectangle" x="1078" y="618" width="46" height="17"/>
    </entry>
    <entry id="303" name="hsa:4615" type="gene"
        link="http://www.kegg.jp/dbget-bin/www_bget?hsa:4615">
        <graphics name="MYD88, IMD68, MYD88D" fgcolor="#000000" bgcolor="#BFFFBF"
             type="rectangle" x="422" y="238" width="46" height="17"/>
    </entry>
    <entry id="304" name="hsa:3654 hsa:51135" type="gene"
        link="http://www.kegg.jp/dbget-bin/www_bget?hsa:3654+hsa:51135">
        <graphics name="IRAK1, IRAK, pelle..." fgcolor="#000000" bgcolor="#BFFFBF"
             type="rectangle" x="500" y="238" width="46" height="17"/>
    </entry>
    <entry id="309" name="hsa:1147 hsa:3551 hsa:8517" type="gene"
        link="http://www.kegg.jp/dbget-bin/www_bget?hsa:1147+hsa:3551+hsa:8517">
        <graphics name="CHUK, IKBKA, IKK-alpha, IKK1, IKKA, NFKBIKA, TCF16..." fgcolor="#000000" bgcolor="#BFFFBF"
             type="rectangle" x="667" y="265" width="46" height="17"/>
    </entry>
    <entry id="311" name="path:hsa04620" type="map"
        link="http://www.kegg.jp/dbget-bin/www_bget?hsa04620">
        <graphics name="Toll-like receptor signaling pathway" fgcolor="#000000" bgcolor="#FFFFFF"
             type="roundrectangle" x="459" y="205" width="119" height="34"/>
    </entry>
    <entry id="312" name="ko:K19460 ko:K23074" type="ortholog"
        link="http://www.kegg.jp/dbget-bin/www_bget?K19460+K23074">
        <graphics name="K19460..." fgcolor="#000000" bgcolor="#FFFFFF"
             type="rectangle" x="264" y="643" width="46" height="17"/>
    </entry>
    <entry id="317" name="ko:K22972" type="ortholog"
        link="http://www.kegg.jp/dbget-bin/www_bget?K22972">
        <graphics name="K22972" fgcolor="#000000" bgcolor="#FFFFFF"
             type="rectangle" x="607" y="184" width="46" height="17"/>
    </entry>
    <entry id="327" name="hsa:8772" type="gene"
        link="http://www.kegg.jp/dbget-bin/www_bget?hsa:8772">
        <graphics name="FADD, GIG3, MORT1" fgcolor="#000000" bgcolor="#BFFFBF"
             type="rectangle" x="433" y="430" width="46" height="17"/>
    </entry>
    <entry id="328" name="hsa:836" type="gene"
        link="http://www.kegg.jp/dbget-bin/www_bget?hsa:836">
        <graphics name="CASP3, CPP32, CPP32B, SCA-1" fgcolor="#000000" bgcolor="#BFFFBF"
             type="rectangle" x="776" y="431" width="46" height="17"/>
    </entry>
    <entry id="329" name="hsa:841" type="gene"
        link="http://www.kegg.jp/dbget-bin/www_bget?hsa:841">
        <graphics name="CASP8, ALPS2B, CAP4, Casp-8, FLICE, MACH, MCH5" fgcolor="#000000" bgcolor="#BFFFBF"
             type="rectangle" x="512" y="431" width="46" height="17"/>
    </entry>
    <entry id="330" name="hsa:10018" type="gene"
        link="http://www.kegg.jp/dbget-bin/www_bget?hsa:10018">
        <graphics name="BCL2L11, BAM, BIM, BOD" fgcolor="#000000" bgcolor="#BFFFBF"
             type="rectangle" x="408" y="524" width="46" height="17"/>
    </entry>
    <entry id="331" name="hsa:355" type="gene"
        link="http://www.kegg.jp/dbget-bin/www_bget?hsa:355">
        <graphics name="FAS, ALPS1A, APO-1, APT1, CD95, FAS1, FASTM, TNFRSF6" fgcolor="#000000" bgcolor="#BFFFBF"
             type="rectangle" x="264" y="429" width="46" height="17"/>
    </entry>
    <entry id="332" name="ko:K19455" type="ortholog"
        link="http://www.kegg.jp/dbget-bin/www_bget?K19455">
        <graphics name="K19455" fgcolor="#000000" bgcolor="#FFFFFF"
             type="rectangle" x="598" y="573" width="46" height="17"/>
    </entry>
    <entry id="339" name="path:hsa04210" type="map"
        link="http://www.kegg.jp/dbget-bin/www_bget?hsa04210">
        <graphics name="Apoptosis" fgcolor="#000000" bgcolor="#FFFFFF"
             type="roundrectangle" x="635" y="467" width="109" height="25"/>
    </entry>
    <entry id="340" name="hsa:596" type="gene"
        link="http://www.kegg.jp/dbget-bin/www_bget?hsa:596">
        <graphics name="BCL2, Bcl-2, PPP1R50" fgcolor="#000000" bgcolor="#BFFFBF"
             type="rectangle" x="475" y="524" width="46" height="17"/>
    </entry>
    <entry id="341" name="hsa:578 hsa:581" type="gene"
        link="http://www.kegg.jp/dbget-bin/www_bget?hsa:578+hsa:581">
        <graphics name="BAK1, BAK, BAK-LIKE, BCL2L7, CDN1..." fgcolor="#000000" bgcolor="#BFFFBF"
             type="rectangle" x="544" y="524" width="46" height="17"/>
    </entry>
    <entry id="342" name="hsa:54205" type="gene"
        link="http://www.kegg.jp/dbget-bin/www_bget?hsa:54205">
        <graphics name="CYCS, CYC, HCS, THC4" fgcolor="#000000" bgcolor="#BFFFBF"
             type="rectangle" x="672" y="524" width="46" height="17"/>
    </entry>
    <entry id="343" name="hsa:317" type="gene"
        link="http://www.kegg.jp/dbget-bin/www_bget?hsa:317">
        <graphics name="APAF1, APAF-1, CED4" fgcolor="#000000" bgcolor="#BFFFBF"
             type="rectangle" x="744" y="524" width="46" height="17"/>
    </entry>
    <entry id="344" name="hsa:842" type="gene"
        link="http://www.kegg.jp/dbget-bin/www_bget?hsa:842">
        <graphics name="CASP9, APAF-3, APAF3, ICE-LAP6, MCH6, PPP1R56" fgcolor="#000000" bgcolor="#BFFFBF"
             type="rectangle" x="759" y="478" width="46" height="17"/>
    </entry>
    <entry id="351" name="ko:K19458" type="ortholog"
        link="http://www.kegg.jp/dbget-bin/www_bget?K19458">
        <graphics name="K19458" fgcolor="#000000" bgcolor="#FFFFFF"
             type="rectangle" x="330" y="515" width="46" height="17"/>
    </entry>
    <entry id="352" name="hsa:637" type="gene"
        link="http://www.kegg.jp/dbget-bin/www_bget?hsa:637">
        <graphics name="BID, FP497" fgcolor="#000000" bgcolor="#BFFFBF"
             type="rectangle" x="527" y="480" width="46" height="17"/>
    </entry>
    <entry id="355" name="ko:K19463" type="ortholog"
        link="http://www.kegg.jp/dbget-bin/www_bget?K19463">
        <graphics name="K19463" fgcolor="#000000" bgcolor="#FFFFFF"
             type="rectangle" x="444" y="458" width="46" height="17"/>
    </entry>
    <entry id="361" name="hsa:915 hsa:916 hsa:917 hsa:919" type="gene"
        link="http://www.kegg.jp/dbget-bin/www_bget?hsa:915+hsa:916+hsa:917+hsa:919">
        <graphics name="CD3D, CD3-DELTA, IMD19, T3D..." fgcolor="#000000" bgcolor="#BFFFBF"
             type="rectangle" x="181" y="812" width="46" height="17"/>
    </entry>
    <entry id="362" name="ko:K22975" type="ortholog"
        link="http://www.kegg.jp/dbget-bin/www_bget?K22975">
        <graphics name="K22975" fgcolor="#000000" bgcolor="#FFFFFF"
             type="rectangle" x="264" y="769" width="46" height="17"/>
    </entry>
    <entry id="365" name="hsa:10454 hsa:23118" type="gene"
        link="http://www.kegg.jp/dbget-bin/www_bget?hsa:10454+hsa:23118">
        <graphics name="TAB1, 3'-Tab1, MAP3K7IP1..." fgcolor="#000000" bgcolor="#BFFFBF"
             type="rectangle" x="588" y="264" width="46" height="17"/>
    </entry>
    <entry id="369" name="ko:K22973" type="ortholog"
        link="http://www.kegg.jp/dbget-bin/www_bget?K22973">
        <graphics name="K22973" fgcolor="#000000" bgcolor="#FFFFFF"
             type="rectangle" x="382" y="482" width="46" height="17"/>
    </entry>
    <entry id="373" name="hsa:930" type="gene"
        link="http://www.kegg.jp/dbget-bin/www_bget?hsa:930">
        <graphics name="CD19, B4, CVID3" fgcolor="#000000" bgcolor="#BFFFBF"
             type="rectangle" x="264" y="142" width="46" height="17"/>
    </entry>
    <entry id="377" name="path:hsa04630" type="map"
        link="http://www.kegg.jp/dbget-bin/www_bget?hsa04630">
        <graphics name="JAK-STAT signaling pathway" fgcolor="#000000" bgcolor="#FFFFFF"
             type="roundrectangle" x="697" y="1222" width="126" height="34"/>
    </entry>
    <entry id="378" name="hsa:1147 hsa:3551 hsa:8517" type="gene"
        link="http://www.kegg.jp/dbget-bin/www_bget?hsa:1147+hsa:3551+hsa:8517">
        <graphics name="CHUK, IKBKA, IKK-alpha, IKK1, IKKA, NFKBIKA, TCF16..." fgcolor="#000000" bgcolor="#BFFFBF"
             type="rectangle" x="582" y="1061" width="46" height="17"/>
    </entry>
    <entry id="379" name="undefined" type="group">
        <graphics fgcolor="#000000" bgcolor="#FFFFFF"
             type="rectangle" x="543" y="735" width="46" height="34"/>
        <component id="144"/>
        <component id="145"/>
    </entry>
    <entry id="380" name="undefined" type="group">
        <graphics fgcolor="#000000" bgcolor="#FFFFFF"
             type="rectangle" x="509" y="774" width="46" height="34"/>
        <component id="149"/>
        <component id="150"/>
    </entry>
    <entry id="381" name="undefined" type="group">
        <graphics fgcolor="#000000" bgcolor="#FFFFFF"
             type="rectangle" x="588" y="263" width="46" height="50"/>
        <component id="287"/>
        <component id="288"/>
        <component id="365"/>
    </entry>
    <entry id="382" name="undefined" type="group">
        <graphics fgcolor="#000000" bgcolor="#FFFFFF"
             type="rectangle" x="667" y="341" width="46" height="34"/>
        <component id="108"/>
        <component id="260"/>
    </entry>
    <entry id="383" name="undefined" type="group">
        <graphics fgcolor="#000000" bgcolor="#FFFFFF"
             type="rectangle" x="690" y="605" width="92" height="34"/>
        <component id="277"/>
        <component id="278"/>
        <component id="280"/>
    </entry>
    <entry id="384" name="undefined" type="group">
        <graphics fgcolor="#000000" bgcolor="#FFFFFF"
             type="rectangle" x="490" y="1424" width="46" height="34"/>
        <component id="252"/>
        <component id="253"/>
    </entry>
    <entry id="385" name="undefined" type="group">
        <graphics fgcolor="#000000" bgcolor="#FFFFFF"
             type="rectangle" x="1004" y="686" width="92" height="51"/>
        <component id="161"/>
        <component id="162"/>
        <component id="164"/>
        <component id="22"/>
        <component id="30"/>
    </entry>
    <entry id="386" name="undefined" type="group">
        <graphics fgcolor="#000000" bgcolor="#FFFFFF"
             type="rectangle" x="490" y="1160" width="46" height="34"/>
        <component id="222"/>
        <component id="44"/>
    </entry>
    <entry id="387" name="undefined" type="group">
        <graphics fgcolor="#000000" bgcolor="#FFFFFF"
             type="rectangle" x="1061" y="1251" width="46" height="34"/>
        <component id="205"/>
        <component id="206"/>
    </entry>
    <entry id="388" name="undefined" type="group">
        <graphics fgcolor="#000000" bgcolor="#FFFFFF"
             type="rectangle" x="1061" y="1311" width="46" height="34"/>
        <component id="195"/>
        <component id="196"/>
    </entry>
    <entry id="389" name="undefined" type="group">
        <graphics fgcolor="#000000" bgcolor="#FFFFFF"
             type="rectangle" x="490" y="1058" width="46" height="51"/>
        <component id="50"/>
        <component id="51"/>
        <component id="71"/>
    </entry>
    <entry id="390" name="undefined" type="group">
        <graphics fgcolor="#000000" bgcolor="#FFFFFF"
             type="rectangle" x="582" y="1216" width="46" height="34"/>
        <component id="225"/>
        <component id="229"/>
    </entry>
    <relation entry1="379" entry2="380" type="PPrel">
        <subtype name="binding/association" value="---"/>
    </relation>
    <relation entry1="380" entry2="140" type="PPrel">
        <subtype name="binding/association" value="---"/>
    </relation>
    <relation entry1="140" entry2="153" type="PPrel">
        <subtype name="binding/association" value="---"/>
    </relation>
    <relation entry1="292" entry2="303" type="PPrel">
        <subtype name="activation" value="--&gt;"/>
    </relation>
    <relation entry1="303" entry2="304" type="PPrel">
        <subtype name="activation" value="--&gt;"/>
    </relation>
    <relation entry1="304" entry2="365" type="PPrel">
        <subtype name="activation" value="--&gt;"/>
    </relation>
    <relation entry1="107" entry2="259" type="PPrel">
        <subtype name="activation" value="--&gt;"/>
    </relation>
    <relation entry1="259" entry2="381" type="PPrel">
        <subtype name="activation" value="--&gt;"/>
    </relation>
    <relation entry1="259" entry2="291" type="PPrel">
        <subtype name="activation" value="--&gt;"/>
    </relation>
    <relation entry1="291" entry2="382" type="PPrel">
        <subtype name="activation" value="--&gt;"/>
    </relation>
    <relation entry1="331" entry2="327" type="PPrel">
        <subtype name="activation" value="--&gt;"/>
    </relation>
    <relation entry1="112" entry2="327" type="PPrel">
        <subtype name="activation" value="--&gt;"/>
    </relation>
    <relation entry1="327" entry2="329" type="PPrel">
        <subtype name="activation" value="--&gt;"/>
    </relation>
    <relation entry1="329" entry2="328" type="PPrel">
        <subtype name="activation" value="--&gt;"/>
    </relation>
    <relation entry1="329" entry2="352" type="PPrel">
        <subtype name="activation" value="--&gt;"/>
    </relation>
    <relation entry1="352" entry2="341" type="PPrel">
        <subtype name="activation" value="--&gt;"/>
    </relation>
    <relation entry1="342" entry2="343" type="PPrel">
        <subtype name="activation" value="--&gt;"/>
    </relation>
    <relation entry1="343" entry2="344" type="PPrel">
        <subtype name="activation" value="--&gt;"/>
    </relation>
    <relation entry1="344" entry2="328" type="PPrel">
        <subtype name="activation" value="--&gt;"/>
    </relation>
    <relation entry1="273" entry2="274" type="PPrel">
        <subtype name="activation" value="--&gt;"/>
    </relation>
    <relation entry1="274" entry2="275" type="PPrel">
        <subtype name="activation" value="--&gt;"/>
    </relation>
    <relation entry1="274" entry2="276" type="PPrel">
        <subtype name="activation" value="--&gt;"/>
    </relation>
    <relation entry1="275" entry2="383" type="PPrel">
        <subtype name="activation" value="--&gt;"/>
    </relation>
    <relation entry1="276" entry2="383" type="PPrel">
        <subtype name="activation" value="--&gt;"/>
    </relation>
    <relation entry1="83" entry2="85" type="PCrel">
        <subtype name="activation" value="--&gt;"/>
    </relation>
    <relation entry1="85" entry2="84" type="PCrel">
        <subtype name="activation" value="--&gt;"/>
    </relation>
    <relation entry1="90" entry2="233" type="PPrel">
        <subtype name="activation" value="--&gt;"/>
    </relation>
    <relation entry1="91" entry2="233" type="PPrel">
        <subtype name="activation" value="--&gt;"/>
    </relation>
    <relation entry1="233" entry2="235" type="PCrel">
        <subtype name="activation" value="--&gt;"/>
    </relation>
    <relation entry1="235" entry2="234" type="PCrel">
        <subtype name="activation" value="--&gt;"/>
    </relation>
    <relation entry1="233" entry2="242" type="PPrel">
        <subtype name="activation" value="--&gt;"/>
    </relation>
    <relation entry1="92" entry2="231" type="PPrel">
        <subtype name="activation" value="--&gt;"/>
    </relation>
    <relation entry1="92" entry2="232" type="PPrel">
        <subtype name="activation" value="--&gt;"/>
    </relation>
    <relation entry1="231" entry2="384" type="PPrel">
        <subtype name="activation" value="--&gt;"/>
    </relation>
    <relation entry1="232" entry2="384" type="PPrel">
        <subtype name="activation" value="--&gt;"/>
    </relation>
    <relation entry1="384" entry2="101" type="PPrel">
        <subtype name="activation" value="--&gt;"/>
    </relation>
    <relation entry1="101" entry2="99" type="PCrel">
        <subtype name="activation" value="--&gt;"/>
    </relation>
    <relation entry1="385" entry2="20" type="PPrel">
        <subtype name="inhibition" value="--|"/>
    </relation>
    <relation entry1="182" entry2="38" type="PPrel">
        <subtype name="inhibition" value="--|"/>
        <subtype name="ubiquitination" value="+u"/>
    </relation>
    <relation entry1="212" entry2="32" type="PPrel">
        <subtype name="inhibition" value="--|"/>
        <subtype name="ubiquitination" value="+u"/>
    </relation>
    <relation entry1="104" entry2="90" type="PPrel">
        <subtype name="inhibition" value="--|"/>
        <subtype name="ubiquitination" value="+u"/>
    </relation>
    <relation entry1="104" entry2="91" type="PPrel">
        <subtype name="inhibition" value="--|"/>
        <subtype name="ubiquitination" value="+u"/>
    </relation>
    <relation entry1="37" entry2="38" type="PPrel">
        <subtype name="activation" value="--&gt;"/>
    </relation>
    <relation entry1="33" entry2="34" type="PPrel">
        <subtype name="activation" value="--&gt;"/>
        <subtype name="ubiquitination" value="+u"/>
    </relation>
    <relation entry1="381" entry2="309" type="PPrel">
        <subtype name="activation" value="--&gt;"/>
        <subtype name="phosphorylation" value="+p"/>
    </relation>
    <relation entry1="309" entry2="109" type="PPrel">
        <subtype name="activation" value="--&gt;"/>
        <subtype name="phosphorylation" value="+p"/>
    </relation>
    <relation entry1="382" entry2="263" type="PPrel">
        <subtype name="activation" value="--&gt;"/>
        <subtype name="phosphorylation" value="+p"/>
    </relation>
    <relation entry1="382" entry2="111" type="PPrel">
        <subtype name="activation" value="--&gt;"/>
        <subtype name="phosphorylation" value="+p"/>
    </relation>
    <relation entry1="47" entry2="48" type="PPrel">
        <subtype name="activation" value="--&gt;"/>
        <subtype name="phosphorylation" value="+p"/>
    </relation>
    <relation entry1="48" entry2="52" type="PPrel">
        <subtype name="activation" value="--&gt;"/>
        <subtype name="phosphorylation" value="+p"/>
    </relation>
    <relation entry1="71" entry2="378" type="PPrel">
        <subtype name="activation" value="--&gt;"/>
        <subtype name="phosphorylation" value="+p"/>
    </relation>
    <relation entry1="378" entry2="46" type="PPrel">
        <subtype name="activation" value="--&gt;"/>
        <subtype name="phosphorylation" value="+p"/>
    </relation>
    <relation entry1="71" entry2="72" type="PPrel">
        <subtype name="activation" value="--&gt;"/>
        <subtype name="phosphorylation" value="+p"/>
    </relation>
    <relation entry1="72" entry2="74" type="PPrel">
        <subtype name="activation" value="--&gt;"/>
        <subtype name="phosphorylation" value="+p"/>
    </relation>
    <relation entry1="73" entry2="75" type="PPrel">
        <subtype name="activation" value="--&gt;"/>
        <subtype name="phosphorylation" value="+p"/>
    </relation>
    <relation entry1="74" entry2="76" type="PPrel">
        <subtype name="activation" value="--&gt;"/>
        <subtype name="phosphorylation" value="+p"/>
    </relation>
    <relation entry1="75" entry2="76" type="PPrel">
        <subtype name="activation" value="--&gt;"/>
        <subtype name="phosphorylation" value="+p"/>
    </relation>
    <relation entry1="386" entry2="73" type="PPrel">
        <subtype name="activation" value="--&gt;"/>
    </relation>
    <relation entry1="387" entry2="34" type="PPrel">
        <subtype name="activation" value="--&gt;"/>
        <subtype name="phosphorylation" value="+p"/>
    </relation>
    <relation entry1="388" entry2="34" type="PPrel">
        <subtype name="activation" value="--&gt;"/>
        <subtype name="phosphorylation" value="+p"/>
    </relation>
    <relation entry1="34" entry2="197" type="PPrel">
        <subtype name="dissociation" value="-+-"/>
    </relation>
    <relation entry1="110" entry2="109" type="PPrel">
        <subtype name="dissociation" value="-+-"/>
    </relation>
    <relation entry1="341" entry2="342" type="PPrel">
        <subtype name="activation" value="--&gt;"/>
        <subtype name="indirect effect" value="..&gt;"/>
    </relation>
    <relation entry1="110" entry2="284" type="GErel">
        <subtype name="expression" value="--&gt;"/>
    </relation>
    <relation entry1="110" entry2="285" type="GErel">
        <subtype name="expression" value="--&gt;"/>
    </relation>
    <relation entry1="263" entry2="281" type="GErel">
        <subtype name="expression" value="--&gt;"/>
    </relation>
    <relation entry1="263" entry2="268" type="GErel">
        <subtype name="expression" value="--&gt;"/>
    </relation>
    <relation entry1="111" entry2="281" type="GErel">
        <subtype name="expression" value="--&gt;"/>
    </relation>
    <relation entry1="111" entry2="268" type="GErel">
        <subtype name="expression" value="--&gt;"/>
    </relation>
    <relation entry1="383" entry2="298" type="GErel">
        <subtype name="expression" value="--&gt;"/>
    </relation>
    <relation entry1="383" entry2="299" type="GErel">
        <subtype name="expression" value="--&gt;"/>
    </relation>
    <relation entry1="383" entry2="300" type="GErel">
        <subtype name="expression" value="--&gt;"/>
    </relation>
    <relation entry1="383" entry2="301" type="GErel">
        <subtype name="expression" value="--&gt;"/>
    </relation>
    <relation entry1="383" entry2="302" type="GErel">
        <subtype name="expression" value="--&gt;"/>
    </relation>
    <relation entry1="20" entry2="29" type="GErel">
        <subtype name="expression" value="--&gt;"/>
    </relation>
    <relation entry1="20" entry2="176" type="GErel">
        <subtype name="expression" value="--&gt;"/>
    </relation>
    <relation entry1="20" entry2="26" type="GErel">
        <subtype name="expression" value="--&gt;"/>
    </relation>
    <relation entry1="20" entry2="177" type="GErel">
        <subtype name="expression" value="--&gt;"/>
    </relation>
    <relation entry1="20" entry2="27" type="GErel">
        <subtype name="expression" value="--&gt;"/>
    </relation>
    <relation entry1="38" entry2="186" type="GErel">
        <subtype name="expression" value="--&gt;"/>
    </relation>
    <relation entry1="38" entry2="187" type="GErel">
        <subtype name="expression" value="--&gt;"/>
    </relation>
    <relation entry1="38" entry2="188" type="GErel">
        <subtype name="expression" value="--&gt;"/>
    </relation>
    <relation entry1="38" entry2="189" type="GErel">
        <subtype name="expression" value="--&gt;"/>
    </relation>
    <relation entry1="38" entry2="190" type="GErel">
        <subtype name="expression" value="--&gt;"/>
    </relation>
    <relation entry1="38" entry2="191" type="GErel">
        <subtype name="expression" value="--&gt;"/>
    </relation>
    <relation entry1="52" entry2="62" type="GErel">
        <subtype name="expression" value="--&gt;"/>
    </relation>
    <relation entry1="52" entry2="63" type="GErel">
        <subtype name="expression" value="--&gt;"/>
    </relation>
    <relation entry1="52" entry2="64" type="GErel">
        <subtype name="expression" value="--&gt;"/>
    </relation>
    <relation entry1="52" entry2="65" type="GErel">
        <subtype name="expression" value="--&gt;"/>
    </relation>
    <relation entry1="52" entry2="66" type="GErel">
        <subtype name="expression" value="--&gt;"/>
    </relation>
    <relation entry1="52" entry2="67" type="GErel">
        <subtype name="expression" value="--&gt;"/>
    </relation>
    <relation entry1="52" entry2="68" type="GErel">
        <subtype name="expression" value="--&gt;"/>
    </relation>
    <relation entry1="52" entry2="117" type="GErel">
        <subtype name="expression" value="--&gt;"/>
    </relation>
    <relation entry1="49" entry2="62" type="GErel">
        <subtype name="expression" value="--&gt;"/>
    </relation>
    <relation entry1="49" entry2="63" type="GErel">
        <subtype name="expression" value="--&gt;"/>
    </relation>
    <relation entry1="49" entry2="64" type="GErel">
        <subtype name="expression" value="--&gt;"/>
    </relation>
    <relation entry1="49" entry2="65" type="GErel">
        <subtype name="expression" value="--&gt;"/>
    </relation>
    <relation entry1="49" entry2="66" type="GErel">
        <subtype name="expression" value="--&gt;"/>
    </relation>
    <relation entry1="49" entry2="67" type="GErel">
        <subtype name="expression" value="--&gt;"/>
    </relation>
    <relation entry1="49" entry2="68" type="GErel">
        <subtype name="expression" value="--&gt;"/>
    </relation>
    <relation entry1="49" entry2="117" type="GErel">
        <subtype name="expression" value="--&gt;"/>
    </relation>
    <relation entry1="76" entry2="62" type="GErel">
        <subtype name="expression" value="--&gt;"/>
    </relation>
    <relation entry1="76" entry2="63" type="GErel">
        <subtype name="expression" value="--&gt;"/>
    </relation>
    <relation entry1="76" entry2="64" type="GErel">
        <subtype name="expression" value="--&gt;"/>
    </relation>
    <relation entry1="76" entry2="65" type="GErel">
        <subtype name="expression" value="--&gt;"/>
    </relation>
    <relation entry1="76" entry2="66" type="GErel">
        <subtype name="expression" value="--&gt;"/>
    </relation>
    <relation entry1="76" entry2="67" type="GErel">
        <subtype name="expression" value="--&gt;"/>
    </relation>
    <relation entry1="76" entry2="68" type="GErel">
        <subtype name="expression" value="--&gt;"/>
    </relation>
    <relation entry1="76" entry2="117" type="GErel">
        <subtype name="expression" value="--&gt;"/>
    </relation>
    <relation entry1="76" entry2="70" type="GErel">
        <subtype name="expression" value="--&gt;"/>
    </relation>
    <relation entry1="76" entry2="69" type="GErel">
        <subtype name="expression" value="--&gt;"/>
    </relation>
    <relation entry1="52" entry2="70" type="GErel">
        <subtype name="expression" value="--&gt;"/>
    </relation>
    <relation entry1="52" entry2="69" type="GErel">
        <subtype name="expression" value="--&gt;"/>
    </relation>
    <relation entry1="49" entry2="70" type="GErel">
        <subtype name="expression" value="--&gt;"/>
    </relation>
    <relation entry1="49" entry2="69" type="GErel">
        <subtype name="expression" value="--&gt;"/>
    </relation>
    <relation entry1="45" entry2="83" type="PPrel">
        <subtype name="activation" value="--&gt;"/>
        <subtype name="indirect effect" value="..&gt;"/>
    </relation>
    <relation entry1="45" entry2="47" type="PPrel">
        <subtype name="activation" value="--&gt;"/>
        <subtype name="indirect effect" value="..&gt;"/>
    </relation>
    <relation entry1="43" entry2="47" type="PPrel">
        <subtype name="activation" value="--&gt;"/>
        <subtype name="indirect effect" value="..&gt;"/>
    </relation>
    <relation entry1="43" entry2="389" type="PPrel">
        <subtype name="activation" value="--&gt;"/>
    </relation>
    <relation entry1="43" entry2="386" type="PPrel">
        <subtype name="activation" value="--&gt;"/>
    </relation>
    <relation entry1="81" entry2="390" type="PPrel">
        <subtype name="activation" value="--&gt;"/>
    </relation>
    <relation entry1="32" entry2="387" type="PPrel">
        <subtype name="inhibition" value="--|"/>
    </relation>
    <relation entry1="32" entry2="388" type="PPrel">
        <subtype name="inhibition" value="--|"/>
    </relation>
    <relation entry1="194" entry2="387" type="PPrel">
        <subtype name="inhibition" value="--|"/>
    </relation>
    <relation entry1="194" entry2="388" type="PPrel">
        <subtype name="inhibition" value="--|"/>
    </relation>
    <relation entry1="231" entry2="90" type="PPrel">
        <subtype name="activation" value="--&gt;"/>
        <subtype name="indirect effect" value="..&gt;"/>
    </relation>
    <relation entry1="232" entry2="91" type="PPrel">
        <subtype name="activation" value="--&gt;"/>
        <subtype name="indirect effect" value="..&gt;"/>
    </relation>
</pathway>
