# Supplementary material for: Mechanism of gene network in the treatment of intracerebral hemorrhage by natural plant drugs in Lutong granules
Source: PLoS One. 2022 Nov 28;17(11):e0274639. doi: 10.1371/journal.pone.0274639 (PMC9704616; doi:10.1371/journal.pone.0274639)
Supplement: S1 Data — (ZIP) [file pone.0274639.s001.zip › minimal data/GO+KEGG/R.KEGG/hsa05171.xml]

<?xml version="1.0"?>
<!DOCTYPE pathway SYSTEM "https://www.kegg.jp/kegg/xml/KGML_v0.7.2_.dtd">
<!-- Creation date: Jun 2, 2021 17:14:51 +0900 (GMT+9) -->
<pathway name="path:hsa05171" org="hsa" number="05171"
         title="Coronavirus disease - COVID-19"
         image="https://www.kegg.jp/kegg/pathway/hsa/hsa05171.png"
         link="https://www.kegg.jp/kegg-bin/show_pathway?hsa05171">
    <entry id="6" name="hsa:59272" type="gene"
        link="https://www.kegg.jp/dbget-bin/www_bget?hsa:59272">
        <graphics name="ACE2, ACEH" fgcolor="#000000" bgcolor="#BFFFBF"
             type="rectangle" x="379" y="645" width="46" height="17"/>
    </entry>
    <entry id="11" name="cpd:C02135" type="compound"
        link="https://www.kegg.jp/dbget-bin/www_bget?C02135">
        <graphics name="C02135" fgcolor="#000000" bgcolor="#FFFFFF"
             type="circle" x="323" y="703" width="8" height="8"/>
    </entry>
    <entry id="14" name="cpd:C15850" type="compound"
        link="https://www.kegg.jp/dbget-bin/www_bget?C15850">
        <graphics name="C15850" fgcolor="#000000" bgcolor="#FFFFFF"
             type="circle" x="323" y="588" width="8" height="8"/>
    </entry>
    <entry id="18" name="hsa:185" type="gene"
        link="https://www.kegg.jp/dbget-bin/www_bget?hsa:185">
        <graphics name="AGTR1, AG2S, AGTR1B, AT1, AT1AR, AT1B, AT1BR, AT1R, AT2R1, HAT1R" fgcolor="#000000" bgcolor="#BFFFBF"
             type="rectangle" x="410" y="703" width="46" height="17"/>
    </entry>
    <entry id="27" name="hsa:4142" type="gene"
        link="https://www.kegg.jp/dbget-bin/www_bget?hsa:4142">
        <graphics name="MAS1, MAS, MGRA" fgcolor="#000000" bgcolor="#BFFFBF"
             type="rectangle" x="410" y="590" width="46" height="17"/>
    </entry>
    <entry id="34" name="path:hsa05171" type="map"
        link="https://www.kegg.jp/dbget-bin/www_bget?hsa05171">
        <graphics name="TITLE:Coronavirus disease - COVID-19" fgcolor="#000000" bgcolor="#FFFFFF"
             type="roundrectangle" x="179" y="58" width="278" height="25"/>
    </entry>
    <entry id="56" name="path:hsa04270" type="map"
        link="https://www.kegg.jp/dbget-bin/www_bget?hsa04270">
        <graphics name="Vascular smooth muscle contraction" fgcolor="#000000" bgcolor="#FFFFFF"
             type="roundrectangle" x="970" y="776" width="126" height="35"/>
    </entry>
    <entry id="117" name="hsa:1636" type="gene"
        link="https://www.kegg.jp/dbget-bin/www_bget?hsa:1636">
        <graphics name="ACE, ACE1, CD143, DCP, DCP1" fgcolor="#000000" bgcolor="#BFFFBF"
             type="rectangle" x="240" y="687" width="46" height="17"/>
    </entry>
    <entry id="118" name="cpd:C00873" type="compound"
        link="https://www.kegg.jp/dbget-bin/www_bget?C00873">
        <graphics name="C00873" fgcolor="#000000" bgcolor="#FFFFFF"
             type="circle" x="184" y="703" width="8" height="8"/>
    </entry>
    <entry id="120" name="hsa:59272" type="gene"
        link="https://www.kegg.jp/dbget-bin/www_bget?hsa:59272">
        <graphics name="ACE2, ACEH" fgcolor="#000000" bgcolor="#BFFFBF"
             type="rectangle" x="379" y="215" width="46" height="17"/>
    </entry>
    <entry id="121" name="ko:K24152" type="ortholog"
        link="https://www.kegg.jp/dbget-bin/www_bget?K24152">
        <graphics name="K24152" fgcolor="#000000" bgcolor="#FFFFFF"
             type="rectangle" x="307" y="215" width="46" height="17"/>
    </entry>
    <entry id="125" name="hsa:7113" type="gene"
        link="https://www.kegg.jp/dbget-bin/www_bget?hsa:7113">
        <graphics name="TMPRSS2, PRSS10" fgcolor="#000000" bgcolor="#BFFFBF"
             type="rectangle" x="410" y="181" width="46" height="17"/>
    </entry>
    <entry id="127" name="hsa:59272" type="gene"
        link="https://www.kegg.jp/dbget-bin/www_bget?hsa:59272">
        <graphics name="ACE2, ACEH" fgcolor="#000000" bgcolor="#BFFFBF"
             type="rectangle" x="541" y="468" width="46" height="17"/>
    </entry>
    <entry id="170" name="path:hsa04144" type="map"
        link="https://www.kegg.jp/dbget-bin/www_bget?hsa04144">
        <graphics name="Endocytosis" fgcolor="#000000" bgcolor="#FFFFFF"
             type="roundrectangle" x="577" y="388" width="102" height="25"/>
    </entry>
    <entry id="201" name="hsa:6868" type="gene"
        link="https://www.kegg.jp/dbget-bin/www_bget?hsa:6868">
        <graphics name="ADAM17, ADAM18, CD156B, CSVP, NISBD, NISBD1, TACE" fgcolor="#000000" bgcolor="#BFFFBF"
             type="rectangle" x="410" y="764" width="46" height="17"/>
    </entry>
    <entry id="202" name="hsa:7124" type="gene"
        link="https://www.kegg.jp/dbget-bin/www_bget?hsa:7124">
        <graphics name="TNF, DIF, TNF-alpha, TNFA, TNFSF2, TNLG1F" fgcolor="#000000" bgcolor="#BFFFBF"
             type="rectangle" x="374" y="792" width="46" height="17"/>
    </entry>
    <entry id="203" name="hsa:3570" type="gene"
        link="https://www.kegg.jp/dbget-bin/www_bget?hsa:3570">
        <graphics name="IL6R, CD126, HIES5, IL-1Ra, IL-6R, IL-6R-1, IL-6RA, IL6Q, IL6QTL, IL6RA, IL6RQ, gp80" fgcolor="#000000" bgcolor="#BFFFBF"
             type="rectangle" x="374" y="841" width="46" height="17"/>
    </entry>
    <entry id="204" name="hsa:3570" type="gene"
        link="https://www.kegg.jp/dbget-bin/www_bget?hsa:3570">
        <graphics name="IL6R, CD126, HIES5, IL-1Ra, IL-6R, IL-6R-1, IL-6RA, IL6Q, IL6QTL, IL6RA, IL6RQ, gp80" fgcolor="#000000" bgcolor="#BFFFBF"
             type="rectangle" x="410" y="1121" width="46" height="17"/>
    </entry>
    <entry id="205" name="hsa:6774" type="gene"
        link="https://www.kegg.jp/dbget-bin/www_bget?hsa:6774">
        <graphics name="STAT3, ADMIO, ADMIO1, APRF, HIES" fgcolor="#000000" bgcolor="#BFFFBF"
             type="rectangle" x="720" y="1130" width="46" height="17"/>
    </entry>
    <entry id="207" name="hsa:3569" type="gene"
        link="https://www.kegg.jp/dbget-bin/www_bget?hsa:3569">
        <graphics name="IL6, BSF-2, BSF2, CDF, HGF, HSF, IFN-beta-2, IFNB2, IL-6" fgcolor="#000000" bgcolor="#BFFFBF"
             type="rectangle" x="313" y="1130" width="46" height="17"/>
    </entry>
    <entry id="209" name="hsa:3716" type="gene"
        link="https://www.kegg.jp/dbget-bin/www_bget?hsa:3716">
        <graphics name="JAK1, AIIDE, JAK1A, JAK1B, JTK3" fgcolor="#000000" bgcolor="#BFFFBF"
             type="rectangle" x="456" y="1130" width="46" height="17"/>
    </entry>
    <entry id="211" name="path:hsa04630" type="map"
        link="https://www.kegg.jp/dbget-bin/www_bget?hsa04630">
        <graphics name="JAK-STAT signaling pathway" fgcolor="#000000" bgcolor="#FFFFFF"
             type="roundrectangle" x="821" y="1838" width="110" height="34"/>
    </entry>
    <entry id="213" name="hsa:3553" type="gene"
        link="https://www.kegg.jp/dbget-bin/www_bget?hsa:3553">
        <graphics name="IL1B, IL-1, IL1-BETA, IL1F2, IL1beta" fgcolor="#000000" bgcolor="#BFFFBF"
             type="rectangle" x="1217" y="1431" width="46" height="17"/>
    </entry>
    <entry id="214" name="hsa:3569" type="gene"
        link="https://www.kegg.jp/dbget-bin/www_bget?hsa:3569">
        <graphics name="IL6, BSF-2, BSF2, CDF, HGF, HSF, IFN-beta-2, IFNB2, IL-6" fgcolor="#000000" bgcolor="#BFFFBF"
             type="rectangle" x="1269" y="1408" width="46" height="17"/>
    </entry>
    <entry id="215" name="hsa:7124" type="gene"
        link="https://www.kegg.jp/dbget-bin/www_bget?hsa:7124">
        <graphics name="TNF, DIF, TNF-alpha, TNFA, TNFSF2, TNLG1F" fgcolor="#000000" bgcolor="#BFFFBF"
             type="rectangle" x="1217" y="1408" width="46" height="17"/>
    </entry>
    <entry id="216" name="hsa:3592 hsa:3593" type="gene"
        link="https://www.kegg.jp/dbget-bin/www_bget?hsa:3592+hsa:3593">
        <graphics name="IL12A, CLMF, IL-12A, NFSK, NKSF1, P35..." fgcolor="#000000" bgcolor="#BFFFBF"
             type="rectangle" x="1269" y="1431" width="46" height="17"/>
    </entry>
    <entry id="218" name="hsa:7098" type="gene"
        link="https://www.kegg.jp/dbget-bin/www_bget?hsa:7098">
        <graphics name="TLR3, CD283, IIAE2, IMD83" fgcolor="#000000" bgcolor="#BFFFBF"
             type="rectangle" x="550" y="1483" width="46" height="17"/>
    </entry>
    <entry id="219" name="hsa:51284 hsa:51311" type="gene"
        link="https://www.kegg.jp/dbget-bin/www_bget?hsa:51284+hsa:51311">
        <graphics name="TLR7, IMD74, TLR7-like..." fgcolor="#000000" bgcolor="#BFFFBF"
             type="rectangle" x="550" y="1438" width="46" height="17"/>
    </entry>
    <entry id="230" name="ko:K25011" type="ortholog"
        link="https://www.kegg.jp/dbget-bin/www_bget?K25011">
        <graphics name="K25011" fgcolor="#000000" bgcolor="#FFFFFF"
             type="rectangle" x="812" y="140" width="46" height="17"/>
    </entry>
    <entry id="231" name="ko:K24579" type="ortholog"
        link="https://www.kegg.jp/dbget-bin/www_bget?K24579">
        <graphics name="K24579" fgcolor="#000000" bgcolor="#FFFFFF"
             type="rectangle" x="812" y="280" width="46" height="17"/>
    </entry>
    <entry id="232" name="ko:K25016" type="ortholog"
        link="https://www.kegg.jp/dbget-bin/www_bget?K25016">
        <graphics name="K25016" fgcolor="#000000" bgcolor="#FFFFFF"
             type="rectangle" x="1092" y="140" width="46" height="17"/>
    </entry>
    <entry id="233" name="ko:K24582" type="ortholog"
        link="https://www.kegg.jp/dbget-bin/www_bget?K24582">
        <graphics name="K24582" fgcolor="#000000" bgcolor="#FFFFFF"
             type="rectangle" x="980" y="280" width="46" height="17"/>
    </entry>
    <entry id="234" name="ko:K25022" type="ortholog"
        link="https://www.kegg.jp/dbget-bin/www_bget?K25022">
        <graphics name="K25022" fgcolor="#000000" bgcolor="#FFFFFF"
             type="rectangle" x="812" y="190" width="46" height="17"/>
    </entry>
    <entry id="235" name="ko:K24581" type="ortholog"
        link="https://www.kegg.jp/dbget-bin/www_bget?K24581">
        <graphics name="K24581" fgcolor="#000000" bgcolor="#FFFFFF"
             type="rectangle" x="924" y="280" width="46" height="17"/>
    </entry>
    <entry id="236" name="ko:K24580" type="ortholog"
        link="https://www.kegg.jp/dbget-bin/www_bget?K24580">
        <graphics name="K24580" fgcolor="#000000" bgcolor="#FFFFFF"
             type="rectangle" x="868" y="280" width="46" height="17"/>
    </entry>
    <entry id="237" name="ko:K24150" type="ortholog"
        link="https://www.kegg.jp/dbget-bin/www_bget?K24150">
        <graphics name="K24150" fgcolor="#000000" bgcolor="#FFFFFF"
             type="rectangle" x="924" y="237" width="46" height="17"/>
    </entry>
    <entry id="238" name="ko:K24106" type="ortholog"
        link="https://www.kegg.jp/dbget-bin/www_bget?K24106">
        <graphics name="K24106" fgcolor="#000000" bgcolor="#FFFFFF"
             type="rectangle" x="980" y="237" width="46" height="17"/>
    </entry>
    <entry id="240" name="hsa:7097 hsa:7099" type="gene"
        link="https://www.kegg.jp/dbget-bin/www_bget?hsa:7097+hsa:7099">
        <graphics name="TLR2, CD282, TIL4..." fgcolor="#000000" bgcolor="#BFFFBF"
             type="rectangle" x="410" y="1366" width="46" height="17"/>
    </entry>
    <entry id="241" name="hsa:23586" type="gene"
        link="https://www.kegg.jp/dbget-bin/www_bget?hsa:23586">
        <graphics name="DDX58, RIG-I, RIG1, RIGI, RLR-1, SGMRT2" fgcolor="#000000" bgcolor="#BFFFBF"
             type="rectangle" x="598" y="1563" width="46" height="17"/>
    </entry>
    <entry id="242" name="hsa:4615" type="gene"
        link="https://www.kegg.jp/dbget-bin/www_bget?hsa:4615">
        <graphics name="MYD88, IMD68, MYD88D" fgcolor="#000000" bgcolor="#BFFFBF"
             type="rectangle" x="512" y="1366" width="46" height="17"/>
    </entry>
    <entry id="243" name="hsa:3654 hsa:51135" type="gene"
        link="https://www.kegg.jp/dbget-bin/www_bget?hsa:3654+hsa:51135">
        <graphics name="IRAK1, IRAK, pelle..." fgcolor="#000000" bgcolor="#BFFFBF"
             type="rectangle" x="614" y="1366" width="46" height="17"/>
    </entry>
    <entry id="244" name="hsa:4792 hsa:4793" type="gene"
        link="https://www.kegg.jp/dbget-bin/www_bget?hsa:4792+hsa:4793">
        <graphics name="NFKBIA, EDAID2, IKBA, MAD-3, NFKBI..." fgcolor="#000000" bgcolor="#BFFFBF"
             type="rectangle" x="972" y="1389" width="46" height="17"/>
    </entry>
    <entry id="245" name="hsa:4790 hsa:5970" type="gene"
        link="https://www.kegg.jp/dbget-bin/www_bget?hsa:4790+hsa:5970">
        <graphics name="NFKB1, CVID12, EBP-1, KBF1, NF-kB, NF-kB1, NF-kappa-B1, NF-kappaB, NF-kappabeta, NFKB-p105, NFKB-p50, NFkappaB..." fgcolor="#000000" bgcolor="#BFFFBF"
             type="rectangle" x="972" y="1425" width="46" height="17"/>
    </entry>
    <entry id="250" name="hsa:64135" type="gene"
        link="https://www.kegg.jp/dbget-bin/www_bget?hsa:64135">
        <graphics name="IFIH1, AGS7, Hlcd, IDDM19, MDA-5, MDA5, RLR-2, SGMRT1" fgcolor="#000000" bgcolor="#BFFFBF"
             type="rectangle" x="598" y="1598" width="46" height="17"/>
    </entry>
    <entry id="251" name="hsa:57506" type="gene"
        link="https://www.kegg.jp/dbget-bin/www_bget?hsa:57506">
        <graphics name="MAVS, CARDIF, IPS-1, IPS1, VISA" fgcolor="#000000" bgcolor="#BFFFBF"
             type="rectangle" x="674" y="1580" width="46" height="17"/>
    </entry>
    <entry id="252" name="hsa:3661" type="gene"
        link="https://www.kegg.jp/dbget-bin/www_bget?hsa:3661">
        <graphics name="IRF3, IIAE7" fgcolor="#000000" bgcolor="#BFFFBF"
             type="rectangle" x="971" y="1580" width="46" height="17"/>
    </entry>
    <entry id="256" name="hsa:3454 hsa:3455" type="gene"
        link="https://www.kegg.jp/dbget-bin/www_bget?hsa:3454+hsa:3455">
        <graphics name="IFNAR1, AVP, IFN-alpha-REC, IFNAR, IFNBR, IFRC..." fgcolor="#000000" bgcolor="#BFFFBF"
             type="rectangle" x="410" y="1862" width="46" height="17"/>
    </entry>
    <entry id="257" name="hsa:3716 hsa:7297" type="gene"
        link="https://www.kegg.jp/dbget-bin/www_bget?hsa:3716+hsa:7297">
        <graphics name="JAK1, AIIDE, JAK1A, JAK1B, JTK3..." fgcolor="#000000" bgcolor="#BFFFBF"
             type="rectangle" x="506" y="1862" width="46" height="17"/>
    </entry>
    <entry id="258" name="hsa:6772" type="gene"
        link="https://www.kegg.jp/dbget-bin/www_bget?hsa:6772">
        <graphics name="STAT1, CANDF7, IMD31A, IMD31B, IMD31C, ISGF-3, STAT91" fgcolor="#000000" bgcolor="#BFFFBF"
             type="rectangle" x="717" y="1848" width="46" height="17"/>
    </entry>
    <entry id="259" name="hsa:10379" type="gene"
        link="https://www.kegg.jp/dbget-bin/www_bget?hsa:10379">
        <graphics name="IRF9, IRF-9, ISGF3, ISGF3G, p48" fgcolor="#000000" bgcolor="#BFFFBF"
             type="rectangle" x="963" y="1863" width="46" height="17"/>
    </entry>
    <entry id="260" name="hsa:4938 hsa:4939 hsa:4940" type="gene"
        link="https://www.kegg.jp/dbget-bin/www_bget?hsa:4938+hsa:4939+hsa:4940">
        <graphics name="OAS1, E18/E16, IFI-4, OIAS, OIASI..." fgcolor="#000000" bgcolor="#BFFFBF"
             type="rectangle" x="1269" y="1851" width="46" height="17"/>
    </entry>
    <entry id="261" name="hsa:3439 hsa:3440 hsa:3441 hsa:3442 hsa:3443 hsa:3444 hsa:3445 hsa:3446 hsa:3447 hsa:3448 hsa:3449 hsa:3451 hsa:3452 hsa:3456" type="gene"
        link="https://www.kegg.jp/dbget-bin/www_bget?hsa:3439+hsa:3440+hsa:3441+hsa:3442+hsa:3443+hsa:3444+hsa:3445+hsa:3446+hsa:3447+hsa:3448+hsa:3449+hsa:3451+hsa:3452+hsa:3456">
        <graphics name="IFNA1, IFL, IFN, IFN-ALPHA, IFN-alphaD, IFNA13, IFNA@, leIF_D..." fgcolor="#000000" bgcolor="#BFFFBF"
             type="rectangle" x="330" y="1862" width="46" height="17"/>
    </entry>
    <entry id="263" name="path:hsa04622" type="map"
        link="https://www.kegg.jp/dbget-bin/www_bget?hsa04622">
        <graphics name="RIG-I-like receptor signaling pathway" fgcolor="#000000" bgcolor="#FFFFFF"
             type="roundrectangle" x="625" y="1520" width="115" height="34"/>
    </entry>
    <entry id="264" name="path:hsa04620" type="map"
        link="https://www.kegg.jp/dbget-bin/www_bget?hsa04620">
        <graphics name="Toll-like receptor signaling pathway" fgcolor="#000000" bgcolor="#FFFFFF"
             type="roundrectangle" x="688" y="1414" width="111" height="34"/>
    </entry>
    <entry id="275" name="hsa:4599 hsa:4600" type="gene"
        link="https://www.kegg.jp/dbget-bin/www_bget?hsa:4599+hsa:4600">
        <graphics name="MX1, IFI-78K, IFI78, MX, MxA, lncMX1-215..." fgcolor="#000000" bgcolor="#BFFFBF"
             type="rectangle" x="1217" y="1875" width="46" height="17"/>
    </entry>
    <entry id="278" name="hsa:7189" type="gene"
        link="https://www.kegg.jp/dbget-bin/www_bget?hsa:7189">
        <graphics name="TRAF6, MGC:3310, RNF85" fgcolor="#000000" bgcolor="#BFFFBF"
             type="rectangle" x="720" y="1366" width="46" height="17"/>
    </entry>
    <entry id="281" name="hsa:103" type="gene"
        link="https://www.kegg.jp/dbget-bin/www_bget?hsa:103">
        <graphics name="ADAR, ADAR1, AGS6, DRADA, DSH, DSRAD, G1P1, IFI-4, IFI4, K88DSRBP, P136" fgcolor="#000000" bgcolor="#BFFFBF"
             type="rectangle" x="1217" y="1852" width="46" height="17"/>
    </entry>
    <entry id="282" name="hsa:6885" type="gene"
        link="https://www.kegg.jp/dbget-bin/www_bget?hsa:6885">
        <graphics name="MAP3K7, CSCF, FMD2, MEKK7, TAK1, TGF1a" fgcolor="#000000" bgcolor="#BFFFBF"
             type="rectangle" x="815" y="1357" width="46" height="17"/>
    </entry>
    <entry id="283" name="hsa:23118" type="gene"
        link="https://www.kegg.jp/dbget-bin/www_bget?hsa:23118">
        <graphics name="TAB2, CHTD2, MAP3K7IP2, TAB-2" fgcolor="#000000" bgcolor="#BFFFBF"
             type="rectangle" x="815" y="1374" width="46" height="17"/>
    </entry>
    <entry id="284" name="hsa:9641" type="gene"
        link="https://www.kegg.jp/dbget-bin/www_bget?hsa:9641">
        <graphics name="IKBKE, IKK-E, IKK-i, IKKE, IKKI" fgcolor="#000000" bgcolor="#BFFFBF"
             type="rectangle" x="868" y="1573" width="46" height="17"/>
    </entry>
    <entry id="285" name="hsa:29110" type="gene"
        link="https://www.kegg.jp/dbget-bin/www_bget?hsa:29110">
        <graphics name="TBK1, FTDALS4, IIAE8, NAK, T2K" fgcolor="#000000" bgcolor="#BFFFBF"
             type="rectangle" x="868" y="1590" width="46" height="17"/>
    </entry>
    <entry id="296" name="hsa:5599 hsa:5601 hsa:5602" type="gene"
        link="https://www.kegg.jp/dbget-bin/www_bget?hsa:5599+hsa:5601+hsa:5602">
        <graphics name="MAPK8, JNK, JNK-46, JNK1, JNK1A2, JNK21B1/2, PRKM8, SAPK1, SAPK1c..." fgcolor="#000000" bgcolor="#BFFFBF"
             type="rectangle" x="900" y="1347" width="46" height="17"/>
    </entry>
    <entry id="297" name="hsa:2353 hsa:3725" type="gene"
        link="https://www.kegg.jp/dbget-bin/www_bget?hsa:2353+hsa:3725">
        <graphics name="FOS, AP-1, C-FOS, p55..." fgcolor="#000000" bgcolor="#BFFFBF"
             type="rectangle" x="972" y="1347" width="46" height="17"/>
    </entry>
    <entry id="299" name="hsa:5610" type="gene"
        link="https://www.kegg.jp/dbget-bin/www_bget?hsa:5610">
        <graphics name="EIF2AK2, EIF2AK1, LEUDEN, PKR, PPP1R83, PRKR" fgcolor="#000000" bgcolor="#BFFFBF"
             type="rectangle" x="1269" y="1875" width="46" height="17"/>
    </entry>
    <entry id="300" name="hsa:7187" type="gene"
        link="https://www.kegg.jp/dbget-bin/www_bget?hsa:7187">
        <graphics name="TRAF3, CAP-1, CAP1, CD40bp, CRAF1, IIAE5, LAP1, RNF118" fgcolor="#000000" bgcolor="#BFFFBF"
             type="rectangle" x="764" y="1580" width="46" height="17"/>
    </entry>
    <entry id="303" name="hsa:1147 hsa:3551 hsa:8517" type="gene"
        link="https://www.kegg.jp/dbget-bin/www_bget?hsa:1147+hsa:3551+hsa:8517">
        <graphics name="CHUK, BPS2, IKBKA, IKK-alpha, IKK1, IKKA, NFKBIKA, TCF16..." fgcolor="#000000" bgcolor="#BFFFBF"
             type="rectangle" x="900" y="1389" width="46" height="17"/>
    </entry>
    <entry id="311" name="hsa:3439 hsa:3440 hsa:3441 hsa:3442 hsa:3443 hsa:3444 hsa:3445 hsa:3446 hsa:3447 hsa:3448 hsa:3449 hsa:3451 hsa:3452" type="gene"
        link="https://www.kegg.jp/dbget-bin/www_bget?hsa:3439+hsa:3440+hsa:3441+hsa:3442+hsa:3443+hsa:3444+hsa:3445+hsa:3446+hsa:3447+hsa:3448+hsa:3449+hsa:3451+hsa:3452">
        <graphics name="IFNA1, IFL, IFN, IFN-ALPHA, IFN-alphaD, IFNA13, IFNA@, leIF_D..." fgcolor="#000000" bgcolor="#BFFFBF"
             type="rectangle" x="1217" y="1567" width="46" height="17"/>
    </entry>
    <entry id="314" name="hsa:3456" type="gene"
        link="https://www.kegg.jp/dbget-bin/www_bget?hsa:3456">
        <graphics name="IFNB1, IFB, IFF, IFN-beta, IFNB" fgcolor="#000000" bgcolor="#BFFFBF"
             type="rectangle" x="1217" y="1591" width="46" height="17"/>
    </entry>
    <entry id="317" name="hsa:4790 hsa:5970" type="gene"
        link="https://www.kegg.jp/dbget-bin/www_bget?hsa:4790+hsa:5970">
        <graphics name="NFKB1, CVID12, EBP-1, KBF1, NF-kB, NF-kB1, NF-kappa-B1, NF-kappaB, NF-kappabeta, NFKB-p105, NFKB-p50, NFkappaB..." fgcolor="#000000" bgcolor="#BFFFBF"
             type="rectangle" x="861" y="703" width="46" height="17"/>
    </entry>
    <entry id="318" name="hsa:3553" type="gene"
        link="https://www.kegg.jp/dbget-bin/www_bget?hsa:3553">
        <graphics name="IL1B, IL-1, IL1-BETA, IL1F2, IL1beta" fgcolor="#000000" bgcolor="#BFFFBF"
             type="rectangle" x="1217" y="685" width="46" height="17"/>
    </entry>
    <entry id="319" name="hsa:3569" type="gene"
        link="https://www.kegg.jp/dbget-bin/www_bget?hsa:3569">
        <graphics name="IL6, BSF-2, BSF2, CDF, HGF, HSF, IFN-beta-2, IFNB2, IL-6" fgcolor="#000000" bgcolor="#BFFFBF"
             type="rectangle" x="1269" y="664" width="46" height="17"/>
    </entry>
    <entry id="320" name="hsa:7124" type="gene"
        link="https://www.kegg.jp/dbget-bin/www_bget?hsa:7124">
        <graphics name="TNF, DIF, TNF-alpha, TNFA, TNFSF2, TNLG1F" fgcolor="#000000" bgcolor="#BFFFBF"
             type="rectangle" x="1217" y="664" width="46" height="17"/>
    </entry>
    <entry id="321" name="hsa:3592 hsa:3593" type="gene"
        link="https://www.kegg.jp/dbget-bin/www_bget?hsa:3592+hsa:3593">
        <graphics name="IL12A, CLMF, IL-12A, NFSK, NKSF1, P35..." fgcolor="#000000" bgcolor="#BFFFBF"
             type="rectangle" x="1269" y="685" width="46" height="17"/>
    </entry>
    <entry id="323" name="hsa:4314" type="gene"
        link="https://www.kegg.jp/dbget-bin/www_bget?hsa:4314">
        <graphics name="MMP3, CHDS6, MMP-3, SL-1, STMY, STMY1, STR1" fgcolor="#000000" bgcolor="#BFFFBF"
             type="rectangle" x="1217" y="707" width="46" height="17"/>
    </entry>
    <entry id="324" name="hsa:4312" type="gene"
        link="https://www.kegg.jp/dbget-bin/www_bget?hsa:4312">
        <graphics name="MMP1, CLG, CLGN" fgcolor="#000000" bgcolor="#BFFFBF"
             type="rectangle" x="1269" y="708" width="46" height="17"/>
    </entry>
    <entry id="325" name="hsa:6347" type="gene"
        link="https://www.kegg.jp/dbget-bin/www_bget?hsa:6347">
        <graphics name="CCL2, GDCF-2, HC11, HSMCR30, MCAF, MCP-1, MCP1, SCYA2, SMC-CF" fgcolor="#000000" bgcolor="#BFFFBF"
             type="rectangle" x="1217" y="730" width="46" height="17"/>
    </entry>
    <entry id="326" name="hsa:3576" type="gene"
        link="https://www.kegg.jp/dbget-bin/www_bget?hsa:3576">
        <graphics name="CXCL8, GCP-1, GCP1, IL8, LECT, LUCT, LYNAP, MDNCF, MONAP, NAF, NAP-1, NAP1, SCYB8" fgcolor="#000000" bgcolor="#BFFFBF"
             type="rectangle" x="1269" y="730" width="46" height="17"/>
    </entry>
    <entry id="329" name="ko:K25013" type="ortholog"
        link="https://www.kegg.jp/dbget-bin/www_bget?K25013">
        <graphics name="K25013" fgcolor="#000000" bgcolor="#FFFFFF"
             type="rectangle" x="654" y="1650" width="46" height="17"/>
    </entry>
    <entry id="344" name="ko:K25013" type="ortholog"
        link="https://www.kegg.jp/dbget-bin/www_bget?K25013">
        <graphics name="K25013" fgcolor="#000000" bgcolor="#FFFFFF"
             type="rectangle" x="940" y="1653" width="46" height="17"/>
    </entry>
    <entry id="347" name="ko:K25011" type="ortholog"
        link="https://www.kegg.jp/dbget-bin/www_bget?K25011">
        <graphics name="K25011" fgcolor="#000000" bgcolor="#FFFFFF"
             type="rectangle" x="643" y="1782" width="46" height="17"/>
    </entry>
    <entry id="350" name="hsa:6773" type="gene"
        link="https://www.kegg.jp/dbget-bin/www_bget?hsa:6773">
        <graphics name="STAT2, IMD44, ISGF-3, P113, PTORCH3, STAT113" fgcolor="#000000" bgcolor="#BFFFBF"
             type="rectangle" x="717" y="1876" width="46" height="17"/>
    </entry>
    <entry id="351" name="ko:K24579" type="ortholog"
        link="https://www.kegg.jp/dbget-bin/www_bget?K24579">
        <graphics name="K24579" fgcolor="#000000" bgcolor="#FFFFFF"
             type="rectangle" x="643" y="1804" width="46" height="17"/>
    </entry>
    <entry id="352" name="ko:K25016" type="ortholog"
        link="https://www.kegg.jp/dbget-bin/www_bget?K25016">
        <graphics name="K25016" fgcolor="#000000" bgcolor="#FFFFFF"
             type="rectangle" x="694" y="1782" width="46" height="17"/>
    </entry>
    <entry id="353" name="ko:K24582" type="ortholog"
        link="https://www.kegg.jp/dbget-bin/www_bget?K24582">
        <graphics name="K24582" fgcolor="#000000" bgcolor="#FFFFFF"
             type="rectangle" x="745" y="1804" width="46" height="17"/>
    </entry>
    <entry id="354" name="ko:K25022" type="ortholog"
        link="https://www.kegg.jp/dbget-bin/www_bget?K25022">
        <graphics name="K25022" fgcolor="#000000" bgcolor="#FFFFFF"
             type="rectangle" x="745" y="1782" width="46" height="17"/>
    </entry>
    <entry id="355" name="ko:K24150" type="ortholog"
        link="https://www.kegg.jp/dbget-bin/www_bget?K24150">
        <graphics name="K24150" fgcolor="#000000" bgcolor="#FFFFFF"
             type="rectangle" x="694" y="1804" width="46" height="17"/>
    </entry>
    <entry id="357" name="ko:K25016" type="ortholog"
        link="https://www.kegg.jp/dbget-bin/www_bget?K25016">
        <graphics name="K25016" fgcolor="#000000" bgcolor="#FFFFFF"
             type="rectangle" x="643" y="1925" width="46" height="17"/>
    </entry>
    <entry id="358" name="ko:K25022" type="ortholog"
        link="https://www.kegg.jp/dbget-bin/www_bget?K25022">
        <graphics name="K25022" fgcolor="#000000" bgcolor="#FFFFFF"
             type="rectangle" x="694" y="1925" width="46" height="17"/>
    </entry>
    <entry id="360" name="ko:K24582" type="ortholog"
        link="https://www.kegg.jp/dbget-bin/www_bget?K24582">
        <graphics name="K24582" fgcolor="#000000" bgcolor="#FFFFFF"
             type="rectangle" x="694" y="1947" width="46" height="17"/>
    </entry>
    <entry id="361" name="ko:K24581" type="ortholog"
        link="https://www.kegg.jp/dbget-bin/www_bget?K24581">
        <graphics name="K24581" fgcolor="#000000" bgcolor="#FFFFFF"
             type="rectangle" x="643" y="1947" width="46" height="17"/>
    </entry>
    <entry id="366" name="ko:K24580" type="ortholog"
        link="https://www.kegg.jp/dbget-bin/www_bget?K24580">
        <graphics name="K24580" fgcolor="#000000" bgcolor="#FFFFFF"
             type="rectangle" x="1009" y="1818" width="46" height="17"/>
    </entry>
    <entry id="368" name="ko:K25022" type="ortholog"
        link="https://www.kegg.jp/dbget-bin/www_bget?K25022">
        <graphics name="K25022" fgcolor="#000000" bgcolor="#FFFFFF"
             type="rectangle" x="842" y="1630" width="46" height="17"/>
    </entry>
    <entry id="370" name="ko:K25016" type="ortholog"
        link="https://www.kegg.jp/dbget-bin/www_bget?K25016">
        <graphics name="K25016" fgcolor="#000000" bgcolor="#FFFFFF"
             type="rectangle" x="1021" y="1625" width="46" height="17"/>
    </entry>
    <entry id="371" name="ko:K24580" type="ortholog"
        link="https://www.kegg.jp/dbget-bin/www_bget?K24580">
        <graphics name="K24580" fgcolor="#000000" bgcolor="#FFFFFF"
             type="rectangle" x="1021" y="1647" width="46" height="17"/>
    </entry>
    <entry id="372" name="ko:K25011" type="ortholog"
        link="https://www.kegg.jp/dbget-bin/www_bget?K25011">
        <graphics name="K25011" fgcolor="#000000" bgcolor="#FFFFFF"
             type="rectangle" x="794" y="821" width="46" height="17"/>
    </entry>
    <entry id="375" name="hsa:100529239 hsa:140032 hsa:2197 hsa:3921 hsa:51065 hsa:6187 hsa:6188 hsa:6189 hsa:6191 hsa:6192 hsa:6193 hsa:6194 hsa:6201 hsa:6202 hsa:6203 hsa:6204 hsa:6205 hsa:6206 hsa:6207 hsa:6208 hsa:6209 hsa:6210 hsa:6217 hsa:6218 hsa:6222 hsa:6223 hsa:6224 hsa:6227 hsa:6228 hsa:6229 hsa:6230 hsa:6231 hsa:6232 hsa:6233 hsa:6234 hsa:6235" type="gene"
        link="https://www.kegg.jp/dbget-bin/www_bget?hsa:100529239+hsa:140032+hsa:2197+hsa:3921+hsa:51065+hsa:6187+hsa:6188+hsa:6189+hsa:6191+hsa:6192+hsa:6193+hsa:6194+hsa:6201+hsa:6202+hsa:6203+hsa:6204+hsa:6205+hsa:6206+hsa:6207+hsa:6208+hsa:6209+hsa:6210+hsa:6217+hsa:6218+hsa:6222+hsa:6223+hsa:6224+hsa:6227+hsa:6228+hsa:6229+hsa:6230+hsa:6231+hsa:6232+hsa:6233+hsa:6234+hsa:6235">
        <graphics name="RPS10-NUDT3..." fgcolor="#000000" bgcolor="#BFFFBF"
             type="rectangle" x="817" y="864" width="46" height="17"/>
    </entry>
    <entry id="377" name="hsa:100526842 hsa:100529097 hsa:11224 hsa:140801 hsa:200916 hsa:23521 hsa:25873 hsa:4736 hsa:51121 hsa:51187 hsa:6122 hsa:6123 hsa:6124 hsa:6125 hsa:6128 hsa:6129 hsa:6130 hsa:6132 hsa:6133 hsa:6134 hsa:6135 hsa:6136 hsa:6137 hsa:6138 hsa:6139 hsa:6141 hsa:6142 hsa:6143 hsa:6144 hsa:6146 hsa:6147 hsa:6152 hsa:6154 hsa:6155 hsa:6156 hsa:6157 hsa:6158 hsa:6159 hsa:6160 hsa:6161 hsa:6164 hsa:6165 hsa:6166 hsa:6167 hsa:6168 hsa:6169 hsa:6170 hsa:6171 hsa:6173 hsa:6175 hsa:6176 hsa:6181 hsa:7311 hsa:9045 hsa:9349" type="gene"
        link="https://www.kegg.jp/dbget-bin/www_bget?hsa:100526842+hsa:100529097+hsa:11224+hsa:140801+hsa:200916+hsa:23521+hsa:25873+hsa:4736+hsa:51121+hsa:51187+hsa:6122+hsa:6123+hsa:6124+hsa:6125+hsa:6128+hsa:6129+hsa:6130+hsa:6132+hsa:6133+hsa:6134+hsa:6135+hsa:6136+hsa:6137+hsa:6138+hsa:6139+hsa:6141+hsa:6142+hsa:6143+hsa:6144+hsa:6146+hsa:6147+hsa:6152+hsa:6154+hsa:6155+hsa:6156+hsa:6157+hsa:6158+hsa:6159+hsa:6160+hsa:6161+hsa:6164+hsa:6165+hsa:6166+hsa:6167+hsa:6168+hsa:6169+hsa:6170+hsa:6171+hsa:6173+hsa:6175+hsa:6176+hsa:6181+hsa:7311+hsa:9045+hsa:9349">
        <graphics name="RPL17-C18orf32, PD-1, RPL17..." fgcolor="#000000" bgcolor="#BFFFBF"
             type="rectangle" x="817" y="881" width="46" height="17"/>
    </entry>
    <entry id="379" name="cpd:C00046" type="compound"
        link="https://www.kegg.jp/dbget-bin/www_bget?C00046">
        <graphics name="C00046" fgcolor="#000000" bgcolor="#FFFFFF"
             type="circle" x="724" y="864" width="8" height="8"/>
    </entry>
    <entry id="412" name="hsa:1839" type="gene"
        link="https://www.kegg.jp/dbget-bin/www_bget?hsa:1839">
        <graphics name="HBEGF, DTR, DTS, DTSF, HEGFL" fgcolor="#000000" bgcolor="#BFFFBF"
             type="rectangle" x="374" y="817" width="46" height="17"/>
    </entry>
    <entry id="416" name="hsa:7124" type="gene"
        link="https://www.kegg.jp/dbget-bin/www_bget?hsa:7124">
        <graphics name="TNF, DIF, TNF-alpha, TNFA, TNFSF2, TNLG1F" fgcolor="#000000" bgcolor="#BFFFBF"
             type="rectangle" x="216" y="844" width="46" height="17"/>
    </entry>
    <entry id="417" name="hsa:3570" type="gene"
        link="https://www.kegg.jp/dbget-bin/www_bget?hsa:3570">
        <graphics name="IL6R, CD126, HIES5, IL-1Ra, IL-6R, IL-6R-1, IL-6RA, IL6Q, IL6QTL, IL6RA, IL6RQ, gp80" fgcolor="#000000" bgcolor="#BFFFBF"
             type="rectangle" x="287" y="896" width="46" height="17"/>
    </entry>
    <entry id="418" name="hsa:1839" type="gene"
        link="https://www.kegg.jp/dbget-bin/www_bget?hsa:1839">
        <graphics name="HBEGF, DTR, DTS, DTSF, HEGFL" fgcolor="#000000" bgcolor="#BFFFBF"
             type="rectangle" x="252" y="870" width="46" height="17"/>
    </entry>
    <entry id="425" name="hsa:7132" type="gene"
        link="https://www.kegg.jp/dbget-bin/www_bget?hsa:7132">
        <graphics name="TNFRSF1A, CD120a, FPF, TBP1, TNF-R, TNF-R-I, TNF-R55, TNFAR, TNFR1, TNFR55, TNFR60, p55, p55-R, p60" fgcolor="#000000" bgcolor="#BFFFBF"
             type="rectangle" x="410" y="940" width="46" height="17"/>
    </entry>
    <entry id="426" name="hsa:1956" type="gene"
        link="https://www.kegg.jp/dbget-bin/www_bget?hsa:1956">
        <graphics name="EGFR, ERBB, ERBB1, ERRP, HER1, NISBD2, PIG61, mENA" fgcolor="#000000" bgcolor="#BFFFBF"
             type="rectangle" x="410" y="983" width="46" height="17"/>
    </entry>
    <entry id="427" name="hsa:3572" type="gene"
        link="https://www.kegg.jp/dbget-bin/www_bget?hsa:3572">
        <graphics name="IL6ST, CD130, CDW130, GP130, HIES4, IL-6RB, sGP130" fgcolor="#000000" bgcolor="#BFFFBF"
             type="rectangle" x="410" y="1023" width="46" height="17"/>
    </entry>
    <entry id="428" name="hsa:3569" type="gene"
        link="https://www.kegg.jp/dbget-bin/www_bget?hsa:3569">
        <graphics name="IL6, BSF-2, BSF2, CDF, HGF, HSF, IFN-beta-2, IFNB2, IL-6" fgcolor="#000000" bgcolor="#BFFFBF"
             type="rectangle" x="199" y="1023" width="46" height="17"/>
    </entry>
    <entry id="429" name="hsa:3570" type="gene"
        link="https://www.kegg.jp/dbget-bin/www_bget?hsa:3570">
        <graphics name="IL6R, CD126, HIES5, IL-1Ra, IL-6R, IL-6R-1, IL-6RA, IL6Q, IL6QTL, IL6RA, IL6RQ, gp80" fgcolor="#000000" bgcolor="#BFFFBF"
             type="rectangle" x="287" y="1023" width="46" height="17"/>
    </entry>
    <entry id="440" name="hsa:3569" type="gene"
        link="https://www.kegg.jp/dbget-bin/www_bget?hsa:3569">
        <graphics name="IL6, BSF-2, BSF2, CDF, HGF, HSF, IFN-beta-2, IFNB2, IL-6" fgcolor="#000000" bgcolor="#BFFFBF"
             type="rectangle" x="1371" y="1018" width="46" height="17"/>
    </entry>
    <entry id="443" name="hsa:4792 hsa:4793" type="gene"
        link="https://www.kegg.jp/dbget-bin/www_bget?hsa:4792+hsa:4793">
        <graphics name="NFKBIA, EDAID2, IKBA, MAD-3, NFKBI..." fgcolor="#000000" bgcolor="#BFFFBF"
             type="rectangle" x="720" y="943" width="46" height="17"/>
    </entry>
    <entry id="444" name="hsa:4790 hsa:5970" type="gene"
        link="https://www.kegg.jp/dbget-bin/www_bget?hsa:4790+hsa:5970">
        <graphics name="NFKB1, CVID12, EBP-1, KBF1, NF-kB, NF-kB1, NF-kappa-B1, NF-kappaB, NF-kappabeta, NFKB-p105, NFKB-p50, NFkappaB..." fgcolor="#000000" bgcolor="#BFFFBF"
             type="rectangle" x="719" y="979" width="46" height="17"/>
    </entry>
    <entry id="447" name="hsa:6774" type="gene"
        link="https://www.kegg.jp/dbget-bin/www_bget?hsa:6774">
        <graphics name="STAT3, ADMIO, ADMIO1, APRF, HIES" fgcolor="#000000" bgcolor="#BFFFBF"
             type="rectangle" x="720" y="1024" width="46" height="17"/>
    </entry>
    <entry id="448" name="hsa:3716" type="gene"
        link="https://www.kegg.jp/dbget-bin/www_bget?hsa:3716">
        <graphics name="JAK1, AIIDE, JAK1A, JAK1B, JTK3" fgcolor="#000000" bgcolor="#BFFFBF"
             type="rectangle" x="456" y="1023" width="46" height="17"/>
    </entry>
    <entry id="449" name="hsa:3553" type="gene"
        link="https://www.kegg.jp/dbget-bin/www_bget?hsa:3553">
        <graphics name="IL1B, IL-1, IL1-BETA, IL1F2, IL1beta" fgcolor="#000000" bgcolor="#BFFFBF"
             type="rectangle" x="1424" y="1018" width="46" height="17"/>
    </entry>
    <entry id="450" name="hsa:3558" type="gene"
        link="https://www.kegg.jp/dbget-bin/www_bget?hsa:3558">
        <graphics name="IL2, IL-2, TCGF, lymphokine" fgcolor="#000000" bgcolor="#BFFFBF"
             type="rectangle" x="1371" y="1042" width="46" height="17"/>
    </entry>
    <entry id="451" name="hsa:3576" type="gene"
        link="https://www.kegg.jp/dbget-bin/www_bget?hsa:3576">
        <graphics name="CXCL8, GCP-1, GCP1, IL8, LECT, LUCT, LYNAP, MDNCF, MONAP, NAF, NAP-1, NAP1, SCYB8" fgcolor="#000000" bgcolor="#BFFFBF"
             type="rectangle" x="1424" y="1042" width="46" height="17"/>
    </entry>
    <entry id="452" name="hsa:6347" type="gene"
        link="https://www.kegg.jp/dbget-bin/www_bget?hsa:6347">
        <graphics name="CCL2, GDCF-2, HC11, HSMCR30, MCAF, MCP-1, MCP1, SCYA2, SMC-CF" fgcolor="#000000" bgcolor="#BFFFBF"
             type="rectangle" x="1424" y="1090" width="46" height="17"/>
    </entry>
    <entry id="453" name="hsa:7124" type="gene"
        link="https://www.kegg.jp/dbget-bin/www_bget?hsa:7124">
        <graphics name="TNF, DIF, TNF-alpha, TNFA, TNFSF2, TNLG1F" fgcolor="#000000" bgcolor="#BFFFBF"
             type="rectangle" x="1371" y="1114" width="46" height="17"/>
    </entry>
    <entry id="455" name="hsa:3627" type="gene"
        link="https://www.kegg.jp/dbget-bin/www_bget?hsa:3627">
        <graphics name="CXCL10, C7, IFI10, INP10, IP-10, SCYB10, crg-2, gIP-10, mob-1" fgcolor="#000000" bgcolor="#BFFFBF"
             type="rectangle" x="1371" y="1090" width="46" height="17"/>
    </entry>
    <entry id="456" name="hsa:1437" type="gene"
        link="https://www.kegg.jp/dbget-bin/www_bget?hsa:1437">
        <graphics name="CSF2, CSF, GMCSF" fgcolor="#000000" bgcolor="#BFFFBF"
             type="rectangle" x="1424" y="1066" width="46" height="17"/>
    </entry>
    <entry id="457" name="hsa:1440" type="gene"
        link="https://www.kegg.jp/dbget-bin/www_bget?hsa:1440">
        <graphics name="CSF3, C17orf33, CSF3OS, GCSF, G-CSF" fgcolor="#000000" bgcolor="#BFFFBF"
             type="rectangle" x="1371" y="1066" width="46" height="17"/>
    </entry>
    <entry id="463" name="hsa:728" type="gene"
        link="https://www.kegg.jp/dbget-bin/www_bget?hsa:728">
        <graphics name="C5AR1, C5A, C5AR, C5R1, CD88" fgcolor="#000000" bgcolor="#BFFFBF"
             type="rectangle" x="410" y="2032" width="46" height="17"/>
    </entry>
    <entry id="613" name="hsa:719" type="gene"
        link="https://www.kegg.jp/dbget-bin/www_bget?hsa:719">
        <graphics name="C3AR1, AZ3B, C3AR, HNFAG09" fgcolor="#000000" bgcolor="#BFFFBF"
             type="rectangle" x="410" y="2056" width="46" height="17"/>
    </entry>
    <entry id="618" name="path:hsa04650" type="map"
        link="https://www.kegg.jp/dbget-bin/www_bget?hsa04650">
        <graphics name="Natural killer cell mediated cytotoxicity" fgcolor="#000000" bgcolor="#FFFFFF"
             type="roundrectangle" x="1656" y="1260" width="127" height="34"/>
    </entry>
    <entry id="622" name="hsa:2212" type="gene"
        link="https://www.kegg.jp/dbget-bin/www_bget?hsa:2212">
        <graphics name="FCGR2A, CD32, CD32A, CDw32, FCG2, FCGR2, FCGR2A1, FcGR, IGFR2" fgcolor="#000000" bgcolor="#BFFFBF"
             type="rectangle" x="410" y="1241" width="46" height="17"/>
    </entry>
    <entry id="624" name="cpd:C00704 cpd:C00027" type="compound"
        link="https://www.kegg.jp/dbget-bin/www_bget?C00704+C00027">
        <graphics name="C00704..." fgcolor="#000000" bgcolor="#FFFFFF"
             type="circle" x="677" y="703" width="8" height="8"/>
    </entry>
    <entry id="625" name="hsa:1536" type="gene"
        link="https://www.kegg.jp/dbget-bin/www_bget?hsa:1536">
        <graphics name="CYBB, AMCBX2, CGD, CGDX, GP91-1, GP91-PHOX, GP91PHOX, IMD34, NOX2, p91-PHOX" fgcolor="#000000" bgcolor="#BFFFBF"
             type="rectangle" x="605" y="703" width="46" height="17"/>
    </entry>
    <entry id="630" name="hsa:102723407" type="gene"
        link="https://www.kegg.jp/dbget-bin/www_bget?hsa:102723407">
        <graphics name="IGH, IGH@, IGHV4, IGHV4-30, IGHV4-38-2, IGHV4-b, IGVH, IGVH4-39, IGVH4-b, IGVH4b, IgA, IgT, ighv" fgcolor="#000000" bgcolor="#BFFFBF"
             type="rectangle" x="340" y="1241" width="46" height="17"/>
    </entry>
    <entry id="631" name="ko:K24152" type="ortholog"
        link="https://www.kegg.jp/dbget-bin/www_bget?K24152">
        <graphics name="K24152" fgcolor="#000000" bgcolor="#FFFFFF"
             type="rectangle" x="271" y="1231" width="46" height="17"/>
    </entry>
    <entry id="634" name="hsa:6850" type="gene"
        link="https://www.kegg.jp/dbget-bin/www_bget?hsa:6850">
        <graphics name="SYK, IMD82, p72-Syk" fgcolor="#000000" bgcolor="#BFFFBF"
             type="rectangle" x="512" y="1230" width="46" height="17"/>
    </entry>
    <entry id="635" name="hsa:6850" type="gene"
        link="https://www.kegg.jp/dbget-bin/www_bget?hsa:6850">
        <graphics name="SYK, IMD82, p72-Syk" fgcolor="#000000" bgcolor="#BFFFBF"
             type="rectangle" x="512" y="1252" width="46" height="17"/>
    </entry>
    <entry id="636" name="hsa:5290 hsa:5291 hsa:5293 hsa:5295 hsa:5296 hsa:8503" type="gene"
        link="https://www.kegg.jp/dbget-bin/www_bget?hsa:5290+hsa:5291+hsa:5293+hsa:5295+hsa:5296+hsa:8503">
        <graphics name="PIK3CA, CLAPO, CLOVE, CWS5, MCAP, MCM, MCMTC, PI3K, PI3K-alpha, p110-alpha..." fgcolor="#000000" bgcolor="#BFFFBF"
             type="rectangle" x="614" y="1230" width="46" height="17"/>
    </entry>
    <entry id="637" name="hsa:5335 hsa:5336" type="gene"
        link="https://www.kegg.jp/dbget-bin/www_bget?hsa:5335+hsa:5336">
        <graphics name="PLCG1, NCKAP3, PLC-II, PLC1, PLC148, PLCgamma1..." fgcolor="#000000" bgcolor="#BFFFBF"
             type="rectangle" x="614" y="1252" width="46" height="17"/>
    </entry>
    <entry id="638" name="hsa:5578 hsa:5579 hsa:5582" type="gene"
        link="https://www.kegg.jp/dbget-bin/www_bget?hsa:5578+hsa:5579+hsa:5582">
        <graphics name="PRKCA, AAG6, PKC-alpha, PKCA, PKCI+/-, PKCalpha, PRKACA..." fgcolor="#000000" bgcolor="#BFFFBF"
             type="rectangle" x="775" y="1241" width="46" height="17"/>
    </entry>
    <entry id="655" name="path:hsa04614" type="map"
        link="https://www.kegg.jp/dbget-bin/www_bget?hsa04614">
        <graphics name="Renin-angiotensin system" fgcolor="#000000" bgcolor="#FFFFFF"
             type="roundrectangle" x="215" y="595" width="113" height="35"/>
    </entry>
    <entry id="656" name="path:hsa04666" type="map"
        link="https://www.kegg.jp/dbget-bin/www_bget?hsa04666">
        <graphics name="Fc gamma R-mediated phagocytosis" fgcolor="#000000" bgcolor="#FFFFFF"
             type="roundrectangle" x="975" y="1212" width="124" height="34"/>
    </entry>
    <entry id="657" name="hsa:115004" type="gene"
        link="https://www.kegg.jp/dbget-bin/www_bget?hsa:115004">
        <graphics name="CGAS, C6orf150, MB21D1, h-cGAS" fgcolor="#000000" bgcolor="#BFFFBF"
             type="rectangle" x="598" y="1686" width="46" height="17"/>
    </entry>
    <entry id="658" name="hsa:340061" type="gene"
        link="https://www.kegg.jp/dbget-bin/www_bget?hsa:340061">
        <graphics name="STING1, ERIS, MITA, MPYS, NET23, SAVI, STING, STING-beta, TMEM173, hMITA, hSTING" fgcolor="#000000" bgcolor="#BFFFBF"
             type="rectangle" x="739" y="1686" width="46" height="17"/>
    </entry>
    <entry id="659" name="hsa:29110" type="gene"
        link="https://www.kegg.jp/dbget-bin/www_bget?hsa:29110">
        <graphics name="TBK1, FTDALS4, IIAE8, NAK, T2K" fgcolor="#000000" bgcolor="#BFFFBF"
             type="rectangle" x="835" y="1686" width="46" height="17"/>
    </entry>
    <entry id="660" name="cpd:C20640" type="compound"
        link="https://www.kegg.jp/dbget-bin/www_bget?C20640">
        <graphics name="C20640" fgcolor="#000000" bgcolor="#FFFFFF"
             type="circle" x="670" y="1686" width="8" height="8"/>
    </entry>
    <entry id="669" name="path:hsa04623" type="map"
        link="https://www.kegg.jp/dbget-bin/www_bget?hsa04623">
        <graphics name="Cytosolic DNA-sensing pathway" fgcolor="#000000" bgcolor="#FFFFFF"
             type="roundrectangle" x="749" y="1637" width="115" height="34"/>
    </entry>
    <entry id="681" name="hsa:3569" type="gene"
        link="https://www.kegg.jp/dbget-bin/www_bget?hsa:3569">
        <graphics name="IL6, BSF-2, BSF2, CDF, HGF, HSF, IFN-beta-2, IFNB2, IL-6" fgcolor="#000000" bgcolor="#BFFFBF"
             type="rectangle" x="1217" y="979" width="46" height="17"/>
    </entry>
    <entry id="686" name="hsa:3572" type="gene"
        link="https://www.kegg.jp/dbget-bin/www_bget?hsa:3572">
        <graphics name="IL6ST, CD130, CDW130, GP130, HIES4, IL-6RB, sGP130" fgcolor="#000000" bgcolor="#BFFFBF"
             type="rectangle" x="410" y="1138" width="46" height="17"/>
    </entry>
    <entry id="689" name="hsa:1432 hsa:5594 hsa:5595 hsa:5600 hsa:5603 hsa:6300" type="gene"
        link="https://www.kegg.jp/dbget-bin/www_bget?hsa:1432+hsa:5594+hsa:5595+hsa:5600+hsa:5603+hsa:6300">
        <graphics name="MAPK14, CSBP, CSBP1, CSBP2, CSPB1, EXIP, Mxi2, PRKM14, PRKM15, RK, SAPK2A, p38, p38ALPHA..." fgcolor="#000000" bgcolor="#BFFFBF"
             type="rectangle" x="775" y="1287" width="46" height="17"/>
    </entry>
    <entry id="693" name="hsa:834" type="gene"
        link="https://www.kegg.jp/dbget-bin/www_bget?hsa:834">
        <graphics name="CASP1, ICE, IL1BC, P45" fgcolor="#000000" bgcolor="#BFFFBF"
             type="rectangle" x="868" y="1502" width="46" height="17"/>
    </entry>
    <entry id="694" name="hsa:3553" type="gene"
        link="https://www.kegg.jp/dbget-bin/www_bget?hsa:3553">
        <graphics name="IL1B, IL-1, IL1-BETA, IL1F2, IL1beta" fgcolor="#000000" bgcolor="#BFFFBF"
             type="rectangle" x="955" y="1483" width="46" height="17"/>
    </entry>
    <entry id="695" name="hsa:3553" type="gene"
        link="https://www.kegg.jp/dbget-bin/www_bget?hsa:3553">
        <graphics name="IL1B, IL-1, IL1-BETA, IL1F2, IL1beta" fgcolor="#000000" bgcolor="#BFFFBF"
             type="rectangle" x="955" y="1523" width="46" height="17"/>
    </entry>
    <entry id="696" name="hsa:114548" type="gene"
        link="https://www.kegg.jp/dbget-bin/www_bget?hsa:114548">
        <graphics name="NLRP3, AGTAVPRL, AII, AVP, C1orf7, CIAS1, CLR1.1, DFNA34, FCAS, FCAS1, FCU, KEFH, MWS, NALP3, PYPAF1" fgcolor="#000000" bgcolor="#BFFFBF"
             type="rectangle" x="1217" y="1457" width="46" height="17"/>
    </entry>
    <entry id="702" name="path:hsa04621" type="map"
        link="https://www.kegg.jp/dbget-bin/www_bget?hsa04621">
        <graphics name="NOD-like receptor signaling pathway" fgcolor="#000000" bgcolor="#FFFFFF"
             type="roundrectangle" x="764" y="1477" width="115" height="34"/>
    </entry>
    <entry id="705" name="cpd:C00533" type="compound"
        link="https://www.kegg.jp/dbget-bin/www_bget?C00533">
        <graphics name="C00533" fgcolor="#000000" bgcolor="#FFFFFF"
             type="circle" x="1508" y="1172" width="8" height="8"/>
    </entry>
    <entry id="708" name="path:hsa04670" type="map"
        link="https://www.kegg.jp/dbget-bin/www_bget?hsa04670">
        <graphics name="Leukocyte transendothelial migration" fgcolor="#000000" bgcolor="#FFFFFF"
             type="roundrectangle" x="1543" y="555" width="173" height="35"/>
    </entry>
    <entry id="1059" name="hsa:9636" type="gene"
        link="https://www.kegg.jp/dbget-bin/www_bget?hsa:9636">
        <graphics name="ISG15, G1P2, IFI15, IMD38, IP17, UCRP, hUCRP" fgcolor="#000000" bgcolor="#BFFFBF"
             type="rectangle" x="577" y="1631" width="46" height="17"/>
    </entry>
    <entry id="1064" name="hsa:9636" type="gene"
        link="https://www.kegg.jp/dbget-bin/www_bget?hsa:9636">
        <graphics name="ISG15, G1P2, IFI15, IMD38, IP17, UCRP, hUCRP" fgcolor="#000000" bgcolor="#BFFFBF"
             type="rectangle" x="956" y="1615" width="46" height="17"/>
    </entry>
    <entry id="1068" name="hsa:3569" type="gene"
        link="https://www.kegg.jp/dbget-bin/www_bget?hsa:3569">
        <graphics name="IL6, BSF-2, BSF2, CDF, HGF, HSF, IFN-beta-2, IFNB2, IL-6" fgcolor="#000000" bgcolor="#BFFFBF"
             type="rectangle" x="1217" y="2045" width="46" height="17"/>
    </entry>
    <entry id="1073" name="path:hsa03015" type="map"
        link="https://www.kegg.jp/dbget-bin/www_bget?hsa03015">
        <graphics name="mRNA surveillance pathway" fgcolor="#000000" bgcolor="#FFFFFF"
             type="roundrectangle" x="665" y="837" width="126" height="35"/>
    </entry>
    <entry id="1074" name="ko:K24152" type="ortholog"
        link="https://www.kegg.jp/dbget-bin/www_bget?K24152">
        <graphics name="K24152" fgcolor="#000000" bgcolor="#FFFFFF"
             type="rectangle" x="812" y="237" width="46" height="17"/>
    </entry>
    <entry id="1075" name="ko:K24151" type="ortholog"
        link="https://www.kegg.jp/dbget-bin/www_bget?K24151">
        <graphics name="K24151" fgcolor="#000000" bgcolor="#FFFFFF"
             type="rectangle" x="868" y="237" width="46" height="17"/>
    </entry>
    <entry id="1076" name="ko:K25012" type="ortholog"
        link="https://www.kegg.jp/dbget-bin/www_bget?K25012">
        <graphics name="K25012" fgcolor="#000000" bgcolor="#FFFFFF"
             type="rectangle" x="868" y="140" width="46" height="17"/>
    </entry>
    <entry id="1077" name="ko:K25013" type="ortholog"
        link="https://www.kegg.jp/dbget-bin/www_bget?K25013">
        <graphics name="K25013" fgcolor="#000000" bgcolor="#FFFFFF"
             type="rectangle" x="924" y="140" width="46" height="17"/>
    </entry>
    <entry id="1078" name="ko:K25014" type="ortholog"
        link="https://www.kegg.jp/dbget-bin/www_bget?K25014">
        <graphics name="K25014" fgcolor="#000000" bgcolor="#FFFFFF"
             type="rectangle" x="980" y="140" width="46" height="17"/>
    </entry>
    <entry id="1079" name="ko:K25015" type="ortholog"
        link="https://www.kegg.jp/dbget-bin/www_bget?K25015">
        <graphics name="K25015" fgcolor="#000000" bgcolor="#FFFFFF"
             type="rectangle" x="1036" y="140" width="46" height="17"/>
    </entry>
    <entry id="1080" name="ko:K25017" type="ortholog"
        link="https://www.kegg.jp/dbget-bin/www_bget?K25017">
        <graphics name="K25017" fgcolor="#000000" bgcolor="#FFFFFF"
             type="rectangle" x="812" y="165" width="46" height="17"/>
    </entry>
    <entry id="1081" name="ko:K25018" type="ortholog"
        link="https://www.kegg.jp/dbget-bin/www_bget?K25018">
        <graphics name="K25018" fgcolor="#000000" bgcolor="#FFFFFF"
             type="rectangle" x="868" y="165" width="46" height="17"/>
    </entry>
    <entry id="1082" name="ko:K25019" type="ortholog"
        link="https://www.kegg.jp/dbget-bin/www_bget?K25019">
        <graphics name="K25019" fgcolor="#000000" bgcolor="#FFFFFF"
             type="rectangle" x="924" y="165" width="46" height="17"/>
    </entry>
    <entry id="1083" name="ko:K25020" type="ortholog"
        link="https://www.kegg.jp/dbget-bin/www_bget?K25020">
        <graphics name="K25020" fgcolor="#000000" bgcolor="#FFFFFF"
             type="rectangle" x="980" y="165" width="46" height="17"/>
    </entry>
    <entry id="1084" name="ko:K24149" type="ortholog"
        link="https://www.kegg.jp/dbget-bin/www_bget?K24149">
        <graphics name="K24149" fgcolor="#000000" bgcolor="#FFFFFF"
             type="rectangle" x="1036" y="165" width="46" height="17"/>
    </entry>
    <entry id="1085" name="ko:K25021" type="ortholog"
        link="https://www.kegg.jp/dbget-bin/www_bget?K25021">
        <graphics name="K25021" fgcolor="#000000" bgcolor="#FFFFFF"
             type="rectangle" x="1092" y="165" width="46" height="17"/>
    </entry>
    <entry id="1086" name="ko:K25023" type="ortholog"
        link="https://www.kegg.jp/dbget-bin/www_bget?K25023">
        <graphics name="K25023" fgcolor="#000000" bgcolor="#FFFFFF"
             type="rectangle" x="868" y="190" width="46" height="17"/>
    </entry>
    <entry id="1087" name="ko:K25024" type="ortholog"
        link="https://www.kegg.jp/dbget-bin/www_bget?K25024">
        <graphics name="K25024" fgcolor="#000000" bgcolor="#FFFFFF"
             type="rectangle" x="924" y="190" width="46" height="17"/>
    </entry>
    <entry id="1088" name="ko:K25025" type="ortholog"
        link="https://www.kegg.jp/dbget-bin/www_bget?K25025">
        <graphics name="K25025" fgcolor="#000000" bgcolor="#FFFFFF"
             type="rectangle" x="980" y="190" width="46" height="17"/>
    </entry>
    <entry id="1090" name="ko:K24583" type="ortholog"
        link="https://www.kegg.jp/dbget-bin/www_bget?K24583">
        <graphics name="K24583" fgcolor="#000000" bgcolor="#FFFFFF"
             type="rectangle" x="1036" y="280" width="46" height="17"/>
    </entry>
    <entry id="1091" name="ko:K24584" type="ortholog"
        link="https://www.kegg.jp/dbget-bin/www_bget?K24584">
        <graphics name="K24584" fgcolor="#000000" bgcolor="#FFFFFF"
             type="rectangle" x="1092" y="280" width="46" height="17"/>
    </entry>
    <entry id="228" name="ko:K24152" type="ortholog"
        link="https://www.kegg.jp/dbget-bin/www_bget?K24152">
        <graphics name="K24152" fgcolor="#000000" bgcolor="#FFFFFF"
             type="rectangle" x="483" y="468" width="46" height="17"/>
    </entry>
    <entry id="1188" name="hsa:3592 hsa:3593" type="gene"
        link="https://www.kegg.jp/dbget-bin/www_bget?hsa:3592+hsa:3593">
        <graphics name="IL12A, CLMF, IL-12A, NFSK, NKSF1, P35..." fgcolor="#000000" bgcolor="#BFFFBF"
             type="rectangle" x="1424" y="1114" width="46" height="17"/>
    </entry>
    <entry id="1189" name="cpd:C00165" type="compound"
        link="https://www.kegg.jp/dbget-bin/www_bget?C00165">
        <graphics name="C00165" fgcolor="#000000" bgcolor="#FFFFFF"
             type="circle" x="697" y="1240" width="8" height="8"/>
    </entry>
    <entry id="1240" name="ko:K24152" type="ortholog"
        link="https://www.kegg.jp/dbget-bin/www_bget?K24152">
        <graphics name="K24152" fgcolor="#000000" bgcolor="#FFFFFF"
             type="rectangle" x="293" y="2437" width="46" height="17"/>
    </entry>
    <entry id="1241" name="hsa:4153" type="gene"
        link="https://www.kegg.jp/dbget-bin/www_bget?hsa:4153">
        <graphics name="MBL2, COLEC1, HSMBPC, MBL, MBL2D, MBP, MBP-C, MBP1, MBPD" fgcolor="#000000" bgcolor="#BFFFBF"
             type="rectangle" x="369" y="2451" width="46" height="17"/>
    </entry>
    <entry id="1242" name="hsa:10747 hsa:5648" type="gene"
        link="https://www.kegg.jp/dbget-bin/www_bget?hsa:10747+hsa:5648">
        <graphics name="MASP2, MAP-2, MAP19, MASP-2, MASP1P1, sMAP..." fgcolor="#000000" bgcolor="#BFFFBF"
             type="rectangle" x="415" y="2451" width="46" height="17"/>
    </entry>
    <entry id="1244" name="ko:K24152" type="ortholog"
        link="https://www.kegg.jp/dbget-bin/www_bget?K24152">
        <graphics name="K24152" fgcolor="#000000" bgcolor="#FFFFFF"
             type="rectangle" x="293" y="2309" width="46" height="17"/>
    </entry>
    <entry id="1245" name="hsa:712 hsa:713 hsa:714 hsa:715 hsa:716" type="gene"
        link="https://www.kegg.jp/dbget-bin/www_bget?hsa:712+hsa:713+hsa:714+hsa:715+hsa:716">
        <graphics name="C1QA..." fgcolor="#000000" bgcolor="#BFFFBF"
             type="rectangle" x="380" y="2356" width="46" height="17"/>
    </entry>
    <entry id="1248" name="hsa:718" type="gene"
        link="https://www.kegg.jp/dbget-bin/www_bget?hsa:718">
        <graphics name="C3, AHUS5, ARMD9, ASP, C3a, C3b, CPAMD1, HEL-S-62p" fgcolor="#000000" bgcolor="#BFFFBF"
             type="rectangle" x="697" y="2296" width="46" height="17"/>
    </entry>
    <entry id="1251" name="hsa:727" type="gene"
        link="https://www.kegg.jp/dbget-bin/www_bget?hsa:727">
        <graphics name="C5, C5D, C5a, C5b, CPAMD4, ECLZB" fgcolor="#000000" bgcolor="#BFFFBF"
             type="rectangle" x="909" y="2297" width="46" height="17"/>
    </entry>
    <entry id="1260" name="hsa:729 hsa:730 hsa:731 hsa:732 hsa:733 hsa:735" type="gene"
        link="https://www.kegg.jp/dbget-bin/www_bget?hsa:729+hsa:730+hsa:731+hsa:732+hsa:733+hsa:735">
        <graphics name="C6..." fgcolor="#000000" bgcolor="#BFFFBF"
             type="rectangle" x="1112" y="2272" width="46" height="17"/>
    </entry>
    <entry id="1266" name="hsa:728" type="gene"
        link="https://www.kegg.jp/dbget-bin/www_bget?hsa:728">
        <graphics name="C5AR1, C5A, C5AR, C5R1, CD88" fgcolor="#000000" bgcolor="#BFFFBF"
             type="rectangle" x="1187" y="2237" width="46" height="17"/>
    </entry>
    <entry id="1267" name="hsa:719" type="gene"
        link="https://www.kegg.jp/dbget-bin/www_bget?hsa:719">
        <graphics name="C3AR1, AZ3B, C3AR, HNFAG09" fgcolor="#000000" bgcolor="#BFFFBF"
             type="rectangle" x="1187" y="2350" width="46" height="17"/>
    </entry>
    <entry id="1268" name="hsa:727 hsa:729 hsa:730 hsa:731 hsa:732 hsa:733 hsa:735" type="gene"
        link="https://www.kegg.jp/dbget-bin/www_bget?hsa:727+hsa:729+hsa:730+hsa:731+hsa:732+hsa:733+hsa:735">
        <graphics name="C5, C5D, C5a, C5b, CPAMD4, ECLZB..." fgcolor="#000000" bgcolor="#BFFFBF"
             type="rectangle" x="1187" y="2299" width="46" height="17"/>
    </entry>
    <entry id="1269" name="hsa:6403" type="gene"
        link="https://www.kegg.jp/dbget-bin/www_bget?hsa:6403">
        <graphics name="SELP, CD62, CD62P, GMP140, GRMP, LECAM3, PADGEM, PSEL" fgcolor="#000000" bgcolor="#BFFFBF"
             type="rectangle" x="1187" y="2456" width="46" height="17"/>
    </entry>
    <entry id="1270" name="hsa:7450" type="gene"
        link="https://www.kegg.jp/dbget-bin/www_bget?hsa:7450">
        <graphics name="VWF, F8VWF, VWD" fgcolor="#000000" bgcolor="#BFFFBF"
             type="rectangle" x="1187" y="2488" width="46" height="17"/>
    </entry>
    <entry id="1271" name="path:hsa04611" type="map"
        link="https://www.kegg.jp/dbget-bin/www_bget?hsa04611">
        <graphics name="Platelet activation" fgcolor="#000000" bgcolor="#FFFFFF"
             type="roundrectangle" x="1059" y="2533" width="128" height="25"/>
    </entry>
    <entry id="1272" name="path:hsa04610" type="map"
        link="https://www.kegg.jp/dbget-bin/www_bget?hsa04610">
        <graphics name="Complement and coagulation cascades" fgcolor="#000000" bgcolor="#FFFFFF"
             type="roundrectangle" x="804" y="2452" width="150" height="35"/>
    </entry>
    <entry id="1276" name="hsa:2147" type="gene"
        link="https://www.kegg.jp/dbget-bin/www_bget?hsa:2147">
        <graphics name="F2, PT, RPRGL2, THPH1" fgcolor="#000000" bgcolor="#BFFFBF"
             type="rectangle" x="487" y="2487" width="46" height="17"/>
    </entry>
    <entry id="1277" name="hsa:2243 hsa:2244 hsa:2266" type="gene"
        link="https://www.kegg.jp/dbget-bin/www_bget?hsa:2243+hsa:2244+hsa:2266">
        <graphics name="FGA, Fib2..." fgcolor="#000000" bgcolor="#BFFFBF"
             type="rectangle" x="570" y="2520" width="46" height="17"/>
    </entry>
    <entry id="1279" name="cpd:C00290" type="compound"
        link="https://www.kegg.jp/dbget-bin/www_bget?C00290">
        <graphics name="C00290" fgcolor="#000000" bgcolor="#FFFFFF"
             type="circle" x="653" y="2521" width="8" height="8"/>
    </entry>
    <entry id="1281" name="hsa:2162 hsa:2165" type="gene"
        link="https://www.kegg.jp/dbget-bin/www_bget?hsa:2162+hsa:2165">
        <graphics name="F13A1, F13A..." fgcolor="#000000" bgcolor="#BFFFBF"
             type="rectangle" x="571" y="2456" width="46" height="17"/>
    </entry>
    <entry id="1282" name="hsa:2162" type="gene"
        link="https://www.kegg.jp/dbget-bin/www_bget?hsa:2162">
        <graphics name="F13A1, F13A" fgcolor="#000000" bgcolor="#BFFFBF"
             type="rectangle" x="670" y="2456" width="46" height="17"/>
    </entry>
    <entry id="1290" name="hsa:102723407" type="gene"
        link="https://www.kegg.jp/dbget-bin/www_bget?hsa:102723407">
        <graphics name="IGH, IGH@, IGHV4, IGHV4-30, IGHV4-38-2, IGHV4-b, IGVH, IGVH4-39, IGVH4-b, IGVH4b, IgA, IgT, ighv" fgcolor="#000000" bgcolor="#BFFFBF"
             type="rectangle" x="362" y="2319" width="46" height="17"/>
    </entry>
    <entry id="1302" name="hsa:5648" type="gene"
        link="https://www.kegg.jp/dbget-bin/www_bget?hsa:5648">
        <graphics name="MASP1, 3MC1, CRARF, CRARF1, MAP-1, MAP1, MASP, MASP-3, MASP3, MAp44, PRSS5, RaRF" fgcolor="#000000" bgcolor="#BFFFBF"
             type="rectangle" x="472" y="2325" width="46" height="17"/>
    </entry>
    <entry id="1303" name="hsa:629" type="gene"
        link="https://www.kegg.jp/dbget-bin/www_bget?hsa:629">
        <graphics name="CFB, AHUS4, ARMD14, BF, BFD, CFAB, CFBD, FB, FBI12, GBG, H2-Bf, PBF2" fgcolor="#000000" bgcolor="#BFFFBF"
             type="rectangle" x="425" y="2255" width="46" height="17"/>
    </entry>
    <entry id="1304" name="hsa:1675" type="gene"
        link="https://www.kegg.jp/dbget-bin/www_bget?hsa:1675">
        <graphics name="CFD, ADIPSIN, ADN, DF, PFD" fgcolor="#000000" bgcolor="#BFFFBF"
             type="rectangle" x="425" y="2277" width="46" height="17"/>
    </entry>
    <entry id="1310" name="hsa:718" type="gene"
        link="https://www.kegg.jp/dbget-bin/www_bget?hsa:718">
        <graphics name="C3, AHUS5, ARMD9, ASP, C3a, C3b, CPAMD1, HEL-S-62p" fgcolor="#000000" bgcolor="#BFFFBF"
             type="rectangle" x="531" y="2218" width="46" height="17"/>
    </entry>
    <entry id="1316" name="hsa:720 hsa:721" type="gene"
        link="https://www.kegg.jp/dbget-bin/www_bget?hsa:720+hsa:721">
        <graphics name="C4A, C4, C4A2, C4A3, C4A4, C4A6, C4AD, C4S, CO4, CPAMD2, RG..." fgcolor="#000000" bgcolor="#BFFFBF"
             type="rectangle" x="508" y="2397" width="46" height="17"/>
    </entry>
    <entry id="1317" name="hsa:717" type="gene"
        link="https://www.kegg.jp/dbget-bin/www_bget?hsa:717">
        <graphics name="C2, ARMD14, CO2" fgcolor="#000000" bgcolor="#BFFFBF"
             type="rectangle" x="508" y="2377" width="46" height="17"/>
    </entry>
    <entry id="1325" name="path:hsa04668" type="map"
        link="https://www.kegg.jp/dbget-bin/www_bget?hsa04668">
        <graphics name="TNF signaling pathway" fgcolor="#000000" bgcolor="#FFFFFF"
             type="roundrectangle" x="824" y="949" width="115" height="34"/>
    </entry>
    <entry id="1386" name="ko:K24152" type="ortholog"
        link="https://www.kegg.jp/dbget-bin/www_bget?K24152">
        <graphics name="K24152" fgcolor="#000000" bgcolor="#FFFFFF"
             type="rectangle" x="202" y="261" width="46" height="17"/>
    </entry>
    <entry id="1387" name="hsa:8829" type="gene"
        link="https://www.kegg.jp/dbget-bin/www_bget?hsa:8829">
        <graphics name="NRP1, BDCA4, CD304, NP1, NRP, VEGF165R" fgcolor="#000000" bgcolor="#BFFFBF"
             type="rectangle" x="410" y="250" width="46" height="17"/>
    </entry>
    <entry id="1298" name="ko:K24106" type="ortholog"
        link="https://www.kegg.jp/dbget-bin/www_bget?K24106">
        <graphics name="K24106" fgcolor="#000000" bgcolor="#FFFFFF"
             type="rectangle" x="259" y="2457" width="46" height="17"/>
    </entry>
    <entry id="1410" name="path:hsa04613" type="map"
        link="https://www.kegg.jp/dbget-bin/www_bget?hsa04613">
        <graphics name="Neutrophil extracellular trap formation" fgcolor="#000000" bgcolor="#FFFFFF"
             type="roundrectangle" x="1297" y="2525" width="153" height="35"/>
    </entry>
    <entry id="1411" name="undefined" type="group">
        <graphics fgcolor="#000000" bgcolor="#FFFFFF"
             type="rectangle" x="410" y="1129" width="46" height="34"/>
        <component id="204"/>
        <component id="686"/>
    </entry>
    <entry id="1412" name="undefined" type="group">
        <graphics fgcolor="#000000" bgcolor="#FFFFFF"
             type="rectangle" x="815" y="1365" width="46" height="34"/>
        <component id="282"/>
        <component id="283"/>
    </entry>
    <entry id="1413" name="undefined" type="group">
        <graphics fgcolor="#000000" bgcolor="#FFFFFF"
             type="rectangle" x="868" y="1581" width="46" height="34"/>
        <component id="284"/>
        <component id="285"/>
    </entry>
    <entry id="1414" name="undefined" type="group">
        <graphics fgcolor="#000000" bgcolor="#FFFFFF"
             type="rectangle" x="817" y="872" width="46" height="34"/>
        <component id="375"/>
        <component id="377"/>
    </entry>
    <relation entry1="118" entry2="11" type="PCrel">
        <subtype name="activation" value="--&gt;"/>
    </relation>
    <relation entry1="11" entry2="18" type="PCrel">
        <subtype name="activation" value="--&gt;"/>
    </relation>
    <relation entry1="625" entry2="624" type="PCrel">
        <subtype name="activation" value="--&gt;"/>
    </relation>
    <relation entry1="624" entry2="317" type="PCrel">
        <subtype name="activation" value="--&gt;"/>
    </relation>
    <relation entry1="201" entry2="202" type="PPrel">
        <subtype name="activation" value="--&gt;"/>
    </relation>
    <relation entry1="201" entry2="412" type="PPrel">
        <subtype name="activation" value="--&gt;"/>
    </relation>
    <relation entry1="201" entry2="203" type="PPrel">
        <subtype name="activation" value="--&gt;"/>
    </relation>
    <relation entry1="416" entry2="425" type="PPrel">
        <subtype name="activation" value="--&gt;"/>
    </relation>
    <relation entry1="418" entry2="426" type="PPrel">
        <subtype name="activation" value="--&gt;"/>
    </relation>
    <relation entry1="428" entry2="429" type="PPrel">
        <subtype name="activation" value="--&gt;"/>
    </relation>
    <relation entry1="429" entry2="427" type="PPrel">
        <subtype name="activation" value="--&gt;"/>
    </relation>
    <relation entry1="427" entry2="448" type="PPrel">
        <subtype name="activation" value="--&gt;"/>
    </relation>
    <relation entry1="448" entry2="447" type="PPrel">
        <subtype name="activation" value="--&gt;"/>
    </relation>
    <relation entry1="447" entry2="444" type="PPrel">
        <subtype name="activation" value="--&gt;"/>
    </relation>
    <relation entry1="207" entry2="1411" type="PPrel">
        <subtype name="activation" value="--&gt;"/>
    </relation>
    <relation entry1="1411" entry2="209" type="PPrel">
        <subtype name="activation" value="--&gt;"/>
    </relation>
    <relation entry1="209" entry2="205" type="PPrel">
        <subtype name="activation" value="--&gt;"/>
    </relation>
    <relation entry1="622" entry2="634" type="PPrel">
        <subtype name="activation" value="--&gt;"/>
    </relation>
    <relation entry1="634" entry2="636" type="PPrel">
        <subtype name="activation" value="--&gt;"/>
    </relation>
    <relation entry1="634" entry2="637" type="PPrel">
        <subtype name="activation" value="--&gt;"/>
    </relation>
    <relation entry1="637" entry2="1189" type="PCrel">
        <subtype name="activation" value="--&gt;"/>
    </relation>
    <relation entry1="1189" entry2="638" type="PCrel">
        <subtype name="activation" value="--&gt;"/>
    </relation>
    <relation entry1="240" entry2="242" type="PPrel">
        <subtype name="activation" value="--&gt;"/>
    </relation>
    <relation entry1="242" entry2="243" type="PPrel">
        <subtype name="activation" value="--&gt;"/>
    </relation>
    <relation entry1="243" entry2="278" type="PPrel">
        <subtype name="activation" value="--&gt;"/>
    </relation>
    <relation entry1="278" entry2="1412" type="PPrel">
        <subtype name="activation" value="--&gt;"/>
    </relation>
    <relation entry1="219" entry2="243" type="PPrel">
        <subtype name="activation" value="--&gt;"/>
    </relation>
    <relation entry1="218" entry2="300" type="PPrel">
        <subtype name="activation" value="--&gt;"/>
    </relation>
    <relation entry1="241" entry2="251" type="PPrel">
        <subtype name="activation" value="--&gt;"/>
    </relation>
    <relation entry1="250" entry2="251" type="PPrel">
        <subtype name="activation" value="--&gt;"/>
    </relation>
    <relation entry1="251" entry2="300" type="PPrel">
        <subtype name="activation" value="--&gt;"/>
    </relation>
    <relation entry1="300" entry2="1413" type="PPrel">
        <subtype name="activation" value="--&gt;"/>
    </relation>
    <relation entry1="657" entry2="660" type="PCrel">
        <subtype name="activation" value="--&gt;"/>
    </relation>
    <relation entry1="660" entry2="658" type="PCrel">
        <subtype name="activation" value="--&gt;"/>
    </relation>
    <relation entry1="659" entry2="252" type="PPrel">
        <subtype name="activation" value="--&gt;"/>
    </relation>
    <relation entry1="1303" entry2="1310" type="PPrel">
        <subtype name="activation" value="--&gt;"/>
    </relation>
    <relation entry1="1304" entry2="1310" type="PPrel">
        <subtype name="activation" value="--&gt;"/>
    </relation>
    <relation entry1="1302" entry2="1304" type="PPrel">
        <subtype name="activation" value="--&gt;"/>
    </relation>
    <relation entry1="1245" entry2="1317" type="PPrel">
        <subtype name="activation" value="--&gt;"/>
    </relation>
    <relation entry1="1245" entry2="1316" type="PPrel">
        <subtype name="activation" value="--&gt;"/>
    </relation>
    <relation entry1="1242" entry2="1302" type="PPrel">
        <subtype name="activation" value="--&gt;"/>
    </relation>
    <relation entry1="1241" entry2="1242" type="PPrel">
        <subtype name="activation" value="--&gt;"/>
    </relation>
    <relation entry1="1242" entry2="1276" type="PPrel">
        <subtype name="activation" value="--&gt;"/>
    </relation>
    <relation entry1="1276" entry2="1281" type="PPrel">
        <subtype name="activation" value="--&gt;"/>
    </relation>
    <relation entry1="1260" entry2="1268" type="PPrel">
        <subtype name="activation" value="--&gt;"/>
    </relation>
    <relation entry1="1251" entry2="1268" type="PPrel">
        <subtype name="activation" value="--&gt;"/>
    </relation>
    <relation entry1="1251" entry2="1266" type="PPrel">
        <subtype name="activation" value="--&gt;"/>
    </relation>
    <relation entry1="1248" entry2="1267" type="PPrel">
        <subtype name="activation" value="--&gt;"/>
    </relation>
    <relation entry1="630" entry2="622" type="PPrel">
        <subtype name="binding/association" value="---"/>
    </relation>
    <relation entry1="1059" entry2="250" type="PPrel">
        <subtype name="binding/association" value="---"/>
    </relation>
    <relation entry1="658" entry2="659" type="PPrel">
        <subtype name="binding/association" value="---"/>
    </relation>
    <relation entry1="256" entry2="257" type="PPrel">
        <subtype name="binding/association" value="---"/>
    </relation>
    <relation entry1="258" entry2="259" type="PPrel">
        <subtype name="binding/association" value="---"/>
    </relation>
    <relation entry1="350" entry2="259" type="PPrel">
        <subtype name="binding/association" value="---"/>
    </relation>
    <relation entry1="1290" entry2="1245" type="PPrel">
        <subtype name="binding/association" value="---"/>
    </relation>
    <relation entry1="6" entry2="14" type="PCrel">
        <subtype name="missing interaction" value="-/-"/>
    </relation>
    <relation entry1="14" entry2="27" type="PCrel">
        <subtype name="missing interaction" value="-/-"/>
    </relation>
    <relation entry1="425" entry2="443" type="PPrel">
        <subtype name="activation" value="--&gt;"/>
        <subtype name="indirect effect" value="..&gt;"/>
    </relation>
    <relation entry1="622" entry2="689" type="PPrel">
        <subtype name="activation" value="--&gt;"/>
        <subtype name="indirect effect" value="..&gt;"/>
    </relation>
    <relation entry1="282" entry2="296" type="PPrel">
        <subtype name="activation" value="--&gt;"/>
        <subtype name="indirect effect" value="..&gt;"/>
    </relation>
    <relation entry1="1266" entry2="1269" type="PPrel">
        <subtype name="activation" value="--&gt;"/>
        <subtype name="indirect effect" value="..&gt;"/>
    </relation>
    <relation entry1="1266" entry2="1270" type="PPrel">
        <subtype name="activation" value="--&gt;"/>
        <subtype name="indirect effect" value="..&gt;"/>
    </relation>
    <relation entry1="317" entry2="320" type="GErel">
        <subtype name="expression" value="--&gt;"/>
    </relation>
    <relation entry1="317" entry2="319" type="GErel">
        <subtype name="expression" value="--&gt;"/>
    </relation>
    <relation entry1="317" entry2="318" type="GErel">
        <subtype name="expression" value="--&gt;"/>
    </relation>
    <relation entry1="317" entry2="321" type="GErel">
        <subtype name="expression" value="--&gt;"/>
    </relation>
    <relation entry1="317" entry2="323" type="GErel">
        <subtype name="expression" value="--&gt;"/>
    </relation>
    <relation entry1="317" entry2="324" type="GErel">
        <subtype name="expression" value="--&gt;"/>
    </relation>
    <relation entry1="317" entry2="325" type="GErel">
        <subtype name="expression" value="--&gt;"/>
    </relation>
    <relation entry1="317" entry2="326" type="GErel">
        <subtype name="expression" value="--&gt;"/>
    </relation>
    <relation entry1="245" entry2="215" type="GErel">
        <subtype name="expression" value="--&gt;"/>
    </relation>
    <relation entry1="245" entry2="214" type="GErel">
        <subtype name="expression" value="--&gt;"/>
    </relation>
    <relation entry1="245" entry2="213" type="GErel">
        <subtype name="expression" value="--&gt;"/>
    </relation>
    <relation entry1="245" entry2="216" type="GErel">
        <subtype name="expression" value="--&gt;"/>
    </relation>
    <relation entry1="245" entry2="696" type="GErel">
        <subtype name="expression" value="--&gt;"/>
    </relation>
    <relation entry1="252" entry2="311" type="GErel">
        <subtype name="expression" value="--&gt;"/>
    </relation>
    <relation entry1="252" entry2="314" type="GErel">
        <subtype name="expression" value="--&gt;"/>
    </relation>
    <relation entry1="259" entry2="281" type="GErel">
        <subtype name="expression" value="--&gt;"/>
    </relation>
    <relation entry1="259" entry2="260" type="GErel">
        <subtype name="expression" value="--&gt;"/>
    </relation>
    <relation entry1="259" entry2="275" type="GErel">
        <subtype name="expression" value="--&gt;"/>
    </relation>
    <relation entry1="259" entry2="299" type="GErel">
        <subtype name="expression" value="--&gt;"/>
    </relation>
    <relation entry1="1064" entry2="252" type="PPrel">
        <subtype name="binding/association" value="---"/>
    </relation>
    <relation entry1="296" entry2="297" type="PPrel">
        <subtype name="activation" value="--&gt;"/>
        <subtype name="phosphorylation" value="+p"/>
    </relation>
    <relation entry1="282" entry2="303" type="PPrel">
        <subtype name="activation" value="--&gt;"/>
        <subtype name="phosphorylation" value="+p"/>
    </relation>
    <relation entry1="303" entry2="244" type="PPrel">
        <subtype name="activation" value="--&gt;"/>
        <subtype name="phosphorylation" value="+p"/>
    </relation>
    <relation entry1="1413" entry2="252" type="PPrel">
        <subtype name="activation" value="--&gt;"/>
        <subtype name="phosphorylation" value="+p"/>
    </relation>
    <relation entry1="257" entry2="258" type="PPrel">
        <subtype name="activation" value="--&gt;"/>
        <subtype name="phosphorylation" value="+p"/>
    </relation>
    <relation entry1="257" entry2="350" type="PPrel">
        <subtype name="activation" value="--&gt;"/>
        <subtype name="phosphorylation" value="+p"/>
    </relation>
    <relation entry1="379" entry2="1414" type="PCrel">
        <subtype name="missing interaction" value="-/-"/>
    </relation>
    <relation entry1="444" entry2="681" type="GErel">
        <subtype name="expression" value="--&gt;"/>
    </relation>
    <relation entry1="693" entry2="694" type="PPrel">
        <subtype name="activation" value="--&gt;"/>
    </relation>
</pathway>
