# Supplementary material for: Mechanism of gene network in the treatment of intracerebral hemorrhage by natural plant drugs in Lutong granules
Source: PLoS One. 2022 Nov 28;17(11):e0274639. doi: 10.1371/journal.pone.0274639 (PMC9704616; doi:10.1371/journal.pone.0274639)
Supplement: S1 Data — (ZIP) [file pone.0274639.s001.zip › minimal data/GO+KEGG/R.KEGG/hsa05202.xml]

<?xml version="1.0"?>
<!DOCTYPE pathway SYSTEM "https://www.kegg.jp/kegg/xml/KGML_v0.7.2_.dtd">
<!-- Creation date: May 29, 2020 15:23:13 +0900 (GMT+9) -->
<pathway name="path:hsa05202" org="hsa" number="05202"
         title="Transcriptional misregulation in cancer"
         image="https://www.kegg.jp/kegg/pathway/hsa/hsa05202.png"
         link="https://www.kegg.jp/kegg-bin/show_pathway?hsa05202">
    <entry id="3" name="path:hsa05202" type="map"
        link="https://www.kegg.jp/dbget-bin/www_bget?hsa05202">
        <graphics name="TITLE:Transcriptional misregulation in cancer" fgcolor="#000000" bgcolor="#FFFFFF"
             type="roundrectangle" x="222" y="58" width="363" height="25"/>
    </entry>
    <entry id="5" name="hsa:2130" type="gene"
        link="https://www.kegg.jp/dbget-bin/www_bget?hsa:2130">
        <graphics name="EWSR1, EWS, EWS-FLI1, bK984G1.4" fgcolor="#000000" bgcolor="#BFFFBF"
             type="rectangle" x="1280" y="282" width="46" height="17"/>
    </entry>
    <entry id="6" name="hsa:2313" type="gene"
        link="https://www.kegg.jp/dbget-bin/www_bget?hsa:2313">
        <graphics name="FLI1, BDPLT21, EWSR2, FLI-1, SIC-1" fgcolor="#000000" bgcolor="#BFFFBF"
             type="rectangle" x="1335" y="282" width="46" height="17"/>
    </entry>
    <entry id="7" name="hsa:2130" type="gene"
        link="https://www.kegg.jp/dbget-bin/www_bget?hsa:2130">
        <graphics name="EWSR1, EWS, EWS-FLI1, bK984G1.4" fgcolor="#000000" bgcolor="#BFFFBF"
             type="rectangle" x="1280" y="322" width="46" height="17"/>
    </entry>
    <entry id="8" name="hsa:2078" type="gene"
        link="https://www.kegg.jp/dbget-bin/www_bget?hsa:2078">
        <graphics name="ERG, erg-3, p55" fgcolor="#000000" bgcolor="#BFFFBF"
             type="rectangle" x="1335" y="322" width="46" height="17"/>
    </entry>
    <entry id="9" name="hsa:2130" type="gene"
        link="https://www.kegg.jp/dbget-bin/www_bget?hsa:2130">
        <graphics name="EWSR1, EWS, EWS-FLI1, bK984G1.4" fgcolor="#000000" bgcolor="#BFFFBF"
             type="rectangle" x="1280" y="369" width="46" height="17"/>
    </entry>
    <entry id="10" name="hsa:2115" type="gene"
        link="https://www.kegg.jp/dbget-bin/www_bget?hsa:2115">
        <graphics name="ETV1, ER81" fgcolor="#000000" bgcolor="#BFFFBF"
             type="rectangle" x="1335" y="369" width="46" height="17"/>
    </entry>
    <entry id="11" name="hsa:2130" type="gene"
        link="https://www.kegg.jp/dbget-bin/www_bget?hsa:2130">
        <graphics name="EWSR1, EWS, EWS-FLI1, bK984G1.4" fgcolor="#000000" bgcolor="#BFFFBF"
             type="rectangle" x="1280" y="410" width="46" height="17"/>
    </entry>
    <entry id="12" name="hsa:2118" type="gene"
        link="https://www.kegg.jp/dbget-bin/www_bget?hsa:2118">
        <graphics name="ETV4, E1A-F, E1AF, PEA3, PEAS3" fgcolor="#000000" bgcolor="#BFFFBF"
             type="rectangle" x="1335" y="410" width="46" height="17"/>
    </entry>
    <entry id="13" name="hsa:2130" type="gene"
        link="https://www.kegg.jp/dbget-bin/www_bget?hsa:2130">
        <graphics name="EWSR1, EWS, EWS-FLI1, bK984G1.4" fgcolor="#000000" bgcolor="#BFFFBF"
             type="rectangle" x="1280" y="454" width="46" height="17"/>
    </entry>
    <entry id="14" name="hsa:54738" type="gene"
        link="https://www.kegg.jp/dbget-bin/www_bget?hsa:54738">
        <graphics name="FEV, HSRNAFEV, PET-1" fgcolor="#000000" bgcolor="#BFFFBF"
             type="rectangle" x="1335" y="454" width="46" height="17"/>
    </entry>
    <entry id="15" name="hsa:2130" type="gene"
        link="https://www.kegg.jp/dbget-bin/www_bget?hsa:2130">
        <graphics name="EWSR1, EWS, EWS-FLI1, bK984G1.4" fgcolor="#000000" bgcolor="#BFFFBF"
             type="rectangle" x="1280" y="521" width="46" height="17"/>
    </entry>
    <entry id="16" name="hsa:466" type="gene"
        link="https://www.kegg.jp/dbget-bin/www_bget?hsa:466">
        <graphics name="ATF1, EWS-ATF1, FUS/ATF-1, TREB36" fgcolor="#000000" bgcolor="#BFFFBF"
             type="rectangle" x="1335" y="521" width="46" height="17"/>
    </entry>
    <entry id="17" name="hsa:2130" type="gene"
        link="https://www.kegg.jp/dbget-bin/www_bget?hsa:2130">
        <graphics name="EWSR1, EWS, EWS-FLI1, bK984G1.4" fgcolor="#000000" bgcolor="#BFFFBF"
             type="rectangle" x="1280" y="594" width="46" height="17"/>
    </entry>
    <entry id="18" name="hsa:7490" type="gene"
        link="https://www.kegg.jp/dbget-bin/www_bget?hsa:7490">
        <graphics name="WT1, AWT1, GUD, NPHS4, WAGR, WIT-2, WT-1, WT33" fgcolor="#000000" bgcolor="#BFFFBF"
             type="rectangle" x="1335" y="594" width="46" height="17"/>
    </entry>
    <entry id="19" name="hsa:2130" type="gene"
        link="https://www.kegg.jp/dbget-bin/www_bget?hsa:2130">
        <graphics name="EWSR1, EWS, EWS-FLI1, bK984G1.4" fgcolor="#000000" bgcolor="#BFFFBF"
             type="rectangle" x="1280" y="679" width="46" height="17"/>
    </entry>
    <entry id="20" name="hsa:8013" type="gene"
        link="https://www.kegg.jp/dbget-bin/www_bget?hsa:8013">
        <graphics name="NR4A3, CHN, CSMF, MINOR, NOR1" fgcolor="#000000" bgcolor="#BFFFBF"
             type="rectangle" x="1335" y="679" width="46" height="17"/>
    </entry>
    <entry id="21" name="hsa:2521" type="gene"
        link="https://www.kegg.jp/dbget-bin/www_bget?hsa:2521">
        <graphics name="FUS, ALS6, ETM4, FUS1, HNRNPP2, POMP75, TLS, altFUS" fgcolor="#000000" bgcolor="#BFFFBF"
             type="rectangle" x="1280" y="765" width="46" height="17"/>
    </entry>
    <entry id="22" name="hsa:1649" type="gene"
        link="https://www.kegg.jp/dbget-bin/www_bget?hsa:1649">
        <graphics name="DDIT3, AltDDIT3, C/EBPzeta, CEBPZ, CHOP, CHOP-10, CHOP10, GADD153" fgcolor="#000000" bgcolor="#BFFFBF"
             type="rectangle" x="1335" y="765" width="46" height="17"/>
    </entry>
    <entry id="23" name="hsa:2130" type="gene"
        link="https://www.kegg.jp/dbget-bin/www_bget?hsa:2130">
        <graphics name="EWSR1, EWS, EWS-FLI1, bK984G1.4" fgcolor="#000000" bgcolor="#BFFFBF"
             type="rectangle" x="1280" y="811" width="46" height="17"/>
    </entry>
    <entry id="24" name="hsa:1649" type="gene"
        link="https://www.kegg.jp/dbget-bin/www_bget?hsa:1649">
        <graphics name="DDIT3, AltDDIT3, C/EBPzeta, CEBPZ, CHOP, CHOP-10, CHOP10, GADD153" fgcolor="#000000" bgcolor="#BFFFBF"
             type="rectangle" x="1335" y="811" width="46" height="17"/>
    </entry>
    <entry id="25" name="hsa:5077 hsa:5081" type="gene"
        link="https://www.kegg.jp/dbget-bin/www_bget?hsa:5077+hsa:5081">
        <graphics name="PAX3, CDHS, HUP2, WS1, WS3..." fgcolor="#000000" bgcolor="#BFFFBF"
             type="rectangle" x="1280" y="871" width="46" height="17"/>
    </entry>
    <entry id="26" name="hsa:2308" type="gene"
        link="https://www.kegg.jp/dbget-bin/www_bget?hsa:2308">
        <graphics name="FOXO1, FKH1, FKHR, FOXO1A" fgcolor="#000000" bgcolor="#BFFFBF"
             type="rectangle" x="1335" y="871" width="46" height="17"/>
    </entry>
    <entry id="27" name="hsa:5077 hsa:5081" type="gene"
        link="https://www.kegg.jp/dbget-bin/www_bget?hsa:5077+hsa:5081">
        <graphics name="PAX3, CDHS, HUP2, WS1, WS3..." fgcolor="#000000" bgcolor="#BFFFBF"
             type="rectangle" x="1280" y="918" width="46" height="17"/>
    </entry>
    <entry id="28" name="hsa:2308" type="gene"
        link="https://www.kegg.jp/dbget-bin/www_bget?hsa:2308">
        <graphics name="FOXO1, FKH1, FKHR, FOXO1A" fgcolor="#000000" bgcolor="#BFFFBF"
             type="rectangle" x="1335" y="918" width="46" height="17"/>
    </entry>
    <entry id="29" name="hsa:26039 hsa:6760" type="gene"
        link="https://www.kegg.jp/dbget-bin/www_bget?hsa:26039+hsa:6760">
        <graphics name="SS18L1, CREST, LP2261, SMARCL2..." fgcolor="#000000" bgcolor="#BFFFBF"
             type="rectangle" x="1280" y="970" width="46" height="17"/>
    </entry>
    <entry id="30" name="hsa:6756 hsa:6757 hsa:727837" type="gene"
        link="https://www.kegg.jp/dbget-bin/www_bget?hsa:6756+hsa:6757+hsa:727837">
        <graphics name="SSX1, CT5.1, SSRC..." fgcolor="#000000" bgcolor="#BFFFBF"
             type="rectangle" x="1335" y="970" width="46" height="17"/>
    </entry>
    <entry id="31" name="hsa:79058" type="gene"
        link="https://www.kegg.jp/dbget-bin/www_bget?hsa:79058">
        <graphics name="ASPSCR1, ASPCR1, ASPL, ASPS, RCC17, TUG, UBXD9, UBXN9" fgcolor="#000000" bgcolor="#BFFFBF"
             type="rectangle" x="1280" y="1025" width="46" height="17"/>
    </entry>
    <entry id="32" name="hsa:7030" type="gene"
        link="https://www.kegg.jp/dbget-bin/www_bget?hsa:7030">
        <graphics name="TFE3, MRXSPF, RCCP2, RCCX1, TFEA, bHLHe33" fgcolor="#000000" bgcolor="#BFFFBF"
             type="rectangle" x="1335" y="1025" width="46" height="17"/>
    </entry>
    <entry id="35" name="hsa:4609" type="gene"
        link="https://www.kegg.jp/dbget-bin/www_bget?hsa:4609">
        <graphics name="MYC, MRTL, MYCC, bHLHe39, c-Myc" fgcolor="#000000" bgcolor="#BFFFBF"
             type="rectangle" x="1503" y="297" width="46" height="17"/>
    </entry>
    <entry id="36" name="hsa:3398" type="gene"
        link="https://www.kegg.jp/dbget-bin/www_bget?hsa:3398">
        <graphics name="ID2, GIG8, ID2A, ID2H, bHLHb26" fgcolor="#000000" bgcolor="#BFFFBF"
             type="rectangle" x="1503" y="320" width="46" height="17"/>
    </entry>
    <entry id="39" name="hsa:9915" type="gene"
        link="https://www.kegg.jp/dbget-bin/www_bget?hsa:9915">
        <graphics name="ARNT2, WEDAS, bHLHe1" fgcolor="#000000" bgcolor="#BFFFBF"
             type="rectangle" x="1503" y="497" width="46" height="17"/>
    </entry>
    <entry id="40" name="hsa:472" type="gene"
        link="https://www.kegg.jp/dbget-bin/www_bget?hsa:472">
        <graphics name="ATM, AT1, ATA, ATC, ATD, ATDC, ATE, TEL1, TELO1" fgcolor="#000000" bgcolor="#BFFFBF"
             type="rectangle" x="1503" y="521" width="46" height="17"/>
    </entry>
    <entry id="43" name="hsa:5154" type="gene"
        link="https://www.kegg.jp/dbget-bin/www_bget?hsa:5154">
        <graphics name="PDGFA, PDGF-A, PDGF1" fgcolor="#000000" bgcolor="#BFFFBF"
             type="rectangle" x="1503" y="580" width="46" height="17"/>
    </entry>
    <entry id="44" name="hsa:3560" type="gene"
        link="https://www.kegg.jp/dbget-bin/www_bget?hsa:3560">
        <graphics name="IL2RB, CD122, IL15RB, IMD63, P70-75" fgcolor="#000000" bgcolor="#BFFFBF"
             type="rectangle" x="1556" y="580" width="46" height="17"/>
    </entry>
    <entry id="45" name="hsa:8938" type="gene"
        link="https://www.kegg.jp/dbget-bin/www_bget?hsa:8938">
        <graphics name="BAIAP3, BAP3" fgcolor="#000000" bgcolor="#BFFFBF"
             type="rectangle" x="1503" y="603" width="46" height="17"/>
    </entry>
    <entry id="46" name="hsa:7102" type="gene"
        link="https://www.kegg.jp/dbget-bin/www_bget?hsa:7102">
        <graphics name="TSPAN7, A15, CCG-B7, CD231, DXS1692E, MRX58, MXS1, TALLA-1, TM4SF2, TM4SF2b, XLID58" fgcolor="#000000" bgcolor="#BFFFBF"
             type="rectangle" x="1503" y="626" width="46" height="17"/>
    </entry>
    <entry id="47" name="hsa:4291" type="gene"
        link="https://www.kegg.jp/dbget-bin/www_bget?hsa:4291">
        <graphics name="MLF1" fgcolor="#000000" bgcolor="#BFFFBF"
             type="rectangle" x="1503" y="649" width="46" height="17"/>
    </entry>
    <entry id="48" name="hsa:5468" type="gene"
        link="https://www.kegg.jp/dbget-bin/www_bget?hsa:5468">
        <graphics name="PPARG, CIMT1, GLM1, NR1C3, PPARG1, PPARG2, PPARG5, PPARgamma" fgcolor="#000000" bgcolor="#BFFFBF"
             type="rectangle" x="1503" y="679" width="46" height="17"/>
    </entry>
    <entry id="52" name="hsa:4233" type="gene"
        link="https://www.kegg.jp/dbget-bin/www_bget?hsa:4233">
        <graphics name="MET, AUTS9, DFNB97, HGFR, RCCP2, c-Met" fgcolor="#000000" bgcolor="#BFFFBF"
             type="rectangle" x="1506" y="1025" width="46" height="17"/>
    </entry>
    <entry id="55" name="hsa:2321" type="gene"
        link="https://www.kegg.jp/dbget-bin/www_bget?hsa:2321">
        <graphics name="FLT1, FLT, FLT-1, VEGFR-1, VEGFR1" fgcolor="#000000" bgcolor="#BFFFBF"
             type="rectangle" x="1503" y="871" width="46" height="17"/>
    </entry>
    <entry id="56" name="hsa:26471" type="gene"
        link="https://www.kegg.jp/dbget-bin/www_bget?hsa:26471">
        <graphics name="NUPR1, COM1, P8" fgcolor="#000000" bgcolor="#BFFFBF"
             type="rectangle" x="1506" y="970" width="46" height="17"/>
    </entry>
    <entry id="63" name="hsa:1026" type="gene"
        link="https://www.kegg.jp/dbget-bin/www_bget?hsa:1026">
        <graphics name="CDKN1A, CAP20, CDKN1, CIP1, MDA-6, P21, SDI1, WAF1, p21CIP1" fgcolor="#000000" bgcolor="#BFFFBF"
             type="rectangle" x="1503" y="367" width="46" height="17"/>
    </entry>
    <entry id="64" name="hsa:3486" type="gene"
        link="https://www.kegg.jp/dbget-bin/www_bget?hsa:3486">
        <graphics name="IGFBP3, BP-53, IBP3" fgcolor="#000000" bgcolor="#BFFFBF"
             type="rectangle" x="1503" y="413" width="46" height="17"/>
    </entry>
    <entry id="67" name="hsa:7048" type="gene"
        link="https://www.kegg.jp/dbget-bin/www_bget?hsa:7048">
        <graphics name="TGFBR2, AAT3, FAA3, LDS1B, LDS2, LDS2B, MFS2, RIIC, TAAD2, TBR-ii, TBRII, TGFR-2, TGFbeta-RII" fgcolor="#000000" bgcolor="#BFFFBF"
             type="rectangle" x="1503" y="390" width="46" height="17"/>
    </entry>
    <entry id="68" name="hsa:3479" type="gene"
        link="https://www.kegg.jp/dbget-bin/www_bget?hsa:3479">
        <graphics name="IGF1, IGF, IGF-I, IGFI, MGF" fgcolor="#000000" bgcolor="#BFFFBF"
             type="rectangle" x="1503" y="274" width="46" height="17"/>
    </entry>
    <entry id="78" name="hsa:1051" type="gene"
        link="https://www.kegg.jp/dbget-bin/www_bget?hsa:1051">
        <graphics name="CEBPB, C/EBP-beta, IL6DBP, NF-IL6, TCF5" fgcolor="#000000" bgcolor="#BFFFBF"
             type="rectangle" x="1409" y="765" width="46" height="17"/>
    </entry>
    <entry id="79" name="hsa:3569" type="gene"
        link="https://www.kegg.jp/dbget-bin/www_bget?hsa:3569">
        <graphics name="IL6, BSF-2, BSF2, CDF, HGF, HSF, IFN-beta-2, IFNB2, IL-6" fgcolor="#000000" bgcolor="#BFFFBF"
             type="rectangle" x="1519" y="766" width="46" height="17"/>
    </entry>
    <entry id="83" name="hsa:64332" type="gene"
        link="https://www.kegg.jp/dbget-bin/www_bget?hsa:64332">
        <graphics name="NFKBIZ, IKBZ, INAP, MAIL" fgcolor="#000000" bgcolor="#BFFFBF"
             type="rectangle" x="1410" y="795" width="46" height="17"/>
    </entry>
    <entry id="87" name="hsa:3576" type="gene"
        link="https://www.kegg.jp/dbget-bin/www_bget?hsa:3576">
        <graphics name="CXCL8, GCP-1, GCP1, IL8, LECT, LUCT, LYNAP, MDNCF, MONAP, NAF, NAP-1, NAP1, SCYB8" fgcolor="#000000" bgcolor="#BFFFBF"
             type="rectangle" x="1519" y="812" width="46" height="17"/>
    </entry>
    <entry id="91" name="hsa:3479" type="gene"
        link="https://www.kegg.jp/dbget-bin/www_bget?hsa:3479">
        <graphics name="IGF1, IGF, IGF-I, IGFI, MGF" fgcolor="#000000" bgcolor="#BFFFBF"
             type="rectangle" x="1503" y="449" width="46" height="17"/>
    </entry>
    <entry id="95" name="hsa:7849" type="gene"
        link="https://www.kegg.jp/dbget-bin/www_bget?hsa:7849">
        <graphics name="PAX8" fgcolor="#000000" bgcolor="#BFFFBF"
             type="rectangle" x="731" y="739" width="46" height="17"/>
    </entry>
    <entry id="96" name="hsa:5468" type="gene"
        link="https://www.kegg.jp/dbget-bin/www_bget?hsa:5468">
        <graphics name="PPARG, CIMT1, GLM1, NR1C3, PPARG1, PPARG2, PPARG5, PPARgamma" fgcolor="#000000" bgcolor="#BFFFBF"
             type="rectangle" x="786" y="739" width="46" height="17"/>
    </entry>
    <entry id="97" name="hsa:5546" type="gene"
        link="https://www.kegg.jp/dbget-bin/www_bget?hsa:5546">
        <graphics name="PRCC, RCCP1, TPRC" fgcolor="#000000" bgcolor="#BFFFBF"
             type="rectangle" x="731" y="817" width="46" height="17"/>
    </entry>
    <entry id="98" name="hsa:7030" type="gene"
        link="https://www.kegg.jp/dbget-bin/www_bget?hsa:7030">
        <graphics name="TFE3, MRXSPF, RCCP2, RCCX1, TFEA, bHLHe33" fgcolor="#000000" bgcolor="#BFFFBF"
             type="rectangle" x="786" y="817" width="46" height="17"/>
    </entry>
    <entry id="99" name="hsa:7113" type="gene"
        link="https://www.kegg.jp/dbget-bin/www_bget?hsa:7113">
        <graphics name="TMPRSS2, PRSS10" fgcolor="#000000" bgcolor="#BFFFBF"
             type="rectangle" x="731" y="879" width="46" height="17"/>
    </entry>
    <entry id="100" name="hsa:2078" type="gene"
        link="https://www.kegg.jp/dbget-bin/www_bget?hsa:2078">
        <graphics name="ERG, erg-3, p55" fgcolor="#000000" bgcolor="#BFFFBF"
             type="rectangle" x="786" y="879" width="46" height="17"/>
    </entry>
    <entry id="101" name="hsa:7113" type="gene"
        link="https://www.kegg.jp/dbget-bin/www_bget?hsa:7113">
        <graphics name="TMPRSS2, PRSS10" fgcolor="#000000" bgcolor="#BFFFBF"
             type="rectangle" x="731" y="920" width="46" height="17"/>
    </entry>
    <entry id="102" name="hsa:2115" type="gene"
        link="https://www.kegg.jp/dbget-bin/www_bget?hsa:2115">
        <graphics name="ETV1, ER81" fgcolor="#000000" bgcolor="#BFFFBF"
             type="rectangle" x="786" y="920" width="46" height="17"/>
    </entry>
    <entry id="103" name="hsa:7113" type="gene"
        link="https://www.kegg.jp/dbget-bin/www_bget?hsa:7113">
        <graphics name="TMPRSS2, PRSS10" fgcolor="#000000" bgcolor="#BFFFBF"
             type="rectangle" x="731" y="966" width="46" height="17"/>
    </entry>
    <entry id="104" name="hsa:2118" type="gene"
        link="https://www.kegg.jp/dbget-bin/www_bget?hsa:2118">
        <graphics name="ETV4, E1A-F, E1AF, PEA3, PEAS3" fgcolor="#000000" bgcolor="#BFFFBF"
             type="rectangle" x="786" y="966" width="46" height="17"/>
    </entry>
    <entry id="105" name="hsa:7113" type="gene"
        link="https://www.kegg.jp/dbget-bin/www_bget?hsa:7113">
        <graphics name="TMPRSS2, PRSS10" fgcolor="#000000" bgcolor="#BFFFBF"
             type="rectangle" x="731" y="1012" width="46" height="17"/>
    </entry>
    <entry id="106" name="hsa:2119" type="gene"
        link="https://www.kegg.jp/dbget-bin/www_bget?hsa:2119">
        <graphics name="ETV5, ERM" fgcolor="#000000" bgcolor="#BFFFBF"
             type="rectangle" x="786" y="1012" width="46" height="17"/>
    </entry>
    <entry id="107" name="hsa:85414" type="gene"
        link="https://www.kegg.jp/dbget-bin/www_bget?hsa:85414">
        <graphics name="SLC45A3, IPCA-2, IPCA-6, IPCA-8, IPCA6, PCANAP2, PCANAP6, PCANAP8, PRST" fgcolor="#000000" bgcolor="#BFFFBF"
             type="rectangle" x="731" y="1055" width="46" height="17"/>
    </entry>
    <entry id="108" name="hsa:2005" type="gene"
        link="https://www.kegg.jp/dbget-bin/www_bget?hsa:2005">
        <graphics name="ELK4, SAP1" fgcolor="#000000" bgcolor="#BFFFBF"
             type="rectangle" x="786" y="1055" width="46" height="17"/>
    </entry>
    <entry id="109" name="hsa:1655" type="gene"
        link="https://www.kegg.jp/dbget-bin/www_bget?hsa:1655">
        <graphics name="DDX5, G17P1, HLR1, HUMP68, p68" fgcolor="#000000" bgcolor="#BFFFBF"
             type="rectangle" x="731" y="1092" width="46" height="17"/>
    </entry>
    <entry id="110" name="hsa:2118" type="gene"
        link="https://www.kegg.jp/dbget-bin/www_bget?hsa:2118">
        <graphics name="ETV4, E1A-F, E1AF, PEA3, PEAS3" fgcolor="#000000" bgcolor="#BFFFBF"
             type="rectangle" x="786" y="1092" width="46" height="17"/>
    </entry>
    <entry id="113" name="hsa:5328" type="gene"
        link="https://www.kegg.jp/dbget-bin/www_bget?hsa:5328">
        <graphics name="PLAU, ATF, BDPLT5, QPD, UPA, URK, u-PA" fgcolor="#000000" bgcolor="#BFFFBF"
             type="rectangle" x="928" y="867" width="46" height="17"/>
    </entry>
    <entry id="114" name="hsa:4314 hsa:4318" type="gene"
        link="https://www.kegg.jp/dbget-bin/www_bget?hsa:4314+hsa:4318">
        <graphics name="MMP3, CHDS6, MMP-3, SL-1, STMY, STMY1, STR1..." fgcolor="#000000" bgcolor="#BFFFBF"
             type="rectangle" x="928" y="889" width="46" height="17"/>
    </entry>
    <entry id="116" name="hsa:6935" type="gene"
        link="https://www.kegg.jp/dbget-bin/www_bget?hsa:6935">
        <graphics name="ZEB1, AREB6, BZP, DELTAEF1, FECD6, NIL2A, PPCD3, TCF8, ZFHEP, ZFHX1A" fgcolor="#000000" bgcolor="#BFFFBF"
             type="rectangle" x="979" y="889" width="46" height="17"/>
    </entry>
    <entry id="117" name="hsa:7850" type="gene"
        link="https://www.kegg.jp/dbget-bin/www_bget?hsa:7850">
        <graphics name="IL1R2, CD121b, CDw121b, IL-1R-2, IL-1RT-2, IL-1RT2, IL1R2c, IL1RB" fgcolor="#000000" bgcolor="#BFFFBF"
             type="rectangle" x="928" y="911" width="46" height="17"/>
    </entry>
    <entry id="118" name="hsa:6692" type="gene"
        link="https://www.kegg.jp/dbget-bin/www_bget?hsa:6692">
        <graphics name="SPINT1, HAI, HAI1, MANSC2" fgcolor="#000000" bgcolor="#BFFFBF"
             type="rectangle" x="928" y="942" width="46" height="17"/>
    </entry>
    <entry id="123" name="hsa:5328" type="gene"
        link="https://www.kegg.jp/dbget-bin/www_bget?hsa:5328">
        <graphics name="PLAU, ATF, BDPLT5, QPD, UPA, URK, u-PA" fgcolor="#000000" bgcolor="#BFFFBF"
             type="rectangle" x="928" y="1004" width="46" height="17"/>
    </entry>
    <entry id="124" name="hsa:4318" type="gene"
        link="https://www.kegg.jp/dbget-bin/www_bget?hsa:4318">
        <graphics name="MMP9, CLG4B, GELB, MANDP2, MMP-9" fgcolor="#000000" bgcolor="#BFFFBF"
             type="rectangle" x="928" y="1026" width="46" height="17"/>
    </entry>
    <entry id="126" name="hsa:6256 hsa:6257 hsa:6258" type="gene"
        link="https://www.kegg.jp/dbget-bin/www_bget?hsa:6256+hsa:6257+hsa:6258">
        <graphics name="RXRA, NR2B1, RXR-alpha, RXRalpha..." fgcolor="#000000" bgcolor="#BFFFBF"
             type="rectangle" x="854" y="717" width="46" height="17"/>
    </entry>
    <entry id="127" name="hsa:5468" type="gene"
        link="https://www.kegg.jp/dbget-bin/www_bget?hsa:5468">
        <graphics name="PPARG, CIMT1, GLM1, NR1C3, PPARG1, PPARG2, PPARG5, PPARgamma" fgcolor="#000000" bgcolor="#BFFFBF"
             type="rectangle" x="854" y="757" width="46" height="17"/>
    </entry>
    <entry id="133" name="path:hsa05216" type="map"
        link="https://www.kegg.jp/dbget-bin/www_bget?hsa05216">
        <graphics name="Thyroid cancer" fgcolor="#000000" bgcolor="#FFFFFF"
             type="roundrectangle" x="1000" y="715" width="97" height="25"/>
    </entry>
    <entry id="134" name="hsa:1026" type="gene"
        link="https://www.kegg.jp/dbget-bin/www_bget?hsa:1026">
        <graphics name="CDKN1A, CAP20, CDKN1, CIP1, MDA-6, P21, SDI1, WAF1, p21CIP1" fgcolor="#000000" bgcolor="#BFFFBF"
             type="rectangle" x="928" y="817" width="46" height="17"/>
    </entry>
    <entry id="154" name="hsa:861" type="gene"
        link="https://www.kegg.jp/dbget-bin/www_bget?hsa:861">
        <graphics name="RUNX1, AML1, AML1-EVI-1, AMLCR1, CBF2alpha, CBFA2, EVI-1, PEBP2aB, PEBP2alpha" fgcolor="#000000" bgcolor="#BFFFBF"
             type="rectangle" x="171" y="347" width="46" height="17"/>
    </entry>
    <entry id="155" name="hsa:862" type="gene"
        link="https://www.kegg.jp/dbget-bin/www_bget?hsa:862">
        <graphics name="RUNX1T1, AML1-MTG8, AML1T1, CBFA2T1, CDR, ETO, MTG8, ZMYND2" fgcolor="#000000" bgcolor="#BFFFBF"
             type="rectangle" x="226" y="347" width="46" height="17"/>
    </entry>
    <entry id="156" name="hsa:5371" type="gene"
        link="https://www.kegg.jp/dbget-bin/www_bget?hsa:5371">
        <graphics name="PML, MYL, PP8675, RNF71, TRIM19" fgcolor="#000000" bgcolor="#BFFFBF"
             type="rectangle" x="171" y="444" width="46" height="17"/>
    </entry>
    <entry id="157" name="hsa:5914" type="gene"
        link="https://www.kegg.jp/dbget-bin/www_bget?hsa:5914">
        <graphics name="RARA, NR1B1, RAR, RARalpha" fgcolor="#000000" bgcolor="#BFFFBF"
             type="rectangle" x="226" y="444" width="46" height="17"/>
    </entry>
    <entry id="158" name="hsa:7704" type="gene"
        link="https://www.kegg.jp/dbget-bin/www_bget?hsa:7704">
        <graphics name="ZBTB16, PLZF, ZNF145" fgcolor="#000000" bgcolor="#BFFFBF"
             type="rectangle" x="171" y="535" width="46" height="17"/>
    </entry>
    <entry id="159" name="hsa:5914" type="gene"
        link="https://www.kegg.jp/dbget-bin/www_bget?hsa:5914">
        <graphics name="RARA, NR1B1, RAR, RARalpha" fgcolor="#000000" bgcolor="#BFFFBF"
             type="rectangle" x="226" y="535" width="46" height="17"/>
    </entry>
    <entry id="160" name="hsa:4609" type="gene"
        link="https://www.kegg.jp/dbget-bin/www_bget?hsa:4609">
        <graphics name="MYC, MRTL, MYCC, bHLHe39, c-Myc" fgcolor="#000000" bgcolor="#BFFFBF"
             type="rectangle" x="403" y="535" width="46" height="17"/>
    </entry>
    <entry id="161" name="hsa:890 hsa:8900" type="gene"
        link="https://www.kegg.jp/dbget-bin/www_bget?hsa:890+hsa:8900">
        <graphics name="CCNA2, CCN1, CCNA..." fgcolor="#000000" bgcolor="#BFFFBF"
             type="rectangle" x="403" y="447" width="46" height="17"/>
    </entry>
    <entry id="166" name="hsa:3728" type="gene"
        link="https://www.kegg.jp/dbget-bin/www_bget?hsa:3728">
        <graphics name="JUP, CTNNG, DP3, DPIII, PDGB, PG, PKGB" fgcolor="#000000" bgcolor="#BFFFBF"
             type="rectangle" x="403" y="415" width="46" height="17"/>
    </entry>
    <entry id="176" name="hsa:1053" type="gene"
        link="https://www.kegg.jp/dbget-bin/www_bget?hsa:1053">
        <graphics name="CEBPE, C/EBP-epsilon, CRP1, c/EBP_epsilon" fgcolor="#000000" bgcolor="#BFFFBF"
             type="rectangle" x="403" y="479" width="46" height="17"/>
    </entry>
    <entry id="178" name="hsa:597" type="gene"
        link="https://www.kegg.jp/dbget-bin/www_bget?hsa:597">
        <graphics name="BCL2A1, ACC-1, ACC-2, ACC1, ACC2, BCL2L5, BFL1, GRS, HBPA1" fgcolor="#000000" bgcolor="#BFFFBF"
             type="rectangle" x="403" y="500" width="46" height="17"/>
    </entry>
    <entry id="179" name="hsa:1050" type="gene"
        link="https://www.kegg.jp/dbget-bin/www_bget?hsa:1050">
        <graphics name="CEBPA, C/EBP-alpha, CEBP" fgcolor="#000000" bgcolor="#BFFFBF"
             type="rectangle" x="316" y="272" width="46" height="17"/>
    </entry>
    <entry id="180" name="hsa:8864" type="gene"
        link="https://www.kegg.jp/dbget-bin/www_bget?hsa:8864">
        <graphics name="PER2, FASPS, FASPS1" fgcolor="#000000" bgcolor="#BFFFBF"
             type="rectangle" x="424" y="272" width="46" height="17"/>
    </entry>
    <entry id="185" name="hsa:6688" type="gene"
        link="https://www.kegg.jp/dbget-bin/www_bget?hsa:6688">
        <graphics name="SPI1, OF, PU.1, SFPI1, SPI-1, SPI-A" fgcolor="#000000" bgcolor="#BFFFBF"
             type="rectangle" x="316" y="361" width="46" height="17"/>
    </entry>
    <entry id="186" name="hsa:929" type="gene"
        link="https://www.kegg.jp/dbget-bin/www_bget?hsa:929">
        <graphics name="CD14" fgcolor="#000000" bgcolor="#BFFFBF"
             type="rectangle" x="425" y="340" width="46" height="17"/>
    </entry>
    <entry id="187" name="hsa:3684" type="gene"
        link="https://www.kegg.jp/dbget-bin/www_bget?hsa:3684">
        <graphics name="ITGAM, CD11B, CR3A, MAC-1, MAC1A, MO1A, SLEB6" fgcolor="#000000" bgcolor="#BFFFBF"
             type="rectangle" x="425" y="362" width="46" height="17"/>
    </entry>
    <entry id="188" name="hsa:2209" type="gene"
        link="https://www.kegg.jp/dbget-bin/www_bget?hsa:2209">
        <graphics name="FCGR1A, CD64, CD64A, FCG1, FCGR1, FCRI, FcgammaRI, IGFR1" fgcolor="#000000" bgcolor="#BFFFBF"
             type="rectangle" x="425" y="384" width="46" height="17"/>
    </entry>
    <entry id="196" name="path:hsa05221" type="map"
        link="https://www.kegg.jp/dbget-bin/www_bget?hsa05221">
        <graphics name="Acute myeloid leukemia" fgcolor="#000000" bgcolor="#FFFFFF"
             type="roundrectangle" x="162" y="219" width="137" height="25"/>
    </entry>
    <entry id="231" name="hsa:5966" type="gene"
        link="https://www.kegg.jp/dbget-bin/www_bget?hsa:5966">
        <graphics name="REL, C-Rel, HIVEN86A, IMD92" fgcolor="#000000" bgcolor="#BFFFBF"
             type="rectangle" x="731" y="387" width="46" height="17"/>
    </entry>
    <entry id="232" name="hsa:597" type="gene"
        link="https://www.kegg.jp/dbget-bin/www_bget?hsa:597">
        <graphics name="BCL2A1, ACC-1, ACC-2, ACC1, ACC2, BCL2L5, BFL1, GRS, HBPA1" fgcolor="#000000" bgcolor="#BFFFBF"
             type="rectangle" x="913" y="376" width="46" height="17"/>
    </entry>
    <entry id="233" name="hsa:329 hsa:330" type="gene"
        link="https://www.kegg.jp/dbget-bin/www_bget?hsa:329+hsa:330">
        <graphics name="BIRC2, API1, HIAP2, Hiap-2, MIHB, RNF48, c-IAP1, cIAP1..." fgcolor="#000000" bgcolor="#BFFFBF"
             type="rectangle" x="966" y="376" width="46" height="17"/>
    </entry>
    <entry id="234" name="hsa:7185" type="gene"
        link="https://www.kegg.jp/dbget-bin/www_bget?hsa:7185">
        <graphics name="TRAF1, EBI6, MGC:10353" fgcolor="#000000" bgcolor="#BFFFBF"
             type="rectangle" x="913" y="398" width="46" height="17"/>
    </entry>
    <entry id="235" name="hsa:598" type="gene"
        link="https://www.kegg.jp/dbget-bin/www_bget?hsa:598">
        <graphics name="BCL2L1, BCL-XL/S, BCL2L, BCLX, Bcl-X, PPP1R52" fgcolor="#000000" bgcolor="#BFFFBF"
             type="rectangle" x="966" y="398" width="46" height="17"/>
    </entry>
    <entry id="236" name="hsa:942" type="gene"
        link="https://www.kegg.jp/dbget-bin/www_bget?hsa:942">
        <graphics name="CD86, B7-2, B7.2, B70, CD28LG2, LAB72" fgcolor="#000000" bgcolor="#BFFFBF"
             type="rectangle" x="913" y="420" width="46" height="17"/>
    </entry>
    <entry id="237" name="hsa:958" type="gene"
        link="https://www.kegg.jp/dbget-bin/www_bget?hsa:958">
        <graphics name="CD40, Bp50, CDW40, TNFRSF5, p50" fgcolor="#000000" bgcolor="#BFFFBF"
             type="rectangle" x="966" y="420" width="46" height="17"/>
    </entry>
    <entry id="241" name="hsa:6929" type="gene"
        link="https://www.kegg.jp/dbget-bin/www_bget?hsa:6929">
        <graphics name="TCF3, AGM8, E2A, E47, ITF1, TCF-3, VDIR, bHLHb21, p75" fgcolor="#000000" bgcolor="#BFFFBF"
             type="rectangle" x="171" y="665" width="46" height="17"/>
    </entry>
    <entry id="242" name="hsa:5087" type="gene"
        link="https://www.kegg.jp/dbget-bin/www_bget?hsa:5087">
        <graphics name="PBX1, CAKUHED" fgcolor="#000000" bgcolor="#BFFFBF"
             type="rectangle" x="226" y="665" width="46" height="17"/>
    </entry>
    <entry id="243" name="hsa:2120 hsa:51513" type="gene"
        link="https://www.kegg.jp/dbget-bin/www_bget?hsa:2120+hsa:51513">
        <graphics name="ETV6, TEL, TEL/ABL, THC5..." fgcolor="#000000" bgcolor="#BFFFBF"
             type="rectangle" x="171" y="739" width="46" height="17"/>
    </entry>
    <entry id="244" name="hsa:861" type="gene"
        link="https://www.kegg.jp/dbget-bin/www_bget?hsa:861">
        <graphics name="RUNX1, AML1, AML1-EVI-1, AMLCR1, CBF2alpha, CBFA2, EVI-1, PEBP2aB, PEBP2alpha" fgcolor="#000000" bgcolor="#BFFFBF"
             type="rectangle" x="226" y="739" width="46" height="17"/>
    </entry>
    <entry id="247" name="hsa:51384" type="gene"
        link="https://www.kegg.jp/dbget-bin/www_bget?hsa:51384">
        <graphics name="WNT16" fgcolor="#000000" bgcolor="#BFFFBF"
             type="rectangle" x="403" y="665" width="46" height="17"/>
    </entry>
    <entry id="250" name="hsa:9611" type="gene"
        link="https://www.kegg.jp/dbget-bin/www_bget?hsa:9611">
        <graphics name="NCOR1, N-CoR, N-CoR1, PPP1R109, TRAC1, hN-CoR" fgcolor="#000000" bgcolor="#BFFFBF"
             type="rectangle" x="261" y="786" width="46" height="17"/>
    </entry>
    <entry id="251" name="hsa:25942" type="gene"
        link="https://www.kegg.jp/dbget-bin/www_bget?hsa:25942">
        <graphics name="SIN3A, WITKOS" fgcolor="#000000" bgcolor="#BFFFBF"
             type="rectangle" x="261" y="769" width="46" height="17"/>
    </entry>
    <entry id="261" name="hsa:4297" type="gene"
        link="https://www.kegg.jp/dbget-bin/www_bget?hsa:4297">
        <graphics name="KMT2A, ALL-1, ALL1, CXXC7, HRX, HTRX, HTRX1, MLL, MLL1, MLL1A, TRX1, WDSTS" fgcolor="#000000" bgcolor="#BFFFBF"
             type="rectangle" x="171" y="941" width="46" height="17"/>
    </entry>
    <entry id="262" name="hsa:4299" type="gene"
        link="https://www.kegg.jp/dbget-bin/www_bget?hsa:4299">
        <graphics name="AFF1, AF4, MLLT2, PBM1" fgcolor="#000000" bgcolor="#BFFFBF"
             type="rectangle" x="226" y="941" width="46" height="17"/>
    </entry>
    <entry id="263" name="hsa:4005" type="gene"
        link="https://www.kegg.jp/dbget-bin/www_bget?hsa:4005">
        <graphics name="LMO2, LMO-2, RBTN2, RBTNL1, RHOM2, TTG2" fgcolor="#000000" bgcolor="#BFFFBF"
             type="rectangle" x="372" y="825" width="46" height="17"/>
    </entry>
    <entry id="264" name="hsa:860" type="gene"
        link="https://www.kegg.jp/dbget-bin/www_bget?hsa:860">
        <graphics name="RUNX2, AML3, CBF-alpha-1, CBFA1, CCD, CCD1, CLCD, OSF-2, OSF2, PEA2aA, PEBP2aA" fgcolor="#000000" bgcolor="#BFFFBF"
             type="rectangle" x="372" y="847" width="46" height="17"/>
    </entry>
    <entry id="265" name="hsa:3205" type="gene"
        link="https://www.kegg.jp/dbget-bin/www_bget?hsa:3205">
        <graphics name="HOXA9, ABD-B, HOX1, HOX1.7, HOX1G" fgcolor="#000000" bgcolor="#BFFFBF"
             type="rectangle" x="372" y="891" width="46" height="17"/>
    </entry>
    <entry id="266" name="hsa:3206" type="gene"
        link="https://www.kegg.jp/dbget-bin/www_bget?hsa:3206">
        <graphics name="HOXA10, HOX1, HOX1.8, HOX1H, PL" fgcolor="#000000" bgcolor="#BFFFBF"
             type="rectangle" x="425" y="891" width="46" height="17"/>
    </entry>
    <entry id="267" name="hsa:5090" type="gene"
        link="https://www.kegg.jp/dbget-bin/www_bget?hsa:5090">
        <graphics name="PBX3" fgcolor="#000000" bgcolor="#BFFFBF"
             type="rectangle" x="425" y="825" width="46" height="17"/>
    </entry>
    <entry id="268" name="hsa:4086" type="gene"
        link="https://www.kegg.jp/dbget-bin/www_bget?hsa:4086">
        <graphics name="SMAD1, BSP-1, BSP1, JV4-1, JV41, MADH1, MADR1" fgcolor="#000000" bgcolor="#BFFFBF"
             type="rectangle" x="425" y="847" width="46" height="17"/>
    </entry>
    <entry id="269" name="hsa:4208" type="gene"
        link="https://www.kegg.jp/dbget-bin/www_bget?hsa:4208">
        <graphics name="MEF2C, C5DELq14.3, DEL5q14.3, NEDHSIL" fgcolor="#000000" bgcolor="#BFFFBF"
             type="rectangle" x="425" y="869" width="46" height="17"/>
    </entry>
    <entry id="270" name="hsa:51274" type="gene"
        link="https://www.kegg.jp/dbget-bin/www_bget?hsa:51274">
        <graphics name="KLF3, BKLF" fgcolor="#000000" bgcolor="#BFFFBF"
             type="rectangle" x="372" y="869" width="46" height="17"/>
    </entry>
    <entry id="271" name="hsa:221037" type="gene"
        link="https://www.kegg.jp/dbget-bin/www_bget?hsa:221037">
        <graphics name="JMJD1C, KDM3C, TRIP-8, TRIP8" fgcolor="#000000" bgcolor="#BFFFBF"
             type="rectangle" x="372" y="931" width="46" height="17"/>
    </entry>
    <entry id="272" name="hsa:7403" type="gene"
        link="https://www.kegg.jp/dbget-bin/www_bget?hsa:7403">
        <graphics name="KDM6A, KABUK2, UTX, bA386N14.2" fgcolor="#000000" bgcolor="#BFFFBF"
             type="rectangle" x="372" y="953" width="46" height="17"/>
    </entry>
    <entry id="273" name="hsa:8091" type="gene"
        link="https://www.kegg.jp/dbget-bin/www_bget?hsa:8091">
        <graphics name="HMGA2, BABL, HMGI-C, HMGIC, LIPO, SRS5, STQTL9" fgcolor="#000000" bgcolor="#BFFFBF"
             type="rectangle" x="425" y="931" width="46" height="17"/>
    </entry>
    <entry id="274" name="hsa:8464" type="gene"
        link="https://www.kegg.jp/dbget-bin/www_bget?hsa:8464">
        <graphics name="SUPT3H, SPT3, SPT3L" fgcolor="#000000" bgcolor="#BFFFBF"
             type="rectangle" x="425" y="953" width="46" height="17"/>
    </entry>
    <entry id="275" name="hsa:8842" type="gene"
        link="https://www.kegg.jp/dbget-bin/www_bget?hsa:8842">
        <graphics name="PROM1, AC133, CD133, CORD12, MCDR2, MSTP061, PROML1, RP41, STGD4" fgcolor="#000000" bgcolor="#BFFFBF"
             type="rectangle" x="372" y="999" width="46" height="17"/>
    </entry>
    <entry id="276" name="hsa:55589" type="gene"
        link="https://www.kegg.jp/dbget-bin/www_bget?hsa:55589">
        <graphics name="BMP2K, BIKE, HRIHFB2017" fgcolor="#000000" bgcolor="#BFFFBF"
             type="rectangle" x="372" y="1021" width="46" height="17"/>
    </entry>
    <entry id="277" name="hsa:2322" type="gene"
        link="https://www.kegg.jp/dbget-bin/www_bget?hsa:2322">
        <graphics name="FLT3, CD135, FLK-2, FLK2, STK1" fgcolor="#000000" bgcolor="#BFFFBF"
             type="rectangle" x="425" y="999" width="46" height="17"/>
    </entry>
    <entry id="278" name="hsa:3480" type="gene"
        link="https://www.kegg.jp/dbget-bin/www_bget?hsa:3480">
        <graphics name="IGF1R, CD221, IGFIR, IGFR, JTK13" fgcolor="#000000" bgcolor="#BFFFBF"
             type="rectangle" x="425" y="1021" width="46" height="17"/>
    </entry>
    <entry id="279" name="hsa:1027" type="gene"
        link="https://www.kegg.jp/dbget-bin/www_bget?hsa:1027">
        <graphics name="CDKN1B, CDKN4, KIP1, MEN1B, MEN4, P27KIP1" fgcolor="#000000" bgcolor="#BFFFBF"
             type="rectangle" x="372" y="1063" width="46" height="17"/>
    </entry>
    <entry id="280" name="hsa:5218" type="gene"
        link="https://www.kegg.jp/dbget-bin/www_bget?hsa:5218">
        <graphics name="CDK14, PFTAIRE1, PFTK1" fgcolor="#000000" bgcolor="#BFFFBF"
             type="rectangle" x="372" y="1085" width="46" height="17"/>
    </entry>
    <entry id="288" name="hsa:4094" type="gene"
        link="https://www.kegg.jp/dbget-bin/www_bget?hsa:4094">
        <graphics name="MAF, AYGRP, CCA4, CTRCT21, c-MAF" fgcolor="#000000" bgcolor="#BFFFBF"
             type="rectangle" x="786" y="523" width="46" height="17"/>
    </entry>
    <entry id="289" name="hsa:894" type="gene"
        link="https://www.kegg.jp/dbget-bin/www_bget?hsa:894">
        <graphics name="CCND2, KIAK0002, MPPH3" fgcolor="#000000" bgcolor="#BFFFBF"
             type="rectangle" x="928" y="507" width="46" height="17"/>
    </entry>
    <entry id="292" name="hsa:3695" type="gene"
        link="https://www.kegg.jp/dbget-bin/www_bget?hsa:3695">
        <graphics name="ITGB7" fgcolor="#000000" bgcolor="#BFFFBF"
             type="rectangle" x="928" y="537" width="46" height="17"/>
    </entry>
    <entry id="295" name="hsa:102723407" type="gene"
        link="https://www.kegg.jp/dbget-bin/www_bget?hsa:102723407">
        <graphics name="IGH, IGH@, IGHV4, IGHV4-30, IGHV4-38-2, IGHV4-b, IGVH, IGVH4-39, IGVH4-b, IGVH4b, IgA, IgT, ighv" fgcolor="#000000" bgcolor="#BFFFBF"
             type="rectangle" x="731" y="523" width="46" height="17"/>
    </entry>
    <entry id="298" name="hsa:5079" type="gene"
        link="https://www.kegg.jp/dbget-bin/www_bget?hsa:5079">
        <graphics name="PAX5, ALL3, BSAP" fgcolor="#000000" bgcolor="#BFFFBF"
             type="rectangle" x="731" y="641" width="46" height="17"/>
    </entry>
    <entry id="299" name="hsa:102723407" type="gene"
        link="https://www.kegg.jp/dbget-bin/www_bget?hsa:102723407">
        <graphics name="IGH, IGH@, IGHV4, IGHV4-30, IGHV4-38-2, IGHV4-b, IGVH, IGVH4-39, IGVH4-b, IGVH4b, IgA, IgT, ighv" fgcolor="#000000" bgcolor="#BFFFBF"
             type="rectangle" x="786" y="641" width="46" height="17"/>
    </entry>
    <entry id="305" name="hsa:4613" type="gene"
        link="https://www.kegg.jp/dbget-bin/www_bget?hsa:4613">
        <graphics name="MYCN, MODED, N-myc, NMYC, ODED, bHLHe37" fgcolor="#000000" bgcolor="#BFFFBF"
             type="rectangle" x="1280" y="101" width="46" height="17"/>
    </entry>
    <entry id="306" name="hsa:4149" type="gene"
        link="https://www.kegg.jp/dbget-bin/www_bget?hsa:4149">
        <graphics name="MAX, bHLHd4" fgcolor="#000000" bgcolor="#BFFFBF"
             type="rectangle" x="1335" y="101" width="46" height="17"/>
    </entry>
    <entry id="313" name="hsa:6667" type="gene"
        link="https://www.kegg.jp/dbget-bin/www_bget?hsa:6667">
        <graphics name="SP1" fgcolor="#000000" bgcolor="#BFFFBF"
             type="rectangle" x="1336" y="133" width="46" height="17"/>
    </entry>
    <entry id="314" name="hsa:7709" type="gene"
        link="https://www.kegg.jp/dbget-bin/www_bget?hsa:7709">
        <graphics name="ZBTB17, MIZ-1, ZNF151, ZNF60, pHZ-67" fgcolor="#000000" bgcolor="#BFFFBF"
             type="rectangle" x="1336" y="150" width="46" height="17"/>
    </entry>
    <entry id="316" name="hsa:4193" type="gene"
        link="https://www.kegg.jp/dbget-bin/www_bget?hsa:4193">
        <graphics name="MDM2, ACTFS, HDMX, LSKB, hdm2" fgcolor="#000000" bgcolor="#BFFFBF"
             type="rectangle" x="1480" y="51" width="46" height="17"/>
    </entry>
    <entry id="318" name="hsa:7157" type="gene"
        link="https://www.kegg.jp/dbget-bin/www_bget?hsa:7157">
        <graphics name="TP53, BCC7, BMFS5, LFS1, P53, TRP53" fgcolor="#000000" bgcolor="#BFFFBF"
             type="rectangle" x="1480" y="93" width="46" height="17"/>
    </entry>
    <entry id="319" name="hsa:100532731 hsa:648" type="gene"
        link="https://www.kegg.jp/dbget-bin/www_bget?hsa:100532731+hsa:648">
        <graphics name="COMMD3-BMI1, BMI1, PCGF4, RNF51..." fgcolor="#000000" bgcolor="#BFFFBF"
             type="rectangle" x="1480" y="114" width="46" height="17"/>
    </entry>
    <entry id="322" name="hsa:5747" type="gene"
        link="https://www.kegg.jp/dbget-bin/www_bget?hsa:5747">
        <graphics name="PTK2, FADK, FADK_1, FAK, FAK1, FRNK, PPP1R71, p125FAK, pp125FAK" fgcolor="#000000" bgcolor="#BFFFBF"
             type="rectangle" x="1480" y="72" width="46" height="17"/>
    </entry>
    <entry id="324" name="hsa:4914" type="gene"
        link="https://www.kegg.jp/dbget-bin/www_bget?hsa:4914">
        <graphics name="NTRK1, MTC, TRK, TRK1, TRKA, Trk-A, p140-TrkA" fgcolor="#000000" bgcolor="#BFFFBF"
             type="rectangle" x="1480" y="145" width="46" height="17"/>
    </entry>
    <entry id="325" name="hsa:4804" type="gene"
        link="https://www.kegg.jp/dbget-bin/www_bget?hsa:4804">
        <graphics name="NGFR, CD271, Gp80-LNGFR, TNFRSF16, p75(NTR), p75NTR" fgcolor="#000000" bgcolor="#BFFFBF"
             type="rectangle" x="1480" y="166" width="46" height="17"/>
    </entry>
    <entry id="327" name="hsa:4221" type="gene"
        link="https://www.kegg.jp/dbget-bin/www_bget?hsa:4221">
        <graphics name="MEN1, MEAI, SCG2" fgcolor="#000000" bgcolor="#BFFFBF"
             type="rectangle" x="1280" y="197" width="46" height="17"/>
    </entry>
    <entry id="328" name="hsa:1027" type="gene"
        link="https://www.kegg.jp/dbget-bin/www_bget?hsa:1027">
        <graphics name="CDKN1B, CDKN4, KIP1, MEN1B, MEN4, P27KIP1" fgcolor="#000000" bgcolor="#BFFFBF"
             type="rectangle" x="1480" y="198" width="46" height="17"/>
    </entry>
    <entry id="329" name="hsa:4297" type="gene"
        link="https://www.kegg.jp/dbget-bin/www_bget?hsa:4297">
        <graphics name="KMT2A, ALL-1, ALL1, CXXC7, HRX, HTRX, HTRX1, MLL, MLL1, MLL1A, TRX1, WDSTS" fgcolor="#000000" bgcolor="#BFFFBF"
             type="rectangle" x="1280" y="214" width="46" height="17"/>
    </entry>
    <entry id="336" name="hsa:1025 hsa:904 hsa:905" type="gene"
        link="https://www.kegg.jp/dbget-bin/www_bget?hsa:1025+hsa:904+hsa:905">
        <graphics name="CDK9, C-2k, CDC2L4, CTK1, PITALRE, TAK..." fgcolor="#000000" bgcolor="#BFFFBF"
             type="rectangle" x="174" y="977" width="46" height="17"/>
    </entry>
    <entry id="337" name="hsa:4298 hsa:4300" type="gene"
        link="https://www.kegg.jp/dbget-bin/www_bget?hsa:4298+hsa:4300">
        <graphics name="MLLT1, ENL, LTG19, YEATS1..." fgcolor="#000000" bgcolor="#BFFFBF"
             type="rectangle" x="196" y="1004" width="46" height="17"/>
    </entry>
    <entry id="338" name="hsa:84444" type="gene"
        link="https://www.kegg.jp/dbget-bin/www_bget?hsa:84444">
        <graphics name="DOT1L, DOT1, KMT4" fgcolor="#000000" bgcolor="#BFFFBF"
             type="rectangle" x="229" y="1035" width="46" height="17"/>
    </entry>
    <entry id="347" name="hsa:3562" type="gene"
        link="https://www.kegg.jp/dbget-bin/www_bget?hsa:3562">
        <graphics name="IL3, IL-3, MCGF, MULTI-CSF" fgcolor="#000000" bgcolor="#BFFFBF"
             type="rectangle" x="425" y="709" width="46" height="17"/>
    </entry>
    <entry id="348" name="hsa:1437" type="gene"
        link="https://www.kegg.jp/dbget-bin/www_bget?hsa:1437">
        <graphics name="CSF2, CSF, GMCSF" fgcolor="#000000" bgcolor="#BFFFBF"
             type="rectangle" x="372" y="731" width="46" height="17"/>
    </entry>
    <entry id="349" name="hsa:4353" type="gene"
        link="https://www.kegg.jp/dbget-bin/www_bget?hsa:4353">
        <graphics name="MPO" fgcolor="#000000" bgcolor="#BFFFBF"
             type="rectangle" x="425" y="731" width="46" height="17"/>
    </entry>
    <entry id="350" name="ko:K10784 ko:K10785" type="ortholog"
        link="https://www.kegg.jp/dbget-bin/www_bget?K10784+K10785">
        <graphics name="K10784..." fgcolor="#000000" bgcolor="#FFFFFF"
             type="rectangle" x="372" y="753" width="46" height="17"/>
    </entry>
    <entry id="351" name="hsa:1667 hsa:1668 hsa:1669 hsa:1670 hsa:1671 hsa:728358" type="gene"
        link="https://www.kegg.jp/dbget-bin/www_bget?hsa:1667+hsa:1668+hsa:1669+hsa:1670+hsa:1671+hsa:728358">
        <graphics name="DEFA1, DEF1, DEFA2, HNP-1, HP-1, HP1, MRS..." fgcolor="#000000" bgcolor="#BFFFBF"
             type="rectangle" x="425" y="753" width="46" height="17"/>
    </entry>
    <entry id="352" name="hsa:1991" type="gene"
        link="https://www.kegg.jp/dbget-bin/www_bget?hsa:1991">
        <graphics name="ELANE, ELA2, GE, HLE, HNE, NE, PMN-E, SCN1" fgcolor="#000000" bgcolor="#BFFFBF"
             type="rectangle" x="372" y="775" width="46" height="17"/>
    </entry>
    <entry id="353" name="hsa:3002" type="gene"
        link="https://www.kegg.jp/dbget-bin/www_bget?hsa:3002">
        <graphics name="GZMB, C11, CCPI, CGL-1, CGL1, CSP-B, CSPB, CTLA1, CTSGL1, HLP, SECT" fgcolor="#000000" bgcolor="#BFFFBF"
             type="rectangle" x="425" y="775" width="46" height="17"/>
    </entry>
    <entry id="354" name="hsa:25942" type="gene"
        link="https://www.kegg.jp/dbget-bin/www_bget?hsa:25942">
        <graphics name="SIN3A, WITKOS" fgcolor="#000000" bgcolor="#BFFFBF"
             type="rectangle" x="224" y="293" width="46" height="17"/>
    </entry>
    <entry id="355" name="hsa:9611" type="gene"
        link="https://www.kegg.jp/dbget-bin/www_bget?hsa:9611">
        <graphics name="NCOR1, N-CoR, N-CoR1, PPP1R109, TRAC1, hN-CoR" fgcolor="#000000" bgcolor="#BFFFBF"
             type="rectangle" x="224" y="310" width="46" height="17"/>
    </entry>
    <entry id="360" name="hsa:1848" type="gene"
        link="https://www.kegg.jp/dbget-bin/www_bget?hsa:1848">
        <graphics name="DUSP6, HH19, MKP3, PYST1" fgcolor="#000000" bgcolor="#BFFFBF"
             type="rectangle" x="403" y="567" width="46" height="17"/>
    </entry>
    <entry id="362" name="hsa:861" type="gene"
        link="https://www.kegg.jp/dbget-bin/www_bget?hsa:861">
        <graphics name="RUNX1, AML1, AML1-EVI-1, AMLCR1, CBF2alpha, CBFA2, EVI-1, PEBP2aB, PEBP2alpha" fgcolor="#000000" bgcolor="#BFFFBF"
             type="rectangle" x="256" y="189" width="46" height="17"/>
    </entry>
    <entry id="363" name="hsa:1436" type="gene"
        link="https://www.kegg.jp/dbget-bin/www_bget?hsa:1436">
        <graphics name="CSF1R, BANDDOS, C-FMS, CD115, CSF-1R, CSFR, FIM2, FMS, HDLS, HDLS1, M-CSF-R" fgcolor="#000000" bgcolor="#BFFFBF"
             type="rectangle" x="372" y="180" width="46" height="17"/>
    </entry>
    <entry id="364" name="hsa:4353" type="gene"
        link="https://www.kegg.jp/dbget-bin/www_bget?hsa:4353">
        <graphics name="MPO" fgcolor="#000000" bgcolor="#BFFFBF"
             type="rectangle" x="425" y="180" width="46" height="17"/>
    </entry>
    <entry id="365" name="hsa:1437" type="gene"
        link="https://www.kegg.jp/dbget-bin/www_bget?hsa:1437">
        <graphics name="CSF2, CSF, GMCSF" fgcolor="#000000" bgcolor="#BFFFBF"
             type="rectangle" x="372" y="202" width="46" height="17"/>
    </entry>
    <entry id="366" name="hsa:3562" type="gene"
        link="https://www.kegg.jp/dbget-bin/www_bget?hsa:3562">
        <graphics name="IL3, IL-3, MCGF, MULTI-CSF" fgcolor="#000000" bgcolor="#BFFFBF"
             type="rectangle" x="425" y="202" width="46" height="17"/>
    </entry>
    <entry id="372" name="hsa:6688" type="gene"
        link="https://www.kegg.jp/dbget-bin/www_bget?hsa:6688">
        <graphics name="SPI1, OF, PU.1, SFPI1, SPI-1, SPI-A" fgcolor="#000000" bgcolor="#BFFFBF"
             type="rectangle" x="316" y="314" width="46" height="17"/>
    </entry>
    <entry id="373" name="hsa:1436" type="gene"
        link="https://www.kegg.jp/dbget-bin/www_bget?hsa:1436">
        <graphics name="CSF1R, BANDDOS, C-FMS, CD115, CSF-1R, CSFR, FIM2, FMS, HDLS, HDLS1, M-CSF-R" fgcolor="#000000" bgcolor="#BFFFBF"
             type="rectangle" x="425" y="314" width="46" height="17"/>
    </entry>
    <entry id="379" name="hsa:1050" type="gene"
        link="https://www.kegg.jp/dbget-bin/www_bget?hsa:1050">
        <graphics name="CEBPA, C/EBP-alpha, CEBP" fgcolor="#000000" bgcolor="#BFFFBF"
             type="rectangle" x="316" y="234" width="46" height="17"/>
    </entry>
    <entry id="385" name="hsa:4297" type="gene"
        link="https://www.kegg.jp/dbget-bin/www_bget?hsa:4297">
        <graphics name="KMT2A, ALL-1, ALL1, CXXC7, HRX, HTRX, HTRX1, MLL, MLL1, MLL1A, TRX1, WDSTS" fgcolor="#000000" bgcolor="#BFFFBF"
             type="rectangle" x="731" y="115" width="46" height="17"/>
    </entry>
    <entry id="386" name="hsa:4298 hsa:4300" type="gene"
        link="https://www.kegg.jp/dbget-bin/www_bget?hsa:4298+hsa:4300">
        <graphics name="MLLT1, ENL, LTG19, YEATS1..." fgcolor="#000000" bgcolor="#BFFFBF"
             type="rectangle" x="786" y="115" width="46" height="17"/>
    </entry>
    <entry id="387" name="hsa:4211" type="gene"
        link="https://www.kegg.jp/dbget-bin/www_bget?hsa:4211">
        <graphics name="MEIS1" fgcolor="#000000" bgcolor="#BFFFBF"
             type="rectangle" x="913" y="97" width="46" height="17"/>
    </entry>
    <entry id="388" name="hsa:3205" type="gene"
        link="https://www.kegg.jp/dbget-bin/www_bget?hsa:3205">
        <graphics name="HOXA9, ABD-B, HOX1, HOX1.7, HOX1G" fgcolor="#000000" bgcolor="#BFFFBF"
             type="rectangle" x="966" y="97" width="46" height="17"/>
    </entry>
    <entry id="389" name="hsa:3206" type="gene"
        link="https://www.kegg.jp/dbget-bin/www_bget?hsa:3206">
        <graphics name="HOXA10, HOX1, HOX1.8, HOX1H, PL" fgcolor="#000000" bgcolor="#BFFFBF"
             type="rectangle" x="913" y="119" width="46" height="17"/>
    </entry>
    <entry id="390" name="hsa:3207" type="gene"
        link="https://www.kegg.jp/dbget-bin/www_bget?hsa:3207">
        <graphics name="HOXA11, HOX1, HOX1I, RUSAT1" fgcolor="#000000" bgcolor="#BFFFBF"
             type="rectangle" x="966" y="119" width="46" height="17"/>
    </entry>
    <entry id="391" name="hsa:6495" type="gene"
        link="https://www.kegg.jp/dbget-bin/www_bget?hsa:6495">
        <graphics name="SIX1, BOS3, DFNA23, TIP39" fgcolor="#000000" bgcolor="#BFFFBF"
             type="rectangle" x="1019" y="119" width="46" height="17"/>
    </entry>
    <entry id="392" name="hsa:51804" type="gene"
        link="https://www.kegg.jp/dbget-bin/www_bget?hsa:51804">
        <graphics name="SIX4, AREC3" fgcolor="#000000" bgcolor="#BFFFBF"
             type="rectangle" x="913" y="141" width="46" height="17"/>
    </entry>
    <entry id="393" name="hsa:2138" type="gene"
        link="https://www.kegg.jp/dbget-bin/www_bget?hsa:2138">
        <graphics name="EYA1, BOP, BOR, BOS1, OFC1" fgcolor="#000000" bgcolor="#BFFFBF"
             type="rectangle" x="966" y="141" width="46" height="17"/>
    </entry>
    <entry id="394" name="hsa:1031" type="gene"
        link="https://www.kegg.jp/dbget-bin/www_bget?hsa:1031">
        <graphics name="CDKN2C, INK4C, p18, p18-INK4C" fgcolor="#000000" bgcolor="#BFFFBF"
             type="rectangle" x="1019" y="141" width="46" height="17"/>
    </entry>
    <entry id="395" name="hsa:3248" type="gene"
        link="https://www.kegg.jp/dbget-bin/www_bget?hsa:3248">
        <graphics name="HPGD, 15-PGDH, PGDH, PGDH1, PHOAR1, SDR36C1" fgcolor="#000000" bgcolor="#BFFFBF"
             type="rectangle" x="913" y="163" width="46" height="17"/>
    </entry>
    <entry id="396" name="hsa:2892" type="gene"
        link="https://www.kegg.jp/dbget-bin/www_bget?hsa:2892">
        <graphics name="GRIA3, GLUR-C, GLUR-K3, GLUR3, GLURC, GluA3, MRX94, MRXSW" fgcolor="#000000" bgcolor="#BFFFBF"
             type="rectangle" x="966" y="163" width="46" height="17"/>
    </entry>
    <entry id="397" name="hsa:2530" type="gene"
        link="https://www.kegg.jp/dbget-bin/www_bget?hsa:2530">
        <graphics name="FUT8, CDGF, CDGF1" fgcolor="#000000" bgcolor="#BFFFBF"
             type="rectangle" x="1019" y="163" width="46" height="17"/>
    </entry>
    <entry id="403" name="hsa:3195" type="gene"
        link="https://www.kegg.jp/dbget-bin/www_bget?hsa:3195">
        <graphics name="TLX1, HOX11, TCL3" fgcolor="#000000" bgcolor="#BFFFBF"
             type="rectangle" x="731" y="209" width="46" height="17"/>
    </entry>
    <entry id="404" name="hsa:30012" type="gene"
        link="https://www.kegg.jp/dbget-bin/www_bget?hsa:30012">
        <graphics name="TLX3, HOX11L2, RNX" fgcolor="#000000" bgcolor="#BFFFBF"
             type="rectangle" x="731" y="157" width="46" height="17"/>
    </entry>
    <entry id="407" name="hsa:64919" type="gene"
        link="https://www.kegg.jp/dbget-bin/www_bget?hsa:64919">
        <graphics name="BCL11B, ATL1, ATL1-alpha, ATL1-beta, ATL1-delta, ATL1-gamma, CTIP-2, CTIP2, IDDFSTA, IMD49, RIT1, SMARCM2, ZNF856B, hRIT1-alpha" fgcolor="#000000" bgcolor="#BFFFBF"
             type="rectangle" x="913" y="209" width="46" height="17"/>
    </entry>
    <entry id="410" name="hsa:604" type="gene"
        link="https://www.kegg.jp/dbget-bin/www_bget?hsa:604">
        <graphics name="BCL6, BCL5, BCL6A, LAZ3, ZBTB27, ZNF51" fgcolor="#000000" bgcolor="#BFFFBF"
             type="rectangle" x="731" y="455" width="46" height="17"/>
    </entry>
    <entry id="411" name="hsa:102723407" type="gene"
        link="https://www.kegg.jp/dbget-bin/www_bget?hsa:102723407">
        <graphics name="IGH, IGH@, IGHV4, IGHV4-30, IGHV4-38-2, IGHV4-b, IGVH, IGVH4-39, IGVH4-b, IGVH4b, IgA, IgT, ighv" fgcolor="#000000" bgcolor="#BFFFBF"
             type="rectangle" x="731" y="564" width="46" height="17"/>
    </entry>
    <entry id="412" name="hsa:7468" type="gene"
        link="https://www.kegg.jp/dbget-bin/www_bget?hsa:7468">
        <graphics name="NSD2, KMT3F, KMT3G, MMSET, RAUST, REIIBP, TRX5, WHS, WHSC1" fgcolor="#000000" bgcolor="#BFFFBF"
             type="rectangle" x="786" y="564" width="46" height="17"/>
    </entry>
    <entry id="413" name="hsa:126961 hsa:3020 hsa:3021 hsa:333932 hsa:440093 hsa:653604 hsa:8290 hsa:8350 hsa:8351 hsa:8352 hsa:8353 hsa:8354 hsa:8355 hsa:8356 hsa:8357 hsa:8358 hsa:8968" type="gene"
        link="https://www.kegg.jp/dbget-bin/www_bget?hsa:126961+hsa:3020+hsa:3021+hsa:333932+hsa:440093+hsa:653604+hsa:8290+hsa:8350+hsa:8351+hsa:8352+hsa:8353+hsa:8354+hsa:8355+hsa:8356+hsa:8357+hsa:8358+hsa:8968">
        <graphics name="H3C14, H3, H3.2, H3/M, H3C13, H3C15, H3F2, H3FM, H3FN, HIST2H3C..." fgcolor="#000000" bgcolor="#BFFFBF"
             type="rectangle" x="863" y="565" width="46" height="17"/>
    </entry>
    <entry id="419" name="hsa:894" type="gene"
        link="https://www.kegg.jp/dbget-bin/www_bget?hsa:894">
        <graphics name="CCND2, KIAK0002, MPPH3" fgcolor="#000000" bgcolor="#BFFFBF"
             type="rectangle" x="928" y="603" width="46" height="17"/>
    </entry>
    <entry id="421" name="hsa:8148" type="gene"
        link="https://www.kegg.jp/dbget-bin/www_bget?hsa:8148">
        <graphics name="TAF15, Npl3, RBP56, TAF2N, TAFII68" fgcolor="#000000" bgcolor="#BFFFBF"
             type="rectangle" x="1280" y="715" width="46" height="17"/>
    </entry>
    <entry id="422" name="hsa:8013" type="gene"
        link="https://www.kegg.jp/dbget-bin/www_bget?hsa:8013">
        <graphics name="NR4A3, CHN, CSMF, MINOR, NOR1" fgcolor="#000000" bgcolor="#BFFFBF"
             type="rectangle" x="1335" y="715" width="46" height="17"/>
    </entry>
    <entry id="428" name="hsa:5327" type="gene"
        link="https://www.kegg.jp/dbget-bin/www_bget?hsa:5327">
        <graphics name="PLAT, T-PA, TPA" fgcolor="#000000" bgcolor="#BFFFBF"
             type="rectangle" x="979" y="867" width="46" height="17"/>
    </entry>
    <entry id="429" name="hsa:3065 hsa:3066" type="gene"
        link="https://www.kegg.jp/dbget-bin/www_bget?hsa:3065+hsa:3066">
        <graphics name="HDAC1, GON-10, HD1, KDAC1, RPD3, RPD3L1..." fgcolor="#000000" bgcolor="#BFFFBF"
             type="rectangle" x="178" y="302" width="46" height="17"/>
    </entry>
    <entry id="430" name="hsa:3065 hsa:3066" type="gene"
        link="https://www.kegg.jp/dbget-bin/www_bget?hsa:3065+hsa:3066">
        <graphics name="HDAC1, GON-10, HD1, KDAC1, RPD3, RPD3L1..." fgcolor="#000000" bgcolor="#BFFFBF"
             type="rectangle" x="261" y="711" width="46" height="17"/>
    </entry>
    <entry id="432" name="hsa:4790 hsa:5970" type="gene"
        link="https://www.kegg.jp/dbget-bin/www_bget?hsa:4790+hsa:5970">
        <graphics name="NFKB1, CVID12, EBP-1, KBF1, NF-kB, NF-kB1, NF-kappa-B1, NF-kappaB, NF-kappabeta, NFKB-p105, NFKB-p50, NFkappaB..." fgcolor="#000000" bgcolor="#BFFFBF"
             type="rectangle" x="1410" y="812" width="46" height="17"/>
    </entry>
    <entry id="433" name="path:hsa04115" type="map"
        link="https://www.kegg.jp/dbget-bin/www_bget?hsa04115">
        <graphics name="p53 signaling pathway" fgcolor="#000000" bgcolor="#FFFFFF"
             type="roundrectangle" x="1391" y="1120" width="134" height="25"/>
    </entry>
    <entry id="434" name="hsa:4005" type="gene"
        link="https://www.kegg.jp/dbget-bin/www_bget?hsa:4005">
        <graphics name="LMO2, LMO-2, RBTN2, RBTNL1, RHOM2, TTG2" fgcolor="#000000" bgcolor="#BFFFBF"
             type="rectangle" x="731" y="277" width="46" height="17"/>
    </entry>
    <entry id="435" name="hsa:8861" type="gene"
        link="https://www.kegg.jp/dbget-bin/www_bget?hsa:8861">
        <graphics name="LDB1, CLIM-2, CLIM2, LDB-1, NLI" fgcolor="#000000" bgcolor="#BFFFBF"
             type="rectangle" x="731" y="294" width="46" height="17"/>
    </entry>
    <entry id="436" name="hsa:4066" type="gene"
        link="https://www.kegg.jp/dbget-bin/www_bget?hsa:4066">
        <graphics name="LYL1, bHLHa18" fgcolor="#000000" bgcolor="#BFFFBF"
             type="rectangle" x="807" y="290" width="46" height="17"/>
    </entry>
    <entry id="437" name="hsa:6929" type="gene"
        link="https://www.kegg.jp/dbget-bin/www_bget?hsa:6929">
        <graphics name="TCF3, AGM8, E2A, E47, ITF1, TCF-3, VDIR, bHLHb21, p75" fgcolor="#000000" bgcolor="#BFFFBF"
             type="rectangle" x="807" y="307" width="46" height="17"/>
    </entry>
    <entry id="444" name="hsa:3087" type="gene"
        link="https://www.kegg.jp/dbget-bin/www_bget?hsa:3087">
        <graphics name="HHEX, HEX, HMPH, HOX11L-PEN, PRH, PRHX" fgcolor="#000000" bgcolor="#BFFFBF"
             type="rectangle" x="937" y="283" width="46" height="17"/>
    </entry>
    <entry id="445" name="hsa:171558" type="gene"
        link="https://www.kegg.jp/dbget-bin/www_bget?hsa:171558">
        <graphics name="PTCRA, PT-ALPHA, PTA" fgcolor="#000000" bgcolor="#BFFFBF"
             type="rectangle" x="937" y="311" width="46" height="17"/>
    </entry>
    <entry id="490" name="path:hsa05215" type="map"
        link="https://www.kegg.jp/dbget-bin/www_bget?hsa05215">
        <graphics name="Prostate cancer" fgcolor="#000000" bgcolor="#FFFFFF"
             type="roundrectangle" x="1002" y="1067" width="97" height="25"/>
    </entry>
    <entry id="491" name="path:hsa05211" type="map"
        link="https://www.kegg.jp/dbget-bin/www_bget?hsa05211">
        <graphics name="Renal cell carcinoma" fgcolor="#000000" bgcolor="#FFFFFF"
             type="roundrectangle" x="1013" y="792" width="124" height="25"/>
    </entry>
    <entry id="495" name="hsa:7157" type="gene"
        link="https://www.kegg.jp/dbget-bin/www_bget?hsa:7157">
        <graphics name="TP53, BCC7, BMFS5, LFS1, P53, TRP53" fgcolor="#000000" bgcolor="#BFFFBF"
             type="rectangle" x="1280" y="1092" width="46" height="17"/>
    </entry>
    <entry id="498" name="hsa:1026" type="gene"
        link="https://www.kegg.jp/dbget-bin/www_bget?hsa:1026">
        <graphics name="CDKN1A, CAP20, CDKN1, CIP1, MDA-6, P21, SDI1, WAF1, p21CIP1" fgcolor="#000000" bgcolor="#BFFFBF"
             type="rectangle" x="1506" y="1070" width="46" height="17"/>
    </entry>
    <entry id="499" name="hsa:10912 hsa:1647 hsa:4616" type="gene"
        link="https://www.kegg.jp/dbget-bin/www_bget?hsa:10912+hsa:1647+hsa:4616">
        <graphics name="GADD45G, CR6, DDIT2, GADD45gamma, GRP17..." fgcolor="#000000" bgcolor="#BFFFBF"
             type="rectangle" x="1558" y="1070" width="46" height="17"/>
    </entry>
    <entry id="500" name="hsa:581" type="gene"
        link="https://www.kegg.jp/dbget-bin/www_bget?hsa:581">
        <graphics name="BAX, BCL2L4" fgcolor="#000000" bgcolor="#BFFFBF"
             type="rectangle" x="1506" y="1092" width="46" height="17"/>
    </entry>
    <entry id="501" name="hsa:578" type="gene"
        link="https://www.kegg.jp/dbget-bin/www_bget?hsa:578">
        <graphics name="BAK1, BAK, BAK-LIKE, BCL2L7, CDN1" fgcolor="#000000" bgcolor="#BFFFBF"
             type="rectangle" x="1558" y="1092" width="46" height="17"/>
    </entry>
    <entry id="502" name="hsa:1643" type="gene"
        link="https://www.kegg.jp/dbget-bin/www_bget?hsa:1643">
        <graphics name="DDB2, DDBB, UV-DDB2, XPE" fgcolor="#000000" bgcolor="#BFFFBF"
             type="rectangle" x="1506" y="1114" width="46" height="17"/>
    </entry>
    <entry id="503" name="hsa:51426" type="gene"
        link="https://www.kegg.jp/dbget-bin/www_bget?hsa:51426">
        <graphics name="POLK, DINB1, DINP, POLQ" fgcolor="#000000" bgcolor="#BFFFBF"
             type="rectangle" x="1558" y="1114" width="46" height="17"/>
    </entry>
    <entry id="507" name="hsa:894" type="gene"
        link="https://www.kegg.jp/dbget-bin/www_bget?hsa:894">
        <graphics name="CCND2, KIAK0002, MPPH3" fgcolor="#000000" bgcolor="#BFFFBF"
             type="rectangle" x="913" y="353" width="46" height="17"/>
    </entry>
    <entry id="510" name="hsa:4286" type="gene"
        link="https://www.kegg.jp/dbget-bin/www_bget?hsa:4286">
        <graphics name="MITF, CMM8, COMMAD, MI, MITF-A, WS2, WS2A, bHLHe32" fgcolor="#000000" bgcolor="#BFFFBF"
             type="rectangle" x="1503" y="545" width="46" height="17"/>
    </entry>
    <relation entry1="179" entry2="180" type="GErel">
        <subtype name="expression" value="--&gt;"/>
    </relation>
    <relation entry1="185" entry2="186" type="GErel">
        <subtype name="expression" value="--&gt;"/>
    </relation>
    <relation entry1="185" entry2="187" type="GErel">
        <subtype name="expression" value="--&gt;"/>
    </relation>
    <relation entry1="185" entry2="188" type="GErel">
        <subtype name="expression" value="--&gt;"/>
    </relation>
    <relation entry1="251" entry2="250" type="PPrel">
        <subtype name="binding/association" value="---"/>
    </relation>
    <relation entry1="126" entry2="127" type="PPrel">
        <subtype name="binding/association" value="---"/>
    </relation>
    <relation entry1="436" entry2="437" type="PPrel">
        <subtype name="binding/association" value="---"/>
    </relation>
    <relation entry1="313" entry2="314" type="PPrel">
        <subtype name="binding/association" value="---"/>
    </relation>
    <relation entry1="83" entry2="432" type="PPrel">
        <subtype name="binding/association" value="---"/>
    </relation>
</pathway>
