# Supplementary material for: Mechanism of gene network in the treatment of intracerebral hemorrhage by natural plant drugs in Lutong granules
Source: PLoS One. 2022 Nov 28;17(11):e0274639. doi: 10.1371/journal.pone.0274639 (PMC9704616; doi:10.1371/journal.pone.0274639)
Supplement: S1 Data — (ZIP) [file pone.0274639.s001.zip › minimal data/GO+KEGG/R.KEGG/hsa05207.xml]

<?xml version="1.0"?>
<!DOCTYPE pathway SYSTEM "https://www.kegg.jp/kegg/xml/KGML_v0.7.2_.dtd">
<!-- Creation date: Jun 1, 2021 10:12:38 +0900 (GMT+9) -->
<pathway name="path:hsa05207" org="hsa" number="05207"
         title="Chemical carcinogenesis - receptor activation"
         image="https://www.kegg.jp/kegg/pathway/hsa/hsa05207.png"
         link="https://www.kegg.jp/kegg-bin/show_pathway?hsa05207">
    <entry id="4" name="path:hsa05207" type="map"
        link="https://www.kegg.jp/dbget-bin/www_bget?hsa05207">
        <graphics name="TITLE:Chemical carcinogenesis - receptor activation" fgcolor="#000000" bgcolor="#FFFFFF"
             type="roundrectangle" x="253" y="58" width="426" height="25"/>
    </entry>
    <entry id="8" name="hsa:2099 hsa:2100" type="gene"
        link="https://www.kegg.jp/dbget-bin/www_bget?hsa:2099+hsa:2100">
        <graphics name="ESR1, ER, ESR, ESRA, ESTRR, Era, NR3A1..." fgcolor="#000000" bgcolor="#BFFFBF"
             type="rectangle" x="754" y="647" width="46" height="17"/>
    </entry>
    <entry id="9" name="hsa:2099 hsa:2100" type="gene"
        link="https://www.kegg.jp/dbget-bin/www_bget?hsa:2099+hsa:2100">
        <graphics name="ESR1, ER, ESR, ESRA, ESTRR, Era, NR3A1..." fgcolor="#000000" bgcolor="#BFFFBF"
             type="rectangle" x="967" y="647" width="46" height="17"/>
    </entry>
    <entry id="11" name="cpd:C00951" type="compound"
        link="https://www.kegg.jp/dbget-bin/www_bget?C00951">
        <graphics name="C00951" fgcolor="#000000" bgcolor="#FFFFFF"
             type="circle" x="245" y="1156" width="8" height="8"/>
    </entry>
    <entry id="18" name="hsa:1956" type="gene"
        link="https://www.kegg.jp/dbget-bin/www_bget?hsa:1956">
        <graphics name="EGFR, ERBB, ERBB1, ERRP, HER1, NISBD2, PIG61, mENA" fgcolor="#000000" bgcolor="#BFFFBF"
             type="rectangle" x="312" y="740" width="46" height="17"/>
    </entry>
    <entry id="40" name="hsa:3265 hsa:3845 hsa:4893" type="gene"
        link="https://www.kegg.jp/dbget-bin/www_bget?hsa:3265+hsa:3845+hsa:4893">
        <graphics name="HRAS, C-BAS/HAS, C-H-RAS, C-HA-RAS1, CTLO, H-RASIDX, HAMSV, HRAS1, RASH1, p21ras..." fgcolor="#000000" bgcolor="#BFFFBF"
             type="rectangle" x="616" y="740" width="46" height="17"/>
    </entry>
    <entry id="41" name="hsa:5894" type="gene"
        link="https://www.kegg.jp/dbget-bin/www_bget?hsa:5894">
        <graphics name="RAF1, CMD1NN, CRAF, NS5, Raf-1, c-Raf" fgcolor="#000000" bgcolor="#BFFFBF"
             type="rectangle" x="694" y="740" width="46" height="17"/>
    </entry>
    <entry id="42" name="hsa:5604 hsa:5605" type="gene"
        link="https://www.kegg.jp/dbget-bin/www_bget?hsa:5604+hsa:5605">
        <graphics name="MAP2K1, CFC3, MAPKK1, MEK1, MEL, MKK1, PRKMK1..." fgcolor="#000000" bgcolor="#BFFFBF"
             type="rectangle" x="769" y="740" width="46" height="17"/>
    </entry>
    <entry id="43" name="hsa:5594 hsa:5595" type="gene"
        link="https://www.kegg.jp/dbget-bin/www_bget?hsa:5594+hsa:5595">
        <graphics name="MAPK1, ERK, ERK-2, ERK2, ERT1, MAPK2, NS13, P42MAPK, PRKM1, PRKM2, p38, p40, p41, p41mapk, p42-MAPK..." fgcolor="#000000" bgcolor="#BFFFBF"
             type="rectangle" x="845" y="740" width="46" height="17"/>
    </entry>
    <entry id="51" name="hsa:2099 hsa:2100" type="gene"
        link="https://www.kegg.jp/dbget-bin/www_bget?hsa:2099+hsa:2100">
        <graphics name="ESR1, ER, ESR, ESRA, ESTRR, Era, NR3A1..." fgcolor="#000000" bgcolor="#BFFFBF"
             type="rectangle" x="312" y="700" width="46" height="17"/>
    </entry>
    <entry id="55" name="hsa:107 hsa:108 hsa:109 hsa:111 hsa:112 hsa:113 hsa:114 hsa:115 hsa:196883" type="gene"
        link="https://www.kegg.jp/dbget-bin/www_bget?hsa:107+hsa:108+hsa:109+hsa:111+hsa:112+hsa:113+hsa:114+hsa:115+hsa:196883">
        <graphics name="ADCY1, AC1, DFNB44..." fgcolor="#000000" bgcolor="#BFFFBF"
             type="rectangle" x="529" y="532" width="46" height="17"/>
    </entry>
    <entry id="56" name="hsa:5566 hsa:5567 hsa:5568" type="gene"
        link="https://www.kegg.jp/dbget-bin/www_bget?hsa:5566+hsa:5567+hsa:5568">
        <graphics name="PRKACA, CAFD1, PKACA, PPNAD4..." fgcolor="#000000" bgcolor="#BFFFBF"
             type="rectangle" x="678" y="532" width="46" height="17"/>
    </entry>
    <entry id="59" name="hsa:10488 hsa:1385 hsa:1386 hsa:1388 hsa:148327 hsa:468 hsa:64764 hsa:84699 hsa:90993 hsa:9586" type="gene"
        link="https://www.kegg.jp/dbget-bin/www_bget?hsa:10488+hsa:1385+hsa:1386+hsa:1388+hsa:148327+hsa:468+hsa:64764+hsa:84699+hsa:90993+hsa:9586">
        <graphics name="CREB3, LUMAN, LZIP, sLZIP..." fgcolor="#000000" bgcolor="#BFFFBF"
             type="rectangle" x="967" y="532" width="46" height="17"/>
    </entry>
    <entry id="60" name="cpd:C00951" type="compound"
        link="https://www.kegg.jp/dbget-bin/www_bget?C00951">
        <graphics name="C00951" fgcolor="#000000" bgcolor="#FFFFFF"
             type="circle" x="195" y="709" width="8" height="8"/>
    </entry>
    <entry id="61" name="path:hsa04010" type="map"
        link="https://www.kegg.jp/dbget-bin/www_bget?hsa04010">
        <graphics name="MAPK signaling pathway" fgcolor="#000000" bgcolor="#FFFFFF"
             type="roundrectangle" x="716" y="404" width="116" height="34"/>
    </entry>
    <entry id="74" name="cpd:C00575" type="compound"
        link="https://www.kegg.jp/dbget-bin/www_bget?C00575">
        <graphics name="C00575" fgcolor="#000000" bgcolor="#FFFFFF"
             type="circle" x="606" y="531" width="8" height="8"/>
    </entry>
    <entry id="76" name="hsa:6714" type="gene"
        link="https://www.kegg.jp/dbget-bin/www_bget?hsa:6714">
        <graphics name="SRC, ASV, SRC1, THC6, c-SRC, p60-Src" fgcolor="#000000" bgcolor="#BFFFBF"
             type="rectangle" x="468" y="700" width="46" height="17"/>
    </entry>
    <entry id="89" name="hsa:2885" type="gene"
        link="https://www.kegg.jp/dbget-bin/www_bget?hsa:2885">
        <graphics name="GRB2, ASH, EGFRBP-GRB2, Grb3-3, MST084, MSTP084, NCKAP2" fgcolor="#000000" bgcolor="#BFFFBF"
             type="rectangle" x="468" y="740" width="46" height="17"/>
    </entry>
    <entry id="90" name="hsa:6654 hsa:6655" type="gene"
        link="https://www.kegg.jp/dbget-bin/www_bget?hsa:6654+hsa:6655">
        <graphics name="SOS1, GF1, GGF1, GINGF, HGF, NS4, SOS-1..." fgcolor="#000000" bgcolor="#BFFFBF"
             type="rectangle" x="544" y="740" width="46" height="17"/>
    </entry>
    <entry id="99" name="path:hsa04151" type="map"
        link="https://www.kegg.jp/dbget-bin/www_bget?hsa04151">
        <graphics name="PI3K-Akt signaling pathway" fgcolor="#000000" bgcolor="#FFFFFF"
             type="roundrectangle" x="607" y="323" width="116" height="34"/>
    </entry>
    <entry id="133" name="hsa:5290 hsa:5291 hsa:5293 hsa:5295 hsa:5296 hsa:8503" type="gene"
        link="https://www.kegg.jp/dbget-bin/www_bget?hsa:5290+hsa:5291+hsa:5293+hsa:5295+hsa:5296+hsa:8503">
        <graphics name="PIK3CA, CLAPO, CLOVE, CWS5, MCAP, MCM, MCMTC, PI3K, PI3K-alpha, p110-alpha..." fgcolor="#000000" bgcolor="#BFFFBF"
             type="rectangle" x="468" y="844" width="46" height="17"/>
    </entry>
    <entry id="134" name="hsa:10000 hsa:207 hsa:208" type="gene"
        link="https://www.kegg.jp/dbget-bin/www_bget?hsa:10000+hsa:207+hsa:208">
        <graphics name="AKT3, MPPH, MPPH2, PKB-GAMMA, PKBG, PRKBG, RAC-PK-gamma, RAC-gamma, STK-2..." fgcolor="#000000" bgcolor="#BFFFBF"
             type="rectangle" x="616" y="844" width="46" height="17"/>
    </entry>
    <entry id="165" name="hsa:2353 hsa:3725 hsa:7421" type="gene"
        link="https://www.kegg.jp/dbget-bin/www_bget?hsa:2353+hsa:3725+hsa:7421">
        <graphics name="FOS, AP-1, C-FOS, p55..." fgcolor="#000000" bgcolor="#BFFFBF"
             type="rectangle" x="967" y="664" width="46" height="17"/>
    </entry>
    <entry id="189" name="cpd:C13624" type="compound"
        link="https://www.kegg.jp/dbget-bin/www_bget?C13624">
        <graphics name="C13624" fgcolor="#000000" bgcolor="#FFFFFF"
             type="circle" x="245" y="740" width="8" height="8"/>
    </entry>
    <entry id="190" name="cpd:C13624" type="compound"
        link="https://www.kegg.jp/dbget-bin/www_bget?C13624">
        <graphics name="C13624" fgcolor="#000000" bgcolor="#FFFFFF"
             type="circle" x="195" y="686" width="8" height="8"/>
    </entry>
    <entry id="191" name="cpd:C06697 cpd:C11906" type="compound"
        link="https://www.kegg.jp/dbget-bin/www_bget?C06697+C11906">
        <graphics name="C06697..." fgcolor="#000000" bgcolor="#FFFFFF"
             type="circle" x="245" y="843" width="8" height="8"/>
    </entry>
    <entry id="192" name="hsa:1978" type="gene"
        link="https://www.kegg.jp/dbget-bin/www_bget?hsa:1978">
        <graphics name="EIF4EBP1, 4E-BP1, 4EBP1, BP-1, PHAS-I" fgcolor="#000000" bgcolor="#BFFFBF"
             type="rectangle" x="811" y="827" width="46" height="17"/>
    </entry>
    <entry id="193" name="hsa:6198 hsa:6199" type="gene"
        link="https://www.kegg.jp/dbget-bin/www_bget?hsa:6198+hsa:6199">
        <graphics name="RPS6KB1, PS6K, S6K, S6K-beta-1, S6K1, STK14A, p70_S6KA, p70(S6K)-alpha, p70-S6K, p70-alpha..." fgcolor="#000000" bgcolor="#BFFFBF"
             type="rectangle" x="811" y="871" width="46" height="17"/>
    </entry>
    <entry id="195" name="hsa:2475" type="gene"
        link="https://www.kegg.jp/dbget-bin/www_bget?hsa:2475">
        <graphics name="MTOR, FRAP, FRAP1, FRAP2, RAFT1, RAPT1, SKS" fgcolor="#000000" bgcolor="#BFFFBF"
             type="rectangle" x="709" y="844" width="46" height="17"/>
    </entry>
    <entry id="197" name="path:hsa04150" type="map"
        link="https://www.kegg.jp/dbget-bin/www_bget?hsa04150">
        <graphics name="mTOR signaling pathway" fgcolor="#000000" bgcolor="#FFFFFF"
             type="roundrectangle" x="621" y="805" width="110" height="34"/>
    </entry>
    <entry id="203" name="cpd:C00076" type="compound"
        link="https://www.kegg.jp/dbget-bin/www_bget?C00076">
        <graphics name="C00076" fgcolor="#000000" bgcolor="#FFFFFF"
             type="circle" x="258" y="208" width="8" height="8"/>
    </entry>
    <entry id="204" name="hsa:773 hsa:774 hsa:775 hsa:776 hsa:778 hsa:779" type="gene"
        link="https://www.kegg.jp/dbget-bin/www_bget?hsa:773+hsa:774+hsa:775+hsa:776+hsa:778+hsa:779">
        <graphics name="CACNA1A, APCA, BI, CACNL1A4, CAV2.1, DEE42, EA2, EIEE42, FHM, HPCA, MHP, MHP1, SCA6..." fgcolor="#000000" bgcolor="#BFFFBF"
             type="rectangle" x="312" y="369" width="46" height="17"/>
    </entry>
    <entry id="205" name="cpd:C00076" type="compound"
        link="https://www.kegg.jp/dbget-bin/www_bget?C00076">
        <graphics name="C00076" fgcolor="#000000" bgcolor="#FFFFFF"
             type="circle" x="258" y="368" width="8" height="8"/>
    </entry>
    <entry id="207" name="cpd:C16453" type="compound"
        link="https://www.kegg.jp/dbget-bin/www_bget?C16453">
        <graphics name="C16453" fgcolor="#000000" bgcolor="#FFFFFF"
             type="circle" x="195" y="245" width="8" height="8"/>
    </entry>
    <entry id="208" name="cpd:C00745" type="compound"
        link="https://www.kegg.jp/dbget-bin/www_bget?C00745">
        <graphics name="C00745" fgcolor="#000000" bgcolor="#FFFFFF"
             type="circle" x="195" y="196" width="8" height="8"/>
    </entry>
    <entry id="209" name="hsa:55584" type="gene"
        link="https://www.kegg.jp/dbget-bin/www_bget?hsa:55584">
        <graphics name="CHRNA9, HSA243342, NACHRA9" fgcolor="#000000" bgcolor="#BFFFBF"
             type="rectangle" x="312" y="647" width="46" height="17"/>
    </entry>
    <entry id="210" name="hsa:1139" type="gene"
        link="https://www.kegg.jp/dbget-bin/www_bget?hsa:1139">
        <graphics name="CHRNA7, CHRNA7-2, NACHRA7" fgcolor="#000000" bgcolor="#BFFFBF"
             type="rectangle" x="312" y="209" width="46" height="17"/>
    </entry>
    <entry id="211" name="hsa:1136 hsa:1141" type="gene"
        link="https://www.kegg.jp/dbget-bin/www_bget?hsa:1136+hsa:1141">
        <graphics name="CHRNA3, BAIPRCK, LNCR2, NACHRA3, PAOD2..." fgcolor="#000000" bgcolor="#BFFFBF"
             type="rectangle" x="312" y="311" width="46" height="17"/>
    </entry>
    <entry id="212" name="hsa:1136 hsa:1143" type="gene"
        link="https://www.kegg.jp/dbget-bin/www_bget?hsa:1136+hsa:1143">
        <graphics name="CHRNA3, BAIPRCK, LNCR2, NACHRA3, PAOD2..." fgcolor="#000000" bgcolor="#BFFFBF"
             type="rectangle" x="312" y="287" width="46" height="17"/>
    </entry>
    <entry id="213" name="hsa:1137 hsa:1141" type="gene"
        link="https://www.kegg.jp/dbget-bin/www_bget?hsa:1137+hsa:1141">
        <graphics name="CHRNA4, BFNC, EBN, EBN1, NACHR, NACHRA4, NACRA4..." fgcolor="#000000" bgcolor="#BFFFBF"
             type="rectangle" x="312" y="263" width="46" height="17"/>
    </entry>
    <entry id="214" name="hsa:408 hsa:409" type="gene"
        link="https://www.kegg.jp/dbget-bin/www_bget?hsa:408+hsa:409">
        <graphics name="ARRB1, ARB1, ARR1..." fgcolor="#000000" bgcolor="#BFFFBF"
             type="rectangle" x="529" y="166" width="46" height="17"/>
    </entry>
    <entry id="215" name="hsa:6714" type="gene"
        link="https://www.kegg.jp/dbget-bin/www_bget?hsa:6714">
        <graphics name="SRC, ASV, SRC1, THC6, c-SRC, p60-Src" fgcolor="#000000" bgcolor="#BFFFBF"
             type="rectangle" x="604" y="166" width="46" height="17"/>
    </entry>
    <entry id="216" name="hsa:5894" type="gene"
        link="https://www.kegg.jp/dbget-bin/www_bget?hsa:5894">
        <graphics name="RAF1, CMD1NN, CRAF, NS5, Raf-1, c-Raf" fgcolor="#000000" bgcolor="#BFFFBF"
             type="rectangle" x="679" y="166" width="46" height="17"/>
    </entry>
    <entry id="217" name="hsa:5925" type="gene"
        link="https://www.kegg.jp/dbget-bin/www_bget?hsa:5925">
        <graphics name="RB1, OSRC, PPP1R130, RB, p105-Rb, p110-RB1, pRb, pp110" fgcolor="#000000" bgcolor="#BFFFBF"
             type="rectangle" x="755" y="166" width="46" height="17"/>
    </entry>
    <entry id="218" name="hsa:1869" type="gene"
        link="https://www.kegg.jp/dbget-bin/www_bget?hsa:1869">
        <graphics name="E2F1, E2F-1, RBAP1, RBBP3, RBP3" fgcolor="#000000" bgcolor="#BFFFBF"
             type="rectangle" x="835" y="166" width="46" height="17"/>
    </entry>
    <entry id="219" name="hsa:3717" type="gene"
        link="https://www.kegg.jp/dbget-bin/www_bget?hsa:3717">
        <graphics name="JAK2, JTK10" fgcolor="#000000" bgcolor="#BFFFBF"
             type="rectangle" x="529" y="235" width="46" height="17"/>
    </entry>
    <entry id="220" name="hsa:6774" type="gene"
        link="https://www.kegg.jp/dbget-bin/www_bget?hsa:6774">
        <graphics name="STAT3, ADMIO, ADMIO1, APRF, HIES" fgcolor="#000000" bgcolor="#BFFFBF"
             type="rectangle" x="604" y="235" width="46" height="17"/>
    </entry>
    <entry id="221" name="hsa:3265 hsa:3845 hsa:4893" type="gene"
        link="https://www.kegg.jp/dbget-bin/www_bget?hsa:3265+hsa:3845+hsa:4893">
        <graphics name="HRAS, C-BAS/HAS, C-H-RAS, C-HA-RAS1, CTLO, H-RASIDX, HAMSV, HRAS1, RASH1, p21ras..." fgcolor="#000000" bgcolor="#BFFFBF"
             type="rectangle" x="529" y="368" width="46" height="17"/>
    </entry>
    <entry id="222" name="hsa:5894" type="gene"
        link="https://www.kegg.jp/dbget-bin/www_bget?hsa:5894">
        <graphics name="RAF1, CMD1NN, CRAF, NS5, Raf-1, c-Raf" fgcolor="#000000" bgcolor="#BFFFBF"
             type="rectangle" x="604" y="368" width="46" height="17"/>
    </entry>
    <entry id="223" name="hsa:5604 hsa:5605" type="gene"
        link="https://www.kegg.jp/dbget-bin/www_bget?hsa:5604+hsa:5605">
        <graphics name="MAP2K1, CFC3, MAPKK1, MEK1, MEL, MKK1, PRKMK1..." fgcolor="#000000" bgcolor="#BFFFBF"
             type="rectangle" x="679" y="368" width="46" height="17"/>
    </entry>
    <entry id="224" name="hsa:5594 hsa:5595" type="gene"
        link="https://www.kegg.jp/dbget-bin/www_bget?hsa:5594+hsa:5595">
        <graphics name="MAPK1, ERK, ERK-2, ERK2, ERT1, MAPK2, NS13, P42MAPK, PRKM1, PRKM2, p38, p40, p41, p41mapk, p42-MAPK..." fgcolor="#000000" bgcolor="#BFFFBF"
             type="rectangle" x="755" y="368" width="46" height="17"/>
    </entry>
    <entry id="228" name="cpd:C00780" type="compound"
        link="https://www.kegg.jp/dbget-bin/www_bget?C00780">
        <graphics name="C00780" fgcolor="#000000" bgcolor="#FFFFFF"
             type="circle" x="207" y="407" width="8" height="8"/>
    </entry>
    <entry id="229" name="cpd:C15995" type="compound"
        link="https://www.kegg.jp/dbget-bin/www_bget?C15995">
        <graphics name="C15995" fgcolor="#000000" bgcolor="#FFFFFF"
             type="circle" x="207" y="428" width="8" height="8"/>
    </entry>
    <entry id="231" name="hsa:5578 hsa:5579 hsa:5582" type="gene"
        link="https://www.kegg.jp/dbget-bin/www_bget?hsa:5578+hsa:5579+hsa:5582">
        <graphics name="PRKCA, AAG6, PKC-alpha, PKCA, PKCI+/-, PKCalpha, PRKACA..." fgcolor="#000000" bgcolor="#BFFFBF"
             type="rectangle" x="529" y="424" width="46" height="17"/>
    </entry>
    <entry id="236" name="hsa:5290 hsa:5291 hsa:5293 hsa:5295 hsa:5296 hsa:8503" type="gene"
        link="https://www.kegg.jp/dbget-bin/www_bget?hsa:5290+hsa:5291+hsa:5293+hsa:5295+hsa:5296+hsa:8503">
        <graphics name="PIK3CA, CLAPO, CLOVE, CWS5, MCAP, MCM, MCMTC, PI3K, PI3K-alpha, p110-alpha..." fgcolor="#000000" bgcolor="#BFFFBF"
             type="rectangle" x="529" y="647" width="46" height="17"/>
    </entry>
    <entry id="237" name="hsa:10000 hsa:207 hsa:208" type="gene"
        link="https://www.kegg.jp/dbget-bin/www_bget?hsa:10000+hsa:207+hsa:208">
        <graphics name="AKT3, MPPH, MPPH2, PKB-GAMMA, PKBG, PRKBG, RAC-PK-gamma, RAC-gamma, STK-2..." fgcolor="#000000" bgcolor="#BFFFBF"
             type="rectangle" x="678" y="647" width="46" height="17"/>
    </entry>
    <entry id="239" name="cpd:C16453" type="compound"
        link="https://www.kegg.jp/dbget-bin/www_bget?C16453">
        <graphics name="C16453" fgcolor="#000000" bgcolor="#FFFFFF"
             type="circle" x="195" y="652" width="8" height="8"/>
    </entry>
    <entry id="240" name="cpd:C00745" type="compound"
        link="https://www.kegg.jp/dbget-bin/www_bget?C00745">
        <graphics name="C00745" fgcolor="#000000" bgcolor="#FFFFFF"
             type="circle" x="195" y="632" width="8" height="8"/>
    </entry>
    <entry id="242" name="hsa:55584" type="gene"
        link="https://www.kegg.jp/dbget-bin/www_bget?hsa:55584">
        <graphics name="CHRNA9, HSA243342, NACHRA9" fgcolor="#000000" bgcolor="#BFFFBF"
             type="rectangle" x="1154" y="645" width="46" height="17"/>
    </entry>
    <entry id="243" name="hsa:896" type="gene"
        link="https://www.kegg.jp/dbget-bin/www_bget?hsa:896">
        <graphics name="CCND3" fgcolor="#000000" bgcolor="#BFFFBF"
             type="rectangle" x="1154" y="667" width="46" height="17"/>
    </entry>
    <entry id="251" name="hsa:2353" type="gene"
        link="https://www.kegg.jp/dbget-bin/www_bget?hsa:2353">
        <graphics name="FOS, AP-1, C-FOS, p55" fgcolor="#000000" bgcolor="#BFFFBF"
             type="rectangle" x="835" y="333" width="46" height="17"/>
    </entry>
    <entry id="252" name="hsa:3725" type="gene"
        link="https://www.kegg.jp/dbget-bin/www_bget?hsa:3725">
        <graphics name="JUN, AP-1, AP1, c-Jun, cJUN, p39" fgcolor="#000000" bgcolor="#BFFFBF"
             type="rectangle" x="835" y="357" width="46" height="17"/>
    </entry>
    <entry id="253" name="hsa:4609" type="gene"
        link="https://www.kegg.jp/dbget-bin/www_bget?hsa:4609">
        <graphics name="MYC, MRTL, MYCC, bHLHe39, c-Myc" fgcolor="#000000" bgcolor="#BFFFBF"
             type="rectangle" x="835" y="381" width="46" height="17"/>
    </entry>
    <entry id="255" name="cpd:C00076" type="compound"
        link="https://www.kegg.jp/dbget-bin/www_bget?C00076">
        <graphics name="C00076" fgcolor="#000000" bgcolor="#FFFFFF"
             type="circle" x="371" y="368" width="8" height="8"/>
    </entry>
    <entry id="256" name="cpd:C00076" type="compound"
        link="https://www.kegg.jp/dbget-bin/www_bget?C00076">
        <graphics name="C00076" fgcolor="#000000" bgcolor="#FFFFFF"
             type="circle" x="368" y="207" width="8" height="8"/>
    </entry>
    <entry id="257" name="hsa:7422" type="gene"
        link="https://www.kegg.jp/dbget-bin/www_bget?hsa:7422">
        <graphics name="VEGFA, MVCD1, VEGF, VPF" fgcolor="#000000" bgcolor="#BFFFBF"
             type="rectangle" x="230" y="472" width="46" height="17"/>
    </entry>
    <entry id="258" name="hsa:2247" type="gene"
        link="https://www.kegg.jp/dbget-bin/www_bget?hsa:2247">
        <graphics name="FGF2, BFGF, FGF-2, FGFB, HBGF-2" fgcolor="#000000" bgcolor="#BFFFBF"
             type="rectangle" x="230" y="495" width="46" height="17"/>
    </entry>
    <entry id="260" name="path:hsa04370" type="map"
        link="https://www.kegg.jp/dbget-bin/www_bget?hsa04370">
        <graphics name="VEGF signaling pathway" fgcolor="#000000" bgcolor="#FFFFFF"
             type="roundrectangle" x="487" y="471" width="110" height="34"/>
    </entry>
    <entry id="267" name="cpd:C00076" type="compound"
        link="https://www.kegg.jp/dbget-bin/www_bget?C00076">
        <graphics name="C00076" fgcolor="#000000" bgcolor="#FFFFFF"
             type="circle" x="258" y="263" width="8" height="8"/>
    </entry>
    <entry id="268" name="cpd:C00076" type="compound"
        link="https://www.kegg.jp/dbget-bin/www_bget?C00076">
        <graphics name="C00076" fgcolor="#000000" bgcolor="#FFFFFF"
             type="circle" x="258" y="311" width="8" height="8"/>
    </entry>
    <entry id="269" name="cpd:C00076" type="compound"
        link="https://www.kegg.jp/dbget-bin/www_bget?C00076">
        <graphics name="C00076" fgcolor="#000000" bgcolor="#FFFFFF"
             type="circle" x="258" y="286" width="8" height="8"/>
    </entry>
    <entry id="270" name="hsa:2475" type="gene"
        link="https://www.kegg.jp/dbget-bin/www_bget?hsa:2475">
        <graphics name="MTOR, FRAP, FRAP1, FRAP2, RAFT1, RAPT1, SKS" fgcolor="#000000" bgcolor="#BFFFBF"
             type="rectangle" x="754" y="268" width="46" height="17"/>
    </entry>
    <entry id="271" name="hsa:4790 hsa:5970" type="gene"
        link="https://www.kegg.jp/dbget-bin/www_bget?hsa:4790+hsa:5970">
        <graphics name="NFKB1, CVID12, EBP-1, KBF1, NF-kB, NF-kB1, NF-kappa-B1, NF-kappaB, NF-kappabeta, NFKB-p105, NFKB-p50, NFkappaB..." fgcolor="#000000" bgcolor="#BFFFBF"
             type="rectangle" x="754" y="290" width="46" height="17"/>
    </entry>
    <entry id="272" name="hsa:332" type="gene"
        link="https://www.kegg.jp/dbget-bin/www_bget?hsa:332">
        <graphics name="BIRC5, API4, EPR-1" fgcolor="#000000" bgcolor="#BFFFBF"
             type="rectangle" x="754" y="311" width="46" height="17"/>
    </entry>
    <entry id="274" name="cpd:C00076" type="compound"
        link="https://www.kegg.jp/dbget-bin/www_bget?C00076">
        <graphics name="C00076" fgcolor="#000000" bgcolor="#FFFFFF"
             type="circle" x="370" y="285" width="8" height="8"/>
    </entry>
    <entry id="279" name="cpd:C16452" type="compound"
        link="https://www.kegg.jp/dbget-bin/www_bget?C16452">
        <graphics name="C16452" fgcolor="#000000" bgcolor="#FFFFFF"
             type="circle" x="195" y="274" width="8" height="8"/>
    </entry>
    <entry id="283" name="hsa:332" type="gene"
        link="https://www.kegg.jp/dbget-bin/www_bget?hsa:332">
        <graphics name="BIRC5, API4, EPR-1" fgcolor="#000000" bgcolor="#BFFFBF"
             type="rectangle" x="1154" y="154" width="46" height="17"/>
    </entry>
    <entry id="284" name="hsa:331" type="gene"
        link="https://www.kegg.jp/dbget-bin/www_bget?hsa:331">
        <graphics name="XIAP, API3, BIRC4, IAP-3, ILP1, MIHA, XLP2, hIAP-3, hIAP3" fgcolor="#000000" bgcolor="#BFFFBF"
             type="rectangle" x="1208" y="153" width="46" height="17"/>
    </entry>
    <entry id="286" name="hsa:5290 hsa:5291 hsa:5293 hsa:5295 hsa:5296 hsa:8503" type="gene"
        link="https://www.kegg.jp/dbget-bin/www_bget?hsa:5290+hsa:5291+hsa:5293+hsa:5295+hsa:5296+hsa:8503">
        <graphics name="PIK3CA, CLAPO, CLOVE, CWS5, MCAP, MCM, MCMTC, PI3K, PI3K-alpha, p110-alpha..." fgcolor="#000000" bgcolor="#BFFFBF"
             type="rectangle" x="529" y="291" width="46" height="17"/>
    </entry>
    <entry id="287" name="hsa:10000 hsa:207 hsa:208" type="gene"
        link="https://www.kegg.jp/dbget-bin/www_bget?hsa:10000+hsa:207+hsa:208">
        <graphics name="AKT3, MPPH, MPPH2, PKB-GAMMA, PKBG, PRKBG, RAC-PK-gamma, RAC-gamma, STK-2..." fgcolor="#000000" bgcolor="#BFFFBF"
             type="rectangle" x="678" y="291" width="46" height="17"/>
    </entry>
    <entry id="291" name="hsa:2778" type="gene"
        link="https://www.kegg.jp/dbget-bin/www_bget?hsa:2778">
        <graphics name="GNAS, AHO, C20orf45, GNAS1, GPSA, GSA, GSP, NESP, PITA3, POH, SCG6, SgVI" fgcolor="#000000" bgcolor="#BFFFBF"
             type="rectangle" x="424" y="532" width="46" height="17"/>
    </entry>
    <entry id="292" name="hsa:153 hsa:154 hsa:155" type="gene"
        link="https://www.kegg.jp/dbget-bin/www_bget?hsa:153+hsa:154+hsa:155">
        <graphics name="ADRB1, ADRB1R, B1AR, BETA1AR, FNSS2, RHR..." fgcolor="#000000" bgcolor="#BFFFBF"
             type="rectangle" x="312" y="564" width="46" height="17"/>
    </entry>
    <entry id="297" name="cpd:C00788" type="compound"
        link="https://www.kegg.jp/dbget-bin/www_bget?C00788">
        <graphics name="C00788" fgcolor="#000000" bgcolor="#FFFFFF"
             type="circle" x="207" y="550" width="8" height="8"/>
    </entry>
    <entry id="298" name="cpd:C00547" type="compound"
        link="https://www.kegg.jp/dbget-bin/www_bget?C00547">
        <graphics name="C00547" fgcolor="#000000" bgcolor="#FFFFFF"
             type="circle" x="207" y="576" width="8" height="8"/>
    </entry>
    <entry id="303" name="hsa:196" type="gene"
        link="https://www.kegg.jp/dbget-bin/www_bget?hsa:196">
        <graphics name="AHR, RP85, bHLHe76" fgcolor="#000000" bgcolor="#BFFFBF"
             type="rectangle" x="947" y="1257" width="46" height="17"/>
    </entry>
    <entry id="304" name="hsa:405" type="gene"
        link="https://www.kegg.jp/dbget-bin/www_bget?hsa:405">
        <graphics name="ARNT, HIF-1-beta, HIF-1beta, HIF1-beta, HIF1B, HIF1BETA, TANGO, bHLHe2" fgcolor="#000000" bgcolor="#BFFFBF"
             type="rectangle" x="947" y="1274" width="46" height="17"/>
    </entry>
    <entry id="306" name="hsa:196" type="gene"
        link="https://www.kegg.jp/dbget-bin/www_bget?hsa:196">
        <graphics name="AHR, RP85, bHLHe76" fgcolor="#000000" bgcolor="#BFFFBF"
             type="rectangle" x="755" y="1256" width="46" height="17"/>
    </entry>
    <entry id="307" name="hsa:23746 hsa:9049" type="gene"
        link="https://www.kegg.jp/dbget-bin/www_bget?hsa:23746+hsa:9049">
        <graphics name="AIPL1, AIPL2, LCA4..." fgcolor="#000000" bgcolor="#BFFFBF"
             type="rectangle" x="781" y="1239" width="46" height="17"/>
    </entry>
    <entry id="309" name="cpd:C07557 cpd:C07535 cpd:C11042 cpd:C14573" type="compound"
        link="https://www.kegg.jp/dbget-bin/www_bget?C07557+C07535+C11042+C14573">
        <graphics name="C07557..." fgcolor="#000000" bgcolor="#FFFFFF"
             type="circle" x="677" y="1254" width="8" height="8"/>
    </entry>
    <entry id="311" name="cpd:C14573" type="compound"
        link="https://www.kegg.jp/dbget-bin/www_bget?C14573">
        <graphics name="C14573" fgcolor="#000000" bgcolor="#FFFFFF"
             type="circle" x="175" y="1300" width="8" height="8"/>
    </entry>
    <entry id="312" name="cpd:C07557" type="compound"
        link="https://www.kegg.jp/dbget-bin/www_bget?C07557">
        <graphics name="C07557" fgcolor="#000000" bgcolor="#FFFFFF"
             type="circle" x="103" y="1233" width="8" height="8"/>
    </entry>
    <entry id="313" name="cpd:C07535" type="compound"
        link="https://www.kegg.jp/dbget-bin/www_bget?C07535">
        <graphics name="C07535" fgcolor="#000000" bgcolor="#FFFFFF"
             type="circle" x="174" y="1232" width="8" height="8"/>
    </entry>
    <entry id="314" name="path:hsa04915" type="map"
        link="https://www.kegg.jp/dbget-bin/www_bget?hsa04915">
        <graphics name="Estrogen signaling pathway" fgcolor="#000000" bgcolor="#FFFFFF"
             type="roundrectangle" x="663" y="690" width="116" height="34"/>
    </entry>
    <entry id="315" name="hsa:9970" type="gene"
        link="https://www.kegg.jp/dbget-bin/www_bget?hsa:9970">
        <graphics name="NR1I3, CAR, CAR1, MB67" fgcolor="#000000" bgcolor="#BFFFBF"
             type="rectangle" x="755" y="1346" width="46" height="17"/>
    </entry>
    <entry id="316" name="hsa:1543" type="gene"
        link="https://www.kegg.jp/dbget-bin/www_bget?hsa:1543">
        <graphics name="CYP1A1, AHH, AHRR, CP11, CYP1, CYPIA1, P1-450, P450-C, P450DX" fgcolor="#000000" bgcolor="#BFFFBF"
             type="rectangle" x="1086" y="1244" width="46" height="17"/>
    </entry>
    <entry id="317" name="hsa:2052 hsa:2053 hsa:253152 hsa:79852" type="gene"
        link="https://www.kegg.jp/dbget-bin/www_bget?hsa:2052+hsa:2053+hsa:253152+hsa:79852">
        <graphics name="EPHX1, EPHX, EPOX, HYL1, MEH..." fgcolor="#000000" bgcolor="#BFFFBF"
             type="rectangle" x="1086" y="1266" width="46" height="17"/>
    </entry>
    <entry id="318" name="hsa:119391 hsa:221357 hsa:2938 hsa:2939 hsa:2940 hsa:2941 hsa:2944 hsa:2946 hsa:2947 hsa:2948 hsa:2949 hsa:2952 hsa:2953 hsa:4257 hsa:4258 hsa:4259 hsa:653689 hsa:9446" type="gene"
        link="https://www.kegg.jp/dbget-bin/www_bget?hsa:119391+hsa:221357+hsa:2938+hsa:2939+hsa:2940+hsa:2941+hsa:2944+hsa:2946+hsa:2947+hsa:2948+hsa:2949+hsa:2952+hsa:2953+hsa:4257+hsa:4258+hsa:4259+hsa:653689+hsa:9446">
        <graphics name="GSTO2, GSTO_2-2, bA127L20.1..." fgcolor="#000000" bgcolor="#BFFFBF"
             type="rectangle" x="1086" y="1288" width="46" height="17"/>
    </entry>
    <entry id="319" name="hsa:10720 hsa:10941 hsa:54490 hsa:54575 hsa:54576 hsa:54577 hsa:54578 hsa:54579 hsa:54600 hsa:54657 hsa:54658 hsa:54659 hsa:574537 hsa:7363 hsa:7364 hsa:7365 hsa:7366 hsa:7367 hsa:79799" type="gene"
        link="https://www.kegg.jp/dbget-bin/www_bget?hsa:10720+hsa:10941+hsa:54490+hsa:54575+hsa:54576+hsa:54577+hsa:54578+hsa:54579+hsa:54600+hsa:54657+hsa:54658+hsa:54659+hsa:574537+hsa:7363+hsa:7364+hsa:7365+hsa:7366+hsa:7367+hsa:79799">
        <graphics name="UGT2B11..." fgcolor="#000000" bgcolor="#BFFFBF"
             type="rectangle" x="1140" y="1288" width="46" height="17"/>
    </entry>
    <entry id="320" name="hsa:1555" type="gene"
        link="https://www.kegg.jp/dbget-bin/www_bget?hsa:1555">
        <graphics name="CYP2B6, CPB6, CYP2B, CYP2B7, CYP2B7P, CYPIIB6, EFVM, IIB1, P450" fgcolor="#000000" bgcolor="#BFFFBF"
             type="rectangle" x="1086" y="1320" width="46" height="17"/>
    </entry>
    <entry id="321" name="hsa:1576" type="gene"
        link="https://www.kegg.jp/dbget-bin/www_bget?hsa:1576">
        <graphics name="CYP3A4, CP33, CP34, CYP3A, CYP3A3, CYPIIIA3, CYPIIIA4, HLP, NF-25, P450C3, P450PCN1, VDDR3" fgcolor="#000000" bgcolor="#BFFFBF"
             type="rectangle" x="1086" y="1368" width="46" height="17"/>
    </entry>
    <entry id="323" name="path:hsa05204" type="map"
        link="https://www.kegg.jp/dbget-bin/www_bget?hsa05204">
        <graphics name="Chemical carcinogenesis - DNA adducts" fgcolor="#000000" bgcolor="#FFFFFF"
             type="roundrectangle" x="1274" y="1213" width="164" height="34"/>
    </entry>
    <entry id="324" name="path:hsa00980" type="map"
        link="https://www.kegg.jp/dbget-bin/www_bget?hsa00980">
        <graphics name="Metabolism of xenobiotics by cytochrome P450" fgcolor="#000000" bgcolor="#FFFFFF"
             type="roundrectangle" x="1275" y="1255" width="164" height="34"/>
    </entry>
    <entry id="326" name="hsa:9970" type="gene"
        link="https://www.kegg.jp/dbget-bin/www_bget?hsa:9970">
        <graphics name="NR1I3, CAR, CAR1, MB67" fgcolor="#000000" bgcolor="#BFFFBF"
             type="rectangle" x="947" y="1346" width="46" height="17"/>
    </entry>
    <entry id="334" name="hsa:1545" type="gene"
        link="https://www.kegg.jp/dbget-bin/www_bget?hsa:1545">
        <graphics name="CYP1B1, ASGD6, CP1B, CYPIB1, GLC3A, P4501B1" fgcolor="#000000" bgcolor="#BFFFBF"
             type="rectangle" x="1140" y="1244" width="46" height="17"/>
    </entry>
    <entry id="336" name="hsa:10728" type="gene"
        link="https://www.kegg.jp/dbget-bin/www_bget?hsa:10728">
        <graphics name="PTGES3, P23, TEBP, cPGES" fgcolor="#000000" bgcolor="#BFFFBF"
             type="rectangle" x="726" y="1239" width="46" height="17"/>
    </entry>
    <entry id="337" name="hsa:3320 hsa:3326 hsa:7184" type="gene"
        link="https://www.kegg.jp/dbget-bin/www_bget?hsa:3320+hsa:3326+hsa:7184">
        <graphics name="HSP90AA1, EL52, HEL-S-65p, HSP86, HSP89A, HSP90A, HSP90N, HSPC1, HSPCA, HSPCAL1, HSPCAL4, HSPN, Hsp103, Hsp89, Hsp90, LAP-2, LAP2..." fgcolor="#000000" bgcolor="#BFFFBF"
             type="rectangle" x="775" y="1273" width="46" height="17"/>
    </entry>
    <entry id="338" name="hsa:23633 hsa:3836 hsa:3837 hsa:3838 hsa:3839 hsa:3840 hsa:3841 hsa:402569" type="gene"
        link="https://www.kegg.jp/dbget-bin/www_bget?hsa:23633+hsa:3836+hsa:3837+hsa:3838+hsa:3839+hsa:3840+hsa:3841+hsa:402569">
        <graphics name="KPNA6, IPOA7..." fgcolor="#000000" bgcolor="#BFFFBF"
             type="rectangle" x="857" y="1242" width="46" height="17"/>
    </entry>
    <entry id="339" name="hsa:6256 hsa:6257 hsa:6258" type="gene"
        link="https://www.kegg.jp/dbget-bin/www_bget?hsa:6256+hsa:6257+hsa:6258">
        <graphics name="RXRA, NR2B1..." fgcolor="#000000" bgcolor="#BFFFBF"
             type="rectangle" x="947" y="1363" width="46" height="17"/>
    </entry>
    <entry id="340" name="hsa:1543 hsa:1544" type="gene"
        link="https://www.kegg.jp/dbget-bin/www_bget?hsa:1543+hsa:1544">
        <graphics name="CYP1A1, AHH, AHRR, CP11, CYP1, CYPIA1, P1-450, P450-C, P450DX..." fgcolor="#000000" bgcolor="#BFFFBF"
             type="rectangle" x="1140" y="1368" width="46" height="17"/>
    </entry>
    <entry id="341" name="path:hsa05208" type="map"
        link="https://www.kegg.jp/dbget-bin/www_bget?hsa05208">
        <graphics name="Chemical carcinogenesis - reactive oxygen species" fgcolor="#000000" bgcolor="#FFFFFF"
             type="roundrectangle" x="1274" y="1367" width="164" height="34"/>
    </entry>
    <entry id="342" name="hsa:5465" type="gene"
        link="https://www.kegg.jp/dbget-bin/www_bget?hsa:5465">
        <graphics name="PPARA, NR1C1, PPAR, PPAR-alpha, PPARalpha, hPPAR" fgcolor="#000000" bgcolor="#BFFFBF"
             type="rectangle" x="755" y="1438" width="46" height="17"/>
    </entry>
    <entry id="347" name="cpd:C11150 cpd:C03690 cpd:C11371 cpd:C14240 cpd:C06916 cpd:C07020" type="compound"
        link="https://www.kegg.jp/dbget-bin/www_bget?C11150+C03690+C11371+C14240+C06916+C07020">
        <graphics name="C11150..." fgcolor="#000000" bgcolor="#FFFFFF"
             type="circle" x="678" y="1437" width="8" height="8"/>
    </entry>
    <entry id="349" name="hsa:6256 hsa:6257 hsa:6258" type="gene"
        link="https://www.kegg.jp/dbget-bin/www_bget?hsa:6256+hsa:6257+hsa:6258">
        <graphics name="RXRA, NR2B1..." fgcolor="#000000" bgcolor="#BFFFBF"
             type="rectangle" x="947" y="1455" width="46" height="17"/>
    </entry>
    <entry id="350" name="hsa:5465" type="gene"
        link="https://www.kegg.jp/dbget-bin/www_bget?hsa:5465">
        <graphics name="PPARA, NR1C1, PPAR, PPAR-alpha, PPARalpha, hPPAR" fgcolor="#000000" bgcolor="#BFFFBF"
             type="rectangle" x="947" y="1438" width="46" height="17"/>
    </entry>
    <entry id="351" name="path:hsa03320" type="map"
        link="https://www.kegg.jp/dbget-bin/www_bget?hsa03320">
        <graphics name="PPAR signaling pathway" fgcolor="#000000" bgcolor="#FFFFFF"
             type="roundrectangle" x="816" y="1403" width="116" height="34"/>
    </entry>
    <entry id="352" name="cpd:C03690" type="compound"
        link="https://www.kegg.jp/dbget-bin/www_bget?C03690">
        <graphics name="C03690" fgcolor="#000000" bgcolor="#FFFFFF"
             type="circle" x="103" y="1434" width="8" height="8"/>
    </entry>
    <entry id="353" name="cpd:C14240" type="compound"
        link="https://www.kegg.jp/dbget-bin/www_bget?C14240">
        <graphics name="C14240" fgcolor="#000000" bgcolor="#FFFFFF"
             type="circle" x="103" y="1472" width="8" height="8"/>
    </entry>
    <entry id="355" name="cpd:C06916" type="compound"
        link="https://www.kegg.jp/dbget-bin/www_bget?C06916">
        <graphics name="C06916" fgcolor="#000000" bgcolor="#FFFFFF"
             type="circle" x="159" y="1472" width="8" height="8"/>
    </entry>
    <entry id="356" name="cpd:C07020" type="compound"
        link="https://www.kegg.jp/dbget-bin/www_bget?C07020">
        <graphics name="C07020" fgcolor="#000000" bgcolor="#FFFFFF"
             type="circle" x="209" y="1472" width="8" height="8"/>
    </entry>
    <entry id="357" name="cpd:C11371" type="compound"
        link="https://www.kegg.jp/dbget-bin/www_bget?C11371">
        <graphics name="C11371" fgcolor="#000000" bgcolor="#FFFFFF"
             type="circle" x="159" y="1435" width="8" height="8"/>
    </entry>
    <entry id="358" name="hsa:5241" type="gene"
        link="https://www.kegg.jp/dbget-bin/www_bget?hsa:5241">
        <graphics name="PGR, NR3C3, PR" fgcolor="#000000" bgcolor="#BFFFBF"
             type="rectangle" x="755" y="1050" width="46" height="17"/>
    </entry>
    <entry id="362" name="hsa:5241" type="gene"
        link="https://www.kegg.jp/dbget-bin/www_bget?hsa:5241">
        <graphics name="PGR, NR3C3, PR" fgcolor="#000000" bgcolor="#BFFFBF"
             type="rectangle" x="947" y="1050" width="46" height="17"/>
    </entry>
    <entry id="364" name="hsa:595" type="gene"
        link="https://www.kegg.jp/dbget-bin/www_bget?hsa:595">
        <graphics name="CCND1, BCL1, D11S287E, PRAD1, U21B31" fgcolor="#000000" bgcolor="#BFFFBF"
             type="rectangle" x="1086" y="956" width="46" height="17"/>
    </entry>
    <entry id="365" name="hsa:8600" type="gene"
        link="https://www.kegg.jp/dbget-bin/www_bget?hsa:8600">
        <graphics name="TNFSF11, CD254, ODF, OPGL, OPTB2, RANKL, TNLG6B, TRANCE, hRANKL2, sOdf" fgcolor="#000000" bgcolor="#BFFFBF"
             type="rectangle" x="1140" y="956" width="46" height="17"/>
    </entry>
    <entry id="367" name="cpd:C00410 cpd:C08150" type="compound"
        link="https://www.kegg.jp/dbget-bin/www_bget?C00410+C08150">
        <graphics name="C00410..." fgcolor="#000000" bgcolor="#FFFFFF"
             type="circle" x="677" y="1049" width="8" height="8"/>
    </entry>
    <entry id="369" name="cpd:C08150" type="compound"
        link="https://www.kegg.jp/dbget-bin/www_bget?C08150">
        <graphics name="C08150" fgcolor="#000000" bgcolor="#FFFFFF"
             type="circle" x="245" y="1036" width="8" height="8"/>
    </entry>
    <entry id="370" name="hsa:164091 hsa:54852 hsa:85315" type="gene"
        link="https://www.kegg.jp/dbget-bin/www_bget?hsa:164091+hsa:54852+hsa:85315">
        <graphics name="PAQR7, MPRA, PGLP, mSR..." fgcolor="#000000" bgcolor="#BFFFBF"
             type="rectangle" x="312" y="930" width="46" height="17"/>
    </entry>
    <entry id="371" name="hsa:367" type="gene"
        link="https://www.kegg.jp/dbget-bin/www_bget?hsa:367">
        <graphics name="AR, AIS, AR8, DHTR, HUMARA, HYSP1, KD, NR3C4, SBMA, SMAX1, TFM" fgcolor="#000000" bgcolor="#BFFFBF"
             type="rectangle" x="755" y="1106" width="46" height="17"/>
    </entry>
    <entry id="373" name="hsa:367" type="gene"
        link="https://www.kegg.jp/dbget-bin/www_bget?hsa:367">
        <graphics name="AR, AIS, AR8, DHTR, HUMARA, HYSP1, KD, NR3C4, SBMA, SMAX1, TFM" fgcolor="#000000" bgcolor="#BFFFBF"
             type="rectangle" x="947" y="1106" width="46" height="17"/>
    </entry>
    <entry id="378" name="hsa:406881 hsa:406882 hsa:406883 hsa:406884 hsa:406886 hsa:406887 hsa:406888 hsa:406889 hsa:406890 hsa:406891" type="gene"
        link="https://www.kegg.jp/dbget-bin/www_bget?hsa:406881+hsa:406882+hsa:406883+hsa:406884+hsa:406886+hsa:406887+hsa:406888+hsa:406889+hsa:406890+hsa:406891">
        <graphics name="MIRLET7A1, LET7A1, MIRNLET7A1, let-7a-1..." fgcolor="#000000" bgcolor="#BFFFBF"
             type="rectangle" x="1086" y="1106" width="46" height="17"/>
    </entry>
    <entry id="379" name="cpd:C00410 cpd:C08150" type="compound"
        link="https://www.kegg.jp/dbget-bin/www_bget?C00410+C08150">
        <graphics name="C00410..." fgcolor="#000000" bgcolor="#FFFFFF"
             type="circle" x="677" y="1106" width="8" height="8"/>
    </entry>
    <entry id="381" name="cpd:C00410" type="compound"
        link="https://www.kegg.jp/dbget-bin/www_bget?C00410">
        <graphics name="C00410" fgcolor="#000000" bgcolor="#FFFFFF"
             type="circle" x="245" y="1016" width="8" height="8"/>
    </entry>
    <entry id="383" name="hsa:6776 hsa:6777" type="gene"
        link="https://www.kegg.jp/dbget-bin/www_bget?hsa:6776+hsa:6777">
        <graphics name="STAT5A, MGF, STAT5..." fgcolor="#000000" bgcolor="#BFFFBF"
             type="rectangle" x="1086" y="990" width="46" height="17"/>
    </entry>
    <entry id="384" name="hsa:604" type="gene"
        link="https://www.kegg.jp/dbget-bin/www_bget?hsa:604">
        <graphics name="BCL6, BCL5, BCL6A, LAZ3, ZBTB27, ZNF51" fgcolor="#000000" bgcolor="#BFFFBF"
             type="rectangle" x="1140" y="990" width="46" height="17"/>
    </entry>
    <entry id="385" name="hsa:688" type="gene"
        link="https://www.kegg.jp/dbget-bin/www_bget?hsa:688">
        <graphics name="KLF5, BTEB2, CKLF, IKLF" fgcolor="#000000" bgcolor="#BFFFBF"
             type="rectangle" x="1194" y="990" width="46" height="17"/>
    </entry>
    <entry id="386" name="hsa:9314" type="gene"
        link="https://www.kegg.jp/dbget-bin/www_bget?hsa:9314">
        <graphics name="KLF4, EZF, GKLF" fgcolor="#000000" bgcolor="#BFFFBF"
             type="rectangle" x="1247" y="990" width="46" height="17"/>
    </entry>
    <entry id="387" name="hsa:7471" type="gene"
        link="https://www.kegg.jp/dbget-bin/www_bget?hsa:7471">
        <graphics name="WNT1, BMND16, INT1, OI15" fgcolor="#000000" bgcolor="#BFFFBF"
             type="rectangle" x="1086" y="1014" width="46" height="17"/>
    </entry>
    <entry id="388" name="hsa:4853" type="gene"
        link="https://www.kegg.jp/dbget-bin/www_bget?hsa:4853">
        <graphics name="NOTCH2, AGS2, HJCYS, hN2" fgcolor="#000000" bgcolor="#BFFFBF"
             type="rectangle" x="1140" y="1014" width="46" height="17"/>
    </entry>
    <entry id="389" name="hsa:182" type="gene"
        link="https://www.kegg.jp/dbget-bin/www_bget?hsa:182">
        <graphics name="JAG1, AGS, AGS1, AHD, AWS, CD339, DCHE, HJ1, JAGL1" fgcolor="#000000" bgcolor="#BFFFBF"
             type="rectangle" x="1194" y="1014" width="46" height="17"/>
    </entry>
    <entry id="390" name="hsa:406933" type="gene"
        link="https://www.kegg.jp/dbget-bin/www_bget?hsa:406933">
        <graphics name="MIR141, MIRN141, mir-141" fgcolor="#000000" bgcolor="#BFFFBF"
             type="rectangle" x="1086" y="1050" width="46" height="17"/>
    </entry>
    <entry id="391" name="hsa:407021 hsa:407024 hsa:407025 hsa:407026" type="gene"
        link="https://www.kegg.jp/dbget-bin/www_bget?hsa:407021+hsa:407024+hsa:407025+hsa:407026">
        <graphics name="MIR29A, MIRN29, MIRN29A, hsa-mir-29, hsa-mir-29a, miRNA29A, mir-29a..." fgcolor="#000000" bgcolor="#BFFFBF"
             type="rectangle" x="1140" y="1050" width="46" height="17"/>
    </entry>
    <entry id="395" name="path:hsa05206" type="map"
        link="https://www.kegg.jp/dbget-bin/www_bget?hsa05206">
        <graphics name="MicroRNAs in cancer" fgcolor="#000000" bgcolor="#FFFFFF"
             type="roundrectangle" x="1273" y="1079" width="162" height="25"/>
    </entry>
    <entry id="396" name="hsa:990" type="gene"
        link="https://www.kegg.jp/dbget-bin/www_bget?hsa:990">
        <graphics name="CDC6, CDC18L, HsCDC18, HsCDC6, MGORS5" fgcolor="#000000" bgcolor="#BFFFBF"
             type="rectangle" x="1154" y="176" width="46" height="17"/>
    </entry>
    <entry id="397" name="hsa:993" type="gene"
        link="https://www.kegg.jp/dbget-bin/www_bget?hsa:993">
        <graphics name="CDC25A, CDC25A2" fgcolor="#000000" bgcolor="#BFFFBF"
             type="rectangle" x="1207" y="176" width="46" height="17"/>
    </entry>
    <entry id="400" name="hsa:9641" type="gene"
        link="https://www.kegg.jp/dbget-bin/www_bget?hsa:9641">
        <graphics name="IKBKE, IKK-E, IKK-i, IKKE, IKKI" fgcolor="#000000" bgcolor="#BFFFBF"
             type="rectangle" x="1154" y="223" width="46" height="17"/>
    </entry>
    <entry id="403" name="hsa:595" type="gene"
        link="https://www.kegg.jp/dbget-bin/www_bget?hsa:595">
        <graphics name="CCND1, BCL1, D11S287E, PRAD1, U21B31" fgcolor="#000000" bgcolor="#BFFFBF"
             type="rectangle" x="1154" y="246" width="46" height="17"/>
    </entry>
    <entry id="404" name="hsa:596" type="gene"
        link="https://www.kegg.jp/dbget-bin/www_bget?hsa:596">
        <graphics name="BCL2, Bcl-2, PPP1R50" fgcolor="#000000" bgcolor="#BFFFBF"
             type="rectangle" x="835" y="404" width="46" height="17"/>
    </entry>
    <entry id="405" name="hsa:27330 hsa:6195 hsa:6196 hsa:6197" type="gene"
        link="https://www.kegg.jp/dbget-bin/www_bget?hsa:27330+hsa:6195+hsa:6196+hsa:6197">
        <graphics name="RPS6KA6, PP90RSK4, RSK-4, RSK4, S6K-alpha-6, p90RSK6..." fgcolor="#000000" bgcolor="#BFFFBF"
             type="rectangle" x="616" y="615" width="46" height="17"/>
    </entry>
    <entry id="408" name="hsa:1956" type="gene"
        link="https://www.kegg.jp/dbget-bin/www_bget?hsa:1956">
        <graphics name="EGFR, ERBB, ERBB1, ERRP, HER1, NISBD2, PIG61, mENA" fgcolor="#000000" bgcolor="#BFFFBF"
             type="rectangle" x="312" y="844" width="46" height="17"/>
    </entry>
    <entry id="411" name="cpd:C05981" type="compound"
        link="https://www.kegg.jp/dbget-bin/www_bget?C05981">
        <graphics name="C05981" fgcolor="#000000" bgcolor="#FFFFFF"
             type="circle" x="605" y="290" width="8" height="8"/>
    </entry>
    <entry id="413" name="cpd:C05981" type="compound"
        link="https://www.kegg.jp/dbget-bin/www_bget?C05981">
        <graphics name="C05981" fgcolor="#000000" bgcolor="#FFFFFF"
             type="circle" x="542" y="843" width="8" height="8"/>
    </entry>
    <entry id="415" name="cpd:C05981" type="compound"
        link="https://www.kegg.jp/dbget-bin/www_bget?C05981">
        <graphics name="C05981" fgcolor="#000000" bgcolor="#FFFFFF"
             type="circle" x="605" y="646" width="8" height="8"/>
    </entry>
    <entry id="419" name="hsa:2099 hsa:2100" type="gene"
        link="https://www.kegg.jp/dbget-bin/www_bget?hsa:2099+hsa:2100">
        <graphics name="ESR1, ER, ESR, ESRA, ESTRR, Era, NR3A1..." fgcolor="#000000" bgcolor="#BFFFBF"
             type="rectangle" x="755" y="1157" width="46" height="17"/>
    </entry>
    <entry id="420" name="cpd:C00951" type="compound"
        link="https://www.kegg.jp/dbget-bin/www_bget?C00951">
        <graphics name="C00951" fgcolor="#000000" bgcolor="#FFFFFF"
             type="circle" x="677" y="1157" width="8" height="8"/>
    </entry>
    <entry id="423" name="hsa:2099 hsa:2100" type="gene"
        link="https://www.kegg.jp/dbget-bin/www_bget?hsa:2099+hsa:2100">
        <graphics name="ESR1, ER, ESR, ESRA, ESTRR, Era, NR3A1..." fgcolor="#000000" bgcolor="#BFFFBF"
             type="rectangle" x="947" y="1157" width="46" height="17"/>
    </entry>
    <entry id="427" name="hsa:2248 hsa:2249 hsa:2250 hsa:2251 hsa:2252 hsa:2253 hsa:2254 hsa:2255 hsa:26281 hsa:27006 hsa:8817 hsa:8822 hsa:8823" type="gene"
        link="https://www.kegg.jp/dbget-bin/www_bget?hsa:2248+hsa:2249+hsa:2250+hsa:2251+hsa:2252+hsa:2253+hsa:2254+hsa:2255+hsa:26281+hsa:27006+hsa:8817+hsa:8822+hsa:8823">
        <graphics name="FGF3, HBGF-3, INT2..." fgcolor="#000000" bgcolor="#BFFFBF"
             type="rectangle" x="1140" y="1155" width="46" height="17"/>
    </entry>
    <entry id="428" name="hsa:10683 hsa:28514 hsa:54567" type="gene"
        link="https://www.kegg.jp/dbget-bin/www_bget?hsa:10683+hsa:28514+hsa:54567">
        <graphics name="DLL3, SCDO1..." fgcolor="#000000" bgcolor="#BFFFBF"
             type="rectangle" x="1086" y="1167" width="46" height="17"/>
    </entry>
    <entry id="430" name="hsa:1950" type="gene"
        link="https://www.kegg.jp/dbget-bin/www_bget?hsa:1950">
        <graphics name="EGF, HOMG4, URG" fgcolor="#000000" bgcolor="#BFFFBF"
             type="rectangle" x="1086" y="1143" width="46" height="17"/>
    </entry>
    <entry id="431" name="cpd:C07557 cpd:C07535 cpd:C11042 cpd:C14573" type="compound"
        link="https://www.kegg.jp/dbget-bin/www_bget?C07557+C07535+C11042+C14573">
        <graphics name="C07557..." fgcolor="#000000" bgcolor="#FFFFFF"
             type="circle" x="946" y="1228" width="8" height="8"/>
    </entry>
    <entry id="434" name="cpd:C11150 cpd:C03690 cpd:C11371 cpd:C14240 cpd:C06916 cpd:C07020" type="compound"
        link="https://www.kegg.jp/dbget-bin/www_bget?C11150+C03690+C11371+C14240+C06916+C07020">
        <graphics name="C11150..." fgcolor="#000000" bgcolor="#FFFFFF"
             type="circle" x="946" y="1409" width="8" height="8"/>
    </entry>
    <entry id="435" name="cpd:C11042" type="compound"
        link="https://www.kegg.jp/dbget-bin/www_bget?C11042">
        <graphics name="C11042" fgcolor="#000000" bgcolor="#FFFFFF"
             type="circle" x="174" y="1275" width="8" height="8"/>
    </entry>
    <entry id="436" name="cpd:C07434" type="compound"
        link="https://www.kegg.jp/dbget-bin/www_bget?C07434">
        <graphics name="C07434" fgcolor="#000000" bgcolor="#FFFFFF"
             type="circle" x="175" y="1357" width="8" height="8"/>
    </entry>
    <entry id="440" name="hsa:5241" type="gene"
        link="https://www.kegg.jp/dbget-bin/www_bget?hsa:5241">
        <graphics name="PGR, NR3C3, PR" fgcolor="#000000" bgcolor="#BFFFBF"
             type="rectangle" x="392" y="987" width="46" height="17"/>
    </entry>
    <entry id="441" name="hsa:6714" type="gene"
        link="https://www.kegg.jp/dbget-bin/www_bget?hsa:6714">
        <graphics name="SRC, ASV, SRC1, THC6, c-SRC, p60-Src" fgcolor="#000000" bgcolor="#BFFFBF"
             type="rectangle" x="392" y="1004" width="46" height="17"/>
    </entry>
    <entry id="442" name="hsa:3265 hsa:3845 hsa:4893" type="gene"
        link="https://www.kegg.jp/dbget-bin/www_bget?hsa:3265+hsa:3845+hsa:4893">
        <graphics name="HRAS, C-BAS/HAS, C-H-RAS, C-HA-RAS1, CTLO, H-RASIDX, HAMSV, HRAS1, RASH1, p21ras..." fgcolor="#000000" bgcolor="#BFFFBF"
             type="rectangle" x="616" y="995" width="46" height="17"/>
    </entry>
    <entry id="443" name="hsa:5894" type="gene"
        link="https://www.kegg.jp/dbget-bin/www_bget?hsa:5894">
        <graphics name="RAF1, CMD1NN, CRAF, NS5, Raf-1, c-Raf" fgcolor="#000000" bgcolor="#BFFFBF"
             type="rectangle" x="694" y="995" width="46" height="17"/>
    </entry>
    <entry id="444" name="hsa:5604 hsa:5605" type="gene"
        link="https://www.kegg.jp/dbget-bin/www_bget?hsa:5604+hsa:5605">
        <graphics name="MAP2K1, CFC3, MAPKK1, MEK1, MEL, MKK1, PRKMK1..." fgcolor="#000000" bgcolor="#BFFFBF"
             type="rectangle" x="769" y="995" width="46" height="17"/>
    </entry>
    <entry id="445" name="hsa:5594 hsa:5595" type="gene"
        link="https://www.kegg.jp/dbget-bin/www_bget?hsa:5594+hsa:5595">
        <graphics name="MAPK1, ERK, ERK-2, ERK2, ERT1, MAPK2, NS13, P42MAPK, PRKM1, PRKM2, p38, p40, p41, p41mapk, p42-MAPK..." fgcolor="#000000" bgcolor="#BFFFBF"
             type="rectangle" x="845" y="995" width="46" height="17"/>
    </entry>
    <entry id="449" name="hsa:2885" type="gene"
        link="https://www.kegg.jp/dbget-bin/www_bget?hsa:2885">
        <graphics name="GRB2, ASH, EGFRBP-GRB2, Grb3-3, MST084, MSTP084, NCKAP2" fgcolor="#000000" bgcolor="#BFFFBF"
             type="rectangle" x="468" y="995" width="46" height="17"/>
    </entry>
    <entry id="450" name="hsa:6654 hsa:6655" type="gene"
        link="https://www.kegg.jp/dbget-bin/www_bget?hsa:6654+hsa:6655">
        <graphics name="SOS1, GF1, GGF1, GINGF, HGF, NS4, SOS-1..." fgcolor="#000000" bgcolor="#BFFFBF"
             type="rectangle" x="544" y="995" width="46" height="17"/>
    </entry>
    <entry id="460" name="cpd:C06790" type="compound"
        link="https://www.kegg.jp/dbget-bin/www_bget?C06790">
        <graphics name="C06790" fgcolor="#000000" bgcolor="#FFFFFF"
             type="circle" x="103" y="1396" width="8" height="8"/>
    </entry>
    <entry id="469" name="hsa:5290 hsa:5291 hsa:5293 hsa:5295 hsa:5296 hsa:8503" type="gene"
        link="https://www.kegg.jp/dbget-bin/www_bget?hsa:5290+hsa:5291+hsa:5293+hsa:5295+hsa:5296+hsa:8503">
        <graphics name="PIK3CA, CLAPO, CLOVE, CWS5, MCAP, MCM, MCMTC, PI3K, PI3K-alpha, p110-alpha..." fgcolor="#000000" bgcolor="#BFFFBF"
             type="rectangle" x="468" y="930" width="46" height="17"/>
    </entry>
    <entry id="470" name="hsa:10000 hsa:207 hsa:208" type="gene"
        link="https://www.kegg.jp/dbget-bin/www_bget?hsa:10000+hsa:207+hsa:208">
        <graphics name="AKT3, MPPH, MPPH2, PKB-GAMMA, PKBG, PRKBG, RAC-PK-gamma, RAC-gamma, STK-2..." fgcolor="#000000" bgcolor="#BFFFBF"
             type="rectangle" x="616" y="930" width="46" height="17"/>
    </entry>
    <entry id="471" name="cpd:C05981" type="compound"
        link="https://www.kegg.jp/dbget-bin/www_bget?C05981">
        <graphics name="C05981" fgcolor="#000000" bgcolor="#FFFFFF"
             type="circle" x="542" y="929" width="8" height="8"/>
    </entry>
    <entry id="474" name="hsa:5290 hsa:5291 hsa:5293 hsa:5295 hsa:5296 hsa:8503" type="gene"
        link="https://www.kegg.jp/dbget-bin/www_bget?hsa:5290+hsa:5291+hsa:5293+hsa:5295+hsa:5296+hsa:8503">
        <graphics name="PIK3CA, CLAPO, CLOVE, CWS5, MCAP, MCM, MCMTC, PI3K, PI3K-alpha, p110-alpha..." fgcolor="#000000" bgcolor="#BFFFBF"
             type="rectangle" x="468" y="964" width="46" height="17"/>
    </entry>
    <entry id="475" name="hsa:10000 hsa:207 hsa:208" type="gene"
        link="https://www.kegg.jp/dbget-bin/www_bget?hsa:10000+hsa:207+hsa:208">
        <graphics name="AKT3, MPPH, MPPH2, PKB-GAMMA, PKBG, PRKBG, RAC-PK-gamma, RAC-gamma, STK-2..." fgcolor="#000000" bgcolor="#BFFFBF"
             type="rectangle" x="616" y="964" width="46" height="17"/>
    </entry>
    <entry id="476" name="cpd:C05981" type="compound"
        link="https://www.kegg.jp/dbget-bin/www_bget?C05981">
        <graphics name="C05981" fgcolor="#000000" bgcolor="#FFFFFF"
             type="circle" x="542" y="963" width="8" height="8"/>
    </entry>
    <entry id="484" name="path:hsa04024" type="map"
        link="https://www.kegg.jp/dbget-bin/www_bget?hsa04024">
        <graphics name="cAMP signaling pathway" fgcolor="#000000" bgcolor="#FFFFFF"
             type="roundrectangle" x="792" y="505" width="116" height="34"/>
    </entry>
    <entry id="485" name="hsa:5290 hsa:5291 hsa:5293 hsa:5295 hsa:5296 hsa:8503" type="gene"
        link="https://www.kegg.jp/dbget-bin/www_bget?hsa:5290+hsa:5291+hsa:5293+hsa:5295+hsa:5296+hsa:8503">
        <graphics name="PIK3CA, CLAPO, CLOVE, CWS5, MCAP, MCM, MCMTC, PI3K, PI3K-alpha, p110-alpha..." fgcolor="#000000" bgcolor="#BFFFBF"
             type="rectangle" x="529" y="579" width="46" height="17"/>
    </entry>
    <entry id="486" name="hsa:10000 hsa:207 hsa:208" type="gene"
        link="https://www.kegg.jp/dbget-bin/www_bget?hsa:10000+hsa:207+hsa:208">
        <graphics name="AKT3, MPPH, MPPH2, PKB-GAMMA, PKBG, PRKBG, RAC-PK-gamma, RAC-gamma, STK-2..." fgcolor="#000000" bgcolor="#BFFFBF"
             type="rectangle" x="678" y="579" width="46" height="17"/>
    </entry>
    <entry id="487" name="cpd:C05981" type="compound"
        link="https://www.kegg.jp/dbget-bin/www_bget?C05981">
        <graphics name="C05981" fgcolor="#000000" bgcolor="#FFFFFF"
             type="circle" x="605" y="578" width="8" height="8"/>
    </entry>
    <entry id="491" name="hsa:2770 hsa:2771 hsa:2773" type="gene"
        link="https://www.kegg.jp/dbget-bin/www_bget?hsa:2770+hsa:2771+hsa:2773">
        <graphics name="GNAI1, Gi..." fgcolor="#000000" bgcolor="#BFFFBF"
             type="rectangle" x="424" y="579" width="46" height="17"/>
    </entry>
    <entry id="496" name="hsa:572" type="gene"
        link="https://www.kegg.jp/dbget-bin/www_bget?hsa:572">
        <graphics name="BAD, BBC2, BCL2L8" fgcolor="#000000" bgcolor="#BFFFBF"
             type="rectangle" x="754" y="578" width="46" height="17"/>
    </entry>
    <entry id="499" name="cpd:C00951" type="compound"
        link="https://www.kegg.jp/dbget-bin/www_bget?C00951">
        <graphics name="C00951" fgcolor="#000000" bgcolor="#FFFFFF"
             type="circle" x="946" y="1129" width="8" height="8"/>
    </entry>
    <entry id="502" name="cpd:C00410 cpd:C08150" type="compound"
        link="https://www.kegg.jp/dbget-bin/www_bget?C00410+C08150">
        <graphics name="C00410..." fgcolor="#000000" bgcolor="#FFFFFF"
             type="circle" x="946" y="1078" width="8" height="8"/>
    </entry>
    <entry id="504" name="cpd:C00410 cpd:C08150" type="compound"
        link="https://www.kegg.jp/dbget-bin/www_bget?C00410+C08150">
        <graphics name="C00410..." fgcolor="#000000" bgcolor="#FFFFFF"
             type="circle" x="946" y="1021" width="8" height="8"/>
    </entry>
    <entry id="511" name="hsa:407021 hsa:407024 hsa:407025 hsa:407026" type="gene"
        link="https://www.kegg.jp/dbget-bin/www_bget?hsa:407021+hsa:407024+hsa:407025+hsa:407026">
        <graphics name="MIR29A, MIRN29, MIRN29A, hsa-mir-29, hsa-mir-29a, miRNA29A, mir-29a..." fgcolor="#000000" bgcolor="#BFFFBF"
             type="rectangle" x="416" y="1129" width="46" height="17"/>
    </entry>
    <entry id="512" name="hsa:406933" type="gene"
        link="https://www.kegg.jp/dbget-bin/www_bget?hsa:406933">
        <graphics name="MIR141, MIRN141, mir-141" fgcolor="#000000" bgcolor="#BFFFBF"
             type="rectangle" x="416" y="1104" width="46" height="17"/>
    </entry>
    <entry id="517" name="hsa:9314" type="gene"
        link="https://www.kegg.jp/dbget-bin/www_bget?hsa:9314">
        <graphics name="KLF4, EZF, GKLF" fgcolor="#000000" bgcolor="#BFFFBF"
             type="rectangle" x="496" y="1129" width="46" height="17"/>
    </entry>
    <entry id="518" name="hsa:6776 hsa:6777" type="gene"
        link="https://www.kegg.jp/dbget-bin/www_bget?hsa:6776+hsa:6777">
        <graphics name="STAT5A, MGF, STAT5..." fgcolor="#000000" bgcolor="#BFFFBF"
             type="rectangle" x="496" y="1104" width="46" height="17"/>
    </entry>
    <entry id="520" name="cpd:C11150" type="compound"
        link="https://www.kegg.jp/dbget-bin/www_bget?C11150">
        <graphics name="C11150" fgcolor="#000000" bgcolor="#FFFFFF"
             type="circle" x="512" y="1396" width="8" height="8"/>
    </entry>
    <entry id="523" name="path:hsa00980" type="map"
        link="https://www.kegg.jp/dbget-bin/www_bget?hsa00980">
        <graphics name="Metabolism of xenobiotics by cytochrome P450" fgcolor="#000000" bgcolor="#FFFFFF"
             type="roundrectangle" x="415" y="1429" width="164" height="34"/>
    </entry>
    <entry id="524" name="cpd:C04623" type="compound"
        link="https://www.kegg.jp/dbget-bin/www_bget?C04623">
        <graphics name="C04623" fgcolor="#000000" bgcolor="#FFFFFF"
             type="circle" x="176" y="1332" width="8" height="8"/>
    </entry>
    <entry id="525" name="undefined" type="group">
        <graphics fgcolor="#000000" bgcolor="#FFFFFF"
             type="rectangle" x="392" y="995" width="46" height="34"/>
        <component id="440"/>
        <component id="441"/>
    </entry>
    <entry id="526" name="undefined" type="group">
        <graphics fgcolor="#000000" bgcolor="#FFFFFF"
             type="rectangle" x="967" y="655" width="46" height="34"/>
        <component id="165"/>
        <component id="9"/>
    </entry>
    <entry id="527" name="undefined" type="group">
        <graphics fgcolor="#000000" bgcolor="#FFFFFF"
             type="rectangle" x="947" y="1265" width="46" height="34"/>
        <component id="303"/>
        <component id="304"/>
    </entry>
    <entry id="528" name="undefined" type="group">
        <graphics fgcolor="#000000" bgcolor="#FFFFFF"
             type="rectangle" x="947" y="1354" width="46" height="34"/>
        <component id="326"/>
        <component id="339"/>
    </entry>
    <relation entry1="208" entry2="210" type="PCrel">
        <subtype name="activation" value="--&gt;"/>
    </relation>
    <relation entry1="208" entry2="213" type="PCrel">
        <subtype name="activation" value="--&gt;"/>
    </relation>
    <relation entry1="208" entry2="212" type="PCrel">
        <subtype name="activation" value="--&gt;"/>
    </relation>
    <relation entry1="208" entry2="211" type="PCrel">
        <subtype name="activation" value="--&gt;"/>
    </relation>
    <relation entry1="207" entry2="210" type="PCrel">
        <subtype name="activation" value="--&gt;"/>
    </relation>
    <relation entry1="207" entry2="213" type="PCrel">
        <subtype name="activation" value="--&gt;"/>
    </relation>
    <relation entry1="207" entry2="212" type="PCrel">
        <subtype name="activation" value="--&gt;"/>
    </relation>
    <relation entry1="207" entry2="211" type="PCrel">
        <subtype name="activation" value="--&gt;"/>
    </relation>
    <relation entry1="279" entry2="210" type="PCrel">
        <subtype name="activation" value="--&gt;"/>
    </relation>
    <relation entry1="279" entry2="213" type="PCrel">
        <subtype name="activation" value="--&gt;"/>
    </relation>
    <relation entry1="279" entry2="212" type="PCrel">
        <subtype name="activation" value="--&gt;"/>
    </relation>
    <relation entry1="279" entry2="211" type="PCrel">
        <subtype name="activation" value="--&gt;"/>
    </relation>
    <relation entry1="210" entry2="214" type="PPrel">
        <subtype name="activation" value="--&gt;"/>
    </relation>
    <relation entry1="214" entry2="215" type="PPrel">
        <subtype name="activation" value="--&gt;"/>
    </relation>
    <relation entry1="215" entry2="216" type="PPrel">
        <subtype name="activation" value="--&gt;"/>
    </relation>
    <relation entry1="216" entry2="217" type="PPrel">
        <subtype name="activation" value="--&gt;"/>
    </relation>
    <relation entry1="210" entry2="219" type="PPrel">
        <subtype name="activation" value="--&gt;"/>
    </relation>
    <relation entry1="219" entry2="220" type="PPrel">
        <subtype name="activation" value="--&gt;"/>
    </relation>
    <relation entry1="213" entry2="219" type="PPrel">
        <subtype name="activation" value="--&gt;"/>
    </relation>
    <relation entry1="274" entry2="286" type="PCrel">
        <subtype name="activation" value="--&gt;"/>
    </relation>
    <relation entry1="286" entry2="411" type="PCrel">
        <subtype name="activation" value="--&gt;"/>
    </relation>
    <relation entry1="411" entry2="287" type="PCrel">
        <subtype name="activation" value="--&gt;"/>
    </relation>
    <relation entry1="287" entry2="270" type="PPrel">
        <subtype name="activation" value="--&gt;"/>
    </relation>
    <relation entry1="287" entry2="271" type="PPrel">
        <subtype name="activation" value="--&gt;"/>
    </relation>
    <relation entry1="287" entry2="272" type="PPrel">
        <subtype name="activation" value="--&gt;"/>
    </relation>
    <relation entry1="274" entry2="221" type="PCrel">
        <subtype name="activation" value="--&gt;"/>
    </relation>
    <relation entry1="221" entry2="222" type="PPrel">
        <subtype name="activation" value="--&gt;"/>
    </relation>
    <relation entry1="224" entry2="251" type="PPrel">
        <subtype name="activation" value="--&gt;"/>
    </relation>
    <relation entry1="224" entry2="252" type="PPrel">
        <subtype name="activation" value="--&gt;"/>
    </relation>
    <relation entry1="224" entry2="253" type="PPrel">
        <subtype name="activation" value="--&gt;"/>
    </relation>
    <relation entry1="231" entry2="222" type="PPrel">
        <subtype name="activation" value="--&gt;"/>
    </relation>
    <relation entry1="297" entry2="292" type="PCrel">
        <subtype name="activation" value="--&gt;"/>
    </relation>
    <relation entry1="298" entry2="292" type="PCrel">
        <subtype name="activation" value="--&gt;"/>
    </relation>
    <relation entry1="240" entry2="292" type="PCrel">
        <subtype name="activation" value="--&gt;"/>
    </relation>
    <relation entry1="239" entry2="292" type="PCrel">
        <subtype name="activation" value="--&gt;"/>
    </relation>
    <relation entry1="292" entry2="291" type="PPrel">
        <subtype name="activation" value="--&gt;"/>
    </relation>
    <relation entry1="291" entry2="55" type="PPrel">
        <subtype name="activation" value="--&gt;"/>
    </relation>
    <relation entry1="55" entry2="74" type="PCrel">
        <subtype name="activation" value="--&gt;"/>
    </relation>
    <relation entry1="74" entry2="56" type="PCrel">
        <subtype name="activation" value="--&gt;"/>
    </relation>
    <relation entry1="292" entry2="491" type="PPrel">
        <subtype name="activation" value="--&gt;"/>
    </relation>
    <relation entry1="491" entry2="485" type="PPrel">
        <subtype name="activation" value="--&gt;"/>
    </relation>
    <relation entry1="485" entry2="487" type="PCrel">
        <subtype name="activation" value="--&gt;"/>
    </relation>
    <relation entry1="487" entry2="486" type="PCrel">
        <subtype name="activation" value="--&gt;"/>
    </relation>
    <relation entry1="240" entry2="209" type="PCrel">
        <subtype name="activation" value="--&gt;"/>
    </relation>
    <relation entry1="239" entry2="209" type="PCrel">
        <subtype name="activation" value="--&gt;"/>
    </relation>
    <relation entry1="209" entry2="236" type="PPrel">
        <subtype name="activation" value="--&gt;"/>
    </relation>
    <relation entry1="236" entry2="405" type="PPrel">
        <subtype name="activation" value="--&gt;"/>
    </relation>
    <relation entry1="405" entry2="8" type="PPrel">
        <subtype name="activation" value="--&gt;"/>
    </relation>
    <relation entry1="236" entry2="415" type="PCrel">
        <subtype name="activation" value="--&gt;"/>
    </relation>
    <relation entry1="415" entry2="237" type="PCrel">
        <subtype name="activation" value="--&gt;"/>
    </relation>
    <relation entry1="190" entry2="51" type="PCrel">
        <subtype name="activation" value="--&gt;"/>
    </relation>
    <relation entry1="60" entry2="51" type="PCrel">
        <subtype name="activation" value="--&gt;"/>
    </relation>
    <relation entry1="51" entry2="76" type="PPrel">
        <subtype name="activation" value="--&gt;"/>
    </relation>
    <relation entry1="76" entry2="40" type="PPrel">
        <subtype name="activation" value="--&gt;"/>
    </relation>
    <relation entry1="189" entry2="18" type="PCrel">
        <subtype name="activation" value="--&gt;"/>
    </relation>
    <relation entry1="18" entry2="89" type="PPrel">
        <subtype name="activation" value="--&gt;"/>
    </relation>
    <relation entry1="89" entry2="90" type="PPrel">
        <subtype name="activation" value="--&gt;"/>
    </relation>
    <relation entry1="90" entry2="40" type="PPrel">
        <subtype name="activation" value="--&gt;"/>
    </relation>
    <relation entry1="40" entry2="41" type="PPrel">
        <subtype name="activation" value="--&gt;"/>
    </relation>
    <relation entry1="191" entry2="408" type="PCrel">
        <subtype name="activation" value="--&gt;"/>
    </relation>
    <relation entry1="408" entry2="133" type="PPrel">
        <subtype name="activation" value="--&gt;"/>
    </relation>
    <relation entry1="133" entry2="413" type="PCrel">
        <subtype name="activation" value="--&gt;"/>
    </relation>
    <relation entry1="413" entry2="134" type="PCrel">
        <subtype name="activation" value="--&gt;"/>
    </relation>
    <relation entry1="381" entry2="370" type="PCrel">
        <subtype name="activation" value="--&gt;"/>
    </relation>
    <relation entry1="369" entry2="370" type="PCrel">
        <subtype name="activation" value="--&gt;"/>
    </relation>
    <relation entry1="370" entry2="469" type="PPrel">
        <subtype name="activation" value="--&gt;"/>
    </relation>
    <relation entry1="469" entry2="471" type="PCrel">
        <subtype name="activation" value="--&gt;"/>
    </relation>
    <relation entry1="471" entry2="470" type="PCrel">
        <subtype name="activation" value="--&gt;"/>
    </relation>
    <relation entry1="381" entry2="440" type="PCrel">
        <subtype name="activation" value="--&gt;"/>
    </relation>
    <relation entry1="369" entry2="525" type="PCrel">
        <subtype name="activation" value="--&gt;"/>
    </relation>
    <relation entry1="525" entry2="474" type="PPrel">
        <subtype name="activation" value="--&gt;"/>
    </relation>
    <relation entry1="474" entry2="476" type="PCrel">
        <subtype name="activation" value="--&gt;"/>
    </relation>
    <relation entry1="476" entry2="475" type="PCrel">
        <subtype name="activation" value="--&gt;"/>
    </relation>
    <relation entry1="525" entry2="449" type="PPrel">
        <subtype name="activation" value="--&gt;"/>
    </relation>
    <relation entry1="449" entry2="450" type="PPrel">
        <subtype name="activation" value="--&gt;"/>
    </relation>
    <relation entry1="450" entry2="442" type="PPrel">
        <subtype name="activation" value="--&gt;"/>
    </relation>
    <relation entry1="442" entry2="443" type="PPrel">
        <subtype name="activation" value="--&gt;"/>
    </relation>
    <relation entry1="217" entry2="218" type="PPrel">
        <subtype name="missing interaction" value="-/-"/>
    </relation>
    <relation entry1="218" entry2="283" type="GErel">
        <subtype name="expression" value="--&gt;"/>
    </relation>
    <relation entry1="218" entry2="284" type="GErel">
        <subtype name="expression" value="--&gt;"/>
    </relation>
    <relation entry1="218" entry2="396" type="GErel">
        <subtype name="expression" value="--&gt;"/>
    </relation>
    <relation entry1="218" entry2="397" type="GErel">
        <subtype name="expression" value="--&gt;"/>
    </relation>
    <relation entry1="220" entry2="400" type="GErel">
        <subtype name="expression" value="--&gt;"/>
    </relation>
    <relation entry1="220" entry2="403" type="GErel">
        <subtype name="expression" value="--&gt;"/>
    </relation>
    <relation entry1="526" entry2="242" type="GErel">
        <subtype name="expression" value="--&gt;"/>
    </relation>
    <relation entry1="526" entry2="243" type="GErel">
        <subtype name="expression" value="--&gt;"/>
    </relation>
    <relation entry1="362" entry2="364" type="GErel">
        <subtype name="expression" value="--&gt;"/>
    </relation>
    <relation entry1="362" entry2="365" type="GErel">
        <subtype name="expression" value="--&gt;"/>
    </relation>
    <relation entry1="362" entry2="383" type="GErel">
        <subtype name="expression" value="--&gt;"/>
    </relation>
    <relation entry1="362" entry2="384" type="GErel">
        <subtype name="expression" value="--&gt;"/>
    </relation>
    <relation entry1="362" entry2="385" type="GErel">
        <subtype name="expression" value="--&gt;"/>
    </relation>
    <relation entry1="362" entry2="386" type="GErel">
        <subtype name="expression" value="--&gt;"/>
    </relation>
    <relation entry1="362" entry2="387" type="GErel">
        <subtype name="expression" value="--&gt;"/>
    </relation>
    <relation entry1="362" entry2="388" type="GErel">
        <subtype name="expression" value="--&gt;"/>
    </relation>
    <relation entry1="362" entry2="389" type="GErel">
        <subtype name="expression" value="--&gt;"/>
    </relation>
    <relation entry1="423" entry2="430" type="GErel">
        <subtype name="expression" value="--&gt;"/>
    </relation>
    <relation entry1="423" entry2="427" type="GErel">
        <subtype name="expression" value="--&gt;"/>
    </relation>
    <relation entry1="423" entry2="428" type="GErel">
        <subtype name="expression" value="--&gt;"/>
    </relation>
    <relation entry1="527" entry2="316" type="GErel">
        <subtype name="expression" value="--&gt;"/>
    </relation>
    <relation entry1="527" entry2="334" type="GErel">
        <subtype name="expression" value="--&gt;"/>
    </relation>
    <relation entry1="527" entry2="317" type="GErel">
        <subtype name="expression" value="--&gt;"/>
    </relation>
    <relation entry1="527" entry2="318" type="GErel">
        <subtype name="expression" value="--&gt;"/>
    </relation>
    <relation entry1="527" entry2="319" type="GErel">
        <subtype name="expression" value="--&gt;"/>
    </relation>
    <relation entry1="527" entry2="320" type="GErel">
        <subtype name="expression" value="--&gt;"/>
    </relation>
    <relation entry1="528" entry2="320" type="GErel">
        <subtype name="expression" value="--&gt;"/>
    </relation>
    <relation entry1="528" entry2="321" type="GErel">
        <subtype name="expression" value="--&gt;"/>
    </relation>
    <relation entry1="528" entry2="340" type="GErel">
        <subtype name="expression" value="--&gt;"/>
    </relation>
    <relation entry1="381" entry2="358" type="PCrel">
        <subtype name="activation" value="--&gt;"/>
    </relation>
    <relation entry1="381" entry2="371" type="PCrel">
        <subtype name="activation" value="--&gt;"/>
    </relation>
    <relation entry1="369" entry2="358" type="PCrel">
        <subtype name="activation" value="--&gt;"/>
    </relation>
    <relation entry1="369" entry2="371" type="PCrel">
        <subtype name="activation" value="--&gt;"/>
    </relation>
    <relation entry1="11" entry2="419" type="PCrel">
        <subtype name="activation" value="--&gt;"/>
    </relation>
    <relation entry1="312" entry2="306" type="PCrel">
        <subtype name="activation" value="--&gt;"/>
    </relation>
    <relation entry1="313" entry2="306" type="PCrel">
        <subtype name="activation" value="--&gt;"/>
    </relation>
    <relation entry1="435" entry2="306" type="PCrel">
        <subtype name="activation" value="--&gt;"/>
    </relation>
    <relation entry1="311" entry2="306" type="PCrel">
        <subtype name="activation" value="--&gt;"/>
    </relation>
    <relation entry1="524" entry2="315" type="PCrel">
        <subtype name="activation" value="--&gt;"/>
    </relation>
    <relation entry1="436" entry2="315" type="PCrel">
        <subtype name="activation" value="--&gt;"/>
    </relation>
    <relation entry1="520" entry2="342" type="PCrel">
        <subtype name="activation" value="--&gt;"/>
    </relation>
    <relation entry1="352" entry2="342" type="PCrel">
        <subtype name="activation" value="--&gt;"/>
    </relation>
    <relation entry1="357" entry2="342" type="PCrel">
        <subtype name="activation" value="--&gt;"/>
    </relation>
    <relation entry1="353" entry2="342" type="PCrel">
        <subtype name="activation" value="--&gt;"/>
    </relation>
    <relation entry1="355" entry2="342" type="PCrel">
        <subtype name="activation" value="--&gt;"/>
    </relation>
    <relation entry1="356" entry2="342" type="PCrel">
        <subtype name="activation" value="--&gt;"/>
    </relation>
    <relation entry1="350" entry2="349" type="PPrel">
        <subtype name="binding/association" value="---"/>
    </relation>
    <relation entry1="222" entry2="223" type="PPrel">
        <subtype name="activation" value="--&gt;"/>
        <subtype name="phosphorylation" value="+p"/>
    </relation>
    <relation entry1="223" entry2="224" type="PPrel">
        <subtype name="activation" value="--&gt;"/>
        <subtype name="phosphorylation" value="+p"/>
    </relation>
    <relation entry1="237" entry2="8" type="PPrel">
        <subtype name="activation" value="--&gt;"/>
        <subtype name="phosphorylation" value="+p"/>
    </relation>
    <relation entry1="41" entry2="42" type="PPrel">
        <subtype name="activation" value="--&gt;"/>
        <subtype name="phosphorylation" value="+p"/>
    </relation>
    <relation entry1="42" entry2="43" type="PPrel">
        <subtype name="activation" value="--&gt;"/>
        <subtype name="phosphorylation" value="+p"/>
    </relation>
    <relation entry1="43" entry2="8" type="PPrel">
        <subtype name="activation" value="--&gt;"/>
        <subtype name="phosphorylation" value="+p"/>
    </relation>
    <relation entry1="443" entry2="444" type="PPrel">
        <subtype name="activation" value="--&gt;"/>
        <subtype name="phosphorylation" value="+p"/>
    </relation>
    <relation entry1="444" entry2="445" type="PPrel">
        <subtype name="activation" value="--&gt;"/>
        <subtype name="phosphorylation" value="+p"/>
    </relation>
    <relation entry1="195" entry2="192" type="PPrel">
        <subtype name="inhibition" value="--|"/>
        <subtype name="phosphorylation" value="+p"/>
    </relation>
    <relation entry1="373" entry2="378" type="GErel">
        <subtype name="repression" value="--|"/>
    </relation>
    <relation entry1="362" entry2="390" type="GErel">
        <subtype name="repression" value="--|"/>
    </relation>
    <relation entry1="362" entry2="391" type="GErel">
        <subtype name="repression" value="--|"/>
    </relation>
    <relation entry1="224" entry2="404" type="PPrel">
        <subtype name="activation" value="--&gt;"/>
    </relation>
    <relation entry1="56" entry2="59" type="PPrel">
        <subtype name="activation" value="--&gt;"/>
        <subtype name="phosphorylation" value="+p"/>
    </relation>
    <relation entry1="486" entry2="496" type="PPrel">
        <subtype name="inhibition" value="--|"/>
        <subtype name="phosphorylation" value="+p"/>
    </relation>
    <relation entry1="195" entry2="193" type="PPrel">
        <subtype name="activation" value="--&gt;"/>
        <subtype name="phosphorylation" value="+p"/>
    </relation>
    <relation entry1="134" entry2="195" type="PPrel">
        <subtype name="activation" value="--&gt;"/>
        <subtype name="indirect effect" value="..&gt;"/>
    </relation>
    <relation entry1="228" entry2="231" type="PCrel">
        <subtype name="activation" value="--&gt;"/>
        <subtype name="indirect effect" value="..&gt;"/>
    </relation>
    <relation entry1="229" entry2="231" type="PCrel">
        <subtype name="activation" value="--&gt;"/>
        <subtype name="indirect effect" value="..&gt;"/>
    </relation>
    <relation entry1="512" entry2="518" type="PPrel">
        <subtype name="inhibition" value="--|"/>
    </relation>
    <relation entry1="511" entry2="517" type="PPrel">
        <subtype name="inhibition" value="--|"/>
    </relation>
</pathway>
