# Supplementary material for: Mechanism of gene network in the treatment of intracerebral hemorrhage by natural plant drugs in Lutong granules
Source: PLoS One. 2022 Nov 28;17(11):e0274639. doi: 10.1371/journal.pone.0274639 (PMC9704616; doi:10.1371/journal.pone.0274639)
Supplement: S1 Data — (ZIP) [file pone.0274639.s001.zip › minimal data/GO+KEGG/R.KEGG/hsa05208.xml]

<?xml version="1.0"?>
<!DOCTYPE pathway SYSTEM "https://www.kegg.jp/kegg/xml/KGML_v0.7.2_.dtd">
<!-- Creation date: Jul 30, 2021 18:21:57 +0900 (GMT+9) -->
<pathway name="path:hsa05208" org="hsa" number="05208"
         title="Chemical carcinogenesis - reactive oxygen species"
         image="https://www.kegg.jp/kegg/pathway/hsa/hsa05208.png"
         link="https://www.kegg.jp/kegg-bin/show_pathway?hsa05208">
    <entry id="54" name="path:hsa05208" type="map"
        link="https://www.kegg.jp/dbget-bin/www_bget?hsa05208">
        <graphics name="TITLE:Chemical carcinogenesis - reactive oxygen species" fgcolor="#000000" bgcolor="#FFFFFF"
             type="roundrectangle" x="268" y="58" width="456" height="25"/>
    </entry>
    <entry id="132" name="hsa:1544" type="gene"
        link="https://www.kegg.jp/dbget-bin/www_bget?hsa:1544">
        <graphics name="CYP1A2, CP12, CYPIA2, P3-450, P450(PA)" fgcolor="#000000" bgcolor="#BFFFBF"
             type="rectangle" x="364" y="804" width="46" height="17"/>
    </entry>
    <entry id="134" name="cpd:C10998" type="compound"
        link="https://www.kegg.jp/dbget-bin/www_bget?C10998">
        <graphics name="C10998" fgcolor="#000000" bgcolor="#FFFFFF"
             type="circle" x="169" y="803" width="8" height="8"/>
    </entry>
    <entry id="136" name="cpd:C03622" type="compound"
        link="https://www.kegg.jp/dbget-bin/www_bget?C03622">
        <graphics name="C03622" fgcolor="#000000" bgcolor="#FFFFFF"
             type="circle" x="438" y="803" width="8" height="8"/>
    </entry>
    <entry id="179" name="cpd:C06268" type="compound"
        link="https://www.kegg.jp/dbget-bin/www_bget?C06268">
        <graphics name="C06268" fgcolor="#000000" bgcolor="#FFFFFF"
             type="circle" x="342" y="567" width="8" height="8"/>
    </entry>
    <entry id="180" name="cpd:C06268" type="compound"
        link="https://www.kegg.jp/dbget-bin/www_bget?C06268">
        <graphics name="C06268" fgcolor="#000000" bgcolor="#FFFFFF"
             type="circle" x="448" y="567" width="8" height="8"/>
    </entry>
    <entry id="181" name="cpd:C06268" type="compound"
        link="https://www.kegg.jp/dbget-bin/www_bget?C06268">
        <graphics name="C06268" fgcolor="#000000" bgcolor="#FFFFFF"
             type="circle" x="509" y="567" width="8" height="8"/>
    </entry>
    <entry id="182" name="cpd:C06268" type="compound"
        link="https://www.kegg.jp/dbget-bin/www_bget?C06268">
        <graphics name="C06268" fgcolor="#000000" bgcolor="#FFFFFF"
             type="circle" x="571" y="567" width="8" height="8"/>
    </entry>
    <entry id="196" name="cpd:C06269" type="compound"
        link="https://www.kegg.jp/dbget-bin/www_bget?C06269">
        <graphics name="C06269" fgcolor="#000000" bgcolor="#FFFFFF"
             type="circle" x="341" y="266" width="8" height="8"/>
    </entry>
    <entry id="197" name="cpd:C06269" type="compound"
        link="https://www.kegg.jp/dbget-bin/www_bget?C06269">
        <graphics name="C06269" fgcolor="#000000" bgcolor="#FFFFFF"
             type="circle" x="435" y="266" width="8" height="8"/>
    </entry>
    <entry id="203" name="cpd:C07295" type="compound"
        link="https://www.kegg.jp/dbget-bin/www_bget?C07295">
        <graphics name="C07295" fgcolor="#000000" bgcolor="#FFFFFF"
             type="circle" x="652" y="266" width="8" height="8"/>
    </entry>
    <entry id="204" name="cpd:C20300" type="compound"
        link="https://www.kegg.jp/dbget-bin/www_bget?C20300">
        <graphics name="C20300" fgcolor="#000000" bgcolor="#FFFFFF"
             type="circle" x="772" y="406" width="8" height="8"/>
    </entry>
    <entry id="257" name="path:hsa05221" type="map"
        link="https://www.kegg.jp/dbget-bin/www_bget?hsa05221">
        <graphics name="Acute myeloid leukemia" fgcolor="#000000" bgcolor="#FFFFFF"
             type="roundrectangle" x="1055" y="1054" width="104" height="34"/>
    </entry>
    <entry id="259" name="path:hsa05219" type="map"
        link="https://www.kegg.jp/dbget-bin/www_bget?hsa05219">
        <graphics name="Bladder cancer" fgcolor="#000000" bgcolor="#FFFFFF"
             type="roundrectangle" x="1028" y="806" width="104" height="25"/>
    </entry>
    <entry id="268" name="path:hsa05223" type="map"
        link="https://www.kegg.jp/dbget-bin/www_bget?hsa05223">
        <graphics name="Non-small cell lung cancer" fgcolor="#000000" bgcolor="#FFFFFF"
             type="roundrectangle" x="1439" y="495" width="113" height="34"/>
    </entry>
    <entry id="269" name="path:hsa05222" type="map"
        link="https://www.kegg.jp/dbget-bin/www_bget?hsa05222">
        <graphics name="Small cell lung cancer" fgcolor="#000000" bgcolor="#FFFFFF"
             type="roundrectangle" x="1439" y="537" width="113" height="34"/>
    </entry>
    <entry id="276" name="cpd:C20319" type="compound"
        link="https://www.kegg.jp/dbget-bin/www_bget?C20319">
        <graphics name="C20319" fgcolor="#000000" bgcolor="#FFFFFF"
             type="circle" x="619" y="803" width="8" height="8"/>
    </entry>
    <entry id="277" name="cpd:C20316" type="compound"
        link="https://www.kegg.jp/dbget-bin/www_bget?C20316">
        <graphics name="C20316" fgcolor="#000000" bgcolor="#FFFFFF"
             type="circle" x="794" y="803" width="8" height="8"/>
    </entry>
    <entry id="362" name="hsa:3265 hsa:3845 hsa:4893" type="gene"
        link="https://www.kegg.jp/dbget-bin/www_bget?hsa:3265+hsa:3845+hsa:4893">
        <graphics name="HRAS, C-BAS/HAS, C-H-RAS, C-HA-RAS1, CTLO, H-RASIDX, HAMSV, HRAS1, RASH1, p21ras..." fgcolor="#000000" bgcolor="#BFFFBF"
             type="rectangle" x="542" y="1734" width="46" height="17"/>
    </entry>
    <entry id="363" name="hsa:1956" type="gene"
        link="https://www.kegg.jp/dbget-bin/www_bget?hsa:1956">
        <graphics name="EGFR, ERBB, ERBB1, ERRP, HER1, NISBD2, PIG61, mENA" fgcolor="#000000" bgcolor="#BFFFBF"
             type="rectangle" x="259" y="1744" width="46" height="17"/>
    </entry>
    <entry id="364" name="hsa:1950" type="gene"
        link="https://www.kegg.jp/dbget-bin/www_bget?hsa:1950">
        <graphics name="EGF, HOMG4, URG" fgcolor="#000000" bgcolor="#BFFFBF"
             type="rectangle" x="173" y="1744" width="46" height="17"/>
    </entry>
    <entry id="365" name="hsa:5170" type="gene"
        link="https://www.kegg.jp/dbget-bin/www_bget?hsa:5170">
        <graphics name="PDPK1, PDK1, PDPK2, PDPK2P, PRO0461" fgcolor="#000000" bgcolor="#BFFFBF"
             type="rectangle" x="554" y="1807" width="46" height="17"/>
    </entry>
    <entry id="366" name="hsa:6654 hsa:6655" type="gene"
        link="https://www.kegg.jp/dbget-bin/www_bget?hsa:6654+hsa:6655">
        <graphics name="SOS1, GF1, GGF1, GINGF, HGF, NS4, SOS-1..." fgcolor="#000000" bgcolor="#BFFFBF"
             type="rectangle" x="439" y="1734" width="46" height="17"/>
    </entry>
    <entry id="367" name="hsa:2885" type="gene"
        link="https://www.kegg.jp/dbget-bin/www_bget?hsa:2885">
        <graphics name="GRB2, ASH, EGFRBP-GRB2, Grb3-3, MST084, MSTP084, NCKAP2" fgcolor="#000000" bgcolor="#BFFFBF"
             type="rectangle" x="356" y="1734" width="46" height="17"/>
    </entry>
    <entry id="368" name="cpd:C05981" type="compound"
        link="https://www.kegg.jp/dbget-bin/www_bget?C05981">
        <graphics name="C05981" fgcolor="#000000" bgcolor="#FFFFFF"
             type="circle" x="507" y="1778" width="8" height="8"/>
    </entry>
    <entry id="369" name="hsa:10000 hsa:207 hsa:208" type="gene"
        link="https://www.kegg.jp/dbget-bin/www_bget?hsa:10000+hsa:207+hsa:208">
        <graphics name="AKT3, MPPH, MPPH2, PKB-GAMMA, PKBG, PRKBG, RAC-PK-gamma, RAC-gamma, STK-2..." fgcolor="#000000" bgcolor="#BFFFBF"
             type="rectangle" x="625" y="1776" width="46" height="17"/>
    </entry>
    <entry id="370" name="hsa:5290 hsa:5291 hsa:5293 hsa:5295 hsa:5296 hsa:8503" type="gene"
        link="https://www.kegg.jp/dbget-bin/www_bget?hsa:5290+hsa:5291+hsa:5293+hsa:5295+hsa:5296+hsa:8503">
        <graphics name="PIK3CA, CLAPO, CLOVE, CWS5, MCAP, MCM, MCMTC, PI3K, PI3K-alpha, p110-alpha..." fgcolor="#000000" bgcolor="#BFFFBF"
             type="rectangle" x="379" y="1776" width="46" height="17"/>
    </entry>
    <entry id="371" name="hsa:5594 hsa:5595" type="gene"
        link="https://www.kegg.jp/dbget-bin/www_bget?hsa:5594+hsa:5595">
        <graphics name="MAPK1, ERK, ERK-2, ERK2, ERT1, MAPK2, NS13, P42MAPK, PRKM1, PRKM2, p38, p40, p41, p41mapk, p42-MAPK..." fgcolor="#000000" bgcolor="#BFFFBF"
             type="rectangle" x="791" y="1734" width="46" height="17"/>
    </entry>
    <entry id="372" name="hsa:5604 hsa:5605" type="gene"
        link="https://www.kegg.jp/dbget-bin/www_bget?hsa:5604+hsa:5605">
        <graphics name="MAP2K1, CFC3, MAPKK1, MEK1, MEL, MKK1, PRKMK1..." fgcolor="#000000" bgcolor="#BFFFBF"
             type="rectangle" x="707" y="1734" width="46" height="17"/>
    </entry>
    <entry id="373" name="hsa:369 hsa:5894 hsa:673" type="gene"
        link="https://www.kegg.jp/dbget-bin/www_bget?hsa:369+hsa:5894+hsa:673">
        <graphics name="ARAF, A-RAF, ARAF1, PKS2, RAFA1..." fgcolor="#000000" bgcolor="#BFFFBF"
             type="rectangle" x="625" y="1734" width="46" height="17"/>
    </entry>
    <entry id="375" name="path:hsa04010" type="map"
        link="https://www.kegg.jp/dbget-bin/www_bget?hsa04010">
        <graphics name="MAPK signaling pathway" fgcolor="#000000" bgcolor="#FFFFFF"
             type="roundrectangle" x="882" y="1747" width="104" height="34"/>
    </entry>
    <entry id="392" name="path:hsa04151" type="map"
        link="https://www.kegg.jp/dbget-bin/www_bget?hsa04151">
        <graphics name="PI3K-Akt signaling pathway" fgcolor="#000000" bgcolor="#FFFFFF"
             type="roundrectangle" x="660" y="1812" width="104" height="34"/>
    </entry>
    <entry id="397" name="hsa:4233" type="gene"
        link="https://www.kegg.jp/dbget-bin/www_bget?hsa:4233">
        <graphics name="MET, AUTS9, DFNB97, HGFR, RCCP2, c-Met" fgcolor="#000000" bgcolor="#BFFFBF"
             type="rectangle" x="259" y="1767" width="46" height="17"/>
    </entry>
    <entry id="398" name="hsa:3082" type="gene"
        link="https://www.kegg.jp/dbget-bin/www_bget?hsa:3082">
        <graphics name="HGF, DFNB39, F-TCF, HGFB, HPTA, SF" fgcolor="#000000" bgcolor="#BFFFBF"
             type="rectangle" x="173" y="1767" width="46" height="17"/>
    </entry>
    <entry id="403" name="hsa:1535" type="gene"
        link="https://www.kegg.jp/dbget-bin/www_bget?hsa:1535">
        <graphics name="CYBA, CGD4, p22-PHOX" fgcolor="#000000" bgcolor="#BFFFBF"
             type="rectangle" x="259" y="1588" width="46" height="17"/>
    </entry>
    <entry id="404" name="hsa:653361" type="gene"
        link="https://www.kegg.jp/dbget-bin/www_bget?hsa:653361">
        <graphics name="NCF1, CGD1, NCF1A, NOXO2, SH3PXD1A, p47phox" fgcolor="#000000" bgcolor="#BFFFBF"
             type="rectangle" x="305" y="1571" width="46" height="17"/>
    </entry>
    <entry id="405" name="hsa:4688" type="gene"
        link="https://www.kegg.jp/dbget-bin/www_bget?hsa:4688">
        <graphics name="NCF2, NCF-2, NOXA2, P67-PHOX, P67PHOX" fgcolor="#000000" bgcolor="#BFFFBF"
             type="rectangle" x="305" y="1588" width="46" height="17"/>
    </entry>
    <entry id="408" name="hsa:100532726 hsa:126328 hsa:374291 hsa:4535 hsa:4536 hsa:4537 hsa:4538 hsa:4539 hsa:4540 hsa:4541 hsa:4694 hsa:4695 hsa:4696 hsa:4697 hsa:4698 hsa:4700 hsa:4701 hsa:4702 hsa:4704 hsa:4705 hsa:4706 hsa:4707 hsa:4708 hsa:4709 hsa:4710 hsa:4711 hsa:4712 hsa:4713 hsa:4714 hsa:4715 hsa:4716 hsa:4717 hsa:4718 hsa:4719 hsa:4720 hsa:4722 hsa:4723 hsa:4724 hsa:4725 hsa:4726 hsa:4728 hsa:4729 hsa:4731 hsa:51079 hsa:54539 hsa:55967 hsa:56901" type="gene"
        link="https://www.kegg.jp/dbget-bin/www_bget?hsa:100532726+hsa:126328+hsa:374291+hsa:4535+hsa:4536+hsa:4537+hsa:4538+hsa:4539+hsa:4540+hsa:4541+hsa:4694+hsa:4695+hsa:4696+hsa:4697+hsa:4698+hsa:4700+hsa:4701+hsa:4702+hsa:4704+hsa:4705+hsa:4706+hsa:4707+hsa:4708+hsa:4709+hsa:4710+hsa:4711+hsa:4712+hsa:4713+hsa:4714+hsa:4715+hsa:4716+hsa:4717+hsa:4718+hsa:4719+hsa:4720+hsa:4722+hsa:4723+hsa:4724+hsa:4725+hsa:4726+hsa:4728+hsa:4729+hsa:4731+hsa:51079+hsa:54539+hsa:55967+hsa:56901">
        <graphics name="NDUFC2-KCTD14..." fgcolor="#000000" bgcolor="#BFFFBF"
             type="rectangle" x="885" y="298" width="46" height="17"/>
    </entry>
    <entry id="409" name="hsa:6389 hsa:6390 hsa:6391 hsa:6392" type="gene"
        link="https://www.kegg.jp/dbget-bin/www_bget?hsa:6389+hsa:6390+hsa:6391+hsa:6392">
        <graphics name="SDHA, CMD1GG, FP, MC2DN1, NDAXOA, PGL5, SDH1, SDH2, SDHF..." fgcolor="#000000" bgcolor="#BFFFBF"
             type="rectangle" x="885" y="327" width="46" height="17"/>
    </entry>
    <entry id="410" name="hsa:10975 hsa:1537 hsa:27089 hsa:29796 hsa:440567 hsa:4519 hsa:7381 hsa:7384 hsa:7385 hsa:7386 hsa:7388" type="gene"
        link="https://www.kegg.jp/dbget-bin/www_bget?hsa:10975+hsa:1537+hsa:27089+hsa:29796+hsa:440567+hsa:4519+hsa:7381+hsa:7384+hsa:7385+hsa:7386+hsa:7388">
        <graphics name="UQCR11, 0710008D09Rik, QCR10, UQCR..." fgcolor="#000000" bgcolor="#BFFFBF"
             type="rectangle" x="885" y="356" width="46" height="17"/>
    </entry>
    <entry id="411" name="hsa:10476 hsa:4508 hsa:4509 hsa:498 hsa:506 hsa:509 hsa:513 hsa:514 hsa:515 hsa:516 hsa:517 hsa:518 hsa:522 hsa:539" type="gene"
        link="https://www.kegg.jp/dbget-bin/www_bget?hsa:10476+hsa:4508+hsa:4509+hsa:498+hsa:506+hsa:509+hsa:513+hsa:514+hsa:515+hsa:516+hsa:517+hsa:518+hsa:522+hsa:539">
        <graphics name="ATP5PD, APT5H, ATP5H, ATPQ..." fgcolor="#000000" bgcolor="#BFFFBF"
             type="rectangle" x="885" y="414" width="46" height="17"/>
    </entry>
    <entry id="412" name="hsa:125965 hsa:1327 hsa:1329 hsa:1337 hsa:1339 hsa:1340 hsa:1345 hsa:1346 hsa:1347 hsa:1349 hsa:1350 hsa:1351 hsa:170712 hsa:341947 hsa:4512 hsa:4513 hsa:4514 hsa:84701 hsa:9167 hsa:9377" type="gene"
        link="https://www.kegg.jp/dbget-bin/www_bget?hsa:125965+hsa:1327+hsa:1329+hsa:1337+hsa:1339+hsa:1340+hsa:1345+hsa:1346+hsa:1347+hsa:1349+hsa:1350+hsa:1351+hsa:170712+hsa:341947+hsa:4512+hsa:4513+hsa:4514+hsa:84701+hsa:9167+hsa:9377">
        <graphics name="COX6B2, COXVIB2, CT59..." fgcolor="#000000" bgcolor="#BFFFBF"
             type="rectangle" x="885" y="385" width="46" height="17"/>
    </entry>
    <entry id="413" name="path:hsa00190" type="map"
        link="https://www.kegg.jp/dbget-bin/www_bget?hsa00190">
        <graphics name="Oxidative phosphorylation" fgcolor="#000000" bgcolor="#FFFFFF"
             type="roundrectangle" x="1067" y="321" width="113" height="34"/>
    </entry>
    <entry id="414" name="hsa:5599 hsa:5601 hsa:5602" type="gene"
        link="https://www.kegg.jp/dbget-bin/www_bget?hsa:5599+hsa:5601+hsa:5602">
        <graphics name="MAPK8, JNK, JNK-46, JNK1, JNK1A2, JNK21B1/2, PRKM8, SAPK1, SAPK1c..." fgcolor="#000000" bgcolor="#BFFFBF"
             type="rectangle" x="791" y="1659" width="46" height="17"/>
    </entry>
    <entry id="415" name="hsa:5728" type="gene"
        link="https://www.kegg.jp/dbget-bin/www_bget?hsa:5728">
        <graphics name="PTEN, 10q23del, BZS, CWS1, DEC, GLM2, MHAM, MMAC1, PTEN1, PTENbeta, TEP1" fgcolor="#000000" bgcolor="#BFFFBF"
             type="rectangle" x="477" y="1818" width="46" height="17"/>
    </entry>
    <entry id="420" name="cpd:C00023" type="compound"
        link="https://www.kegg.jp/dbget-bin/www_bget?C00023">
        <graphics name="C00023" fgcolor="#000000" bgcolor="#FFFFFF"
             type="circle" x="1326" y="354" width="8" height="8"/>
    </entry>
    <entry id="421" name="cpd:C00023" type="compound"
        link="https://www.kegg.jp/dbget-bin/www_bget?C00023">
        <graphics name="C00023" fgcolor="#000000" bgcolor="#FFFFFF"
             type="circle" x="1264" y="354" width="8" height="8"/>
    </entry>
    <entry id="424" name="cpd:C18205" type="compound"
        link="https://www.kegg.jp/dbget-bin/www_bget?C18205">
        <graphics name="C18205" fgcolor="#000000" bgcolor="#FFFFFF"
             type="circle" x="168" y="1497" width="8" height="8"/>
    </entry>
    <entry id="427" name="cpd:C06269" type="compound"
        link="https://www.kegg.jp/dbget-bin/www_bget?C06269">
        <graphics name="C06269" fgcolor="#000000" bgcolor="#FFFFFF"
             type="circle" x="169" y="266" width="8" height="8"/>
    </entry>
    <entry id="441" name="cpd:C22355" type="compound"
        link="https://www.kegg.jp/dbget-bin/www_bget?C22355">
        <graphics name="C22355" fgcolor="#000000" bgcolor="#FFFFFF"
             type="circle" x="661" y="1160" width="8" height="8"/>
    </entry>
    <entry id="442" name="cpd:C22356" type="compound"
        link="https://www.kegg.jp/dbget-bin/www_bget?C22356">
        <graphics name="C22356" fgcolor="#000000" bgcolor="#FFFFFF"
             type="circle" x="959" y="1160" width="8" height="8"/>
    </entry>
    <entry id="443" name="hsa:10327 hsa:1109 hsa:1645 hsa:1646 hsa:8644" type="gene"
        link="https://www.kegg.jp/dbget-bin/www_bget?hsa:10327+hsa:1109+hsa:1645+hsa:1646+hsa:8644">
        <graphics name="AKR1A1, ALDR1, ALR, ARM, DD3, HEL-S-6..." fgcolor="#000000" bgcolor="#BFFFBF"
             type="rectangle" x="589" y="1161" width="46" height="17"/>
    </entry>
    <entry id="446" name="cpd:C00007" type="compound"
        link="https://www.kegg.jp/dbget-bin/www_bget?C00007">
        <graphics name="C00007" fgcolor="#000000" bgcolor="#FFFFFF"
             type="circle" x="815" y="1135" width="8" height="8"/>
    </entry>
    <entry id="449" name="hsa:1728" type="gene"
        link="https://www.kegg.jp/dbget-bin/www_bget?hsa:1728">
        <graphics name="NQO1, DHQU, DIA4, DTD, NMOR1, NMORI, QR1" fgcolor="#000000" bgcolor="#BFFFBF"
             type="rectangle" x="859" y="1193" width="46" height="17"/>
    </entry>
    <entry id="450" name="hsa:10327 hsa:1109 hsa:1645 hsa:1646 hsa:8644" type="gene"
        link="https://www.kegg.jp/dbget-bin/www_bget?hsa:10327+hsa:1109+hsa:1645+hsa:1646+hsa:8644">
        <graphics name="AKR1A1, ALDR1, ALR, ARM, DD3, HEL-S-6..." fgcolor="#000000" bgcolor="#BFFFBF"
             type="rectangle" x="859" y="1213" width="46" height="17"/>
    </entry>
    <entry id="451" name="hsa:873" type="gene"
        link="https://www.kegg.jp/dbget-bin/www_bget?hsa:873">
        <graphics name="CBR1, CBR, PG-9-KR, SDR21C1, hCBR1" fgcolor="#000000" bgcolor="#BFFFBF"
             type="rectangle" x="859" y="1233" width="46" height="17"/>
    </entry>
    <entry id="452" name="cpd:C00005" type="compound"
        link="https://www.kegg.jp/dbget-bin/www_bget?C00005">
        <graphics name="C00005" fgcolor="#000000" bgcolor="#FFFFFF"
             type="circle" x="914" y="1254" width="8" height="8"/>
    </entry>
    <entry id="453" name="cpd:C00006" type="compound"
        link="https://www.kegg.jp/dbget-bin/www_bget?C00006">
        <graphics name="C00006" fgcolor="#000000" bgcolor="#FFFFFF"
             type="circle" x="799" y="1254" width="8" height="8"/>
    </entry>
    <entry id="460" name="path:hsa05207" type="map"
        link="https://www.kegg.jp/dbget-bin/www_bget?hsa05207">
        <graphics name="Chemical carcinogenesis - receptor activation" fgcolor="#000000" bgcolor="#FFFFFF"
             type="roundrectangle" x="532" y="1238" width="150" height="34"/>
    </entry>
    <entry id="461" name="cpd:C00469" type="compound"
        link="https://www.kegg.jp/dbget-bin/www_bget?C00469">
        <graphics name="C00469" fgcolor="#000000" bgcolor="#FFFFFF"
             type="circle" x="167" y="1420" width="8" height="8"/>
    </entry>
    <entry id="462" name="cpd:C00084" type="compound"
        link="https://www.kegg.jp/dbget-bin/www_bget?C00084">
        <graphics name="C00084" fgcolor="#000000" bgcolor="#FFFFFF"
             type="circle" x="479" y="1424" width="8" height="8"/>
    </entry>
    <entry id="464" name="cpd:C00005" type="compound"
        link="https://www.kegg.jp/dbget-bin/www_bget?C00005">
        <graphics name="C00005" fgcolor="#000000" bgcolor="#FFFFFF"
             type="circle" x="310" y="1458" width="8" height="8"/>
    </entry>
    <entry id="465" name="cpd:C00006" type="compound"
        link="https://www.kegg.jp/dbget-bin/www_bget?C00006">
        <graphics name="C00006" fgcolor="#000000" bgcolor="#FFFFFF"
             type="circle" x="449" y="1450" width="8" height="8"/>
    </entry>
    <entry id="467" name="hsa:1571" type="gene"
        link="https://www.kegg.jp/dbget-bin/www_bget?hsa:1571">
        <graphics name="CYP2E1, CPE1, CYP2E, P450-J, P450C2E" fgcolor="#000000" bgcolor="#BFFFBF"
             type="rectangle" x="364" y="1424" width="46" height="17"/>
    </entry>
    <entry id="469" name="cpd:C16844" type="compound"
        link="https://www.kegg.jp/dbget-bin/www_bget?C16844">
        <graphics name="C16844" fgcolor="#000000" bgcolor="#FFFFFF"
             type="circle" x="488" y="1492" width="8" height="8"/>
    </entry>
    <entry id="470" name="cpd:C00027" type="compound"
        link="https://www.kegg.jp/dbget-bin/www_bget?C00027">
        <graphics name="C00027" fgcolor="#000000" bgcolor="#FFFFFF"
             type="circle" x="450" y="1510" width="8" height="8"/>
    </entry>
    <entry id="477" name="cpd:C00530" type="compound"
        link="https://www.kegg.jp/dbget-bin/www_bget?C00530">
        <graphics name="C00530" fgcolor="#000000" bgcolor="#FFFFFF"
             type="circle" x="661" y="1054" width="8" height="8"/>
    </entry>
    <entry id="478" name="cpd:C01407" type="compound"
        link="https://www.kegg.jp/dbget-bin/www_bget?C01407">
        <graphics name="C01407" fgcolor="#000000" bgcolor="#FFFFFF"
             type="circle" x="169" y="1054" width="8" height="8"/>
    </entry>
    <entry id="479" name="cpd:C00146" type="compound"
        link="https://www.kegg.jp/dbget-bin/www_bget?C00146">
        <graphics name="C00146" fgcolor="#000000" bgcolor="#FFFFFF"
             type="circle" x="524" y="1054" width="8" height="8"/>
    </entry>
    <entry id="481" name="cpd:C02814" type="compound"
        link="https://www.kegg.jp/dbget-bin/www_bget?C02814">
        <graphics name="C02814" fgcolor="#000000" bgcolor="#FFFFFF"
             type="circle" x="733" y="1104" width="8" height="8"/>
    </entry>
    <entry id="482" name="cpd:C02389" type="compound"
        link="https://www.kegg.jp/dbget-bin/www_bget?C02389">
        <graphics name="C02389" fgcolor="#000000" bgcolor="#FFFFFF"
             type="circle" x="794" y="1054" width="8" height="8"/>
    </entry>
    <entry id="483" name="cpd:C00472" type="compound"
        link="https://www.kegg.jp/dbget-bin/www_bget?C00472">
        <graphics name="C00472" fgcolor="#000000" bgcolor="#FFFFFF"
             type="circle" x="958" y="1054" width="8" height="8"/>
    </entry>
    <entry id="485" name="cpd:C01782" type="compound"
        link="https://www.kegg.jp/dbget-bin/www_bget?C01782">
        <graphics name="C01782" fgcolor="#000000" bgcolor="#FFFFFF"
             type="circle" x="426" y="1054" width="8" height="8"/>
    </entry>
    <entry id="486" name="hsa:1571" type="gene"
        link="https://www.kegg.jp/dbget-bin/www_bget?hsa:1571">
        <graphics name="CYP2E1, CPE1, CYP2E, P450-J, P450C2E" fgcolor="#000000" bgcolor="#BFFFBF"
             type="rectangle" x="364" y="1042" width="46" height="17"/>
    </entry>
    <entry id="487" name="hsa:1572" type="gene"
        link="https://www.kegg.jp/dbget-bin/www_bget?hsa:1572">
        <graphics name="CYP2F1, C2F1, CYP2F, CYPIIF1" fgcolor="#000000" bgcolor="#BFFFBF"
             type="rectangle" x="364" y="1067" width="46" height="17"/>
    </entry>
    <entry id="489" name="hsa:1571" type="gene"
        link="https://www.kegg.jp/dbget-bin/www_bget?hsa:1571">
        <graphics name="CYP2E1, CPE1, CYP2E, P450-J, P450C2E" fgcolor="#000000" bgcolor="#BFFFBF"
             type="rectangle" x="589" y="1056" width="46" height="17"/>
    </entry>
    <entry id="495" name="cpd:C00007" type="compound"
        link="https://www.kegg.jp/dbget-bin/www_bget?C00007">
        <graphics name="C00007" fgcolor="#000000" bgcolor="#FFFFFF"
             type="circle" x="816" y="1075" width="8" height="8"/>
    </entry>
    <entry id="496" name="cpd:C00704" type="compound"
        link="https://www.kegg.jp/dbget-bin/www_bget?C00704">
        <graphics name="C00704" fgcolor="#000000" bgcolor="#FFFFFF"
             type="circle" x="905" y="1081" width="8" height="8"/>
    </entry>
    <entry id="500" name="cpd:C00007" type="compound"
        link="https://www.kegg.jp/dbget-bin/www_bget?C00007">
        <graphics name="C00007" fgcolor="#000000" bgcolor="#FFFFFF"
             type="circle" x="677" y="836" width="8" height="8"/>
    </entry>
    <entry id="501" name="cpd:C00704" type="compound"
        link="https://www.kegg.jp/dbget-bin/www_bget?C00704">
        <graphics name="C00704" fgcolor="#000000" bgcolor="#FFFFFF"
             type="circle" x="776" y="861" width="8" height="8"/>
    </entry>
    <entry id="503" name="cpd:C00070" type="compound"
        link="https://www.kegg.jp/dbget-bin/www_bget?C00070">
        <graphics name="C00070" fgcolor="#000000" bgcolor="#FFFFFF"
             type="circle" x="473" y="778" width="8" height="8"/>
    </entry>
    <entry id="504" name="cpd:C00070" type="compound"
        link="https://www.kegg.jp/dbget-bin/www_bget?C00070">
        <graphics name="C00070" fgcolor="#000000" bgcolor="#FFFFFF"
             type="circle" x="573" y="778" width="8" height="8"/>
    </entry>
    <entry id="508" name="cpd:C00007" type="compound"
        link="https://www.kegg.jp/dbget-bin/www_bget?C00007">
        <graphics name="C00007" fgcolor="#000000" bgcolor="#FFFFFF"
             type="circle" x="572" y="734" width="8" height="8"/>
    </entry>
    <entry id="509" name="cpd:C00704" type="compound"
        link="https://www.kegg.jp/dbget-bin/www_bget?C00704">
        <graphics name="C00704" fgcolor="#000000" bgcolor="#FFFFFF"
             type="circle" x="469" y="719" width="8" height="8"/>
    </entry>
    <entry id="512" name="cpd:C00005" type="compound"
        link="https://www.kegg.jp/dbget-bin/www_bget?C00005">
        <graphics name="C00005" fgcolor="#000000" bgcolor="#FFFFFF"
             type="circle" x="775" y="778" width="8" height="8"/>
    </entry>
    <entry id="515" name="cpd:C00003" type="compound"
        link="https://www.kegg.jp/dbget-bin/www_bget?C00003">
        <graphics name="C00003" fgcolor="#000000" bgcolor="#FFFFFF"
             type="circle" x="775" y="760" width="8" height="8"/>
    </entry>
    <entry id="517" name="cpd:C00007" type="compound"
        link="https://www.kegg.jp/dbget-bin/www_bget?C00007">
        <graphics name="C00007" fgcolor="#000000" bgcolor="#FFFFFF"
             type="circle" x="676" y="732" width="8" height="8"/>
    </entry>
    <entry id="518" name="cpd:C00704" type="compound"
        link="https://www.kegg.jp/dbget-bin/www_bget?C00704">
        <graphics name="C00704" fgcolor="#000000" bgcolor="#FFFFFF"
             type="circle" x="777" y="717" width="8" height="8"/>
    </entry>
    <entry id="520" name="cpd:C16844" type="compound"
        link="https://www.kegg.jp/dbget-bin/www_bget?C16844">
        <graphics name="C16844" fgcolor="#000000" bgcolor="#FFFFFF"
             type="circle" x="378" y="663" width="8" height="8"/>
    </entry>
    <entry id="521" name="cpd:C00027" type="compound"
        link="https://www.kegg.jp/dbget-bin/www_bget?C00027">
        <graphics name="C00027" fgcolor="#000000" bgcolor="#FFFFFF"
             type="circle" x="404" y="638" width="8" height="8"/>
    </entry>
    <entry id="528" name="cpd:C06268" type="compound"
        link="https://www.kegg.jp/dbget-bin/www_bget?C06268">
        <graphics name="C06268" fgcolor="#000000" bgcolor="#FFFFFF"
             type="circle" x="169" y="567" width="8" height="8"/>
    </entry>
    <entry id="530" name="hsa:10861 hsa:115019 hsa:1836 hsa:65010" type="gene"
        link="https://www.kegg.jp/dbget-bin/www_bget?hsa:10861+hsa:115019+hsa:1836+hsa:65010">
        <graphics name="SLC26A1, CAON, EDM4, SAT-1, SAT1..." fgcolor="#000000" bgcolor="#BFFFBF"
             type="rectangle" x="259" y="569" width="46" height="17"/>
    </entry>
    <entry id="531" name="cpd:C19171" type="compound"
        link="https://www.kegg.jp/dbget-bin/www_bget?C19171">
        <graphics name="C19171" fgcolor="#000000" bgcolor="#FFFFFF"
             type="circle" x="169" y="448" width="8" height="8"/>
    </entry>
    <entry id="532" name="cpd:C19171" type="compound"
        link="https://www.kegg.jp/dbget-bin/www_bget?C19171">
        <graphics name="C19171" fgcolor="#000000" bgcolor="#FFFFFF"
             type="circle" x="342" y="448" width="8" height="8"/>
    </entry>
    <entry id="533" name="cpd:C19171" type="compound"
        link="https://www.kegg.jp/dbget-bin/www_bget?C19171">
        <graphics name="C19171" fgcolor="#000000" bgcolor="#FFFFFF"
             type="circle" x="409" y="448" width="8" height="8"/>
    </entry>
    <entry id="534" name="cpd:C19171" type="compound"
        link="https://www.kegg.jp/dbget-bin/www_bget?C19171">
        <graphics name="C19171" fgcolor="#000000" bgcolor="#FFFFFF"
             type="circle" x="473" y="448" width="8" height="8"/>
    </entry>
    <entry id="554" name="hsa:10105 hsa:291 hsa:292 hsa:293 hsa:7416 hsa:7417 hsa:7419 hsa:83447" type="gene"
        link="https://www.kegg.jp/dbget-bin/www_bget?hsa:10105+hsa:291+hsa:292+hsa:293+hsa:7416+hsa:7417+hsa:7419+hsa:83447">
        <graphics name="PPIF, CYP3, CyP-M, Cyp-D, CypD..." fgcolor="#000000" bgcolor="#BFFFBF"
             type="rectangle" x="968" y="460" width="46" height="17"/>
    </entry>
    <entry id="555" name="cpd:C00704" type="compound"
        link="https://www.kegg.jp/dbget-bin/www_bget?C00704">
        <graphics name="C00704" fgcolor="#000000" bgcolor="#FFFFFF"
             type="circle" x="968" y="505" width="8" height="8"/>
    </entry>
    <entry id="556" name="cpd:C00704" type="compound"
        link="https://www.kegg.jp/dbget-bin/www_bget?C00704">
        <graphics name="C00704" fgcolor="#000000" bgcolor="#FFFFFF"
             type="circle" x="968" y="336" width="8" height="8"/>
    </entry>
    <entry id="560" name="hsa:6647" type="gene"
        link="https://www.kegg.jp/dbget-bin/www_bget?hsa:6647">
        <graphics name="SOD1, ALS, ALS1, HEL-S-44, IPOA, SOD, STAHP, hSod1, homodimer" fgcolor="#000000" bgcolor="#BFFFBF"
             type="rectangle" x="968" y="531" width="46" height="17"/>
    </entry>
    <entry id="561" name="cpd:C00027" type="compound"
        link="https://www.kegg.jp/dbget-bin/www_bget?C00027">
        <graphics name="C00027" fgcolor="#000000" bgcolor="#FFFFFF"
             type="circle" x="968" y="569" width="8" height="8"/>
    </entry>
    <entry id="564" name="hsa:2309" type="gene"
        link="https://www.kegg.jp/dbget-bin/www_bget?hsa:2309">
        <graphics name="FOXO3, AF6q21, FKHRL1, FKHRL1P2, FOXO2, FOXO3A" fgcolor="#000000" bgcolor="#BFFFBF"
             type="rectangle" x="877" y="1780" width="46" height="17"/>
    </entry>
    <entry id="565" name="hsa:4790 hsa:5970" type="gene"
        link="https://www.kegg.jp/dbget-bin/www_bget?hsa:4790+hsa:5970">
        <graphics name="NFKB1, CVID12, EBP-1, KBF1, NF-kB, NF-kB1, NF-kappa-B1, NF-kappaB, NF-kappabeta, NFKB-p105, NFKB-p50, NFkappaB..." fgcolor="#000000" bgcolor="#BFFFBF"
             type="rectangle" x="877" y="1904" width="46" height="17"/>
    </entry>
    <entry id="567" name="hsa:9020" type="gene"
        link="https://www.kegg.jp/dbget-bin/www_bget?hsa:9020">
        <graphics name="MAP3K14, FTDCR1B, HS, HSNIK, NIK" fgcolor="#000000" bgcolor="#BFFFBF"
             type="rectangle" x="681" y="2051" width="46" height="17"/>
    </entry>
    <entry id="569" name="hsa:23683 hsa:25865 hsa:5587" type="gene"
        link="https://www.kegg.jp/dbget-bin/www_bget?hsa:23683+hsa:25865+hsa:5587">
        <graphics name="PRKD3, EPK2, PKC-NU, PKD3, PRKCN, nPKC-NU..." fgcolor="#000000" bgcolor="#BFFFBF"
             type="rectangle" x="753" y="1937" width="46" height="17"/>
    </entry>
    <entry id="570" name="hsa:5580" type="gene"
        link="https://www.kegg.jp/dbget-bin/www_bget?hsa:5580">
        <graphics name="PRKCD, ALPS3, CVID9, MAY1, PKCD, nPKC-delta" fgcolor="#000000" bgcolor="#BFFFBF"
             type="rectangle" x="645" y="1900" width="46" height="17"/>
    </entry>
    <entry id="571" name="hsa:25 hsa:27" type="gene"
        link="https://www.kegg.jp/dbget-bin/www_bget?hsa:25+hsa:27">
        <graphics name="ABL1, ABL, BCR-ABL, CHDSKM, JTK7, bcr/abl, c-ABL, c-ABL1, p150, v-abl..." fgcolor="#000000" bgcolor="#BFFFBF"
             type="rectangle" x="645" y="1937" width="46" height="17"/>
    </entry>
    <entry id="572" name="hsa:52 hsa:5781 hsa:5795" type="gene"
        link="https://www.kegg.jp/dbget-bin/www_bget?hsa:52+hsa:5781+hsa:5795">
        <graphics name="ACP1, HAAP, LMW-PTP, LMWPTP..." fgcolor="#000000" bgcolor="#BFFFBF"
             type="rectangle" x="474" y="1937" width="46" height="17"/>
    </entry>
    <entry id="573" name="hsa:6714" type="gene"
        link="https://www.kegg.jp/dbget-bin/www_bget?hsa:6714">
        <graphics name="SRC, ASV, SRC1, THC6, c-SRC, p60-Src" fgcolor="#000000" bgcolor="#BFFFBF"
             type="rectangle" x="556" y="1937" width="46" height="17"/>
    </entry>
    <entry id="574" name="hsa:5337 hsa:5338" type="gene"
        link="https://www.kegg.jp/dbget-bin/www_bget?hsa:5337+hsa:5338">
        <graphics name="PLD1, CVDD..." fgcolor="#000000" bgcolor="#BFFFBF"
             type="rectangle" x="681" y="2017" width="46" height="17"/>
    </entry>
    <entry id="581" name="hsa:5747" type="gene"
        link="https://www.kegg.jp/dbget-bin/www_bget?hsa:5747">
        <graphics name="PTK2, FADK, FADK_1, FAK, FAK1, FRNK, PPP1R71, p125FAK, pp125FAK" fgcolor="#000000" bgcolor="#BFFFBF"
             type="rectangle" x="681" y="1981" width="46" height="17"/>
    </entry>
    <entry id="584" name="path:hsa05225" type="map"
        link="https://www.kegg.jp/dbget-bin/www_bget?hsa05225">
        <graphics name="Hepatocellular carcinoma" fgcolor="#000000" bgcolor="#FFFFFF"
             type="roundrectangle" x="683" y="1440" width="158" height="25"/>
    </entry>
    <entry id="594" name="hsa:4217" type="gene"
        link="https://www.kegg.jp/dbget-bin/www_bget?hsa:4217">
        <graphics name="MAP3K5, ASK1, MAPKKK5, MEKK5" fgcolor="#000000" bgcolor="#BFFFBF"
             type="rectangle" x="625" y="1678" width="46" height="17"/>
    </entry>
    <entry id="595" name="hsa:2353 hsa:3725" type="gene"
        link="https://www.kegg.jp/dbget-bin/www_bget?hsa:2353+hsa:3725">
        <graphics name="FOS, AP-1, C-FOS, p55..." fgcolor="#000000" bgcolor="#BFFFBF"
             type="rectangle" x="877" y="1714" width="46" height="17"/>
    </entry>
    <entry id="596" name="hsa:1432 hsa:5600 hsa:5603 hsa:6300" type="gene"
        link="https://www.kegg.jp/dbget-bin/www_bget?hsa:1432+hsa:5600+hsa:5603+hsa:6300">
        <graphics name="MAPK14, CSBP, CSBP1, CSBP2, CSPB1, EXIP, Mxi2, PRKM14, PRKM15, RK, SAPK2A, p38, p38ALPHA..." fgcolor="#000000" bgcolor="#BFFFBF"
             type="rectangle" x="707" y="1696" width="46" height="17"/>
    </entry>
    <entry id="602" name="hsa:5609 hsa:6416" type="gene"
        link="https://www.kegg.jp/dbget-bin/www_bget?hsa:5609+hsa:6416">
        <graphics name="MAP2K7, JNKK2, MAPKK7, MEK, MEK_7, MKK7, PRKMK7, SAPKK-4, SAPKK4..." fgcolor="#000000" bgcolor="#BFFFBF"
             type="rectangle" x="707" y="1659" width="46" height="17"/>
    </entry>
    <entry id="607" name="hsa:4780" type="gene"
        link="https://www.kegg.jp/dbget-bin/www_bget?hsa:4780">
        <graphics name="NFE2L2, HEBP1, IMDDHH, NRF2, Nrf-2" fgcolor="#000000" bgcolor="#BFFFBF"
             type="rectangle" x="681" y="2119" width="46" height="17"/>
    </entry>
    <entry id="610" name="cpd:C00027" type="compound"
        link="https://www.kegg.jp/dbget-bin/www_bget?C00027">
        <graphics name="C00027" fgcolor="#000000" bgcolor="#FFFFFF"
             type="circle" x="507" y="1559" width="8" height="8"/>
    </entry>
    <entry id="611" name="cpd:C00704" type="compound"
        link="https://www.kegg.jp/dbget-bin/www_bget?C00704">
        <graphics name="C00704" fgcolor="#000000" bgcolor="#FFFFFF"
             type="circle" x="450" y="1559" width="8" height="8"/>
    </entry>
    <entry id="614" name="hsa:4792" type="gene"
        link="https://www.kegg.jp/dbget-bin/www_bget?hsa:4792">
        <graphics name="NFKBIA, EDAID2, IKBA, MAD-3, NFKBI" fgcolor="#000000" bgcolor="#BFFFBF"
             type="rectangle" x="877" y="1870" width="46" height="17"/>
    </entry>
    <entry id="617" name="hsa:1147 hsa:3551 hsa:8517" type="gene"
        link="https://www.kegg.jp/dbget-bin/www_bget?hsa:1147+hsa:3551+hsa:8517">
        <graphics name="CHUK, IKBKA, IKK-alpha, IKK1, IKKA, NFKBIKA, TCF16..." fgcolor="#000000" bgcolor="#BFFFBF"
             type="rectangle" x="791" y="1870" width="46" height="17"/>
    </entry>
    <entry id="637" name="hsa:5879" type="gene"
        link="https://www.kegg.jp/dbget-bin/www_bget?hsa:5879">
        <graphics name="RAC1, MIG5, MRD48, Rac-1, TC-25, p21-Rac1" fgcolor="#000000" bgcolor="#BFFFBF"
             type="rectangle" x="409" y="1678" width="46" height="17"/>
    </entry>
    <entry id="649" name="hsa:3091" type="gene"
        link="https://www.kegg.jp/dbget-bin/www_bget?hsa:3091">
        <graphics name="HIF1A, HIF-1-alpha, HIF-1A, HIF-1alpha, HIF1, HIF1-ALPHA, MOP1, PASD8, bHLHe78" fgcolor="#000000" bgcolor="#BFFFBF"
             type="rectangle" x="681" y="2081" width="46" height="17"/>
    </entry>
    <entry id="658" name="hsa:7422" type="gene"
        link="https://www.kegg.jp/dbget-bin/www_bget?hsa:7422">
        <graphics name="VEGFA, MVCD1, VEGF, VPF" fgcolor="#000000" bgcolor="#BFFFBF"
             type="rectangle" x="1140" y="2081" width="46" height="17"/>
    </entry>
    <entry id="662" name="hsa:1728" type="gene"
        link="https://www.kegg.jp/dbget-bin/www_bget?hsa:1728">
        <graphics name="NQO1, DHQU, DIA4, DTD, NMOR1, NMORI, QR1" fgcolor="#000000" bgcolor="#BFFFBF"
             type="rectangle" x="1140" y="2110" width="46" height="17"/>
    </entry>
    <entry id="663" name="hsa:10327 hsa:1109 hsa:1645 hsa:1646 hsa:8644" type="gene"
        link="https://www.kegg.jp/dbget-bin/www_bget?hsa:10327+hsa:1109+hsa:1645+hsa:1646+hsa:8644">
        <graphics name="AKR1A1, ALDR1, ALR, ARM, DD3, HEL-S-6..." fgcolor="#000000" bgcolor="#BFFFBF"
             type="rectangle" x="1140" y="2132" width="46" height="17"/>
    </entry>
    <entry id="666" name="hsa:9817" type="gene"
        link="https://www.kegg.jp/dbget-bin/www_bget?hsa:9817">
        <graphics name="KEAP1, INrf2, KLHL19" fgcolor="#000000" bgcolor="#BFFFBF"
             type="rectangle" x="577" y="2119" width="46" height="17"/>
    </entry>
    <entry id="669" name="hsa:5770" type="gene"
        link="https://www.kegg.jp/dbget-bin/www_bget?hsa:5770">
        <graphics name="PTPN1, PTP1B" fgcolor="#000000" bgcolor="#BFFFBF"
             type="rectangle" x="323" y="1806" width="46" height="17"/>
    </entry>
    <entry id="673" name="cpd:C01413" type="compound"
        link="https://www.kegg.jp/dbget-bin/www_bget?C01413">
        <graphics name="C01413" fgcolor="#000000" bgcolor="#FFFFFF"
             type="circle" x="732" y="498" width="8" height="8"/>
    </entry>
    <entry id="678" name="cpd:C16453" type="compound"
        link="https://www.kegg.jp/dbget-bin/www_bget?C16453">
        <graphics name="C16453" fgcolor="#000000" bgcolor="#FFFFFF"
             type="circle" x="139" y="1650" width="8" height="8"/>
    </entry>
    <entry id="680" name="cpd:C07557" type="compound"
        link="https://www.kegg.jp/dbget-bin/www_bget?C07557">
        <graphics name="C07557" fgcolor="#000000" bgcolor="#FFFFFF"
             type="circle" x="168" y="1266" width="8" height="8"/>
    </entry>
    <entry id="683" name="cpd:C00951" type="compound"
        link="https://www.kegg.jp/dbget-bin/www_bget?C00951">
        <graphics name="C00951" fgcolor="#000000" bgcolor="#FFFFFF"
             type="circle" x="167" y="1333" width="8" height="8"/>
    </entry>
    <entry id="684" name="cpd:C05301" type="compound"
        link="https://www.kegg.jp/dbget-bin/www_bget?C05301">
        <graphics name="C05301" fgcolor="#000000" bgcolor="#FFFFFF"
             type="circle" x="660" y="1298" width="8" height="8"/>
    </entry>
    <entry id="685" name="cpd:C14209" type="compound"
        link="https://www.kegg.jp/dbget-bin/www_bget?C14209">
        <graphics name="C14209" fgcolor="#000000" bgcolor="#FFFFFF"
             type="circle" x="660" y="1388" width="8" height="8"/>
    </entry>
    <entry id="686" name="cpd:C05309" type="compound"
        link="https://www.kegg.jp/dbget-bin/www_bget?C05309">
        <graphics name="C05309" fgcolor="#000000" bgcolor="#FFFFFF"
             type="circle" x="795" y="1298" width="8" height="8"/>
    </entry>
    <entry id="687" name="cpd:C05309" type="compound"
        link="https://www.kegg.jp/dbget-bin/www_bget?C05309">
        <graphics name="C05309" fgcolor="#000000" bgcolor="#FFFFFF"
             type="circle" x="795" y="1387" width="8" height="8"/>
    </entry>
    <entry id="688" name="cpd:C22357" type="compound"
        link="https://www.kegg.jp/dbget-bin/www_bget?C22357">
        <graphics name="C22357" fgcolor="#000000" bgcolor="#FFFFFF"
             type="circle" x="959" y="1297" width="8" height="8"/>
    </entry>
    <entry id="689" name="cpd:C05309" type="compound"
        link="https://www.kegg.jp/dbget-bin/www_bget?C05309">
        <graphics name="C05309" fgcolor="#000000" bgcolor="#FFFFFF"
             type="circle" x="959" y="1387" width="8" height="8"/>
    </entry>
    <entry id="704" name="hsa:1543" type="gene"
        link="https://www.kegg.jp/dbget-bin/www_bget?hsa:1543">
        <graphics name="CYP1A1, AHH, AHRR, CP11, CYP1, CYPIA1, P1-450, P450-C, P450DX" fgcolor="#000000" bgcolor="#BFFFBF"
             type="rectangle" x="589" y="1307" width="46" height="17"/>
    </entry>
    <entry id="705" name="hsa:1545" type="gene"
        link="https://www.kegg.jp/dbget-bin/www_bget?hsa:1545">
        <graphics name="CYP1B1, ASGD6, CP1B, CYPIB1, GLC3A, P4501B1" fgcolor="#000000" bgcolor="#BFFFBF"
             type="rectangle" x="589" y="1374" width="46" height="17"/>
    </entry>
    <entry id="708" name="cpd:C02575" type="compound"
        link="https://www.kegg.jp/dbget-bin/www_bget?C02575">
        <graphics name="C02575" fgcolor="#000000" bgcolor="#FFFFFF"
             type="circle" x="169" y="930" width="8" height="8"/>
    </entry>
    <entry id="709" name="cpd:C03434" type="compound"
        link="https://www.kegg.jp/dbget-bin/www_bget?C03434">
        <graphics name="C03434" fgcolor="#000000" bgcolor="#FFFFFF"
             type="circle" x="619" y="929" width="8" height="8"/>
    </entry>
    <entry id="710" name="cpd:C05309" type="compound"
        link="https://www.kegg.jp/dbget-bin/www_bget?C05309">
        <graphics name="C05309" fgcolor="#000000" bgcolor="#FFFFFF"
             type="circle" x="794" y="930" width="8" height="8"/>
    </entry>
    <entry id="711" name="cpd:C18933" type="compound"
        link="https://www.kegg.jp/dbget-bin/www_bget?C18933">
        <graphics name="C18933" fgcolor="#000000" bgcolor="#FFFFFF"
             type="circle" x="957" y="930" width="8" height="8"/>
    </entry>
    <entry id="715" name="cpd:C00007" type="compound"
        link="https://www.kegg.jp/dbget-bin/www_bget?C00007">
        <graphics name="C00007" fgcolor="#000000" bgcolor="#FFFFFF"
             type="circle" x="678" y="910" width="8" height="8"/>
    </entry>
    <entry id="716" name="cpd:C00704" type="compound"
        link="https://www.kegg.jp/dbget-bin/www_bget?C00704">
        <graphics name="C00704" fgcolor="#000000" bgcolor="#FFFFFF"
             type="circle" x="776" y="898" width="8" height="8"/>
    </entry>
    <entry id="723" name="hsa:1544" type="gene"
        link="https://www.kegg.jp/dbget-bin/www_bget?hsa:1544">
        <graphics name="CYP1A2, CP12, CYPIA2, P3-450, P450(PA)" fgcolor="#000000" bgcolor="#BFFFBF"
             type="rectangle" x="364" y="931" width="46" height="17"/>
    </entry>
    <entry id="728" name="cpd:C00291" type="compound"
        link="https://www.kegg.jp/dbget-bin/www_bget?C00291">
        <graphics name="C00291" fgcolor="#000000" bgcolor="#FFFFFF"
             type="circle" x="1372" y="310" width="8" height="8"/>
    </entry>
    <entry id="729" name="cpd:C00291" type="compound"
        link="https://www.kegg.jp/dbget-bin/www_bget?C00291">
        <graphics name="C00291" fgcolor="#000000" bgcolor="#FFFFFF"
             type="circle" x="1432" y="310" width="8" height="8"/>
    </entry>
    <entry id="734" name="cpd:C00051" type="compound"
        link="https://www.kegg.jp/dbget-bin/www_bget?C00051">
        <graphics name="C00051" fgcolor="#000000" bgcolor="#FFFFFF"
             type="circle" x="355" y="543" width="8" height="8"/>
    </entry>
    <entry id="737" name="cpd:C16844" type="compound"
        link="https://www.kegg.jp/dbget-bin/www_bget?C16844">
        <graphics name="C16844" fgcolor="#000000" bgcolor="#FFFFFF"
             type="circle" x="467" y="663" width="8" height="8"/>
    </entry>
    <entry id="738" name="cpd:C00027" type="compound"
        link="https://www.kegg.jp/dbget-bin/www_bget?C00027">
        <graphics name="C00027" fgcolor="#000000" bgcolor="#FFFFFF"
             type="circle" x="493" y="638" width="8" height="8"/>
    </entry>
    <entry id="740" name="cpd:C16844" type="compound"
        link="https://www.kegg.jp/dbget-bin/www_bget?C16844">
        <graphics name="C16844" fgcolor="#000000" bgcolor="#FFFFFF"
             type="circle" x="533" y="664" width="8" height="8"/>
    </entry>
    <entry id="741" name="cpd:C00027" type="compound"
        link="https://www.kegg.jp/dbget-bin/www_bget?C00027">
        <graphics name="C00027" fgcolor="#000000" bgcolor="#FFFFFF"
             type="circle" x="556" y="638" width="8" height="8"/>
    </entry>
    <entry id="743" name="cpd:C16844" type="compound"
        link="https://www.kegg.jp/dbget-bin/www_bget?C16844">
        <graphics name="C16844" fgcolor="#000000" bgcolor="#FFFFFF"
             type="circle" x="377" y="352" width="8" height="8"/>
    </entry>
    <entry id="744" name="cpd:C00027" type="compound"
        link="https://www.kegg.jp/dbget-bin/www_bget?C00027">
        <graphics name="C00027" fgcolor="#000000" bgcolor="#FFFFFF"
             type="circle" x="402" y="328" width="8" height="8"/>
    </entry>
    <entry id="746" name="cpd:C16844" type="compound"
        link="https://www.kegg.jp/dbget-bin/www_bget?C16844">
        <graphics name="C16844" fgcolor="#000000" bgcolor="#FFFFFF"
             type="circle" x="1281" y="450" width="8" height="8"/>
    </entry>
    <entry id="747" name="cpd:C00027" type="compound"
        link="https://www.kegg.jp/dbget-bin/www_bget?C00027">
        <graphics name="C00027" fgcolor="#000000" bgcolor="#FFFFFF"
             type="circle" x="1307" y="425" width="8" height="8"/>
    </entry>
    <entry id="749" name="cpd:C16844" type="compound"
        link="https://www.kegg.jp/dbget-bin/www_bget?C16844">
        <graphics name="C16844" fgcolor="#000000" bgcolor="#FFFFFF"
             type="circle" x="1386" y="406" width="8" height="8"/>
    </entry>
    <entry id="750" name="cpd:C00027" type="compound"
        link="https://www.kegg.jp/dbget-bin/www_bget?C00027">
        <graphics name="C00027" fgcolor="#000000" bgcolor="#FFFFFF"
             type="circle" x="1412" y="381" width="8" height="8"/>
    </entry>
    <entry id="751" name="cpd:C07294" type="compound"
        link="https://www.kegg.jp/dbget-bin/www_bget?C07294">
        <graphics name="C07294" fgcolor="#000000" bgcolor="#FFFFFF"
             type="circle" x="542" y="266" width="8" height="8"/>
    </entry>
    <entry id="752" name="cpd:C07308" type="compound"
        link="https://www.kegg.jp/dbget-bin/www_bget?C07308">
        <graphics name="C07308" fgcolor="#000000" bgcolor="#FFFFFF"
             type="circle" x="717" y="343" width="8" height="8"/>
    </entry>
    <entry id="757" name="hsa:57412" type="gene"
        link="https://www.kegg.jp/dbget-bin/www_bget?hsa:57412">
        <graphics name="AS3MT, CYT19" fgcolor="#000000" bgcolor="#BFFFBF"
             type="rectangle" x="683" y="311" width="46" height="17"/>
    </entry>
    <entry id="759" name="cpd:C00051" type="compound"
        link="https://www.kegg.jp/dbget-bin/www_bget?C00051">
        <graphics name="C00051" fgcolor="#000000" bgcolor="#FFFFFF"
             type="circle" x="346" y="240" width="8" height="8"/>
    </entry>
    <entry id="760" name="cpd:C00127" type="compound"
        link="https://www.kegg.jp/dbget-bin/www_bget?C00127">
        <graphics name="C00127" fgcolor="#000000" bgcolor="#FFFFFF"
             type="circle" x="429" y="240" width="8" height="8"/>
    </entry>
    <entry id="761" name="cpd:C00051" type="compound"
        link="https://www.kegg.jp/dbget-bin/www_bget?C00051">
        <graphics name="C00051" fgcolor="#000000" bgcolor="#FFFFFF"
             type="circle" x="707" y="363" width="8" height="8"/>
    </entry>
    <entry id="762" name="cpd:C00127" type="compound"
        link="https://www.kegg.jp/dbget-bin/www_bget?C00127">
        <graphics name="C00127" fgcolor="#000000" bgcolor="#FFFFFF"
             type="circle" x="731" y="416" width="8" height="8"/>
    </entry>
    <entry id="764" name="cpd:C00019" type="compound"
        link="https://www.kegg.jp/dbget-bin/www_bget?C00019">
        <graphics name="C00019" fgcolor="#000000" bgcolor="#FFFFFF"
             type="circle" x="640" y="295" width="8" height="8"/>
    </entry>
    <entry id="765" name="cpd:C00021" type="compound"
        link="https://www.kegg.jp/dbget-bin/www_bget?C00021">
        <graphics name="C00021" fgcolor="#000000" bgcolor="#FFFFFF"
             type="circle" x="665" y="350" width="8" height="8"/>
    </entry>
    <entry id="766" name="cpd:C00291" type="compound"
        link="https://www.kegg.jp/dbget-bin/www_bget?C00291">
        <graphics name="C00291" fgcolor="#000000" bgcolor="#FFFFFF"
             type="circle" x="1372" y="165" width="8" height="8"/>
    </entry>
    <entry id="768" name="cpd:C06696" type="compound"
        link="https://www.kegg.jp/dbget-bin/www_bget?C06696">
        <graphics name="C06696" fgcolor="#000000" bgcolor="#FFFFFF"
             type="circle" x="1215" y="110" width="8" height="8"/>
    </entry>
    <entry id="770" name="cpd:C06696" type="compound"
        link="https://www.kegg.jp/dbget-bin/www_bget?C06696">
        <graphics name="C06696" fgcolor="#000000" bgcolor="#FFFFFF"
             type="circle" x="1215" y="506" width="8" height="8"/>
    </entry>
    <entry id="771" name="cpd:C00023" type="compound"
        link="https://www.kegg.jp/dbget-bin/www_bget?C00023">
        <graphics name="C00023" fgcolor="#000000" bgcolor="#FFFFFF"
             type="circle" x="1264" y="145" width="8" height="8"/>
    </entry>
    <entry id="775" name="cpd:C04623" type="compound"
        link="https://www.kegg.jp/dbget-bin/www_bget?C04623">
        <graphics name="C04623" fgcolor="#000000" bgcolor="#FFFFFF"
             type="circle" x="1182" y="479" width="8" height="8"/>
    </entry>
    <entry id="776" name="cpd:C04623" type="compound"
        link="https://www.kegg.jp/dbget-bin/www_bget?C04623">
        <graphics name="C04623" fgcolor="#000000" bgcolor="#FFFFFF"
             type="circle" x="1182" y="164" width="8" height="8"/>
    </entry>
    <entry id="779" name="hsa:847" type="gene"
        link="https://www.kegg.jp/dbget-bin/www_bget?hsa:847">
        <graphics name="CAT" fgcolor="#000000" bgcolor="#BFFFBF"
             type="rectangle" x="968" y="603" width="46" height="17"/>
    </entry>
    <entry id="780" name="cpd:C00001" type="compound"
        link="https://www.kegg.jp/dbget-bin/www_bget?C00001">
        <graphics name="C00001" fgcolor="#000000" bgcolor="#FFFFFF"
             type="circle" x="968" y="636" width="8" height="8"/>
    </entry>
    <entry id="783" name="cpd:C00027" type="compound"
        link="https://www.kegg.jp/dbget-bin/www_bget?C00027">
        <graphics name="C00027" fgcolor="#000000" bgcolor="#FFFFFF"
             type="circle" x="1025" y="407" width="8" height="8"/>
    </entry>
    <entry id="563" name="hsa:6648" type="gene"
        link="https://www.kegg.jp/dbget-bin/www_bget?hsa:6648">
        <graphics name="SOD2, GClnc1, IPO-B, IPOB, MNSOD, MVCD6, Mn-SOD" fgcolor="#000000" bgcolor="#BFFFBF"
             type="rectangle" x="1006" y="370" width="46" height="17"/>
    </entry>
    <entry id="785" name="cpd:C14852" type="compound"
        link="https://www.kegg.jp/dbget-bin/www_bget?C14852">
        <graphics name="C14852" fgcolor="#000000" bgcolor="#FFFFFF"
             type="circle" x="524" y="1160" width="8" height="8"/>
    </entry>
    <entry id="787" name="hsa:572" type="gene"
        link="https://www.kegg.jp/dbget-bin/www_bget?hsa:572">
        <graphics name="BAD, BBC2, BCL2L8" fgcolor="#000000" bgcolor="#BFFFBF"
             type="rectangle" x="877" y="1808" width="46" height="17"/>
    </entry>
    <entry id="791" name="hsa:27035" type="gene"
        link="https://www.kegg.jp/dbget-bin/www_bget?hsa:27035">
        <graphics name="NOX1, GP91-2, MOX1, NOH-1, NOH1" fgcolor="#000000" bgcolor="#BFFFBF"
             type="rectangle" x="259" y="1571" width="46" height="17"/>
    </entry>
    <entry id="792" name="cpd:C07535" type="compound"
        link="https://www.kegg.jp/dbget-bin/www_bget?C07535">
        <graphics name="C07535" fgcolor="#000000" bgcolor="#FFFFFF"
             type="circle" x="176" y="1650" width="8" height="8"/>
    </entry>
    <entry id="793" name="cpd:C16038" type="compound"
        link="https://www.kegg.jp/dbget-bin/www_bget?C16038">
        <graphics name="C16038" fgcolor="#000000" bgcolor="#FFFFFF"
             type="circle" x="176" y="1688" width="8" height="8"/>
    </entry>
    <entry id="794" name="hsa:50507" type="gene"
        link="https://www.kegg.jp/dbget-bin/www_bget?hsa:50507">
        <graphics name="NOX4, KOX, KOX-1, RENOX" fgcolor="#000000" bgcolor="#BFFFBF"
             type="rectangle" x="259" y="1524" width="46" height="17"/>
    </entry>
    <entry id="795" name="hsa:1535" type="gene"
        link="https://www.kegg.jp/dbget-bin/www_bget?hsa:1535">
        <graphics name="CYBA, CGD4, p22-PHOX" fgcolor="#000000" bgcolor="#BFFFBF"
             type="rectangle" x="259" y="1541" width="46" height="17"/>
    </entry>
    <entry id="797" name="cpd:C07535" type="compound"
        link="https://www.kegg.jp/dbget-bin/www_bget?C07535">
        <graphics name="C07535" fgcolor="#000000" bgcolor="#FFFFFF"
             type="circle" x="167" y="1160" width="8" height="8"/>
    </entry>
    <entry id="798" name="cpd:C14850" type="compound"
        link="https://www.kegg.jp/dbget-bin/www_bget?C14850">
        <graphics name="C14850" fgcolor="#000000" bgcolor="#FFFFFF"
             type="circle" x="426" y="1160" width="8" height="8"/>
    </entry>
    <entry id="799" name="hsa:2052 hsa:2053 hsa:253152 hsa:79852" type="gene"
        link="https://www.kegg.jp/dbget-bin/www_bget?hsa:2052+hsa:2053+hsa:253152+hsa:79852">
        <graphics name="EPHX1, EPHX, EPOX, HYL1, MEH..." fgcolor="#000000" bgcolor="#BFFFBF"
             type="rectangle" x="468" y="1161" width="46" height="17"/>
    </entry>
    <entry id="800" name="hsa:196" type="gene"
        link="https://www.kegg.jp/dbget-bin/www_bget?hsa:196">
        <graphics name="AHR, RP85, bHLHe76" fgcolor="#000000" bgcolor="#BFFFBF"
             type="rectangle" x="392" y="1268" width="46" height="17"/>
    </entry>
    <entry id="801" name="hsa:196" type="gene"
        link="https://www.kegg.jp/dbget-bin/www_bget?hsa:196">
        <graphics name="AHR, RP85, bHLHe76" fgcolor="#000000" bgcolor="#BFFFBF"
             type="rectangle" x="392" y="1224" width="46" height="17"/>
    </entry>
    <entry id="804" name="cpd:C00027" type="compound"
        link="https://www.kegg.jp/dbget-bin/www_bget?C00027">
        <graphics name="C00027" fgcolor="#000000" bgcolor="#FFFFFF"
             type="circle" x="425" y="478" width="8" height="8"/>
    </entry>
    <entry id="805" name="cpd:C16844" type="compound"
        link="https://www.kegg.jp/dbget-bin/www_bget?C16844">
        <graphics name="C16844" fgcolor="#000000" bgcolor="#FFFFFF"
             type="circle" x="450" y="498" width="8" height="8"/>
    </entry>
    <entry id="807" name="cpd:C16844" type="compound"
        link="https://www.kegg.jp/dbget-bin/www_bget?C16844">
        <graphics name="C16844" fgcolor="#000000" bgcolor="#FFFFFF"
             type="circle" x="384" y="498" width="8" height="8"/>
    </entry>
    <entry id="808" name="cpd:C00027" type="compound"
        link="https://www.kegg.jp/dbget-bin/www_bget?C00027">
        <graphics name="C00027" fgcolor="#000000" bgcolor="#FFFFFF"
             type="circle" x="359" y="478" width="8" height="8"/>
    </entry>
    <entry id="810" name="cpd:C00007" type="compound"
        link="https://www.kegg.jp/dbget-bin/www_bget?C00007">
        <graphics name="C00007" fgcolor="#000000" bgcolor="#FFFFFF"
             type="circle" x="816" y="906" width="8" height="8"/>
    </entry>
    <entry id="811" name="cpd:C00704" type="compound"
        link="https://www.kegg.jp/dbget-bin/www_bget?C00704">
        <graphics name="C00704" fgcolor="#000000" bgcolor="#FFFFFF"
             type="circle" x="906" y="897" width="8" height="8"/>
    </entry>
    <entry id="814" name="cpd:C00007" type="compound"
        link="https://www.kegg.jp/dbget-bin/www_bget?C00007">
        <graphics name="C00007" fgcolor="#000000" bgcolor="#FFFFFF"
             type="circle" x="815" y="1362" width="8" height="8"/>
    </entry>
    <entry id="816" name="cpd:C00007" type="compound"
        link="https://www.kegg.jp/dbget-bin/www_bget?C00007">
        <graphics name="C00007" fgcolor="#000000" bgcolor="#FFFFFF"
             type="circle" x="815" y="1320" width="8" height="8"/>
    </entry>
    <entry id="817" name="cpd:C00704" type="compound"
        link="https://www.kegg.jp/dbget-bin/www_bget?C00704">
        <graphics name="C00704" fgcolor="#000000" bgcolor="#FFFFFF"
             type="circle" x="905" y="1325" width="8" height="8"/>
    </entry>
    <entry id="819" name="hsa:1543" type="gene"
        link="https://www.kegg.jp/dbget-bin/www_bget?hsa:1543">
        <graphics name="CYP1A1, AHH, AHRR, CP11, CYP1, CYPIA1, P1-450, P450-C, P450DX" fgcolor="#000000" bgcolor="#BFFFBF"
             type="rectangle" x="364" y="1146" width="46" height="17"/>
    </entry>
    <entry id="820" name="hsa:1545" type="gene"
        link="https://www.kegg.jp/dbget-bin/www_bget?hsa:1545">
        <graphics name="CYP1B1, ASGD6, CP1B, CYPIB1, GLC3A, P4501B1" fgcolor="#000000" bgcolor="#BFFFBF"
             type="rectangle" x="364" y="1173" width="46" height="17"/>
    </entry>
    <entry id="822" name="path:hsa05224" type="map"
        link="https://www.kegg.jp/dbget-bin/www_bget?hsa05224">
        <graphics name="Breast cancer" fgcolor="#000000" bgcolor="#FFFFFF"
             type="roundrectangle" x="662" y="1619" width="104" height="25"/>
    </entry>
    <entry id="823" name="hsa:4025" type="gene"
        link="https://www.kegg.jp/dbget-bin/www_bget?hsa:4025">
        <graphics name="LPO, SPO" fgcolor="#000000" bgcolor="#BFFFBF"
             type="rectangle" x="716" y="1300" width="46" height="17"/>
    </entry>
    <entry id="824" name="hsa:4025" type="gene"
        link="https://www.kegg.jp/dbget-bin/www_bget?hsa:4025">
        <graphics name="LPO, SPO" fgcolor="#000000" bgcolor="#BFFFBF"
             type="rectangle" x="716" y="1388" width="46" height="17"/>
    </entry>
    <entry id="825" name="path:hsa05224" type="map"
        link="https://www.kegg.jp/dbget-bin/www_bget?hsa05224">
        <graphics name="Breast cancer" fgcolor="#000000" bgcolor="#FFFFFF"
             type="roundrectangle" x="1009" y="1348" width="104" height="25"/>
    </entry>
    <entry id="826" name="path:hsa05211" type="map"
        link="https://www.kegg.jp/dbget-bin/www_bget?hsa05211">
        <graphics name="Renal cell carcinoma" fgcolor="#000000" bgcolor="#FFFFFF"
             type="roundrectangle" x="1439" y="608" width="130" height="25"/>
    </entry>
    <entry id="827" name="path:hsa05225" type="map"
        link="https://www.kegg.jp/dbget-bin/www_bget?hsa05225">
        <graphics name="Hepatocellular carcinoma" fgcolor="#000000" bgcolor="#FFFFFF"
             type="roundrectangle" x="1439" y="641" width="158" height="25"/>
    </entry>
    <entry id="828" name="path:hsa05215" type="map"
        link="https://www.kegg.jp/dbget-bin/www_bget?hsa05215">
        <graphics name="Prostate cancer" fgcolor="#000000" bgcolor="#FFFFFF"
             type="roundrectangle" x="1439" y="575" width="130" height="25"/>
    </entry>
    <entry id="830" name="cpd:C01413" type="compound"
        link="https://www.kegg.jp/dbget-bin/www_bget?C01413">
        <graphics name="C01413" fgcolor="#000000" bgcolor="#FFFFFF"
             type="circle" x="170" y="392" width="8" height="8"/>
    </entry>
    <entry id="886" name="hsa:57412" type="gene"
        link="https://www.kegg.jp/dbget-bin/www_bget?hsa:57412">
        <graphics name="AS3MT, CYT19" fgcolor="#000000" bgcolor="#BFFFBF"
             type="rectangle" x="484" y="267" width="46" height="17"/>
    </entry>
    <entry id="889" name="cpd:C00051" type="compound"
        link="https://www.kegg.jp/dbget-bin/www_bget?C00051">
        <graphics name="C00051" fgcolor="#000000" bgcolor="#FFFFFF"
             type="circle" x="547" y="241" width="8" height="8"/>
    </entry>
    <entry id="890" name="cpd:C00127" type="compound"
        link="https://www.kegg.jp/dbget-bin/www_bget?C00127">
        <graphics name="C00127" fgcolor="#000000" bgcolor="#FFFFFF"
             type="circle" x="639" y="241" width="8" height="8"/>
    </entry>
    <entry id="891" name="cpd:C00019" type="compound"
        link="https://www.kegg.jp/dbget-bin/www_bget?C00019">
        <graphics name="C00019" fgcolor="#000000" bgcolor="#FFFFFF"
             type="circle" x="452" y="294" width="8" height="8"/>
    </entry>
    <entry id="892" name="cpd:C00021" type="compound"
        link="https://www.kegg.jp/dbget-bin/www_bget?C00021">
        <graphics name="C00021" fgcolor="#000000" bgcolor="#FFFFFF"
             type="circle" x="518" y="294" width="8" height="8"/>
    </entry>
    <entry id="893" name="hsa:119391 hsa:221357 hsa:2938 hsa:2939 hsa:2940 hsa:2941 hsa:2944 hsa:2946 hsa:2947 hsa:2948 hsa:2949 hsa:2952 hsa:2953 hsa:4257 hsa:4258 hsa:4259 hsa:653689 hsa:9446" type="gene"
        link="https://www.kegg.jp/dbget-bin/www_bget?hsa:119391+hsa:221357+hsa:2938+hsa:2939+hsa:2940+hsa:2941+hsa:2944+hsa:2946+hsa:2947+hsa:2948+hsa:2949+hsa:2952+hsa:2953+hsa:4257+hsa:4258+hsa:4259+hsa:653689+hsa:9446">
        <graphics name="GSTO2, GSTO_2-2, bA127L20.1..." fgcolor="#000000" bgcolor="#BFFFBF"
             type="rectangle" x="590" y="267" width="46" height="17"/>
    </entry>
    <entry id="895" name="cpd:C00070" type="compound"
        link="https://www.kegg.jp/dbget-bin/www_bget?C00070">
        <graphics name="C00070" fgcolor="#000000" bgcolor="#FFFFFF"
             type="circle" x="677" y="1030" width="8" height="8"/>
    </entry>
    <entry id="896" name="cpd:C00070" type="compound"
        link="https://www.kegg.jp/dbget-bin/www_bget?C00070">
        <graphics name="C00070" fgcolor="#000000" bgcolor="#FFFFFF"
             type="circle" x="777" y="1030" width="8" height="8"/>
    </entry>
    <entry id="900" name="cpd:C00007" type="compound"
        link="https://www.kegg.jp/dbget-bin/www_bget?C00007">
        <graphics name="C00007" fgcolor="#000000" bgcolor="#FFFFFF"
             type="circle" x="776" y="986" width="8" height="8"/>
    </entry>
    <entry id="901" name="cpd:C00704" type="compound"
        link="https://www.kegg.jp/dbget-bin/www_bget?C00704">
        <graphics name="C00704" fgcolor="#000000" bgcolor="#FFFFFF"
             type="circle" x="677" y="971" width="8" height="8"/>
    </entry>
    <entry id="911" name="cpd:C00005" type="compound"
        link="https://www.kegg.jp/dbget-bin/www_bget?C00005">
        <graphics name="C00005" fgcolor="#000000" bgcolor="#FFFFFF"
             type="circle" x="906" y="1030" width="8" height="8"/>
    </entry>
    <entry id="914" name="path:hsa04066" type="map"
        link="https://www.kegg.jp/dbget-bin/www_bget?hsa04066">
        <graphics name="HIF-1 signaling pathway" fgcolor="#000000" bgcolor="#FFFFFF"
             type="roundrectangle" x="856" y="2055" width="104" height="34"/>
    </entry>
    <entry id="915" name="path:hsa04370" type="map"
        link="https://www.kegg.jp/dbget-bin/www_bget?hsa04370">
        <graphics name="VEGF signaling pathway" fgcolor="#000000" bgcolor="#FFFFFF"
             type="roundrectangle" x="1220" y="2048" width="104" height="34"/>
    </entry>
    <entry id="916" name="path:hsa04064" type="map"
        link="https://www.kegg.jp/dbget-bin/www_bget?hsa04064">
        <graphics name="NF-kappa B signaling pathway" fgcolor="#000000" bgcolor="#FFFFFF"
             type="roundrectangle" x="791" y="1837" width="104" height="34"/>
    </entry>
    <entry id="917" name="hsa:405" type="gene"
        link="https://www.kegg.jp/dbget-bin/www_bget?hsa:405">
        <graphics name="ARNT, HIF-1-beta, HIF-1beta, HIF1-beta, HIF1B, HIF1BETA, TANGO, bHLHe2" fgcolor="#000000" bgcolor="#BFFFBF"
             type="rectangle" x="1001" y="2052" width="46" height="17"/>
    </entry>
    <entry id="921" name="hsa:3162" type="gene"
        link="https://www.kegg.jp/dbget-bin/www_bget?hsa:3162">
        <graphics name="HMOX1, HMOX1D, HO-1, HSP32, bK286B10" fgcolor="#000000" bgcolor="#BFFFBF"
             type="rectangle" x="1191" y="2119" width="46" height="17"/>
    </entry>
    <entry id="923" name="cpd:C05309" type="compound"
        link="https://www.kegg.jp/dbget-bin/www_bget?C05309">
        <graphics name="C05309" fgcolor="#000000" bgcolor="#FFFFFF"
             type="circle" x="794" y="1160" width="8" height="8"/>
    </entry>
    <entry id="925" name="path:hsa00980" type="map"
        link="https://www.kegg.jp/dbget-bin/www_bget?hsa00980">
        <graphics name="Metabolism of xenobiotics by cytochrome P450" fgcolor="#000000" bgcolor="#FFFFFF"
             type="roundrectangle" x="532" y="1105" width="150" height="34"/>
    </entry>
    <entry id="926" name="cpd:C00704" type="compound"
        link="https://www.kegg.jp/dbget-bin/www_bget?C00704">
        <graphics name="C00704" fgcolor="#000000" bgcolor="#FFFFFF"
             type="circle" x="905" y="1129" width="8" height="8"/>
    </entry>
    <entry id="930" name="cpd:C00704" type="compound"
        link="https://www.kegg.jp/dbget-bin/www_bget?C00704">
        <graphics name="C00704" fgcolor="#000000" bgcolor="#FFFFFF"
             type="circle" x="449" y="1492" width="8" height="8"/>
    </entry>
    <entry id="934" name="cpd:C22381" type="compound"
        link="https://www.kegg.jp/dbget-bin/www_bget?C22381">
        <graphics name="C22381" fgcolor="#000000" bgcolor="#FFFFFF"
             type="circle" x="1220" y="712" width="8" height="8"/>
    </entry>
    <entry id="935" name="cpd:C22381" type="compound"
        link="https://www.kegg.jp/dbget-bin/www_bget?C22381">
        <graphics name="C22381" fgcolor="#000000" bgcolor="#FFFFFF"
             type="circle" x="377" y="1877" width="8" height="8"/>
    </entry>
    <entry id="936" name="cpd:C00704" type="compound"
        link="https://www.kegg.jp/dbget-bin/www_bget?C00704">
        <graphics name="C00704" fgcolor="#000000" bgcolor="#FFFFFF"
             type="circle" x="905" y="1361" width="8" height="8"/>
    </entry>
    <entry id="937" name="undefined" type="group">
        <graphics fgcolor="#000000" bgcolor="#FFFFFF"
             type="rectangle" x="259" y="1532" width="46" height="34"/>
        <component id="794"/>
        <component id="795"/>
    </entry>
    <entry id="938" name="undefined" type="group">
        <graphics fgcolor="#000000" bgcolor="#FFFFFF"
             type="rectangle" x="282" y="1579" width="92" height="34"/>
        <component id="403"/>
        <component id="404"/>
        <component id="405"/>
        <component id="791"/>
    </entry>
    <entry id="939" name="undefined" type="group">
        <graphics fgcolor="#000000" bgcolor="#FFFFFF"
             type="rectangle" x="841" y="2066" width="366" height="46"/>
        <component id="649"/>
        <component id="917"/>
    </entry>
    <relation entry1="203" entry2="409" type="PCrel">
        <subtype name="inhibition" value="--|"/>
    </relation>
    <relation entry1="203" entry2="412" type="PCrel">
        <subtype name="inhibition" value="--|"/>
    </relation>
    <relation entry1="204" entry2="409" type="PCrel">
        <subtype name="inhibition" value="--|"/>
    </relation>
    <relation entry1="673" entry2="410" type="PCrel">
        <subtype name="inhibition" value="--|"/>
    </relation>
    <relation entry1="770" entry2="560" type="PCrel">
        <subtype name="inhibition" value="--|"/>
    </relation>
    <relation entry1="770" entry2="779" type="PCrel">
        <subtype name="inhibition" value="--|"/>
    </relation>
    <relation entry1="935" entry2="415" type="PCrel">
        <subtype name="inhibition" value="--|"/>
    </relation>
    <relation entry1="935" entry2="669" type="PCrel">
        <subtype name="inhibition" value="--|"/>
    </relation>
    <relation entry1="935" entry2="572" type="PCrel">
        <subtype name="inhibition" value="--|"/>
    </relation>
    <relation entry1="572" entry2="573" type="PPrel">
        <subtype name="inhibition" value="--|"/>
    </relation>
    <relation entry1="572" entry2="581" type="PPrel">
        <subtype name="inhibition" value="--|"/>
    </relation>
    <relation entry1="935" entry2="666" type="PCrel">
        <subtype name="inhibition" value="--|"/>
    </relation>
    <relation entry1="666" entry2="607" type="PPrel">
        <subtype name="inhibition" value="--|"/>
    </relation>
    <relation entry1="669" entry2="397" type="PPrel">
        <subtype name="inhibition" value="--|"/>
        <subtype name="dephosphorylation" value="-p"/>
    </relation>
    <relation entry1="368" entry2="415" type="PCrel">
        <subtype name="inhibition" value="--|"/>
        <subtype name="dephosphorylation" value="-p"/>
    </relation>
    <relation entry1="369" entry2="564" type="PPrel">
        <subtype name="inhibition" value="--|"/>
        <subtype name="phosphorylation" value="+p"/>
    </relation>
    <relation entry1="369" entry2="787" type="PPrel">
        <subtype name="inhibition" value="--|"/>
        <subtype name="phosphorylation" value="+p"/>
    </relation>
    <relation entry1="775" entry2="560" type="PCrel">
        <subtype name="inhibition" value="--|"/>
        <subtype name="indirect effect" value="..&gt;"/>
    </relation>
    <relation entry1="937" entry2="611" type="PCrel">
        <subtype name="activation" value="--&gt;"/>
    </relation>
    <relation entry1="938" entry2="611" type="PCrel">
        <subtype name="activation" value="--&gt;"/>
    </relation>
    <relation entry1="364" entry2="363" type="PPrel">
        <subtype name="activation" value="--&gt;"/>
    </relation>
    <relation entry1="398" entry2="397" type="PPrel">
        <subtype name="activation" value="--&gt;"/>
    </relation>
    <relation entry1="363" entry2="367" type="PPrel">
        <subtype name="activation" value="--&gt;"/>
    </relation>
    <relation entry1="367" entry2="366" type="PPrel">
        <subtype name="activation" value="--&gt;"/>
    </relation>
    <relation entry1="366" entry2="362" type="PPrel">
        <subtype name="activation" value="--&gt;"/>
    </relation>
    <relation entry1="362" entry2="373" type="PPrel">
        <subtype name="activation" value="--&gt;"/>
    </relation>
    <relation entry1="363" entry2="370" type="PPrel">
        <subtype name="activation" value="--&gt;"/>
    </relation>
    <relation entry1="370" entry2="637" type="PPrel">
        <subtype name="activation" value="--&gt;"/>
    </relation>
    <relation entry1="637" entry2="938" type="PPrel">
        <subtype name="activation" value="--&gt;"/>
    </relation>
    <relation entry1="362" entry2="596" type="PPrel">
        <subtype name="activation" value="--&gt;"/>
    </relation>
    <relation entry1="935" entry2="594" type="PCrel">
        <subtype name="activation" value="--&gt;"/>
    </relation>
    <relation entry1="594" entry2="602" type="PPrel">
        <subtype name="activation" value="--&gt;"/>
    </relation>
    <relation entry1="594" entry2="596" type="PPrel">
        <subtype name="activation" value="--&gt;"/>
    </relation>
    <relation entry1="596" entry2="595" type="PPrel">
        <subtype name="activation" value="--&gt;"/>
    </relation>
    <relation entry1="414" entry2="595" type="PPrel">
        <subtype name="activation" value="--&gt;"/>
    </relation>
    <relation entry1="371" entry2="595" type="PPrel">
        <subtype name="activation" value="--&gt;"/>
    </relation>
    <relation entry1="370" entry2="368" type="PCrel">
        <subtype name="activation" value="--&gt;"/>
    </relation>
    <relation entry1="368" entry2="369" type="PCrel">
        <subtype name="activation" value="--&gt;"/>
    </relation>
    <relation entry1="368" entry2="365" type="PCrel">
        <subtype name="activation" value="--&gt;"/>
    </relation>
    <relation entry1="935" entry2="617" type="PCrel">
        <subtype name="activation" value="--&gt;"/>
    </relation>
    <relation entry1="573" entry2="571" type="PPrel">
        <subtype name="activation" value="--&gt;"/>
    </relation>
    <relation entry1="569" entry2="617" type="PPrel">
        <subtype name="activation" value="--&gt;"/>
    </relation>
    <relation entry1="935" entry2="574" type="PCrel">
        <subtype name="activation" value="--&gt;"/>
    </relation>
    <relation entry1="574" entry2="569" type="PPrel">
        <subtype name="activation" value="--&gt;"/>
    </relation>
    <relation entry1="935" entry2="567" type="PCrel">
        <subtype name="activation" value="--&gt;"/>
    </relation>
    <relation entry1="567" entry2="565" type="PPrel">
        <subtype name="activation" value="--&gt;"/>
    </relation>
    <relation entry1="935" entry2="649" type="PCrel">
        <subtype name="activation" value="--&gt;"/>
    </relation>
    <relation entry1="602" entry2="414" type="PPrel">
        <subtype name="activation" value="--&gt;"/>
        <subtype name="phosphorylation" value="+p"/>
    </relation>
    <relation entry1="373" entry2="372" type="PPrel">
        <subtype name="activation" value="--&gt;"/>
        <subtype name="phosphorylation" value="+p"/>
    </relation>
    <relation entry1="372" entry2="371" type="PPrel">
        <subtype name="activation" value="--&gt;"/>
        <subtype name="phosphorylation" value="+p"/>
    </relation>
    <relation entry1="365" entry2="369" type="PPrel">
        <subtype name="activation" value="--&gt;"/>
        <subtype name="phosphorylation" value="+p"/>
    </relation>
    <relation entry1="617" entry2="614" type="PPrel">
        <subtype name="activation" value="--&gt;"/>
        <subtype name="phosphorylation" value="+p"/>
    </relation>
    <relation entry1="570" entry2="569" type="PPrel">
        <subtype name="activation" value="--&gt;"/>
        <subtype name="phosphorylation" value="+p"/>
    </relation>
    <relation entry1="573" entry2="570" type="PPrel">
        <subtype name="activation" value="--&gt;"/>
        <subtype name="phosphorylation" value="+p"/>
    </relation>
    <relation entry1="571" entry2="569" type="PPrel">
        <subtype name="activation" value="--&gt;"/>
        <subtype name="phosphorylation" value="+p"/>
    </relation>
    <relation entry1="797" entry2="801" type="PCrel">
        <subtype name="activation" value="--&gt;"/>
    </relation>
    <relation entry1="680" entry2="800" type="PCrel">
        <subtype name="activation" value="--&gt;"/>
    </relation>
    <relation entry1="801" entry2="819" type="GErel">
        <subtype name="expression" value="--&gt;"/>
    </relation>
    <relation entry1="801" entry2="820" type="GErel">
        <subtype name="expression" value="--&gt;"/>
    </relation>
    <relation entry1="800" entry2="704" type="GErel">
        <subtype name="expression" value="--&gt;"/>
    </relation>
    <relation entry1="800" entry2="705" type="GErel">
        <subtype name="expression" value="--&gt;"/>
    </relation>
    <relation entry1="939" entry2="658" type="GErel">
        <subtype name="expression" value="--&gt;"/>
    </relation>
    <relation entry1="607" entry2="662" type="GErel">
        <subtype name="expression" value="--&gt;"/>
    </relation>
    <relation entry1="607" entry2="921" type="GErel">
        <subtype name="expression" value="--&gt;"/>
    </relation>
    <relation entry1="607" entry2="663" type="GErel">
        <subtype name="expression" value="--&gt;"/>
    </relation>
    <relation entry1="397" entry2="370" type="PPrel">
        <subtype name="activation" value="--&gt;"/>
    </relation>
    <relation entry1="397" entry2="367" type="PPrel">
        <subtype name="activation" value="--&gt;"/>
    </relation>
    <relation entry1="424" entry2="937" type="GErel">
        <subtype name="expression" value="--&gt;"/>
        <subtype name="indirect effect" value="..&gt;"/>
    </relation>
    <relation entry1="678" entry2="938" type="GErel">
        <subtype name="expression" value="--&gt;"/>
        <subtype name="indirect effect" value="..&gt;"/>
    </relation>
    <relation entry1="792" entry2="938" type="GErel">
        <subtype name="expression" value="--&gt;"/>
        <subtype name="indirect effect" value="..&gt;"/>
    </relation>
    <relation entry1="673" entry2="560" type="GErel">
        <subtype name="repression" value="--|"/>
        <subtype name="indirect effect" value="..&gt;"/>
    </relation>
    <relation entry1="886" entry2="893" type="ECrel">
        <subtype name="compound" value="751"/>
    </relation>
    <relation entry1="893" entry2="757" type="ECrel">
        <subtype name="compound" value="203"/>
    </relation>
    <relation entry1="560" entry2="779" type="ECrel">
        <subtype name="compound" value="561"/>
    </relation>
    <relation entry1="819" entry2="799" type="ECrel">
        <subtype name="compound" value="798"/>
    </relation>
    <relation entry1="820" entry2="799" type="ECrel">
        <subtype name="compound" value="798"/>
    </relation>
    <relation entry1="799" entry2="443" type="ECrel">
        <subtype name="compound" value="785"/>
    </relation>
    <relation entry1="704" entry2="823" type="ECrel">
        <subtype name="compound" value="684"/>
    </relation>
    <relation entry1="705" entry2="824" type="ECrel">
        <subtype name="compound" value="685"/>
    </relation>
</pathway>
