# Supplementary material for: Mechanism of gene network in the treatment of intracerebral hemorrhage by natural plant drugs in Lutong granules
Source: PLoS One. 2022 Nov 28;17(11):e0274639. doi: 10.1371/journal.pone.0274639 (PMC9704616; doi:10.1371/journal.pone.0274639)
Supplement: S1 Data — (ZIP) [file pone.0274639.s001.zip › minimal data/GO+KEGG/R.KEGG/hsa05212.xml]

<?xml version="1.0"?>
<!DOCTYPE pathway SYSTEM "http://www.kegg.jp/kegg/xml/KGML_v0.7.2_.dtd">
<!-- Creation date: Oct 10, 2019 11:08:38 +0900 (GMT+9) -->
<pathway name="path:hsa05212" org="hsa" number="05212"
         title="Pancreatic cancer"
         image="http://www.kegg.jp/kegg/pathway/hsa/hsa05212.png"
         link="http://www.kegg.jp/kegg-bin/show_pathway?hsa05212">
    <entry id="4" name="hsa:2064" type="gene"
        link="http://www.kegg.jp/dbget-bin/www_bget?hsa:2064">
        <graphics name="ERBB2, CD340, HER-2, HER-2/neu, HER2, MLN_19, NEU, NGL, TKR1" fgcolor="#000000" bgcolor="#BFFFBF"
             type="rectangle" x="276" y="503" width="46" height="17"/>
    </entry>
    <entry id="5" name="hsa:3845" type="gene"
        link="http://www.kegg.jp/dbget-bin/www_bget?hsa:3845">
        <graphics name="KRAS, C-K-RAS, CFC2, K-RAS2A, K-RAS2B, K-RAS4A, K-RAS4B, K-Ras, KI-RAS, KRAS1, KRAS2, NS, NS3, OES, RALD, RASK2, c-Ki-ras2" fgcolor="#000000" bgcolor="#BFFFBF"
             type="rectangle" x="357" y="281" width="46" height="17"/>
    </entry>
    <entry id="6" name="hsa:5290 hsa:5291 hsa:5293 hsa:5295 hsa:5296 hsa:8503" type="gene"
        link="http://www.kegg.jp/dbget-bin/www_bget?hsa:5290+hsa:5291+hsa:5293+hsa:5295+hsa:5296+hsa:8503">
        <graphics name="PIK3CA, CLAPO, CLOVE, CWS5, MCAP, MCM, MCMTC, PI3K, PI3K-alpha, p110-alpha..." fgcolor="#000000" bgcolor="#BFFFBF"
             type="rectangle" x="411" y="235" width="46" height="17"/>
    </entry>
    <entry id="7" name="hsa:9459" type="gene"
        link="http://www.kegg.jp/dbget-bin/www_bget?hsa:9459">
        <graphics name="ARHGEF6, COOL2, Cool-2, MRX46, PIXA, alpha-PIX, alphaPIX" fgcolor="#000000" bgcolor="#BFFFBF"
             type="rectangle" x="514" y="134" width="46" height="17"/>
    </entry>
    <entry id="8" name="hsa:10000 hsa:207 hsa:208" type="gene"
        link="http://www.kegg.jp/dbget-bin/www_bget?hsa:10000+hsa:207+hsa:208">
        <graphics name="AKT3, MPPH, MPPH2, PKB-GAMMA, PKBG, PRKBG, RAC-PK-gamma, RAC-gamma, STK-2..." fgcolor="#000000" bgcolor="#BFFFBF"
             type="rectangle" x="514" y="197" width="46" height="17"/>
    </entry>
    <entry id="9" name="hsa:5879 hsa:5880 hsa:5881" type="gene"
        link="http://www.kegg.jp/dbget-bin/www_bget?hsa:5879+hsa:5880+hsa:5881">
        <graphics name="RAC1, MIG5, MRD48, Rac-1, TC-25, p21-Rac1..." fgcolor="#000000" bgcolor="#BFFFBF"
             type="rectangle" x="617" y="123" width="46" height="17"/>
    </entry>
    <entry id="10" name="hsa:1147 hsa:3551 hsa:8517" type="gene"
        link="http://www.kegg.jp/dbget-bin/www_bget?hsa:1147+hsa:3551+hsa:8517">
        <graphics name="CHUK, IKBKA, IKK-alpha, IKK1, IKKA, NFKBIKA, TCF16..." fgcolor="#000000" bgcolor="#BFFFBF"
             type="rectangle" x="617" y="159" width="46" height="17"/>
    </entry>
    <entry id="11" name="hsa:4790 hsa:5970" type="gene"
        link="http://www.kegg.jp/dbget-bin/www_bget?hsa:4790+hsa:5970">
        <graphics name="NFKB1, CVID12, EBP-1, KBF1, NF-kB, NF-kB1, NF-kappa-B1, NF-kappaB, NFKB-p105, NFKB-p50, NFkappaB, p105, p50..." fgcolor="#000000" bgcolor="#BFFFBF"
             type="rectangle" x="716" y="150" width="46" height="17"/>
    </entry>
    <entry id="12" name="hsa:572" type="gene"
        link="http://www.kegg.jp/dbget-bin/www_bget?hsa:572">
        <graphics name="BAD, BBC2, BCL2L8" fgcolor="#000000" bgcolor="#BFFFBF"
             type="rectangle" x="593" y="197" width="46" height="17"/>
    </entry>
    <entry id="13" name="hsa:598" type="gene"
        link="http://www.kegg.jp/dbget-bin/www_bget?hsa:598">
        <graphics name="BCL2L1, BCL-XL/S, BCL2L, BCLX, Bcl-X, PPP1R52" fgcolor="#000000" bgcolor="#BFFFBF"
             type="rectangle" x="671" y="197" width="46" height="17"/>
    </entry>
    <entry id="14" name="hsa:369 hsa:5894 hsa:673" type="gene"
        link="http://www.kegg.jp/dbget-bin/www_bget?hsa:369+hsa:5894+hsa:673">
        <graphics name="ARAF, A-RAF, ARAF1, PKS2, RAFA1..." fgcolor="#000000" bgcolor="#BFFFBF"
             type="rectangle" x="495" y="282" width="46" height="17"/>
    </entry>
    <entry id="15" name="hsa:842" type="gene"
        link="http://www.kegg.jp/dbget-bin/www_bget?hsa:842">
        <graphics name="CASP9, APAF-3, APAF3, ICE-LAP6, MCH6, PPP1R56" fgcolor="#000000" bgcolor="#BFFFBF"
             type="rectangle" x="604" y="238" width="46" height="17"/>
    </entry>
    <entry id="16" name="hsa:5604" type="gene"
        link="http://www.kegg.jp/dbget-bin/www_bget?hsa:5604">
        <graphics name="MAP2K1, CFC3, MAPKK1, MEK1, MKK1, PRKMK1" fgcolor="#000000" bgcolor="#BFFFBF"
             type="rectangle" x="609" y="282" width="46" height="17"/>
    </entry>
    <entry id="17" name="hsa:5594 hsa:5595" type="gene"
        link="http://www.kegg.jp/dbget-bin/www_bget?hsa:5594+hsa:5595">
        <graphics name="MAPK1, ERK, ERK-2, ERK2, ERT1, MAPK2, P42MAPK, PRKM1, PRKM2, p38, p40, p41, p41mapk, p42-MAPK..." fgcolor="#000000" bgcolor="#BFFFBF"
             type="rectangle" x="718" y="283" width="46" height="17"/>
    </entry>
    <entry id="18" name="hsa:5900" type="gene"
        link="http://www.kegg.jp/dbget-bin/www_bget?hsa:5900">
        <graphics name="RALGDS, RGDS, RGF, RalGEF" fgcolor="#000000" bgcolor="#BFFFBF"
             type="rectangle" x="444" y="360" width="46" height="17"/>
    </entry>
    <entry id="19" name="hsa:5898 hsa:5899" type="gene"
        link="http://www.kegg.jp/dbget-bin/www_bget?hsa:5898+hsa:5899">
        <graphics name="RALA, RAL..." fgcolor="#000000" bgcolor="#BFFFBF"
             type="rectangle" x="521" y="360" width="46" height="17"/>
    </entry>
    <entry id="20" name="hsa:10928" type="gene"
        link="http://www.kegg.jp/dbget-bin/www_bget?hsa:10928">
        <graphics name="RALBP1, RIP1, RLIP1, RLIP76" fgcolor="#000000" bgcolor="#BFFFBF"
             type="rectangle" x="600" y="360" width="46" height="17"/>
    </entry>
    <entry id="21" name="hsa:5337 hsa:5338" type="gene"
        link="http://www.kegg.jp/dbget-bin/www_bget?hsa:5337+hsa:5338">
        <graphics name="PLD1, CVDD..." fgcolor="#000000" bgcolor="#BFFFBF"
             type="rectangle" x="598" y="388" width="46" height="17"/>
    </entry>
    <entry id="22" name="hsa:5599 hsa:5601 hsa:5602" type="gene"
        link="http://www.kegg.jp/dbget-bin/www_bget?hsa:5599+hsa:5601+hsa:5602">
        <graphics name="MAPK8, JNK, JNK-46, JNK1, JNK1A2, JNK21B1/2, PRKM8, SAPK1, SAPK1c..." fgcolor="#000000" bgcolor="#BFFFBF"
             type="rectangle" x="718" y="314" width="46" height="17"/>
    </entry>
    <entry id="23" name="hsa:7039" type="gene"
        link="http://www.kegg.jp/dbget-bin/www_bget?hsa:7039">
        <graphics name="TGFA, TFGA" fgcolor="#000000" bgcolor="#BFFFBF"
             type="rectangle" x="195" y="476" width="46" height="17"/>
    </entry>
    <entry id="24" name="hsa:1950" type="gene"
        link="http://www.kegg.jp/dbget-bin/www_bget?hsa:1950">
        <graphics name="EGF, HOMG4, URG" fgcolor="#000000" bgcolor="#BFFFBF"
             type="rectangle" x="195" y="499" width="46" height="17"/>
    </entry>
    <entry id="25" name="hsa:5290 hsa:5291 hsa:5293 hsa:5295 hsa:5296 hsa:8503" type="gene"
        link="http://www.kegg.jp/dbget-bin/www_bget?hsa:5290+hsa:5291+hsa:5293+hsa:5295+hsa:5296+hsa:8503">
        <graphics name="PIK3CA, CLAPO, CLOVE, CWS5, MCAP, MCM, MCMTC, PI3K, PI3K-alpha, p110-alpha..." fgcolor="#000000" bgcolor="#BFFFBF"
             type="rectangle" x="351" y="470" width="46" height="17"/>
    </entry>
    <entry id="26" name="hsa:3716" type="gene"
        link="http://www.kegg.jp/dbget-bin/www_bget?hsa:3716">
        <graphics name="JAK1, JAK1A, JAK1B, JTK3" fgcolor="#000000" bgcolor="#BFFFBF"
             type="rectangle" x="351" y="513" width="46" height="17"/>
    </entry>
    <entry id="27" name="hsa:10000 hsa:207 hsa:208" type="gene"
        link="http://www.kegg.jp/dbget-bin/www_bget?hsa:10000+hsa:207+hsa:208">
        <graphics name="AKT3, MPPH, MPPH2, PKB-GAMMA, PKBG, PRKBG, RAC-PK-gamma, RAC-gamma, STK-2..." fgcolor="#000000" bgcolor="#BFFFBF"
             type="rectangle" x="482" y="470" width="46" height="17"/>
    </entry>
    <entry id="28" name="hsa:6774" type="gene"
        link="http://www.kegg.jp/dbget-bin/www_bget?hsa:6774">
        <graphics name="STAT3, ADMIO, ADMIO1, APRF, HIES" fgcolor="#000000" bgcolor="#BFFFBF"
             type="rectangle" x="482" y="520" width="46" height="17"/>
    </entry>
    <entry id="29" name="hsa:6772" type="gene"
        link="http://www.kegg.jp/dbget-bin/www_bget?hsa:6772">
        <graphics name="STAT1, CANDF7, IMD31A, IMD31B, IMD31C, ISGF-3, STAT91" fgcolor="#000000" bgcolor="#BFFFBF"
             type="rectangle" x="482" y="543" width="46" height="17"/>
    </entry>
    <entry id="30" name="hsa:598" type="gene"
        link="http://www.kegg.jp/dbget-bin/www_bget?hsa:598">
        <graphics name="BCL2L1, BCL-XL/S, BCL2L, BCLX, Bcl-X, PPP1R52" fgcolor="#000000" bgcolor="#BFFFBF"
             type="rectangle" x="566" y="466" width="46" height="17"/>
    </entry>
    <entry id="31" name="hsa:4790 hsa:5970" type="gene"
        link="http://www.kegg.jp/dbget-bin/www_bget?hsa:4790+hsa:5970">
        <graphics name="NFKB1, CVID12, EBP-1, KBF1, NF-kB, NF-kB1, NF-kappa-B1, NF-kappaB, NFKB-p105, NFKB-p50, NFkappaB, p105, p50..." fgcolor="#000000" bgcolor="#BFFFBF"
             type="rectangle" x="566" y="494" width="46" height="17"/>
    </entry>
    <entry id="32" name="hsa:7422" type="gene"
        link="http://www.kegg.jp/dbget-bin/www_bget?hsa:7422">
        <graphics name="VEGFA, MVCD1, VEGF, VPF" fgcolor="#000000" bgcolor="#BFFFBF"
             type="rectangle" x="983" y="531" width="46" height="17"/>
    </entry>
    <entry id="33" name="hsa:1029" type="gene"
        link="http://www.kegg.jp/dbget-bin/www_bget?hsa:1029">
        <graphics name="CDKN2A, ARF, CDK4I, CDKN2, CMM2, INK4, INK4A, MLM, MTS-1, MTS1, P14, P14ARF, P16, P16-INK4A, P16INK4, P16INK4A, P19, P19ARF, TP16" fgcolor="#000000" bgcolor="#BFFFBF"
             type="rectangle" x="847" y="576" width="46" height="17"/>
    </entry>
    <entry id="34" name="hsa:5879 hsa:5880 hsa:5881 hsa:998" type="gene"
        link="http://www.kegg.jp/dbget-bin/www_bget?hsa:5879+hsa:5880+hsa:5881+hsa:998">
        <graphics name="RAC1, MIG5, MRD48, Rac-1, TC-25, p21-Rac1..." fgcolor="#000000" bgcolor="#BFFFBF"
             type="rectangle" x="684" y="360" width="46" height="17"/>
    </entry>
    <entry id="35" name="hsa:1019 hsa:1021" type="gene"
        link="http://www.kegg.jp/dbget-bin/www_bget?hsa:1019+hsa:1021">
        <graphics name="CDK4, CMM3, PSK-J3..." fgcolor="#000000" bgcolor="#BFFFBF"
             type="rectangle" x="910" y="597" width="46" height="17"/>
    </entry>
    <entry id="36" name="hsa:5925" type="gene"
        link="http://www.kegg.jp/dbget-bin/www_bget?hsa:5925">
        <graphics name="RB1, OSRC, PPP1R130, RB, p105-Rb, pRb, pp110" fgcolor="#000000" bgcolor="#BFFFBF"
             type="rectangle" x="994" y="607" width="46" height="17"/>
    </entry>
    <entry id="37" name="hsa:1869 hsa:1870 hsa:1871" type="gene"
        link="http://www.kegg.jp/dbget-bin/www_bget?hsa:1869+hsa:1870+hsa:1871">
        <graphics name="E2F1, E2F-1, RBAP1, RBBP3, RBP3..." fgcolor="#000000" bgcolor="#BFFFBF"
             type="rectangle" x="994" y="645" width="46" height="17"/>
    </entry>
    <entry id="38" name="hsa:7040 hsa:7042 hsa:7043" type="gene"
        link="http://www.kegg.jp/dbget-bin/www_bget?hsa:7040+hsa:7042+hsa:7043">
        <graphics name="TGFB1, CED, DPD1, IBDIMDE, LAP, TGF-beta1, TGFB, TGFbeta..." fgcolor="#000000" bgcolor="#BFFFBF"
             type="rectangle" x="194" y="803" width="46" height="17"/>
    </entry>
    <entry id="39" name="hsa:7046" type="gene"
        link="http://www.kegg.jp/dbget-bin/www_bget?hsa:7046">
        <graphics name="TGFBR1, AAT5, ACVRLK4, ALK-5, ALK5, ESS1, LDS1, LDS1A, LDS2A, MSSE, SKR4, TBR-i, TBRI, TGFR-1, tbetaR-I" fgcolor="#000000" bgcolor="#BFFFBF"
             type="rectangle" x="276" y="793" width="46" height="17"/>
    </entry>
    <entry id="40" name="hsa:7048" type="gene"
        link="http://www.kegg.jp/dbget-bin/www_bget?hsa:7048">
        <graphics name="TGFBR2, AAT3, FAA3, LDS1B, LDS2, LDS2B, MFS2, RIIC, TAAD2, TBR-ii, TBRII, TGFR-2, TGFbeta-RII" fgcolor="#000000" bgcolor="#BFFFBF"
             type="rectangle" x="276" y="810" width="46" height="17"/>
    </entry>
    <entry id="41" name="hsa:4087 hsa:4088" type="gene"
        link="http://www.kegg.jp/dbget-bin/www_bget?hsa:4087+hsa:4088">
        <graphics name="SMAD2, JV18, JV18-1, MADH2, MADR2, hMAD-2, hSMAD2..." fgcolor="#000000" bgcolor="#BFFFBF"
             type="rectangle" x="427" y="803" width="46" height="17"/>
    </entry>
    <entry id="42" name="hsa:4089" type="gene"
        link="http://www.kegg.jp/dbget-bin/www_bget?hsa:4089">
        <graphics name="SMAD4, DPC4, JIP, MADH4, MYHRS" fgcolor="#000000" bgcolor="#BFFFBF"
             type="rectangle" x="427" y="836" width="46" height="17"/>
    </entry>
    <entry id="43" name="hsa:675" type="gene"
        link="http://www.kegg.jp/dbget-bin/www_bget?hsa:675">
        <graphics name="BRCA2, BRCC2, BROVCA2, FACD, FAD, FAD1, FANCD, FANCD1, GLM3, PNCA2, XRCC11" fgcolor="#000000" bgcolor="#BFFFBF"
             type="rectangle" x="899" y="827" width="46" height="17"/>
    </entry>
    <entry id="44" name="hsa:5888" type="gene"
        link="http://www.kegg.jp/dbget-bin/www_bget?hsa:5888">
        <graphics name="RAD51, BRCC5, FANCR, HRAD51, HsRad51, HsT16930, MRMV2, RAD51A, RECA" fgcolor="#000000" bgcolor="#BFFFBF"
             type="rectangle" x="899" y="844" width="46" height="17"/>
    </entry>
    <entry id="51" name="hsa:1956" type="gene"
        link="http://www.kegg.jp/dbget-bin/www_bget?hsa:1956">
        <graphics name="EGFR, ERBB, ERBB1, HER1, NISBD2, PIG61, mENA" fgcolor="#000000" bgcolor="#BFFFBF"
             type="rectangle" x="276" y="486" width="46" height="17"/>
    </entry>
    <entry id="52" name="hsa:595" type="gene"
        link="http://www.kegg.jp/dbget-bin/www_bget?hsa:595">
        <graphics name="CCND1, BCL1, D11S287E, PRAD1, U21B31" fgcolor="#000000" bgcolor="#BFFFBF"
             type="rectangle" x="910" y="614" width="46" height="17"/>
    </entry>
    <entry id="53" name="path:hsa04210" type="map"
        link="http://www.kegg.jp/dbget-bin/www_bget?hsa04210">
        <graphics name="Apoptosis" fgcolor="#000000" bgcolor="#FFFFFF"
             type="roundrectangle" x="861" y="218" width="103" height="25"/>
    </entry>
    <entry id="54" name="path:hsa04010" type="map"
        link="http://www.kegg.jp/dbget-bin/www_bget?hsa04010">
        <graphics name="MAPK signaling pathway" fgcolor="#000000" bgcolor="#FFFFFF"
             type="roundrectangle" x="600" y="316" width="103" height="34"/>
    </entry>
    <entry id="55" name="path:hsa04012" type="map"
        link="http://www.kegg.jp/dbget-bin/www_bget?hsa04012">
        <graphics name="ErbB signaling pathway" fgcolor="#000000" bgcolor="#FFFFFF"
             type="roundrectangle" x="196" y="537" width="103" height="34"/>
    </entry>
    <entry id="56" name="path:hsa04630" type="map"
        link="http://www.kegg.jp/dbget-bin/www_bget?hsa04630">
        <graphics name="JAK-STAT signaling pathway" fgcolor="#000000" bgcolor="#FFFFFF"
             type="roundrectangle" x="369" y="553" width="103" height="34"/>
    </entry>
    <entry id="57" name="path:hsa04115" type="map"
        link="http://www.kegg.jp/dbget-bin/www_bget?hsa04115">
        <graphics name="p53 signaling pathway" fgcolor="#000000" bgcolor="#FFFFFF"
             type="roundrectangle" x="730" y="714" width="103" height="34"/>
    </entry>
    <entry id="58" name="path:hsa04350" type="map"
        link="http://www.kegg.jp/dbget-bin/www_bget?hsa04350">
        <graphics name="TGF-beta signaling pathway" fgcolor="#000000" bgcolor="#FFFFFF"
             type="roundrectangle" x="577" y="833" width="103" height="34"/>
    </entry>
    <entry id="59" name="path:hsa04110" type="map"
        link="http://www.kegg.jp/dbget-bin/www_bget?hsa04110">
        <graphics name="Cell cycle" fgcolor="#000000" bgcolor="#FFFFFF"
             type="roundrectangle" x="1078" y="582" width="103" height="25"/>
    </entry>
    <entry id="60" name="path:hsa04370" type="map"
        link="http://www.kegg.jp/dbget-bin/www_bget?hsa04370">
        <graphics name="VEGF signaling pathway" fgcolor="#000000" bgcolor="#FFFFFF"
             type="roundrectangle" x="1040" y="495" width="103" height="34"/>
    </entry>
    <entry id="113" name="cpd:C05981" type="compound"
        link="http://www.kegg.jp/dbget-bin/www_bget?C05981">
        <graphics name="C05981" fgcolor="#000000" bgcolor="#FFFFFF"
             type="circle" x="443" y="195" width="8" height="8"/>
    </entry>
    <entry id="114" name="cpd:C00416" type="compound"
        link="http://www.kegg.jp/dbget-bin/www_bget?C00416">
        <graphics name="C00416" fgcolor="#000000" bgcolor="#FFFFFF"
             type="circle" x="664" y="388" width="8" height="8"/>
    </entry>
    <entry id="115" name="cpd:C05981" type="compound"
        link="http://www.kegg.jp/dbget-bin/www_bget?C05981">
        <graphics name="C05981" fgcolor="#000000" bgcolor="#FFFFFF"
             type="circle" x="414" y="468" width="8" height="8"/>
    </entry>
    <entry id="131" name="path:hsa05212" type="map"
        link="http://www.kegg.jp/dbget-bin/www_bget?hsa05212">
        <graphics name="TITLE:Pancreatic cancer" fgcolor="#000000" bgcolor="#FFFFFF"
             type="roundrectangle" x="132" y="58" width="183" height="25"/>
    </entry>
    <entry id="139" name="path:hsa04151" type="map"
        link="http://www.kegg.jp/dbget-bin/www_bget?hsa04151">
        <graphics name="PI3K-Akt signaling pathway" fgcolor="#000000" bgcolor="#FFFFFF"
             type="roundrectangle" x="407" y="148" width="103" height="34"/>
    </entry>
    <entry id="141" name="hsa:2475" type="gene"
        link="http://www.kegg.jp/dbget-bin/www_bget?hsa:2475">
        <graphics name="MTOR, FRAP, FRAP1, FRAP2, RAFT1, RAPT1, SKS" fgcolor="#000000" bgcolor="#BFFFBF"
             type="rectangle" x="566" y="439" width="46" height="17"/>
    </entry>
    <entry id="142" name="hsa:6198 hsa:6199" type="gene"
        link="http://www.kegg.jp/dbget-bin/www_bget?hsa:6198+hsa:6199">
        <graphics name="RPS6KB1, PS6K, S6K, S6K-beta-1, S6K1, STK14A, p70_S6KA, p70(S6K)-alpha, p70-S6K, p70-alpha..." fgcolor="#000000" bgcolor="#BFFFBF"
             type="rectangle" x="642" y="439" width="46" height="17"/>
    </entry>
    <entry id="144" name="hsa:7157" type="gene"
        link="http://www.kegg.jp/dbget-bin/www_bget?hsa:7157">
        <graphics name="TP53, BCC7, BMFS5, LFS1, P53, TRP53" fgcolor="#000000" bgcolor="#BFFFBF"
             type="rectangle" x="897" y="716" width="46" height="17"/>
    </entry>
    <entry id="150" name="hsa:1026" type="gene"
        link="http://www.kegg.jp/dbget-bin/www_bget?hsa:1026">
        <graphics name="CDKN1A, CAP20, CDKN1, CIP1, MDA-6, P21, SDI1, WAF1, p21CIP1" fgcolor="#000000" bgcolor="#BFFFBF"
             type="rectangle" x="1027" y="696" width="46" height="17"/>
    </entry>
    <entry id="151" name="hsa:10912 hsa:1647 hsa:4616" type="gene"
        link="http://www.kegg.jp/dbget-bin/www_bget?hsa:10912+hsa:1647+hsa:4616">
        <graphics name="GADD45G, CR6, DDIT2, GADD45gamma, GRP17..." fgcolor="#000000" bgcolor="#BFFFBF"
             type="rectangle" x="1079" y="696" width="46" height="17"/>
    </entry>
    <entry id="152" name="hsa:581" type="gene"
        link="http://www.kegg.jp/dbget-bin/www_bget?hsa:581">
        <graphics name="BAX, BCL2L4" fgcolor="#000000" bgcolor="#BFFFBF"
             type="rectangle" x="1027" y="718" width="46" height="17"/>
    </entry>
    <entry id="153" name="hsa:578" type="gene"
        link="http://www.kegg.jp/dbget-bin/www_bget?hsa:578">
        <graphics name="BAK1, BAK, BAK-LIKE, BCL2L7, CDN1" fgcolor="#000000" bgcolor="#BFFFBF"
             type="rectangle" x="1079" y="718" width="46" height="17"/>
    </entry>
    <entry id="154" name="hsa:1643" type="gene"
        link="http://www.kegg.jp/dbget-bin/www_bget?hsa:1643">
        <graphics name="DDB2, DDBB, UV-DDB2, XPE" fgcolor="#000000" bgcolor="#BFFFBF"
             type="rectangle" x="1027" y="740" width="46" height="17"/>
    </entry>
    <entry id="155" name="hsa:51426" type="gene"
        link="http://www.kegg.jp/dbget-bin/www_bget?hsa:51426">
        <graphics name="POLK, DINB1, DINP, POLQ" fgcolor="#000000" bgcolor="#BFFFBF"
             type="rectangle" x="1079" y="740" width="46" height="17"/>
    </entry>
    <entry id="156" name="undefined" type="group">
        <graphics fgcolor="#000000" bgcolor="#FFFFFF"
             type="rectangle" x="276" y="494" width="46" height="34"/>
        <component id="4"/>
        <component id="51"/>
    </entry>
    <entry id="157" name="undefined" type="group">
        <graphics fgcolor="#000000" bgcolor="#FFFFFF"
             type="rectangle" x="276" y="801" width="46" height="34"/>
        <component id="39"/>
        <component id="40"/>
    </entry>
    <entry id="158" name="undefined" type="group">
        <graphics fgcolor="#000000" bgcolor="#FFFFFF"
             type="rectangle" x="910" y="605" width="46" height="34"/>
        <component id="35"/>
        <component id="52"/>
    </entry>
    <relation entry1="51" entry2="4" type="PPrel">
        <subtype name="binding/association" value="---"/>
    </relation>
    <relation entry1="35" entry2="52" type="PPrel">
        <subtype name="binding/association" value="---"/>
    </relation>
    <relation entry1="39" entry2="40" type="PPrel">
        <subtype name="binding/association" value="---"/>
    </relation>
    <relation entry1="43" entry2="44" type="PPrel">
        <subtype name="binding/association" value="---"/>
    </relation>
    <relation entry1="5" entry2="6" type="PPrel">
        <subtype name="activation" value="--&gt;"/>
    </relation>
    <relation entry1="113" entry2="6" type="PCrel">
        <subtype name="activation" value="--&gt;"/>
    </relation>
    <relation entry1="113" entry2="7" type="PCrel">
        <subtype name="activation" value="--&gt;"/>
    </relation>
    <relation entry1="7" entry2="9" type="PPrel">
        <subtype name="activation" value="--&gt;"/>
    </relation>
    <relation entry1="9" entry2="11" type="PPrel">
        <subtype name="activation" value="--&gt;"/>
    </relation>
    <relation entry1="113" entry2="8" type="PCrel">
        <subtype name="activation" value="--&gt;"/>
    </relation>
    <relation entry1="10" entry2="11" type="PPrel">
        <subtype name="activation" value="--&gt;"/>
    </relation>
    <relation entry1="5" entry2="14" type="PPrel">
        <subtype name="activation" value="--&gt;"/>
    </relation>
    <relation entry1="5" entry2="18" type="PPrel">
        <subtype name="activation" value="--&gt;"/>
    </relation>
    <relation entry1="18" entry2="19" type="PPrel">
        <subtype name="activation" value="--&gt;"/>
    </relation>
    <relation entry1="19" entry2="20" type="PPrel">
        <subtype name="activation" value="--&gt;"/>
    </relation>
    <relation entry1="19" entry2="21" type="PPrel">
        <subtype name="activation" value="--&gt;"/>
    </relation>
    <relation entry1="21" entry2="114" type="PCrel">
        <subtype name="activation" value="--&gt;"/>
    </relation>
    <relation entry1="23" entry2="51" type="PPrel">
        <subtype name="activation" value="--&gt;"/>
    </relation>
    <relation entry1="24" entry2="51" type="PPrel">
        <subtype name="activation" value="--&gt;"/>
    </relation>
    <relation entry1="25" entry2="115" type="PCrel">
        <subtype name="activation" value="--&gt;"/>
    </relation>
    <relation entry1="115" entry2="27" type="PCrel">
        <subtype name="activation" value="--&gt;"/>
    </relation>
    <relation entry1="27" entry2="30" type="PPrel">
        <subtype name="activation" value="--&gt;"/>
    </relation>
    <relation entry1="156" entry2="26" type="PPrel">
        <subtype name="activation" value="--&gt;"/>
    </relation>
    <relation entry1="38" entry2="157" type="PPrel">
        <subtype name="activation" value="--&gt;"/>
    </relation>
    <relation entry1="8" entry2="10" type="PPrel">
        <subtype name="activation" value="--&gt;"/>
        <subtype name="phosphorylation" value="+p"/>
    </relation>
    <relation entry1="14" entry2="16" type="PPrel">
        <subtype name="activation" value="--&gt;"/>
        <subtype name="phosphorylation" value="+p"/>
    </relation>
    <relation entry1="16" entry2="17" type="PPrel">
        <subtype name="activation" value="--&gt;"/>
        <subtype name="phosphorylation" value="+p"/>
    </relation>
    <relation entry1="16" entry2="22" type="PPrel">
        <subtype name="activation" value="--&gt;"/>
        <subtype name="phosphorylation" value="+p"/>
    </relation>
    <relation entry1="26" entry2="28" type="PPrel">
        <subtype name="activation" value="--&gt;"/>
        <subtype name="phosphorylation" value="+p"/>
    </relation>
    <relation entry1="26" entry2="29" type="PPrel">
        <subtype name="activation" value="--&gt;"/>
        <subtype name="phosphorylation" value="+p"/>
    </relation>
    <relation entry1="158" entry2="36" type="PPrel">
        <subtype name="activation" value="--&gt;"/>
        <subtype name="phosphorylation" value="+p"/>
    </relation>
    <relation entry1="157" entry2="41" type="PPrel">
        <subtype name="activation" value="--&gt;"/>
        <subtype name="phosphorylation" value="+p"/>
    </relation>
    <relation entry1="12" entry2="13" type="PPrel">
        <subtype name="inhibition" value="--|"/>
    </relation>
    <relation entry1="20" entry2="34" type="PPrel">
        <subtype name="inhibition" value="--|"/>
    </relation>
    <relation entry1="8" entry2="12" type="PPrel">
        <subtype name="inhibition" value="--|"/>
        <subtype name="phosphorylation" value="+p"/>
    </relation>
    <relation entry1="8" entry2="15" type="PPrel">
        <subtype name="inhibition" value="--|"/>
        <subtype name="phosphorylation" value="+p"/>
    </relation>
    <relation entry1="41" entry2="42" type="PPrel">
        <subtype name="binding/association" value="---"/>
    </relation>
    <relation entry1="36" entry2="37" type="PPrel">
        <subtype name="dissociation" value="-+-"/>
    </relation>
    <relation entry1="33" entry2="35" type="PPrel">
        <subtype name="dissociation" value="-+-"/>
        <subtype name="missing interaction" value="-/-"/>
    </relation>
    <relation entry1="156" entry2="25" type="PPrel">
        <subtype name="indirect effect" value="..&gt;"/>
    </relation>
    <relation entry1="27" entry2="31" type="PPrel">
        <subtype name="indirect effect" value="..&gt;"/>
    </relation>
    <relation entry1="31" entry2="32" type="GErel">
        <subtype name="expression" value="--&gt;"/>
    </relation>
    <relation entry1="28" entry2="32" type="GErel">
        <subtype name="expression" value="--&gt;"/>
    </relation>
    <relation entry1="29" entry2="32" type="GErel">
        <subtype name="expression" value="--&gt;"/>
    </relation>
    <relation entry1="27" entry2="141" type="PPrel">
        <subtype name="activation" value="--&gt;"/>
        <subtype name="phosphorylation" value="+p"/>
    </relation>
    <relation entry1="141" entry2="142" type="PPrel">
        <subtype name="activation" value="--&gt;"/>
    </relation>
    <relation entry1="144" entry2="150" type="PPrel">
        <subtype name="missing interaction" value="-/-"/>
    </relation>
    <relation entry1="144" entry2="151" type="PPrel">
        <subtype name="missing interaction" value="-/-"/>
    </relation>
    <relation entry1="144" entry2="152" type="PPrel">
        <subtype name="missing interaction" value="-/-"/>
    </relation>
    <relation entry1="144" entry2="153" type="PPrel">
        <subtype name="missing interaction" value="-/-"/>
    </relation>
    <relation entry1="144" entry2="154" type="PPrel">
        <subtype name="missing interaction" value="-/-"/>
    </relation>
    <relation entry1="144" entry2="155" type="PPrel">
        <subtype name="missing interaction" value="-/-"/>
    </relation>
</pathway>
