# Supplementary material for: Mechanism of gene network in the treatment of intracerebral hemorrhage by natural plant drugs in Lutong granules
Source: PLoS One. 2022 Nov 28;17(11):e0274639. doi: 10.1371/journal.pone.0274639 (PMC9704616; doi:10.1371/journal.pone.0274639)
Supplement: S1 Data — (ZIP) [file pone.0274639.s001.zip › minimal data/GO+KEGG/R.KEGG/hsa05213.xml]

<?xml version="1.0"?>
<!DOCTYPE pathway SYSTEM "http://www.kegg.jp/kegg/xml/KGML_v0.7.2_.dtd">
<!-- Creation date: Aug 17, 2020 15:46:01 +0900 (GMT+9) -->
<pathway name="path:hsa05213" org="hsa" number="05213"
         title="Endometrial cancer"
         image="http://www.kegg.jp/kegg/pathway/hsa/hsa05213.png"
         link="http://www.kegg.jp/kegg-bin/show_pathway?hsa05213">
    <entry id="6" name="hsa:1499" type="gene"
        link="http://www.kegg.jp/dbget-bin/www_bget?hsa:1499">
        <graphics name="CTNNB1, CTNNB, EVR7, MRD19, NEDSDV, armadillo" fgcolor="#000000" bgcolor="#BFFFBF"
             type="rectangle" x="641" y="365" width="46" height="17"/>
    </entry>
    <entry id="7" name="hsa:1499" type="gene"
        link="http://www.kegg.jp/dbget-bin/www_bget?hsa:1499">
        <graphics name="CTNNB1, CTNNB, EVR7, MRD19, NEDSDV, armadillo" fgcolor="#000000" bgcolor="#BFFFBF"
             type="rectangle" x="469" y="403" width="46" height="17"/>
    </entry>
    <entry id="8" name="hsa:3265 hsa:3845 hsa:4893" type="gene"
        link="http://www.kegg.jp/dbget-bin/www_bget?hsa:3265+hsa:3845+hsa:4893">
        <graphics name="HRAS, C-BAS/HAS, C-H-RAS, C-HA-RAS1, CTLO, H-RASIDX, HAMSV, HRAS1, RASH1, p21ras..." fgcolor="#000000" bgcolor="#BFFFBF"
             type="rectangle" x="466" y="263" width="46" height="17"/>
    </entry>
    <entry id="9" name="hsa:10297 hsa:324" type="gene"
        link="http://www.kegg.jp/dbget-bin/www_bget?hsa:10297+hsa:324">
        <graphics name="APC2, APCL..." fgcolor="#000000" bgcolor="#BFFFBF"
             type="rectangle" x="641" y="348" width="46" height="17"/>
    </entry>
    <entry id="10" name="hsa:8312 hsa:8313" type="gene"
        link="http://www.kegg.jp/dbget-bin/www_bget?hsa:8312+hsa:8313">
        <graphics name="AXIN1, AXIN, PPP1R49..." fgcolor="#000000" bgcolor="#BFFFBF"
             type="rectangle" x="596" y="348" width="46" height="17"/>
    </entry>
    <entry id="11" name="hsa:2932" type="gene"
        link="http://www.kegg.jp/dbget-bin/www_bget?hsa:2932">
        <graphics name="GSK3B" fgcolor="#000000" bgcolor="#BFFFBF"
             type="rectangle" x="558" y="365" width="46" height="17"/>
    </entry>
    <entry id="12" name="hsa:1495 hsa:1496 hsa:29119" type="gene"
        link="http://www.kegg.jp/dbget-bin/www_bget?hsa:1495+hsa:1496+hsa:29119">
        <graphics name="CTNNA1, CAP102, MDPT2..." fgcolor="#000000" bgcolor="#BFFFBF"
             type="rectangle" x="311" y="343" width="46" height="17"/>
    </entry>
    <entry id="13" name="hsa:1499" type="gene"
        link="http://www.kegg.jp/dbget-bin/www_bget?hsa:1499">
        <graphics name="CTNNB1, CTNNB, EVR7, MRD19, NEDSDV, armadillo" fgcolor="#000000" bgcolor="#BFFFBF"
             type="rectangle" x="296" y="360" width="46" height="17"/>
    </entry>
    <entry id="14" name="path:hsa04110" type="map"
        link="http://www.kegg.jp/dbget-bin/www_bget?hsa04110">
        <graphics name="Cell cycle" fgcolor="#000000" bgcolor="#FFFFFF"
             type="roundrectangle" x="872" y="613" width="102" height="34"/>
    </entry>
    <entry id="15" name="hsa:2309" type="gene"
        link="http://www.kegg.jp/dbget-bin/www_bget?hsa:2309">
        <graphics name="FOXO3, AF6q21, FKHRL1, FKHRL1P2, FOXO2, FOXO3A" fgcolor="#000000" bgcolor="#BFFFBF"
             type="rectangle" x="577" y="216" width="46" height="17"/>
    </entry>
    <entry id="16" name="hsa:572" type="gene"
        link="http://www.kegg.jp/dbget-bin/www_bget?hsa:572">
        <graphics name="BAD, BBC2, BCL2L8" fgcolor="#000000" bgcolor="#BFFFBF"
             type="rectangle" x="577" y="185" width="46" height="17"/>
    </entry>
    <entry id="17" name="hsa:842" type="gene"
        link="http://www.kegg.jp/dbget-bin/www_bget?hsa:842">
        <graphics name="CASP9, APAF-3, APAF3, ICE-LAP6, MCH6, PPP1R56" fgcolor="#000000" bgcolor="#BFFFBF"
             type="rectangle" x="577" y="156" width="46" height="17"/>
    </entry>
    <entry id="18" name="hsa:3611" type="gene"
        link="http://www.kegg.jp/dbget-bin/www_bget?hsa:3611">
        <graphics name="ILK, HEL-S-28, ILK-1, ILK-2, P59, p59ILK" fgcolor="#000000" bgcolor="#BFFFBF"
             type="rectangle" x="433" y="214" width="46" height="17"/>
    </entry>
    <entry id="19" name="path:hsa04012" type="map"
        link="http://www.kegg.jp/dbget-bin/www_bget?hsa04012">
        <graphics name="ErbB signaling pathway" fgcolor="#000000" bgcolor="#FFFFFF"
             type="roundrectangle" x="353" y="607" width="102" height="34"/>
    </entry>
    <entry id="20" name="hsa:2064" type="gene"
        link="http://www.kegg.jp/dbget-bin/www_bget?hsa:2064">
        <graphics name="ERBB2, CD340, HER-2, HER-2/neu, HER2, MLN_19, NEU, NGL, TKR1" fgcolor="#000000" bgcolor="#BFFFBF"
             type="rectangle" x="250" y="603" width="46" height="17"/>
    </entry>
    <entry id="21" name="hsa:999" type="gene"
        link="http://www.kegg.jp/dbget-bin/www_bget?hsa:999">
        <graphics name="CDH1, Arc-1, BCDS1, CD324, CDHE, ECAD, LCAM, UVO" fgcolor="#000000" bgcolor="#BFFFBF"
             type="rectangle" x="250" y="353" width="46" height="17"/>
    </entry>
    <entry id="22" name="hsa:51176 hsa:6932 hsa:6934 hsa:83439" type="gene"
        link="http://www.kegg.jp/dbget-bin/www_bget?hsa:51176+hsa:6932+hsa:6934+hsa:83439">
        <graphics name="LEF1, LEF-1, TCF10, TCF1ALPHA, TCF7L3..." fgcolor="#000000" bgcolor="#BFFFBF"
             type="rectangle" x="800" y="365" width="46" height="17"/>
    </entry>
    <entry id="23" name="hsa:5728" type="gene"
        link="http://www.kegg.jp/dbget-bin/www_bget?hsa:5728">
        <graphics name="PTEN, 10q23del, BZS, CWS1, DEC, GLM2, MHAM, MMAC1, PTEN1, PTENbeta, TEP1" fgcolor="#000000" bgcolor="#BFFFBF"
             type="rectangle" x="338" y="145" width="46" height="17"/>
    </entry>
    <entry id="24" name="hsa:5170" type="gene"
        link="http://www.kegg.jp/dbget-bin/www_bget?hsa:5170">
        <graphics name="PDPK1, PDK1, PDPK2, PDPK2P, PRO0461" fgcolor="#000000" bgcolor="#BFFFBF"
             type="rectangle" x="433" y="152" width="46" height="17"/>
    </entry>
    <entry id="25" name="hsa:6654 hsa:6655" type="gene"
        link="http://www.kegg.jp/dbget-bin/www_bget?hsa:6654+hsa:6655">
        <graphics name="SOS1, GF1, GGF1, GINGF, HGF, NS4, SOS-1..." fgcolor="#000000" bgcolor="#BFFFBF"
             type="rectangle" x="394" y="263" width="46" height="17"/>
    </entry>
    <entry id="26" name="hsa:2885" type="gene"
        link="http://www.kegg.jp/dbget-bin/www_bget?hsa:2885">
        <graphics name="GRB2, ASH, EGFRBP-GRB2, Grb3-3, MST084, MSTP084, NCKAP2" fgcolor="#000000" bgcolor="#BFFFBF"
             type="rectangle" x="322" y="263" width="46" height="17"/>
    </entry>
    <entry id="27" name="path:hsa04060" type="map"
        link="http://www.kegg.jp/dbget-bin/www_bget?hsa04060">
        <graphics name="Cytokine-cytokine receptor interaction" fgcolor="#000000" bgcolor="#FFFFFF"
             type="roundrectangle" x="166" y="304" width="102" height="34"/>
    </entry>
    <entry id="28" name="cpd:C05981" type="compound"
        link="http://www.kegg.jp/dbget-bin/www_bget?C05981">
        <graphics name="C05981" fgcolor="#000000" bgcolor="#FFFFFF"
             type="circle" x="393" y="183" width="8" height="8"/>
    </entry>
    <entry id="29" name="hsa:4292" type="gene"
        link="http://www.kegg.jp/dbget-bin/www_bget?hsa:4292">
        <graphics name="MLH1, COCA2, FCC2, HNPCC, HNPCC2, hMLH1" fgcolor="#000000" bgcolor="#BFFFBF"
             type="rectangle" x="952" y="164" width="46" height="17"/>
    </entry>
    <entry id="30" name="hsa:2002" type="gene"
        link="http://www.kegg.jp/dbget-bin/www_bget?hsa:2002">
        <graphics name="ELK1" fgcolor="#000000" bgcolor="#BFFFBF"
             type="rectangle" x="800" y="264" width="46" height="17"/>
    </entry>
    <entry id="31" name="hsa:1956" type="gene"
        link="http://www.kegg.jp/dbget-bin/www_bget?hsa:1956">
        <graphics name="EGFR, ERBB, ERBB1, HER1, NISBD2, PIG61, mENA" fgcolor="#000000" bgcolor="#BFFFBF"
             type="rectangle" x="250" y="263" width="46" height="17"/>
    </entry>
    <entry id="32" name="hsa:595" type="gene"
        link="http://www.kegg.jp/dbget-bin/www_bget?hsa:595">
        <graphics name="CCND1, BCL1, D11S287E, PRAD1, U21B31" fgcolor="#000000" bgcolor="#BFFFBF"
             type="rectangle" x="923" y="377" width="46" height="17"/>
    </entry>
    <entry id="33" name="path:hsa04520" type="map"
        link="http://www.kegg.jp/dbget-bin/www_bget?hsa04520">
        <graphics name="Adherens junction" fgcolor="#000000" bgcolor="#FFFFFF"
             type="roundrectangle" x="393" y="372" width="102" height="34"/>
    </entry>
    <entry id="34" name="hsa:4609" type="gene"
        link="http://www.kegg.jp/dbget-bin/www_bget?hsa:4609">
        <graphics name="MYC, MRTL, MYCC, bHLHe39, c-Myc" fgcolor="#000000" bgcolor="#BFFFBF"
             type="rectangle" x="923" y="354" width="46" height="17"/>
    </entry>
    <entry id="35" name="path:hsa04010" type="map"
        link="http://www.kegg.jp/dbget-bin/www_bget?hsa04010">
        <graphics name="MAPK signaling pathway" fgcolor="#000000" bgcolor="#FFFFFF"
             type="roundrectangle" x="565" y="300" width="102" height="34"/>
    </entry>
    <entry id="36" name="hsa:10000 hsa:207 hsa:208" type="gene"
        link="http://www.kegg.jp/dbget-bin/www_bget?hsa:10000+hsa:207+hsa:208">
        <graphics name="AKT3, MPPH, MPPH2, PKB-GAMMA, PKBG, PRKBG, RAC-PK-gamma, RAC-gamma, STK-2..." fgcolor="#000000" bgcolor="#BFFFBF"
             type="rectangle" x="488" y="185" width="46" height="17"/>
    </entry>
    <entry id="37" name="hsa:5290 hsa:5291 hsa:5293 hsa:5295 hsa:5296 hsa:8503" type="gene"
        link="http://www.kegg.jp/dbget-bin/www_bget?hsa:5290+hsa:5291+hsa:5293+hsa:5295+hsa:5296+hsa:8503">
        <graphics name="PIK3CA, CLAPO, CLOVE, CWS5, MCAP, MCM, MCMTC, PI3K, PI3K-alpha, p110-alpha..." fgcolor="#000000" bgcolor="#BFFFBF"
             type="rectangle" x="338" y="183" width="46" height="17"/>
    </entry>
    <entry id="38" name="hsa:1950" type="gene"
        link="http://www.kegg.jp/dbget-bin/www_bget?hsa:1950">
        <graphics name="EGF, HOMG4, URG" fgcolor="#000000" bgcolor="#BFFFBF"
             type="rectangle" x="173" y="264" width="46" height="17"/>
    </entry>
    <entry id="39" name="path:hsa05213" type="map"
        link="http://www.kegg.jp/dbget-bin/www_bget?hsa05213">
        <graphics name="TITLE:Endometrial cancer" fgcolor="#000000" bgcolor="#FFFFFF"
             type="roundrectangle" x="131" y="58" width="181" height="25"/>
    </entry>
    <entry id="40" name="path:hsa04310" type="map"
        link="http://www.kegg.jp/dbget-bin/www_bget?hsa04310">
        <graphics name="Wnt signaling pathway" fgcolor="#000000" bgcolor="#FFFFFF"
             type="roundrectangle" x="565" y="435" width="102" height="34"/>
    </entry>
    <entry id="41" name="path:hsa04115" type="map"
        link="http://www.kegg.jp/dbget-bin/www_bget?hsa04115">
        <graphics name="p53 signaling pathway" fgcolor="#000000" bgcolor="#FFFFFF"
             type="roundrectangle" x="872" y="506" width="102" height="34"/>
    </entry>
    <entry id="42" name="hsa:5594 hsa:5595" type="gene"
        link="http://www.kegg.jp/dbget-bin/www_bget?hsa:5594+hsa:5595">
        <graphics name="MAPK1, ERK, ERK-2, ERK2, ERT1, MAPK2, P42MAPK, PRKM1, PRKM2, p38, p40, p41, p41mapk, p42-MAPK..." fgcolor="#000000" bgcolor="#BFFFBF"
             type="rectangle" x="681" y="263" width="46" height="17"/>
    </entry>
    <entry id="43" name="hsa:5604 hsa:5605" type="gene"
        link="http://www.kegg.jp/dbget-bin/www_bget?hsa:5604+hsa:5605">
        <graphics name="MAP2K1, CFC3, MAPKK1, MEK1, MEL, MKK1, PRKMK1..." fgcolor="#000000" bgcolor="#BFFFBF"
             type="rectangle" x="610" y="263" width="46" height="17"/>
    </entry>
    <entry id="44" name="hsa:369 hsa:5894 hsa:673" type="gene"
        link="http://www.kegg.jp/dbget-bin/www_bget?hsa:369+hsa:5894+hsa:673">
        <graphics name="ARAF, A-RAF, ARAF1, PKS2, RAFA1..." fgcolor="#000000" bgcolor="#BFFFBF"
             type="rectangle" x="538" y="263" width="46" height="17"/>
    </entry>
    <entry id="45" name="hsa:3845" type="gene"
        link="http://www.kegg.jp/dbget-bin/www_bget?hsa:3845">
        <graphics name="KRAS, 'C-K-RAS, C-K-RAS, CFC2, K-RAS2A, K-RAS2B, K-RAS4A, K-RAS4B, K-Ras, K-Ras_2, KI-RAS, KRAS1, KRAS2, NS, NS3, OES, RALD, RASK2, c-Ki-ras, c-Ki-ras2" fgcolor="#000000" bgcolor="#BFFFBF"
             type="rectangle" x="466" y="297" width="46" height="17"/>
    </entry>
    <entry id="100" name="path:hsa04151" type="map"
        link="http://www.kegg.jp/dbget-bin/www_bget?hsa04151">
        <graphics name="PI3K-Akt signaling pathway" fgcolor="#000000" bgcolor="#FFFFFF"
             type="roundrectangle" x="565" y="121" width="102" height="34"/>
    </entry>
    <entry id="101" name="hsa:7157" type="gene"
        link="http://www.kegg.jp/dbget-bin/www_bget?hsa:7157">
        <graphics name="TP53, BCC7, BMFS5, LFS1, P53, TRP53" fgcolor="#000000" bgcolor="#BFFFBF"
             type="rectangle" x="834" y="459" width="46" height="17"/>
    </entry>
    <entry id="107" name="hsa:1026" type="gene"
        link="http://www.kegg.jp/dbget-bin/www_bget?hsa:1026">
        <graphics name="CDKN1A, CAP20, CDKN1, CIP1, MDA-6, P21, SDI1, WAF1, p21CIP1" fgcolor="#000000" bgcolor="#BFFFBF"
             type="rectangle" x="964" y="438" width="46" height="17"/>
    </entry>
    <entry id="108" name="hsa:10912 hsa:1647 hsa:4616" type="gene"
        link="http://www.kegg.jp/dbget-bin/www_bget?hsa:10912+hsa:1647+hsa:4616">
        <graphics name="GADD45G, CR6, DDIT2, GADD45gamma, GRP17..." fgcolor="#000000" bgcolor="#BFFFBF"
             type="rectangle" x="1016" y="438" width="46" height="17"/>
    </entry>
    <entry id="109" name="hsa:581" type="gene"
        link="http://www.kegg.jp/dbget-bin/www_bget?hsa:581">
        <graphics name="BAX, BCL2L4" fgcolor="#000000" bgcolor="#BFFFBF"
             type="rectangle" x="964" y="460" width="46" height="17"/>
    </entry>
    <entry id="110" name="hsa:578" type="gene"
        link="http://www.kegg.jp/dbget-bin/www_bget?hsa:578">
        <graphics name="BAK1, BAK, BAK-LIKE, BCL2L7, CDN1" fgcolor="#000000" bgcolor="#BFFFBF"
             type="rectangle" x="1016" y="460" width="46" height="17"/>
    </entry>
    <entry id="111" name="hsa:1643" type="gene"
        link="http://www.kegg.jp/dbget-bin/www_bget?hsa:1643">
        <graphics name="DDB2, DDBB, UV-DDB2, XPE" fgcolor="#000000" bgcolor="#BFFFBF"
             type="rectangle" x="964" y="482" width="46" height="17"/>
    </entry>
    <entry id="112" name="hsa:51426" type="gene"
        link="http://www.kegg.jp/dbget-bin/www_bget?hsa:51426">
        <graphics name="POLK, DINB1, DINP, POLQ" fgcolor="#000000" bgcolor="#BFFFBF"
             type="rectangle" x="1016" y="482" width="46" height="17"/>
    </entry>
    <entry id="114" name="hsa:7157" type="gene"
        link="http://www.kegg.jp/dbget-bin/www_bget?hsa:7157">
        <graphics name="TP53, BCC7, BMFS5, LFS1, P53, TRP53" fgcolor="#000000" bgcolor="#BFFFBF"
             type="rectangle" x="834" y="658" width="46" height="17"/>
    </entry>
    <entry id="120" name="hsa:1026" type="gene"
        link="http://www.kegg.jp/dbget-bin/www_bget?hsa:1026">
        <graphics name="CDKN1A, CAP20, CDKN1, CIP1, MDA-6, P21, SDI1, WAF1, p21CIP1" fgcolor="#000000" bgcolor="#BFFFBF"
             type="rectangle" x="964" y="638" width="46" height="17"/>
    </entry>
    <entry id="121" name="hsa:10912 hsa:1647 hsa:4616" type="gene"
        link="http://www.kegg.jp/dbget-bin/www_bget?hsa:10912+hsa:1647+hsa:4616">
        <graphics name="GADD45G, CR6, DDIT2, GADD45gamma, GRP17..." fgcolor="#000000" bgcolor="#BFFFBF"
             type="rectangle" x="1016" y="638" width="46" height="17"/>
    </entry>
    <entry id="122" name="hsa:581" type="gene"
        link="http://www.kegg.jp/dbget-bin/www_bget?hsa:581">
        <graphics name="BAX, BCL2L4" fgcolor="#000000" bgcolor="#BFFFBF"
             type="rectangle" x="964" y="660" width="46" height="17"/>
    </entry>
    <entry id="123" name="hsa:578" type="gene"
        link="http://www.kegg.jp/dbget-bin/www_bget?hsa:578">
        <graphics name="BAK1, BAK, BAK-LIKE, BCL2L7, CDN1" fgcolor="#000000" bgcolor="#BFFFBF"
             type="rectangle" x="1016" y="660" width="46" height="17"/>
    </entry>
    <entry id="124" name="hsa:1643" type="gene"
        link="http://www.kegg.jp/dbget-bin/www_bget?hsa:1643">
        <graphics name="DDB2, DDBB, UV-DDB2, XPE" fgcolor="#000000" bgcolor="#BFFFBF"
             type="rectangle" x="964" y="682" width="46" height="17"/>
    </entry>
    <entry id="125" name="hsa:51426" type="gene"
        link="http://www.kegg.jp/dbget-bin/www_bget?hsa:51426">
        <graphics name="POLK, DINB1, DINP, POLQ" fgcolor="#000000" bgcolor="#BFFFBF"
             type="rectangle" x="1016" y="682" width="46" height="17"/>
    </entry>
    <entry id="126" name="undefined" type="group">
        <graphics fgcolor="#000000" bgcolor="#FFFFFF"
             type="rectangle" x="599" y="356" width="129" height="34"/>
        <component id="10"/>
        <component id="11"/>
        <component id="9"/>
    </entry>
    <relation entry1="37" entry2="24" type="PPrel">
        <subtype name="compound" value="28"/>
    </relation>
    <relation entry1="37" entry2="18" type="PPrel">
        <subtype name="compound" value="28"/>
    </relation>
    <relation entry1="38" entry2="31" type="PPrel">
        <subtype name="activation" value="--&gt;"/>
    </relation>
    <relation entry1="31" entry2="37" type="PPrel">
        <subtype name="activation" value="--&gt;"/>
    </relation>
    <relation entry1="31" entry2="26" type="PPrel">
        <subtype name="activation" value="--&gt;"/>
    </relation>
    <relation entry1="26" entry2="25" type="PPrel">
        <subtype name="activation" value="--&gt;"/>
    </relation>
    <relation entry1="25" entry2="8" type="PPrel">
        <subtype name="activation" value="--&gt;"/>
    </relation>
    <relation entry1="8" entry2="44" type="PPrel">
        <subtype name="activation" value="--&gt;"/>
    </relation>
    <relation entry1="45" entry2="44" type="PPrel">
        <subtype name="activation" value="--&gt;"/>
    </relation>
    <relation entry1="6" entry2="22" type="PPrel">
        <subtype name="activation" value="--&gt;"/>
    </relation>
    <relation entry1="22" entry2="34" type="GErel">
        <subtype name="expression" value="--&gt;"/>
    </relation>
    <relation entry1="22" entry2="32" type="GErel">
        <subtype name="expression" value="--&gt;"/>
    </relation>
    <relation entry1="24" entry2="36" type="PPrel">
        <subtype name="activation" value="--&gt;"/>
        <subtype name="phosphorylation" value="+p"/>
    </relation>
    <relation entry1="18" entry2="36" type="PPrel">
        <subtype name="activation" value="--&gt;"/>
        <subtype name="phosphorylation" value="+p"/>
    </relation>
    <relation entry1="36" entry2="17" type="PPrel">
        <subtype name="inhibition" value="--|"/>
        <subtype name="phosphorylation" value="+p"/>
    </relation>
    <relation entry1="36" entry2="16" type="PPrel">
        <subtype name="inhibition" value="--|"/>
        <subtype name="phosphorylation" value="+p"/>
    </relation>
    <relation entry1="36" entry2="15" type="PPrel">
        <subtype name="inhibition" value="--|"/>
        <subtype name="phosphorylation" value="+p"/>
    </relation>
    <relation entry1="44" entry2="43" type="PPrel">
        <subtype name="activation" value="--&gt;"/>
        <subtype name="phosphorylation" value="+p"/>
    </relation>
    <relation entry1="43" entry2="42" type="PPrel">
        <subtype name="activation" value="--&gt;"/>
        <subtype name="phosphorylation" value="+p"/>
    </relation>
    <relation entry1="42" entry2="30" type="PPrel">
        <subtype name="activation" value="--&gt;"/>
        <subtype name="phosphorylation" value="+p"/>
    </relation>
    <relation entry1="23" entry2="28" type="PCrel">
        <subtype name="missing interaction" value="-/-"/>
    </relation>
    <relation entry1="126" entry2="6" type="PPrel">
        <subtype name="missing interaction" value="-/-"/>
    </relation>
    <relation entry1="101" entry2="107" type="PPrel">
        <subtype name="missing interaction" value="-/-"/>
    </relation>
    <relation entry1="101" entry2="108" type="PPrel">
        <subtype name="missing interaction" value="-/-"/>
    </relation>
    <relation entry1="101" entry2="109" type="PPrel">
        <subtype name="missing interaction" value="-/-"/>
    </relation>
    <relation entry1="101" entry2="110" type="PPrel">
        <subtype name="missing interaction" value="-/-"/>
    </relation>
    <relation entry1="101" entry2="111" type="PPrel">
        <subtype name="missing interaction" value="-/-"/>
    </relation>
    <relation entry1="101" entry2="112" type="PPrel">
        <subtype name="missing interaction" value="-/-"/>
    </relation>
    <relation entry1="114" entry2="120" type="PPrel">
        <subtype name="missing interaction" value="-/-"/>
    </relation>
    <relation entry1="114" entry2="121" type="PPrel">
        <subtype name="missing interaction" value="-/-"/>
    </relation>
    <relation entry1="114" entry2="122" type="PPrel">
        <subtype name="missing interaction" value="-/-"/>
    </relation>
    <relation entry1="114" entry2="123" type="PPrel">
        <subtype name="missing interaction" value="-/-"/>
    </relation>
    <relation entry1="114" entry2="124" type="PPrel">
        <subtype name="missing interaction" value="-/-"/>
    </relation>
    <relation entry1="114" entry2="125" type="PPrel">
        <subtype name="missing interaction" value="-/-"/>
    </relation>
</pathway>
