# Supplementary material for: Mechanism of gene network in the treatment of intracerebral hemorrhage by natural plant drugs in Lutong granules
Source: PLoS One. 2022 Nov 28;17(11):e0274639. doi: 10.1371/journal.pone.0274639 (PMC9704616; doi:10.1371/journal.pone.0274639)
Supplement: S1 Data — (ZIP) [file pone.0274639.s001.zip › minimal data/GO+KEGG/R.KEGG/hsa05218.xml]

<?xml version="1.0"?>
<!DOCTYPE pathway SYSTEM "http://www.kegg.jp/kegg/xml/KGML_v0.7.2_.dtd">
<!-- Creation date: Nov 5, 2018 16:12:42 +0900 (GMT+9) -->
<pathway name="path:hsa05218" org="hsa" number="05218"
         title="Melanoma"
         image="http://www.kegg.jp/kegg/pathway/hsa/hsa05218.png"
         link="http://www.kegg.jp/kegg-bin/show_pathway?hsa05218">
    <entry id="4" name="path:hsa04115" type="map"
        link="http://www.kegg.jp/dbget-bin/www_bget?hsa04115">
        <graphics name="p53 signaling pathway" fgcolor="#000000" bgcolor="#FFFFFF"
             type="roundrectangle" x="603" y="544" width="102" height="34"/>
    </entry>
    <entry id="5" name="path:hsa04916" type="map"
        link="http://www.kegg.jp/dbget-bin/www_bget?hsa04916">
        <graphics name="Melanogenesis" fgcolor="#000000" bgcolor="#FFFFFF"
             type="roundrectangle" x="603" y="651" width="102" height="34"/>
    </entry>
    <entry id="6" name="hsa:673" type="gene"
        link="http://www.kegg.jp/dbget-bin/www_bget?hsa:673">
        <graphics name="BRAF, B-RAF1, B-raf, BRAF1, NS7, RAFB1" fgcolor="#000000" bgcolor="#BFFFBF"
             type="rectangle" x="388" y="130" width="46" height="17"/>
    </entry>
    <entry id="7" name="hsa:999" type="gene"
        link="http://www.kegg.jp/dbget-bin/www_bget?hsa:999">
        <graphics name="CDH1, Arc-1, BCDS1, CD324, CDHE, ECAD, LCAM, UVO" fgcolor="#000000" bgcolor="#BFFFBF"
             type="rectangle" x="212" y="509" width="46" height="17"/>
    </entry>
    <entry id="8" name="path:hsa04520" type="map"
        link="http://www.kegg.jp/dbget-bin/www_bget?hsa04520">
        <graphics name="Adherens junction" fgcolor="#000000" bgcolor="#FFFFFF"
             type="roundrectangle" x="297" y="550" width="102" height="34"/>
    </entry>
    <entry id="9" name="hsa:4893" type="gene"
        link="http://www.kegg.jp/dbget-bin/www_bget?hsa:4893">
        <graphics name="NRAS, ALPS4, CMNS, N-ras, NCMS, NRAS1, NS6" fgcolor="#000000" bgcolor="#BFFFBF"
             type="rectangle" x="288" y="427" width="46" height="17"/>
    </entry>
    <entry id="10" name="hsa:1019" type="gene"
        link="http://www.kegg.jp/dbget-bin/www_bget?hsa:1019">
        <graphics name="CDK4, CMM3, PSK-J3" fgcolor="#000000" bgcolor="#BFFFBF"
             type="rectangle" x="822" y="174" width="46" height="17"/>
    </entry>
    <entry id="11" name="hsa:595" type="gene"
        link="http://www.kegg.jp/dbget-bin/www_bget?hsa:595">
        <graphics name="CCND1, BCL1, D11S287E, PRAD1, U21B31" fgcolor="#000000" bgcolor="#BFFFBF"
             type="rectangle" x="822" y="150" width="46" height="17"/>
    </entry>
    <entry id="12" name="hsa:4286" type="gene"
        link="http://www.kegg.jp/dbget-bin/www_bget?hsa:4286">
        <graphics name="MITF, CMM8, COMMAD, MI, WS2, WS2A, bHLHe32" fgcolor="#000000" bgcolor="#BFFFBF"
             type="rectangle" x="731" y="652" width="46" height="17"/>
    </entry>
    <entry id="13" name="hsa:5728" type="gene"
        link="http://www.kegg.jp/dbget-bin/www_bget?hsa:5728">
        <graphics name="PTEN, 10q23del, BZS, CWS1, DEC, GLM2, MHAM, MMAC1, PTEN1, PTENbeta, TEP1" fgcolor="#000000" bgcolor="#BFFFBF"
             type="rectangle" x="415" y="282" width="46" height="17"/>
    </entry>
    <entry id="14" name="hsa:1956 hsa:2260 hsa:3480 hsa:4233 hsa:5156 hsa:5159" type="gene"
        link="http://www.kegg.jp/dbget-bin/www_bget?hsa:1956+hsa:2260+hsa:3480+hsa:4233+hsa:5156+hsa:5159">
        <graphics name="EGFR, ERBB, ERBB1, HER1, NISBD2, PIG61, mENA..." fgcolor="#000000" bgcolor="#BFFFBF"
             type="rectangle" x="212" y="197" width="46" height="17"/>
    </entry>
    <entry id="15" name="hsa:1950 hsa:2246 hsa:2247 hsa:2248 hsa:2249 hsa:2250 hsa:2251 hsa:2252 hsa:2253 hsa:2254 hsa:2255 hsa:26281 hsa:26291 hsa:27006 hsa:3082 hsa:3479 hsa:5154 hsa:5155 hsa:56034 hsa:80310 hsa:8074 hsa:8817 hsa:8822 hsa:8823 hsa:9965" type="gene"
        link="http://www.kegg.jp/dbget-bin/www_bget?hsa:1950+hsa:2246+hsa:2247+hsa:2248+hsa:2249+hsa:2250+hsa:2251+hsa:2252+hsa:2253+hsa:2254+hsa:2255+hsa:26281+hsa:26291+hsa:27006+hsa:3082+hsa:3479+hsa:5154+hsa:5155+hsa:56034+hsa:80310+hsa:8074+hsa:8817+hsa:8822+hsa:8823+hsa:9965">
        <graphics name="EGF, HOMG4, URG..." fgcolor="#000000" bgcolor="#BFFFBF"
             type="rectangle" x="134" y="197" width="46" height="17"/>
    </entry>
    <entry id="16" name="hsa:572" type="gene"
        link="http://www.kegg.jp/dbget-bin/www_bget?hsa:572">
        <graphics name="BAD, BBC2, BCL2L8" fgcolor="#000000" bgcolor="#BFFFBF"
             type="rectangle" x="572" y="262" width="46" height="17"/>
    </entry>
    <entry id="17" name="hsa:1029" type="gene"
        link="http://www.kegg.jp/dbget-bin/www_bget?hsa:1029">
        <graphics name="CDKN2A, ARF, CDK4I, CDKN2, CMM2, INK4, INK4A, MLM, MTS-1, MTS1, P14, P14ARF, P16, P16-INK4A, P16INK4, P16INK4A, P19, P19ARF, TP16" fgcolor="#000000" bgcolor="#BFFFBF"
             type="rectangle" x="863" y="293" width="46" height="17"/>
    </entry>
    <entry id="18" name="hsa:1026" type="gene"
        link="http://www.kegg.jp/dbget-bin/www_bget?hsa:1026">
        <graphics name="CDKN1A, CAP20, CDKN1, CIP1, MDA-6, P21, SDI1, WAF1, p21CIP1" fgcolor="#000000" bgcolor="#BFFFBF"
             type="rectangle" x="734" y="392" width="46" height="17"/>
    </entry>
    <entry id="19" name="cpd:C05981" type="compound"
        link="http://www.kegg.jp/dbget-bin/www_bget?C05981">
        <graphics name="C05981" fgcolor="#000000" bgcolor="#FFFFFF"
             type="circle" x="444" y="234" width="8" height="8"/>
    </entry>
    <entry id="20" name="hsa:4193" type="gene"
        link="http://www.kegg.jp/dbget-bin/www_bget?hsa:4193">
        <graphics name="MDM2, ACTFS, HDMX, hdm2" fgcolor="#000000" bgcolor="#BFFFBF"
             type="rectangle" x="782" y="293" width="46" height="17"/>
    </entry>
    <entry id="21" name="hsa:7157" type="gene"
        link="http://www.kegg.jp/dbget-bin/www_bget?hsa:7157">
        <graphics name="TP53, BCC7, BMFS5, LFS1, P53, TRP53" fgcolor="#000000" bgcolor="#BFFFBF"
             type="rectangle" x="735" y="322" width="46" height="17"/>
    </entry>
    <entry id="22" name="hsa:1869 hsa:1870 hsa:1871" type="gene"
        link="http://www.kegg.jp/dbget-bin/www_bget?hsa:1869+hsa:1870+hsa:1871">
        <graphics name="E2F1, E2F-1, RBAP1, RBBP3, RBP3..." fgcolor="#000000" bgcolor="#BFFFBF"
             type="rectangle" x="881" y="465" width="46" height="17"/>
    </entry>
    <entry id="23" name="hsa:5925" type="gene"
        link="http://www.kegg.jp/dbget-bin/www_bget?hsa:5925">
        <graphics name="RB1, OSRC, PPP1R130, RB, p105-Rb, pRb, pp110" fgcolor="#000000" bgcolor="#BFFFBF"
             type="rectangle" x="881" y="428" width="46" height="17"/>
    </entry>
    <entry id="24" name="hsa:1019 hsa:1021" type="gene"
        link="http://www.kegg.jp/dbget-bin/www_bget?hsa:1019+hsa:1021">
        <graphics name="CDK4, CMM3, PSK-J3..." fgcolor="#000000" bgcolor="#BFFFBF"
             type="rectangle" x="798" y="435" width="46" height="17"/>
    </entry>
    <entry id="25" name="hsa:595" type="gene"
        link="http://www.kegg.jp/dbget-bin/www_bget?hsa:595">
        <graphics name="CCND1, BCL1, D11S287E, PRAD1, U21B31" fgcolor="#000000" bgcolor="#BFFFBF"
             type="rectangle" x="798" y="418" width="46" height="17"/>
    </entry>
    <entry id="26" name="path:hsa04010" type="map"
        link="http://www.kegg.jp/dbget-bin/www_bget?hsa04010">
        <graphics name="MAPK signaling pathway" fgcolor="#000000" bgcolor="#FFFFFF"
             type="roundrectangle" x="515" y="118" width="102" height="34"/>
    </entry>
    <entry id="27" name="hsa:10000 hsa:207 hsa:208" type="gene"
        link="http://www.kegg.jp/dbget-bin/www_bget?hsa:10000+hsa:207+hsa:208">
        <graphics name="AKT3, MPPH, MPPH2, PKB-GAMMA, PKBG, PRKBG, RAC-PK-gamma, RAC-gamma, STK-2..." fgcolor="#000000" bgcolor="#BFFFBF"
             type="rectangle" x="494" y="234" width="46" height="17"/>
    </entry>
    <entry id="28" name="hsa:5290 hsa:5291 hsa:5293 hsa:5295 hsa:5296 hsa:8503" type="gene"
        link="http://www.kegg.jp/dbget-bin/www_bget?hsa:5290+hsa:5291+hsa:5293+hsa:5295+hsa:5296+hsa:8503">
        <graphics name="PIK3CA, CLAPO, CLOVE, CWS5, MCAP, MCM, MCMTC, PI3K, PI3K-alpha, p110-alpha..." fgcolor="#000000" bgcolor="#BFFFBF"
             type="rectangle" x="388" y="235" width="46" height="17"/>
    </entry>
    <entry id="29" name="hsa:1029" type="gene"
        link="http://www.kegg.jp/dbget-bin/www_bget?hsa:1029">
        <graphics name="CDKN2A, ARF, CDK4I, CDKN2, CMM2, INK4, INK4A, MLM, MTS-1, MTS1, P14, P14ARF, P16, P16-INK4A, P16INK4, P16INK4A, P19, P19ARF, TP16" fgcolor="#000000" bgcolor="#BFFFBF"
             type="rectangle" x="735" y="460" width="46" height="17"/>
    </entry>
    <entry id="30" name="path:hsa05218" type="map"
        link="http://www.kegg.jp/dbget-bin/www_bget?hsa05218">
        <graphics name="TITLE:Melanoma" fgcolor="#000000" bgcolor="#FFFFFF"
             type="roundrectangle" x="93" y="58" width="106" height="25"/>
    </entry>
    <entry id="31" name="path:hsa04110" type="map"
        link="http://www.kegg.jp/dbget-bin/www_bget?hsa04110">
        <graphics name="Cell cycle" fgcolor="#000000" bgcolor="#FFFFFF"
             type="roundrectangle" x="878" y="358" width="102" height="34"/>
    </entry>
    <entry id="32" name="hsa:5594 hsa:5595" type="gene"
        link="http://www.kegg.jp/dbget-bin/www_bget?hsa:5594+hsa:5595">
        <graphics name="MAPK1, ERK, ERK-2, ERK2, ERT1, MAPK2, P42MAPK, PRKM1, PRKM2, p38, p40, p41, p41mapk, p42-MAPK..." fgcolor="#000000" bgcolor="#BFFFBF"
             type="rectangle" x="548" y="162" width="46" height="17"/>
    </entry>
    <entry id="33" name="hsa:5604 hsa:5605" type="gene"
        link="http://www.kegg.jp/dbget-bin/www_bget?hsa:5604+hsa:5605">
        <graphics name="MAP2K1, CFC3, MAPKK1, MEK1, MKK1, PRKMK1..." fgcolor="#000000" bgcolor="#BFFFBF"
             type="rectangle" x="469" y="162" width="46" height="17"/>
    </entry>
    <entry id="34" name="hsa:369 hsa:5894 hsa:673" type="gene"
        link="http://www.kegg.jp/dbget-bin/www_bget?hsa:369+hsa:5894+hsa:673">
        <graphics name="ARAF, A-RAF, ARAF1, PKS2, RAFA1..." fgcolor="#000000" bgcolor="#BFFFBF"
             type="rectangle" x="388" y="162" width="46" height="17"/>
    </entry>
    <entry id="35" name="hsa:3265 hsa:3845 hsa:4893" type="gene"
        link="http://www.kegg.jp/dbget-bin/www_bget?hsa:3265+hsa:3845+hsa:4893">
        <graphics name="HRAS, C-BAS/HAS, C-H-RAS, C-HA-RAS1, CTLO, H-RASIDX, HAMSV, HRAS1, KRAS, KRAS2, Ki-Ras, RASH1, RASK2, c-K-ras, c-Ki-ras, p21ras..." fgcolor="#000000" bgcolor="#BFFFBF"
             type="rectangle" x="295" y="197" width="46" height="17"/>
    </entry>
    <entry id="94" name="path:hsa04151" type="map"
        link="http://www.kegg.jp/dbget-bin/www_bget?hsa04151">
        <graphics name="PI3K-Akt signaling pathway" fgcolor="#000000" bgcolor="#FFFFFF"
             type="roundrectangle" x="515" y="305" width="102" height="34"/>
    </entry>
    <entry id="95" name="hsa:7157" type="gene"
        link="http://www.kegg.jp/dbget-bin/www_bget?hsa:7157">
        <graphics name="TP53, BCC7, BMFS5, LFS1, P53, TRP53" fgcolor="#000000" bgcolor="#BFFFBF"
             type="rectangle" x="783" y="569" width="46" height="17"/>
    </entry>
    <entry id="101" name="hsa:1026" type="gene"
        link="http://www.kegg.jp/dbget-bin/www_bget?hsa:1026">
        <graphics name="CDKN1A, CAP20, CDKN1, CIP1, MDA-6, P21, SDI1, WAF1, p21CIP1" fgcolor="#000000" bgcolor="#BFFFBF"
             type="rectangle" x="913" y="549" width="46" height="17"/>
    </entry>
    <entry id="102" name="hsa:10912 hsa:1647 hsa:4616" type="gene"
        link="http://www.kegg.jp/dbget-bin/www_bget?hsa:10912+hsa:1647+hsa:4616">
        <graphics name="GADD45G, CR6, DDIT2, GADD45gamma, GRP17..." fgcolor="#000000" bgcolor="#BFFFBF"
             type="rectangle" x="965" y="549" width="46" height="17"/>
    </entry>
    <entry id="103" name="hsa:581" type="gene"
        link="http://www.kegg.jp/dbget-bin/www_bget?hsa:581">
        <graphics name="BAX, BCL2L4" fgcolor="#000000" bgcolor="#BFFFBF"
             type="rectangle" x="913" y="571" width="46" height="17"/>
    </entry>
    <entry id="104" name="hsa:578" type="gene"
        link="http://www.kegg.jp/dbget-bin/www_bget?hsa:578">
        <graphics name="BAK1, BAK, BAK-LIKE, BCL2L7, CDN1" fgcolor="#000000" bgcolor="#BFFFBF"
             type="rectangle" x="965" y="571" width="46" height="17"/>
    </entry>
    <entry id="105" name="hsa:1643" type="gene"
        link="http://www.kegg.jp/dbget-bin/www_bget?hsa:1643">
        <graphics name="DDB2, DDBB, UV-DDB2, XPE" fgcolor="#000000" bgcolor="#BFFFBF"
             type="rectangle" x="913" y="593" width="46" height="17"/>
    </entry>
    <entry id="106" name="hsa:51426" type="gene"
        link="http://www.kegg.jp/dbget-bin/www_bget?hsa:51426">
        <graphics name="POLK, DINB1, DINP, POLQ" fgcolor="#000000" bgcolor="#BFFFBF"
             type="rectangle" x="965" y="593" width="46" height="17"/>
    </entry>
    <entry id="107" name="undefined" type="group">
        <graphics fgcolor="#000000" bgcolor="#FFFFFF"
             type="rectangle" x="798" y="426" width="46" height="34"/>
        <component id="24"/>
        <component id="25"/>
    </entry>
    <relation entry1="28" entry2="27" type="PPrel">
        <subtype name="compound" value="19"/>
        <subtype name="activation" value="--&gt;"/>
    </relation>
    <relation entry1="15" entry2="14" type="PPrel">
        <subtype name="activation" value="--&gt;"/>
    </relation>
    <relation entry1="35" entry2="34" type="PPrel">
        <subtype name="activation" value="--&gt;"/>
    </relation>
    <relation entry1="9" entry2="34" type="PPrel">
        <subtype name="activation" value="--&gt;"/>
    </relation>
    <relation entry1="9" entry2="28" type="PPrel">
        <subtype name="activation" value="--&gt;"/>
    </relation>
    <relation entry1="6" entry2="33" type="PPrel">
        <subtype name="activation" value="--&gt;"/>
        <subtype name="phosphorylation" value="+p"/>
    </relation>
    <relation entry1="34" entry2="33" type="PPrel">
        <subtype name="activation" value="--&gt;"/>
        <subtype name="phosphorylation" value="+p"/>
    </relation>
    <relation entry1="33" entry2="32" type="PPrel">
        <subtype name="activation" value="--&gt;"/>
        <subtype name="phosphorylation" value="+p"/>
    </relation>
    <relation entry1="35" entry2="28" type="PPrel">
        <subtype name="activation" value="--&gt;"/>
    </relation>
    <relation entry1="107" entry2="23" type="PPrel">
        <subtype name="activation" value="--&gt;"/>
        <subtype name="phosphorylation" value="+p"/>
    </relation>
    <relation entry1="27" entry2="16" type="PPrel">
        <subtype name="inhibition" value="--|"/>
    </relation>
    <relation entry1="20" entry2="21" type="PPrel">
        <subtype name="inhibition" value="--|"/>
    </relation>
    <relation entry1="18" entry2="107" type="PPrel">
        <subtype name="inhibition" value="--|"/>
    </relation>
    <relation entry1="22" entry2="23" type="PPrel">
        <subtype name="dissociation" value="-+-"/>
    </relation>
    <relation entry1="32" entry2="11" type="GErel">
        <subtype name="expression" value="--&gt;"/>
    </relation>
    <relation entry1="32" entry2="10" type="GErel">
        <subtype name="expression" value="--&gt;"/>
    </relation>
    <relation entry1="14" entry2="35" type="PPrel">
        <subtype name="activation" value="--&gt;"/>
    </relation>
    <relation entry1="21" entry2="18" type="GErel">
        <subtype name="expression" value="--&gt;"/>
    </relation>
    <relation entry1="13" entry2="19" type="PCrel">
        <subtype name="missing interaction" value="-/-"/>
    </relation>
    <relation entry1="17" entry2="20" type="PPrel">
        <subtype name="missing interaction" value="-/-"/>
    </relation>
    <relation entry1="29" entry2="107" type="PPrel">
        <subtype name="missing interaction" value="-/-"/>
    </relation>
    <relation entry1="95" entry2="101" type="PPrel">
        <subtype name="missing interaction" value="-/-"/>
    </relation>
    <relation entry1="95" entry2="102" type="PPrel">
        <subtype name="missing interaction" value="-/-"/>
    </relation>
    <relation entry1="95" entry2="103" type="PPrel">
        <subtype name="missing interaction" value="-/-"/>
    </relation>
    <relation entry1="95" entry2="104" type="PPrel">
        <subtype name="missing interaction" value="-/-"/>
    </relation>
    <relation entry1="95" entry2="105" type="PPrel">
        <subtype name="missing interaction" value="-/-"/>
    </relation>
    <relation entry1="95" entry2="106" type="PPrel">
        <subtype name="missing interaction" value="-/-"/>
    </relation>
</pathway>
