# Supplementary material for: Mechanism of gene network in the treatment of intracerebral hemorrhage by natural plant drugs in Lutong granules
Source: PLoS One. 2022 Nov 28;17(11):e0274639. doi: 10.1371/journal.pone.0274639 (PMC9704616; doi:10.1371/journal.pone.0274639)
Supplement: S1 Data — (ZIP) [file pone.0274639.s001.zip › minimal data/GO+KEGG/R.KEGG/hsa05219.xml]

<?xml version="1.0"?>
<!DOCTYPE pathway SYSTEM "http://www.kegg.jp/kegg/xml/KGML_v0.7.2_.dtd">
<!-- Creation date: Aug 7, 2015 10:44:35 +0900 (GMT+9) -->
<pathway name="path:hsa05219" org="hsa" number="05219"
         title="Bladder cancer"
         image="http://www.kegg.jp/kegg/pathway/hsa/hsa05219.png"
         link="http://www.kegg.jp/kegg-bin/show_pathway?hsa05219">
    <entry id="4" name="path:hsa04520" type="map"
        link="http://www.kegg.jp/dbget-bin/www_bget?hsa04520">
        <graphics name="Adherens junction" fgcolor="#000000" bgcolor="#FFFFFF"
             type="roundrectangle" x="355" y="619" width="102" height="34"/>
    </entry>
    <entry id="5" name="hsa:3265" type="gene"
        link="http://www.kegg.jp/dbget-bin/www_bget?hsa:3265">
        <graphics name="HRAS, C-BAS/HAS, C-H-RAS, C-HA-RAS1, CTLO, H-RASIDX, HAMSV, HRAS1, KRAS, KRAS2, Ki-Ras, RASH1, RASK2, c-K-ras, c-Ki-ras, p21ras" fgcolor="#000000" bgcolor="#BFFFBF"
             type="rectangle" x="361" y="124" width="46" height="17"/>
    </entry>
    <entry id="6" name="path:hsa04370" type="map"
        link="http://www.kegg.jp/dbget-bin/www_bget?hsa04370">
        <graphics name="VEGF signaling pathway" fgcolor="#000000" bgcolor="#FFFFFF"
             type="roundrectangle" x="794" y="463" width="102" height="34"/>
    </entry>
    <entry id="7" name="path:hsa04012" type="map"
        link="http://www.kegg.jp/dbget-bin/www_bget?hsa04012">
        <graphics name="ErbB signaling pathway" fgcolor="#000000" bgcolor="#FFFFFF"
             type="roundrectangle" x="466" y="506" width="102" height="34"/>
    </entry>
    <entry id="8" name="hsa:4312 hsa:4313 hsa:4318" type="gene"
        link="http://www.kegg.jp/dbget-bin/www_bget?hsa:4312+hsa:4313+hsa:4318">
        <graphics name="MMP1, CLG, CLGN..." fgcolor="#000000" bgcolor="#BFFFBF"
             type="rectangle" x="796" y="559" width="46" height="17"/>
    </entry>
    <entry id="9" name="hsa:1890" type="gene"
        link="http://www.kegg.jp/dbget-bin/www_bget?hsa:1890">
        <graphics name="TYMP, ECGF, ECGF1, MEDPS1, MNGIE, MTDPS1, PDECGF, TP, hPD-ECGF" fgcolor="#000000" bgcolor="#BFFFBF"
             type="rectangle" x="487" y="605" width="46" height="17"/>
    </entry>
    <entry id="10" name="hsa:7422" type="gene"
        link="http://www.kegg.jp/dbget-bin/www_bget?hsa:7422">
        <graphics name="VEGFA, MVCD1, VEGF, VPF" fgcolor="#000000" bgcolor="#BFFFBF"
             type="rectangle" x="796" y="506" width="46" height="17"/>
    </entry>
    <entry id="11" name="hsa:3576" type="gene"
        link="http://www.kegg.jp/dbget-bin/www_bget?hsa:3576">
        <graphics name="CXCL8, GCP-1, GCP1, IL8, LECT, LUCT, LYNAP, MDNCF, MONAP, NAF, NAP-1, NAP1" fgcolor="#000000" bgcolor="#BFFFBF"
             type="rectangle" x="796" y="611" width="46" height="17"/>
    </entry>
    <entry id="12" name="hsa:7057" type="gene"
        link="http://www.kegg.jp/dbget-bin/www_bget?hsa:7057">
        <graphics name="THBS1, THBS, THBS-1, TSP, TSP-1, TSP1" fgcolor="#000000" bgcolor="#BFFFBF"
             type="rectangle" x="943" y="460" width="46" height="17"/>
    </entry>
    <entry id="13" name="hsa:1956" type="gene"
        link="http://www.kegg.jp/dbget-bin/www_bget?hsa:1956">
        <graphics name="EGFR, ERBB, ERBB1, HER1, NISBD2, PIG61, mENA" fgcolor="#000000" bgcolor="#BFFFBF"
             type="rectangle" x="255" y="506" width="46" height="17"/>
    </entry>
    <entry id="14" name="hsa:999" type="gene"
        link="http://www.kegg.jp/dbget-bin/www_bget?hsa:999">
        <graphics name="CDH1, Arc-1, BCDS1, CD324, CDHE, ECAD, LCAM, UVO" fgcolor="#000000" bgcolor="#BFFFBF"
             type="rectangle" x="255" y="575" width="46" height="17"/>
    </entry>
    <entry id="15" name="hsa:2064" type="gene"
        link="http://www.kegg.jp/dbget-bin/www_bget?hsa:2064">
        <graphics name="ERBB2, CD340, HER-2, HER-2/neu, HER2, MLN_19, NEU, NGL, TKR1" fgcolor="#000000" bgcolor="#BFFFBF"
             type="rectangle" x="255" y="528" width="46" height="17"/>
    </entry>
    <entry id="16" name="hsa:1029" type="gene"
        link="http://www.kegg.jp/dbget-bin/www_bget?hsa:1029">
        <graphics name="CDKN2A, ARF, CDK4I, CDKN2, CMM2, INK4, INK4A, MLM, MTS-1, MTS1, P14, P14ARF, P16, P16-INK4A, P16INK4, P16INK4A, P19, P19ARF, TP16" fgcolor="#000000" bgcolor="#BFFFBF"
             type="rectangle" x="675" y="303" width="46" height="17"/>
    </entry>
    <entry id="17" name="hsa:1026" type="gene"
        link="http://www.kegg.jp/dbget-bin/www_bget?hsa:1026">
        <graphics name="CDKN1A, CAP20, CDKN1, CIP1, MDA-6, P21, SDI1, WAF1, p21CIP1" fgcolor="#000000" bgcolor="#BFFFBF"
             type="rectangle" x="913" y="336" width="46" height="17"/>
    </entry>
    <entry id="18" name="hsa:4609" type="gene"
        link="http://www.kegg.jp/dbget-bin/www_bget?hsa:4609">
        <graphics name="MYC, MRTL, MYCC, bHLHe39, c-Myc" fgcolor="#000000" bgcolor="#BFFFBF"
             type="rectangle" x="825" y="155" width="46" height="17"/>
    </entry>
    <entry id="19" name="hsa:11186" type="gene"
        link="http://www.kegg.jp/dbget-bin/www_bget?hsa:11186">
        <graphics name="RASSF1, 123F2, NORE2A, RASSF1A, RDA32, REH3P21" fgcolor="#000000" bgcolor="#BFFFBF"
             type="rectangle" x="391" y="206" width="46" height="17"/>
    </entry>
    <entry id="20" name="hsa:1612 hsa:1613 hsa:23604" type="gene"
        link="http://www.kegg.jp/dbget-bin/www_bget?hsa:1612+hsa:1613+hsa:23604">
        <graphics name="DAPK1, DAPK, ROCO3..." fgcolor="#000000" bgcolor="#BFFFBF"
             type="rectangle" x="555" y="205" width="46" height="17"/>
    </entry>
    <entry id="21" name="hsa:4193" type="gene"
        link="http://www.kegg.jp/dbget-bin/www_bget?hsa:4193">
        <graphics name="MDM2, ACTFS, HDMX, hdm2" fgcolor="#000000" bgcolor="#BFFFBF"
             type="rectangle" x="753" y="303" width="46" height="17"/>
    </entry>
    <entry id="22" name="hsa:7157" type="gene"
        link="http://www.kegg.jp/dbget-bin/www_bget?hsa:7157">
        <graphics name="TP53, BCC7, BMFS5, LFS1, P53, TRP53" fgcolor="#000000" bgcolor="#BFFFBF"
             type="rectangle" x="796" y="336" width="46" height="17"/>
    </entry>
    <entry id="23" name="hsa:1869 hsa:1870 hsa:1871" type="gene"
        link="http://www.kegg.jp/dbget-bin/www_bget?hsa:1869+hsa:1870+hsa:1871">
        <graphics name="E2F1, E2F-1, RBAP1, RBBP3, RBP3..." fgcolor="#000000" bgcolor="#BFFFBF"
             type="rectangle" x="1022" y="426" width="46" height="17"/>
    </entry>
    <entry id="24" name="hsa:5925" type="gene"
        link="http://www.kegg.jp/dbget-bin/www_bget?hsa:5925">
        <graphics name="RB1, OSRC, PPP1R130, RB, p105-Rb, pRb, pp110" fgcolor="#000000" bgcolor="#BFFFBF"
             type="rectangle" x="1022" y="389" width="46" height="17"/>
    </entry>
    <entry id="25" name="hsa:2261" type="gene"
        link="http://www.kegg.jp/dbget-bin/www_bget?hsa:2261">
        <graphics name="FGFR3, ACH, CD333, CEK2, HSFGFR3EX, JTK4" fgcolor="#000000" bgcolor="#BFFFBF"
             type="rectangle" x="255" y="156" width="46" height="17"/>
    </entry>
    <entry id="26" name="hsa:1019" type="gene"
        link="http://www.kegg.jp/dbget-bin/www_bget?hsa:1019">
        <graphics name="CDK4, CMM3, PSK-J3" fgcolor="#000000" bgcolor="#BFFFBF"
             type="rectangle" x="939" y="396" width="46" height="17"/>
    </entry>
    <entry id="27" name="path:hsa04115" type="map"
        link="http://www.kegg.jp/dbget-bin/www_bget?hsa04115">
        <graphics name="p53 signaling pathway" fgcolor="#000000" bgcolor="#FFFFFF"
             type="roundrectangle" x="794" y="378" width="102" height="34"/>
    </entry>
    <entry id="28" name="hsa:595" type="gene"
        link="http://www.kegg.jp/dbget-bin/www_bget?hsa:595">
        <graphics name="CCND1, BCL1, D11S287E, PRAD1, U21B31" fgcolor="#000000" bgcolor="#BFFFBF"
             type="rectangle" x="939" y="379" width="46" height="17"/>
    </entry>
    <entry id="29" name="path:hsa04010" type="map"
        link="http://www.kegg.jp/dbget-bin/www_bget?hsa04010">
        <graphics name="MAPK signaling pathway" fgcolor="#000000" bgcolor="#FFFFFF"
             type="roundrectangle" x="509" y="105" width="102" height="34"/>
    </entry>
    <entry id="30" name="hsa:9252" type="gene"
        link="http://www.kegg.jp/dbget-bin/www_bget?hsa:9252">
        <graphics name="RPS6KA5, MSK1, MSPK1, RLPK" fgcolor="#000000" bgcolor="#BFFFBF"
             type="rectangle" x="697" y="156" width="46" height="17"/>
    </entry>
    <entry id="31" name="hsa:1029" type="gene"
        link="http://www.kegg.jp/dbget-bin/www_bget?hsa:1029">
        <graphics name="CDKN2A, ARF, CDK4I, CDKN2, CMM2, INK4, INK4A, MLM, MTS-1, MTS1, P14, P14ARF, P16, P16-INK4A, P16INK4, P16INK4A, P19, P19ARF, TP16" fgcolor="#000000" bgcolor="#BFFFBF"
             type="rectangle" x="993" y="336" width="46" height="17"/>
    </entry>
    <entry id="32" name="hsa:1950" type="gene"
        link="http://www.kegg.jp/dbget-bin/www_bget?hsa:1950">
        <graphics name="EGF, HOMG4, URG" fgcolor="#000000" bgcolor="#BFFFBF"
             type="rectangle" x="182" y="516" width="46" height="17"/>
    </entry>
    <entry id="33" name="path:hsa05219" type="map"
        link="http://www.kegg.jp/dbget-bin/www_bget?hsa05219">
        <graphics name="TITLE:Bladder cancer" fgcolor="#000000" bgcolor="#FFFFFF"
             type="roundrectangle" x="117" y="58" width="153" height="25"/>
    </entry>
    <entry id="34" name="path:hsa04110" type="map"
        link="http://www.kegg.jp/dbget-bin/www_bget?hsa04110">
        <graphics name="Cell cycle" fgcolor="#000000" bgcolor="#FFFFFF"
             type="roundrectangle" x="1123" y="378" width="102" height="34"/>
    </entry>
    <entry id="35" name="hsa:5594 hsa:5595" type="gene"
        link="http://www.kegg.jp/dbget-bin/www_bget?hsa:5594+hsa:5595">
        <graphics name="MAPK1, ERK, ERK-2, ERK2, ERT1, MAPK2, P42MAPK, PRKM1, PRKM2, p38, p40, p41, p41mapk, p42-MAPK..." fgcolor="#000000" bgcolor="#BFFFBF"
             type="rectangle" x="584" y="155" width="46" height="17"/>
    </entry>
    <entry id="36" name="hsa:5604 hsa:5605" type="gene"
        link="http://www.kegg.jp/dbget-bin/www_bget?hsa:5604+hsa:5605">
        <graphics name="MAP2K1, CFC3, MAPKK1, MEK1, MKK1, PRKMK1..." fgcolor="#000000" bgcolor="#BFFFBF"
             type="rectangle" x="509" y="155" width="46" height="17"/>
    </entry>
    <entry id="37" name="hsa:369 hsa:5894 hsa:673" type="gene"
        link="http://www.kegg.jp/dbget-bin/www_bget?hsa:369+hsa:5894+hsa:673">
        <graphics name="ARAF, A-RAF, ARAF1, PKS2, RAFA1..." fgcolor="#000000" bgcolor="#BFFFBF"
             type="rectangle" x="436" y="155" width="46" height="17"/>
    </entry>
    <entry id="38" name="hsa:3265 hsa:3845 hsa:4893" type="gene"
        link="http://www.kegg.jp/dbget-bin/www_bget?hsa:3265+hsa:3845+hsa:4893">
        <graphics name="HRAS, C-BAS/HAS, C-H-RAS, C-HA-RAS1, CTLO, H-RASIDX, HAMSV, HRAS1, KRAS, KRAS2, Ki-Ras, RASH1, RASK2, c-K-ras, c-Ki-ras, p21ras..." fgcolor="#000000" bgcolor="#BFFFBF"
             type="rectangle" x="362" y="155" width="46" height="17"/>
    </entry>
    <entry id="121" name="hsa:4313 hsa:4318" type="gene"
        link="http://www.kegg.jp/dbget-bin/www_bget?hsa:4313+hsa:4318">
        <graphics name="MMP2, CLG4, CLG4A, MMP-2, MMP-II, MONA, TBE-1..." fgcolor="#000000" bgcolor="#BFFFBF"
             type="rectangle" x="255" y="461" width="46" height="17"/>
    </entry>
    <entry id="122" name="hsa:7380" type="gene"
        link="http://www.kegg.jp/dbget-bin/www_bget?hsa:7380">
        <graphics name="UPK3A, UP3A, UPIII, UPIIIA, UPK3" fgcolor="#000000" bgcolor="#BFFFBF"
             type="rectangle" x="255" y="416" width="46" height="17"/>
    </entry>
    <entry id="123" name="hsa:1839" type="gene"
        link="http://www.kegg.jp/dbget-bin/www_bget?hsa:1839">
        <graphics name="HBEGF, DTR, DTS, DTSF, HEGFL" fgcolor="#000000" bgcolor="#BFFFBF"
             type="rectangle" x="183" y="484" width="48" height="17"/>
    </entry>
    <entry id="127" name="hsa:6714" type="gene"
        link="http://www.kegg.jp/dbget-bin/www_bget?hsa:6714">
        <graphics name="SRC, ASV, SRC1, THC6, c-SRC, p60-Src" fgcolor="#000000" bgcolor="#BFFFBF"
             type="rectangle" x="340" y="439" width="48" height="17"/>
    </entry>
    <entry id="128" name="undefined" type="group">
        <graphics fgcolor="#000000" bgcolor="#FFFFFF"
             type="rectangle" x="939" y="387" width="46" height="34"/>
        <component id="26"/>
        <component id="28"/>
    </entry>
    <relation entry1="25" entry2="38" type="PPrel">
        <subtype name="indirect effect" value="..&gt;"/>
    </relation>
    <relation entry1="5" entry2="37" type="PPrel">
        <subtype name="activation" value="--&gt;"/>
    </relation>
    <relation entry1="38" entry2="37" type="PPrel">
        <subtype name="activation" value="--&gt;"/>
    </relation>
    <relation entry1="37" entry2="36" type="PPrel">
        <subtype name="activation" value="--&gt;"/>
        <subtype name="phosphorylation" value="+p"/>
    </relation>
    <relation entry1="36" entry2="35" type="PPrel">
        <subtype name="activation" value="--&gt;"/>
        <subtype name="phosphorylation" value="+p"/>
    </relation>
    <relation entry1="35" entry2="30" type="PPrel">
        <subtype name="activation" value="--&gt;"/>
        <subtype name="phosphorylation" value="+p"/>
    </relation>
    <relation entry1="128" entry2="24" type="PPrel">
        <subtype name="activation" value="--&gt;"/>
        <subtype name="phosphorylation" value="+p"/>
    </relation>
    <relation entry1="23" entry2="24" type="PPrel">
        <subtype name="dissociation" value="-+-"/>
    </relation>
    <relation entry1="32" entry2="15" type="PPrel">
        <subtype name="activation" value="--&gt;"/>
    </relation>
    <relation entry1="32" entry2="13" type="PPrel">
        <subtype name="activation" value="--&gt;"/>
    </relation>
    <relation entry1="21" entry2="22" type="PPrel">
        <subtype name="inhibition" value="--|"/>
    </relation>
    <relation entry1="19" entry2="38" type="PPrel">
        <subtype name="missing interaction" value="-/-"/>
    </relation>
    <relation entry1="20" entry2="35" type="PPrel">
        <subtype name="missing interaction" value="-/-"/>
    </relation>
    <relation entry1="16" entry2="21" type="PPrel">
        <subtype name="missing interaction" value="-/-"/>
    </relation>
    <relation entry1="17" entry2="128" type="PPrel">
        <subtype name="missing interaction" value="-/-"/>
    </relation>
    <relation entry1="31" entry2="128" type="PPrel">
        <subtype name="missing interaction" value="-/-"/>
    </relation>
</pathway>
