# Supplementary material for: Mechanism of gene network in the treatment of intracerebral hemorrhage by natural plant drugs in Lutong granules
Source: PLoS One. 2022 Nov 28;17(11):e0274639. doi: 10.1371/journal.pone.0274639 (PMC9704616; doi:10.1371/journal.pone.0274639)
Supplement: S1 Data — (ZIP) [file pone.0274639.s001.zip › minimal data/GO+KEGG/R.KEGG/hsa05223.xml]

<?xml version="1.0"?>
<!DOCTYPE pathway SYSTEM "https://www.kegg.jp/kegg/xml/KGML_v0.7.2_.dtd">
<!-- Creation date: Sep 24, 2020 18:30:30 +0900 (GMT+9) -->
<pathway name="path:hsa05223" org="hsa" number="05223"
         title="Non-small cell lung cancer"
         image="https://www.kegg.jp/kegg/pathway/hsa/hsa05223.png"
         link="https://www.kegg.jp/kegg-bin/show_pathway?hsa05223">
    <entry id="5" name="hsa:5578 hsa:5579 hsa:5582" type="gene"
        link="https://www.kegg.jp/dbget-bin/www_bget?hsa:5578+hsa:5579+hsa:5582">
        <graphics name="PRKCA, AAG6, PKC-alpha, PKCA, PKCI+/-, PKCalpha, PRKACA..." fgcolor="#000000" bgcolor="#BFFFBF"
             type="rectangle" x="616" y="493" width="46" height="17"/>
    </entry>
    <entry id="6" name="cpd:C00777 cpd:C15493" type="compound"
        link="https://www.kegg.jp/dbget-bin/www_bget?C00777+C15493">
        <graphics name="C00777..." fgcolor="#000000" bgcolor="#FFFFFF"
             type="circle" x="686" y="142" width="8" height="8"/>
    </entry>
    <entry id="7" name="cpd:C00076" type="compound"
        link="https://www.kegg.jp/dbget-bin/www_bget?C00076">
        <graphics name="C00076" fgcolor="#000000" bgcolor="#FFFFFF"
             type="circle" x="600" y="450" width="8" height="8"/>
    </entry>
    <entry id="8" name="cpd:C00165" type="compound"
        link="https://www.kegg.jp/dbget-bin/www_bget?C00165">
        <graphics name="C00165" fgcolor="#000000" bgcolor="#FFFFFF"
             type="circle" x="455" y="492" width="8" height="8"/>
    </entry>
    <entry id="9" name="cpd:C01245" type="compound"
        link="https://www.kegg.jp/dbget-bin/www_bget?C01245">
        <graphics name="C01245" fgcolor="#000000" bgcolor="#FFFFFF"
             type="circle" x="454" y="450" width="8" height="8"/>
    </entry>
    <entry id="10" name="cpd:C05981" type="compound"
        link="https://www.kegg.jp/dbget-bin/www_bget?C05981">
        <graphics name="C05981" fgcolor="#000000" bgcolor="#FFFFFF"
             type="circle" x="556" y="323" width="8" height="8"/>
    </entry>
    <entry id="11" name="hsa:2309" type="gene"
        link="https://www.kegg.jp/dbget-bin/www_bget?hsa:2309">
        <graphics name="FOXO3, AF6q21, FKHRL1, FKHRL1P2, FOXO2, FOXO3A" fgcolor="#000000" bgcolor="#BFFFBF"
             type="rectangle" x="733" y="347" width="46" height="17"/>
    </entry>
    <entry id="12" name="hsa:842" type="gene"
        link="https://www.kegg.jp/dbget-bin/www_bget?hsa:842">
        <graphics name="CASP9, APAF-3, APAF3, ICE-LAP6, MCH6, PPP1R56" fgcolor="#000000" bgcolor="#BFFFBF"
             type="rectangle" x="733" y="325" width="46" height="17"/>
    </entry>
    <entry id="13" name="hsa:572" type="gene"
        link="https://www.kegg.jp/dbget-bin/www_bget?hsa:572">
        <graphics name="BAD, BBC2, BCL2L8" fgcolor="#000000" bgcolor="#BFFFBF"
             type="rectangle" x="733" y="301" width="46" height="17"/>
    </entry>
    <entry id="14" name="hsa:10000 hsa:207 hsa:208" type="gene"
        link="https://www.kegg.jp/dbget-bin/www_bget?hsa:10000+hsa:207+hsa:208">
        <graphics name="AKT3, MPPH, MPPH2, PKB-GAMMA, PKBG, PRKBG, RAC-PK-gamma, RAC-gamma, STK-2..." fgcolor="#000000" bgcolor="#BFFFBF"
             type="rectangle" x="646" y="325" width="46" height="17"/>
    </entry>
    <entry id="15" name="hsa:5170" type="gene"
        link="https://www.kegg.jp/dbget-bin/www_bget?hsa:5170">
        <graphics name="PDPK1, PDK1, PDPK2, PDPK2P, PRO0461" fgcolor="#000000" bgcolor="#BFFFBF"
             type="rectangle" x="602" y="347" width="46" height="17"/>
    </entry>
    <entry id="16" name="hsa:5290 hsa:5291 hsa:5293 hsa:5295 hsa:5296 hsa:8503" type="gene"
        link="https://www.kegg.jp/dbget-bin/www_bget?hsa:5290+hsa:5291+hsa:5293+hsa:5295+hsa:5296+hsa:8503">
        <graphics name="PIK3CA, CLAPO, CLOVE, CWS5, MCAP, MCM, MCMTC, PI3K, PI3K-alpha, p110-alpha..." fgcolor="#000000" bgcolor="#BFFFBF"
             type="rectangle" x="479" y="324" width="46" height="17"/>
    </entry>
    <entry id="17" name="hsa:1019 hsa:1021" type="gene"
        link="https://www.kegg.jp/dbget-bin/www_bget?hsa:1019+hsa:1021">
        <graphics name="CDK4, CMM3, PSK-J3..." fgcolor="#000000" bgcolor="#BFFFBF"
             type="rectangle" x="996" y="270" width="46" height="17"/>
    </entry>
    <entry id="18" name="hsa:595" type="gene"
        link="https://www.kegg.jp/dbget-bin/www_bget?hsa:595">
        <graphics name="CCND1, BCL1, D11S287E, PRAD1, U21B31" fgcolor="#000000" bgcolor="#BFFFBF"
             type="rectangle" x="596" y="262" width="46" height="17"/>
    </entry>
    <entry id="19" name="hsa:1869 hsa:1870 hsa:1871" type="gene"
        link="https://www.kegg.jp/dbget-bin/www_bget?hsa:1869+hsa:1870+hsa:1871">
        <graphics name="E2F1, E2F-1, RBAP1, RBBP3, RBP3..." fgcolor="#000000" bgcolor="#BFFFBF"
             type="rectangle" x="1079" y="317" width="46" height="17"/>
    </entry>
    <entry id="20" name="hsa:3265 hsa:3845 hsa:4893" type="gene"
        link="https://www.kegg.jp/dbget-bin/www_bget?hsa:3265+hsa:3845+hsa:4893">
        <graphics name="HRAS, C-BAS/HAS, C-H-RAS, C-HA-RAS1, CTLO, H-RASIDX, HAMSV, HRAS1, RASH1, p21ras..." fgcolor="#000000" bgcolor="#BFFFBF"
             type="rectangle" x="589" y="399" width="46" height="17"/>
    </entry>
    <entry id="21" name="hsa:5335 hsa:5336" type="gene"
        link="https://www.kegg.jp/dbget-bin/www_bget?hsa:5335+hsa:5336">
        <graphics name="PLCG1, NCKAP3, PLC-II, PLC1, PLC148, PLCgamma1..." fgcolor="#000000" bgcolor="#BFFFBF"
             type="rectangle" x="398" y="473" width="46" height="17"/>
    </entry>
    <entry id="22" name="hsa:7039" type="gene"
        link="https://www.kegg.jp/dbget-bin/www_bget?hsa:7039">
        <graphics name="TGFA, TFGA" fgcolor="#000000" bgcolor="#BFFFBF"
             type="rectangle" x="218" y="485" width="46" height="17"/>
    </entry>
    <entry id="23" name="hsa:1956" type="gene"
        link="https://www.kegg.jp/dbget-bin/www_bget?hsa:1956">
        <graphics name="EGFR, ERBB, ERBB1, HER1, NISBD2, PIG61, mENA" fgcolor="#000000" bgcolor="#BFFFBF"
             type="rectangle" x="303" y="461" width="46" height="17"/>
    </entry>
    <entry id="24" name="hsa:2309" type="gene"
        link="https://www.kegg.jp/dbget-bin/www_bget?hsa:2309">
        <graphics name="FOXO3, AF6q21, FKHRL1, FKHRL1P2, FOXO2, FOXO3A" fgcolor="#000000" bgcolor="#BFFFBF"
             type="rectangle" x="722" y="576" width="46" height="17"/>
    </entry>
    <entry id="25" name="hsa:572" type="gene"
        link="https://www.kegg.jp/dbget-bin/www_bget?hsa:572">
        <graphics name="BAD, BBC2, BCL2L8" fgcolor="#000000" bgcolor="#BFFFBF"
             type="rectangle" x="722" y="530" width="46" height="17"/>
    </entry>
    <entry id="26" name="hsa:842" type="gene"
        link="https://www.kegg.jp/dbget-bin/www_bget?hsa:842">
        <graphics name="CASP9, APAF-3, APAF3, ICE-LAP6, MCH6, PPP1R56" fgcolor="#000000" bgcolor="#BFFFBF"
             type="rectangle" x="722" y="553" width="46" height="17"/>
    </entry>
    <entry id="27" name="hsa:6789" type="gene"
        link="https://www.kegg.jp/dbget-bin/www_bget?hsa:6789">
        <graphics name="STK4, KRS2, MST1, YSK3" fgcolor="#000000" bgcolor="#BFFFBF"
             type="rectangle" x="596" y="221" width="46" height="17"/>
    </entry>
    <entry id="28" name="hsa:595" type="gene"
        link="https://www.kegg.jp/dbget-bin/www_bget?hsa:595">
        <graphics name="CCND1, BCL1, D11S287E, PRAD1, U21B31" fgcolor="#000000" bgcolor="#BFFFBF"
             type="rectangle" x="996" y="287" width="46" height="17"/>
    </entry>
    <entry id="29" name="hsa:2064" type="gene"
        link="https://www.kegg.jp/dbget-bin/www_bget?hsa:2064">
        <graphics name="ERBB2, CD340, HER-2, HER-2/neu, HER2, MLN_19, NEU, NGL, TKR1" fgcolor="#000000" bgcolor="#BFFFBF"
             type="rectangle" x="303" y="486" width="46" height="17"/>
    </entry>
    <entry id="30" name="hsa:1950" type="gene"
        link="https://www.kegg.jp/dbget-bin/www_bget?hsa:1950">
        <graphics name="EGF, HOMG4, URG" fgcolor="#000000" bgcolor="#BFFFBF"
             type="rectangle" x="218" y="461" width="46" height="17"/>
    </entry>
    <entry id="31" name="hsa:5925" type="gene"
        link="https://www.kegg.jp/dbget-bin/www_bget?hsa:5925">
        <graphics name="RB1, OSRC, PPP1R130, RB, p105-Rb, p110-RB1, pRb, pp110" fgcolor="#000000" bgcolor="#BFFFBF"
             type="rectangle" x="1079" y="280" width="46" height="17"/>
    </entry>
    <entry id="32" name="hsa:5915" type="gene"
        link="https://www.kegg.jp/dbget-bin/www_bget?hsa:5915">
        <graphics name="RARB, HAP, MCOPS12, NR1B2, RARbeta1, RRB2" fgcolor="#000000" bgcolor="#BFFFBF"
             type="rectangle" x="956" y="134" width="46" height="17"/>
    </entry>
    <entry id="33" name="hsa:5170" type="gene"
        link="https://www.kegg.jp/dbget-bin/www_bget?hsa:5170">
        <graphics name="PDPK1, PDK1, PDPK2, PDPK2P, PRO0461" fgcolor="#000000" bgcolor="#BFFFBF"
             type="rectangle" x="591" y="575" width="46" height="17"/>
    </entry>
    <entry id="34" name="hsa:6654 hsa:6655" type="gene"
        link="https://www.kegg.jp/dbget-bin/www_bget?hsa:6654+hsa:6655">
        <graphics name="SOS1, GF1, GGF1, GINGF, HGF, NS4, SOS-1..." fgcolor="#000000" bgcolor="#BFFFBF"
             type="rectangle" x="507" y="399" width="46" height="17"/>
    </entry>
    <entry id="35" name="hsa:2885" type="gene"
        link="https://www.kegg.jp/dbget-bin/www_bget?hsa:2885">
        <graphics name="GRB2, ASH, EGFRBP-GRB2, Grb3-3, MST084, MSTP084, NCKAP2" fgcolor="#000000" bgcolor="#BFFFBF"
             type="rectangle" x="424" y="399" width="46" height="17"/>
    </entry>
    <entry id="36" name="cpd:C05981" type="compound"
        link="https://www.kegg.jp/dbget-bin/www_bget?C05981">
        <graphics name="C05981" fgcolor="#000000" bgcolor="#FFFFFF"
             type="circle" x="544" y="552" width="8" height="8"/>
    </entry>
    <entry id="37" name="hsa:6256 hsa:6257 hsa:6258" type="gene"
        link="https://www.kegg.jp/dbget-bin/www_bget?hsa:6256+hsa:6257+hsa:6258">
        <graphics name="RXRA, NR2B1..." fgcolor="#000000" bgcolor="#BFFFBF"
             type="rectangle" x="956" y="151" width="46" height="17"/>
    </entry>
    <entry id="38" name="hsa:11186" type="gene"
        link="https://www.kegg.jp/dbget-bin/www_bget?hsa:11186">
        <graphics name="RASSF1, 123F2, NORE2A, RASSF1A, RDA32, REH3P21" fgcolor="#000000" bgcolor="#BFFFBF"
             type="rectangle" x="482" y="262" width="46" height="17"/>
    </entry>
    <entry id="39" name="hsa:83593" type="gene"
        link="https://www.kegg.jp/dbget-bin/www_bget?hsa:83593">
        <graphics name="RASSF5, Maxp1, NORE1, NORE1A, NORE1B, RAPL, RASSF3" fgcolor="#000000" bgcolor="#BFFFBF"
             type="rectangle" x="493" y="233" width="46" height="17"/>
    </entry>
    <entry id="40" name="hsa:595" type="gene"
        link="https://www.kegg.jp/dbget-bin/www_bget?hsa:595">
        <graphics name="CCND1, BCL1, D11S287E, PRAD1, U21B31" fgcolor="#000000" bgcolor="#BFFFBF"
             type="rectangle" x="986" y="399" width="46" height="17"/>
    </entry>
    <entry id="41" name="hsa:1029" type="gene"
        link="https://www.kegg.jp/dbget-bin/www_bget?hsa:1029">
        <graphics name="CDKN2A, ARF, CDK4I, CDKN2, CMM2, INK4, INK4A, MLM, MTS-1, MTS1, P14, P14ARF, P16, P16-INK4A, P16INK4, P16INK4A, P19, P19ARF, TP16" fgcolor="#000000" bgcolor="#BFFFBF"
             type="rectangle" x="932" y="243" width="46" height="17"/>
    </entry>
    <entry id="42" name="hsa:10000 hsa:207 hsa:208" type="gene"
        link="https://www.kegg.jp/dbget-bin/www_bget?hsa:10000+hsa:207+hsa:208">
        <graphics name="AKT3, MPPH, MPPH2, PKB-GAMMA, PKBG, PRKBG, RAC-PK-gamma, RAC-gamma, STK-2..." fgcolor="#000000" bgcolor="#BFFFBF"
             type="rectangle" x="635" y="553" width="46" height="17"/>
    </entry>
    <entry id="43" name="hsa:5290 hsa:5291 hsa:5293" type="gene"
        link="https://www.kegg.jp/dbget-bin/www_bget?hsa:5290+hsa:5291+hsa:5293">
        <graphics name="PIK3CA, CLAPO, CLOVE, CWS5, MCAP, MCM, MCMTC, PI3K, PI3K-alpha, p110-alpha..." fgcolor="#000000" bgcolor="#BFFFBF"
             type="rectangle" x="451" y="553" width="46" height="17"/>
    </entry>
    <entry id="44" name="hsa:2272" type="gene"
        link="https://www.kegg.jp/dbget-bin/www_bget?hsa:2272">
        <graphics name="FHIT, AP3Aase, FRA3B" fgcolor="#000000" bgcolor="#BFFFBF"
             type="rectangle" x="407" y="175" width="46" height="17"/>
    </entry>
    <entry id="45" name="path:hsa05223" type="map"
        link="https://www.kegg.jp/dbget-bin/www_bget?hsa05223">
        <graphics name="TITLE:Non-small cell lung cancer" fgcolor="#000000" bgcolor="#FFFFFF"
             type="roundrectangle" x="170" y="58" width="260" height="25"/>
    </entry>
    <entry id="46" name="hsa:5594 hsa:5595" type="gene"
        link="https://www.kegg.jp/dbget-bin/www_bget?hsa:5594+hsa:5595">
        <graphics name="MAPK1, ERK, ERK-2, ERK2, ERT1, MAPK2, P42MAPK, PRKM1, PRKM2, p38, p40, p41, p41mapk, p42-MAPK..." fgcolor="#000000" bgcolor="#BFFFBF"
             type="rectangle" x="838" y="399" width="46" height="17"/>
    </entry>
    <entry id="47" name="hsa:5604 hsa:5605" type="gene"
        link="https://www.kegg.jp/dbget-bin/www_bget?hsa:5604+hsa:5605">
        <graphics name="MAP2K1, CFC3, MAPKK1, MEK1, MEL, MKK1, PRKMK1..." fgcolor="#000000" bgcolor="#BFFFBF"
             type="rectangle" x="754" y="399" width="46" height="17"/>
    </entry>
    <entry id="48" name="hsa:369 hsa:5894 hsa:673" type="gene"
        link="https://www.kegg.jp/dbget-bin/www_bget?hsa:369+hsa:5894+hsa:673">
        <graphics name="ARAF, A-RAF, ARAF1, PKS2, RAFA1..." fgcolor="#000000" bgcolor="#BFFFBF"
             type="rectangle" x="672" y="399" width="46" height="17"/>
    </entry>
    <entry id="49" name="hsa:3845" type="gene"
        link="https://www.kegg.jp/dbget-bin/www_bget?hsa:3845">
        <graphics name="KRAS, 'C-K-RAS, C-K-RAS, CFC2, K-RAS2A, K-RAS2B, K-RAS4A, K-RAS4B, K-Ras, K-Ras_2, KI-RAS, KRAS1, KRAS2, NS, NS3, OES, RALD, RASK2, c-Ki-ras, c-Ki-ras2" fgcolor="#000000" bgcolor="#BFFFBF"
             type="rectangle" x="365" y="324" width="46" height="17"/>
    </entry>
    <entry id="52" name="path:hsa04110" type="map"
        link="https://www.kegg.jp/dbget-bin/www_bget?hsa04110">
        <graphics name="Cell cycle" fgcolor="#000000" bgcolor="#FFFFFF"
             type="roundrectangle" x="1076" y="229" width="104" height="34"/>
    </entry>
    <entry id="53" name="path:hsa04115" type="map"
        link="https://www.kegg.jp/dbget-bin/www_bget?hsa04115">
        <graphics name="p53 signaling pathway" fgcolor="#000000" bgcolor="#FFFFFF"
             type="roundrectangle" x="1076" y="564" width="104" height="34"/>
    </entry>
    <entry id="54" name="path:hsa04110" type="map"
        link="https://www.kegg.jp/dbget-bin/www_bget?hsa04110">
        <graphics name="Cell cycle" fgcolor="#000000" bgcolor="#FFFFFF"
             type="roundrectangle" x="1076" y="609" width="104" height="34"/>
    </entry>
    <entry id="55" name="path:hsa04020" type="map"
        link="https://www.kegg.jp/dbget-bin/www_bget?hsa04020">
        <graphics name="Calcium signaling pathway" fgcolor="#000000" bgcolor="#FFFFFF"
             type="roundrectangle" x="703" y="483" width="104" height="34"/>
    </entry>
    <entry id="56" name="path:hsa04010" type="map"
        link="https://www.kegg.jp/dbget-bin/www_bget?hsa04010">
        <graphics name="MAPK signaling pathway" fgcolor="#000000" bgcolor="#FFFFFF"
             type="roundrectangle" x="781" y="433" width="104" height="34"/>
    </entry>
    <entry id="57" name="path:hsa04012" type="map"
        link="https://www.kegg.jp/dbget-bin/www_bget?hsa04012">
        <graphics name="ErbB signaling pathway" fgcolor="#000000" bgcolor="#FFFFFF"
             type="roundrectangle" x="380" y="365" width="104" height="34"/>
    </entry>
    <entry id="133" name="path:hsa04151" type="map"
        link="https://www.kegg.jp/dbget-bin/www_bget?hsa04151">
        <graphics name="PI3K-Akt signaling pathway" fgcolor="#000000" bgcolor="#FFFFFF"
             type="roundrectangle" x="818" y="588" width="104" height="34"/>
    </entry>
    <entry id="138" name="hsa:238 hsa:27436" type="gene"
        link="https://www.kegg.jp/dbget-bin/www_bget?hsa:238+hsa:27436">
        <graphics name="ALK, CD246, NBLST3..." fgcolor="#000000" bgcolor="#BFFFBF"
             type="rectangle" x="419" y="660" width="46" height="17"/>
    </entry>
    <entry id="141" name="path:hsa04014" type="map"
        link="https://www.kegg.jp/dbget-bin/www_bget?hsa04014">
        <graphics name="Ras signaling pathway" fgcolor="#000000" bgcolor="#FFFFFF"
             type="roundrectangle" x="380" y="259" width="104" height="34"/>
    </entry>
    <entry id="143" name="hsa:3718" type="gene"
        link="https://www.kegg.jp/dbget-bin/www_bget?hsa:3718">
        <graphics name="JAK3, JAK-3, JAK3_HUMAN, JAKL, L-JAK, LJAK" fgcolor="#000000" bgcolor="#BFFFBF"
             type="rectangle" x="561" y="618" width="46" height="17"/>
    </entry>
    <entry id="144" name="hsa:6774 hsa:6776 hsa:6777" type="gene"
        link="https://www.kegg.jp/dbget-bin/www_bget?hsa:6774+hsa:6776+hsa:6777">
        <graphics name="STAT3, ADMIO, ADMIO1, APRF, HIES..." fgcolor="#000000" bgcolor="#BFFFBF"
             type="rectangle" x="659" y="618" width="46" height="17"/>
    </entry>
    <entry id="148" name="hsa:7157" type="gene"
        link="https://www.kegg.jp/dbget-bin/www_bget?hsa:7157">
        <graphics name="TP53, BCC7, BMFS5, LFS1, P53, TRP53" fgcolor="#000000" bgcolor="#BFFFBF"
             type="rectangle" x="986" y="492" width="46" height="17"/>
    </entry>
    <entry id="154" name="hsa:1026" type="gene"
        link="https://www.kegg.jp/dbget-bin/www_bget?hsa:1026">
        <graphics name="CDKN1A, CAP20, CDKN1, CIP1, MDA-6, P21, SDI1, WAF1, p21CIP1" fgcolor="#000000" bgcolor="#BFFFBF"
             type="rectangle" x="1116" y="471" width="46" height="17"/>
    </entry>
    <entry id="155" name="hsa:10912 hsa:1647 hsa:4616" type="gene"
        link="https://www.kegg.jp/dbget-bin/www_bget?hsa:10912+hsa:1647+hsa:4616">
        <graphics name="GADD45G, CR6, DDIT2, GADD45gamma, GRP17..." fgcolor="#000000" bgcolor="#BFFFBF"
             type="rectangle" x="1168" y="471" width="46" height="17"/>
    </entry>
    <entry id="156" name="hsa:581" type="gene"
        link="https://www.kegg.jp/dbget-bin/www_bget?hsa:581">
        <graphics name="BAX, BCL2L4" fgcolor="#000000" bgcolor="#BFFFBF"
             type="rectangle" x="1116" y="493" width="46" height="17"/>
    </entry>
    <entry id="157" name="hsa:578" type="gene"
        link="https://www.kegg.jp/dbget-bin/www_bget?hsa:578">
        <graphics name="BAK1, BAK, BAK-LIKE, BCL2L7, CDN1" fgcolor="#000000" bgcolor="#BFFFBF"
             type="rectangle" x="1168" y="493" width="46" height="17"/>
    </entry>
    <entry id="158" name="hsa:1643" type="gene"
        link="https://www.kegg.jp/dbget-bin/www_bget?hsa:1643">
        <graphics name="DDB2, DDBB, UV-DDB2, XPE" fgcolor="#000000" bgcolor="#BFFFBF"
             type="rectangle" x="1116" y="515" width="46" height="17"/>
    </entry>
    <entry id="159" name="hsa:51426" type="gene"
        link="https://www.kegg.jp/dbget-bin/www_bget?hsa:51426">
        <graphics name="POLK, DINB1, DINP, POLQ" fgcolor="#000000" bgcolor="#BFFFBF"
             type="rectangle" x="1168" y="515" width="46" height="17"/>
    </entry>
    <entry id="161" name="hsa:4233" type="gene"
        link="https://www.kegg.jp/dbget-bin/www_bget?hsa:4233">
        <graphics name="MET, AUTS9, DFNB97, HGFR, RCCP2, c-Met" fgcolor="#000000" bgcolor="#BFFFBF"
             type="rectangle" x="303" y="517" width="46" height="17"/>
    </entry>
    <entry id="162" name="hsa:3082" type="gene"
        link="https://www.kegg.jp/dbget-bin/www_bget?hsa:3082">
        <graphics name="HGF, DFNB39, F-TCF, HGFB, HPTA, SF" fgcolor="#000000" bgcolor="#BFFFBF"
             type="rectangle" x="218" y="517" width="46" height="17"/>
    </entry>
    <entry id="164" name="hsa:3798 hsa:3799 hsa:3800 hsa:5979" type="gene"
        link="https://www.kegg.jp/dbget-bin/www_bget?hsa:3798+hsa:3799+hsa:3800+hsa:5979">
        <graphics name="KIF5A, ALS25, D12S1889, MY050, NEIMY, NKHC, SPG10..." fgcolor="#000000" bgcolor="#BFFFBF"
             type="rectangle" x="482" y="611" width="46" height="17"/>
    </entry>
    <entry id="165" name="undefined" type="group">
        <graphics fgcolor="#000000" bgcolor="#FFFFFF"
             type="rectangle" x="996" y="278" width="46" height="34"/>
        <component id="17"/>
        <component id="28"/>
    </entry>
    <entry id="166" name="undefined" type="group">
        <graphics fgcolor="#000000" bgcolor="#FFFFFF"
             type="rectangle" x="956" y="142" width="46" height="34"/>
        <component id="32"/>
        <component id="37"/>
    </entry>
    <entry id="167" name="undefined" type="group">
        <graphics fgcolor="#000000" bgcolor="#FFFFFF"
             type="rectangle" x="487" y="247" width="57" height="46"/>
        <component id="38"/>
        <component id="39"/>
    </entry>
    <relation entry1="49" entry2="38" type="PPrel">
        <subtype name="activation" value="--&gt;"/>
    </relation>
    <relation entry1="49" entry2="16" type="PPrel">
        <subtype name="activation" value="--&gt;"/>
    </relation>
    <relation entry1="49" entry2="48" type="PPrel">
        <subtype name="activation" value="--&gt;"/>
    </relation>
    <relation entry1="30" entry2="23" type="PPrel">
        <subtype name="activation" value="--&gt;"/>
    </relation>
    <relation entry1="30" entry2="29" type="PPrel">
        <subtype name="activation" value="--&gt;"/>
    </relation>
    <relation entry1="22" entry2="23" type="PPrel">
        <subtype name="activation" value="--&gt;"/>
    </relation>
    <relation entry1="22" entry2="29" type="PPrel">
        <subtype name="activation" value="--&gt;"/>
    </relation>
    <relation entry1="23" entry2="35" type="PPrel">
        <subtype name="activation" value="--&gt;"/>
    </relation>
    <relation entry1="23" entry2="43" type="PPrel">
        <subtype name="activation" value="--&gt;"/>
    </relation>
    <relation entry1="29" entry2="35" type="PPrel">
        <subtype name="activation" value="--&gt;"/>
    </relation>
    <relation entry1="29" entry2="43" type="PPrel">
        <subtype name="activation" value="--&gt;"/>
    </relation>
    <relation entry1="35" entry2="34" type="PPrel">
        <subtype name="activation" value="--&gt;"/>
    </relation>
    <relation entry1="34" entry2="20" type="PPrel">
        <subtype name="activation" value="--&gt;"/>
    </relation>
    <relation entry1="20" entry2="48" type="PPrel">
        <subtype name="activation" value="--&gt;"/>
    </relation>
    <relation entry1="5" entry2="48" type="PPrel">
        <subtype name="activation" value="--&gt;"/>
    </relation>
    <relation entry1="165" entry2="31" type="PPrel">
        <subtype name="activation" value="--&gt;"/>
        <subtype name="phosphorylation" value="+p"/>
    </relation>
    <relation entry1="15" entry2="14" type="PPrel">
        <subtype name="activation" value="--&gt;"/>
        <subtype name="phosphorylation" value="+p"/>
    </relation>
    <relation entry1="23" entry2="21" type="PPrel">
        <subtype name="activation" value="--&gt;"/>
        <subtype name="phosphorylation" value="+p"/>
    </relation>
    <relation entry1="29" entry2="21" type="PPrel">
        <subtype name="activation" value="--&gt;"/>
        <subtype name="phosphorylation" value="+p"/>
    </relation>
    <relation entry1="48" entry2="47" type="PPrel">
        <subtype name="activation" value="--&gt;"/>
        <subtype name="phosphorylation" value="+p"/>
    </relation>
    <relation entry1="47" entry2="46" type="PPrel">
        <subtype name="activation" value="--&gt;"/>
        <subtype name="phosphorylation" value="+p"/>
    </relation>
    <relation entry1="33" entry2="42" type="PPrel">
        <subtype name="activation" value="--&gt;"/>
        <subtype name="phosphorylation" value="+p"/>
    </relation>
    <relation entry1="14" entry2="13" type="PPrel">
        <subtype name="inhibition" value="--|"/>
        <subtype name="phosphorylation" value="+p"/>
    </relation>
    <relation entry1="14" entry2="12" type="PPrel">
        <subtype name="inhibition" value="--|"/>
        <subtype name="phosphorylation" value="+p"/>
    </relation>
    <relation entry1="14" entry2="11" type="PPrel">
        <subtype name="inhibition" value="--|"/>
        <subtype name="phosphorylation" value="+p"/>
    </relation>
    <relation entry1="42" entry2="25" type="PPrel">
        <subtype name="inhibition" value="--|"/>
        <subtype name="phosphorylation" value="+p"/>
    </relation>
    <relation entry1="42" entry2="26" type="PPrel">
        <subtype name="inhibition" value="--|"/>
        <subtype name="phosphorylation" value="+p"/>
    </relation>
    <relation entry1="42" entry2="24" type="PPrel">
        <subtype name="inhibition" value="--|"/>
        <subtype name="phosphorylation" value="+p"/>
    </relation>
    <relation entry1="19" entry2="31" type="PPrel">
        <subtype name="dissociation" value="-+-"/>
    </relation>
    <relation entry1="38" entry2="39" type="PPrel">
        <subtype name="binding/association" value="---"/>
    </relation>
    <relation entry1="6" entry2="166" type="PCrel">
        <subtype name="missing interaction" value="-/-"/>
    </relation>
    <relation entry1="41" entry2="165" type="PPrel">
        <subtype name="missing interaction" value="-/-"/>
    </relation>
    <relation entry1="167" entry2="27" type="PPrel">
        <subtype name="missing interaction" value="-/-"/>
    </relation>
    <relation entry1="38" entry2="18" type="PPrel">
        <subtype name="missing interaction" value="-/-"/>
    </relation>
    <relation entry1="46" entry2="40" type="GErel">
        <subtype name="expression" value="--&gt;"/>
    </relation>
    <relation entry1="138" entry2="43" type="PPrel">
        <subtype name="activation" value="--&gt;"/>
    </relation>
    <relation entry1="138" entry2="20" type="PPrel">
        <subtype name="activation" value="--&gt;"/>
        <subtype name="indirect effect" value="..&gt;"/>
    </relation>
    <relation entry1="138" entry2="143" type="PPrel">
        <subtype name="activation" value="--&gt;"/>
    </relation>
    <relation entry1="143" entry2="144" type="PPrel">
        <subtype name="activation" value="--&gt;"/>
        <subtype name="phosphorylation" value="+p"/>
    </relation>
    <relation entry1="148" entry2="154" type="PPrel">
        <subtype name="missing interaction" value="-/-"/>
    </relation>
    <relation entry1="148" entry2="155" type="PPrel">
        <subtype name="missing interaction" value="-/-"/>
    </relation>
    <relation entry1="148" entry2="156" type="PPrel">
        <subtype name="missing interaction" value="-/-"/>
    </relation>
    <relation entry1="148" entry2="157" type="PPrel">
        <subtype name="missing interaction" value="-/-"/>
    </relation>
    <relation entry1="148" entry2="158" type="PPrel">
        <subtype name="missing interaction" value="-/-"/>
    </relation>
    <relation entry1="148" entry2="159" type="PPrel">
        <subtype name="missing interaction" value="-/-"/>
    </relation>
    <relation entry1="16" entry2="10" type="PCrel">
        <subtype name="activation" value="--&gt;"/>
    </relation>
    <relation entry1="10" entry2="14" type="PCrel">
        <subtype name="activation" value="--&gt;"/>
    </relation>
    <relation entry1="10" entry2="15" type="PCrel">
        <subtype name="activation" value="--&gt;"/>
    </relation>
    <relation entry1="21" entry2="7" type="PCrel">
        <subtype name="activation" value="--&gt;"/>
    </relation>
    <relation entry1="7" entry2="5" type="PCrel">
        <subtype name="activation" value="--&gt;"/>
    </relation>
    <relation entry1="21" entry2="8" type="PCrel">
        <subtype name="activation" value="--&gt;"/>
    </relation>
    <relation entry1="8" entry2="5" type="PCrel">
        <subtype name="activation" value="--&gt;"/>
    </relation>
    <relation entry1="43" entry2="36" type="PCrel">
        <subtype name="activation" value="--&gt;"/>
    </relation>
    <relation entry1="36" entry2="42" type="PCrel">
        <subtype name="activation" value="--&gt;"/>
    </relation>
    <relation entry1="36" entry2="33" type="PCrel">
        <subtype name="activation" value="--&gt;"/>
    </relation>
    <relation entry1="162" entry2="161" type="PPrel">
        <subtype name="activation" value="--&gt;"/>
    </relation>
    <relation entry1="161" entry2="35" type="PPrel">
        <subtype name="activation" value="--&gt;"/>
    </relation>
    <relation entry1="161" entry2="43" type="PPrel">
        <subtype name="activation" value="--&gt;"/>
    </relation>
    <relation entry1="164" entry2="20" type="PPrel">
    </relation>
</pathway>
