# Supplementary material for: Mechanism of gene network in the treatment of intracerebral hemorrhage by natural plant drugs in Lutong granules
Source: PLoS One. 2022 Nov 28;17(11):e0274639. doi: 10.1371/journal.pone.0274639 (PMC9704616; doi:10.1371/journal.pone.0274639)
Supplement: S1 Data — (ZIP) [file pone.0274639.s001.zip › minimal data/GO+KEGG/R.KEGG/hsa05235.xml]

<?xml version="1.0"?>
<!DOCTYPE pathway SYSTEM "http://www.kegg.jp/kegg/xml/KGML_v0.7.2_.dtd">
<!-- Creation date: May 13, 2019 16:00:13 +0900 (GMT+9) -->
<pathway name="path:hsa05235" org="hsa" number="05235"
         title="PD-L1 expression and PD-1 checkpoint pathway in cancer"
         image="http://www.kegg.jp/kegg/pathway/hsa/hsa05235.png"
         link="http://www.kegg.jp/kegg-bin/show_pathway?hsa05235">
    <entry id="6" name="cpd:C05981" type="compound"
        link="http://www.kegg.jp/dbget-bin/www_bget?C05981">
        <graphics name="C05981" fgcolor="#000000" bgcolor="#FFFFFF"
             type="circle" x="436" y="253" width="8" height="8"/>
    </entry>
    <entry id="7" name="cpd:C00076" type="compound"
        link="http://www.kegg.jp/dbget-bin/www_bget?C00076">
        <graphics name="C00076" fgcolor="#000000" bgcolor="#FFFFFF"
             type="circle" x="509" y="889" width="8" height="8"/>
    </entry>
    <entry id="8" name="cpd:C01245" type="compound"
        link="http://www.kegg.jp/dbget-bin/www_bget?C01245">
        <graphics name="C01245" fgcolor="#000000" bgcolor="#FFFFFF"
             type="circle" x="469" y="889" width="8" height="8"/>
    </entry>
    <entry id="9" name="hsa:4792 hsa:4793 hsa:4794" type="gene"
        link="http://www.kegg.jp/dbget-bin/www_bget?hsa:4792+hsa:4793+hsa:4794">
        <graphics name="NFKBIA, EDAID2, IKBA, MAD-3, NFKBI..." fgcolor="#000000" bgcolor="#BFFFBF"
             type="rectangle" x="684" y="455" width="46" height="17"/>
    </entry>
    <entry id="10" name="hsa:4790 hsa:5970" type="gene"
        link="http://www.kegg.jp/dbget-bin/www_bget?hsa:4790+hsa:5970">
        <graphics name="NFKB1, CVID12, EBP-1, KBF1, NF-kB1, NF-kappa-B1, NF-kappaB, NFKB-p105, NFKB-p50, NFkappaB, p105, p50..." fgcolor="#000000" bgcolor="#BFFFBF"
             type="rectangle" x="684" y="424" width="46" height="17"/>
    </entry>
    <entry id="11" name="hsa:1147 hsa:3551 hsa:8517" type="gene"
        link="http://www.kegg.jp/dbget-bin/www_bget?hsa:1147+hsa:3551+hsa:8517">
        <graphics name="CHUK, IKBKA, IKK-alpha, IKK1, IKKA, NFKBIKA, TCF16..." fgcolor="#000000" bgcolor="#BFFFBF"
             type="rectangle" x="501" y="454" width="46" height="17"/>
    </entry>
    <entry id="12" name="hsa:10000 hsa:207 hsa:208" type="gene"
        link="http://www.kegg.jp/dbget-bin/www_bget?hsa:10000+hsa:207+hsa:208">
        <graphics name="AKT3, MPPH, MPPH2, PKB-GAMMA, PKBG, PRKBG, RAC-PK-gamma, RAC-gamma, STK-2..." fgcolor="#000000" bgcolor="#BFFFBF"
             type="rectangle" x="501" y="254" width="46" height="17"/>
    </entry>
    <entry id="13" name="hsa:5290 hsa:5291 hsa:5293 hsa:5295 hsa:5296 hsa:8503" type="gene"
        link="http://www.kegg.jp/dbget-bin/www_bget?hsa:5290+hsa:5291+hsa:5293+hsa:5295+hsa:5296+hsa:8503">
        <graphics name="PIK3CA, CLAPO, CLOVE, CWS5, MCAP, MCM, MCMTC, PI3K, PI3K-alpha, p110-alpha..." fgcolor="#000000" bgcolor="#BFFFBF"
             type="rectangle" x="372" y="254" width="46" height="17"/>
    </entry>
    <entry id="14" name="hsa:10125" type="gene"
        link="http://www.kegg.jp/dbget-bin/www_bget?hsa:10125">
        <graphics name="RASGRP1, CALDAG-GEFI, CALDAG-GEFII, RASGRP" fgcolor="#000000" bgcolor="#BFFFBF"
             type="rectangle" x="529" y="953" width="46" height="17"/>
    </entry>
    <entry id="15" name="hsa:3265 hsa:3845 hsa:4893" type="gene"
        link="http://www.kegg.jp/dbget-bin/www_bget?hsa:3265+hsa:3845+hsa:4893">
        <graphics name="HRAS, C-BAS/HAS, C-H-RAS, C-HA-RAS1, CTLO, H-RASIDX, HAMSV, HRAS1, KRAS, KRAS2, Ki-Ras, RASH1, RASK2, c-K-ras, c-Ki-ras, p21ras..." fgcolor="#000000" bgcolor="#BFFFBF"
             type="rectangle" x="601" y="953" width="46" height="17"/>
    </entry>
    <entry id="16" name="hsa:2353 hsa:3725" type="gene"
        link="http://www.kegg.jp/dbget-bin/www_bget?hsa:2353+hsa:3725">
        <graphics name="FOS, AP-1, C-FOS, p55..." fgcolor="#000000" bgcolor="#BFFFBF"
             type="rectangle" x="912" y="953" width="46" height="17"/>
    </entry>
    <entry id="17" name="hsa:4772 hsa:4773 hsa:4775" type="gene"
        link="http://www.kegg.jp/dbget-bin/www_bget?hsa:4772+hsa:4773+hsa:4775">
        <graphics name="NFATC1, NF-ATC, NF-ATc1.2, NFAT2, NFATc..." fgcolor="#000000" bgcolor="#BFFFBF"
             type="rectangle" x="813" y="889" width="46" height="17"/>
    </entry>
    <entry id="18" name="hsa:5530 hsa:5532 hsa:5533 hsa:5534 hsa:5535" type="gene"
        link="http://www.kegg.jp/dbget-bin/www_bget?hsa:5530+hsa:5532+hsa:5533+hsa:5534+hsa:5535">
        <graphics name="PPP3CA, ACCIID, CALN, CALNA, CALNA1, CCN1, CNA1, IECEE, IECEE1, PPP2B..." fgcolor="#000000" bgcolor="#BFFFBF"
             type="rectangle" x="611" y="889" width="46" height="17"/>
    </entry>
    <entry id="19" name="hsa:5335" type="gene"
        link="http://www.kegg.jp/dbget-bin/www_bget?hsa:5335">
        <graphics name="PLCG1, NCKAP3, PLC-II, PLC1, PLC148, PLCgamma1" fgcolor="#000000" bgcolor="#BFFFBF"
             type="rectangle" x="414" y="917" width="46" height="17"/>
    </entry>
    <entry id="20" name="hsa:7535" type="gene"
        link="http://www.kegg.jp/dbget-bin/www_bget?hsa:7535">
        <graphics name="ZAP70, ADMIO2, IMD48, SRK, STCD, STD, TZK, ZAP-70" fgcolor="#000000" bgcolor="#BFFFBF"
             type="rectangle" x="366" y="755" width="46" height="17"/>
    </entry>
    <entry id="21" name="hsa:916" type="gene"
        link="http://www.kegg.jp/dbget-bin/www_bget?hsa:916">
        <graphics name="CD3E, IMD18, T3E, TCRE" fgcolor="#000000" bgcolor="#BFFFBF"
             type="rectangle" x="208" y="848" width="46" height="17"/>
    </entry>
    <entry id="22" name="hsa:915" type="gene"
        link="http://www.kegg.jp/dbget-bin/www_bget?hsa:915">
        <graphics name="CD3D, CD3-DELTA, IMD19, T3D" fgcolor="#000000" bgcolor="#BFFFBF"
             type="rectangle" x="208" y="831" width="46" height="17"/>
    </entry>
    <entry id="23" name="ko:K10785" type="ortholog"
        link="http://www.kegg.jp/dbget-bin/www_bget?K10785">
        <graphics name="K10785" fgcolor="#000000" bgcolor="#FFFFFF"
             type="rectangle" x="208" y="810" width="46" height="17"/>
    </entry>
    <entry id="24" name="ko:K10784" type="ortholog"
        link="http://www.kegg.jp/dbget-bin/www_bget?K10784">
        <graphics name="K10784" fgcolor="#000000" bgcolor="#FFFFFF"
             type="rectangle" x="208" y="793" width="46" height="17"/>
    </entry>
    <entry id="25" name="hsa:919" type="gene"
        link="http://www.kegg.jp/dbget-bin/www_bget?hsa:919">
        <graphics name="CD247, CD3-ZETA, CD3H, CD3Q, CD3Z, IMD25, T3Z, TCRZ" fgcolor="#000000" bgcolor="#BFFFBF"
             type="rectangle" x="254" y="810" width="46" height="17"/>
    </entry>
    <entry id="26" name="hsa:919" type="gene"
        link="http://www.kegg.jp/dbget-bin/www_bget?hsa:919">
        <graphics name="CD247, CD3-ZETA, CD3H, CD3Q, CD3Z, IMD25, T3Z, TCRZ" fgcolor="#000000" bgcolor="#BFFFBF"
             type="rectangle" x="254" y="793" width="46" height="17"/>
    </entry>
    <entry id="27" name="hsa:917" type="gene"
        link="http://www.kegg.jp/dbget-bin/www_bget?hsa:917">
        <graphics name="CD3G, CD3-GAMMA, IMD17, T3G" fgcolor="#000000" bgcolor="#BFFFBF"
             type="rectangle" x="208" y="772" width="46" height="17"/>
    </entry>
    <entry id="28" name="hsa:916" type="gene"
        link="http://www.kegg.jp/dbget-bin/www_bget?hsa:916">
        <graphics name="CD3E, IMD18, T3E, TCRE" fgcolor="#000000" bgcolor="#BFFFBF"
             type="rectangle" x="208" y="755" width="46" height="17"/>
    </entry>
    <entry id="29" name="hsa:3932" type="gene"
        link="http://www.kegg.jp/dbget-bin/www_bget?hsa:3932">
        <graphics name="LCK, IMD22, LSK, YT16, p56lck, pp58lck" fgcolor="#000000" bgcolor="#BFFFBF"
             type="rectangle" x="263" y="722" width="46" height="17"/>
    </entry>
    <entry id="30" name="hsa:5777 hsa:5781" type="gene"
        link="http://www.kegg.jp/dbget-bin/www_bget?hsa:5777+hsa:5781">
        <graphics name="PTPN6, HCP, HCPH, HPTP1C, PTP-1C, SH-PTP1, SHP-1, SHP-1L, SHP1..." fgcolor="#000000" bgcolor="#BFFFBF"
             type="rectangle" x="317" y="649" width="46" height="17"/>
    </entry>
    <entry id="31" name="hsa:5133" type="gene"
        link="http://www.kegg.jp/dbget-bin/www_bget?hsa:5133">
        <graphics name="PDCD1, CD279, PD-1, PD1, SLEB2, hPD-1, hPD-l, hSLE1" fgcolor="#000000" bgcolor="#BFFFBF"
             type="rectangle" x="208" y="649" width="46" height="17"/>
    </entry>
    <entry id="32" name="path:hsa04514" type="map"
        link="http://www.kegg.jp/dbget-bin/www_bget?hsa04514">
        <graphics name="Cell adhesion molecules (CAMs)" fgcolor="#000000" bgcolor="#FFFFFF"
             type="roundrectangle" x="115" y="836" width="102" height="34"/>
    </entry>
    <entry id="33" name="path:hsa05235" type="map"
        link="http://www.kegg.jp/dbget-bin/www_bget?hsa05235">
        <graphics name="TITLE:PD-L1 expression and PD-1 checkpoint pathway in cancer" fgcolor="#000000" bgcolor="#FFFFFF"
             type="roundrectangle" x="286" y="58" width="492" height="25"/>
    </entry>
    <entry id="55" name="hsa:5604 hsa:5605" type="gene"
        link="http://www.kegg.jp/dbget-bin/www_bget?hsa:5604+hsa:5605">
        <graphics name="MAP2K1, CFC3, MAPKK1, MEK1, MKK1, PRKMK1..." fgcolor="#000000" bgcolor="#BFFFBF"
             type="rectangle" x="743" y="953" width="46" height="17"/>
    </entry>
    <entry id="56" name="hsa:5894" type="gene"
        link="http://www.kegg.jp/dbget-bin/www_bget?hsa:5894">
        <graphics name="RAF1, CMD1NN, CRAF, NS5, Raf-1, c-Raf" fgcolor="#000000" bgcolor="#BFFFBF"
             type="rectangle" x="672" y="953" width="46" height="17"/>
    </entry>
    <entry id="57" name="hsa:5594 hsa:5595" type="gene"
        link="http://www.kegg.jp/dbget-bin/www_bget?hsa:5594+hsa:5595">
        <graphics name="MAPK1, ERK, ERK-2, ERK2, ERT1, MAPK2, P42MAPK, PRKM1, PRKM2, p38, p40, p41, p41mapk, p42-MAPK..." fgcolor="#000000" bgcolor="#BFFFBF"
             type="rectangle" x="813" y="953" width="46" height="17"/>
    </entry>
    <entry id="66" name="path:hsa04010" type="map"
        link="http://www.kegg.jp/dbget-bin/www_bget?hsa04010">
        <graphics name="MAPK signaling pathway" fgcolor="#000000" bgcolor="#FFFFFF"
             type="roundrectangle" x="606" y="921" width="102" height="34"/>
    </entry>
    <entry id="67" name="path:hsa04020" type="map"
        link="http://www.kegg.jp/dbget-bin/www_bget?hsa04020">
        <graphics name="Calcium signaling pathway" fgcolor="#000000" bgcolor="#FFFFFF"
             type="roundrectangle" x="607" y="855" width="102" height="34"/>
    </entry>
    <entry id="69" name="path:hsa04151" type="map"
        link="http://www.kegg.jp/dbget-bin/www_bget?hsa04151">
        <graphics name="PI3K-Akt signaling pathway" fgcolor="#000000" bgcolor="#FFFFFF"
             type="roundrectangle" x="426" y="286" width="102" height="34"/>
    </entry>
    <entry id="70" name="hsa:3265 hsa:3845 hsa:4893" type="gene"
        link="http://www.kegg.jp/dbget-bin/www_bget?hsa:3265+hsa:3845+hsa:4893">
        <graphics name="HRAS, C-BAS/HAS, C-H-RAS, C-HA-RAS1, CTLO, H-RASIDX, HAMSV, HRAS1, KRAS, KRAS2, Ki-Ras, RASH1, RASK2, c-K-ras, c-Ki-ras, p21ras..." fgcolor="#000000" bgcolor="#BFFFBF"
             type="rectangle" x="372" y="188" width="46" height="17"/>
    </entry>
    <entry id="71" name="hsa:5604 hsa:5605" type="gene"
        link="http://www.kegg.jp/dbget-bin/www_bget?hsa:5604+hsa:5605">
        <graphics name="MAP2K1, CFC3, MAPKK1, MEK1, MKK1, PRKMK1..." fgcolor="#000000" bgcolor="#BFFFBF"
             type="rectangle" x="592" y="188" width="46" height="17"/>
    </entry>
    <entry id="72" name="hsa:5894" type="gene"
        link="http://www.kegg.jp/dbget-bin/www_bget?hsa:5894">
        <graphics name="RAF1, CMD1NN, CRAF, NS5, Raf-1, c-Raf" fgcolor="#000000" bgcolor="#BFFFBF"
             type="rectangle" x="501" y="188" width="46" height="17"/>
    </entry>
    <entry id="73" name="hsa:5594 hsa:5595" type="gene"
        link="http://www.kegg.jp/dbget-bin/www_bget?hsa:5594+hsa:5595">
        <graphics name="MAPK1, ERK, ERK-2, ERK2, ERT1, MAPK2, P42MAPK, PRKM1, PRKM2, p38, p40, p41, p41mapk, p42-MAPK..." fgcolor="#000000" bgcolor="#BFFFBF"
             type="rectangle" x="684" y="188" width="46" height="17"/>
    </entry>
    <entry id="77" name="path:hsa04010" type="map"
        link="http://www.kegg.jp/dbget-bin/www_bget?hsa04010">
        <graphics name="MAPK signaling pathway" fgcolor="#000000" bgcolor="#FFFFFF"
             type="roundrectangle" x="631" y="155" width="102" height="34"/>
    </entry>
    <entry id="80" name="hsa:1950" type="gene"
        link="http://www.kegg.jp/dbget-bin/www_bget?hsa:1950">
        <graphics name="EGF, HOMG4, URG" fgcolor="#000000" bgcolor="#BFFFBF"
             type="rectangle" x="129" y="188" width="46" height="17"/>
    </entry>
    <entry id="81" name="hsa:1956" type="gene"
        link="http://www.kegg.jp/dbget-bin/www_bget?hsa:1956">
        <graphics name="EGFR, ERBB, ERBB1, HER1, NISBD2, PIG61, mENA" fgcolor="#000000" bgcolor="#BFFFBF"
             type="rectangle" x="208" y="188" width="46" height="17"/>
    </entry>
    <entry id="82" name="hsa:3458" type="gene"
        link="http://www.kegg.jp/dbget-bin/www_bget?hsa:3458">
        <graphics name="IFNG, IFG, IFI" fgcolor="#000000" bgcolor="#BFFFBF"
             type="rectangle" x="129" y="336" width="46" height="17"/>
    </entry>
    <entry id="83" name="hsa:3459 hsa:3460" type="gene"
        link="http://www.kegg.jp/dbget-bin/www_bget?hsa:3459+hsa:3460">
        <graphics name="IFNGR1, CD119, IFNGR, IMD27A, IMD27B..." fgcolor="#000000" bgcolor="#BFFFBF"
             type="rectangle" x="208" y="336" width="46" height="17"/>
    </entry>
    <entry id="84" name="hsa:3716 hsa:3717" type="gene"
        link="http://www.kegg.jp/dbget-bin/www_bget?hsa:3716+hsa:3717">
        <graphics name="JAK1, JAK1A, JAK1B, JTK3..." fgcolor="#000000" bgcolor="#BFFFBF"
             type="rectangle" x="287" y="337" width="46" height="17"/>
    </entry>
    <entry id="85" name="hsa:6772 hsa:6774" type="gene"
        link="http://www.kegg.jp/dbget-bin/www_bget?hsa:6772+hsa:6774">
        <graphics name="STAT1, CANDF7, IMD31A, IMD31B, IMD31C, ISGF-3, STAT91..." fgcolor="#000000" bgcolor="#BFFFBF"
             type="rectangle" x="501" y="335" width="46" height="17"/>
    </entry>
    <entry id="91" name="hsa:54106 hsa:7097 hsa:7099" type="gene"
        link="http://www.kegg.jp/dbget-bin/www_bget?hsa:54106+hsa:7097+hsa:7099">
        <graphics name="TLR9, CD289..." fgcolor="#000000" bgcolor="#BFFFBF"
             type="rectangle" x="208" y="416" width="46" height="17"/>
    </entry>
    <entry id="92" name="hsa:29126" type="gene"
        link="http://www.kegg.jp/dbget-bin/www_bget?hsa:29126">
        <graphics name="CD274, B7-H, B7H1, PD-L1, PDCD1L1, PDCD1LG1, PDL1, hPD-L1" fgcolor="#000000" bgcolor="#BFFFBF"
             type="rectangle" x="208" y="500" width="46" height="17"/>
    </entry>
    <entry id="93" name="cpd:C05981" type="compound"
        link="http://www.kegg.jp/dbget-bin/www_bget?C05981">
        <graphics name="C05981" fgcolor="#000000" bgcolor="#FFFFFF"
             type="circle" x="571" y="753" width="8" height="8"/>
    </entry>
    <entry id="94" name="hsa:10000 hsa:207 hsa:208" type="gene"
        link="http://www.kegg.jp/dbget-bin/www_bget?hsa:10000+hsa:207+hsa:208">
        <graphics name="AKT3, MPPH, MPPH2, PKB-GAMMA, PKBG, PRKBG, RAC-PK-gamma, RAC-gamma, STK-2..." fgcolor="#000000" bgcolor="#BFFFBF"
             type="rectangle" x="631" y="754" width="46" height="17"/>
    </entry>
    <entry id="95" name="hsa:5290 hsa:5291 hsa:5293 hsa:5295 hsa:5296 hsa:8503" type="gene"
        link="http://www.kegg.jp/dbget-bin/www_bget?hsa:5290+hsa:5291+hsa:5293+hsa:5295+hsa:5296+hsa:8503">
        <graphics name="PIK3CA, CLAPO, CLOVE, CWS5, MCAP, MCM, MCMTC, PI3K, PI3K-alpha, p110-alpha..." fgcolor="#000000" bgcolor="#BFFFBF"
             type="rectangle" x="505" y="754" width="46" height="17"/>
    </entry>
    <entry id="97" name="path:hsa04151" type="map"
        link="http://www.kegg.jp/dbget-bin/www_bget?hsa04151">
        <graphics name="PI3K-Akt signaling pathway" fgcolor="#000000" bgcolor="#FFFFFF"
             type="roundrectangle" x="637" y="712" width="106" height="34"/>
    </entry>
    <entry id="98" name="hsa:940" type="gene"
        link="http://www.kegg.jp/dbget-bin/www_bget?hsa:940">
        <graphics name="CD28, Tp44" fgcolor="#000000" bgcolor="#BFFFBF"
             type="rectangle" x="208" y="1015" width="46" height="17"/>
    </entry>
    <entry id="99" name="hsa:5588" type="gene"
        link="http://www.kegg.jp/dbget-bin/www_bget?hsa:5588">
        <graphics name="PRKCQ, PRKCT, nPKC-theta" fgcolor="#000000" bgcolor="#BFFFBF"
             type="rectangle" x="301" y="1034" width="46" height="17"/>
    </entry>
    <entry id="100" name="hsa:10538 hsa:116071 hsa:55509" type="gene"
        link="http://www.kegg.jp/dbget-bin/www_bget?hsa:10538+hsa:116071+hsa:55509">
        <graphics name="BATF, B-ATF, BATF1, SFA-2, SFA2..." fgcolor="#000000" bgcolor="#BFFFBF"
             type="rectangle" x="437" y="617" width="46" height="17"/>
    </entry>
    <entry id="102" name="hsa:4215" type="gene"
        link="http://www.kegg.jp/dbget-bin/www_bget?hsa:4215">
        <graphics name="MAP3K3, MAPKKK3, MEKK3" fgcolor="#000000" bgcolor="#BFFFBF"
             type="rectangle" x="505" y="802" width="46" height="17"/>
    </entry>
    <entry id="103" name="hsa:5606" type="gene"
        link="http://www.kegg.jp/dbget-bin/www_bget?hsa:5606">
        <graphics name="MAP2K3, MAPKK3, MEK3, MKK3, PRKMK3, SAPKK-2, SAPKK2" fgcolor="#000000" bgcolor="#BFFFBF"
             type="rectangle" x="631" y="790" width="46" height="17"/>
    </entry>
    <entry id="104" name="hsa:5608" type="gene"
        link="http://www.kegg.jp/dbget-bin/www_bget?hsa:5608">
        <graphics name="MAP2K6, MAPKK6, MEK6, MKK6, PRKMK6, SAPKK-3, SAPKK3" fgcolor="#000000" bgcolor="#BFFFBF"
             type="rectangle" x="631" y="812" width="46" height="17"/>
    </entry>
    <entry id="105" name="hsa:1432 hsa:5600 hsa:5603 hsa:6300" type="gene"
        link="http://www.kegg.jp/dbget-bin/www_bget?hsa:1432+hsa:5600+hsa:5603+hsa:6300">
        <graphics name="MAPK14, CSBP, CSBP1, CSBP2, CSPB1, EXIP, Mxi2, PRKM14, PRKM15, RK, SAPK2A, p38, p38ALPHA..." fgcolor="#000000" bgcolor="#BFFFBF"
             type="rectangle" x="710" y="799" width="46" height="17"/>
    </entry>
    <entry id="109" name="hsa:5728" type="gene"
        link="http://www.kegg.jp/dbget-bin/www_bget?hsa:5728">
        <graphics name="PTEN, 10q23del, BZS, CWS1, DEC, GLM2, MHAM, MMAC1, PTEN1, PTENbeta, TEP1" fgcolor="#000000" bgcolor="#BFFFBF"
             type="rectangle" x="552" y="706" width="46" height="17"/>
    </entry>
    <entry id="110" name="hsa:1457 hsa:1459 hsa:1460 hsa:283106" type="gene"
        link="http://www.kegg.jp/dbget-bin/www_bget?hsa:1457+hsa:1459+hsa:1460+hsa:283106">
        <graphics name="CSNK2A1, CK2A1, CKII, Cka1, Cka2, OCNDS..." fgcolor="#000000" bgcolor="#BFFFBF"
             type="rectangle" x="474" y="707" width="46" height="17"/>
    </entry>
    <entry id="114" name="hsa:238 hsa:27436" type="gene"
        link="http://www.kegg.jp/dbget-bin/www_bget?hsa:238+hsa:27436">
        <graphics name="ALK, CD246, NBLST3..." fgcolor="#000000" bgcolor="#BFFFBF"
             type="rectangle" x="260" y="241" width="46" height="17"/>
    </entry>
    <entry id="117" name="hsa:4615" type="gene"
        link="http://www.kegg.jp/dbget-bin/www_bget?hsa:4615">
        <graphics name="MYD88, MYD88D" fgcolor="#000000" bgcolor="#BFFFBF"
             type="rectangle" x="287" y="391" width="46" height="17"/>
    </entry>
    <entry id="118" name="hsa:7189" type="gene"
        link="http://www.kegg.jp/dbget-bin/www_bget?hsa:7189">
        <graphics name="TRAF6, MGC:3310, RNF85" fgcolor="#000000" bgcolor="#BFFFBF"
             type="rectangle" x="372" y="383" width="46" height="17"/>
    </entry>
    <entry id="119" name="hsa:5604 hsa:5605" type="gene"
        link="http://www.kegg.jp/dbget-bin/www_bget?hsa:5604+hsa:5605">
        <graphics name="MAP2K1, CFC3, MAPKK1, MEK1, MKK1, PRKMK1..." fgcolor="#000000" bgcolor="#BFFFBF"
             type="rectangle" x="501" y="383" width="46" height="17"/>
    </entry>
    <entry id="120" name="hsa:5594 hsa:5595" type="gene"
        link="http://www.kegg.jp/dbget-bin/www_bget?hsa:5594+hsa:5595">
        <graphics name="MAPK1, ERK, ERK-2, ERK2, ERT1, MAPK2, P42MAPK, PRKM1, PRKM2, p38, p40, p41, p41mapk, p42-MAPK..." fgcolor="#000000" bgcolor="#BFFFBF"
             type="rectangle" x="592" y="384" width="46" height="17"/>
    </entry>
    <entry id="125" name="hsa:2475" type="gene"
        link="http://www.kegg.jp/dbget-bin/www_bget?hsa:2475">
        <graphics name="MTOR, FRAP, FRAP1, FRAP2, RAFT1, RAPT1, SKS" fgcolor="#000000" bgcolor="#BFFFBF"
             type="rectangle" x="592" y="231" width="46" height="17"/>
    </entry>
    <entry id="126" name="hsa:6198 hsa:6199" type="gene"
        link="http://www.kegg.jp/dbget-bin/www_bget?hsa:6198+hsa:6199">
        <graphics name="RPS6KB1, PS6K, S6K, S6K-beta-1, S6K1, STK14A, p70_S6KA, p70(S6K)-alpha, p70-S6K, p70-alpha..." fgcolor="#000000" bgcolor="#BFFFBF"
             type="rectangle" x="684" y="231" width="46" height="17"/>
    </entry>
    <entry id="129" name="hsa:3091" type="gene"
        link="http://www.kegg.jp/dbget-bin/www_bget?hsa:3091">
        <graphics name="HIF1A, HIF-1-alpha, HIF-1A, HIF-1alpha, HIF1, HIF1-ALPHA, MOP1, PASD8, bHLHe78" fgcolor="#000000" bgcolor="#BFFFBF"
             type="rectangle" x="925" y="135" width="46" height="17"/>
    </entry>
    <entry id="133" name="hsa:29126" type="gene"
        link="http://www.kegg.jp/dbget-bin/www_bget?hsa:29126">
        <graphics name="CD274, B7-H, B7H1, PD-L1, PDCD1L1, PDCD1LG1, PDL1, hPD-L1" fgcolor="#000000" bgcolor="#BFFFBF"
             type="rectangle" x="1036" y="260" width="46" height="17"/>
    </entry>
    <entry id="134" name="hsa:2353 hsa:3725" type="gene"
        link="http://www.kegg.jp/dbget-bin/www_bget?hsa:2353+hsa:3725">
        <graphics name="FOS, AP-1, C-FOS, p55..." fgcolor="#000000" bgcolor="#BFFFBF"
             type="rectangle" x="895" y="188" width="46" height="17"/>
    </entry>
    <entry id="138" name="path:hsa04066" type="map"
        link="http://www.kegg.jp/dbget-bin/www_bget?hsa04066">
        <graphics name="HIF-1 signaling pathway" fgcolor="#000000" bgcolor="#FFFFFF"
             type="roundrectangle" x="631" y="111" width="102" height="34"/>
    </entry>
    <entry id="141" name="hsa:2475" type="gene"
        link="http://www.kegg.jp/dbget-bin/www_bget?hsa:2475">
        <graphics name="MTOR, FRAP, FRAP1, FRAP2, RAFT1, RAPT1, SKS" fgcolor="#000000" bgcolor="#BFFFBF"
             type="rectangle" x="710" y="754" width="46" height="17"/>
    </entry>
    <entry id="148" name="cpd:C05981" type="compound"
        link="http://www.kegg.jp/dbget-bin/www_bget?C05981">
        <graphics name="C05981" fgcolor="#000000" bgcolor="#FFFFFF"
             type="circle" x="363" y="996" width="8" height="8"/>
    </entry>
    <entry id="149" name="hsa:10000 hsa:207 hsa:208" type="gene"
        link="http://www.kegg.jp/dbget-bin/www_bget?hsa:10000+hsa:207+hsa:208">
        <graphics name="AKT3, MPPH, MPPH2, PKB-GAMMA, PKBG, PRKBG, RAC-PK-gamma, RAC-gamma, STK-2..." fgcolor="#000000" bgcolor="#BFFFBF"
             type="rectangle" x="430" y="996" width="46" height="17"/>
    </entry>
    <entry id="150" name="hsa:5290 hsa:5291 hsa:5293 hsa:5295 hsa:5296 hsa:8503" type="gene"
        link="http://www.kegg.jp/dbget-bin/www_bget?hsa:5290+hsa:5291+hsa:5293+hsa:5295+hsa:5296+hsa:8503">
        <graphics name="PIK3CA, CLAPO, CLOVE, CWS5, MCAP, MCM, MCMTC, PI3K, PI3K-alpha, p110-alpha..." fgcolor="#000000" bgcolor="#BFFFBF"
             type="rectangle" x="278" y="996" width="46" height="17"/>
    </entry>
    <entry id="153" name="hsa:4790 hsa:5970" type="gene"
        link="http://www.kegg.jp/dbget-bin/www_bget?hsa:4790+hsa:5970">
        <graphics name="NFKB1, CVID12, EBP-1, KBF1, NF-kB1, NF-kappa-B1, NF-kappaB, NFKB-p105, NFKB-p50, NFkappaB, p105, p50..." fgcolor="#000000" bgcolor="#BFFFBF"
             type="rectangle" x="430" y="1035" width="46" height="17"/>
    </entry>
    <entry id="154" name="hsa:3725" type="gene"
        link="http://www.kegg.jp/dbget-bin/www_bget?hsa:3725">
        <graphics name="JUN, AP-1, AP1, c-Jun, p39" fgcolor="#000000" bgcolor="#BFFFBF"
             type="rectangle" x="517" y="996" width="46" height="17"/>
    </entry>
    <entry id="169" name="hsa:148022" type="gene"
        link="http://www.kegg.jp/dbget-bin/www_bget?hsa:148022">
        <graphics name="TICAM1, IIAE6, MyD88-3, PRVTIRB, TICAM-1, TRIF" fgcolor="#000000" bgcolor="#BFFFBF"
             type="rectangle" x="287" y="443" width="46" height="17"/>
    </entry>
    <entry id="170" name="hsa:353376" type="gene"
        link="http://www.kegg.jp/dbget-bin/www_bget?hsa:353376">
        <graphics name="TICAM2, MyD88-4, TICAM-2, TIRAP3, TIRP, TRAM" fgcolor="#000000" bgcolor="#BFFFBF"
             type="rectangle" x="287" y="460" width="46" height="17"/>
    </entry>
    <entry id="173" name="hsa:114609" type="gene"
        link="http://www.kegg.jp/dbget-bin/www_bget?hsa:114609">
        <graphics name="TIRAP, BACTS1, Mal, MyD88-2, wyatt" fgcolor="#000000" bgcolor="#BFFFBF"
             type="rectangle" x="287" y="374" width="46" height="17"/>
    </entry>
    <entry id="174" name="hsa:4772 hsa:4773 hsa:4775" type="gene"
        link="http://www.kegg.jp/dbget-bin/www_bget?hsa:4772+hsa:4773+hsa:4775">
        <graphics name="NFATC1, NF-ATC, NF-ATc1.2, NFAT2, NFATc..." fgcolor="#000000" bgcolor="#BFFFBF"
             type="rectangle" x="684" y="384" width="46" height="17"/>
    </entry>
    <entry id="177" name="path:hsa04620" type="map"
        link="http://www.kegg.jp/dbget-bin/www_bget?hsa04620">
        <graphics name="Toll-like receptor signaling pathway" fgcolor="#000000" bgcolor="#FFFFFF"
             type="roundrectangle" x="429" y="423" width="113" height="34"/>
    </entry>
    <entry id="180" name="hsa:1147 hsa:3551 hsa:8517" type="gene"
        link="http://www.kegg.jp/dbget-bin/www_bget?hsa:1147+hsa:3551+hsa:8517">
        <graphics name="CHUK, IKBKA, IKK-alpha, IKK1, IKKA, NFKBIKA, TCF16..." fgcolor="#000000" bgcolor="#BFFFBF"
             type="rectangle" x="592" y="278" width="46" height="17"/>
    </entry>
    <entry id="182" name="hsa:4792 hsa:4793 hsa:4794" type="gene"
        link="http://www.kegg.jp/dbget-bin/www_bget?hsa:4792+hsa:4793+hsa:4794">
        <graphics name="NFKBIA, EDAID2, IKBA, MAD-3, NFKBI..." fgcolor="#000000" bgcolor="#BFFFBF"
             type="rectangle" x="684" y="277" width="46" height="17"/>
    </entry>
    <entry id="183" name="hsa:4790 hsa:5970" type="gene"
        link="http://www.kegg.jp/dbget-bin/www_bget?hsa:4790+hsa:5970">
        <graphics name="NFKB1, CVID12, EBP-1, KBF1, NF-kB1, NF-kappa-B1, NF-kappaB, NFKB-p105, NFKB-p50, NFkappaB, p105, p50..." fgcolor="#000000" bgcolor="#BFFFBF"
             type="rectangle" x="684" y="310" width="46" height="17"/>
    </entry>
    <entry id="186" name="hsa:5728" type="gene"
        link="http://www.kegg.jp/dbget-bin/www_bget?hsa:5728">
        <graphics name="PTEN, 10q23del, BZS, CWS1, DEC, GLM2, MHAM, MMAC1, PTEN1, PTENbeta, TEP1" fgcolor="#000000" bgcolor="#BFFFBF"
             type="rectangle" x="399" y="215" width="46" height="17"/>
    </entry>
    <entry id="192" name="hsa:920" type="gene"
        link="http://www.kegg.jp/dbget-bin/www_bget?hsa:920">
        <graphics name="CD4, CD4mut" fgcolor="#000000" bgcolor="#BFFFBF"
             type="rectangle" x="208" y="722" width="46" height="17"/>
    </entry>
    <entry id="194" name="cpd:C00165" type="compound"
        link="http://www.kegg.jp/dbget-bin/www_bget?C00165">
        <graphics name="C00165" fgcolor="#000000" bgcolor="#FFFFFF"
             type="circle" x="469" y="953" width="8" height="8"/>
    </entry>
    <entry id="197" name="hsa:27040" type="gene"
        link="http://www.kegg.jp/dbget-bin/www_bget?hsa:27040">
        <graphics name="LAT, IMD52, LAT1, pp36" fgcolor="#000000" bgcolor="#BFFFBF"
             type="rectangle" x="403" y="859" width="46" height="17"/>
    </entry>
    <entry id="199" name="path:hsa04660" type="map"
        link="http://www.kegg.jp/dbget-bin/www_bget?hsa04660">
        <graphics name="T cell receptor signaling pathway" fgcolor="#000000" bgcolor="#FFFFFF"
             type="roundrectangle" x="298" y="614" width="106" height="34"/>
    </entry>
    <entry id="200" name="undefined" type="group">
        <graphics fgcolor="#000000" bgcolor="#FFFFFF"
             type="rectangle" x="287" y="382" width="46" height="34"/>
        <component id="117"/>
        <component id="173"/>
    </entry>
    <entry id="201" name="undefined" type="group">
        <graphics fgcolor="#000000" bgcolor="#FFFFFF"
             type="rectangle" x="287" y="451" width="46" height="34"/>
        <component id="169"/>
        <component id="170"/>
    </entry>
    <entry id="202" name="undefined" type="group">
        <graphics fgcolor="#000000" bgcolor="#FFFFFF"
             type="rectangle" x="254" y="801" width="46" height="34"/>
        <component id="25"/>
        <component id="26"/>
    </entry>
    <relation entry1="80" entry2="81" type="PPrel">
        <subtype name="activation" value="--&gt;"/>
    </relation>
    <relation entry1="81" entry2="70" type="PPrel">
        <subtype name="activation" value="--&gt;"/>
    </relation>
    <relation entry1="70" entry2="72" type="PPrel">
        <subtype name="activation" value="--&gt;"/>
    </relation>
    <relation entry1="73" entry2="134" type="PPrel">
        <subtype name="activation" value="--&gt;"/>
    </relation>
    <relation entry1="81" entry2="13" type="PPrel">
        <subtype name="activation" value="--&gt;"/>
    </relation>
    <relation entry1="114" entry2="70" type="PPrel">
        <subtype name="activation" value="--&gt;"/>
    </relation>
    <relation entry1="114" entry2="13" type="PPrel">
        <subtype name="activation" value="--&gt;"/>
    </relation>
    <relation entry1="13" entry2="6" type="PCrel">
        <subtype name="activation" value="--&gt;"/>
    </relation>
    <relation entry1="6" entry2="12" type="PCrel">
        <subtype name="activation" value="--&gt;"/>
    </relation>
    <relation entry1="82" entry2="83" type="PPrel">
        <subtype name="activation" value="--&gt;"/>
    </relation>
    <relation entry1="83" entry2="70" type="PPrel">
        <subtype name="activation" value="--&gt;"/>
    </relation>
    <relation entry1="83" entry2="13" type="PPrel">
        <subtype name="activation" value="--&gt;"/>
    </relation>
    <relation entry1="83" entry2="84" type="PPrel">
        <subtype name="activation" value="--&gt;"/>
    </relation>
    <relation entry1="91" entry2="200" type="PPrel">
        <subtype name="activation" value="--&gt;"/>
    </relation>
    <relation entry1="120" entry2="174" type="PPrel">
        <subtype name="activation" value="--&gt;"/>
    </relation>
    <relation entry1="91" entry2="201" type="PPrel">
        <subtype name="activation" value="--&gt;"/>
    </relation>
    <relation entry1="19" entry2="8" type="PCrel">
        <subtype name="activation" value="--&gt;"/>
    </relation>
    <relation entry1="7" entry2="18" type="PCrel">
        <subtype name="activation" value="--&gt;"/>
    </relation>
    <relation entry1="7" entry2="14" type="PCrel">
        <subtype name="activation" value="--&gt;"/>
    </relation>
    <relation entry1="19" entry2="194" type="PCrel">
        <subtype name="activation" value="--&gt;"/>
    </relation>
    <relation entry1="194" entry2="14" type="PCrel">
        <subtype name="activation" value="--&gt;"/>
    </relation>
    <relation entry1="14" entry2="15" type="PPrel">
        <subtype name="activation" value="--&gt;"/>
    </relation>
    <relation entry1="15" entry2="56" type="PPrel">
        <subtype name="activation" value="--&gt;"/>
    </relation>
    <relation entry1="98" entry2="150" type="PPrel">
        <subtype name="activation" value="--&gt;"/>
    </relation>
    <relation entry1="150" entry2="148" type="PCrel">
        <subtype name="activation" value="--&gt;"/>
    </relation>
    <relation entry1="148" entry2="149" type="PCrel">
        <subtype name="activation" value="--&gt;"/>
    </relation>
    <relation entry1="149" entry2="154" type="PPrel">
        <subtype name="activation" value="--&gt;"/>
    </relation>
    <relation entry1="154" entry2="16" type="PPrel">
        <subtype name="activation" value="--&gt;"/>
    </relation>
    <relation entry1="98" entry2="99" type="PPrel">
        <subtype name="activation" value="--&gt;"/>
    </relation>
    <relation entry1="99" entry2="153" type="PPrel">
        <subtype name="activation" value="--&gt;"/>
    </relation>
    <relation entry1="72" entry2="71" type="PPrel">
        <subtype name="activation" value="--&gt;"/>
        <subtype name="phosphorylation" value="+p"/>
    </relation>
    <relation entry1="71" entry2="73" type="PPrel">
        <subtype name="activation" value="--&gt;"/>
        <subtype name="phosphorylation" value="+p"/>
    </relation>
    <relation entry1="125" entry2="126" type="PPrel">
        <subtype name="activation" value="--&gt;"/>
        <subtype name="phosphorylation" value="+p"/>
    </relation>
    <relation entry1="12" entry2="180" type="PPrel">
        <subtype name="activation" value="--&gt;"/>
        <subtype name="phosphorylation" value="+p"/>
    </relation>
    <relation entry1="180" entry2="182" type="PPrel">
        <subtype name="activation" value="--&gt;"/>
        <subtype name="phosphorylation" value="+p"/>
    </relation>
    <relation entry1="84" entry2="85" type="PPrel">
        <subtype name="activation" value="--&gt;"/>
        <subtype name="phosphorylation" value="+p"/>
    </relation>
    <relation entry1="119" entry2="120" type="PPrel">
        <subtype name="activation" value="--&gt;"/>
        <subtype name="phosphorylation" value="+p"/>
    </relation>
    <relation entry1="11" entry2="9" type="PPrel">
        <subtype name="activation" value="--&gt;"/>
        <subtype name="phosphorylation" value="+p"/>
    </relation>
    <relation entry1="29" entry2="20" type="PPrel">
        <subtype name="activation" value="--&gt;"/>
        <subtype name="phosphorylation" value="+p"/>
    </relation>
    <relation entry1="102" entry2="103" type="PPrel">
        <subtype name="activation" value="--&gt;"/>
        <subtype name="phosphorylation" value="+p"/>
    </relation>
    <relation entry1="102" entry2="104" type="PPrel">
        <subtype name="activation" value="--&gt;"/>
        <subtype name="phosphorylation" value="+p"/>
    </relation>
    <relation entry1="103" entry2="105" type="PPrel">
        <subtype name="activation" value="--&gt;"/>
        <subtype name="phosphorylation" value="+p"/>
    </relation>
    <relation entry1="104" entry2="105" type="PPrel">
        <subtype name="activation" value="--&gt;"/>
        <subtype name="phosphorylation" value="+p"/>
    </relation>
    <relation entry1="20" entry2="197" type="PPrel">
        <subtype name="activation" value="--&gt;"/>
        <subtype name="phosphorylation" value="+p"/>
    </relation>
    <relation entry1="56" entry2="55" type="PPrel">
        <subtype name="activation" value="--&gt;"/>
        <subtype name="phosphorylation" value="+p"/>
    </relation>
    <relation entry1="55" entry2="57" type="PPrel">
        <subtype name="activation" value="--&gt;"/>
        <subtype name="phosphorylation" value="+p"/>
    </relation>
    <relation entry1="57" entry2="16" type="PPrel">
        <subtype name="activation" value="--&gt;"/>
        <subtype name="phosphorylation" value="+p"/>
    </relation>
    <relation entry1="12" entry2="125" type="PPrel">
        <subtype name="activation" value="--&gt;"/>
        <subtype name="indirect effect" value="..&gt;"/>
    </relation>
    <relation entry1="118" entry2="119" type="PPrel">
        <subtype name="activation" value="--&gt;"/>
        <subtype name="indirect effect" value="..&gt;"/>
    </relation>
    <relation entry1="8" entry2="7" type="PCrel">
        <subtype name="activation" value="--&gt;"/>
        <subtype name="indirect effect" value="..&gt;"/>
    </relation>
    <relation entry1="202" entry2="95" type="PPrel">
        <subtype name="activation" value="--&gt;"/>
        <subtype name="indirect effect" value="..&gt;"/>
    </relation>
    <relation entry1="202" entry2="102" type="PPrel">
        <subtype name="activation" value="--&gt;"/>
    </relation>
    <relation entry1="31" entry2="30" type="PPrel">
        <subtype name="binding/association" value="---"/>
    </relation>
    <relation entry1="192" entry2="29" type="PPrel">
        <subtype name="binding/association" value="---"/>
    </relation>
    <relation entry1="197" entry2="19" type="PPrel">
        <subtype name="binding/association" value="---"/>
    </relation>
    <relation entry1="129" entry2="133" type="GErel">
        <subtype name="expression" value="--&gt;"/>
    </relation>
    <relation entry1="134" entry2="133" type="GErel">
        <subtype name="expression" value="--&gt;"/>
    </relation>
    <relation entry1="183" entry2="133" type="GErel">
        <subtype name="expression" value="--&gt;"/>
    </relation>
    <relation entry1="85" entry2="133" type="GErel">
        <subtype name="expression" value="--&gt;"/>
    </relation>
    <relation entry1="174" entry2="133" type="GErel">
        <subtype name="expression" value="--&gt;"/>
    </relation>
    <relation entry1="10" entry2="133" type="GErel">
        <subtype name="expression" value="--&gt;"/>
    </relation>
    <relation entry1="30" entry2="100" type="GErel">
        <subtype name="expression" value="--&gt;"/>
        <subtype name="indirect effect" value="..&gt;"/>
    </relation>
    <relation entry1="30" entry2="110" type="PPrel">
        <subtype name="inhibition" value="--|"/>
        <subtype name="indirect effect" value="..&gt;"/>
    </relation>
    <relation entry1="110" entry2="109" type="PPrel">
        <subtype name="inhibition" value="--|"/>
    </relation>
    <relation entry1="30" entry2="99" type="PPrel">
        <subtype name="inhibition" value="--|"/>
    </relation>
    <relation entry1="30" entry2="150" type="PPrel">
        <subtype name="inhibition" value="--|"/>
        <subtype name="dephosphorylation" value="-p"/>
    </relation>
    <relation entry1="30" entry2="20" type="PPrel">
        <subtype name="inhibition" value="--|"/>
        <subtype name="dephosphorylation" value="-p"/>
    </relation>
    <relation entry1="30" entry2="95" type="PPrel">
        <subtype name="inhibition" value="--|"/>
        <subtype name="dephosphorylation" value="-p"/>
    </relation>
    <relation entry1="30" entry2="57" type="PPrel">
        <subtype name="inhibition" value="--|"/>
        <subtype name="dephosphorylation" value="-p"/>
    </relation>
    <relation entry1="109" entry2="93" type="PCrel">
        <subtype name="inhibition" value="--|"/>
        <subtype name="dephosphorylation" value="-p"/>
    </relation>
    <relation entry1="200" entry2="118" type="PPrel">
        <subtype name="activation" value="--&gt;"/>
        <subtype name="indirect effect" value="..&gt;"/>
    </relation>
    <relation entry1="186" entry2="6" type="PCrel">
        <subtype name="missing interaction" value="-/-"/>
    </relation>
    <relation entry1="93" entry2="94" type="PCrel">
        <subtype name="activation" value="--&gt;"/>
    </relation>
    <relation entry1="94" entry2="141" type="PPrel">
        <subtype name="activation" value="--&gt;"/>
        <subtype name="indirect effect" value="..&gt;"/>
    </relation>
    <relation entry1="201" entry2="11" type="PPrel">
        <subtype name="activation" value="--&gt;"/>
        <subtype name="indirect effect" value="..&gt;"/>
    </relation>
    <relation entry1="95" entry2="93" type="PCrel">
        <subtype name="activation" value="--&gt;"/>
    </relation>
    <relation entry1="18" entry2="17" type="PPrel">
        <subtype name="activation" value="--&gt;"/>
        <subtype name="dephosphorylation" value="-p"/>
    </relation>
    <relation entry1="182" entry2="183" type="PPrel">
        <subtype name="dissociation" value="-+-"/>
    </relation>
    <relation entry1="10" entry2="9" type="PPrel">
        <subtype name="dissociation" value="-+-"/>
    </relation>
    <relation entry1="92" entry2="31" type="PPrel">
        <subtype name="activation" value="--&gt;"/>
    </relation>
</pathway>
