# Supplementary material for: Mechanism of gene network in the treatment of intracerebral hemorrhage by natural plant drugs in Lutong granules
Source: PLoS One. 2022 Nov 28;17(11):e0274639. doi: 10.1371/journal.pone.0274639 (PMC9704616; doi:10.1371/journal.pone.0274639)
Supplement: S1 Data — (ZIP) [file pone.0274639.s001.zip › minimal data/GO+KEGG/R.KEGG/hsa05321.xml]

<?xml version="1.0"?>
<!DOCTYPE pathway SYSTEM "http://www.kegg.jp/kegg/xml/KGML_v0.7.2_.dtd">
<!-- Creation date: Aug 23, 2019 14:56:58 +0900 (GMT+9) -->
<pathway name="path:hsa05321" org="hsa" number="05321"
         title="Inflammatory bowel disease"
         image="http://www.kegg.jp/kegg/pathway/hsa/hsa05321.png"
         link="http://www.kegg.jp/kegg-bin/show_pathway?hsa05321">
    <entry id="15" name="path:hsa05321" type="map"
        link="http://www.kegg.jp/dbget-bin/www_bget?hsa05321">
        <graphics name="TITLE:Inflammatory bowel disease" fgcolor="#000000" bgcolor="#FFFFFF"
             type="roundrectangle" x="175" y="68" width="249" height="25"/>
    </entry>
    <entry id="19" name="hsa:7097" type="gene"
        link="http://www.kegg.jp/dbget-bin/www_bget?hsa:7097">
        <graphics name="TLR2, CD282, TIL4" fgcolor="#000000" bgcolor="#BFFFBF"
             type="rectangle" x="226" y="923" width="46" height="17"/>
    </entry>
    <entry id="20" name="hsa:4790 hsa:5970" type="gene"
        link="http://www.kegg.jp/dbget-bin/www_bget?hsa:4790+hsa:5970">
        <graphics name="NFKB1, CVID12, EBP-1, KBF1, NF-kB, NF-kB1, NF-kappa-B1, NF-kappaB, NF-kappabeta, NFKB-p105, NFKB-p50, NFkappaB..." fgcolor="#000000" bgcolor="#BFFFBF"
             type="rectangle" x="226" y="983" width="46" height="17"/>
    </entry>
    <entry id="26" name="hsa:64127" type="gene"
        link="http://www.kegg.jp/dbget-bin/www_bget?hsa:64127">
        <graphics name="NOD2, ACUG, BLAU, BLAUS, CARD15, CD, CLR16.3, IBD1, NLRC2, NOD2B, PSORAS1, YAOS" fgcolor="#000000" bgcolor="#BFFFBF"
             type="rectangle" x="268" y="955" width="46" height="17"/>
    </entry>
    <entry id="38" name="hsa:7100" type="gene"
        link="http://www.kegg.jp/dbget-bin/www_bget?hsa:7100">
        <graphics name="TLR5, MELIOS, SLE1, SLEB1, TIL3" fgcolor="#000000" bgcolor="#BFFFBF"
             type="rectangle" x="458" y="261" width="46" height="17"/>
    </entry>
    <entry id="40" name="hsa:7097" type="gene"
        link="http://www.kegg.jp/dbget-bin/www_bget?hsa:7097">
        <graphics name="TLR2, CD282, TIL4" fgcolor="#000000" bgcolor="#BFFFBF"
             type="rectangle" x="508" y="261" width="46" height="17"/>
    </entry>
    <entry id="46" name="hsa:4790 hsa:5970" type="gene"
        link="http://www.kegg.jp/dbget-bin/www_bget?hsa:4790+hsa:5970">
        <graphics name="NFKB1, CVID12, EBP-1, KBF1, NF-kB, NF-kB1, NF-kappa-B1, NF-kappaB, NF-kappabeta, NFKB-p105, NFKB-p50, NFkappaB..." fgcolor="#000000" bgcolor="#BFFFBF"
             type="rectangle" x="508" y="330" width="46" height="17"/>
    </entry>
    <entry id="48" name="hsa:7124" type="gene"
        link="http://www.kegg.jp/dbget-bin/www_bget?hsa:7124">
        <graphics name="TNF, DIF, TNF-alpha, TNFA, TNFSF2, TNLG1F" fgcolor="#000000" bgcolor="#BFFFBF"
             type="rectangle" x="573" y="376" width="46" height="17"/>
    </entry>
    <entry id="50" name="path:hsa04620" type="map"
        link="http://www.kegg.jp/dbget-bin/www_bget?hsa04620">
        <graphics name="Toll-like receptor signaling pathway" fgcolor="#000000" bgcolor="#FFFFFF"
             type="roundrectangle" x="504" y="425" width="111" height="34"/>
    </entry>
    <entry id="59" name="hsa:51561" type="gene"
        link="http://www.kegg.jp/dbget-bin/www_bget?hsa:51561">
        <graphics name="IL23A, IL-23, IL-23A, IL23P19, P19, SGRF" fgcolor="#000000" bgcolor="#BFFFBF"
             type="rectangle" x="546" y="1081" width="46" height="17"/>
    </entry>
    <entry id="61" name="hsa:7040 hsa:7042 hsa:7043" type="gene"
        link="http://www.kegg.jp/dbget-bin/www_bget?hsa:7040+hsa:7042+hsa:7043">
        <graphics name="TGFB1, CED, DPD1, IBDIMDE, LAP, TGF-beta1, TGFB, TGFbeta..." fgcolor="#000000" bgcolor="#BFFFBF"
             type="rectangle" x="546" y="945" width="46" height="17"/>
    </entry>
    <entry id="62" name="hsa:3569" type="gene"
        link="http://www.kegg.jp/dbget-bin/www_bget?hsa:3569">
        <graphics name="IL6, BSF-2, BSF2, CDF, HGF, HSF, IFN-beta-2, IFNB2, IL-6" fgcolor="#000000" bgcolor="#BFFFBF"
             type="rectangle" x="546" y="968" width="46" height="17"/>
    </entry>
    <entry id="67" name="hsa:3108 hsa:3109 hsa:3111 hsa:3112 hsa:3113 hsa:3115 hsa:3117 hsa:3118 hsa:3119 hsa:3122 hsa:3123 hsa:3125 hsa:3126 hsa:3127" type="gene"
        link="http://www.kegg.jp/dbget-bin/www_bget?hsa:3108+hsa:3109+hsa:3111+hsa:3112+hsa:3113+hsa:3115+hsa:3117+hsa:3118+hsa:3119+hsa:3122+hsa:3123+hsa:3125+hsa:3126+hsa:3127">
        <graphics name="HLA-DMA, D6S222E, DMA, HLADM, RING6..." fgcolor="#000000" bgcolor="#BFFFBF"
             type="rectangle" x="299" y="1026" width="46" height="17"/>
    </entry>
    <entry id="68" name="ko:K10784 ko:K10785" type="ortholog"
        link="http://www.kegg.jp/dbget-bin/www_bget?K10784+K10785">
        <graphics name="K10784..." fgcolor="#000000" bgcolor="#FFFFFF"
             type="rectangle" x="395" y="1026" width="46" height="17"/>
    </entry>
    <entry id="70" name="hsa:3592 hsa:3593" type="gene"
        link="http://www.kegg.jp/dbget-bin/www_bget?hsa:3592+hsa:3593">
        <graphics name="IL12A, CLMF, IL-12A, NFSK, NKSF1, P35..." fgcolor="#000000" bgcolor="#BFFFBF"
             type="rectangle" x="546" y="668" width="46" height="17"/>
    </entry>
    <entry id="71" name="hsa:3458" type="gene"
        link="http://www.kegg.jp/dbget-bin/www_bget?hsa:3458">
        <graphics name="IFNG, IFG, IFI" fgcolor="#000000" bgcolor="#BFFFBF"
             type="rectangle" x="546" y="585" width="46" height="17"/>
    </entry>
    <entry id="89" name="hsa:3594" type="gene"
        link="http://www.kegg.jp/dbget-bin/www_bget?hsa:3594">
        <graphics name="IL12RB1, CD212, IL-12R-BETA1, IL12RB, IMD30" fgcolor="#000000" bgcolor="#BFFFBF"
             type="rectangle" x="636" y="680" width="46" height="17"/>
    </entry>
    <entry id="92" name="hsa:6775" type="gene"
        link="http://www.kegg.jp/dbget-bin/www_bget?hsa:6775">
        <graphics name="STAT4, SLEB11" fgcolor="#000000" bgcolor="#BFFFBF"
             type="rectangle" x="813" y="668" width="46" height="17"/>
    </entry>
    <entry id="94" name="hsa:3459 hsa:3460" type="gene"
        link="http://www.kegg.jp/dbget-bin/www_bget?hsa:3459+hsa:3460">
        <graphics name="IFNGR1, CD119, IFNGR, IMD27A, IMD27B..." fgcolor="#000000" bgcolor="#BFFFBF"
             type="rectangle" x="636" y="585" width="46" height="17"/>
    </entry>
    <entry id="96" name="hsa:6772" type="gene"
        link="http://www.kegg.jp/dbget-bin/www_bget?hsa:6772">
        <graphics name="STAT1, CANDF7, IMD31A, IMD31B, IMD31C, ISGF-3, STAT91" fgcolor="#000000" bgcolor="#BFFFBF"
             type="rectangle" x="725" y="585" width="46" height="17"/>
    </entry>
    <entry id="98" name="hsa:30009" type="gene"
        link="http://www.kegg.jp/dbget-bin/www_bget?hsa:30009">
        <graphics name="TBX21, T-PET, T-bet, TBET, TBLYM" fgcolor="#000000" bgcolor="#BFFFBF"
             type="rectangle" x="884" y="585" width="46" height="17"/>
    </entry>
    <entry id="100" name="hsa:3458" type="gene"
        link="http://www.kegg.jp/dbget-bin/www_bget?hsa:3458">
        <graphics name="IFNG, IFG, IFI" fgcolor="#000000" bgcolor="#BFFFBF"
             type="rectangle" x="990" y="761" width="46" height="17"/>
    </entry>
    <entry id="117" name="hsa:3565" type="gene"
        link="http://www.kegg.jp/dbget-bin/www_bget?hsa:3565">
        <graphics name="IL4, BCGF-1, BCGF1, BSF-1, BSF1, IL-4" fgcolor="#000000" bgcolor="#BFFFBF"
             type="rectangle" x="546" y="1323" width="46" height="17"/>
    </entry>
    <entry id="119" name="hsa:3566" type="gene"
        link="http://www.kegg.jp/dbget-bin/www_bget?hsa:3566">
        <graphics name="IL4R, CD124, IL-4RA, IL4RA" fgcolor="#000000" bgcolor="#BFFFBF"
             type="rectangle" x="636" y="1312" width="46" height="17"/>
    </entry>
    <entry id="121" name="hsa:6778" type="gene"
        link="http://www.kegg.jp/dbget-bin/www_bget?hsa:6778">
        <graphics name="STAT6, D12S1644, IL-4-STAT, STAT6B, STAT6C" fgcolor="#000000" bgcolor="#BFFFBF"
             type="rectangle" x="725" y="1324" width="46" height="17"/>
    </entry>
    <entry id="123" name="hsa:2625" type="gene"
        link="http://www.kegg.jp/dbget-bin/www_bget?hsa:2625">
        <graphics name="GATA3, HDR, HDRS" fgcolor="#000000" bgcolor="#BFFFBF"
             type="rectangle" x="884" y="1324" width="46" height="17"/>
    </entry>
    <entry id="125" name="hsa:3565" type="gene"
        link="http://www.kegg.jp/dbget-bin/www_bget?hsa:3565">
        <graphics name="IL4, BCGF-1, BCGF1, BSF-1, BSF1, IL-4" fgcolor="#000000" bgcolor="#BFFFBF"
             type="rectangle" x="1064" y="1312" width="46" height="17"/>
    </entry>
    <entry id="126" name="hsa:4772" type="gene"
        link="http://www.kegg.jp/dbget-bin/www_bget?hsa:4772">
        <graphics name="NFATC1, NF-ATC, NF-ATc1.2, NFAT2, NFATc" fgcolor="#000000" bgcolor="#BFFFBF"
             type="rectangle" x="884" y="1284" width="46" height="17"/>
    </entry>
    <entry id="127" name="hsa:4094" type="gene"
        link="http://www.kegg.jp/dbget-bin/www_bget?hsa:4094">
        <graphics name="MAF, AYGRP, CCA4, CTRCT21, c-MAF" fgcolor="#000000" bgcolor="#BFFFBF"
             type="rectangle" x="884" y="1259" width="46" height="17"/>
    </entry>
    <entry id="131" name="hsa:7124" type="gene"
        link="http://www.kegg.jp/dbget-bin/www_bget?hsa:7124">
        <graphics name="TNF, DIF, TNF-alpha, TNFA, TNFSF2, TNLG1F" fgcolor="#000000" bgcolor="#BFFFBF"
             type="rectangle" x="1332" y="741" width="46" height="17"/>
    </entry>
    <entry id="133" name="hsa:3569" type="gene"
        link="http://www.kegg.jp/dbget-bin/www_bget?hsa:3569">
        <graphics name="IL6, BSF-2, BSF2, CDF, HGF, HSF, IFN-beta-2, IFNB2, IL-6" fgcolor="#000000" bgcolor="#BFFFBF"
             type="rectangle" x="1332" y="761" width="46" height="17"/>
    </entry>
    <entry id="134" name="hsa:3552 hsa:3553" type="gene"
        link="http://www.kegg.jp/dbget-bin/www_bget?hsa:3552+hsa:3553">
        <graphics name="IL1A, IL-1_alpha, IL-1A, IL1, IL1-ALPHA, IL1F1..." fgcolor="#000000" bgcolor="#BFFFBF"
             type="rectangle" x="1332" y="781" width="46" height="17"/>
    </entry>
    <entry id="139" name="hsa:3596" type="gene"
        link="http://www.kegg.jp/dbget-bin/www_bget?hsa:3596">
        <graphics name="IL13, IL-13, P600" fgcolor="#000000" bgcolor="#BFFFBF"
             type="rectangle" x="884" y="1497" width="46" height="17"/>
    </entry>
    <entry id="142" name="hsa:3586" type="gene"
        link="http://www.kegg.jp/dbget-bin/www_bget?hsa:3586">
        <graphics name="IL10, CSIF, GVHDS, IL-10, IL10A, TGIF" fgcolor="#000000" bgcolor="#BFFFBF"
             type="rectangle" x="884" y="1582" width="46" height="17"/>
    </entry>
    <entry id="143" name="hsa:7040 hsa:7042 hsa:7043" type="gene"
        link="http://www.kegg.jp/dbget-bin/www_bget?hsa:7040+hsa:7042+hsa:7043">
        <graphics name="TGFB1, CED, DPD1, IBDIMDE, LAP, TGF-beta1, TGFB, TGFbeta..." fgcolor="#000000" bgcolor="#BFFFBF"
             type="rectangle" x="884" y="1605" width="46" height="17"/>
    </entry>
    <entry id="145" name="hsa:3567" type="gene"
        link="http://www.kegg.jp/dbget-bin/www_bget?hsa:3567">
        <graphics name="IL5, EDF, IL-5, TRF" fgcolor="#000000" bgcolor="#BFFFBF"
             type="rectangle" x="1064" y="1336" width="46" height="17"/>
    </entry>
    <entry id="146" name="hsa:3586" type="gene"
        link="http://www.kegg.jp/dbget-bin/www_bget?hsa:3586">
        <graphics name="IL10, CSIF, GVHDS, IL-10, IL10A, TGIF" fgcolor="#000000" bgcolor="#BFFFBF"
             type="rectangle" x="1064" y="1390" width="46" height="17"/>
    </entry>
    <entry id="151" name="hsa:64127" type="gene"
        link="http://www.kegg.jp/dbget-bin/www_bget?hsa:64127">
        <graphics name="NOD2, ACUG, BLAU, BLAUS, CARD15, CD, CLR16.3, IBD1, NLRC2, NOD2B, PSORAS1, YAOS" fgcolor="#000000" bgcolor="#BFFFBF"
             type="rectangle" x="1186" y="796" width="46" height="17"/>
    </entry>
    <entry id="152" name="hsa:7097 hsa:7099 hsa:7100" type="gene"
        link="http://www.kegg.jp/dbget-bin/www_bget?hsa:7097+hsa:7099+hsa:7100">
        <graphics name="TLR2, CD282, TIL4..." fgcolor="#000000" bgcolor="#BFFFBF"
             type="rectangle" x="1186" y="737" width="46" height="17"/>
    </entry>
    <entry id="153" name="hsa:3596" type="gene"
        link="http://www.kegg.jp/dbget-bin/www_bget?hsa:3596">
        <graphics name="IL13, IL-13, P600" fgcolor="#000000" bgcolor="#BFFFBF"
             type="rectangle" x="1064" y="1361" width="46" height="17"/>
    </entry>
    <entry id="155" name="hsa:3558" type="gene"
        link="http://www.kegg.jp/dbget-bin/www_bget?hsa:3558">
        <graphics name="IL2, IL-2, TCGF, lymphokine" fgcolor="#000000" bgcolor="#BFFFBF"
             type="rectangle" x="990" y="669" width="46" height="17"/>
    </entry>
    <entry id="174" name="hsa:149233" type="gene"
        link="http://www.kegg.jp/dbget-bin/www_bget?hsa:149233">
        <graphics name="IL23R" fgcolor="#000000" bgcolor="#BFFFBF"
             type="rectangle" x="636" y="1070" width="46" height="17"/>
    </entry>
    <entry id="175" name="hsa:3594" type="gene"
        link="http://www.kegg.jp/dbget-bin/www_bget?hsa:3594">
        <graphics name="IL12RB1, CD212, IL-12R-BETA1, IL12RB, IMD30" fgcolor="#000000" bgcolor="#BFFFBF"
             type="rectangle" x="636" y="1093" width="46" height="17"/>
    </entry>
    <entry id="180" name="hsa:112744 hsa:3605" type="gene"
        link="http://www.kegg.jp/dbget-bin/www_bget?hsa:112744+hsa:3605">
        <graphics name="IL17F, CANDF6, IL-17F, ML-1, ML1..." fgcolor="#000000" bgcolor="#BFFFBF"
             type="rectangle" x="1064" y="1071" width="46" height="17"/>
    </entry>
    <entry id="181" name="hsa:59067" type="gene"
        link="http://www.kegg.jp/dbget-bin/www_bget?hsa:59067">
        <graphics name="IL21, CVID11, IL-21, Za11" fgcolor="#000000" bgcolor="#BFFFBF"
             type="rectangle" x="990" y="958" width="46" height="17"/>
    </entry>
    <entry id="182" name="hsa:50616" type="gene"
        link="http://www.kegg.jp/dbget-bin/www_bget?hsa:50616">
        <graphics name="IL22, IL-21, IL-22, IL-D110, IL-TIF, ILTIF, TIFIL-23, TIFa, zcyto18" fgcolor="#000000" bgcolor="#BFFFBF"
             type="rectangle" x="1064" y="1094" width="46" height="17"/>
    </entry>
    <entry id="183" name="hsa:4087 hsa:4088" type="gene"
        link="http://www.kegg.jp/dbget-bin/www_bget?hsa:4087+hsa:4088">
        <graphics name="SMAD2, JV18, JV18-1, MADH2, MADR2, hMAD-2, hSMAD2..." fgcolor="#000000" bgcolor="#BFFFBF"
             type="rectangle" x="813" y="945" width="46" height="17"/>
    </entry>
    <entry id="184" name="hsa:6774" type="gene"
        link="http://www.kegg.jp/dbget-bin/www_bget?hsa:6774">
        <graphics name="STAT3, ADMIO, ADMIO1, APRF, HIES" fgcolor="#000000" bgcolor="#BFFFBF"
             type="rectangle" x="813" y="969" width="46" height="17"/>
    </entry>
    <entry id="187" name="hsa:6774" type="gene"
        link="http://www.kegg.jp/dbget-bin/www_bget?hsa:6774">
        <graphics name="STAT3, ADMIO, ADMIO1, APRF, HIES" fgcolor="#000000" bgcolor="#BFFFBF"
             type="rectangle" x="725" y="1083" width="46" height="17"/>
    </entry>
    <entry id="189" name="hsa:7040 hsa:7042 hsa:7043" type="gene"
        link="http://www.kegg.jp/dbget-bin/www_bget?hsa:7040+hsa:7042+hsa:7043">
        <graphics name="TGFB1, CED, DPD1, IBDIMDE, LAP, TGF-beta1, TGFB, TGFbeta..." fgcolor="#000000" bgcolor="#BFFFBF"
             type="rectangle" x="541" y="1594" width="46" height="17"/>
    </entry>
    <entry id="192" name="hsa:3606" type="gene"
        link="http://www.kegg.jp/dbget-bin/www_bget?hsa:3606">
        <graphics name="IL18, IGIF, IL-18, IL-1g, IL1F4" fgcolor="#000000" bgcolor="#BFFFBF"
             type="rectangle" x="546" y="755" width="46" height="17"/>
    </entry>
    <entry id="194" name="hsa:3725" type="gene"
        link="http://www.kegg.jp/dbget-bin/www_bget?hsa:3725">
        <graphics name="JUN, AP-1, AP1, c-Jun, cJUN, p39" fgcolor="#000000" bgcolor="#BFFFBF"
             type="rectangle" x="813" y="737" width="46" height="17"/>
    </entry>
    <entry id="195" name="hsa:4790 hsa:5970" type="gene"
        link="http://www.kegg.jp/dbget-bin/www_bget?hsa:4790+hsa:5970">
        <graphics name="NFKB1, CVID12, EBP-1, KBF1, NF-kB, NF-kB1, NF-kappa-B1, NF-kappaB, NF-kappabeta, NFKB-p105, NFKB-p50, NFkappaB..." fgcolor="#000000" bgcolor="#BFFFBF"
             type="rectangle" x="813" y="780" width="46" height="17"/>
    </entry>
    <entry id="226" name="hsa:3595" type="gene"
        link="http://www.kegg.jp/dbget-bin/www_bget?hsa:3595">
        <graphics name="IL12RB2" fgcolor="#000000" bgcolor="#BFFFBF"
             type="rectangle" x="636" y="654" width="46" height="17"/>
    </entry>
    <entry id="230" name="hsa:3565" type="gene"
        link="http://www.kegg.jp/dbget-bin/www_bget?hsa:3565">
        <graphics name="IL4, BCGF-1, BCGF1, BSF-1, BSF1, IL-4" fgcolor="#000000" bgcolor="#BFFFBF"
             type="rectangle" x="990" y="573" width="46" height="17"/>
    </entry>
    <entry id="231" name="hsa:3567" type="gene"
        link="http://www.kegg.jp/dbget-bin/www_bget?hsa:3567">
        <graphics name="IL5, EDF, IL-5, TRF" fgcolor="#000000" bgcolor="#BFFFBF"
             type="rectangle" x="990" y="597" width="46" height="17"/>
    </entry>
    <entry id="232" name="hsa:3561" type="gene"
        link="http://www.kegg.jp/dbget-bin/www_bget?hsa:3561">
        <graphics name="IL2RG, CD132, CIDX, IL-2RG, IMD4, P64, SCIDX, SCIDX1" fgcolor="#000000" bgcolor="#BFFFBF"
             type="rectangle" x="636" y="1337" width="46" height="17"/>
    </entry>
    <entry id="233" name="path:hsa04621" type="map"
        link="http://www.kegg.jp/dbget-bin/www_bget?hsa04621">
        <graphics name="NOD-like receptor signaling pathway" fgcolor="#000000" bgcolor="#FFFFFF"
             type="roundrectangle" x="325" y="540" width="105" height="34"/>
    </entry>
    <entry id="238" name="hsa:8807 hsa:8809" type="gene"
        link="http://www.kegg.jp/dbget-bin/www_bget?hsa:8807+hsa:8809">
        <graphics name="IL18RAP, ACPL, CD218b, CDw218b, IL-18R-beta, IL-18RAcP, IL-18Rbeta, IL-1R-7, IL-1R7, IL-1RAcPL, IL18RB..." fgcolor="#000000" bgcolor="#BFFFBF"
             type="rectangle" x="636" y="756" width="46" height="17"/>
    </entry>
    <entry id="241" name="hsa:6097" type="gene"
        link="http://www.kegg.jp/dbget-bin/www_bget?hsa:6097">
        <graphics name="RORC, IMD42, NR1F3, RORG, RZR-GAMMA, RZRG, TOR" fgcolor="#000000" bgcolor="#BFFFBF"
             type="rectangle" x="884" y="1069" width="46" height="17"/>
    </entry>
    <entry id="250" name="hsa:3458" type="gene"
        link="http://www.kegg.jp/dbget-bin/www_bget?hsa:3458">
        <graphics name="IFNG, IFG, IFI" fgcolor="#000000" bgcolor="#BFFFBF"
             type="rectangle" x="884" y="1371" width="46" height="17"/>
    </entry>
    <entry id="257" name="hsa:50615" type="gene"
        link="http://www.kegg.jp/dbget-bin/www_bget?hsa:50615">
        <graphics name="IL21R, CD360, IMD56, NILR" fgcolor="#000000" bgcolor="#BFFFBF"
             type="rectangle" x="636" y="1021" width="46" height="17"/>
    </entry>
    <entry id="259" name="hsa:6774" type="gene"
        link="http://www.kegg.jp/dbget-bin/www_bget?hsa:6774">
        <graphics name="STAT3, ADMIO, ADMIO1, APRF, HIES" fgcolor="#000000" bgcolor="#BFFFBF"
             type="rectangle" x="725" y="1022" width="46" height="17"/>
    </entry>
    <entry id="263" name="path:hsa04612" type="map"
        link="http://www.kegg.jp/dbget-bin/www_bget?hsa04612">
        <graphics name="Antigen processing and presentation" fgcolor="#000000" bgcolor="#FFFFFF"
             type="roundrectangle" x="113" y="1074" width="116" height="34"/>
    </entry>
    <entry id="264" name="hsa:6095" type="gene"
        link="http://www.kegg.jp/dbget-bin/www_bget?hsa:6095">
        <graphics name="RORA, IDDECA, NR1F1, ROR1, ROR2, ROR3, RZR-ALPHA, RZRA" fgcolor="#000000" bgcolor="#BFFFBF"
             type="rectangle" x="884" y="1096" width="46" height="17"/>
    </entry>
    <entry id="265" name="hsa:50943" type="gene"
        link="http://www.kegg.jp/dbget-bin/www_bget?hsa:50943">
        <graphics name="FOXP3, AIID, DIETER, IPEX, JM2, PIDX, XPID" fgcolor="#000000" bgcolor="#BFFFBF"
             type="rectangle" x="884" y="1024" width="46" height="17"/>
    </entry>
    <entry id="268" name="hsa:50943" type="gene"
        link="http://www.kegg.jp/dbget-bin/www_bget?hsa:50943">
        <graphics name="FOXP3, AIID, DIETER, IPEX, JM2, PIDX, XPID" fgcolor="#000000" bgcolor="#BFFFBF"
             type="rectangle" x="748" y="1594" width="46" height="17"/>
    </entry>
    <entry id="293" name="hsa:7099" type="gene"
        link="http://www.kegg.jp/dbget-bin/www_bget?hsa:7099">
        <graphics name="TLR4, ARMD10, CD284, TLR-4, TOLL" fgcolor="#000000" bgcolor="#BFFFBF"
             type="rectangle" x="578" y="260" width="46" height="17"/>
    </entry>
    <entry id="298" name="path:hsa04060" type="map"
        link="http://www.kegg.jp/dbget-bin/www_bget?hsa04060">
        <graphics name="Cytokine-cytokine receptor interaction" fgcolor="#000000" bgcolor="#FFFFFF"
             type="roundrectangle" x="555" y="535" width="104" height="34"/>
    </entry>
    <entry id="299" name="path:hsa04660" type="map"
        link="http://www.kegg.jp/dbget-bin/www_bget?hsa04660">
        <graphics name="T cell receptor signaling pathway" fgcolor="#000000" bgcolor="#FFFFFF"
             type="roundrectangle" x="356" y="1098" width="98" height="34"/>
    </entry>
    <entry id="300" name="path:hsa04630" type="map"
        link="http://www.kegg.jp/dbget-bin/www_bget?hsa04630">
        <graphics name="JAK-STAT signaling pathway" fgcolor="#000000" bgcolor="#FFFFFF"
             type="roundrectangle" x="726" y="641" width="102" height="34"/>
    </entry>
    <entry id="301" name="path:hsa04630" type="map"
        link="http://www.kegg.jp/dbget-bin/www_bget?hsa04630">
        <graphics name="JAK-STAT signaling pathway" fgcolor="#000000" bgcolor="#FFFFFF"
             type="roundrectangle" x="744" y="1113" width="102" height="34"/>
    </entry>
    <entry id="302" name="path:hsa04630" type="map"
        link="http://www.kegg.jp/dbget-bin/www_bget?hsa04630">
        <graphics name="JAK-STAT signaling pathway" fgcolor="#000000" bgcolor="#FFFFFF"
             type="roundrectangle" x="737" y="1281" width="102" height="34"/>
    </entry>
    <entry id="306" name="path:hsa04659" type="map"
        link="http://www.kegg.jp/dbget-bin/www_bget?hsa04659">
        <graphics name="Th17 cell differentiation" fgcolor="#000000" bgcolor="#FFFFFF"
             type="roundrectangle" x="556" y="1035" width="102" height="34"/>
    </entry>
    <relation entry1="19" entry2="20" type="PPrel">
        <subtype name="activation" value="--&gt;"/>
    </relation>
    <relation entry1="20" entry2="70" type="GErel">
        <subtype name="expression" value="--&gt;"/>
    </relation>
    <relation entry1="71" entry2="94" type="PPrel">
        <subtype name="activation" value="--&gt;"/>
    </relation>
    <relation entry1="94" entry2="96" type="PPrel">
        <subtype name="activation" value="--&gt;"/>
    </relation>
    <relation entry1="96" entry2="98" type="GErel">
        <subtype name="expression" value="--&gt;"/>
    </relation>
    <relation entry1="98" entry2="230" type="GErel">
        <subtype name="inhibition" value="--|"/>
        <subtype name="expression" value="--&gt;"/>
    </relation>
    <relation entry1="98" entry2="231" type="GErel">
        <subtype name="inhibition" value="--|"/>
        <subtype name="expression" value="--&gt;"/>
    </relation>
    <relation entry1="98" entry2="226" type="GErel">
        <subtype name="expression" value="--&gt;"/>
    </relation>
    <relation entry1="70" entry2="226" type="PPrel">
        <subtype name="activation" value="--&gt;"/>
    </relation>
    <relation entry1="70" entry2="89" type="PPrel">
        <subtype name="activation" value="--&gt;"/>
    </relation>
    <relation entry1="226" entry2="92" type="PPrel">
        <subtype name="activation" value="--&gt;"/>
    </relation>
    <relation entry1="89" entry2="92" type="PPrel">
        <subtype name="activation" value="--&gt;"/>
    </relation>
    <relation entry1="92" entry2="155" type="GErel">
        <subtype name="expression" value="--&gt;"/>
    </relation>
    <relation entry1="226" entry2="238" type="GErel">
        <subtype name="expression" value="--&gt;"/>
        <subtype name="indirect effect" value="..&gt;"/>
    </relation>
    <relation entry1="89" entry2="238" type="GErel">
        <subtype name="expression" value="--&gt;"/>
        <subtype name="indirect effect" value="..&gt;"/>
    </relation>
    <relation entry1="192" entry2="238" type="PPrel">
        <subtype name="activation" value="--&gt;"/>
    </relation>
    <relation entry1="238" entry2="194" type="PPrel">
        <subtype name="activation" value="--&gt;"/>
        <subtype name="indirect effect" value="..&gt;"/>
    </relation>
    <relation entry1="238" entry2="195" type="PPrel">
        <subtype name="activation" value="--&gt;"/>
        <subtype name="indirect effect" value="..&gt;"/>
    </relation>
    <relation entry1="194" entry2="100" type="GErel">
        <subtype name="expression" value="--&gt;"/>
    </relation>
    <relation entry1="195" entry2="100" type="GErel">
        <subtype name="expression" value="--&gt;"/>
    </relation>
    <relation entry1="61" entry2="183" type="PPrel">
        <subtype name="activation" value="--&gt;"/>
        <subtype name="indirect effect" value="..&gt;"/>
    </relation>
    <relation entry1="62" entry2="184" type="PPrel">
        <subtype name="activation" value="--&gt;"/>
        <subtype name="indirect effect" value="..&gt;"/>
    </relation>
    <relation entry1="184" entry2="181" type="GErel">
        <subtype name="expression" value="--&gt;"/>
    </relation>
    <relation entry1="181" entry2="257" type="PPrel">
        <subtype name="activation" value="--&gt;"/>
    </relation>
    <relation entry1="257" entry2="259" type="PPrel">
        <subtype name="activation" value="--&gt;"/>
    </relation>
    <relation entry1="259" entry2="174" type="PPrel">
        <subtype name="activation" value="--&gt;"/>
        <subtype name="indirect effect" value="..&gt;"/>
    </relation>
    <relation entry1="59" entry2="174" type="PPrel">
        <subtype name="activation" value="--&gt;"/>
    </relation>
    <relation entry1="59" entry2="175" type="PPrel">
        <subtype name="activation" value="--&gt;"/>
    </relation>
    <relation entry1="174" entry2="187" type="PPrel">
        <subtype name="activation" value="--&gt;"/>
    </relation>
    <relation entry1="175" entry2="187" type="PPrel">
        <subtype name="activation" value="--&gt;"/>
    </relation>
    <relation entry1="187" entry2="241" type="GErel">
        <subtype name="expression" value="--&gt;"/>
    </relation>
    <relation entry1="187" entry2="264" type="GErel">
        <subtype name="expression" value="--&gt;"/>
    </relation>
    <relation entry1="241" entry2="180" type="GErel">
        <subtype name="expression" value="--&gt;"/>
    </relation>
    <relation entry1="241" entry2="182" type="GErel">
        <subtype name="expression" value="--&gt;"/>
    </relation>
    <relation entry1="264" entry2="180" type="GErel">
        <subtype name="expression" value="--&gt;"/>
    </relation>
    <relation entry1="264" entry2="182" type="GErel">
        <subtype name="expression" value="--&gt;"/>
    </relation>
    <relation entry1="265" entry2="241" type="PPrel">
        <subtype name="inhibition" value="--|"/>
    </relation>
    <relation entry1="117" entry2="119" type="PPrel">
        <subtype name="activation" value="--&gt;"/>
    </relation>
    <relation entry1="117" entry2="232" type="PPrel">
        <subtype name="activation" value="--&gt;"/>
    </relation>
    <relation entry1="119" entry2="121" type="PPrel">
        <subtype name="activation" value="--&gt;"/>
    </relation>
    <relation entry1="232" entry2="121" type="PPrel">
        <subtype name="activation" value="--&gt;"/>
    </relation>
    <relation entry1="121" entry2="123" type="GErel">
        <subtype name="expression" value="--&gt;"/>
    </relation>
    <relation entry1="123" entry2="125" type="GErel">
        <subtype name="expression" value="--&gt;"/>
        <subtype name="indirect effect" value="..&gt;"/>
    </relation>
    <relation entry1="123" entry2="145" type="GErel">
        <subtype name="expression" value="--&gt;"/>
    </relation>
    <relation entry1="123" entry2="153" type="GErel">
        <subtype name="expression" value="--&gt;"/>
    </relation>
    <relation entry1="127" entry2="125" type="GErel">
        <subtype name="expression" value="--&gt;"/>
    </relation>
    <relation entry1="126" entry2="125" type="GErel">
        <subtype name="expression" value="--&gt;"/>
    </relation>
    <relation entry1="121" entry2="146" type="GErel">
        <subtype name="expression" value="--&gt;"/>
    </relation>
    <relation entry1="189" entry2="268" type="PPrel">
        <subtype name="activation" value="--&gt;"/>
        <subtype name="indirect effect" value="..&gt;"/>
    </relation>
    <relation entry1="38" entry2="46" type="PPrel">
        <subtype name="activation" value="--&gt;"/>
    </relation>
    <relation entry1="40" entry2="46" type="PPrel">
        <subtype name="activation" value="--&gt;"/>
    </relation>
    <relation entry1="293" entry2="46" type="PPrel">
        <subtype name="activation" value="--&gt;"/>
    </relation>
    <relation entry1="46" entry2="48" type="GErel">
        <subtype name="expression" value="--&gt;"/>
    </relation>
    <relation entry1="123" entry2="250" type="PPrel">
        <subtype name="inhibition" value="--|"/>
        <subtype name="indirect effect" value="..&gt;"/>
    </relation>
</pathway>
