# Supplementary material for: Mechanism of gene network in the treatment of intracerebral hemorrhage by natural plant drugs in Lutong granules
Source: PLoS One. 2022 Nov 28;17(11):e0274639. doi: 10.1371/journal.pone.0274639 (PMC9704616; doi:10.1371/journal.pone.0274639)
Supplement: S1 Data — (ZIP) [file pone.0274639.s001.zip › minimal data/GO+KEGG/R.KEGG/hsa05323.xml]

<?xml version="1.0"?>
<!DOCTYPE pathway SYSTEM "http://www.kegg.jp/kegg/xml/KGML_v0.7.2_.dtd">
<!-- Creation date: Feb 5, 2019 14:53:19 +0900 (GMT+9) -->
<pathway name="path:hsa05323" org="hsa" number="05323"
         title="Rheumatoid arthritis"
         image="http://www.kegg.jp/kegg/pathway/hsa/hsa05323.png"
         link="http://www.kegg.jp/kegg-bin/show_pathway?hsa05323">
    <entry id="32" name="path:hsa05323" type="map"
        link="http://www.kegg.jp/dbget-bin/www_bget?hsa05323">
        <graphics name="TITLE:Rheumatoid arthritis" fgcolor="#000000" bgcolor="#FFFFFF"
             type="roundrectangle" x="141" y="58" width="201" height="25"/>
    </entry>
    <entry id="33" name="hsa:8600" type="gene"
        link="http://www.kegg.jp/dbget-bin/www_bget?hsa:8600">
        <graphics name="TNFSF11, CD254, ODF, OPGL, OPTB2, RANKL, TNLG6B, TRANCE, hRANKL2, sOdf" fgcolor="#000000" bgcolor="#BFFFBF"
             type="rectangle" x="849" y="637" width="46" height="17"/>
    </entry>
    <entry id="34" name="hsa:8792" type="gene"
        link="http://www.kegg.jp/dbget-bin/www_bget?hsa:8792">
        <graphics name="TNFRSF11A, CD265, FEO, LOH18CR1, ODFR, OFE, OPTB7, OSTS, PDB2, RANK, TRANCER" fgcolor="#000000" bgcolor="#BFFFBF"
             type="rectangle" x="968" y="637" width="46" height="17"/>
    </entry>
    <entry id="35" name="path:hsa04380" type="map"
        link="http://www.kegg.jp/dbget-bin/www_bget?hsa04380">
        <graphics name="Osteoclast differentiation" fgcolor="#000000" bgcolor="#FFFFFF"
             type="roundrectangle" x="905" y="667" width="80" height="34"/>
    </entry>
    <entry id="36" name="hsa:8600" type="gene"
        link="http://www.kegg.jp/dbget-bin/www_bget?hsa:8600">
        <graphics name="TNFSF11, CD254, ODF, OPGL, OPTB2, RANKL, TNLG6B, TRANCE, hRANKL2, sOdf" fgcolor="#000000" bgcolor="#BFFFBF"
             type="rectangle" x="851" y="484" width="46" height="17"/>
    </entry>
    <entry id="37" name="hsa:3605" type="gene"
        link="http://www.kegg.jp/dbget-bin/www_bget?hsa:3605">
        <graphics name="IL17A, CTLA-8, CTLA8, IL-17, IL-17A, IL17" fgcolor="#000000" bgcolor="#BFFFBF"
             type="rectangle" x="601" y="626" width="46" height="17"/>
    </entry>
    <entry id="38" name="hsa:3552 hsa:3553" type="gene"
        link="http://www.kegg.jp/dbget-bin/www_bget?hsa:3552+hsa:3553">
        <graphics name="IL1A, IL-1A, IL1, IL1-ALPHA, IL1F1..." fgcolor="#000000" bgcolor="#BFFFBF"
             type="rectangle" x="595" y="522" width="46" height="17"/>
    </entry>
    <entry id="39" name="hsa:7124" type="gene"
        link="http://www.kegg.jp/dbget-bin/www_bget?hsa:7124">
        <graphics name="TNF, DIF, TNF-alpha, TNFA, TNFSF2, TNLG1F" fgcolor="#000000" bgcolor="#BFFFBF"
             type="rectangle" x="619" y="503" width="46" height="17"/>
    </entry>
    <entry id="40" name="hsa:3569" type="gene"
        link="http://www.kegg.jp/dbget-bin/www_bget?hsa:3569">
        <graphics name="IL6, BSF-2, BSF2, CDF, HGF, HSF, IFN-beta-2, IFNB2, IL-6" fgcolor="#000000" bgcolor="#BFFFBF"
             type="rectangle" x="595" y="541" width="46" height="17"/>
    </entry>
    <entry id="41" name="hsa:51561" type="gene"
        link="http://www.kegg.jp/dbget-bin/www_bget?hsa:51561">
        <graphics name="IL23A, IL-23, IL-23A, IL23P19, P19, SGRF" fgcolor="#000000" bgcolor="#BFFFBF"
             type="rectangle" x="241" y="647" width="46" height="17"/>
    </entry>
    <entry id="42" name="hsa:3569" type="gene"
        link="http://www.kegg.jp/dbget-bin/www_bget?hsa:3569">
        <graphics name="IL6, BSF-2, BSF2, CDF, HGF, HSF, IFN-beta-2, IFNB2, IL-6" fgcolor="#000000" bgcolor="#BFFFBF"
             type="rectangle" x="241" y="627" width="46" height="17"/>
    </entry>
    <entry id="43" name="cpd:C05443" type="compound"
        link="http://www.kegg.jp/dbget-bin/www_bget?C05443">
        <graphics name="C05443" fgcolor="#000000" bgcolor="#FFFFFF"
             type="circle" x="615" y="698" width="8" height="8"/>
    </entry>
    <entry id="44" name="cpd:C00584" type="compound"
        link="http://www.kegg.jp/dbget-bin/www_bget?C00584">
        <graphics name="C00584" fgcolor="#000000" bgcolor="#FFFFFF"
             type="circle" x="816" y="571" width="8" height="8"/>
    </entry>
    <entry id="54" name="hsa:7040 hsa:7042 hsa:7043" type="gene"
        link="http://www.kegg.jp/dbget-bin/www_bget?hsa:7040+hsa:7042+hsa:7043">
        <graphics name="TGFB1, CED, DPD1, IBDIMDE, LAP, TGFB, TGFbeta..." fgcolor="#000000" bgcolor="#BFFFBF"
             type="rectangle" x="241" y="565" width="46" height="17"/>
    </entry>
    <entry id="55" name="hsa:4050" type="gene"
        link="http://www.kegg.jp/dbget-bin/www_bget?hsa:4050">
        <graphics name="LTB, TNFC, TNFSF3, TNLG1C, p33" fgcolor="#000000" bgcolor="#BFFFBF"
             type="rectangle" x="744" y="370" width="46" height="17"/>
    </entry>
    <entry id="58" name="hsa:3589" type="gene"
        link="http://www.kegg.jp/dbget-bin/www_bget?hsa:3589">
        <graphics name="IL11, AGIF, IL-11" fgcolor="#000000" bgcolor="#BFFFBF"
             type="rectangle" x="643" y="522" width="46" height="17"/>
    </entry>
    <entry id="59" name="hsa:1435" type="gene"
        link="http://www.kegg.jp/dbget-bin/www_bget?hsa:1435">
        <graphics name="CSF1, CSF-1, MCSF" fgcolor="#000000" bgcolor="#BFFFBF"
             type="rectangle" x="756" y="565" width="46" height="17"/>
    </entry>
    <entry id="61" name="hsa:3458" type="gene"
        link="http://www.kegg.jp/dbget-bin/www_bget?hsa:3458">
        <graphics name="IFNG, IFG, IFI" fgcolor="#000000" bgcolor="#BFFFBF"
             type="rectangle" x="381" y="202" width="46" height="17"/>
    </entry>
    <entry id="63" name="hsa:1437" type="gene"
        link="http://www.kegg.jp/dbget-bin/www_bget?hsa:1437">
        <graphics name="CSF2, CSF, GMCSF" fgcolor="#000000" bgcolor="#BFFFBF"
             type="rectangle" x="1168" y="410" width="46" height="17"/>
    </entry>
    <entry id="64" name="hsa:3569" type="gene"
        link="http://www.kegg.jp/dbget-bin/www_bget?hsa:3569">
        <graphics name="IL6, BSF-2, BSF2, CDF, HGF, HSF, IFN-beta-2, IFNB2, IL-6" fgcolor="#000000" bgcolor="#BFFFBF"
             type="rectangle" x="1168" y="430" width="46" height="17"/>
    </entry>
    <entry id="65" name="hsa:3553" type="gene"
        link="http://www.kegg.jp/dbget-bin/www_bget?hsa:3553">
        <graphics name="IL1B, IL-1, IL1-BETA, IL1F2" fgcolor="#000000" bgcolor="#BFFFBF"
             type="rectangle" x="1168" y="450" width="46" height="17"/>
    </entry>
    <entry id="66" name="hsa:4312 hsa:4314" type="gene"
        link="http://www.kegg.jp/dbget-bin/www_bget?hsa:4312+hsa:4314">
        <graphics name="MMP1, CLG, CLGN..." fgcolor="#000000" bgcolor="#BFFFBF"
             type="rectangle" x="1168" y="669" width="46" height="17"/>
    </entry>
    <entry id="67" name="hsa:1514" type="gene"
        link="http://www.kegg.jp/dbget-bin/www_bget?hsa:1514">
        <graphics name="CTSL, CATL, CTSL1, MEP" fgcolor="#000000" bgcolor="#BFFFBF"
             type="rectangle" x="1168" y="689" width="46" height="17"/>
    </entry>
    <entry id="68" name="hsa:3600" type="gene"
        link="http://www.kegg.jp/dbget-bin/www_bget?hsa:3600">
        <graphics name="IL15, IL-15" fgcolor="#000000" bgcolor="#BFFFBF"
             type="rectangle" x="424" y="357" width="46" height="17"/>
    </entry>
    <entry id="74" name="path:hsa04660" type="map"
        link="http://www.kegg.jp/dbget-bin/www_bget?hsa04660">
        <graphics name="T cell receptor signaling pathway" fgcolor="#000000" bgcolor="#FFFFFF"
             type="roundrectangle" x="260" y="352" width="91" height="34"/>
    </entry>
    <entry id="75" name="hsa:102723407" type="gene"
        link="http://www.kegg.jp/dbget-bin/www_bget?hsa:102723407">
        <graphics name="IGH, IGH@, IGHV4, IGHV4-30, IGHV4-b, IGVH, IGVH4-39, IGVH4-b, IGVH4b, IgA, IgT, ighv" fgcolor="#000000" bgcolor="#BFFFBF"
             type="rectangle" x="744" y="292" width="46" height="17"/>
    </entry>
    <entry id="76" name="hsa:3108 hsa:3109 hsa:3111 hsa:3112 hsa:3113 hsa:3115 hsa:3117 hsa:3118 hsa:3119 hsa:3122 hsa:3123 hsa:3125 hsa:3126 hsa:3127" type="gene"
        link="http://www.kegg.jp/dbget-bin/www_bget?hsa:3108+hsa:3109+hsa:3111+hsa:3112+hsa:3113+hsa:3115+hsa:3117+hsa:3118+hsa:3119+hsa:3122+hsa:3123+hsa:3125+hsa:3126+hsa:3127">
        <graphics name="HLA-DMA, D6S222E, DMA, HLADM, RING6..." fgcolor="#000000" bgcolor="#BFFFBF"
             type="rectangle" x="206" y="322" width="46" height="17"/>
    </entry>
    <entry id="77" name="ko:K10784 ko:K10785" type="ortholog"
        link="http://www.kegg.jp/dbget-bin/www_bget?K10784+K10785">
        <graphics name="K10784..." fgcolor="#000000" bgcolor="#FFFFFF"
             type="rectangle" x="326" y="322" width="46" height="17"/>
    </entry>
    <entry id="78" name="hsa:10312 hsa:127124 hsa:155066 hsa:23545 hsa:245972 hsa:245973 hsa:50617 hsa:51382 hsa:51606 hsa:523 hsa:525 hsa:526 hsa:527 hsa:528 hsa:529 hsa:533 hsa:534 hsa:535 hsa:537 hsa:8992 hsa:90423 hsa:9114 hsa:9296 hsa:9550" type="gene"
        link="http://www.kegg.jp/dbget-bin/www_bget?hsa:10312+hsa:127124+hsa:155066+hsa:23545+hsa:245972+hsa:245973+hsa:50617+hsa:51382+hsa:51606+hsa:523+hsa:525+hsa:526+hsa:527+hsa:528+hsa:529+hsa:533+hsa:534+hsa:535+hsa:537+hsa:8992+hsa:90423+hsa:9114+hsa:9296+hsa:9550">
        <graphics name="TCIRG1, ATP6N1C, ATP6V0A3, Atp6i, OC-116kDa, OC116, OPTB1, Stv1, TIRC7, Vph1, a3..." fgcolor="#000000" bgcolor="#BFFFBF"
             type="rectangle" x="1005" y="732" width="46" height="17"/>
    </entry>
    <entry id="79" name="cpd:C00080" type="compound"
        link="http://www.kegg.jp/dbget-bin/www_bget?C00080">
        <graphics name="C00080" fgcolor="#000000" bgcolor="#FFFFFF"
             type="circle" x="1005" y="766" width="8" height="8"/>
    </entry>
    <entry id="80" name="hsa:1513" type="gene"
        link="http://www.kegg.jp/dbget-bin/www_bget?hsa:1513">
        <graphics name="CTSK, CTS02, CTSO, CTSO1, CTSO2, PKND, PYCD" fgcolor="#000000" bgcolor="#BFFFBF"
             type="rectangle" x="1061" y="762" width="46" height="17"/>
    </entry>
    <entry id="81" name="hsa:54" type="gene"
        link="http://www.kegg.jp/dbget-bin/www_bget?hsa:54">
        <graphics name="ACP5, HPAP, TRACP5a, TRACP5b, TRAP, TrATPase" fgcolor="#000000" bgcolor="#BFFFBF"
             type="rectangle" x="1061" y="782" width="46" height="17"/>
    </entry>
    <entry id="85" name="hsa:8741" type="gene"
        link="http://www.kegg.jp/dbget-bin/www_bget?hsa:8741">
        <graphics name="TNFSF13, APRIL, CD256, TALL-2, TALL2, TNLG7B, TRDL-1, UNQ383/PRO715, ZTNF2" fgcolor="#000000" bgcolor="#BFFFBF"
             type="rectangle" x="525" y="343" width="46" height="17"/>
    </entry>
    <entry id="86" name="hsa:10673" type="gene"
        link="http://www.kegg.jp/dbget-bin/www_bget?hsa:10673">
        <graphics name="TNFSF13B, BAFF, BLYS, CD257, DTL, TALL-1, TALL1, THANK, TNFSF20, TNLG7A, ZTNF4" fgcolor="#000000" bgcolor="#BFFFBF"
             type="rectangle" x="525" y="363" width="46" height="17"/>
    </entry>
    <entry id="87" name="hsa:3683 hsa:3689" type="gene"
        link="http://www.kegg.jp/dbget-bin/www_bget?hsa:3683+hsa:3689">
        <graphics name="ITGAL, CD11A, LFA-1, LFA1A..." fgcolor="#000000" bgcolor="#BFFFBF"
             type="rectangle" x="363" y="354" width="46" height="17"/>
    </entry>
    <entry id="88" name="hsa:3383" type="gene"
        link="http://www.kegg.jp/dbget-bin/www_bget?hsa:3383">
        <graphics name="ICAM1, BB2, CD54, P3.58" fgcolor="#000000" bgcolor="#BFFFBF"
             type="rectangle" x="363" y="384" width="46" height="17"/>
    </entry>
    <entry id="90" name="hsa:941 hsa:942" type="gene"
        link="http://www.kegg.jp/dbget-bin/www_bget?hsa:941+hsa:942">
        <graphics name="CD80, B7, B7-1, B7.1, BB1, CD28LG, CD28LG1, LAB7..." fgcolor="#000000" bgcolor="#BFFFBF"
             type="rectangle" x="206" y="284" width="46" height="17"/>
    </entry>
    <entry id="91" name="hsa:940" type="gene"
        link="http://www.kegg.jp/dbget-bin/www_bget?hsa:940">
        <graphics name="CD28, Tp44" fgcolor="#000000" bgcolor="#BFFFBF"
             type="rectangle" x="326" y="284" width="46" height="17"/>
    </entry>
    <entry id="96" name="path:hsa04670" type="map"
        link="http://www.kegg.jp/dbget-bin/www_bget?hsa04670">
        <graphics name="Leukocyte transendothelial migration" fgcolor="#000000" bgcolor="#FFFFFF"
             type="roundrectangle" x="1214" y="171" width="109" height="25"/>
    </entry>
    <entry id="97" name="hsa:2321" type="gene"
        link="http://www.kegg.jp/dbget-bin/www_bget?hsa:2321">
        <graphics name="FLT1, FLT, FLT-1, VEGFR-1, VEGFR1" fgcolor="#000000" bgcolor="#BFFFBF"
             type="rectangle" x="1036" y="234" width="46" height="17"/>
    </entry>
    <entry id="99" name="path:hsa04370" type="map"
        link="http://www.kegg.jp/dbget-bin/www_bget?hsa04370">
        <graphics name="VEGF signaling pathway" fgcolor="#000000" bgcolor="#FFFFFF"
             type="roundrectangle" x="1075" y="261" width="132" height="25"/>
    </entry>
    <entry id="100" name="hsa:3606" type="gene"
        link="http://www.kegg.jp/dbget-bin/www_bget?hsa:3606">
        <graphics name="IL18, IGIF, IL-18, IL-1g, IL1F4" fgcolor="#000000" bgcolor="#BFFFBF"
             type="rectangle" x="643" y="541" width="46" height="17"/>
    </entry>
    <entry id="101" name="hsa:7422" type="gene"
        link="http://www.kegg.jp/dbget-bin/www_bget?hsa:7422">
        <graphics name="VEGFA, MVCD1, VEGF, VPF" fgcolor="#000000" bgcolor="#BFFFBF"
             type="rectangle" x="974" y="234" width="46" height="17"/>
    </entry>
    <entry id="102" name="hsa:6387" type="gene"
        link="http://www.kegg.jp/dbget-bin/www_bget?hsa:6387">
        <graphics name="CXCL12, IRH, PBSF, SCYB12, SDF1, TLSF, TPAR1, SDF1A, SDF1B" fgcolor="#000000" bgcolor="#BFFFBF"
             type="rectangle" x="960" y="305" width="46" height="17"/>
    </entry>
    <entry id="103" name="hsa:3576" type="gene"
        link="http://www.kegg.jp/dbget-bin/www_bget?hsa:3576">
        <graphics name="CXCL8, GCP-1, GCP1, IL8, LECT, LUCT, LYNAP, MDNCF, MONAP, NAF, NAP-1, NAP1" fgcolor="#000000" bgcolor="#BFFFBF"
             type="rectangle" x="868" y="205" width="46" height="17"/>
    </entry>
    <entry id="104" name="hsa:414062 hsa:6348 hsa:6349" type="gene"
        link="http://www.kegg.jp/dbget-bin/www_bget?hsa:414062+hsa:6348+hsa:6349">
        <graphics name="CCL3L3, 464.2, D17S1718, G0S19-2, LD78, LD78BETA, SCYA3L, SCYA3L1..." fgcolor="#000000" bgcolor="#BFFFBF"
             type="rectangle" x="820" y="186" width="46" height="17"/>
    </entry>
    <entry id="105" name="hsa:2919 hsa:2920 hsa:2921" type="gene"
        link="http://www.kegg.jp/dbget-bin/www_bget?hsa:2919+hsa:2920+hsa:2921">
        <graphics name="CXCL1, FSP, GRO1, GROa, MGSA, MGSA-a, NAP-3, SCYB1..." fgcolor="#000000" bgcolor="#BFFFBF"
             type="rectangle" x="868" y="167" width="46" height="17"/>
    </entry>
    <entry id="106" name="hsa:6372 hsa:6374" type="gene"
        link="http://www.kegg.jp/dbget-bin/www_bget?hsa:6372+hsa:6374">
        <graphics name="CXCL6, CKA-3, GCP-2, GCP2, SCYB6..." fgcolor="#000000" bgcolor="#BFFFBF"
             type="rectangle" x="868" y="186" width="46" height="17"/>
    </entry>
    <entry id="108" name="hsa:8600" type="gene"
        link="http://www.kegg.jp/dbget-bin/www_bget?hsa:8600">
        <graphics name="TNFSF11, CD254, ODF, OPGL, OPTB2, RANKL, TNLG6B, TRANCE, hRANKL2, sOdf" fgcolor="#000000" bgcolor="#BFFFBF"
             type="rectangle" x="425" y="224" width="46" height="17"/>
    </entry>
    <entry id="110" name="hsa:6364" type="gene"
        link="http://www.kegg.jp/dbget-bin/www_bget?hsa:6364">
        <graphics name="CCL20, CKb4, Exodus, LARC, MIP-3-alpha, MIP-3a, MIP3A, SCYA20, ST38" fgcolor="#000000" bgcolor="#BFFFBF"
             type="rectangle" x="820" y="205" width="46" height="17"/>
    </entry>
    <entry id="111" name="hsa:7097 hsa:7099" type="gene"
        link="http://www.kegg.jp/dbget-bin/www_bget?hsa:7097+hsa:7099">
        <graphics name="TLR2, CD282, TIL4..." fgcolor="#000000" bgcolor="#BFFFBF"
             type="rectangle" x="731" y="459" width="46" height="17"/>
    </entry>
    <entry id="112" name="hsa:2353 hsa:3725" type="gene"
        link="http://www.kegg.jp/dbget-bin/www_bget?hsa:2353+hsa:3725">
        <graphics name="FOS, AP-1, C-FOS, p55..." fgcolor="#000000" bgcolor="#BFFFBF"
             type="rectangle" x="808" y="459" width="46" height="17"/>
    </entry>
    <entry id="116" name="hsa:6352" type="gene"
        link="http://www.kegg.jp/dbget-bin/www_bget?hsa:6352">
        <graphics name="CCL5, D17S136E, RANTES, SCYA5, SIS-delta, SISd, TCP228, eoCP" fgcolor="#000000" bgcolor="#BFFFBF"
             type="rectangle" x="1168" y="470" width="46" height="17"/>
    </entry>
    <entry id="117" name="hsa:7010" type="gene"
        link="http://www.kegg.jp/dbget-bin/www_bget?hsa:7010">
        <graphics name="TEK, CD202B, GLC3E, TIE-2, TIE2, VMCM, VMCM1" fgcolor="#000000" bgcolor="#BFFFBF"
             type="rectangle" x="1036" y="215" width="46" height="17"/>
    </entry>
    <entry id="118" name="hsa:284" type="gene"
        link="http://www.kegg.jp/dbget-bin/www_bget?hsa:284">
        <graphics name="ANGPT1, AGP1, AGPT, ANG1" fgcolor="#000000" bgcolor="#BFFFBF"
             type="rectangle" x="974" y="215" width="46" height="17"/>
    </entry>
    <entry id="122" name="path:hsa04620" type="map"
        link="http://www.kegg.jp/dbget-bin/www_bget?hsa04620">
        <graphics name="Toll-like receptor signaling pathway" fgcolor="#000000" bgcolor="#FFFFFF"
             type="roundrectangle" x="672" y="422" width="92" height="34"/>
    </entry>
    <entry id="123" name="hsa:6347" type="gene"
        link="http://www.kegg.jp/dbget-bin/www_bget?hsa:6347">
        <graphics name="CCL2, GDCF-2, HC11, HSMCR30, MCAF, MCP-1, MCP1, SCYA2, SMC-CF" fgcolor="#000000" bgcolor="#BFFFBF"
             type="rectangle" x="820" y="167" width="46" height="17"/>
    </entry>
    <entry id="125" name="hsa:1493" type="gene"
        link="http://www.kegg.jp/dbget-bin/www_bget?hsa:1493">
        <graphics name="CTLA4, ALPS5, CD, CD152, CELIAC3, CTLA-4, GRD4, GSE, IDDM12" fgcolor="#000000" bgcolor="#BFFFBF"
             type="rectangle" x="326" y="303" width="46" height="17"/>
    </entry>
    <entry id="131" name="path:hsa04659" type="map"
        link="http://www.kegg.jp/dbget-bin/www_bget?hsa04659">
        <graphics name="Th17 cell differentiation" fgcolor="#000000" bgcolor="#FFFFFF"
             type="roundrectangle" x="362" y="557" width="91" height="34"/>
    </entry>
    <entry id="132" name="hsa:5741" type="gene"
        link="http://www.kegg.jp/dbget-bin/www_bget?hsa:5741">
        <graphics name="PTH, PTH1" fgcolor="#000000" bgcolor="#BFFFBF"
             type="rectangle" x="604" y="674" width="46" height="17"/>
    </entry>
    <relation entry1="90" entry2="91" type="PCrel">
        <subtype name="activation" value="--&gt;"/>
    </relation>
    <relation entry1="90" entry2="125" type="PCrel">
        <subtype name="activation" value="--&gt;"/>
    </relation>
    <relation entry1="33" entry2="34" type="PCrel">
        <subtype name="activation" value="--&gt;"/>
    </relation>
    <relation entry1="101" entry2="97" type="PCrel">
        <subtype name="activation" value="--&gt;"/>
    </relation>
    <relation entry1="118" entry2="117" type="PCrel">
        <subtype name="binding/association" value="---"/>
    </relation>
    <relation entry1="111" entry2="112" type="PCrel">
        <subtype name="activation" value="--&gt;"/>
        <subtype name="indirect effect" value="..&gt;"/>
    </relation>
    <relation entry1="87" entry2="88" type="PCrel">
        <subtype name="binding/association" value="---"/>
    </relation>
</pathway>
