# Supplementary material for: Mechanism of gene network in the treatment of intracerebral hemorrhage by natural plant drugs in Lutong granules
Source: PLoS One. 2022 Nov 28;17(11):e0274639. doi: 10.1371/journal.pone.0274639 (PMC9704616; doi:10.1371/journal.pone.0274639)
Supplement: S1 Data — (ZIP) [file pone.0274639.s001.zip › minimal data/GO+KEGG/R.KEGG/hsa05417.xml]

<?xml version="1.0"?>
<!DOCTYPE pathway SYSTEM "https://www.kegg.jp/kegg/xml/KGML_v0.7.2_.dtd">
<!-- Creation date: May 17, 2021 14:09:35 +0900 (GMT+9) -->
<pathway name="path:hsa05417" org="hsa" number="05417"
         title="Lipid and atherosclerosis"
         image="https://www.kegg.jp/kegg/pathway/hsa/hsa05417.png"
         link="https://www.kegg.jp/kegg-bin/show_pathway?hsa05417">
    <entry id="5" name="cpd:C05981" type="compound"
        link="https://www.kegg.jp/dbget-bin/www_bget?C05981">
        <graphics name="C05981" fgcolor="#000000" bgcolor="#FFFFFF"
             type="circle" x="933" y="1526" width="8" height="8"/>
    </entry>
    <entry id="17" name="hsa:10000 hsa:207 hsa:208" type="gene"
        link="https://www.kegg.jp/dbget-bin/www_bget?hsa:10000+hsa:207+hsa:208">
        <graphics name="AKT3, MPPH, MPPH2, PKB-GAMMA, PKBG, PRKBG, RAC-PK-gamma, RAC-gamma, STK-2..." fgcolor="#000000" bgcolor="#BFFFBF"
             type="rectangle" x="1075" y="1526" width="46" height="17"/>
    </entry>
    <entry id="18" name="hsa:5170" type="gene"
        link="https://www.kegg.jp/dbget-bin/www_bget?hsa:5170">
        <graphics name="PDPK1, PDK1, PDPK2, PDPK2P, PRO0461" fgcolor="#000000" bgcolor="#BFFFBF"
             type="rectangle" x="993" y="1546" width="46" height="17"/>
    </entry>
    <entry id="19" name="hsa:5290 hsa:5291 hsa:5293 hsa:5295 hsa:5296 hsa:8503" type="gene"
        link="https://www.kegg.jp/dbget-bin/www_bget?hsa:5290+hsa:5291+hsa:5293+hsa:5295+hsa:5296+hsa:8503">
        <graphics name="PIK3CA, CLAPO, CLOVE, CWS5, MCAP, MCM, MCMTC, PI3K, PI3K-alpha, p110-alpha..." fgcolor="#000000" bgcolor="#BFFFBF"
             type="rectangle" x="865" y="1526" width="46" height="17"/>
    </entry>
    <entry id="20" name="path:hsa04115" type="map"
        link="https://www.kegg.jp/dbget-bin/www_bget?hsa04115">
        <graphics name="p53 signaling pathway" fgcolor="#000000" bgcolor="#FFFFFF"
             type="roundrectangle" x="886" y="1714" width="110" height="34"/>
    </entry>
    <entry id="22" name="path:hsa05417" type="map"
        link="https://www.kegg.jp/dbget-bin/www_bget?hsa05417">
        <graphics name="TITLE:Lipid and atherosclerosis" fgcolor="#000000" bgcolor="#FFFFFF"
             type="roundrectangle" x="167" y="58" width="254" height="25"/>
    </entry>
    <entry id="45" name="hsa:2932" type="gene"
        link="https://www.kegg.jp/dbget-bin/www_bget?hsa:2932">
        <graphics name="GSK3B" fgcolor="#000000" bgcolor="#BFFFBF"
             type="rectangle" x="1158" y="1526" width="46" height="17"/>
    </entry>
    <entry id="55" name="hsa:7157" type="gene"
        link="https://www.kegg.jp/dbget-bin/www_bget?hsa:7157">
        <graphics name="TP53, BCC7, BMFS5, LFS1, P53, TRP53" fgcolor="#000000" bgcolor="#BFFFBF"
             type="rectangle" x="862" y="1814" width="46" height="17"/>
    </entry>
    <entry id="152" name="path:hsa04210" type="map"
        link="https://www.kegg.jp/dbget-bin/www_bget?hsa04210">
        <graphics name="Apoptosis" fgcolor="#000000" bgcolor="#FFFFFF"
             type="roundrectangle" x="1063" y="149" width="110" height="25"/>
    </entry>
    <entry id="272" name="path:hsa04210" type="map"
        link="https://www.kegg.jp/dbget-bin/www_bget?hsa04210">
        <graphics name="Apoptosis" fgcolor="#000000" bgcolor="#FFFFFF"
             type="roundrectangle" x="1220" y="1636" width="109" height="25"/>
    </entry>
    <entry id="273" name="path:hsa04975" type="map"
        link="https://www.kegg.jp/dbget-bin/www_bget?hsa04975">
        <graphics name="Fat digestion and absorption" fgcolor="#000000" bgcolor="#FFFFFF"
             type="roundrectangle" x="192" y="157" width="110" height="34"/>
    </entry>
    <entry id="274" name="hsa:4973" type="gene"
        link="https://www.kegg.jp/dbget-bin/www_bget?hsa:4973">
        <graphics name="OLR1, CLEC8A, LOX1, LOXIN, SCARE1, SLOX1" fgcolor="#000000" bgcolor="#BFFFBF"
             type="rectangle" x="430" y="234" width="46" height="17"/>
    </entry>
    <entry id="275" name="hsa:177" type="gene"
        link="https://www.kegg.jp/dbget-bin/www_bget?hsa:177">
        <graphics name="AGER, RAGE, SCARJ1, sRAGE" fgcolor="#000000" bgcolor="#BFFFBF"
             type="rectangle" x="430" y="292" width="46" height="17"/>
    </entry>
    <entry id="276" name="path:hsa04151" type="map"
        link="https://www.kegg.jp/dbget-bin/www_bget?hsa04151">
        <graphics name="PI3K-Akt signaling pathway" fgcolor="#000000" bgcolor="#FFFFFF"
             type="roundrectangle" x="1026" y="1493" width="109" height="34"/>
    </entry>
    <entry id="278" name="cpd:C21011 cpd:C21012 cpd:C21013 cpd:C21014" type="compound"
        link="https://www.kegg.jp/dbget-bin/www_bget?C21011+C21012+C21013+C21014">
        <graphics name="C21011..." fgcolor="#000000" bgcolor="#FFFFFF"
             type="circle" x="322" y="278" width="8" height="8"/>
    </entry>
    <entry id="279" name="hsa:23236 hsa:5330 hsa:5331 hsa:5332 hsa:5335" type="gene"
        link="https://www.kegg.jp/dbget-bin/www_bget?hsa:23236+hsa:5330+hsa:5331+hsa:5332+hsa:5335">
        <graphics name="PLCB1, DEE12, EIEE12, PI-PLC, PLC-154, PLC-I, PLC-beta-1, PLC154, PLCB1A, PLCB1B..." fgcolor="#000000" bgcolor="#BFFFBF"
             type="rectangle" x="954" y="1583" width="46" height="17"/>
    </entry>
    <entry id="281" name="cpd:C01245" type="compound"
        link="https://www.kegg.jp/dbget-bin/www_bget?C01245">
        <graphics name="C01245" fgcolor="#000000" bgcolor="#FFFFFF"
             type="circle" x="1015" y="1581" width="8" height="8"/>
    </entry>
    <entry id="282" name="cpd:C00076" type="compound"
        link="https://www.kegg.jp/dbget-bin/www_bget?C00076">
        <graphics name="C00076" fgcolor="#000000" bgcolor="#FFFFFF"
             type="circle" x="1061" y="1581" width="8" height="8"/>
    </entry>
    <entry id="284" name="cpd:C00027 cpd:C00704" type="compound"
        link="https://www.kegg.jp/dbget-bin/www_bget?C00027+C00704">
        <graphics name="C00027..." fgcolor="#000000" bgcolor="#FFFFFF"
             type="circle" x="559" y="332" width="8" height="8"/>
    </entry>
    <entry id="285" name="path:hsa04020" type="map"
        link="https://www.kegg.jp/dbget-bin/www_bget?hsa04020">
        <graphics name="Calcium signaling pathway" fgcolor="#000000" bgcolor="#FFFFFF"
             type="roundrectangle" x="873" y="1582" width="100" height="34"/>
    </entry>
    <entry id="286" name="hsa:3265 hsa:3845 hsa:4893" type="gene"
        link="https://www.kegg.jp/dbget-bin/www_bget?hsa:3265+hsa:3845+hsa:4893">
        <graphics name="HRAS, C-BAS/HAS, C-H-RAS, C-HA-RAS1, CTLO, H-RASIDX, HAMSV, HRAS1, RASH1, p21ras..." fgcolor="#000000" bgcolor="#BFFFBF"
             type="rectangle" x="731" y="398" width="46" height="17"/>
    </entry>
    <entry id="287" name="hsa:5594 hsa:5595" type="gene"
        link="https://www.kegg.jp/dbget-bin/www_bget?hsa:5594+hsa:5595">
        <graphics name="MAPK1, ERK, ERK-2, ERK2, ERT1, MAPK2, NS13, P42MAPK, PRKM1, PRKM2, p38, p40, p41, p41mapk, p42-MAPK..." fgcolor="#000000" bgcolor="#BFFFBF"
             type="rectangle" x="827" y="385" width="46" height="17"/>
    </entry>
    <entry id="288" name="hsa:9138" type="gene"
        link="https://www.kegg.jp/dbget-bin/www_bget?hsa:9138">
        <graphics name="ARHGEF1, GEF1, IMD62, LBCL2, LSC, P115-RHOGEF, SUB1.5" fgcolor="#000000" bgcolor="#BFFFBF"
             type="rectangle" x="483" y="177" width="46" height="17"/>
    </entry>
    <entry id="289" name="hsa:9475" type="gene"
        link="https://www.kegg.jp/dbget-bin/www_bget?hsa:9475">
        <graphics name="ROCK2, ROCK-II" fgcolor="#000000" bgcolor="#BFFFBF"
             type="rectangle" x="558" y="177" width="46" height="17"/>
    </entry>
    <entry id="290" name="hsa:4312" type="gene"
        link="https://www.kegg.jp/dbget-bin/www_bget?hsa:4312">
        <graphics name="MMP1, CLG, CLGN" fgcolor="#000000" bgcolor="#BFFFBF"
             type="rectangle" x="430" y="131" width="46" height="17"/>
    </entry>
    <entry id="291" name="hsa:387" type="gene"
        link="https://www.kegg.jp/dbget-bin/www_bget?hsa:387">
        <graphics name="RHOA, ARH12, ARHA, EDFAOB, RHO12, RHOH12" fgcolor="#000000" bgcolor="#BFFFBF"
             type="rectangle" x="530" y="131" width="46" height="17"/>
    </entry>
    <entry id="292" name="cpd:C05981" type="compound"
        link="https://www.kegg.jp/dbget-bin/www_bget?C05981">
        <graphics name="C05981" fgcolor="#000000" bgcolor="#FFFFFF"
             type="circle" x="723" y="176" width="8" height="8"/>
    </entry>
    <entry id="293" name="hsa:10000 hsa:207 hsa:208" type="gene"
        link="https://www.kegg.jp/dbget-bin/www_bget?hsa:10000+hsa:207+hsa:208">
        <graphics name="AKT3, MPPH, MPPH2, PKB-GAMMA, PKBG, PRKBG, RAC-PK-gamma, RAC-gamma, STK-2..." fgcolor="#000000" bgcolor="#BFFFBF"
             type="rectangle" x="792" y="178" width="46" height="17"/>
    </entry>
    <entry id="294" name="hsa:5290 hsa:5291 hsa:5293 hsa:5295 hsa:5296 hsa:8503" type="gene"
        link="https://www.kegg.jp/dbget-bin/www_bget?hsa:5290+hsa:5291+hsa:5293+hsa:5295+hsa:5296+hsa:8503">
        <graphics name="PIK3CA, CLAPO, CLOVE, CWS5, MCAP, MCM, MCMTC, PI3K, PI3K-alpha, p110-alpha..." fgcolor="#000000" bgcolor="#BFFFBF"
             type="rectangle" x="648" y="177" width="46" height="17"/>
    </entry>
    <entry id="297" name="hsa:572" type="gene"
        link="https://www.kegg.jp/dbget-bin/www_bget?hsa:572">
        <graphics name="BAD, BBC2, BCL2L8" fgcolor="#000000" bgcolor="#BFFFBF"
             type="rectangle" x="967" y="149" width="46" height="17"/>
    </entry>
    <entry id="298" name="hsa:598" type="gene"
        link="https://www.kegg.jp/dbget-bin/www_bget?hsa:598">
        <graphics name="BCL2L1, BCL-XL/S, BCL2L, BCLX, Bcl-X, PPP1R52" fgcolor="#000000" bgcolor="#BFFFBF"
             type="rectangle" x="915" y="178" width="46" height="17"/>
    </entry>
    <entry id="299" name="hsa:596" type="gene"
        link="https://www.kegg.jp/dbget-bin/www_bget?hsa:596">
        <graphics name="BCL2, Bcl-2, PPP1R50" fgcolor="#000000" bgcolor="#BFFFBF"
             type="rectangle" x="967" y="178" width="46" height="17"/>
    </entry>
    <entry id="300" name="path:hsa05418" type="map"
        link="https://www.kegg.jp/dbget-bin/www_bget?hsa05418">
        <graphics name="Fluid shear stress and atherosclerosis" fgcolor="#000000" bgcolor="#FFFFFF"
             type="roundrectangle" x="329" y="117" width="137" height="34"/>
    </entry>
    <entry id="302" name="hsa:581" type="gene"
        link="https://www.kegg.jp/dbget-bin/www_bget?hsa:581">
        <graphics name="BAX, BCL2L4" fgcolor="#000000" bgcolor="#BFFFBF"
             type="rectangle" x="915" y="149" width="46" height="17"/>
    </entry>
    <entry id="308" name="hsa:4846" type="gene"
        link="https://www.kegg.jp/dbget-bin/www_bget?hsa:4846">
        <graphics name="NOS3, ECNOS, eNOS" fgcolor="#000000" bgcolor="#BFFFBF"
             type="rectangle" x="915" y="118" width="46" height="17"/>
    </entry>
    <entry id="318" name="hsa:6714" type="gene"
        link="https://www.kegg.jp/dbget-bin/www_bget?hsa:6714">
        <graphics name="SRC, ASV, SRC1, THC6, c-SRC, p60-Src" fgcolor="#000000" bgcolor="#BFFFBF"
             type="rectangle" x="643" y="333" width="46" height="17"/>
    </entry>
    <entry id="319" name="hsa:5599 hsa:5601 hsa:5602" type="gene"
        link="https://www.kegg.jp/dbget-bin/www_bget?hsa:5599+hsa:5601+hsa:5602">
        <graphics name="MAPK8, JNK, JNK-46, JNK1, JNK1A2, JNK21B1/2, PRKM8, SAPK1, SAPK1c..." fgcolor="#000000" bgcolor="#BFFFBF"
             type="rectangle" x="915" y="315" width="46" height="17"/>
    </entry>
    <entry id="320" name="hsa:2353 hsa:3725" type="gene"
        link="https://www.kegg.jp/dbget-bin/www_bget?hsa:2353+hsa:3725">
        <graphics name="FOS, AP-1, C-FOS, p55..." fgcolor="#000000" bgcolor="#BFFFBF"
             type="rectangle" x="1000" y="315" width="46" height="17"/>
    </entry>
    <entry id="321" name="hsa:4790 hsa:5970" type="gene"
        link="https://www.kegg.jp/dbget-bin/www_bget?hsa:4790+hsa:5970">
        <graphics name="NFKB1, CVID12, EBP-1, KBF1, NF-kB, NF-kB1, NF-kappa-B1, NF-kappaB, NF-kappabeta, NFKB-p105, NFKB-p50, NFkappaB..." fgcolor="#000000" bgcolor="#BFFFBF"
             type="rectangle" x="1000" y="385" width="46" height="17"/>
    </entry>
    <entry id="322" name="hsa:3717" type="gene"
        link="https://www.kegg.jp/dbget-bin/www_bget?hsa:3717">
        <graphics name="JAK2, JTK10" fgcolor="#000000" bgcolor="#BFFFBF"
             type="rectangle" x="731" y="278" width="46" height="17"/>
    </entry>
    <entry id="323" name="hsa:6774" type="gene"
        link="https://www.kegg.jp/dbget-bin/www_bget?hsa:6774">
        <graphics name="STAT3, ADMIO, ADMIO1, APRF, HIES" fgcolor="#000000" bgcolor="#BFFFBF"
             type="rectangle" x="1000" y="278" width="46" height="17"/>
    </entry>
    <entry id="324" name="hsa:6347" type="gene"
        link="https://www.kegg.jp/dbget-bin/www_bget?hsa:6347">
        <graphics name="CCL2, GDCF-2, HC11, HSMCR30, MCAF, MCP-1, MCP1, SCYA2, SMC-CF" fgcolor="#000000" bgcolor="#BFFFBF"
             type="rectangle" x="1244" y="303" width="46" height="17"/>
    </entry>
    <entry id="325" name="hsa:3383" type="gene"
        link="https://www.kegg.jp/dbget-bin/www_bget?hsa:3383">
        <graphics name="ICAM1, BB2, CD54, P3.58" fgcolor="#000000" bgcolor="#BFFFBF"
             type="rectangle" x="1297" y="303" width="46" height="17"/>
    </entry>
    <entry id="326" name="hsa:3576" type="gene"
        link="https://www.kegg.jp/dbget-bin/www_bget?hsa:3576">
        <graphics name="CXCL8, GCP-1, GCP1, IL8, LECT, LUCT, LYNAP, MDNCF, MONAP, NAF, NAP-1, NAP1, SCYB8" fgcolor="#000000" bgcolor="#BFFFBF"
             type="rectangle" x="1244" y="325" width="46" height="17"/>
    </entry>
    <entry id="327" name="hsa:3553" type="gene"
        link="https://www.kegg.jp/dbget-bin/www_bget?hsa:3553">
        <graphics name="IL1B, IL-1, IL1-BETA, IL1F2, IL1beta" fgcolor="#000000" bgcolor="#BFFFBF"
             type="rectangle" x="1244" y="496" width="46" height="17"/>
    </entry>
    <entry id="328" name="hsa:3569" type="gene"
        link="https://www.kegg.jp/dbget-bin/www_bget?hsa:3569">
        <graphics name="IL6, BSF-2, BSF2, CDF, HGF, HSF, IFN-beta-2, IFNB2, IL-6" fgcolor="#000000" bgcolor="#BFFFBF"
             type="rectangle" x="1295" y="496" width="46" height="17"/>
    </entry>
    <entry id="329" name="hsa:7412" type="gene"
        link="https://www.kegg.jp/dbget-bin/www_bget?hsa:7412">
        <graphics name="VCAM1, CD106, INCAM-100" fgcolor="#000000" bgcolor="#BFFFBF"
             type="rectangle" x="1295" y="419" width="46" height="17"/>
    </entry>
    <entry id="330" name="hsa:3383" type="gene"
        link="https://www.kegg.jp/dbget-bin/www_bget?hsa:3383">
        <graphics name="ICAM1, BB2, CD54, P3.58" fgcolor="#000000" bgcolor="#BFFFBF"
             type="rectangle" x="1243" y="419" width="46" height="17"/>
    </entry>
    <entry id="331" name="hsa:6347" type="gene"
        link="https://www.kegg.jp/dbget-bin/www_bget?hsa:6347">
        <graphics name="CCL2, GDCF-2, HC11, HSMCR30, MCAF, MCP-1, MCP1, SCYA2, SMC-CF" fgcolor="#000000" bgcolor="#BFFFBF"
             type="rectangle" x="1243" y="440" width="46" height="17"/>
    </entry>
    <entry id="340" name="hsa:4615" type="gene"
        link="https://www.kegg.jp/dbget-bin/www_bget?hsa:4615">
        <graphics name="MYD88, IMD68, MYD88D" fgcolor="#000000" bgcolor="#BFFFBF"
             type="rectangle" x="510" y="515" width="46" height="17"/>
    </entry>
    <entry id="341" name="hsa:1147 hsa:3551 hsa:8517" type="gene"
        link="https://www.kegg.jp/dbget-bin/www_bget?hsa:1147+hsa:3551+hsa:8517">
        <graphics name="CHUK, BPS2, IKBKA, IKK-alpha, IKK1, IKKA, NFKBIKA, TCF16..." fgcolor="#000000" bgcolor="#BFFFBF"
             type="rectangle" x="827" y="486" width="46" height="17"/>
    </entry>
    <entry id="342" name="hsa:6885" type="gene"
        link="https://www.kegg.jp/dbget-bin/www_bget?hsa:6885">
        <graphics name="MAP3K7, CSCF, FMD2, MEKK7, TAK1, TGF1a" fgcolor="#000000" bgcolor="#BFFFBF"
             type="rectangle" x="731" y="514" width="46" height="17"/>
    </entry>
    <entry id="343" name="hsa:1432 hsa:5600 hsa:5603 hsa:6300" type="gene"
        link="https://www.kegg.jp/dbget-bin/www_bget?hsa:1432+hsa:5600+hsa:5603+hsa:6300">
        <graphics name="MAPK14, CSBP, CSBP1, CSBP2, CSPB1, EXIP, Mxi2, PRKM14, PRKM15, RK, SAPK2A, p38, p38ALPHA..." fgcolor="#000000" bgcolor="#BFFFBF"
             type="rectangle" x="915" y="525" width="46" height="17"/>
    </entry>
    <entry id="344" name="hsa:3654" type="gene"
        link="https://www.kegg.jp/dbget-bin/www_bget?hsa:3654">
        <graphics name="IRAK1, IRAK, pelle" fgcolor="#000000" bgcolor="#BFFFBF"
             type="rectangle" x="594" y="525" width="46" height="17"/>
    </entry>
    <entry id="345" name="hsa:114609" type="gene"
        link="https://www.kegg.jp/dbget-bin/www_bget?hsa:114609">
        <graphics name="TIRAP, BACTS1, Mal, MyD88-2, wyatt" fgcolor="#000000" bgcolor="#BFFFBF"
             type="rectangle" x="510" y="498" width="46" height="17"/>
    </entry>
    <entry id="346" name="hsa:5599 hsa:5601 hsa:5602" type="gene"
        link="https://www.kegg.jp/dbget-bin/www_bget?hsa:5599+hsa:5601+hsa:5602">
        <graphics name="MAPK8, JNK, JNK-46, JNK1, JNK1A2, JNK21B1/2, PRKM8, SAPK1, SAPK1c..." fgcolor="#000000" bgcolor="#BFFFBF"
             type="rectangle" x="915" y="554" width="46" height="17"/>
    </entry>
    <entry id="347" name="hsa:7189" type="gene"
        link="https://www.kegg.jp/dbget-bin/www_bget?hsa:7189">
        <graphics name="TRAF6, MGC:3310, RNF85" fgcolor="#000000" bgcolor="#BFFFBF"
             type="rectangle" x="640" y="518" width="46" height="17"/>
    </entry>
    <entry id="348" name="hsa:10454" type="gene"
        link="https://www.kegg.jp/dbget-bin/www_bget?hsa:10454">
        <graphics name="TAB1, 3'-Tab1, MAP3K7IP1" fgcolor="#000000" bgcolor="#BFFFBF"
             type="rectangle" x="731" y="480" width="46" height="17"/>
    </entry>
    <entry id="349" name="hsa:23118" type="gene"
        link="https://www.kegg.jp/dbget-bin/www_bget?hsa:23118">
        <graphics name="TAB2, CHTD2, MAP3K7IP2, TAB-2" fgcolor="#000000" bgcolor="#BFFFBF"
             type="rectangle" x="731" y="497" width="46" height="17"/>
    </entry>
    <entry id="350" name="hsa:4792" type="gene"
        link="https://www.kegg.jp/dbget-bin/www_bget?hsa:4792">
        <graphics name="NFKBIA, EDAID2, IKBA, MAD-3, NFKBI" fgcolor="#000000" bgcolor="#BFFFBF"
             type="rectangle" x="915" y="486" width="46" height="17"/>
    </entry>
    <entry id="351" name="hsa:23643" type="gene"
        link="https://www.kegg.jp/dbget-bin/www_bget?hsa:23643">
        <graphics name="LY96, ESOP-1, MD-2, MD2, ly-96" fgcolor="#000000" bgcolor="#BFFFBF"
             type="rectangle" x="384" y="548" width="46" height="17"/>
    </entry>
    <entry id="352" name="hsa:3929" type="gene"
        link="https://www.kegg.jp/dbget-bin/www_bget?hsa:3929">
        <graphics name="LBP, BPIFD2" fgcolor="#000000" bgcolor="#BFFFBF"
             type="rectangle" x="384" y="484" width="46" height="17"/>
    </entry>
    <entry id="353" name="hsa:7099" type="gene"
        link="https://www.kegg.jp/dbget-bin/www_bget?hsa:7099">
        <graphics name="TLR4, ARMD10, CD284, TLR-4, TOLL" fgcolor="#000000" bgcolor="#BFFFBF"
             type="rectangle" x="430" y="537" width="46" height="17"/>
    </entry>
    <entry id="354" name="hsa:929" type="gene"
        link="https://www.kegg.jp/dbget-bin/www_bget?hsa:929">
        <graphics name="CD14" fgcolor="#000000" bgcolor="#BFFFBF"
             type="rectangle" x="430" y="490" width="46" height="17"/>
    </entry>
    <entry id="355" name="hsa:51135" type="gene"
        link="https://www.kegg.jp/dbget-bin/www_bget?hsa:51135">
        <graphics name="IRAK4, IMD67, IPD1, IRAK-4, NY-REN-64, REN64" fgcolor="#000000" bgcolor="#BFFFBF"
             type="rectangle" x="594" y="508" width="46" height="17"/>
    </entry>
    <entry id="368" name="hsa:5609 hsa:6416" type="gene"
        link="https://www.kegg.jp/dbget-bin/www_bget?hsa:5609+hsa:6416">
        <graphics name="MAP2K7, JNKK2, MAPKK7, MEK, MEK_7, MKK7, PRKMK7, SAPKK-4, SAPKK4..." fgcolor="#000000" bgcolor="#BFFFBF"
             type="rectangle" x="827" y="554" width="46" height="17"/>
    </entry>
    <entry id="369" name="hsa:4790 hsa:5970" type="gene"
        link="https://www.kegg.jp/dbget-bin/www_bget?hsa:4790+hsa:5970">
        <graphics name="NFKB1, CVID12, EBP-1, KBF1, NF-kB, NF-kB1, NF-kappa-B1, NF-kappaB, NF-kappabeta, NFKB-p105, NFKB-p50, NFkappaB..." fgcolor="#000000" bgcolor="#BFFFBF"
             type="rectangle" x="915" y="458" width="46" height="17"/>
    </entry>
    <entry id="370" name="hsa:5606 hsa:5608" type="gene"
        link="https://www.kegg.jp/dbget-bin/www_bget?hsa:5606+hsa:5608">
        <graphics name="MAP2K3, MAPKK3, MEK3, MKK3, PRKMK3, SAPKK-2, SAPKK2..." fgcolor="#000000" bgcolor="#BFFFBF"
             type="rectangle" x="827" y="525" width="46" height="17"/>
    </entry>
    <entry id="375" name="hsa:19" type="gene"
        link="https://www.kegg.jp/dbget-bin/www_bget?hsa:19">
        <graphics name="ABCA1, ABC-1, ABC1, CERP, HDLCQTL13, HDLDT1, HPALP1, TGD" fgcolor="#000000" bgcolor="#BFFFBF"
             type="rectangle" x="430" y="1328" width="46" height="17"/>
    </entry>
    <entry id="376" name="hsa:948" type="gene"
        link="https://www.kegg.jp/dbget-bin/www_bget?hsa:948">
        <graphics name="CD36, BDPLT10, CHDS7, FAT, GP3B, GP4, GPIV, PASIV, SCARB3" fgcolor="#000000" bgcolor="#BFFFBF"
             type="rectangle" x="430" y="734" width="46" height="17"/>
    </entry>
    <entry id="377" name="hsa:4973" type="gene"
        link="https://www.kegg.jp/dbget-bin/www_bget?hsa:4973">
        <graphics name="OLR1, CLEC8A, LOX1, LOXIN, SCARE1, SLOX1" fgcolor="#000000" bgcolor="#BFFFBF"
             type="rectangle" x="430" y="786" width="46" height="17"/>
    </entry>
    <entry id="378" name="hsa:10333 hsa:7097 hsa:7099" type="gene"
        link="https://www.kegg.jp/dbget-bin/www_bget?hsa:10333+hsa:7097+hsa:7099">
        <graphics name="TLR6, CD286..." fgcolor="#000000" bgcolor="#BFFFBF"
             type="rectangle" x="430" y="833" width="46" height="17"/>
    </entry>
    <entry id="380" name="path:hsa04141" type="map"
        link="https://www.kegg.jp/dbget-bin/www_bget?hsa04141">
        <graphics name="Protein processing in endoplasmic reticulum" fgcolor="#000000" bgcolor="#FFFFFF"
             type="roundrectangle" x="678" y="1187" width="151" height="34"/>
    </entry>
    <entry id="381" name="hsa:4217" type="gene"
        link="https://www.kegg.jp/dbget-bin/www_bget?hsa:4217">
        <graphics name="MAP3K5, ASK1, MAPKKK5, MEKK5" fgcolor="#000000" bgcolor="#BFFFBF"
             type="rectangle" x="926" y="1178" width="46" height="17"/>
    </entry>
    <entry id="382" name="hsa:9451" type="gene"
        link="https://www.kegg.jp/dbget-bin/www_bget?hsa:9451">
        <graphics name="EIF2AK3, PEK, PERK, WRS" fgcolor="#000000" bgcolor="#BFFFBF"
             type="rectangle" x="768" y="1113" width="46" height="17"/>
    </entry>
    <entry id="383" name="hsa:2081" type="gene"
        link="https://www.kegg.jp/dbget-bin/www_bget?hsa:2081">
        <graphics name="ERN1, IRE1, IRE1P, IRE1a, hIRE1p" fgcolor="#000000" bgcolor="#BFFFBF"
             type="rectangle" x="768" y="1158" width="46" height="17"/>
    </entry>
    <entry id="384" name="hsa:22926" type="gene"
        link="https://www.kegg.jp/dbget-bin/www_bget?hsa:22926">
        <graphics name="ATF6, ACHM7, ATF6A" fgcolor="#000000" bgcolor="#BFFFBF"
             type="rectangle" x="768" y="1079" width="46" height="17"/>
    </entry>
    <entry id="385" name="hsa:1965" type="gene"
        link="https://www.kegg.jp/dbget-bin/www_bget?hsa:1965">
        <graphics name="EIF2S1, EIF-2, EIF-2A, EIF-2alpha, EIF2, EIF2A" fgcolor="#000000" bgcolor="#BFFFBF"
             type="rectangle" x="843" y="1113" width="46" height="17"/>
    </entry>
    <entry id="386" name="hsa:468" type="gene"
        link="https://www.kegg.jp/dbget-bin/www_bget?hsa:468">
        <graphics name="ATF4, CREB-2, CREB2, TAXREB67, TXREB" fgcolor="#000000" bgcolor="#BFFFBF"
             type="rectangle" x="926" y="1113" width="46" height="17"/>
    </entry>
    <entry id="389" name="hsa:1649" type="gene"
        link="https://www.kegg.jp/dbget-bin/www_bget?hsa:1649">
        <graphics name="DDIT3, AltDDIT3, C/EBPzeta, CEBPZ, CHOP, CHOP-10, CHOP10, GADD153" fgcolor="#000000" bgcolor="#BFFFBF"
             type="rectangle" x="1244" y="1092" width="46" height="17"/>
    </entry>
    <entry id="393" name="hsa:3309" type="gene"
        link="https://www.kegg.jp/dbget-bin/www_bget?hsa:3309">
        <graphics name="HSPA5, BIP, GRP78, HEL-S-89n" fgcolor="#000000" bgcolor="#BFFFBF"
             type="rectangle" x="693" y="1112" width="46" height="17"/>
    </entry>
    <entry id="401" name="hsa:7186" type="gene"
        link="https://www.kegg.jp/dbget-bin/www_bget?hsa:7186">
        <graphics name="TRAF2, MGC:45012, RNF117, TRAP, TRAP3" fgcolor="#000000" bgcolor="#BFFFBF"
             type="rectangle" x="843" y="1178" width="46" height="17"/>
    </entry>
    <entry id="404" name="hsa:5599 hsa:5601 hsa:5602" type="gene"
        link="https://www.kegg.jp/dbget-bin/www_bget?hsa:5599+hsa:5601+hsa:5602">
        <graphics name="MAPK8, JNK, JNK-46, JNK1, JNK1A2, JNK21B1/2, PRKM8, SAPK1, SAPK1c..." fgcolor="#000000" bgcolor="#BFFFBF"
             type="rectangle" x="1011" y="1178" width="46" height="17"/>
    </entry>
    <entry id="408" name="hsa:114548" type="gene"
        link="https://www.kegg.jp/dbget-bin/www_bget?hsa:114548">
        <graphics name="NLRP3, AGTAVPRL, AII, AVP, C1orf7, CIAS1, CLR1.1, DFNA34, FCAS, FCAS1, FCU, KEFH, MWS, NALP3, PYPAF1" fgcolor="#000000" bgcolor="#BFFFBF"
             type="rectangle" x="906" y="1344" width="46" height="17"/>
    </entry>
    <entry id="409" name="hsa:29108" type="gene"
        link="https://www.kegg.jp/dbget-bin/www_bget?hsa:29108">
        <graphics name="PYCARD, ASC, CARD5, TMS, TMS-1, TMS1" fgcolor="#000000" bgcolor="#BFFFBF"
             type="rectangle" x="977" y="1344" width="46" height="17"/>
    </entry>
    <entry id="410" name="hsa:834" type="gene"
        link="https://www.kegg.jp/dbget-bin/www_bget?hsa:834">
        <graphics name="CASP1, ICE, IL1BC, P45" fgcolor="#000000" bgcolor="#BFFFBF"
             type="rectangle" x="1049" y="1344" width="47" height="17"/>
    </entry>
    <entry id="411" name="hsa:3553" type="gene"
        link="https://www.kegg.jp/dbget-bin/www_bget?hsa:3553">
        <graphics name="IL1B, IL-1, IL1-BETA, IL1F2, IL1beta" fgcolor="#000000" bgcolor="#BFFFBF"
             type="rectangle" x="1241" y="1385" width="46" height="17"/>
    </entry>
    <entry id="412" name="hsa:834" type="gene"
        link="https://www.kegg.jp/dbget-bin/www_bget?hsa:834">
        <graphics name="CASP1, ICE, IL1BC, P45" fgcolor="#000000" bgcolor="#BFFFBF"
             type="rectangle" x="1158" y="1344" width="46" height="17"/>
    </entry>
    <entry id="415" name="hsa:3553" type="gene"
        link="https://www.kegg.jp/dbget-bin/www_bget?hsa:3553">
        <graphics name="IL1B, IL-1, IL1-BETA, IL1F2, IL1beta" fgcolor="#000000" bgcolor="#BFFFBF"
             type="rectangle" x="1241" y="1313" width="46" height="17"/>
    </entry>
    <entry id="419" name="path:hsa04621" type="map"
        link="https://www.kegg.jp/dbget-bin/www_bget?hsa04621">
        <graphics name="NOD-like receptor signaling pathway" fgcolor="#000000" bgcolor="#FFFFFF"
             type="roundrectangle" x="1138" y="1380" width="121" height="34"/>
    </entry>
    <entry id="420" name="path:hsa04620" type="map"
        link="https://www.kegg.jp/dbget-bin/www_bget?hsa04620">
        <graphics name="Toll-like receptor signaling pathway" fgcolor="#000000" bgcolor="#FFFFFF"
             type="roundrectangle" x="661" y="557" width="133" height="34"/>
    </entry>
    <entry id="426" name="cpd:C00187" type="compound"
        link="https://www.kegg.jp/dbget-bin/www_bget?C00187">
        <graphics name="C00187" fgcolor="#000000" bgcolor="#FFFFFF"
             type="circle" x="588" y="1342" width="8" height="8"/>
    </entry>
    <entry id="429" name="hsa:9619" type="gene"
        link="https://www.kegg.jp/dbget-bin/www_bget?hsa:9619">
        <graphics name="ABCG1, ABC8, WHITE1" fgcolor="#000000" bgcolor="#BFFFBF"
             type="rectangle" x="430" y="1359" width="46" height="17"/>
    </entry>
    <entry id="434" name="hsa:5594 hsa:5595" type="gene"
        link="https://www.kegg.jp/dbget-bin/www_bget?hsa:5594+hsa:5595">
        <graphics name="MAPK1, ERK, ERK-2, ERK2, ERT1, MAPK2, NS13, P42MAPK, PRKM1, PRKM2, p38, p40, p41, p41mapk, p42-MAPK..." fgcolor="#000000" bgcolor="#BFFFBF"
             type="rectangle" x="627" y="833" width="46" height="17"/>
    </entry>
    <entry id="436" name="hsa:1536 hsa:27035" type="gene"
        link="https://www.kegg.jp/dbget-bin/www_bget?hsa:1536+hsa:27035">
        <graphics name="CYBB, AMCBX2, CGD, CGDX, GP91-1, GP91-PHOX, GP91PHOX, IMD34, NOX2, p91-PHOX..." fgcolor="#000000" bgcolor="#BFFFBF"
             type="rectangle" x="885" y="818" width="46" height="17"/>
    </entry>
    <entry id="437" name="hsa:1535" type="gene"
        link="https://www.kegg.jp/dbget-bin/www_bget?hsa:1535">
        <graphics name="CYBA, CGD4, p22-PHOX" fgcolor="#000000" bgcolor="#BFFFBF"
             type="rectangle" x="885" y="835" width="46" height="17"/>
    </entry>
    <entry id="438" name="hsa:653361" type="gene"
        link="https://www.kegg.jp/dbget-bin/www_bget?hsa:653361">
        <graphics name="NCF1, CGD1, NCF1A, NOXO2, SH3PXD1A, p47phox" fgcolor="#000000" bgcolor="#BFFFBF"
             type="rectangle" x="931" y="818" width="46" height="17"/>
    </entry>
    <entry id="439" name="hsa:4688" type="gene"
        link="https://www.kegg.jp/dbget-bin/www_bget?hsa:4688">
        <graphics name="NCF2, NCF-2, NOXA2, P67-PHOX, P67PHOX" fgcolor="#000000" bgcolor="#BFFFBF"
             type="rectangle" x="931" y="835" width="46" height="17"/>
    </entry>
    <entry id="440" name="hsa:5879" type="gene"
        link="https://www.kegg.jp/dbget-bin/www_bget?hsa:5879">
        <graphics name="RAC1, MIG5, MRD48, Rac-1, TC-25, p21-Rac1" fgcolor="#000000" bgcolor="#BFFFBF"
             type="rectangle" x="797" y="833" width="46" height="17"/>
    </entry>
    <entry id="441" name="hsa:4689" type="gene"
        link="https://www.kegg.jp/dbget-bin/www_bget?hsa:4689">
        <graphics name="NCF4, CGD3, NCF, P40PHOX, SH3PXD4" fgcolor="#000000" bgcolor="#BFFFBF"
             type="rectangle" x="885" y="852" width="46" height="17"/>
    </entry>
    <entry id="447" name="hsa:5906 hsa:5908" type="gene"
        link="https://www.kegg.jp/dbget-bin/www_bget?hsa:5906+hsa:5908">
        <graphics name="RAP1A, C21KG, G-22K, KREV-1, KREV1, RAP1, SMGP21..." fgcolor="#000000" bgcolor="#BFFFBF"
             type="rectangle" x="716" y="833" width="46" height="17"/>
    </entry>
    <entry id="451" name="hsa:4780" type="gene"
        link="https://www.kegg.jp/dbget-bin/www_bget?hsa:4780">
        <graphics name="NFE2L2, HEBP1, IMDDHH, NRF2, Nrf-2" fgcolor="#000000" bgcolor="#BFFFBF"
             type="rectangle" x="827" y="1330" width="46" height="17"/>
    </entry>
    <entry id="452" name="cpd:C00027" type="compound"
        link="https://www.kegg.jp/dbget-bin/www_bget?C00027">
        <graphics name="C00027" fgcolor="#000000" bgcolor="#FFFFFF"
             type="circle" x="820" y="970" width="8" height="8"/>
    </entry>
    <entry id="454" name="hsa:6352" type="gene"
        link="https://www.kegg.jp/dbget-bin/www_bget?hsa:6352">
        <graphics name="CCL5, D17S136E, RANTES, SCYA5, SIS-delta, SISd, TCP228, eoCP" fgcolor="#000000" bgcolor="#BFFFBF"
             type="rectangle" x="1244" y="835" width="46" height="17"/>
    </entry>
    <entry id="455" name="hsa:414062 hsa:6348 hsa:6349" type="gene"
        link="https://www.kegg.jp/dbget-bin/www_bget?hsa:414062+hsa:6348+hsa:6349">
        <graphics name="CCL3L3, 464.2, D17S1718, G0S19-2, LD78, LD78BETA, SCYA3L, SCYA3L1..." fgcolor="#000000" bgcolor="#BFFFBF"
             type="rectangle" x="1298" y="835" width="46" height="17"/>
    </entry>
    <entry id="456" name="hsa:2919 hsa:2920 hsa:2921" type="gene"
        link="https://www.kegg.jp/dbget-bin/www_bget?hsa:2919+hsa:2920+hsa:2921">
        <graphics name="CXCL1, FSP, GRO1, GROa, MGSA, MGSA-a, NAP-3, SCYB1..." fgcolor="#000000" bgcolor="#BFFFBF"
             type="rectangle" x="1244" y="858" width="46" height="17"/>
    </entry>
    <entry id="458" name="hsa:6885" type="gene"
        link="https://www.kegg.jp/dbget-bin/www_bget?hsa:6885">
        <graphics name="MAP3K7, CSCF, FMD2, MEKK7, TAK1, TGF1a" fgcolor="#000000" bgcolor="#BFFFBF"
             type="rectangle" x="926" y="1143" width="46" height="17"/>
    </entry>
    <entry id="459" name="hsa:4790 hsa:5970" type="gene"
        link="https://www.kegg.jp/dbget-bin/www_bget?hsa:4790+hsa:5970">
        <graphics name="NFKB1, CVID12, EBP-1, KBF1, NF-kB, NF-kB1, NF-kappa-B1, NF-kappaB, NF-kappabeta, NFKB-p105, NFKB-p50, NFkappaB..." fgcolor="#000000" bgcolor="#BFFFBF"
             type="rectangle" x="1011" y="1143" width="46" height="17"/>
    </entry>
    <entry id="462" name="hsa:2353 hsa:3725" type="gene"
        link="https://www.kegg.jp/dbget-bin/www_bget?hsa:2353+hsa:3725">
        <graphics name="FOS, AP-1, C-FOS, p55..." fgcolor="#000000" bgcolor="#BFFFBF"
             type="rectangle" x="1089" y="1178" width="46" height="17"/>
    </entry>
    <entry id="467" name="hsa:7494" type="gene"
        link="https://www.kegg.jp/dbget-bin/www_bget?hsa:7494">
        <graphics name="XBP1, TREB-5, TREB5, XBP-1, XBP2" fgcolor="#000000" bgcolor="#BFFFBF"
             type="rectangle" x="926" y="1212" width="46" height="17"/>
    </entry>
    <entry id="496" name="hsa:7436" type="gene"
        link="https://www.kegg.jp/dbget-bin/www_bget?hsa:7436">
        <graphics name="VLDLR, CAMRQ1, CARMQ1, CHRMQ1, VLDL-R, VLDLRCH" fgcolor="#000000" bgcolor="#BFFFBF"
             type="rectangle" x="780" y="1526" width="46" height="17"/>
    </entry>
    <entry id="499" name="hsa:4772 hsa:4773 hsa:4775" type="gene"
        link="https://www.kegg.jp/dbget-bin/www_bget?hsa:4772+hsa:4773+hsa:4775">
        <graphics name="NFATC1, NF-ATC, NF-ATc1.2, NFAT2, NFATc..." fgcolor="#000000" bgcolor="#BFFFBF"
             type="rectangle" x="1246" y="1526" width="46" height="17"/>
    </entry>
    <entry id="501" name="path:hsa04668" type="map"
        link="https://www.kegg.jp/dbget-bin/www_bget?hsa04668">
        <graphics name="TNF signaling pathway" fgcolor="#000000" bgcolor="#FFFFFF"
             type="roundrectangle" x="901" y="1630" width="124" height="34"/>
    </entry>
    <entry id="502" name="hsa:7132" type="gene"
        link="https://www.kegg.jp/dbget-bin/www_bget?hsa:7132">
        <graphics name="TNFRSF1A, CD120a, FPF, TBP1, TNF-R, TNF-R-I, TNF-R55, TNFAR, TNFR1, TNFR55, TNFR60, p55, p55-R, p60" fgcolor="#000000" bgcolor="#BFFFBF"
             type="rectangle" x="780" y="1656" width="46" height="17"/>
    </entry>
    <entry id="503" name="hsa:8795 hsa:8797" type="gene"
        link="https://www.kegg.jp/dbget-bin/www_bget?hsa:8795+hsa:8797">
        <graphics name="TNFRSF10B, CD262, DR5, KILLER, KILLER/DR5, TRAIL-R2, TRAILR2, TRICK2, TRICK2A, TRICK2B, TRICKB, ZTNFR9..." fgcolor="#000000" bgcolor="#BFFFBF"
             type="rectangle" x="780" y="1623" width="46" height="17"/>
    </entry>
    <entry id="504" name="hsa:355" type="gene"
        link="https://www.kegg.jp/dbget-bin/www_bget?hsa:355">
        <graphics name="FAS, ALPS1A, APO-1, APT1, CD95, FAS1, FASTM, TNFRSF6" fgcolor="#000000" bgcolor="#BFFFBF"
             type="rectangle" x="780" y="1690" width="46" height="17"/>
    </entry>
    <entry id="505" name="hsa:7124" type="gene"
        link="https://www.kegg.jp/dbget-bin/www_bget?hsa:7124">
        <graphics name="TNF, DIF, TNF-alpha, TNFA, TNFSF2, TNLG1F" fgcolor="#000000" bgcolor="#BFFFBF"
             type="rectangle" x="690" y="1656" width="46" height="17"/>
    </entry>
    <entry id="506" name="hsa:8743" type="gene"
        link="https://www.kegg.jp/dbget-bin/www_bget?hsa:8743">
        <graphics name="TNFSF10, APO2L, Apo-2L, CD253, TL2, TNLG6A, TRAIL" fgcolor="#000000" bgcolor="#BFFFBF"
             type="rectangle" x="690" y="1623" width="46" height="17"/>
    </entry>
    <entry id="507" name="hsa:356" type="gene"
        link="https://www.kegg.jp/dbget-bin/www_bget?hsa:356">
        <graphics name="FASLG, ALPS1B, APT1LG1, APTL, CD178, CD95-L, CD95L, FASL, TNFSF6, TNLG1A" fgcolor="#000000" bgcolor="#BFFFBF"
             type="rectangle" x="690" y="1690" width="46" height="17"/>
    </entry>
    <entry id="512" name="hsa:840" type="gene"
        link="https://www.kegg.jp/dbget-bin/www_bget?hsa:840">
        <graphics name="CASP7, CASP-7, CMH-1, ICE-LAP3, LICE2, MCH3" fgcolor="#000000" bgcolor="#BFFFBF"
             type="rectangle" x="1125" y="1681" width="46" height="17"/>
    </entry>
    <entry id="513" name="hsa:836" type="gene"
        link="https://www.kegg.jp/dbget-bin/www_bget?hsa:836">
        <graphics name="CASP3, CPP32, CPP32B, SCA-1" fgcolor="#000000" bgcolor="#BFFFBF"
             type="rectangle" x="1125" y="1659" width="46" height="17"/>
    </entry>
    <entry id="514" name="hsa:839" type="gene"
        link="https://www.kegg.jp/dbget-bin/www_bget?hsa:839">
        <graphics name="CASP6, MCH2" fgcolor="#000000" bgcolor="#BFFFBF"
             type="rectangle" x="1125" y="1637" width="46" height="17"/>
    </entry>
    <entry id="515" name="hsa:841" type="gene"
        link="https://www.kegg.jp/dbget-bin/www_bget?hsa:841">
        <graphics name="CASP8, ALPS2B, CAP4, Casp-8, FLICE, MACH, MCH5" fgcolor="#000000" bgcolor="#BFFFBF"
             type="rectangle" x="1020" y="1659" width="46" height="17"/>
    </entry>
    <entry id="517" name="hsa:637" type="gene"
        link="https://www.kegg.jp/dbget-bin/www_bget?hsa:637">
        <graphics name="BID, FP497" fgcolor="#000000" bgcolor="#BFFFBF"
             type="rectangle" x="1020" y="1698" width="46" height="17"/>
    </entry>
    <entry id="521" name="hsa:317" type="gene"
        link="https://www.kegg.jp/dbget-bin/www_bget?hsa:317">
        <graphics name="APAF1, APAF-1, CED4" fgcolor="#000000" bgcolor="#BFFFBF"
             type="rectangle" x="1150" y="1803" width="46" height="17"/>
    </entry>
    <entry id="522" name="hsa:54205" type="gene"
        link="https://www.kegg.jp/dbget-bin/www_bget?hsa:54205">
        <graphics name="CYCS, CYC, HCS, THC4" fgcolor="#000000" bgcolor="#BFFFBF"
             type="rectangle" x="1150" y="1770" width="46" height="17"/>
    </entry>
    <entry id="526" name="hsa:842" type="gene"
        link="https://www.kegg.jp/dbget-bin/www_bget?hsa:842">
        <graphics name="CASP9, APAF-3, APAF3, ICE-LAP6, MCH6, PPP1R56" fgcolor="#000000" bgcolor="#BFFFBF"
             type="rectangle" x="1279" y="1711" width="46" height="17"/>
    </entry>
    <entry id="536" name="hsa:163688 hsa:51806 hsa:801 hsa:805 hsa:808 hsa:810 hsa:91860" type="gene"
        link="https://www.kegg.jp/dbget-bin/www_bget?hsa:163688+hsa:51806+hsa:801+hsa:805+hsa:808+hsa:810+hsa:91860">
        <graphics name="CALML6, CAGLP..." fgcolor="#000000" bgcolor="#BFFFBF"
             type="rectangle" x="1114" y="1583" width="46" height="17"/>
    </entry>
    <entry id="537" name="hsa:5530 hsa:5532 hsa:5533 hsa:5534 hsa:5535" type="gene"
        link="https://www.kegg.jp/dbget-bin/www_bget?hsa:5530+hsa:5532+hsa:5533+hsa:5534+hsa:5535">
        <graphics name="PPP3CA, ACCIID, CALN, CALNA, CALNA1, CCN1, CNA1, DEE91, IECEE, IECEE1, PPP2B..." fgcolor="#000000" bgcolor="#BFFFBF"
             type="rectangle" x="1192" y="1583" width="46" height="17"/>
    </entry>
    <entry id="555" name="hsa:338" type="gene"
        link="https://www.kegg.jp/dbget-bin/www_bget?hsa:338">
        <graphics name="APOB, FCHL2, FLDB, LDLCQ4, apoB-100, apoB-48" fgcolor="#000000" bgcolor="#BFFFBF"
             type="rectangle" x="111" y="239" width="46" height="17"/>
    </entry>
    <entry id="556" name="cpd:C00422" type="compound"
        link="https://www.kegg.jp/dbget-bin/www_bget?C00422">
        <graphics name="C00422" fgcolor="#000000" bgcolor="#FFFFFF"
             type="circle" x="96" y="259" width="8" height="8"/>
    </entry>
    <entry id="557" name="cpd:C02530" type="compound"
        link="https://www.kegg.jp/dbget-bin/www_bget?C02530">
        <graphics name="C02530" fgcolor="#000000" bgcolor="#FFFFFF"
             type="circle" x="97" y="282" width="8" height="8"/>
    </entry>
    <entry id="558" name="hsa:337" type="gene"
        link="https://www.kegg.jp/dbget-bin/www_bget?hsa:337">
        <graphics name="APOA4" fgcolor="#000000" bgcolor="#BFFFBF"
             type="rectangle" x="151" y="273" width="46" height="17"/>
    </entry>
    <entry id="559" name="hsa:335" type="gene"
        link="https://www.kegg.jp/dbget-bin/www_bget?hsa:335">
        <graphics name="APOA1, HPALP2, apo(a)" fgcolor="#000000" bgcolor="#BFFFBF"
             type="rectangle" x="111" y="308" width="46" height="17"/>
    </entry>
    <entry id="814" name="path:hsa04979" type="map"
        link="https://www.kegg.jp/dbget-bin/www_bget?hsa04979">
        <graphics name="Cholesterol metabolism" fgcolor="#000000" bgcolor="#FFFFFF"
             type="roundrectangle" x="190" y="342" width="110" height="34"/>
    </entry>
    <entry id="822" name="hsa:5879" type="gene"
        link="https://www.kegg.jp/dbget-bin/www_bget?hsa:5879">
        <graphics name="RAC1, MIG5, MRD48, Rac-1, TC-25, p21-Rac1" fgcolor="#000000" bgcolor="#BFFFBF"
             type="rectangle" x="454" y="392" width="46" height="17"/>
    </entry>
    <entry id="823" name="hsa:25833 hsa:5451 hsa:5452" type="gene"
        link="https://www.kegg.jp/dbget-bin/www_bget?hsa:25833+hsa:5451+hsa:5452">
        <graphics name="POU2F3, Epoc-1, OCT-11, OCT11, OTF-11, PLA-1, PLA1, Skn-1a..." fgcolor="#000000" bgcolor="#BFFFBF"
             type="rectangle" x="1000" y="245" width="46" height="17"/>
    </entry>
    <entry id="831" name="hsa:4973" type="gene"
        link="https://www.kegg.jp/dbget-bin/www_bget?hsa:4973">
        <graphics name="OLR1, CLEC8A, LOX1, LOXIN, SCARE1, SLOX1" fgcolor="#000000" bgcolor="#BFFFBF"
             type="rectangle" x="1243" y="168" width="46" height="17"/>
    </entry>
    <entry id="832" name="hsa:958" type="gene"
        link="https://www.kegg.jp/dbget-bin/www_bget?hsa:958">
        <graphics name="CD40, Bp50, CDW40, TNFRSF5, p50" fgcolor="#000000" bgcolor="#BFFFBF"
             type="rectangle" x="1243" y="193" width="46" height="17"/>
    </entry>
    <entry id="833" name="hsa:959" type="gene"
        link="https://www.kegg.jp/dbget-bin/www_bget?hsa:959">
        <graphics name="CD40LG, CD154, CD40L, HIGM1, IGM, IMD3, T-BAM, TNFSF5, TRAP, gp39, hCD40L" fgcolor="#000000" bgcolor="#BFFFBF"
             type="rectangle" x="1295" y="193" width="46" height="17"/>
    </entry>
    <entry id="834" name="hsa:1543 hsa:1548 hsa:1549 hsa:1555 hsa:1558 hsa:1559 hsa:1573" type="gene"
        link="https://www.kegg.jp/dbget-bin/www_bget?hsa:1543+hsa:1548+hsa:1549+hsa:1555+hsa:1558+hsa:1559+hsa:1573">
        <graphics name="CYP1A1, AHH, AHRR, CP11, CYP1, CYPIA1, P1-450, P450-C, P450DX..." fgcolor="#000000" bgcolor="#BFFFBF"
             type="rectangle" x="1244" y="244" width="46" height="17"/>
    </entry>
    <entry id="835" name="hsa:7124" type="gene"
        link="https://www.kegg.jp/dbget-bin/www_bget?hsa:7124">
        <graphics name="TNF, DIF, TNF-alpha, TNFA, TNFSF2, TNLG1F" fgcolor="#000000" bgcolor="#BFFFBF"
             type="rectangle" x="1244" y="519" width="46" height="17"/>
    </entry>
    <entry id="836" name="hsa:3576" type="gene"
        link="https://www.kegg.jp/dbget-bin/www_bget?hsa:3576">
        <graphics name="CXCL8, GCP-1, GCP1, IL8, LECT, LUCT, LYNAP, MDNCF, MONAP, NAF, NAP-1, NAP1, SCYB8" fgcolor="#000000" bgcolor="#BFFFBF"
             type="rectangle" x="1295" y="440" width="46" height="17"/>
    </entry>
    <entry id="837" name="hsa:6401" type="gene"
        link="https://www.kegg.jp/dbget-bin/www_bget?hsa:6401">
        <graphics name="SELE, CD62E, ELAM, ELAM1, ESEL, LECAM2" fgcolor="#000000" bgcolor="#BFFFBF"
             type="rectangle" x="1243" y="398" width="46" height="17"/>
    </entry>
    <entry id="838" name="hsa:6403" type="gene"
        link="https://www.kegg.jp/dbget-bin/www_bget?hsa:6403">
        <graphics name="SELP, CD62, CD62P, GMP140, GRMP, LECAM3, PADGEM, PSEL" fgcolor="#000000" bgcolor="#BFFFBF"
             type="rectangle" x="1294" y="397" width="46" height="17"/>
    </entry>
    <entry id="843" name="hsa:7187" type="gene"
        link="https://www.kegg.jp/dbget-bin/www_bget?hsa:7187">
        <graphics name="TRAF3, CAP-1, CAP1, CD40bp, CRAF1, IIAE5, LAP1, RNF118" fgcolor="#000000" bgcolor="#BFFFBF"
             type="rectangle" x="646" y="590" width="46" height="17"/>
    </entry>
    <entry id="844" name="hsa:3665" type="gene"
        link="https://www.kegg.jp/dbget-bin/www_bget?hsa:3665">
        <graphics name="IRF7, IMD39, IRF-7, IRF-7H, IRF7A, IRF7B, IRF7C, IRF7H" fgcolor="#000000" bgcolor="#BFFFBF"
             type="rectangle" x="915" y="587" width="46" height="17"/>
    </entry>
    <entry id="845" name="hsa:29110" type="gene"
        link="https://www.kegg.jp/dbget-bin/www_bget?hsa:29110">
        <graphics name="TBK1, FTDALS4, IIAE8, NAK, T2K" fgcolor="#000000" bgcolor="#BFFFBF"
             type="rectangle" x="826" y="607" width="46" height="17"/>
    </entry>
    <entry id="846" name="hsa:9641" type="gene"
        link="https://www.kegg.jp/dbget-bin/www_bget?hsa:9641">
        <graphics name="IKBKE, IKK-E, IKK-i, IKKE, IKKI" fgcolor="#000000" bgcolor="#BFFFBF"
             type="rectangle" x="826" y="590" width="46" height="17"/>
    </entry>
    <entry id="847" name="hsa:3661" type="gene"
        link="https://www.kegg.jp/dbget-bin/www_bget?hsa:3661">
        <graphics name="IRF3, IIAE7" fgcolor="#000000" bgcolor="#BFFFBF"
             type="rectangle" x="915" y="610" width="46" height="17"/>
    </entry>
    <entry id="848" name="hsa:353376" type="gene"
        link="https://www.kegg.jp/dbget-bin/www_bget?hsa:353376">
        <graphics name="TICAM2, MyD88-4, TICAM-2, TIRAP3, TIRP, TRAM" fgcolor="#000000" bgcolor="#BFFFBF"
             type="rectangle" x="510" y="562" width="46" height="17"/>
    </entry>
    <entry id="849" name="hsa:148022" type="gene"
        link="https://www.kegg.jp/dbget-bin/www_bget?hsa:148022">
        <graphics name="TICAM1, IIAE6, MyD88-3, PRVTIRB, TICAM-1, TRIF" fgcolor="#000000" bgcolor="#BFFFBF"
             type="rectangle" x="573" y="599" width="46" height="17"/>
    </entry>
    <entry id="853" name="hsa:142678 hsa:57534" type="gene"
        link="https://www.kegg.jp/dbget-bin/www_bget?hsa:142678+hsa:57534">
        <graphics name="MIB2, ZZANK1, ZZZ5..." fgcolor="#000000" bgcolor="#BFFFBF"
             type="rectangle" x="646" y="606" width="46" height="17"/>
    </entry>
    <entry id="854" name="hsa:10010" type="gene"
        link="https://www.kegg.jp/dbget-bin/www_bget?hsa:10010">
        <graphics name="TANK, I-TRAF, ITRAF, TRAF2" fgcolor="#000000" bgcolor="#BFFFBF"
             type="rectangle" x="731" y="599" width="46" height="17"/>
    </entry>
    <entry id="860" name="hsa:3439 hsa:3440 hsa:3441 hsa:3442 hsa:3443 hsa:3444 hsa:3445 hsa:3446 hsa:3447 hsa:3448 hsa:3449 hsa:3451 hsa:3452 hsa:3456" type="gene"
        link="https://www.kegg.jp/dbget-bin/www_bget?hsa:3439+hsa:3440+hsa:3441+hsa:3442+hsa:3443+hsa:3444+hsa:3445+hsa:3446+hsa:3447+hsa:3448+hsa:3449+hsa:3451+hsa:3452+hsa:3456">
        <graphics name="IFNA1, IFL, IFN, IFN-ALPHA, IFN-alphaD, IFNA13, IFNA@, leIF_D..." fgcolor="#000000" bgcolor="#BFFFBF"
             type="rectangle" x="1244" y="597" width="46" height="17"/>
    </entry>
    <entry id="861" name="hsa:7097" type="gene"
        link="https://www.kegg.jp/dbget-bin/www_bget?hsa:7097">
        <graphics name="TLR2, CD282, TIL4" fgcolor="#000000" bgcolor="#BFFFBF"
             type="rectangle" x="430" y="448" width="46" height="17"/>
    </entry>
    <entry id="863" name="hsa:3303 hsa:3304 hsa:3305 hsa:3306 hsa:3308 hsa:3310 hsa:3312 hsa:3320 hsa:3326 hsa:3329 hsa:7184" type="gene"
        link="https://www.kegg.jp/dbget-bin/www_bget?hsa:3303+hsa:3304+hsa:3305+hsa:3306+hsa:3308+hsa:3310+hsa:3312+hsa:3320+hsa:3326+hsa:3329+hsa:7184">
        <graphics name="HSPA1A, HEL-S-103, HSP70-1, HSP70-1A, HSP70-2, HSP70.1, HSP70.2, HSP70I, HSP72, HSPA1..." fgcolor="#000000" bgcolor="#BFFFBF"
             type="rectangle" x="322" y="414" width="46" height="17"/>
    </entry>
    <entry id="866" name="cpd:C00338" type="compound"
        link="https://www.kegg.jp/dbget-bin/www_bget?C00338">
        <graphics name="C00338" fgcolor="#000000" bgcolor="#FFFFFF"
             type="circle" x="309" y="497" width="8" height="8"/>
    </entry>
    <entry id="882" name="hsa:5578" type="gene"
        link="https://www.kegg.jp/dbget-bin/www_bget?hsa:5578">
        <graphics name="PRKCA, AAG6, PKC-alpha, PKCA, PKCI+/-, PKCalpha, PRKACA" fgcolor="#000000" bgcolor="#BFFFBF"
             type="rectangle" x="792" y="245" width="46" height="17"/>
    </entry>
    <entry id="896" name="hsa:5599 hsa:5601 hsa:5602" type="gene"
        link="https://www.kegg.jp/dbget-bin/www_bget?hsa:5599+hsa:5601+hsa:5602">
        <graphics name="MAPK8, JNK, JNK-46, JNK1, JNK1A2, JNK21B1/2, PRKM8, SAPK1, SAPK1c..." fgcolor="#000000" bgcolor="#BFFFBF"
             type="rectangle" x="792" y="207" width="46" height="17"/>
    </entry>
    <entry id="898" name="hsa:6648" type="gene"
        link="https://www.kegg.jp/dbget-bin/www_bget?hsa:6648">
        <graphics name="SOD2, GClnc1, IPO-B, IPOB, MNSOD, MVCD6, Mn-SOD" fgcolor="#000000" bgcolor="#BFFFBF"
             type="rectangle" x="915" y="207" width="46" height="17"/>
    </entry>
    <entry id="902" name="hsa:5609 hsa:6416" type="gene"
        link="https://www.kegg.jp/dbget-bin/www_bget?hsa:5609+hsa:6416">
        <graphics name="MAP2K7, JNKK2, MAPKK7, MEK, MEK_7, MKK7, PRKMK7, SAPKK-4, SAPKK4..." fgcolor="#000000" bgcolor="#BFFFBF"
             type="rectangle" x="827" y="314" width="46" height="17"/>
    </entry>
    <entry id="904" name="hsa:1536 hsa:27035" type="gene"
        link="https://www.kegg.jp/dbget-bin/www_bget?hsa:1536+hsa:27035">
        <graphics name="CYBB, AMCBX2, CGD, CGDX, GP91-1, GP91-PHOX, GP91PHOX, IMD34, NOX2, p91-PHOX..." fgcolor="#000000" bgcolor="#BFFFBF"
             type="rectangle" x="408" y="358" width="46" height="17"/>
    </entry>
    <entry id="905" name="hsa:1535" type="gene"
        link="https://www.kegg.jp/dbget-bin/www_bget?hsa:1535">
        <graphics name="CYBA, CGD4, p22-PHOX" fgcolor="#000000" bgcolor="#BFFFBF"
             type="rectangle" x="408" y="375" width="46" height="17"/>
    </entry>
    <entry id="906" name="hsa:653361" type="gene"
        link="https://www.kegg.jp/dbget-bin/www_bget?hsa:653361">
        <graphics name="NCF1, CGD1, NCF1A, NOXO2, SH3PXD1A, p47phox" fgcolor="#000000" bgcolor="#BFFFBF"
             type="rectangle" x="454" y="358" width="46" height="17"/>
    </entry>
    <entry id="907" name="hsa:4688" type="gene"
        link="https://www.kegg.jp/dbget-bin/www_bget?hsa:4688">
        <graphics name="NCF2, NCF-2, NOXA2, P67-PHOX, P67PHOX" fgcolor="#000000" bgcolor="#BFFFBF"
             type="rectangle" x="454" y="375" width="46" height="17"/>
    </entry>
    <entry id="908" name="hsa:4689" type="gene"
        link="https://www.kegg.jp/dbget-bin/www_bget?hsa:4689">
        <graphics name="NCF4, CGD3, NCF, P40PHOX, SH3PXD4" fgcolor="#000000" bgcolor="#BFFFBF"
             type="rectangle" x="408" y="392" width="46" height="17"/>
    </entry>
    <entry id="909" name="hsa:5879" type="gene"
        link="https://www.kegg.jp/dbget-bin/www_bget?hsa:5879">
        <graphics name="RAC1, MIG5, MRD48, Rac-1, TC-25, p21-Rac1" fgcolor="#000000" bgcolor="#BFFFBF"
             type="rectangle" x="731" y="321" width="46" height="17"/>
    </entry>
    <entry id="910" name="hsa:998" type="gene"
        link="https://www.kegg.jp/dbget-bin/www_bget?hsa:998">
        <graphics name="CDC42, CDC42Hs, G25K, TKS" fgcolor="#000000" bgcolor="#BFFFBF"
             type="rectangle" x="731" y="343" width="46" height="17"/>
    </entry>
    <entry id="914" name="hsa:1432 hsa:5600 hsa:5603 hsa:6300" type="gene"
        link="https://www.kegg.jp/dbget-bin/www_bget?hsa:1432+hsa:5600+hsa:5603+hsa:6300">
        <graphics name="MAPK14, CSBP, CSBP1, CSBP2, CSPB1, EXIP, Mxi2, PRKM14, PRKM15, RK, SAPK2A, p38, p38ALPHA..." fgcolor="#000000" bgcolor="#BFFFBF"
             type="rectangle" x="915" y="350" width="46" height="17"/>
    </entry>
    <entry id="916" name="hsa:5606 hsa:5608" type="gene"
        link="https://www.kegg.jp/dbget-bin/www_bget?hsa:5606+hsa:5608">
        <graphics name="MAP2K3, MAPKK3, MEK3, MKK3, PRKMK3, SAPKK-2, SAPKK2..." fgcolor="#000000" bgcolor="#BFFFBF"
             type="rectangle" x="827" y="349" width="46" height="17"/>
    </entry>
    <entry id="917" name="hsa:1432 hsa:5600 hsa:5603 hsa:6300" type="gene"
        link="https://www.kegg.jp/dbget-bin/www_bget?hsa:1432+hsa:5600+hsa:5603+hsa:6300">
        <graphics name="MAPK14, CSBP, CSBP1, CSBP2, CSPB1, EXIP, Mxi2, PRKM14, PRKM15, RK, SAPK2A, p38, p38ALPHA..." fgcolor="#000000" bgcolor="#BFFFBF"
             type="rectangle" x="827" y="410" width="46" height="17"/>
    </entry>
    <entry id="924" name="hsa:4312 hsa:4314 hsa:4318" type="gene"
        link="https://www.kegg.jp/dbget-bin/www_bget?hsa:4312+hsa:4314+hsa:4318">
        <graphics name="MMP1, CLG, CLGN..." fgcolor="#000000" bgcolor="#BFFFBF"
             type="rectangle" x="1244" y="468" width="46" height="17"/>
    </entry>
    <entry id="925" name="hsa:355" type="gene"
        link="https://www.kegg.jp/dbget-bin/www_bget?hsa:355">
        <graphics name="FAS, ALPS1A, APO-1, APT1, CD95, FAS1, FASTM, TNFRSF6" fgcolor="#000000" bgcolor="#BFFFBF"
             type="rectangle" x="1295" y="467" width="46" height="17"/>
    </entry>
    <entry id="931" name="hsa:4846" type="gene"
        link="https://www.kegg.jp/dbget-bin/www_bget?hsa:4846">
        <graphics name="NOS3, ECNOS, eNOS" fgcolor="#000000" bgcolor="#BFFFBF"
             type="rectangle" x="1243" y="367" width="46" height="17"/>
    </entry>
    <entry id="932" name="hsa:596" type="gene"
        link="https://www.kegg.jp/dbget-bin/www_bget?hsa:596">
        <graphics name="BCL2, Bcl-2, PPP1R50" fgcolor="#000000" bgcolor="#BFFFBF"
             type="rectangle" x="1294" y="367" width="46" height="17"/>
    </entry>
    <entry id="945" name="hsa:3606" type="gene"
        link="https://www.kegg.jp/dbget-bin/www_bget?hsa:3606">
        <graphics name="IL18, IGIF, IL-18, IL-1g, IL1F4" fgcolor="#000000" bgcolor="#BFFFBF"
             type="rectangle" x="1296" y="1313" width="46" height="17"/>
    </entry>
    <entry id="946" name="hsa:3606" type="gene"
        link="https://www.kegg.jp/dbget-bin/www_bget?hsa:3606">
        <graphics name="IL18, IGIF, IL-18, IL-1g, IL1F4" fgcolor="#000000" bgcolor="#BFFFBF"
             type="rectangle" x="1297" y="1385" width="46" height="17"/>
    </entry>
    <entry id="947" name="hsa:114548" type="gene"
        link="https://www.kegg.jp/dbget-bin/www_bget?hsa:114548">
        <graphics name="NLRP3, AGTAVPRL, AII, AVP, C1orf7, CIAS1, CLR1.1, DFNA34, FCAS, FCAS1, FCU, KEFH, MWS, NALP3, PYPAF1" fgcolor="#000000" bgcolor="#BFFFBF"
             type="rectangle" x="1244" y="933" width="46" height="17"/>
    </entry>
    <entry id="949" name="hsa:3553" type="gene"
        link="https://www.kegg.jp/dbget-bin/www_bget?hsa:3553">
        <graphics name="IL1B, IL-1, IL1-BETA, IL1F2, IL1beta" fgcolor="#000000" bgcolor="#BFFFBF"
             type="rectangle" x="1244" y="955" width="46" height="17"/>
    </entry>
    <entry id="950" name="hsa:3606" type="gene"
        link="https://www.kegg.jp/dbget-bin/www_bget?hsa:3606">
        <graphics name="IL18, IGIF, IL-18, IL-1g, IL1F4" fgcolor="#000000" bgcolor="#BFFFBF"
             type="rectangle" x="1298" y="955" width="46" height="17"/>
    </entry>
    <entry id="951" name="hsa:4615" type="gene"
        link="https://www.kegg.jp/dbget-bin/www_bget?hsa:4615">
        <graphics name="MYD88, IMD68, MYD88D" fgcolor="#000000" bgcolor="#BFFFBF"
             type="rectangle" x="643" y="930" width="46" height="17"/>
    </entry>
    <entry id="952" name="hsa:1147 hsa:3551 hsa:8517" type="gene"
        link="https://www.kegg.jp/dbget-bin/www_bget?hsa:1147+hsa:3551+hsa:8517">
        <graphics name="CHUK, BPS2, IKBKA, IKK-alpha, IKK1, IKKA, NFKBIKA, TCF16..." fgcolor="#000000" bgcolor="#BFFFBF"
             type="rectangle" x="1011" y="930" width="46" height="17"/>
    </entry>
    <entry id="953" name="hsa:6885" type="gene"
        link="https://www.kegg.jp/dbget-bin/www_bget?hsa:6885">
        <graphics name="MAP3K7, CSCF, FMD2, MEKK7, TAK1, TGF1a" fgcolor="#000000" bgcolor="#BFFFBF"
             type="rectangle" x="865" y="930" width="46" height="17"/>
    </entry>
    <entry id="954" name="hsa:3654" type="gene"
        link="https://www.kegg.jp/dbget-bin/www_bget?hsa:3654">
        <graphics name="IRAK1, IRAK, pelle" fgcolor="#000000" bgcolor="#BFFFBF"
             type="rectangle" x="726" y="938" width="46" height="17"/>
    </entry>
    <entry id="955" name="hsa:114609" type="gene"
        link="https://www.kegg.jp/dbget-bin/www_bget?hsa:114609">
        <graphics name="TIRAP, BACTS1, Mal, MyD88-2, wyatt" fgcolor="#000000" bgcolor="#BFFFBF"
             type="rectangle" x="643" y="913" width="46" height="17"/>
    </entry>
    <entry id="956" name="hsa:7189" type="gene"
        link="https://www.kegg.jp/dbget-bin/www_bget?hsa:7189">
        <graphics name="TRAF6, MGC:3310, RNF85" fgcolor="#000000" bgcolor="#BFFFBF"
             type="rectangle" x="772" y="930" width="46" height="17"/>
    </entry>
    <entry id="957" name="hsa:10454" type="gene"
        link="https://www.kegg.jp/dbget-bin/www_bget?hsa:10454">
        <graphics name="TAB1, 3'-Tab1, MAP3K7IP1" fgcolor="#000000" bgcolor="#BFFFBF"
             type="rectangle" x="865" y="896" width="46" height="17"/>
    </entry>
    <entry id="958" name="hsa:23118" type="gene"
        link="https://www.kegg.jp/dbget-bin/www_bget?hsa:23118">
        <graphics name="TAB2, CHTD2, MAP3K7IP2, TAB-2" fgcolor="#000000" bgcolor="#BFFFBF"
             type="rectangle" x="865" y="913" width="46" height="17"/>
    </entry>
    <entry id="959" name="hsa:4792" type="gene"
        link="https://www.kegg.jp/dbget-bin/www_bget?hsa:4792">
        <graphics name="NFKBIA, EDAID2, IKBA, MAD-3, NFKBI" fgcolor="#000000" bgcolor="#BFFFBF"
             type="rectangle" x="1089" y="930" width="46" height="17"/>
    </entry>
    <entry id="960" name="hsa:51135" type="gene"
        link="https://www.kegg.jp/dbget-bin/www_bget?hsa:51135">
        <graphics name="IRAK4, IMD67, IPD1, IRAK-4, NY-REN-64, REN64" fgcolor="#000000" bgcolor="#BFFFBF"
             type="rectangle" x="726" y="921" width="46" height="17"/>
    </entry>
    <entry id="966" name="hsa:4790 hsa:5970" type="gene"
        link="https://www.kegg.jp/dbget-bin/www_bget?hsa:4790+hsa:5970">
        <graphics name="NFKB1, CVID12, EBP-1, KBF1, NF-kB, NF-kB1, NF-kappa-B1, NF-kappaB, NF-kappabeta, NFKB-p105, NFKB-p50, NFkappaB..." fgcolor="#000000" bgcolor="#BFFFBF"
             type="rectangle" x="1089" y="902" width="46" height="17"/>
    </entry>
    <entry id="969" name="hsa:3553" type="gene"
        link="https://www.kegg.jp/dbget-bin/www_bget?hsa:3553">
        <graphics name="IL1B, IL-1, IL1-BETA, IL1F2, IL1beta" fgcolor="#000000" bgcolor="#BFFFBF"
             type="rectangle" x="1244" y="881" width="46" height="17"/>
    </entry>
    <entry id="970" name="hsa:3569" type="gene"
        link="https://www.kegg.jp/dbget-bin/www_bget?hsa:3569">
        <graphics name="IL6, BSF-2, BSF2, CDF, HGF, HSF, IFN-beta-2, IFNB2, IL-6" fgcolor="#000000" bgcolor="#BFFFBF"
             type="rectangle" x="1298" y="881" width="46" height="17"/>
    </entry>
    <entry id="971" name="hsa:7124" type="gene"
        link="https://www.kegg.jp/dbget-bin/www_bget?hsa:7124">
        <graphics name="TNF, DIF, TNF-alpha, TNFA, TNFSF2, TNLG1F" fgcolor="#000000" bgcolor="#BFFFBF"
             type="rectangle" x="1298" y="904" width="46" height="17"/>
    </entry>
    <entry id="972" name="hsa:3592 hsa:3593" type="gene"
        link="https://www.kegg.jp/dbget-bin/www_bget?hsa:3592+hsa:3593">
        <graphics name="IL12A, CLMF, IL-12A, NFSK, NKSF1, P35..." fgcolor="#000000" bgcolor="#BFFFBF"
             type="rectangle" x="1244" y="904" width="46" height="17"/>
    </entry>
    <entry id="974" name="path:hsa04670" type="map"
        link="https://www.kegg.jp/dbget-bin/www_bget?hsa04670">
        <graphics name="Leukocyte transendothelial migration" fgcolor="#000000" bgcolor="#FFFFFF"
             type="roundrectangle" x="1394" y="341" width="154" height="34"/>
    </entry>
    <entry id="975" name="hsa:4067" type="gene"
        link="https://www.kegg.jp/dbget-bin/www_bget?hsa:4067">
        <graphics name="LYN, JTK8, p53Lyn, p56Lyn" fgcolor="#000000" bgcolor="#BFFFBF"
             type="rectangle" x="476" y="745" width="46" height="17"/>
    </entry>
    <entry id="976" name="hsa:5747" type="gene"
        link="https://www.kegg.jp/dbget-bin/www_bget?hsa:5747">
        <graphics name="PTK2, FADK, FADK_1, FAK, FAK1, FRNK, PPP1R71, p125FAK, pp125FAK" fgcolor="#000000" bgcolor="#BFFFBF"
             type="rectangle" x="627" y="745" width="46" height="17"/>
    </entry>
    <entry id="977" name="hsa:10451 hsa:7409 hsa:7410" type="gene"
        link="https://www.kegg.jp/dbget-bin/www_bget?hsa:10451+hsa:7409+hsa:7410">
        <graphics name="VAV3..." fgcolor="#000000" bgcolor="#BFFFBF"
             type="rectangle" x="716" y="806" width="46" height="17"/>
    </entry>
    <entry id="987" name="path:hsa04620" type="map"
        link="https://www.kegg.jp/dbget-bin/www_bget?hsa04620">
        <graphics name="Toll-like receptor signaling pathway" fgcolor="#000000" bgcolor="#FFFFFF"
             type="roundrectangle" x="524" y="934" width="133" height="34"/>
    </entry>
    <entry id="989" name="hsa:5468" type="gene"
        link="https://www.kegg.jp/dbget-bin/www_bget?hsa:5468">
        <graphics name="PPARG, CIMT1, GLM1, NR1C3, PPARG1, PPARG2, PPARG5, PPARgamma" fgcolor="#000000" bgcolor="#BFFFBF"
             type="rectangle" x="1031" y="697" width="46" height="17"/>
    </entry>
    <entry id="990" name="hsa:6256 hsa:6257 hsa:6258" type="gene"
        link="https://www.kegg.jp/dbget-bin/www_bget?hsa:6256+hsa:6257+hsa:6258">
        <graphics name="RXRA, NR2B1..." fgcolor="#000000" bgcolor="#BFFFBF"
             type="rectangle" x="1031" y="714" width="46" height="17"/>
    </entry>
    <entry id="994" name="hsa:948" type="gene"
        link="https://www.kegg.jp/dbget-bin/www_bget?hsa:948">
        <graphics name="CD36, BDPLT10, CHDS7, FAT, GP3B, GP4, GPIV, PASIV, SCARB3" fgcolor="#000000" bgcolor="#BFFFBF"
             type="rectangle" x="1244" y="696" width="46" height="17"/>
    </entry>
    <entry id="995" name="hsa:5468" type="gene"
        link="https://www.kegg.jp/dbget-bin/www_bget?hsa:5468">
        <graphics name="PPARG, CIMT1, GLM1, NR1C3, PPARG1, PPARG2, PPARG5, PPARgamma" fgcolor="#000000" bgcolor="#BFFFBF"
             type="rectangle" x="1244" y="719" width="46" height="17"/>
    </entry>
    <entry id="997" name="hsa:581" type="gene"
        link="https://www.kegg.jp/dbget-bin/www_bget?hsa:581">
        <graphics name="BAX, BCL2L4" fgcolor="#000000" bgcolor="#BFFFBF"
             type="rectangle" x="982" y="1743" width="46" height="17"/>
    </entry>
    <entry id="998" name="hsa:596" type="gene"
        link="https://www.kegg.jp/dbget-bin/www_bget?hsa:596">
        <graphics name="BCL2, Bcl-2, PPP1R50" fgcolor="#000000" bgcolor="#BFFFBF"
             type="rectangle" x="943" y="1782" width="46" height="17"/>
    </entry>
    <entry id="999" name="hsa:4973" type="gene"
        link="https://www.kegg.jp/dbget-bin/www_bget?hsa:4973">
        <graphics name="OLR1, CLEC8A, LOX1, LOXIN, SCARE1, SLOX1" fgcolor="#000000" bgcolor="#BFFFBF"
             type="rectangle" x="780" y="1743" width="46" height="17"/>
    </entry>
    <entry id="1008" name="hsa:3708" type="gene"
        link="https://www.kegg.jp/dbget-bin/www_bget?hsa:3708">
        <graphics name="ITPR1, ACV, CLA4, INSP3R1, IP3R, IP3R1, PPP1R94, SCA15, SCA16, SCA29" fgcolor="#000000" bgcolor="#BFFFBF"
             type="rectangle" x="681" y="1020" width="46" height="17"/>
    </entry>
    <entry id="1009" name="hsa:30001" type="gene"
        link="https://www.kegg.jp/dbget-bin/www_bget?hsa:30001">
        <graphics name="ERO1A, ERO1-L, ERO1-L-alpha, ERO1-alpha, ERO1L, ERO1LA, Ero1alpha" fgcolor="#000000" bgcolor="#BFFFBF"
             type="rectangle" x="729" y="1052" width="46" height="17"/>
    </entry>
    <entry id="1010" name="hsa:815 hsa:816 hsa:817 hsa:818" type="gene"
        link="https://www.kegg.jp/dbget-bin/www_bget?hsa:815+hsa:816+hsa:817+hsa:818">
        <graphics name="CAMK2A, CAMKA, CaMKIINalpha, CaMKIIalpha, MRD53, MRT63..." fgcolor="#000000" bgcolor="#BFFFBF"
             type="rectangle" x="803" y="1006" width="46" height="17"/>
    </entry>
    <entry id="1011" name="cpd:C00076" type="compound"
        link="https://www.kegg.jp/dbget-bin/www_bget?C00076">
        <graphics name="C00076" fgcolor="#000000" bgcolor="#FFFFFF"
             type="circle" x="680" y="988" width="8" height="8"/>
    </entry>
    <entry id="1055" name="hsa:338" type="gene"
        link="https://www.kegg.jp/dbget-bin/www_bget?hsa:338">
        <graphics name="APOB, FCHL2, FLDB, LDLCQ4, apoB-100, apoB-48" fgcolor="#000000" bgcolor="#BFFFBF"
             type="rectangle" x="157" y="890" width="46" height="17"/>
    </entry>
    <entry id="1058" name="cpd:C00865" type="compound"
        link="https://www.kegg.jp/dbget-bin/www_bget?C00865">
        <graphics name="C00865" fgcolor="#000000" bgcolor="#FFFFFF"
             type="circle" x="122" y="853" width="8" height="8"/>
    </entry>
    <entry id="1057" name="cpd:C00422" type="compound"
        link="https://www.kegg.jp/dbget-bin/www_bget?C00422">
        <graphics name="C00422" fgcolor="#000000" bgcolor="#FFFFFF"
             type="circle" x="169" y="818" width="8" height="8"/>
    </entry>
    <entry id="1054" name="cpd:C02530" type="compound"
        link="https://www.kegg.jp/dbget-bin/www_bget?C02530">
        <graphics name="C02530" fgcolor="#000000" bgcolor="#FFFFFF"
             type="circle" x="169" y="834" width="8" height="8"/>
    </entry>
    <entry id="1114" name="cpd:C00027 cpd:C00704" type="compound"
        link="https://www.kegg.jp/dbget-bin/www_bget?C00027+C00704">
        <graphics name="C00027..." fgcolor="#000000" bgcolor="#FFFFFF"
             type="circle" x="951" y="897" width="8" height="8"/>
    </entry>
    <entry id="1117" name="hsa:4973" type="gene"
        link="https://www.kegg.jp/dbget-bin/www_bget?hsa:4973">
        <graphics name="OLR1, CLEC8A, LOX1, LOXIN, SCARE1, SLOX1" fgcolor="#000000" bgcolor="#BFFFBF"
             type="rectangle" x="1244" y="984" width="46" height="17"/>
    </entry>
    <entry id="1120" name="cpd:C02530" type="compound"
        link="https://www.kegg.jp/dbget-bin/www_bget?C02530">
        <graphics name="C02530" fgcolor="#000000" bgcolor="#FFFFFF"
             type="circle" x="828" y="1257" width="8" height="8"/>
    </entry>
    <entry id="1121" name="hsa:338" type="gene"
        link="https://www.kegg.jp/dbget-bin/www_bget?hsa:338">
        <graphics name="APOB, FCHL2, FLDB, LDLCQ4, apoB-100, apoB-48" fgcolor="#000000" bgcolor="#BFFFBF"
             type="rectangle" x="165" y="714" width="46" height="17"/>
    </entry>
    <entry id="1122" name="hsa:3949" type="gene"
        link="https://www.kegg.jp/dbget-bin/www_bget?hsa:3949">
        <graphics name="LDLR, FH, FHC, FHCL1, LDLCQ2" fgcolor="#000000" bgcolor="#BFFFBF"
             type="rectangle" x="165" y="669" width="46" height="17"/>
    </entry>
    <entry id="1123" name="undefined" type="group">
        <graphics fgcolor="#000000" bgcolor="#FFFFFF"
             type="rectangle" x="431" y="375" width="92" height="51"/>
        <component id="822"/>
        <component id="904"/>
        <component id="905"/>
        <component id="906"/>
        <component id="907"/>
        <component id="908"/>
    </entry>
    <entry id="1124" name="undefined" type="group">
        <graphics fgcolor="#000000" bgcolor="#FFFFFF"
             type="rectangle" x="510" y="506" width="46" height="34"/>
        <component id="340"/>
        <component id="345"/>
    </entry>
    <entry id="1125" name="undefined" type="group">
        <graphics fgcolor="#000000" bgcolor="#FFFFFF"
             type="rectangle" x="617" y="516" width="92" height="34"/>
        <component id="344"/>
        <component id="347"/>
        <component id="355"/>
    </entry>
    <entry id="1126" name="undefined" type="group">
        <graphics fgcolor="#000000" bgcolor="#FFFFFF"
             type="rectangle" x="731" y="497" width="46" height="51"/>
        <component id="342"/>
        <component id="348"/>
        <component id="349"/>
    </entry>
    <entry id="1127" name="undefined" type="group">
        <graphics fgcolor="#000000" bgcolor="#FFFFFF"
             type="rectangle" x="646" y="598" width="46" height="33"/>
        <component id="843"/>
        <component id="853"/>
    </entry>
    <entry id="1128" name="undefined" type="group">
        <graphics fgcolor="#000000" bgcolor="#FFFFFF"
             type="rectangle" x="826" y="598" width="46" height="34"/>
        <component id="845"/>
        <component id="846"/>
    </entry>
    <entry id="1129" name="undefined" type="group">
        <graphics fgcolor="#000000" bgcolor="#FFFFFF"
             type="rectangle" x="908" y="835" width="92" height="51"/>
        <component id="436"/>
        <component id="437"/>
        <component id="438"/>
        <component id="439"/>
        <component id="441"/>
    </entry>
    <entry id="1130" name="undefined" type="group">
        <graphics fgcolor="#000000" bgcolor="#FFFFFF"
             type="rectangle" x="643" y="921" width="46" height="34"/>
        <component id="951"/>
        <component id="955"/>
    </entry>
    <entry id="1131" name="undefined" type="group">
        <graphics fgcolor="#000000" bgcolor="#FFFFFF"
             type="rectangle" x="749" y="929" width="92" height="34"/>
        <component id="954"/>
        <component id="956"/>
        <component id="960"/>
    </entry>
    <entry id="1132" name="undefined" type="group">
        <graphics fgcolor="#000000" bgcolor="#FFFFFF"
             type="rectangle" x="865" y="913" width="46" height="51"/>
        <component id="953"/>
        <component id="957"/>
        <component id="958"/>
    </entry>
    <entry id="1133" name="undefined" type="group">
        <graphics fgcolor="#000000" bgcolor="#FFFFFF"
             type="rectangle" x="1031" y="705" width="46" height="34"/>
        <component id="989"/>
        <component id="990"/>
    </entry>
    <relation entry1="290" entry2="291" type="PPrel">
        <subtype name="activation" value="--&gt;"/>
    </relation>
    <relation entry1="278" entry2="274" type="PCrel">
        <subtype name="activation" value="--&gt;"/>
    </relation>
    <relation entry1="278" entry2="275" type="PCrel">
        <subtype name="activation" value="--&gt;"/>
    </relation>
    <relation entry1="288" entry2="290" type="PPrel">
        <subtype name="activation" value="--&gt;"/>
    </relation>
    <relation entry1="288" entry2="291" type="PPrel">
        <subtype name="activation" value="--&gt;"/>
    </relation>
    <relation entry1="291" entry2="289" type="PPrel">
        <subtype name="activation" value="--&gt;"/>
    </relation>
    <relation entry1="274" entry2="289" type="PPrel">
        <subtype name="activation" value="--&gt;"/>
    </relation>
    <relation entry1="294" entry2="292" type="PCrel">
        <subtype name="activation" value="--&gt;"/>
    </relation>
    <relation entry1="292" entry2="293" type="PCrel">
        <subtype name="activation" value="--&gt;"/>
    </relation>
    <relation entry1="293" entry2="298" type="PPrel">
        <subtype name="activation" value="--&gt;"/>
    </relation>
    <relation entry1="293" entry2="299" type="PPrel">
        <subtype name="activation" value="--&gt;"/>
    </relation>
    <relation entry1="1123" entry2="284" type="PCrel">
        <subtype name="activation" value="--&gt;"/>
    </relation>
    <relation entry1="318" entry2="909" type="PPrel">
        <subtype name="activation" value="--&gt;"/>
    </relation>
    <relation entry1="318" entry2="910" type="PPrel">
        <subtype name="activation" value="--&gt;"/>
    </relation>
    <relation entry1="318" entry2="286" type="PPrel">
        <subtype name="activation" value="--&gt;"/>
    </relation>
    <relation entry1="286" entry2="287" type="PPrel">
        <subtype name="activation" value="--&gt;"/>
    </relation>
    <relation entry1="286" entry2="917" type="PPrel">
        <subtype name="activation" value="--&gt;"/>
    </relation>
    <relation entry1="909" entry2="902" type="PPrel">
        <subtype name="activation" value="--&gt;"/>
    </relation>
    <relation entry1="909" entry2="916" type="PPrel">
        <subtype name="activation" value="--&gt;"/>
    </relation>
    <relation entry1="910" entry2="902" type="PPrel">
        <subtype name="activation" value="--&gt;"/>
    </relation>
    <relation entry1="910" entry2="916" type="PPrel">
        <subtype name="activation" value="--&gt;"/>
    </relation>
    <relation entry1="863" entry2="861" type="PPrel">
        <subtype name="activation" value="--&gt;"/>
    </relation>
    <relation entry1="861" entry2="1124" type="PPrel">
        <subtype name="activation" value="--&gt;"/>
    </relation>
    <relation entry1="354" entry2="353" type="PPrel">
        <subtype name="activation" value="--&gt;"/>
    </relation>
    <relation entry1="353" entry2="1124" type="PPrel">
        <subtype name="activation" value="--&gt;"/>
    </relation>
    <relation entry1="340" entry2="1125" type="PPrel">
        <subtype name="activation" value="--&gt;"/>
    </relation>
    <relation entry1="347" entry2="1126" type="PPrel">
        <subtype name="activation" value="--&gt;"/>
    </relation>
    <relation entry1="353" entry2="848" type="PPrel">
        <subtype name="activation" value="--&gt;"/>
    </relation>
    <relation entry1="848" entry2="849" type="PPrel">
        <subtype name="activation" value="--&gt;"/>
    </relation>
    <relation entry1="849" entry2="1127" type="PPrel">
        <subtype name="activation" value="--&gt;"/>
    </relation>
    <relation entry1="1127" entry2="854" type="PPrel">
        <subtype name="activation" value="--&gt;"/>
    </relation>
    <relation entry1="854" entry2="1128" type="PPrel">
        <subtype name="activation" value="--&gt;"/>
    </relation>
    <relation entry1="975" entry2="976" type="PPrel">
        <subtype name="activation" value="--&gt;"/>
    </relation>
    <relation entry1="975" entry2="977" type="PPrel">
        <subtype name="activation" value="--&gt;"/>
    </relation>
    <relation entry1="977" entry2="440" type="PPrel">
        <subtype name="activation" value="--&gt;"/>
    </relation>
    <relation entry1="447" entry2="440" type="PPrel">
        <subtype name="activation" value="--&gt;"/>
    </relation>
    <relation entry1="440" entry2="1129" type="PPrel">
        <subtype name="activation" value="--&gt;"/>
    </relation>
    <relation entry1="437" entry2="1114" type="PCrel">
        <subtype name="activation" value="--&gt;"/>
    </relation>
    <relation entry1="378" entry2="1130" type="PPrel">
        <subtype name="activation" value="--&gt;"/>
    </relation>
    <relation entry1="951" entry2="1131" type="PPrel">
        <subtype name="activation" value="--&gt;"/>
    </relation>
    <relation entry1="956" entry2="1132" type="PPrel">
        <subtype name="activation" value="--&gt;"/>
    </relation>
    <relation entry1="1011" entry2="1010" type="PCrel">
        <subtype name="activation" value="--&gt;"/>
    </relation>
    <relation entry1="382" entry2="385" type="PPrel">
        <subtype name="activation" value="--&gt;"/>
    </relation>
    <relation entry1="385" entry2="386" type="PPrel">
        <subtype name="activation" value="--&gt;"/>
    </relation>
    <relation entry1="383" entry2="401" type="PPrel">
        <subtype name="activation" value="--&gt;"/>
    </relation>
    <relation entry1="401" entry2="458" type="PPrel">
        <subtype name="activation" value="--&gt;"/>
    </relation>
    <relation entry1="401" entry2="381" type="PPrel">
        <subtype name="activation" value="--&gt;"/>
    </relation>
    <relation entry1="401" entry2="467" type="PPrel">
        <subtype name="activation" value="--&gt;"/>
    </relation>
    <relation entry1="496" entry2="19" type="PPrel">
        <subtype name="activation" value="--&gt;"/>
    </relation>
    <relation entry1="19" entry2="5" type="PCrel">
        <subtype name="activation" value="--&gt;"/>
    </relation>
    <relation entry1="5" entry2="17" type="PCrel">
        <subtype name="activation" value="--&gt;"/>
    </relation>
    <relation entry1="5" entry2="18" type="PCrel">
        <subtype name="activation" value="--&gt;"/>
    </relation>
    <relation entry1="18" entry2="17" type="PPrel">
        <subtype name="activation" value="--&gt;"/>
    </relation>
    <relation entry1="5" entry2="279" type="PCrel">
        <subtype name="activation" value="--&gt;"/>
    </relation>
    <relation entry1="279" entry2="281" type="PCrel">
        <subtype name="activation" value="--&gt;"/>
    </relation>
    <relation entry1="536" entry2="537" type="PPrel">
        <subtype name="activation" value="--&gt;"/>
    </relation>
    <relation entry1="506" entry2="503" type="PPrel">
        <subtype name="activation" value="--&gt;"/>
    </relation>
    <relation entry1="505" entry2="502" type="PPrel">
        <subtype name="activation" value="--&gt;"/>
    </relation>
    <relation entry1="507" entry2="504" type="PPrel">
        <subtype name="activation" value="--&gt;"/>
    </relation>
    <relation entry1="515" entry2="517" type="PPrel">
        <subtype name="activation" value="--&gt;"/>
    </relation>
    <relation entry1="515" entry2="514" type="PPrel">
        <subtype name="activation" value="--&gt;"/>
    </relation>
    <relation entry1="515" entry2="513" type="PPrel">
        <subtype name="activation" value="--&gt;"/>
    </relation>
    <relation entry1="515" entry2="512" type="PPrel">
        <subtype name="activation" value="--&gt;"/>
    </relation>
    <relation entry1="526" entry2="514" type="PPrel">
        <subtype name="activation" value="--&gt;"/>
    </relation>
    <relation entry1="526" entry2="513" type="PPrel">
        <subtype name="activation" value="--&gt;"/>
    </relation>
    <relation entry1="526" entry2="512" type="PPrel">
        <subtype name="activation" value="--&gt;"/>
    </relation>
    <relation entry1="274" entry2="288" type="PPrel">
        <subtype name="binding/association" value="---"/>
    </relation>
    <relation entry1="352" entry2="354" type="PPrel">
        <subtype name="binding/association" value="---"/>
    </relation>
    <relation entry1="351" entry2="353" type="PPrel">
        <subtype name="binding/association" value="---"/>
    </relation>
    <relation entry1="376" entry2="975" type="PPrel">
        <subtype name="binding/association" value="---"/>
    </relation>
    <relation entry1="377" entry2="1129" type="PPrel">
        <subtype name="activation" value="--&gt;"/>
        <subtype name="indirect effect" value="..&gt;"/>
    </relation>
    <relation entry1="1114" entry2="966" type="PCrel">
        <subtype name="activation" value="--&gt;"/>
        <subtype name="indirect effect" value="..&gt;"/>
    </relation>
    <relation entry1="378" entry2="434" type="PPrel">
        <subtype name="activation" value="--&gt;"/>
        <subtype name="indirect effect" value="..&gt;"/>
    </relation>
    <relation entry1="434" entry2="447" type="PPrel">
        <subtype name="activation" value="--&gt;"/>
        <subtype name="indirect effect" value="..&gt;"/>
    </relation>
    <relation entry1="1010" entry2="452" type="PCrel">
        <subtype name="activation" value="--&gt;"/>
        <subtype name="indirect effect" value="..&gt;"/>
    </relation>
    <relation entry1="1009" entry2="1008" type="PPrel">
        <subtype name="activation" value="--&gt;"/>
        <subtype name="indirect effect" value="..&gt;"/>
    </relation>
    <relation entry1="503" entry2="515" type="PPrel">
        <subtype name="activation" value="--&gt;"/>
        <subtype name="indirect effect" value="..&gt;"/>
    </relation>
    <relation entry1="502" entry2="515" type="PPrel">
        <subtype name="activation" value="--&gt;"/>
        <subtype name="indirect effect" value="..&gt;"/>
    </relation>
    <relation entry1="504" entry2="515" type="PPrel">
        <subtype name="activation" value="--&gt;"/>
        <subtype name="indirect effect" value="..&gt;"/>
    </relation>
    <relation entry1="293" entry2="308" type="PPrel">
        <subtype name="activation" value="--&gt;"/>
        <subtype name="phosphorylation" value="+p"/>
    </relation>
    <relation entry1="322" entry2="323" type="PPrel">
        <subtype name="activation" value="--&gt;"/>
        <subtype name="phosphorylation" value="+p"/>
    </relation>
    <relation entry1="902" entry2="319" type="PPrel">
        <subtype name="activation" value="--&gt;"/>
        <subtype name="phosphorylation" value="+p"/>
    </relation>
    <relation entry1="319" entry2="320" type="PPrel">
        <subtype name="activation" value="--&gt;"/>
        <subtype name="phosphorylation" value="+p"/>
    </relation>
    <relation entry1="916" entry2="914" type="PPrel">
        <subtype name="activation" value="--&gt;"/>
        <subtype name="phosphorylation" value="+p"/>
    </relation>
    <relation entry1="342" entry2="341" type="PPrel">
        <subtype name="activation" value="--&gt;"/>
        <subtype name="phosphorylation" value="+p"/>
    </relation>
    <relation entry1="341" entry2="350" type="PPrel">
        <subtype name="activation" value="--&gt;"/>
        <subtype name="phosphorylation" value="+p"/>
    </relation>
    <relation entry1="342" entry2="370" type="PPrel">
        <subtype name="activation" value="--&gt;"/>
        <subtype name="phosphorylation" value="+p"/>
    </relation>
    <relation entry1="370" entry2="343" type="PPrel">
        <subtype name="activation" value="--&gt;"/>
        <subtype name="phosphorylation" value="+p"/>
    </relation>
    <relation entry1="342" entry2="368" type="PPrel">
        <subtype name="activation" value="--&gt;"/>
        <subtype name="phosphorylation" value="+p"/>
    </relation>
    <relation entry1="368" entry2="346" type="PPrel">
        <subtype name="activation" value="--&gt;"/>
        <subtype name="phosphorylation" value="+p"/>
    </relation>
    <relation entry1="1128" entry2="844" type="PPrel">
        <subtype name="activation" value="--&gt;"/>
        <subtype name="phosphorylation" value="+p"/>
    </relation>
    <relation entry1="1128" entry2="847" type="PPrel">
        <subtype name="activation" value="--&gt;"/>
        <subtype name="phosphorylation" value="+p"/>
    </relation>
    <relation entry1="1132" entry2="952" type="PPrel">
        <subtype name="activation" value="--&gt;"/>
        <subtype name="phosphorylation" value="+p"/>
    </relation>
    <relation entry1="952" entry2="959" type="PPrel">
        <subtype name="activation" value="--&gt;"/>
        <subtype name="phosphorylation" value="+p"/>
    </relation>
    <relation entry1="959" entry2="966" type="PPrel">
        <subtype name="dissociation" value="-+-"/>
    </relation>
    <relation entry1="289" entry2="308" type="PPrel">
        <subtype name="inhibition" value="--|"/>
        <subtype name="phosphorylation" value="+p"/>
    </relation>
    <relation entry1="293" entry2="302" type="PPrel">
        <subtype name="inhibition" value="--|"/>
        <subtype name="phosphorylation" value="+p"/>
    </relation>
    <relation entry1="293" entry2="297" type="PPrel">
        <subtype name="inhibition" value="--|"/>
        <subtype name="phosphorylation" value="+p"/>
    </relation>
    <relation entry1="274" entry2="896" type="PPrel">
        <subtype name="activation" value="--&gt;"/>
        <subtype name="indirect effect" value="..&gt;"/>
    </relation>
    <relation entry1="274" entry2="882" type="PPrel">
        <subtype name="activation" value="--&gt;"/>
        <subtype name="indirect effect" value="..&gt;"/>
    </relation>
    <relation entry1="882" entry2="823" type="PPrel">
        <subtype name="activation" value="--&gt;"/>
        <subtype name="indirect effect" value="..&gt;"/>
    </relation>
    <relation entry1="274" entry2="1123" type="PPrel">
        <subtype name="activation" value="--&gt;"/>
        <subtype name="indirect effect" value="..&gt;"/>
    </relation>
    <relation entry1="906" entry2="284" type="PCrel">
        <subtype name="activation" value="--&gt;"/>
        <subtype name="indirect effect" value="..&gt;"/>
    </relation>
    <relation entry1="275" entry2="284" type="PCrel">
        <subtype name="activation" value="--&gt;"/>
        <subtype name="indirect effect" value="..&gt;"/>
    </relation>
    <relation entry1="284" entry2="318" type="PCrel">
        <subtype name="activation" value="--&gt;"/>
        <subtype name="indirect effect" value="..&gt;"/>
    </relation>
    <relation entry1="275" entry2="1123" type="PPrel">
        <subtype name="activation" value="--&gt;"/>
        <subtype name="indirect effect" value="..&gt;"/>
    </relation>
    <relation entry1="318" entry2="322" type="PPrel">
        <subtype name="activation" value="--&gt;"/>
        <subtype name="indirect effect" value="..&gt;"/>
    </relation>
    <relation entry1="287" entry2="321" type="PPrel">
        <subtype name="activation" value="--&gt;"/>
        <subtype name="indirect effect" value="..&gt;"/>
    </relation>
    <relation entry1="914" entry2="321" type="PPrel">
        <subtype name="activation" value="--&gt;"/>
        <subtype name="indirect effect" value="..&gt;"/>
    </relation>
    <relation entry1="917" entry2="321" type="PPrel">
        <subtype name="activation" value="--&gt;"/>
        <subtype name="indirect effect" value="..&gt;"/>
    </relation>
    <relation entry1="408" entry2="409" type="PPrel">
        <subtype name="binding/association" value="---"/>
    </relation>
    <relation entry1="409" entry2="410" type="PPrel">
        <subtype name="binding/association" value="---"/>
    </relation>
    <relation entry1="17" entry2="45" type="PPrel">
        <subtype name="inhibition" value="--|"/>
        <subtype name="phosphorylation" value="+p"/>
    </relation>
    <relation entry1="45" entry2="499" type="PPrel">
        <subtype name="inhibition" value="--|"/>
        <subtype name="phosphorylation" value="+p"/>
    </relation>
    <relation entry1="537" entry2="499" type="PPrel">
        <subtype name="activation" value="--&gt;"/>
        <subtype name="dephosphorylation" value="-p"/>
    </relation>
    <relation entry1="998" entry2="997" type="PPrel">
        <subtype name="inhibition" value="--|"/>
    </relation>
    <relation entry1="999" entry2="998" type="PPrel">
        <subtype name="inhibition" value="--|"/>
        <subtype name="indirect effect" value="..&gt;"/>
    </relation>
    <relation entry1="282" entry2="536" type="PCrel">
        <subtype name="binding/association" value="---"/>
    </relation>
    <relation entry1="281" entry2="282" type="PCrel">
        <subtype name="inhibition" value="--|"/>
        <subtype name="indirect effect" value="..&gt;"/>
    </relation>
    <relation entry1="999" entry2="997" type="GErel">
        <subtype name="expression" value="--&gt;"/>
        <subtype name="indirect effect" value="..&gt;"/>
    </relation>
    <relation entry1="823" entry2="831" type="GErel">
        <subtype name="expression" value="--&gt;"/>
    </relation>
    <relation entry1="823" entry2="832" type="GErel">
        <subtype name="expression" value="--&gt;"/>
    </relation>
    <relation entry1="823" entry2="833" type="GErel">
        <subtype name="expression" value="--&gt;"/>
    </relation>
    <relation entry1="320" entry2="324" type="GErel">
        <subtype name="expression" value="--&gt;"/>
    </relation>
    <relation entry1="320" entry2="325" type="GErel">
        <subtype name="expression" value="--&gt;"/>
    </relation>
    <relation entry1="320" entry2="326" type="GErel">
        <subtype name="expression" value="--&gt;"/>
    </relation>
    <relation entry1="369" entry2="837" type="GErel">
        <subtype name="expression" value="--&gt;"/>
    </relation>
    <relation entry1="369" entry2="838" type="GErel">
        <subtype name="expression" value="--&gt;"/>
    </relation>
    <relation entry1="369" entry2="330" type="GErel">
        <subtype name="expression" value="--&gt;"/>
    </relation>
    <relation entry1="369" entry2="329" type="GErel">
        <subtype name="expression" value="--&gt;"/>
    </relation>
    <relation entry1="369" entry2="331" type="GErel">
        <subtype name="expression" value="--&gt;"/>
    </relation>
    <relation entry1="369" entry2="836" type="GErel">
        <subtype name="expression" value="--&gt;"/>
    </relation>
    <relation entry1="369" entry2="924" type="GErel">
        <subtype name="expression" value="--&gt;"/>
    </relation>
    <relation entry1="369" entry2="925" type="GErel">
        <subtype name="expression" value="--&gt;"/>
    </relation>
    <relation entry1="369" entry2="327" type="GErel">
        <subtype name="expression" value="--&gt;"/>
    </relation>
    <relation entry1="369" entry2="328" type="GErel">
        <subtype name="expression" value="--&gt;"/>
    </relation>
    <relation entry1="369" entry2="835" type="GErel">
        <subtype name="expression" value="--&gt;"/>
    </relation>
    <relation entry1="844" entry2="860" type="GErel">
        <subtype name="expression" value="--&gt;"/>
    </relation>
    <relation entry1="847" entry2="860" type="GErel">
        <subtype name="expression" value="--&gt;"/>
    </relation>
    <relation entry1="1133" entry2="994" type="GErel">
        <subtype name="expression" value="--&gt;"/>
    </relation>
    <relation entry1="1133" entry2="995" type="GErel">
        <subtype name="expression" value="--&gt;"/>
    </relation>
    <relation entry1="966" entry2="454" type="GErel">
        <subtype name="expression" value="--&gt;"/>
    </relation>
    <relation entry1="966" entry2="455" type="GErel">
        <subtype name="expression" value="--&gt;"/>
    </relation>
    <relation entry1="966" entry2="456" type="GErel">
        <subtype name="expression" value="--&gt;"/>
    </relation>
    <relation entry1="966" entry2="969" type="GErel">
        <subtype name="expression" value="--&gt;"/>
    </relation>
    <relation entry1="966" entry2="970" type="GErel">
        <subtype name="expression" value="--&gt;"/>
    </relation>
    <relation entry1="966" entry2="972" type="GErel">
        <subtype name="expression" value="--&gt;"/>
    </relation>
    <relation entry1="966" entry2="971" type="GErel">
        <subtype name="expression" value="--&gt;"/>
    </relation>
    <relation entry1="966" entry2="947" type="GErel">
        <subtype name="expression" value="--&gt;"/>
    </relation>
    <relation entry1="966" entry2="949" type="GErel">
        <subtype name="expression" value="--&gt;"/>
    </relation>
    <relation entry1="966" entry2="950" type="GErel">
        <subtype name="expression" value="--&gt;"/>
    </relation>
    <relation entry1="966" entry2="1117" type="GErel">
        <subtype name="expression" value="--&gt;"/>
    </relation>
    <relation entry1="389" entry2="1009" type="GErel">
        <subtype name="expression" value="--&gt;"/>
    </relation>
    <relation entry1="386" entry2="389" type="GErel">
        <subtype name="expression" value="--&gt;"/>
    </relation>
    <relation entry1="410" entry2="412" type="PPrel">
        <subtype name="activation" value="--&gt;"/>
    </relation>
    <relation entry1="412" entry2="415" type="PPrel">
        <subtype name="activation" value="--&gt;"/>
    </relation>
    <relation entry1="412" entry2="945" type="PPrel">
        <subtype name="activation" value="--&gt;"/>
    </relation>
    <relation entry1="522" entry2="526" type="PPrel">
        <subtype name="activation" value="--&gt;"/>
    </relation>
    <relation entry1="522" entry2="521" type="PPrel">
        <subtype name="binding/association" value="---"/>
    </relation>
    <relation entry1="823" entry2="834" type="GErel">
        <subtype name="repression" value="--|"/>
    </relation>
    <relation entry1="321" entry2="931" type="GErel">
        <subtype name="repression" value="--|"/>
    </relation>
    <relation entry1="321" entry2="932" type="GErel">
        <subtype name="repression" value="--|"/>
    </relation>
    <relation entry1="321" entry2="837" type="PPrel">
        <subtype name="activation" value="--&gt;"/>
    </relation>
    <relation entry1="321" entry2="838" type="PPrel">
        <subtype name="activation" value="--&gt;"/>
    </relation>
    <relation entry1="321" entry2="330" type="PPrel">
        <subtype name="activation" value="--&gt;"/>
    </relation>
    <relation entry1="321" entry2="329" type="PPrel">
        <subtype name="activation" value="--&gt;"/>
    </relation>
    <relation entry1="321" entry2="331" type="PPrel">
        <subtype name="activation" value="--&gt;"/>
    </relation>
    <relation entry1="321" entry2="836" type="PPrel">
        <subtype name="activation" value="--&gt;"/>
    </relation>
    <relation entry1="321" entry2="924" type="PPrel">
        <subtype name="activation" value="--&gt;"/>
    </relation>
    <relation entry1="321" entry2="925" type="PPrel">
        <subtype name="activation" value="--&gt;"/>
    </relation>
    <relation entry1="321" entry2="327" type="PPrel">
        <subtype name="activation" value="--&gt;"/>
    </relation>
    <relation entry1="321" entry2="328" type="PPrel">
        <subtype name="activation" value="--&gt;"/>
    </relation>
    <relation entry1="321" entry2="835" type="PPrel">
        <subtype name="activation" value="--&gt;"/>
    </relation>
    <relation entry1="896" entry2="898" type="PPrel">
        <subtype name="inhibition" value="--|"/>
        <subtype name="indirect effect" value="..&gt;"/>
    </relation>
    <relation entry1="393" entry2="384" type="PPrel">
        <subtype name="inhibition" value="--|"/>
    </relation>
    <relation entry1="393" entry2="382" type="PPrel">
        <subtype name="inhibition" value="--|"/>
    </relation>
    <relation entry1="393" entry2="383" type="PPrel">
        <subtype name="inhibition" value="--|"/>
    </relation>
    <relation entry1="381" entry2="404" type="PPrel">
        <subtype name="activation" value="--&gt;"/>
        <subtype name="phosphorylation" value="+p"/>
    </relation>
    <relation entry1="404" entry2="462" type="PPrel">
        <subtype name="activation" value="--&gt;"/>
        <subtype name="phosphorylation" value="+p"/>
    </relation>
    <relation entry1="458" entry2="459" type="PPrel">
        <subtype name="activation" value="--&gt;"/>
        <subtype name="indirect effect" value="..&gt;"/>
    </relation>
</pathway>
