# Supplementary material for: Mechanism of gene network in the treatment of intracerebral hemorrhage by natural plant drugs in Lutong granules
Source: PLoS One. 2022 Nov 28;17(11):e0274639. doi: 10.1371/journal.pone.0274639 (PMC9704616; doi:10.1371/journal.pone.0274639)
Supplement: S1 Data — (ZIP) [file pone.0274639.s001.zip › minimal data/GO+KEGG/R.KEGG/hsa05418.xml]

<?xml version="1.0"?>
<!DOCTYPE pathway SYSTEM "http://www.kegg.jp/kegg/xml/KGML_v0.7.2_.dtd">
<!-- Creation date: Oct 9, 2019 16:07:06 +0900 (GMT+9) -->
<pathway name="path:hsa05418" org="hsa" number="05418"
         title="Fluid shear stress and atherosclerosis"
         image="http://www.kegg.jp/kegg/pathway/hsa/hsa05418.png"
         link="http://www.kegg.jp/kegg-bin/show_pathway?hsa05418">
    <entry id="3" name="path:hsa05418" type="map"
        link="http://www.kegg.jp/dbget-bin/www_bget?hsa05418">
        <graphics name="TITLE:Fluid shear stress and atherosclerosis" fgcolor="#000000" bgcolor="#FFFFFF"
             type="roundrectangle" x="221" y="58" width="362" height="25"/>
    </entry>
    <entry id="7" name="cpd:C16845" type="compound"
        link="http://www.kegg.jp/dbget-bin/www_bget?C16845">
        <graphics name="C16845" fgcolor="#000000" bgcolor="#FFFFFF"
             type="circle" x="551" y="911" width="8" height="8"/>
    </entry>
    <entry id="8" name="path:hsa04010" type="map"
        link="http://www.kegg.jp/dbget-bin/www_bget?hsa04010">
        <graphics name="MAPK signaling pathway" fgcolor="#000000" bgcolor="#FFFFFF"
             type="roundrectangle" x="562" y="810" width="104" height="34"/>
    </entry>
    <entry id="9" name="hsa:1432 hsa:5600 hsa:5603 hsa:6300" type="gene"
        link="http://www.kegg.jp/dbget-bin/www_bget?hsa:1432+hsa:5600+hsa:5603+hsa:6300">
        <graphics name="MAPK14, CSBP, CSBP1, CSBP2, CSPB1, EXIP, Mxi2, PRKM14, PRKM15, RK, SAPK2A, p38, p38ALPHA..." fgcolor="#000000" bgcolor="#BFFFBF"
             type="rectangle" x="760" y="803" width="46" height="17"/>
    </entry>
    <entry id="10" name="hsa:7412" type="gene"
        link="http://www.kegg.jp/dbget-bin/www_bget?hsa:7412">
        <graphics name="VCAM1, CD106, INCAM-100" fgcolor="#000000" bgcolor="#BFFFBF"
             type="rectangle" x="1026" y="724" width="46" height="17"/>
    </entry>
    <entry id="11" name="hsa:3383" type="gene"
        link="http://www.kegg.jp/dbget-bin/www_bget?hsa:3383">
        <graphics name="ICAM1, BB2, CD54, P3.58" fgcolor="#000000" bgcolor="#BFFFBF"
             type="rectangle" x="1080" y="724" width="46" height="17"/>
    </entry>
    <entry id="12" name="hsa:2353 hsa:3725" type="gene"
        link="http://www.kegg.jp/dbget-bin/www_bget?hsa:2353+hsa:3725">
        <graphics name="FOS, AP-1, C-FOS, p55..." fgcolor="#000000" bgcolor="#BFFFBF"
             type="rectangle" x="876" y="779" width="46" height="17"/>
    </entry>
    <entry id="13" name="hsa:10000 hsa:207 hsa:208" type="gene"
        link="http://www.kegg.jp/dbget-bin/www_bget?hsa:10000+hsa:207+hsa:208">
        <graphics name="AKT3, MPPH, MPPH2, PKB-GAMMA, PKBG, PRKBG, RAC-PK-gamma, RAC-gamma, STK-2..." fgcolor="#000000" bgcolor="#BFFFBF"
             type="rectangle" x="495" y="337" width="46" height="17"/>
    </entry>
    <entry id="14" name="path:hsa04151" type="map"
        link="http://www.kegg.jp/dbget-bin/www_bget?hsa04151">
        <graphics name="PI3K-Akt signaling pathway" fgcolor="#000000" bgcolor="#FFFFFF"
             type="roundrectangle" x="597" y="335" width="109" height="34"/>
    </entry>
    <entry id="15" name="hsa:5599 hsa:5601 hsa:5602" type="gene"
        link="http://www.kegg.jp/dbget-bin/www_bget?hsa:5599+hsa:5601+hsa:5602">
        <graphics name="MAPK8, JNK, JNK-46, JNK1, JNK1A2, JNK21B1/2, PRKM8, SAPK1, SAPK1c..." fgcolor="#000000" bgcolor="#BFFFBF"
             type="rectangle" x="760" y="757" width="46" height="17"/>
    </entry>
    <entry id="16" name="hsa:5290 hsa:5291 hsa:5293 hsa:5295 hsa:5296 hsa:8503" type="gene"
        link="http://www.kegg.jp/dbget-bin/www_bget?hsa:5290+hsa:5291+hsa:5293+hsa:5295+hsa:5296+hsa:8503">
        <graphics name="PIK3CA, CLAPO, CLOVE, CWS5, MCAP, MCM, MCMTC, PI3K, PI3K-alpha, p110-alpha..." fgcolor="#000000" bgcolor="#BFFFBF"
             type="rectangle" x="406" y="337" width="46" height="17"/>
    </entry>
    <entry id="18" name="hsa:6347" type="gene"
        link="http://www.kegg.jp/dbget-bin/www_bget?hsa:6347">
        <graphics name="CCL2, GDCF-2, HC11, HSMCR30, MCAF, MCP-1, MCP1, SCYA2, SMC-CF" fgcolor="#000000" bgcolor="#BFFFBF"
             type="rectangle" x="1026" y="700" width="46" height="17"/>
    </entry>
    <entry id="22" name="cpd:C00533" type="compound"
        link="http://www.kegg.jp/dbget-bin/www_bget?C00533">
        <graphics name="C00533" fgcolor="#000000" bgcolor="#FFFFFF"
             type="circle" x="566" y="203" width="8" height="8"/>
    </entry>
    <entry id="23" name="hsa:9817" type="gene"
        link="http://www.kegg.jp/dbget-bin/www_bget?hsa:9817">
        <graphics name="KEAP1, INrf2, KLHL19" fgcolor="#000000" bgcolor="#BFFFBF"
             type="rectangle" x="709" y="253" width="46" height="17"/>
    </entry>
    <entry id="24" name="hsa:4780" type="gene"
        link="http://www.kegg.jp/dbget-bin/www_bget?hsa:4780">
        <graphics name="NFE2L2, HEBP1, IMDDHH, NRF2, Nrf-2" fgcolor="#000000" bgcolor="#BFFFBF"
             type="rectangle" x="709" y="293" width="46" height="17"/>
    </entry>
    <entry id="25" name="hsa:5598" type="gene"
        link="http://www.kegg.jp/dbget-bin/www_bget?hsa:5598">
        <graphics name="MAPK7, BMK1, ERK4, ERK5, PRKM7" fgcolor="#000000" bgcolor="#BFFFBF"
             type="rectangle" x="619" y="419" width="46" height="17"/>
    </entry>
    <entry id="26" name="hsa:4205 hsa:4208" type="gene"
        link="http://www.kegg.jp/dbget-bin/www_bget?hsa:4205+hsa:4208">
        <graphics name="MEF2A, ADCAD1, RSRFC4, RSRFC9, mef2..." fgcolor="#000000" bgcolor="#BFFFBF"
             type="rectangle" x="714" y="419" width="46" height="17"/>
    </entry>
    <entry id="27" name="hsa:10365" type="gene"
        link="http://www.kegg.jp/dbget-bin/www_bget?hsa:10365">
        <graphics name="KLF2, LKLF" fgcolor="#000000" bgcolor="#BFFFBF"
             type="rectangle" x="926" y="418" width="46" height="17"/>
    </entry>
    <entry id="28" name="hsa:4780" type="gene"
        link="http://www.kegg.jp/dbget-bin/www_bget?hsa:4780">
        <graphics name="NFE2L2, HEBP1, IMDDHH, NRF2, Nrf-2" fgcolor="#000000" bgcolor="#BFFFBF"
             type="rectangle" x="870" y="293" width="46" height="17"/>
    </entry>
    <entry id="29" name="hsa:1728" type="gene"
        link="http://www.kegg.jp/dbget-bin/www_bget?hsa:1728">
        <graphics name="NQO1, DHQU, DIA4, DTD, NMOR1, NMORI, QR1" fgcolor="#000000" bgcolor="#BFFFBF"
             type="rectangle" x="1134" y="216" width="46" height="17"/>
    </entry>
    <entry id="30" name="hsa:5609 hsa:6416" type="gene"
        link="http://www.kegg.jp/dbget-bin/www_bget?hsa:5609+hsa:6416">
        <graphics name="MAP2K7, JNKK2, MAPKK7, MEK, MEK_7, MKK7, PRKMK7, SAPKK-4, SAPKK4..." fgcolor="#000000" bgcolor="#BFFFBF"
             type="rectangle" x="647" y="757" width="46" height="17"/>
    </entry>
    <entry id="39" name="hsa:5608 hsa:6416" type="gene"
        link="http://www.kegg.jp/dbget-bin/www_bget?hsa:5608+hsa:6416">
        <graphics name="MAP2K6, MAPKK6, MEK6, MKK6, PRKMK6, SAPKK-3, SAPKK3..." fgcolor="#000000" bgcolor="#BFFFBF"
             type="rectangle" x="647" y="803" width="46" height="17"/>
    </entry>
    <entry id="49" name="hsa:9817" type="gene"
        link="http://www.kegg.jp/dbget-bin/www_bget?hsa:9817">
        <graphics name="KEAP1, INrf2, KLHL19" fgcolor="#000000" bgcolor="#BFFFBF"
             type="rectangle" x="530" y="1042" width="46" height="17"/>
    </entry>
    <entry id="50" name="hsa:4780" type="gene"
        link="http://www.kegg.jp/dbget-bin/www_bget?hsa:4780">
        <graphics name="NFE2L2, HEBP1, IMDDHH, NRF2, Nrf-2" fgcolor="#000000" bgcolor="#BFFFBF"
             type="rectangle" x="563" y="1059" width="46" height="17"/>
    </entry>
    <entry id="54" name="hsa:27035" type="gene"
        link="http://www.kegg.jp/dbget-bin/www_bget?hsa:27035">
        <graphics name="NOX1, GP91-2, MOX1, NOH-1, NOH1" fgcolor="#000000" bgcolor="#BFFFBF"
             type="rectangle" x="332" y="902" width="46" height="17"/>
    </entry>
    <entry id="55" name="hsa:1535" type="gene"
        link="http://www.kegg.jp/dbget-bin/www_bget?hsa:1535">
        <graphics name="CYBA, p22-PHOX" fgcolor="#000000" bgcolor="#BFFFBF"
             type="rectangle" x="332" y="919" width="46" height="17"/>
    </entry>
    <entry id="56" name="hsa:653361" type="gene"
        link="http://www.kegg.jp/dbget-bin/www_bget?hsa:653361">
        <graphics name="NCF1, NCF1A, NOXO2, SH3PXD1A, p47phox" fgcolor="#000000" bgcolor="#BFFFBF"
             type="rectangle" x="378" y="894" width="46" height="17"/>
    </entry>
    <entry id="57" name="hsa:4688" type="gene"
        link="http://www.kegg.jp/dbget-bin/www_bget?hsa:4688">
        <graphics name="NCF2, NCF-2, NOXA2, P67-PHOX, P67PHOX" fgcolor="#000000" bgcolor="#BFFFBF"
             type="rectangle" x="378" y="911" width="46" height="17"/>
    </entry>
    <entry id="58" name="hsa:5879 hsa:5880 hsa:5881" type="gene"
        link="http://www.kegg.jp/dbget-bin/www_bget?hsa:5879+hsa:5880+hsa:5881">
        <graphics name="RAC1, MIG5, MRD48, Rac-1, TC-25, p21-Rac1..." fgcolor="#000000" bgcolor="#BFFFBF"
             type="rectangle" x="378" y="928" width="46" height="17"/>
    </entry>
    <entry id="59" name="hsa:652" type="gene"
        link="http://www.kegg.jp/dbget-bin/www_bget?hsa:652">
        <graphics name="BMP4, BMP2B, BMP2B1, MCOPS6, OFC11, ZYME" fgcolor="#000000" bgcolor="#BFFFBF"
             type="rectangle" x="364" y="806" width="46" height="17"/>
    </entry>
    <entry id="60" name="hsa:657 hsa:658 hsa:659 hsa:90 hsa:92 hsa:93" type="gene"
        link="http://www.kegg.jp/dbget-bin/www_bget?hsa:657+hsa:658+hsa:659+hsa:90+hsa:92+hsa:93">
        <graphics name="BMPR1A, 10q23del, ACVRLK3, ALK3, CD292, SKR5..." fgcolor="#000000" bgcolor="#BFFFBF"
             type="rectangle" x="246" y="911" width="46" height="17"/>
    </entry>
    <entry id="63" name="hsa:652" type="gene"
        link="http://www.kegg.jp/dbget-bin/www_bget?hsa:652">
        <graphics name="BMP4, BMP2B, BMP2B1, MCOPS6, OFC11, ZYME" fgcolor="#000000" bgcolor="#BFFFBF"
             type="rectangle" x="163" y="911" width="46" height="17"/>
    </entry>
    <entry id="65" name="hsa:5590" type="gene"
        link="http://www.kegg.jp/dbget-bin/www_bget?hsa:5590">
        <graphics name="PRKCZ, PKC-ZETA, PKC2" fgcolor="#000000" bgcolor="#BFFFBF"
             type="rectangle" x="931" y="920" width="46" height="17"/>
    </entry>
    <entry id="66" name="hsa:5607" type="gene"
        link="http://www.kegg.jp/dbget-bin/www_bget?hsa:5607">
        <graphics name="MAP2K5, HsT17454, MAPKK5, MEK5, PRKMK5" fgcolor="#000000" bgcolor="#BFFFBF"
             type="rectangle" x="522" y="419" width="46" height="17"/>
    </entry>
    <entry id="68" name="hsa:1003" type="gene"
        link="http://www.kegg.jp/dbget-bin/www_bget?hsa:1003">
        <graphics name="CDH5, 7B4, CD144" fgcolor="#000000" bgcolor="#BFFFBF"
             type="rectangle" x="246" y="328" width="46" height="17"/>
    </entry>
    <entry id="69" name="hsa:5175" type="gene"
        link="http://www.kegg.jp/dbget-bin/www_bget?hsa:5175">
        <graphics name="PECAM1, CD31, CD31/EndoCAM, GPIIA', PECA1, PECAM-1, endoCAM" fgcolor="#000000" bgcolor="#BFFFBF"
             type="rectangle" x="246" y="381" width="46" height="17"/>
    </entry>
    <entry id="70" name="hsa:3791" type="gene"
        link="http://www.kegg.jp/dbget-bin/www_bget?hsa:3791">
        <graphics name="KDR, CD309, FLK1, VEGFR, VEGFR2" fgcolor="#000000" bgcolor="#BFFFBF"
             type="rectangle" x="246" y="345" width="46" height="17"/>
    </entry>
    <entry id="71" name="hsa:3162" type="gene"
        link="http://www.kegg.jp/dbget-bin/www_bget?hsa:3162">
        <graphics name="HMOX1, HMOX1D, HO-1, HSP32, bK286B10" fgcolor="#000000" bgcolor="#BFFFBF"
             type="rectangle" x="1026" y="216" width="46" height="17"/>
    </entry>
    <entry id="72" name="hsa:119391 hsa:221357 hsa:2938 hsa:2939 hsa:2940 hsa:2941 hsa:2944 hsa:2946 hsa:2947 hsa:2948 hsa:2949 hsa:2950 hsa:2952 hsa:2953 hsa:4257 hsa:4258 hsa:4259 hsa:653689 hsa:9446" type="gene"
        link="http://www.kegg.jp/dbget-bin/www_bget?hsa:119391+hsa:221357+hsa:2938+hsa:2939+hsa:2940+hsa:2941+hsa:2944+hsa:2946+hsa:2947+hsa:2948+hsa:2949+hsa:2950+hsa:2952+hsa:2953+hsa:4257+hsa:4258+hsa:4259+hsa:653689+hsa:9446">
        <graphics name="GSTO2, GSTO_2-2, bA127L20.1..." fgcolor="#000000" bgcolor="#BFFFBF"
             type="rectangle" x="1080" y="216" width="46" height="17"/>
    </entry>
    <entry id="73" name="hsa:25828 hsa:7295" type="gene"
        link="http://www.kegg.jp/dbget-bin/www_bget?hsa:25828+hsa:7295">
        <graphics name="TXN2, COXPD29, MT-TRX, MTRX, TRX2, TXN..." fgcolor="#000000" bgcolor="#BFFFBF"
             type="rectangle" x="1080" y="240" width="46" height="17"/>
    </entry>
    <entry id="74" name="hsa:8878" type="gene"
        link="http://www.kegg.jp/dbget-bin/www_bget?hsa:8878">
        <graphics name="SQSTM1, A170, DMRV, FTDALS3, NADGP, OSIL, PDB3, ZIP3, p60, p62, p62B" fgcolor="#000000" bgcolor="#BFFFBF"
             type="rectangle" x="1026" y="240" width="46" height="17"/>
    </entry>
    <entry id="75" name="hsa:4846" type="gene"
        link="http://www.kegg.jp/dbget-bin/www_bget?hsa:4846">
        <graphics name="NOS3, ECNOS, eNOS" fgcolor="#000000" bgcolor="#BFFFBF"
             type="rectangle" x="1026" y="285" width="46" height="17"/>
    </entry>
    <entry id="76" name="hsa:4880" type="gene"
        link="http://www.kegg.jp/dbget-bin/www_bget?hsa:4880">
        <graphics name="NPPC, CNP, CNP2" fgcolor="#000000" bgcolor="#BFFFBF"
             type="rectangle" x="1080" y="285" width="46" height="17"/>
    </entry>
    <entry id="77" name="hsa:445" type="gene"
        link="http://www.kegg.jp/dbget-bin/www_bget?hsa:445">
        <graphics name="ASS1, ASS, CTLN1" fgcolor="#000000" bgcolor="#BFFFBF"
             type="rectangle" x="1134" y="285" width="46" height="17"/>
    </entry>
    <entry id="78" name="hsa:4846" type="gene"
        link="http://www.kegg.jp/dbget-bin/www_bget?hsa:4846">
        <graphics name="NOS3, ECNOS, eNOS" fgcolor="#000000" bgcolor="#BFFFBF"
             type="rectangle" x="1026" y="331" width="46" height="17"/>
    </entry>
    <entry id="79" name="hsa:7056" type="gene"
        link="http://www.kegg.jp/dbget-bin/www_bget?hsa:7056">
        <graphics name="THBD, AHUS6, BDCA3, CD141, THPH12, THRM, TM" fgcolor="#000000" bgcolor="#BFFFBF"
             type="rectangle" x="1026" y="373" width="46" height="17"/>
    </entry>
    <entry id="80" name="hsa:5327" type="gene"
        link="http://www.kegg.jp/dbget-bin/www_bget?hsa:5327">
        <graphics name="PLAT, T-PA, TPA" fgcolor="#000000" bgcolor="#BFFFBF"
             type="rectangle" x="1134" y="373" width="46" height="17"/>
    </entry>
    <entry id="81" name="hsa:4846" type="gene"
        link="http://www.kegg.jp/dbget-bin/www_bget?hsa:4846">
        <graphics name="NOS3, ECNOS, eNOS" fgcolor="#000000" bgcolor="#BFFFBF"
             type="rectangle" x="1080" y="373" width="46" height="17"/>
    </entry>
    <entry id="82" name="hsa:1499" type="gene"
        link="http://www.kegg.jp/dbget-bin/www_bget?hsa:1499">
        <graphics name="CTNNB1, CTNNB, EVR7, MRD19, NEDSDV, armadillo" fgcolor="#000000" bgcolor="#BFFFBF"
             type="rectangle" x="292" y="337" width="46" height="17"/>
    </entry>
    <entry id="85" name="path:hsa04514" type="map"
        link="http://www.kegg.jp/dbget-bin/www_bget?hsa04514">
        <graphics name="Cell adhesion molecules (CAMs)" fgcolor="#000000" bgcolor="#FFFFFF"
             type="roundrectangle" x="95" y="290" width="109" height="34"/>
    </entry>
    <entry id="86" name="hsa:4313 hsa:4318" type="gene"
        link="http://www.kegg.jp/dbget-bin/www_bget?hsa:4313+hsa:4318">
        <graphics name="MMP2, CLG4, CLG4A, MMP-2, MMP-II, MONA, TBE-1..." fgcolor="#000000" bgcolor="#BFFFBF"
             type="rectangle" x="1026" y="664" width="46" height="17"/>
    </entry>
    <entry id="87" name="hsa:1514" type="gene"
        link="http://www.kegg.jp/dbget-bin/www_bget?hsa:1514">
        <graphics name="CTSL, CATL, CTSL1, MEP" fgcolor="#000000" bgcolor="#BFFFBF"
             type="rectangle" x="1080" y="664" width="46" height="17"/>
    </entry>
    <entry id="88" name="hsa:6401" type="gene"
        link="http://www.kegg.jp/dbget-bin/www_bget?hsa:6401">
        <graphics name="SELE, CD62E, ELAM, ELAM1, ESEL, LECAM2" fgcolor="#000000" bgcolor="#BFFFBF"
             type="rectangle" x="1134" y="724" width="46" height="17"/>
    </entry>
    <entry id="89" name="hsa:7124" type="gene"
        link="http://www.kegg.jp/dbget-bin/www_bget?hsa:7124">
        <graphics name="TNF, DIF, TNF-alpha, TNFA, TNFSF2, TNLG1F" fgcolor="#000000" bgcolor="#BFFFBF"
             type="rectangle" x="1026" y="747" width="46" height="17"/>
    </entry>
    <entry id="90" name="hsa:3552 hsa:3553" type="gene"
        link="http://www.kegg.jp/dbget-bin/www_bget?hsa:3552+hsa:3553">
        <graphics name="IL1A, IL-1_alpha, IL-1A, IL1, IL1-ALPHA, IL1F1..." fgcolor="#000000" bgcolor="#BFFFBF"
             type="rectangle" x="1080" y="747" width="46" height="17"/>
    </entry>
    <entry id="91" name="hsa:3458" type="gene"
        link="http://www.kegg.jp/dbget-bin/www_bget?hsa:3458">
        <graphics name="IFNG, IFG, IFI" fgcolor="#000000" bgcolor="#BFFFBF"
             type="rectangle" x="1134" y="747" width="46" height="17"/>
    </entry>
    <entry id="92" name="hsa:5154 hsa:5155" type="gene"
        link="http://www.kegg.jp/dbget-bin/www_bget?hsa:5154+hsa:5155">
        <graphics name="PDGFA, PDGF-A, PDGF1..." fgcolor="#000000" bgcolor="#BFFFBF"
             type="rectangle" x="1026" y="813" width="46" height="17"/>
    </entry>
    <entry id="93" name="hsa:1906" type="gene"
        link="http://www.kegg.jp/dbget-bin/www_bget?hsa:1906">
        <graphics name="EDN1, ARCND3, ET1, HDLCQ7, PPET1, QME" fgcolor="#000000" bgcolor="#BFFFBF"
             type="rectangle" x="1080" y="813" width="46" height="17"/>
    </entry>
    <entry id="94" name="hsa:7422" type="gene"
        link="http://www.kegg.jp/dbget-bin/www_bget?hsa:7422">
        <graphics name="VEGFA, MVCD1, VEGF, VPF" fgcolor="#000000" bgcolor="#BFFFBF"
             type="rectangle" x="1134" y="813" width="46" height="17"/>
    </entry>
    <entry id="95" name="hsa:3674 hsa:3685 hsa:3690" type="gene"
        link="http://www.kegg.jp/dbget-bin/www_bget?hsa:3674+hsa:3685+hsa:3690">
        <graphics name="ITGA2B, BDPLT16, BDPLT2, CD41, CD41B, GP2B, GPIIb, GT, GTA, HPA3, PPP1R93..." fgcolor="#000000" bgcolor="#BFFFBF"
             type="rectangle" x="246" y="456" width="46" height="17"/>
    </entry>
    <entry id="96" name="hsa:6714" type="gene"
        link="http://www.kegg.jp/dbget-bin/www_bget?hsa:6714">
        <graphics name="SRC, ASV, SRC1, THC6, c-SRC, p60-Src" fgcolor="#000000" bgcolor="#BFFFBF"
             type="rectangle" x="323" y="456" width="46" height="17"/>
    </entry>
    <entry id="97" name="hsa:5747" type="gene"
        link="http://www.kegg.jp/dbget-bin/www_bget?hsa:5747">
        <graphics name="PTK2, FADK, FAK, FAK1, FRNK, PPP1R71, p125FAK, pp125FAK" fgcolor="#000000" bgcolor="#BFFFBF"
             type="rectangle" x="401" y="456" width="46" height="17"/>
    </entry>
    <entry id="98" name="hsa:60 hsa:71" type="gene"
        link="http://www.kegg.jp/dbget-bin/www_bget?hsa:60+hsa:71">
        <graphics name="ACTB, BRWS1, PS1TP5BP1..." fgcolor="#000000" bgcolor="#BFFFBF"
             type="rectangle" x="630" y="456" width="46" height="17"/>
    </entry>
    <entry id="99" name="hsa:387" type="gene"
        link="http://www.kegg.jp/dbget-bin/www_bget?hsa:387">
        <graphics name="RHOA, ARH12, ARHA, EDFAOB, RHO12, RHOH12" fgcolor="#000000" bgcolor="#BFFFBF"
             type="rectangle" x="554" y="456" width="46" height="17"/>
    </entry>
    <entry id="103" name="path:hsa04510" type="map"
        link="http://www.kegg.jp/dbget-bin/www_bget?hsa04510">
        <graphics name="Focal adhesion" fgcolor="#000000" bgcolor="#FFFFFF"
             type="roundrectangle" x="407" y="484" width="119" height="25"/>
    </entry>
    <entry id="106" name="hsa:3383" type="gene"
        link="http://www.kegg.jp/dbget-bin/www_bget?hsa:3383">
        <graphics name="ICAM1, BB2, CD54, P3.58" fgcolor="#000000" bgcolor="#BFFFBF"
             type="rectangle" x="246" y="994" width="46" height="17"/>
    </entry>
    <entry id="107" name="hsa:7412" type="gene"
        link="http://www.kegg.jp/dbget-bin/www_bget?hsa:7412">
        <graphics name="VCAM1, CD106, INCAM-100" fgcolor="#000000" bgcolor="#BFFFBF"
             type="rectangle" x="246" y="1018" width="46" height="17"/>
    </entry>
    <entry id="108" name="hsa:6401" type="gene"
        link="http://www.kegg.jp/dbget-bin/www_bget?hsa:6401">
        <graphics name="SELE, CD62E, ELAM, ELAM1, ESEL, LECAM2" fgcolor="#000000" bgcolor="#BFFFBF"
             type="rectangle" x="246" y="1041" width="46" height="17"/>
    </entry>
    <entry id="110" name="hsa:4846" type="gene"
        link="http://www.kegg.jp/dbget-bin/www_bget?hsa:4846">
        <graphics name="NOS3, ECNOS, eNOS" fgcolor="#000000" bgcolor="#BFFFBF"
             type="rectangle" x="363" y="153" width="46" height="17"/>
    </entry>
    <entry id="112" name="hsa:7157" type="gene"
        link="http://www.kegg.jp/dbget-bin/www_bget?hsa:7157">
        <graphics name="TP53, BCC7, BMFS5, LFS1, P53, TRP53" fgcolor="#000000" bgcolor="#BFFFBF"
             type="rectangle" x="997" y="883" width="46" height="17"/>
    </entry>
    <entry id="113" name="hsa:387082 hsa:6612 hsa:6613 hsa:7341" type="gene"
        link="http://www.kegg.jp/dbget-bin/www_bget?hsa:387082+hsa:6612+hsa:6613+hsa:7341">
        <graphics name="SUMO4, IDDM5, SMT3H4, SUMO-4, dJ281H8.4..." fgcolor="#000000" bgcolor="#BFFFBF"
             type="rectangle" x="1046" y="915" width="46" height="17"/>
    </entry>
    <entry id="114" name="hsa:51588" type="gene"
        link="http://www.kegg.jp/dbget-bin/www_bget?hsa:51588">
        <graphics name="PIAS4, PIAS-gamma, PIASY, Piasg, ZMIZ6" fgcolor="#000000" bgcolor="#BFFFBF"
             type="rectangle" x="851" y="885" width="46" height="17"/>
    </entry>
    <entry id="117" name="hsa:5590" type="gene"
        link="http://www.kegg.jp/dbget-bin/www_bget?hsa:5590">
        <graphics name="PRKCZ, PKC-ZETA, PKC2" fgcolor="#000000" bgcolor="#BFFFBF"
             type="rectangle" x="626" y="911" width="46" height="17"/>
    </entry>
    <entry id="118" name="hsa:51588" type="gene"
        link="http://www.kegg.jp/dbget-bin/www_bget?hsa:51588">
        <graphics name="PIAS4, PIAS-gamma, PIASY, Piasg, ZMIZ6" fgcolor="#000000" bgcolor="#BFFFBF"
             type="rectangle" x="931" y="903" width="46" height="17"/>
    </entry>
    <entry id="122" name="hsa:7157" type="gene"
        link="http://www.kegg.jp/dbget-bin/www_bget?hsa:7157">
        <graphics name="TP53, BCC7, BMFS5, LFS1, P53, TRP53" fgcolor="#000000" bgcolor="#BFFFBF"
             type="rectangle" x="997" y="969" width="46" height="17"/>
    </entry>
    <entry id="123" name="hsa:387082 hsa:6612 hsa:6613 hsa:7341" type="gene"
        link="http://www.kegg.jp/dbget-bin/www_bget?hsa:387082+hsa:6612+hsa:6613+hsa:7341">
        <graphics name="SUMO4, IDDM5, SMT3H4, SUMO-4, dJ281H8.4..." fgcolor="#000000" bgcolor="#BFFFBF"
             type="rectangle" x="1043" y="969" width="46" height="17"/>
    </entry>
    <entry id="125" name="hsa:596" type="gene"
        link="http://www.kegg.jp/dbget-bin/www_bget?hsa:596">
        <graphics name="BCL2, Bcl-2, PPP1R50" fgcolor="#000000" bgcolor="#BFFFBF"
             type="rectangle" x="729" y="968" width="46" height="17"/>
    </entry>
    <entry id="134" name="hsa:5562 hsa:5563" type="gene"
        link="http://www.kegg.jp/dbget-bin/www_bget?hsa:5562+hsa:5563">
        <graphics name="PRKAA1, AMPK, AMPKa1..." fgcolor="#000000" bgcolor="#BFFFBF"
             type="rectangle" x="406" y="297" width="46" height="17"/>
    </entry>
    <entry id="137" name="hsa:4846" type="gene"
        link="http://www.kegg.jp/dbget-bin/www_bget?hsa:4846">
        <graphics name="NOS3, ECNOS, eNOS" fgcolor="#000000" bgcolor="#BFFFBF"
             type="rectangle" x="513" y="263" width="46" height="17"/>
    </entry>
    <entry id="139" name="hsa:4217" type="gene"
        link="http://www.kegg.jp/dbget-bin/www_bget?hsa:4217">
        <graphics name="MAP3K5, ASK1, MAPKKK5, MEKK5" fgcolor="#000000" bgcolor="#BFFFBF"
             type="rectangle" x="498" y="780" width="46" height="17"/>
    </entry>
    <entry id="140" name="hsa:7132" type="gene"
        link="http://www.kegg.jp/dbget-bin/www_bget?hsa:7132">
        <graphics name="TNFRSF1A, CD120a, FPF, TBP1, TNF-R, TNF-R-I, TNF-R55, TNFAR, TNFR1, TNFR55, TNFR60, p55, p55-R, p60" fgcolor="#000000" bgcolor="#BFFFBF"
             type="rectangle" x="246" y="751" width="46" height="17"/>
    </entry>
    <entry id="141" name="hsa:3554 hsa:7850" type="gene"
        link="http://www.kegg.jp/dbget-bin/www_bget?hsa:3554+hsa:7850">
        <graphics name="IL1R1, CD121A, D2S1473, IL-1R-alpha, IL1R, IL1RA, P80..." fgcolor="#000000" bgcolor="#BFFFBF"
             type="rectangle" x="246" y="774" width="46" height="17"/>
    </entry>
    <entry id="144" name="hsa:6885" type="gene"
        link="http://www.kegg.jp/dbget-bin/www_bget?hsa:6885">
        <graphics name="MAP3K7, CSCF, FMD2, MEKK7, TAK1, TGF1a" fgcolor="#000000" bgcolor="#BFFFBF"
             type="rectangle" x="498" y="721" width="46" height="17"/>
    </entry>
    <entry id="145" name="hsa:1147 hsa:3551 hsa:8517" type="gene"
        link="http://www.kegg.jp/dbget-bin/www_bget?hsa:1147+hsa:3551+hsa:8517">
        <graphics name="CHUK, IKBKA, IKK-alpha, IKK1, IKKA, NFKBIKA, TCF16..." fgcolor="#000000" bgcolor="#BFFFBF"
             type="rectangle" x="647" y="721" width="46" height="17"/>
    </entry>
    <entry id="146" name="hsa:4790 hsa:5970" type="gene"
        link="http://www.kegg.jp/dbget-bin/www_bget?hsa:4790+hsa:5970">
        <graphics name="NFKB1, CVID12, EBP-1, KBF1, NF-kB, NF-kB1, NF-kappa-B1, NF-kappaB, NFKB-p105, NFKB-p50, NFkappaB, p105, p50..." fgcolor="#000000" bgcolor="#BFFFBF"
             type="rectangle" x="876" y="721" width="46" height="17"/>
    </entry>
    <entry id="149" name="hsa:406902" type="gene"
        link="http://www.kegg.jp/dbget-bin/www_bget?hsa:406902">
        <graphics name="MIR10A, MIRN10A, hsa-mir-10a, miRNA10A, mir-10a" fgcolor="#000000" bgcolor="#BFFFBF"
             type="rectangle" x="498" y="686" width="46" height="17"/>
    </entry>
    <entry id="155" name="hsa:857 hsa:858 hsa:859" type="gene"
        link="http://www.kegg.jp/dbget-bin/www_bget?hsa:857+hsa:858+hsa:859">
        <graphics name="CAV1, BSCL3, CGL3, LCCNS, MSTP085, PPH3, VIP21, CAV..." fgcolor="#000000" bgcolor="#BFFFBF"
             type="rectangle" x="340" y="170" width="46" height="17"/>
    </entry>
    <entry id="156" name="hsa:163688 hsa:51806 hsa:801 hsa:805 hsa:808 hsa:810 hsa:91860" type="gene"
        link="http://www.kegg.jp/dbget-bin/www_bget?hsa:163688+hsa:51806+hsa:801+hsa:805+hsa:808+hsa:810+hsa:91860">
        <graphics name="CALML6, CAGLP..." fgcolor="#000000" bgcolor="#BFFFBF"
             type="rectangle" x="363" y="187" width="46" height="17"/>
    </entry>
    <entry id="157" name="hsa:3320 hsa:3326 hsa:7184" type="gene"
        link="http://www.kegg.jp/dbget-bin/www_bget?hsa:3320+hsa:3326+hsa:7184">
        <graphics name="HSP90AA1, EL52, HEL-S-65p, HSP86, HSP89A, HSP90A, HSP90N, HSPC1, HSPCA, HSPCAL1, HSPCAL4, HSPN, Hsp103, Hsp89, Hsp90, LAP-2, LAP2..." fgcolor="#000000" bgcolor="#BFFFBF"
             type="rectangle" x="386" y="136" width="46" height="17"/>
    </entry>
    <entry id="159" name="path:hsa04270" type="map"
        link="http://www.kegg.jp/dbget-bin/www_bget?hsa04270">
        <graphics name="Vascular smooth muscle contraction" fgcolor="#000000" bgcolor="#FFFFFF"
             type="roundrectangle" x="1007" y="149" width="109" height="34"/>
    </entry>
    <entry id="160" name="hsa:2817 hsa:6382 hsa:6383 hsa:6385" type="gene"
        link="http://www.kegg.jp/dbget-bin/www_bget?hsa:2817+hsa:6382+hsa:6383+hsa:6385">
        <graphics name="GPC1, glypican..." fgcolor="#000000" bgcolor="#BFFFBF"
             type="rectangle" x="246" y="229" width="46" height="17"/>
    </entry>
    <entry id="161" name="hsa:59341" type="gene"
        link="http://www.kegg.jp/dbget-bin/www_bget?hsa:59341">
        <graphics name="TRPV4, BCYM3, CMT2C, HMSN2C, OTRPC4, SMAL, SPSMA, SSQTL1, TRP12, VRL2, VROAC" fgcolor="#000000" bgcolor="#BFFFBF"
             type="rectangle" x="246" y="275" width="46" height="17"/>
    </entry>
    <entry id="162" name="cpd:C00076" type="compound"
        link="http://www.kegg.jp/dbget-bin/www_bget?C00076">
        <graphics name="C00076" fgcolor="#000000" bgcolor="#FFFFFF"
             type="circle" x="299" y="276" width="8" height="8"/>
    </entry>
    <entry id="177" name="hsa:1843" type="gene"
        link="http://www.kegg.jp/dbget-bin/www_bget?hsa:1843">
        <graphics name="DUSP1, CL100, HVH1, MKP-1, MKP1, PTPN10" fgcolor="#000000" bgcolor="#BFFFBF"
             type="rectangle" x="591" y="513" width="46" height="17"/>
    </entry>
    <entry id="178" name="hsa:4780" type="gene"
        link="http://www.kegg.jp/dbget-bin/www_bget?hsa:4780">
        <graphics name="NFE2L2, HEBP1, IMDDHH, NRF2, Nrf-2" fgcolor="#000000" bgcolor="#BFFFBF"
             type="rectangle" x="503" y="533" width="46" height="17"/>
    </entry>
    <entry id="186" name="path:hsa04670" type="map"
        link="http://www.kegg.jp/dbget-bin/www_bget?hsa04670">
        <graphics name="Leukocyte transendothelial migration" fgcolor="#000000" bgcolor="#FFFFFF"
             type="roundrectangle" x="141" y="1033" width="149" height="34"/>
    </entry>
    <entry id="191" name="hsa:10365" type="gene"
        link="http://www.kegg.jp/dbget-bin/www_bget?hsa:10365">
        <graphics name="KLF2, LKLF" fgcolor="#000000" bgcolor="#BFFFBF"
             type="rectangle" x="749" y="369" width="46" height="17"/>
    </entry>
    <entry id="200" name="path:hsa04210" type="map"
        link="http://www.kegg.jp/dbget-bin/www_bget?hsa04210">
        <graphics name="Apoptosis" fgcolor="#000000" bgcolor="#FFFFFF"
             type="roundrectangle" x="563" y="967" width="92" height="25"/>
    </entry>
    <entry id="205" name="cpd:C00704" type="compound"
        link="http://www.kegg.jp/dbget-bin/www_bget?C00704">
        <graphics name="C00704" fgcolor="#000000" bgcolor="#FFFFFF"
             type="circle" x="454" y="911" width="8" height="8"/>
    </entry>
    <entry id="207" name="cpd:C00533" type="compound"
        link="http://www.kegg.jp/dbget-bin/www_bget?C00533">
        <graphics name="C00533" fgcolor="#000000" bgcolor="#FFFFFF"
             type="circle" x="464" y="878" width="8" height="8"/>
    </entry>
    <entry id="211" name="hsa:9181" type="gene"
        link="http://www.kegg.jp/dbget-bin/www_bget?hsa:9181">
        <graphics name="ARHGEF2, GEF, GEF-H1, GEFH1, LFP40, Lfc, NEDMHM, P40" fgcolor="#000000" bgcolor="#BFFFBF"
             type="rectangle" x="477" y="456" width="46" height="17"/>
    </entry>
    <entry id="213" name="hsa:1003" type="gene"
        link="http://www.kegg.jp/dbget-bin/www_bget?hsa:1003">
        <graphics name="CDH5, 7B4, CD144" fgcolor="#000000" bgcolor="#BFFFBF"
             type="rectangle" x="246" y="610" width="46" height="17"/>
    </entry>
    <entry id="214" name="hsa:5175" type="gene"
        link="http://www.kegg.jp/dbget-bin/www_bget?hsa:5175">
        <graphics name="PECAM1, CD31, CD31/EndoCAM, GPIIA', PECA1, PECAM-1, endoCAM" fgcolor="#000000" bgcolor="#BFFFBF"
             type="rectangle" x="246" y="644" width="46" height="17"/>
    </entry>
    <entry id="215" name="hsa:3791" type="gene"
        link="http://www.kegg.jp/dbget-bin/www_bget?hsa:3791">
        <graphics name="KDR, CD309, FLK1, VEGFR, VEGFR2" fgcolor="#000000" bgcolor="#BFFFBF"
             type="rectangle" x="246" y="627" width="46" height="17"/>
    </entry>
    <entry id="216" name="hsa:3685 hsa:3690" type="gene"
        link="http://www.kegg.jp/dbget-bin/www_bget?hsa:3685+hsa:3690">
        <graphics name="ITGAV, CD51, MSK8, VNRA, VTNR..." fgcolor="#000000" bgcolor="#BFFFBF"
             type="rectangle" x="246" y="668" width="46" height="17"/>
    </entry>
    <entry id="221" name="cpd:C00272" type="compound"
        link="http://www.kegg.jp/dbget-bin/www_bget?C00272">
        <graphics name="C00272" fgcolor="#000000" bgcolor="#FFFFFF"
             type="circle" x="353" y="121" width="8" height="8"/>
    </entry>
    <entry id="223" name="path:hsa04064" type="map"
        link="http://www.kegg.jp/dbget-bin/www_bget?hsa04064">
        <graphics name="NF-kappa B signaling pathway" fgcolor="#000000" bgcolor="#FFFFFF"
             type="roundrectangle" x="332" y="716" width="109" height="34"/>
    </entry>
    <entry id="224" name="cpd:C00925 cpd:C00607 cpd:C00518" type="compound"
        link="http://www.kegg.jp/dbget-bin/www_bget?C00925+C00607+C00518">
        <graphics name="C00925..." fgcolor="#000000" bgcolor="#FFFFFF"
             type="circle" x="204" y="204" width="8" height="8"/>
    </entry>
    <entry id="226" name="hsa:5598" type="gene"
        link="http://www.kegg.jp/dbget-bin/www_bget?hsa:5598">
        <graphics name="MAPK7, BMK1, ERK4, ERK5, PRKM7" fgcolor="#000000" bgcolor="#BFFFBF"
             type="rectangle" x="760" y="856" width="46" height="17"/>
    </entry>
    <entry id="227" name="undefined" type="group">
        <graphics fgcolor="#000000" bgcolor="#FFFFFF"
             type="rectangle" x="363" y="161" width="92" height="68"/>
        <component id="110"/>
        <component id="155"/>
        <component id="156"/>
        <component id="157"/>
    </entry>
    <entry id="228" name="undefined" type="group">
        <graphics fgcolor="#000000" bgcolor="#FFFFFF"
             type="rectangle" x="269" y="336" width="92" height="34"/>
        <component id="68"/>
        <component id="70"/>
        <component id="82"/>
    </entry>
    <entry id="229" name="undefined" type="group">
        <graphics fgcolor="#000000" bgcolor="#FFFFFF"
             type="rectangle" x="246" y="627" width="46" height="51"/>
        <component id="213"/>
        <component id="214"/>
        <component id="215"/>
    </entry>
    <entry id="230" name="undefined" type="group">
        <graphics fgcolor="#000000" bgcolor="#FFFFFF"
             type="rectangle" x="355" y="911" width="92" height="51"/>
        <component id="54"/>
        <component id="55"/>
        <component id="56"/>
        <component id="57"/>
        <component id="58"/>
    </entry>
    <entry id="231" name="undefined" type="group">
        <graphics fgcolor="#000000" bgcolor="#FFFFFF"
             type="rectangle" x="931" y="911" width="46" height="34"/>
        <component id="118"/>
        <component id="65"/>
    </entry>
    <entry id="232" name="undefined" type="group">
        <graphics fgcolor="#000000" bgcolor="#FFFFFF"
             type="rectangle" x="1020" y="969" width="92" height="17"/>
        <component id="122"/>
        <component id="123"/>
    </entry>
    <relation entry1="224" entry2="160" type="PCrel">
        <subtype name="binding/association" value="---"/>
    </relation>
    <relation entry1="160" entry2="227" type="PPrel">
        <subtype name="activation" value="--&gt;"/>
        <subtype name="indirect effect" value="..&gt;"/>
    </relation>
    <relation entry1="228" entry2="134" type="PPrel">
        <subtype name="activation" value="--&gt;"/>
        <subtype name="indirect effect" value="..&gt;"/>
    </relation>
    <relation entry1="228" entry2="16" type="PPrel">
        <subtype name="activation" value="--&gt;"/>
        <subtype name="indirect effect" value="..&gt;"/>
    </relation>
    <relation entry1="16" entry2="13" type="PPrel">
        <subtype name="activation" value="--&gt;"/>
        <subtype name="indirect effect" value="..&gt;"/>
    </relation>
    <relation entry1="97" entry2="13" type="PPrel">
        <subtype name="activation" value="--&gt;"/>
        <subtype name="indirect effect" value="..&gt;"/>
    </relation>
    <relation entry1="178" entry2="177" type="PPrel">
        <subtype name="activation" value="--&gt;"/>
        <subtype name="indirect effect" value="..&gt;"/>
    </relation>
    <relation entry1="229" entry2="216" type="PPrel">
        <subtype name="activation" value="--&gt;"/>
        <subtype name="indirect effect" value="..&gt;"/>
    </relation>
    <relation entry1="216" entry2="146" type="PPrel">
        <subtype name="activation" value="--&gt;"/>
        <subtype name="indirect effect" value="..&gt;"/>
    </relation>
    <relation entry1="140" entry2="144" type="PPrel">
        <subtype name="activation" value="--&gt;"/>
        <subtype name="indirect effect" value="..&gt;"/>
    </relation>
    <relation entry1="140" entry2="139" type="PPrel">
        <subtype name="activation" value="--&gt;"/>
        <subtype name="indirect effect" value="..&gt;"/>
    </relation>
    <relation entry1="141" entry2="144" type="PPrel">
        <subtype name="activation" value="--&gt;"/>
        <subtype name="indirect effect" value="..&gt;"/>
    </relation>
    <relation entry1="141" entry2="139" type="PPrel">
        <subtype name="activation" value="--&gt;"/>
        <subtype name="indirect effect" value="..&gt;"/>
    </relation>
    <relation entry1="144" entry2="145" type="PPrel">
        <subtype name="activation" value="--&gt;"/>
        <subtype name="phosphorylation" value="+p"/>
    </relation>
    <relation entry1="139" entry2="30" type="PPrel">
        <subtype name="activation" value="--&gt;"/>
        <subtype name="phosphorylation" value="+p"/>
    </relation>
    <relation entry1="139" entry2="39" type="PPrel">
        <subtype name="activation" value="--&gt;"/>
        <subtype name="phosphorylation" value="+p"/>
    </relation>
    <relation entry1="30" entry2="15" type="PPrel">
        <subtype name="activation" value="--&gt;"/>
        <subtype name="phosphorylation" value="+p"/>
    </relation>
    <relation entry1="39" entry2="9" type="PPrel">
        <subtype name="activation" value="--&gt;"/>
        <subtype name="phosphorylation" value="+p"/>
    </relation>
    <relation entry1="15" entry2="12" type="PPrel">
        <subtype name="activation" value="--&gt;"/>
        <subtype name="phosphorylation" value="+p"/>
    </relation>
    <relation entry1="9" entry2="12" type="PPrel">
        <subtype name="activation" value="--&gt;"/>
        <subtype name="phosphorylation" value="+p"/>
    </relation>
    <relation entry1="145" entry2="146" type="PPrel">
        <subtype name="activation" value="--&gt;"/>
        <subtype name="indirect effect" value="..&gt;"/>
    </relation>
    <relation entry1="146" entry2="86" type="GErel">
        <subtype name="expression" value="--&gt;"/>
    </relation>
    <relation entry1="146" entry2="87" type="GErel">
        <subtype name="expression" value="--&gt;"/>
    </relation>
    <relation entry1="146" entry2="18" type="GErel">
        <subtype name="expression" value="--&gt;"/>
    </relation>
    <relation entry1="146" entry2="10" type="GErel">
        <subtype name="expression" value="--&gt;"/>
    </relation>
    <relation entry1="146" entry2="11" type="GErel">
        <subtype name="expression" value="--&gt;"/>
    </relation>
    <relation entry1="146" entry2="88" type="GErel">
        <subtype name="expression" value="--&gt;"/>
    </relation>
    <relation entry1="146" entry2="89" type="GErel">
        <subtype name="expression" value="--&gt;"/>
    </relation>
    <relation entry1="146" entry2="90" type="GErel">
        <subtype name="expression" value="--&gt;"/>
    </relation>
    <relation entry1="146" entry2="91" type="GErel">
        <subtype name="expression" value="--&gt;"/>
    </relation>
    <relation entry1="12" entry2="86" type="GErel">
        <subtype name="expression" value="--&gt;"/>
    </relation>
    <relation entry1="12" entry2="87" type="GErel">
        <subtype name="expression" value="--&gt;"/>
    </relation>
    <relation entry1="12" entry2="18" type="GErel">
        <subtype name="expression" value="--&gt;"/>
    </relation>
    <relation entry1="12" entry2="10" type="GErel">
        <subtype name="expression" value="--&gt;"/>
    </relation>
    <relation entry1="12" entry2="11" type="GErel">
        <subtype name="expression" value="--&gt;"/>
    </relation>
    <relation entry1="12" entry2="88" type="GErel">
        <subtype name="expression" value="--&gt;"/>
    </relation>
    <relation entry1="12" entry2="89" type="GErel">
        <subtype name="expression" value="--&gt;"/>
    </relation>
    <relation entry1="12" entry2="90" type="GErel">
        <subtype name="expression" value="--&gt;"/>
    </relation>
    <relation entry1="12" entry2="91" type="GErel">
        <subtype name="expression" value="--&gt;"/>
    </relation>
    <relation entry1="12" entry2="92" type="GErel">
        <subtype name="expression" value="--&gt;"/>
    </relation>
    <relation entry1="12" entry2="93" type="GErel">
        <subtype name="expression" value="--&gt;"/>
    </relation>
    <relation entry1="12" entry2="94" type="GErel">
        <subtype name="expression" value="--&gt;"/>
    </relation>
    <relation entry1="146" entry2="92" type="GErel">
        <subtype name="expression" value="--&gt;"/>
    </relation>
    <relation entry1="146" entry2="93" type="GErel">
        <subtype name="expression" value="--&gt;"/>
    </relation>
    <relation entry1="146" entry2="94" type="GErel">
        <subtype name="expression" value="--&gt;"/>
    </relation>
    <relation entry1="63" entry2="60" type="PPrel">
        <subtype name="activation" value="--&gt;"/>
    </relation>
    <relation entry1="60" entry2="230" type="PPrel">
        <subtype name="activation" value="--&gt;"/>
        <subtype name="indirect effect" value="..&gt;"/>
    </relation>
    <relation entry1="230" entry2="205" type="PCrel">
        <subtype name="activation" value="--&gt;"/>
        <subtype name="indirect effect" value="..&gt;"/>
    </relation>
    <relation entry1="7" entry2="117" type="PCrel">
        <subtype name="activation" value="--&gt;"/>
        <subtype name="indirect effect" value="..&gt;"/>
    </relation>
    <relation entry1="117" entry2="226" type="PPrel">
        <subtype name="inhibition" value="--|"/>
        <subtype name="phosphorylation" value="+p"/>
    </relation>
    <relation entry1="117" entry2="114" type="PPrel">
        <subtype name="binding/association" value="---"/>
    </relation>
    <relation entry1="231" entry2="232" type="PPrel">
        <subtype name="activation" value="--&gt;"/>
    </relation>
    <relation entry1="112" entry2="113" type="PPrel">
        <subtype name="binding/association" value="---"/>
    </relation>
    <relation entry1="122" entry2="125" type="PPrel">
        <subtype name="inhibition" value="--|"/>
        <subtype name="indirect effect" value="..&gt;"/>
    </relation>
    <relation entry1="177" entry2="15" type="PPrel">
        <subtype name="inhibition" value="--|"/>
        <subtype name="phosphorylation" value="+p"/>
    </relation>
    <relation entry1="177" entry2="9" type="PPrel">
        <subtype name="inhibition" value="--|"/>
        <subtype name="phosphorylation" value="+p"/>
    </relation>
    <relation entry1="23" entry2="24" type="PPrel">
        <subtype name="dissociation" value="-+-"/>
    </relation>
    <relation entry1="13" entry2="137" type="PPrel">
        <subtype name="activation" value="--&gt;"/>
        <subtype name="phosphorylation" value="+p"/>
    </relation>
    <relation entry1="66" entry2="25" type="PPrel">
        <subtype name="activation" value="--&gt;"/>
        <subtype name="phosphorylation" value="+p"/>
    </relation>
    <relation entry1="25" entry2="24" type="PPrel">
        <subtype name="activation" value="--&gt;"/>
        <subtype name="phosphorylation" value="+p"/>
    </relation>
    <relation entry1="96" entry2="97" type="PPrel">
        <subtype name="activation" value="--&gt;"/>
        <subtype name="phosphorylation" value="+p"/>
    </relation>
    <relation entry1="95" entry2="96" type="PPrel">
        <subtype name="activation" value="--&gt;"/>
    </relation>
    <relation entry1="97" entry2="211" type="PPrel">
        <subtype name="activation" value="--&gt;"/>
    </relation>
    <relation entry1="211" entry2="99" type="PPrel">
        <subtype name="activation" value="--&gt;"/>
    </relation>
    <relation entry1="99" entry2="98" type="PPrel">
        <subtype name="activation" value="--&gt;"/>
    </relation>
    <relation entry1="69" entry2="16" type="PPrel">
        <subtype name="activation" value="--&gt;"/>
        <subtype name="indirect effect" value="..&gt;"/>
    </relation>
    <relation entry1="16" entry2="95" type="PPrel">
        <subtype name="activation" value="--&gt;"/>
        <subtype name="indirect effect" value="..&gt;"/>
    </relation>
    <relation entry1="26" entry2="27" type="GErel">
        <subtype name="expression" value="--&gt;"/>
    </relation>
    <relation entry1="28" entry2="71" type="GErel">
        <subtype name="expression" value="--&gt;"/>
    </relation>
    <relation entry1="28" entry2="72" type="GErel">
        <subtype name="expression" value="--&gt;"/>
    </relation>
    <relation entry1="28" entry2="29" type="GErel">
        <subtype name="expression" value="--&gt;"/>
    </relation>
    <relation entry1="28" entry2="74" type="GErel">
        <subtype name="expression" value="--&gt;"/>
    </relation>
    <relation entry1="28" entry2="73" type="GErel">
        <subtype name="expression" value="--&gt;"/>
    </relation>
    <relation entry1="28" entry2="75" type="GErel">
        <subtype name="expression" value="--&gt;"/>
    </relation>
    <relation entry1="28" entry2="76" type="GErel">
        <subtype name="expression" value="--&gt;"/>
    </relation>
    <relation entry1="28" entry2="77" type="GErel">
        <subtype name="expression" value="--&gt;"/>
    </relation>
    <relation entry1="28" entry2="78" type="GErel">
        <subtype name="expression" value="--&gt;"/>
    </relation>
    <relation entry1="28" entry2="79" type="GErel">
        <subtype name="expression" value="--&gt;"/>
    </relation>
    <relation entry1="28" entry2="81" type="GErel">
        <subtype name="expression" value="--&gt;"/>
    </relation>
    <relation entry1="28" entry2="80" type="GErel">
        <subtype name="expression" value="--&gt;"/>
    </relation>
    <relation entry1="191" entry2="71" type="GErel">
        <subtype name="expression" value="--&gt;"/>
    </relation>
    <relation entry1="191" entry2="72" type="GErel">
        <subtype name="expression" value="--&gt;"/>
    </relation>
    <relation entry1="191" entry2="29" type="GErel">
        <subtype name="expression" value="--&gt;"/>
    </relation>
    <relation entry1="191" entry2="74" type="GErel">
        <subtype name="expression" value="--&gt;"/>
    </relation>
    <relation entry1="191" entry2="73" type="GErel">
        <subtype name="expression" value="--&gt;"/>
    </relation>
    <relation entry1="191" entry2="75" type="GErel">
        <subtype name="expression" value="--&gt;"/>
    </relation>
    <relation entry1="191" entry2="76" type="GErel">
        <subtype name="expression" value="--&gt;"/>
    </relation>
    <relation entry1="191" entry2="77" type="GErel">
        <subtype name="expression" value="--&gt;"/>
    </relation>
    <relation entry1="191" entry2="78" type="GErel">
        <subtype name="expression" value="--&gt;"/>
    </relation>
    <relation entry1="191" entry2="79" type="GErel">
        <subtype name="expression" value="--&gt;"/>
    </relation>
    <relation entry1="191" entry2="81" type="GErel">
        <subtype name="expression" value="--&gt;"/>
    </relation>
    <relation entry1="191" entry2="80" type="GErel">
        <subtype name="expression" value="--&gt;"/>
    </relation>
    <relation entry1="110" entry2="22" type="PCrel">
        <subtype name="activation" value="--&gt;"/>
    </relation>
    <relation entry1="137" entry2="22" type="PCrel">
        <subtype name="activation" value="--&gt;"/>
    </relation>
    <relation entry1="162" entry2="137" type="PCrel">
        <subtype name="activation" value="--&gt;"/>
        <subtype name="indirect effect" value="..&gt;"/>
    </relation>
    <relation entry1="191" entry2="146" type="PPrel">
        <subtype name="binding/association" value="---"/>
    </relation>
    <relation entry1="221" entry2="110" type="PCrel">
    </relation>
</pathway>
