# Supplementary material for: Mechanism of gene network in the treatment of intracerebral hemorrhage by natural plant drugs in Lutong granules
Source: PLoS One. 2022 Nov 28;17(11):e0274639. doi: 10.1371/journal.pone.0274639 (PMC9704616; doi:10.1371/journal.pone.0274639)
Supplement: S1 Data — (ZIP) [file pone.0274639.s001.zip › minimal data/Molecular Docking/A.Combining energy heat map data.xlsx]

## Sheet:  Combining energy heat map data
sample	QR	LL	BS	SM	KP	FN
AKT1	-4.05	-4.6	-5.4	-5.57	-4.36	-4.89
IL6	-2.81	-3.45	-5.62	-5.82	-3.62	-4.95
VEGFA	-3.08	-3.39	-5.09	-4.14	-3.29	-2.62
CASP3	-4.85	-3.93	-4.11	-6.37	-5.3	-4.98
JUN	-4.11	-4.99	-5.53	-5.82	-4.55	-4.97
MMP9	-5.09	-6.61	-6.85	-5.37	-5.6	-5.49
