# Supplementary material for: Mechanism of gene network in the treatment of intracerebral hemorrhage by natural plant drugs in Lutong granules
Source: PLoS One. 2022 Nov 28;17(11):e0274639. doi: 10.1371/journal.pone.0274639 (PMC9704616; doi:10.1371/journal.pone.0274639)
Supplement: S1 Data — (ZIP) [file pone.0274639.s001.zip › minimal data/Molecular Docking/b.Quercetin-MMP9(6ESM)/Structure2D_CID_5280343.pdbqt]

REMARK  6 active torsions:
REMARK  status: ('A' for Active; 'I' for Inactive)
REMARK    1  A    between atoms: O_2  and  C_12 
REMARK    2  A    between atoms: O_3  and  C_14 
REMARK    3  A    between atoms: O_5  and  C_16 
REMARK    4  A    between atoms: O_6  and  C_20 
REMARK    5  A    between atoms: O_7  and  C_22 
REMARK    6  A    between atoms: C_10  and  C_11 
ROOT
ATOM      1  O   UNL d   1       6.068  -0.270   0.000  0.00  0.00    -0.451 OA
ATOM      2  O   UNL d   1       6.068   2.730   0.000  0.00  0.00    -0.283 OA
ATOM      3  C   UNL d   1       5.202   1.230   0.000  0.00  0.00     0.109 A 
ATOM      4  C   UNL d   1       5.202   0.230   0.000  0.00  0.00     0.146 A 
ATOM      5  C   UNL d   1       6.934   0.230   0.000  0.00  0.00     0.181 A 
ATOM      6  C   UNL d   1       6.934   1.230   0.000  0.00  0.00     0.208 A 
ATOM      7  C   UNL d   1       6.068   1.730   0.000  0.00  0.00     0.238 A 
ATOM      8  C   UNL d   1       4.308   1.764   0.000  0.00  0.00     0.135 A 
ATOM      9  C   UNL d   1       4.308  -0.305   0.000  0.00  0.00     0.092 A 
ATOM     10  C   UNL d   1       3.402   0.209   0.000  0.00  0.00     0.124 A 
ATOM     11  C   UNL d   1       3.402   1.250   0.000  0.00  0.00     0.091 A 
ENDROOT
BRANCH   5  12
ATOM     12  C   UNL d   1       7.800  -0.270   0.000  0.00  0.00     0.025 A 
ATOM     13  C   UNL d   1       7.800  -1.270   0.000  0.00  0.00     0.060 A 
ATOM     14  C   UNL d   1       8.666  -1.770   0.000  0.00  0.00     0.159 A 
ATOM     15  C   UNL d   1       9.532  -1.270   0.000  0.00  0.00     0.158 A 
ATOM     16  C   UNL d   1       9.532  -0.270   0.000  0.00  0.00     0.050 A 
ATOM     17  C   UNL d   1       8.666   0.230   0.000  0.00  0.00     0.015 A 
BRANCH  14  18
ATOM     18  O   UNL d   1       8.666  -2.770   0.000  0.00  0.00    -0.503 OA
ATOM     19  H   UNL d   1       8.129  -3.080   0.000  0.00  0.00     0.292 HD
ENDBRANCH  14  18
BRANCH  15  20
ATOM     20  O   UNL d   1      10.398  -1.770   0.000  0.00  0.00    -0.503 OA
ATOM     21  H   UNL d   1      10.935  -1.460   0.000  0.00  0.00     0.292 HD
ENDBRANCH  15  20
ENDBRANCH   5  12
BRANCH   6  22
ATOM     22  O   UNL d   1       7.800   1.730   0.000  0.00  0.00    -0.501 OA
ATOM     23  H   UNL d   1       7.800   2.350   0.000  0.00  0.00     0.292 HD
ENDBRANCH   6  22
BRANCH   8  24
ATOM     24  O   UNL d   1       4.320   2.764   0.000  0.00  0.00    -0.506 OA
ATOM     25  H   UNL d   1       3.787   3.080   0.000  0.00  0.00     0.292 HD
ENDBRANCH   8  24
BRANCH  10  26
ATOM     26  O   UNL d   1       2.538  -0.294   0.000  0.00  0.00    -0.506 OA
ATOM     27  H   UNL d   1       2.000   0.013   0.000  0.00  0.00     0.292 HD
ENDBRANCH  10  26
TORSDOF 6
