# Supplementary material for: Mechanism of gene network in the treatment of intracerebral hemorrhage by natural plant drugs in Lutong granules
Source: PLoS One. 2022 Nov 28;17(11):e0274639. doi: 10.1371/journal.pone.0274639 (PMC9704616; doi:10.1371/journal.pone.0274639)
Supplement: S1 Data — (ZIP) [file pone.0274639.s001.zip › minimal data/Molecular Docking/b.Quercetin-MMP9(6ESM)/bb.glg]

       _______________________________________________________

__________//____________________________/////_________________/________
_________/__/____________/_____________/______________/_______/________
________/____/___________/_____________/______________________/________
________/____/__/_____/_/////___/////__/__////_/_///__/__////_/________
_______/______/_/_____/__/_____/_____/_/_____/_//___/_/_/____//________
_______////////_/_____/__/_____/_____/_/_____/_/______/_/_____/________
_______/______/_/____//__/___/_/_____/_/_____/_/______/_/____//________
_______/______/__////_/___///___/////___/////__/______/__////_/________

       _______________________________________________________

                                ______
                               /      \
                              /        \
                             /          \
                             \    /\    /
                              \  /  \  /
                               \/ /\ \/
                                 /  \
                                /____\


                ______________________________________ 
               |                                      |
               |            AutoGrid 4.2.6            |
               |                                      |
               |        Garrett M. Morris, TSRI       |
               |            Ruth Huey, TSRI           |
               |        David S. Goodsell, TSRI       |
               |         Arthur J. Olson, TSRI        |
               |                                      |
               |        (C) 1989-2009, TSRI           |
               |   The Scripps Research Institute     |
               |______________________________________|

                ______________________________________ 
               |                                      |
               | Calculation of van der Waals, H-Bond,|
               |   Electrostatic Potential Energy, &  |
               |   Desolvation Free Energy Grid Maps  |
               |             for AutoDock             |
               | For help, email autodock@scripps.edu |
               |______________________________________|


                           $Revision: 1.109 $
Compilation parameters:  NUM_RECEPTOR_TYPES=20 NEINT=2048
   MAX_MAPS=16 NDIEL=16384 MAX_ATOM_TYPES=14
 energy_lookup table has   655360 entries of size 8
        e_vdW_Hb table has   401408 entries of size 8
Maximum number of maps that can be computed = 16 (defined by MAX_MAPS in "autocomm.h").
This file was created at:			7:15 37" p.m., 03/23/2022
                   using:			"LAPTOP-7M2U5011"


GPF> npts 126 126 126                     # num.grid points in xyz

Number of grid points in x-direction:	127
Number of grid points in y-direction:	127
Number of grid points in z-direction:	127

GPF> gridfld qu6esm.maps.fld              # grid_data_file

Creating (AVS-readable) grid maps file : qu6esm.maps.fld

Creating (AVS-readable) grid-coordinates extrema file : qu6esm.maps.xyz

GPF> spacing 0.375                        # spacing(A)
Grid Spacing :			0.375 Angstrom

GPF> receptor_types A C H HD N NA OA SA   # receptor atom types
GPF> ligand_types A HD OA                 # ligand atom types

Atom type names for ligand atom types 1-3 used for ligand-atom affinity grid maps:

			Atom type number 0 corresponds to atom type name "A".
			Atom type number 1 corresponds to atom type name "HD".
			Atom type number 2 corresponds to atom type name "OA".


GPF> receptor qu6esm.pdbqt                # macromolecule

Receptor Input File :	qu6esm.pdbqt

Receptor Atom Type Assignments:

Atom no.  1, " N  " at (-13.253, 52.115, 9.470),  was assigned atom type "N" (rec_index= 4, atom_type= 4).
Atom no.  2, " HN1" at (-12.427, 52.440, 8.968),  was assigned atom type "HD" (rec_index= 3, atom_type= 3).
Atom no.  3, " HN2" at (-13.102, 52.146, 10.478),  was assigned atom type "HD" (rec_index= 3, atom_type= 3).
Atom no.  4, " HN3" at (-14.014, 52.790, 9.395),  was assigned atom type "HD" (rec_index= 3, atom_type= 3).
Atom no.  5, " CA " at (-13.687, 50.792, 9.049),  was assigned atom type "C" (rec_index= 1, atom_type= 1).
Atom no.  6, " HA1" at (-13.852, 50.758, 7.947),  was assigned atom type "H" (rec_index= 2, atom_type= 2).
Atom no.  7, " HA2" at (-12.855, 50.054, 9.131),  was assigned atom type "H" (rec_index= 2, atom_type= 2).
Atom no.  8, " C  " at (-14.915, 50.309, 9.796),  was assigned atom type "C" (rec_index= 1, atom_type= 1).
Atom no.  9, " O  " at (-15.831, 51.086, 10.071),  was assigned atom type "OA" (rec_index= 6, atom_type= 6).
Atom no. 10, " N  " at (-14.937, 49.021, 10.118),  was assigned atom type "N" (rec_index= 4, atom_type= 4).
Atom no. 11, " HN " at (-14.171, 48.425, 9.805),  was assigned atom type "HD" (rec_index= 3, atom_type= 3).
Atom no. 12, " CA " at (-16.010, 48.426, 10.900),  was assigned atom type "C" (rec_index= 1, atom_type= 1).
Atom no. 13, " HA " at (-16.888, 49.114, 10.885),  was assigned atom type "H" (rec_index= 2, atom_type= 2).
Atom no. 14, " C  " at (-15.565, 48.231, 12.347),  was assigned atom type "C" (rec_index= 1, atom_type= 1).
Atom no. 15, " O  " at (-14.388, 48.365, 12.692),  was assigned atom type "OA" (rec_index= 6, atom_type= 6).
Atom no. 16, " CB " at (-16.427, 47.084, 10.295),  was assigned atom type "C" (rec_index= 1, atom_type= 1).
Atom no. 17, " HB1" at (-15.578, 46.361, 10.304),  was assigned atom type "H" (rec_index= 2, atom_type= 2).
Atom no. 18, " HB2" at (-17.132, 46.544, 10.969),  was assigned atom type "H" (rec_index= 2, atom_type= 2).
Atom no. 19, " CG " at (-17.007, 47.224, 8.902),  was assigned atom type "C" (rec_index= 1, atom_type= 1).
Atom no. 20, " OD1" at (-17.435, 48.341, 8.546),  was assigned atom type "OA" (rec_index= 6, atom_type= 6).
Atom no. 21, " OD2" at (-17.048, 46.217, 8.167),  was assigned atom type "OA" (rec_index= 6, atom_type= 6).
Atom no. 22, " N  " at (-16.532, 47.900, 13.203),  was assigned atom type "N" (rec_index= 4, atom_type= 4).
Atom no. 23, " HN " at (-17.494, 47.834, 12.870),  was assigned atom type "HD" (rec_index= 3, atom_type= 3).
Atom no. 24, " CA " at (-16.240, 47.630, 14.606),  was assigned atom type "C" (rec_index= 1, atom_type= 1).
Atom no. 25, " HA " at (-15.508, 48.391, 14.964),  was assigned atom type "H" (rec_index= 2, atom_type= 2).
Atom no. 26, " C  " at (-15.637, 46.251, 14.822),  was assigned atom type "C" (rec_index= 1, atom_type= 1).
Atom no. 27, " O  " at (-14.928, 46.046, 15.816),  was assigned atom type "OA" (rec_index= 6, atom_type= 6).
Atom no. 28, " CB " at (-17.511, 47.754, 15.448),  was assigned atom type "C" (rec_index= 1, atom_type= 1).
Atom no. 29, " HB1" at (-17.330, 47.338, 16.466),  was assigned atom type "H" (rec_index= 2, atom_type= 2).
Atom no. 30, " HB2" at (-18.282, 47.042, 15.073),  was assigned atom type "H" (rec_index= 2, atom_type= 2).
Atom no. 31, " CG " at (-18.114, 49.157, 15.562),  was assigned atom type "C" (rec_index= 1, atom_type= 1).
Atom no. 32, " HG " at (-18.397, 49.498, 14.539),  was assigned atom type "H" (rec_index= 2, atom_type= 2).
Atom no. 33, " CD1" at (-19.370, 49.141, 16.421),  was assigned atom type "C" (rec_index= 1, atom_type= 1).
Atom no. 34, "1HD1" at (-19.809, 50.163, 16.504),  was assigned atom type "H" (rec_index= 2, atom_type= 2).
Atom no. 35, "2HD1" at (-19.177, 48.693, 17.424),  was assigned atom type "H" (rec_index= 2, atom_type= 2).
Atom no. 36, "3HD1" at (-20.116, 48.402, 16.046),  was assigned atom type "H" (rec_index= 2, atom_type= 2).
Atom no. 37, " CD2" at (-17.093, 50.133, 16.122),  was assigned atom type "C" (rec_index= 1, atom_type= 1).
Atom no. 38, "1HD2" at (-17.532, 51.155, 16.205),  was assigned atom type "H" (rec_index= 2, atom_type= 2).
Atom no. 39, "2HD2" at (-16.151, 50.134, 15.526),  was assigned atom type "H" (rec_index= 2, atom_type= 2).
Atom no. 40, "3HD2" at (-16.674, 49.782, 17.094),  was assigned atom type "H" (rec_index= 2, atom_type= 2).
Atom no. 41, " N  " at (-15.910, 45.309, 13.924),  was assigned atom type "N" (rec_index= 4, atom_type= 4).
Atom no. 42, " HN " at (-16.470, 45.559, 13.109),  was assigned atom type "HD" (rec_index= 3, atom_type= 3).
Atom no. 43, " CA " at (-15.444, 43.937, 14.056),  was assigned atom type "C" (rec_index= 1, atom_type= 1).
Atom no. 44, " HA " at (-14.392, 43.944, 14.425),  was assigned atom type "H" (rec_index= 2, atom_type= 2).
Atom no. 45, " C  " at (-15.483, 43.285, 12.684),  was assigned atom type "C" (rec_index= 1, atom_type= 1).
Atom no. 46, " O  " at (-16.154, 43.768, 11.765),  was assigned atom type "OA" (rec_index= 6, atom_type= 6).
Atom no. 47, " CB " at (-16.315, 43.146, 15.042),  was assigned atom type "C" (rec_index= 1, atom_type= 1).
Atom no. 48, " HB1" at (-16.218, 43.565, 16.071),  was assigned atom type "H" (rec_index= 2, atom_type= 2).
Atom no. 49, " HB2" at (-15.888, 42.130, 15.210),  was assigned atom type "H" (rec_index= 2, atom_type= 2).
Atom no. 50, " CG " at (-17.788, 43.048, 14.642),  was assigned atom type "C" (rec_index= 1, atom_type= 1).
Atom no. 51, " HG1" at (-18.207, 44.051, 14.396),  was assigned atom type "H" (rec_index= 2, atom_type= 2).
Atom no. 52, " HG2" at (-17.905, 42.559, 13.647),  was assigned atom type "H" (rec_index= 2, atom_type= 2).
Atom no. 53, " CD " at (-18.627, 42.344, 15.706),  was assigned atom type "C" (rec_index= 1, atom_type= 1).
Atom no. 54, " HD1" at (-18.512, 42.831, 16.702),  was assigned atom type "H" (rec_index= 2, atom_type= 2).
Atom no. 55, " HD2" at (-19.716, 42.523, 15.549),  was assigned atom type "H" (rec_index= 2, atom_type= 2).
Atom no. 56, " CE " at (-18.315, 40.859, 15.777),  was assigned atom type "C" (rec_index= 1, atom_type= 1).
Atom no. 57, " HE1" at (-17.258, 40.693, 16.091),  was assigned atom type "H" (rec_index= 2, atom_type= 2).
Atom no. 58, " HE2" at (-18.842, 40.386, 16.639),  was assigned atom type "H" (rec_index= 2, atom_type= 2).
Atom no. 59, " NZ " at (-18.610, 40.127, 14.513),  was assigned atom type "N" (rec_index= 4, atom_type= 4).
Atom no. 60, " HZ1" at (-18.401, 39.130, 14.561),  was assigned atom type "HD" (rec_index= 3, atom_type= 3).
Atom no. 61, " HZ2" at (-18.128, 40.560, 13.725),  was assigned atom type "HD" (rec_index= 3, atom_type= 3).
Atom no. 62, " HZ3" at (-19.577, 40.279, 14.225),  was assigned atom type "HD" (rec_index= 3, atom_type= 3).
Atom no. 63, " N  " at (-14.737, 42.194, 12.551),  was assigned atom type "N" (rec_index= 4, atom_type= 4).
Atom no. 64, " HN " at (-14.024, 41.976, 13.247),  was assigned atom type "HD" (rec_index= 3, atom_type= 3).
Atom no. 65, " CA " at (-14.938, 41.312, 11.414),  was assigned atom type "C" (rec_index= 1, atom_type= 1).
Atom no. 66, " HA " at (-14.951, 41.911, 10.474),  was assigned atom type "H" (rec_index= 2, atom_type= 2).
Atom no. 67, " C  " at (-16.273, 40.608, 11.587),  was assigned atom type "C" (rec_index= 1, atom_type= 1).
Atom no. 68, " O  " at (-16.684, 40.290, 12.707),  was assigned atom type "OA" (rec_index= 6, atom_type= 6).
Atom no. 69, " CB " at (-13.830, 40.263, 11.337),  was assigned atom type "C" (rec_index= 1, atom_type= 1).
Atom no. 70, " HB1" at (-13.829, 39.624, 12.251),  was assigned atom type "H" (rec_index= 2, atom_type= 2).
Atom no. 71, " HB2" at (-14.072, 39.491, 10.570),  was assigned atom type "H" (rec_index= 2, atom_type= 2).
Atom no. 72, " CG " at (-12.480, 40.837, 11.097),  was assigned atom type "A" (rec_index= 0, atom_type= 0).
Atom no. 73, " CD1" at (-11.497, 41.029, 12.024),  was assigned atom type "A" (rec_index= 0, atom_type= 0).
Atom no. 74, " HD1" at (-11.577, 40.771, 13.093),  was assigned atom type "H" (rec_index= 2, atom_type= 2).
Atom no. 75, " CD2" at (-11.964, 41.320, 9.854),  was assigned atom type "A" (rec_index= 0, atom_type= 0).
Atom no. 76, " CE2" at (-10.656, 41.781, 10.098),  was assigned atom type "A" (rec_index= 0, atom_type= 0).
Atom no. 77, " CE3" at (-12.476, 41.401, 8.556),  was assigned atom type "A" (rec_index= 0, atom_type= 0).
Atom no. 78, " HE3" at (-13.495, 41.043, 8.331),  was assigned atom type "H" (rec_index= 2, atom_type= 2).
Atom no. 79, " NE1" at (-10.395, 41.590, 11.432),  was assigned atom type "N" (rec_index= 4, atom_type= 4).
Atom no. 80, " HE1" at (-9.523, 41.827, 11.906),  was assigned atom type "HD" (rec_index= 3, atom_type= 3).
Atom no. 81, " CZ2" at (-9.852, 42.313, 9.089),  was assigned atom type "A" (rec_index= 0, atom_type= 0).
Atom no. 82, " HZ2" at (-8.827, 42.663, 9.297),  was assigned atom type "H" (rec_index= 2, atom_type= 2).
Atom no. 83, " CZ3" at (-11.684, 41.937, 7.562),  was assigned atom type "A" (rec_index= 0, atom_type= 0).
Atom no. 84, " HZ3" at (-12.081, 42.016, 6.536),  was assigned atom type "H" (rec_index= 2, atom_type= 2).
Atom no. 85, " CH2" at (-10.385, 42.383, 7.832),  was assigned atom type "A" (rec_index= 0, atom_type= 0).
Atom no. 86, " HH2" at (-9.777, 42.801, 7.012),  was assigned atom type "H" (rec_index= 2, atom_type= 2).
Atom no. 87, " N  " at (-16.953, 40.362, 10.471),  was assigned atom type "N" (rec_index= 4, atom_type= 4).
Atom no. 88, " HN " at (-16.558, 40.638, 9.572),  was assigned atom type "HD" (rec_index= 3, atom_type= 3).
Atom no. 89, " CA " at (-18.251, 39.706, 10.511),  was assigned atom type "C" (rec_index= 1, atom_type= 1).
Atom no. 90, " HA " at (-18.651, 39.840, 11.543),  was assigned atom type "H" (rec_index= 2, atom_type= 2).
Atom no. 91, " C  " at (-18.174, 38.208, 10.256),  was assigned atom type "C" (rec_index= 1, atom_type= 1).
Atom no. 92, " O  " at (-19.180, 37.511, 10.425),  was assigned atom type "OA" (rec_index= 6, atom_type= 6).
Atom no. 93, " CB " at (-19.228, 40.402, 9.561),  was assigned atom type "C" (rec_index= 1, atom_type= 1).
Atom no. 94, " HB1" at (-20.258, 39.989, 9.673),  was assigned atom type "H" (rec_index= 2, atom_type= 2).
Atom no. 95, " HB2" at (-19.032, 40.112, 8.502),  was assigned atom type "H" (rec_index= 2, atom_type= 2).
Atom no. 96, " CG " at (-19.226, 41.892, 9.719),  was assigned atom type "A" (rec_index= 0, atom_type= 0).
Atom no. 97, " CD2" at (-18.873, 42.880, 8.862),  was assigned atom type "A" (rec_index= 0, atom_type= 0).
Atom no. 98, " HD2" at (-18.529, 42.753, 7.822),  was assigned atom type "H" (rec_index= 2, atom_type= 2).
Atom no. 99, " ND1" at (-19.557, 42.514, 10.904),  was assigned atom type "N" (rec_index= 4, atom_type= 4).
Atom no. 100, " HD1" at (-19.847, 42.038, 11.758),  was assigned atom type "HD" (rec_index= 3, atom_type= 3).
Atom no. 101, " CE1" at (-19.441, 43.822, 10.761),  was assigned atom type "A" (rec_index= 0, atom_type= 0).
Atom no. 102, " HE1" at (-19.656, 44.578, 11.535),  was assigned atom type "H" (rec_index= 2, atom_type= 2).
Atom no. 103, " NE2" at (-19.024, 44.071, 9.532),  was assigned atom type "N" (rec_index= 4, atom_type= 4).
Atom no. 104, " HE2" at (-18.843, 44.997, 9.143),  was assigned atom type "HD" (rec_index= 3, atom_type= 3).
Atom no. 105, " N  " at (-17.007, 37.693, 9.893),  was assigned atom type "N" (rec_index= 4, atom_type= 4).
Atom no. 106, " HN " at (-16.249, 38.332, 9.653),  was assigned atom type "HD" (rec_index= 3, atom_type= 3).
Atom no. 107, " CA " at (-16.754, 36.264, 9.820),  was assigned atom type "C" (rec_index= 1, atom_type= 1).
Atom no. 108, " HA " at (-17.693, 35.721, 10.078),  was assigned atom type "H" (rec_index= 2, atom_type= 2).
Atom no. 109, " C  " at (-15.685, 35.908, 10.845),  was assigned atom type "C" (rec_index= 1, atom_type= 1).
Atom no. 110, " O  " at (-14.960, 36.776, 11.339),  was assigned atom type "OA" (rec_index= 6, atom_type= 6).
Atom no. 111, " CB " at (-16.318, 35.851, 8.407),  was assigned atom type "C" (rec_index= 1, atom_type= 1).
Atom no. 112, " HB1" at (-17.119, 36.082, 7.666),  was assigned atom type "H" (rec_index= 2, atom_type= 2).
Atom no. 113, " HB2" at (-16.291, 34.740, 8.314),  was assigned atom type "H" (rec_index= 2, atom_type= 2).
Atom no. 114, " CG " at (-15.014, 36.448, 7.977),  was assigned atom type "A" (rec_index= 0, atom_type= 0).
Atom no. 115, " CD2" at (-13.826, 35.868, 7.695),  was assigned atom type "A" (rec_index= 0, atom_type= 0).
Atom no. 116, " HD2" at (-13.596, 34.790, 7.746),  was assigned atom type "H" (rec_index= 2, atom_type= 2).
Atom no. 117, " ND1" at (-14.836, 37.801, 7.779),  was assigned atom type "N" (rec_index= 4, atom_type= 4).
Atom no. 118, " HD1" at (-15.553, 38.515, 7.907),  was assigned atom type "HD" (rec_index= 3, atom_type= 3).
Atom no. 119, " CE1" at (-13.590, 38.027, 7.397),  was assigned atom type "A" (rec_index= 0, atom_type= 0).
Atom no. 120, " HE1" at (-13.153, 39.014, 7.170),  was assigned atom type "H" (rec_index= 2, atom_type= 2).
Atom no. 121, " NE2" at (-12.958, 36.870, 7.333),  was assigned atom type "N" (rec_index= 4, atom_type= 4).
Atom no. 122, " HE2" at (-11.984, 36.741, 7.059),  was assigned atom type "HD" (rec_index= 3, atom_type= 3).
Atom no. 123, " N  " at (-15.592, 34.613, 11.154),  was assigned atom type "N" (rec_index= 4, atom_type= 4).
Atom no. 124, " H  " at (-16.171, 33.939, 10.653),  was assigned atom type "HD" (rec_index= 3, atom_type= 3).
Atom no. 125, " N  " at (-15.582, 34.617, 11.156),  was assigned atom type "N" (rec_index= 4, atom_type= 4).
Atom no. 126, " H  " at (-16.157, 33.933, 10.665),  was assigned atom type "HD" (rec_index= 3, atom_type= 3).
Atom no. 127, " CA " at (-14.684, 34.139, 12.190),  was assigned atom type "C" (rec_index= 1, atom_type= 1).
Atom no. 128, " HA " at (-14.425, 35.005, 12.843),  was assigned atom type "H" (rec_index= 2, atom_type= 2).
Atom no. 129, " CA " at (-14.657, 34.171, 12.190),  was assigned atom type "C" (rec_index= 1, atom_type= 1).
Atom no. 130, " HA " at (-14.362, 35.066, 12.786),  was assigned atom type "H" (rec_index= 2, atom_type= 2).
Atom no. 131, " C  " at (-13.388, 33.557, 11.648),  was assigned atom type "C" (rec_index= 1, atom_type= 1).
Atom no. 132, " C  " at (-13.384, 33.537, 11.654),  was assigned atom type "C" (rec_index= 1, atom_type= 1).
Atom no. 133, " O  " at (-12.395, 33.518, 12.384),  was assigned atom type "OA" (rec_index= 6, atom_type= 6).
Atom no. 134, " O  " at (-12.402, 33.442, 12.398),  was assigned atom type "OA" (rec_index= 6, atom_type= 6).
Atom no. 135, " CB " at (-15.365, 33.076, 13.063),  was assigned atom type "C" (rec_index= 1, atom_type= 1).
Atom no. 136, " HB1" at (-14.951, 33.094, 14.098),  was assigned atom type "H" (rec_index= 2, atom_type= 2).
Atom no. 137, " HB2" at (-16.421, 33.363, 13.279),  was assigned atom type "H" (rec_index= 2, atom_type= 2).
Atom no. 138, " CB " at (-15.346, 33.188, 13.144),  was assigned atom type "C" (rec_index= 1, atom_type= 1).
Atom no. 139, " HB1" at (-15.836, 32.364, 12.575),  was assigned atom type "H" (rec_index= 2, atom_type= 2).
Atom no. 140, " HB2" at (-14.592, 32.597, 13.714),  was assigned atom type "H" (rec_index= 2, atom_type= 2).
Atom no. 141, " CG " at (-15.300, 31.693, 12.493),  was assigned atom type "A" (rec_index= 0, atom_type= 0).
Atom no. 142, " CG " at (-16.319, 33.841, 14.073),  was assigned atom type "A" (rec_index= 0, atom_type= 0).
Atom no. 143, " CD2" at (-14.512, 30.636, 12.806),  was assigned atom type "A" (rec_index= 0, atom_type= 0).
Atom no. 144, " HD2" at (-13.733, 30.608, 13.586),  was assigned atom type "H" (rec_index= 2, atom_type= 2).
Atom no. 145, " CD2" at (-16.487, 35.141, 14.414),  was assigned atom type "A" (rec_index= 0, atom_type= 0).
Atom no. 146, " HD2" at (-15.899, 35.997, 14.042),  was assigned atom type "H" (rec_index= 2, atom_type= 2).
Atom no. 147, " ND1" at (-16.114, 31.272, 11.464),  was assigned atom type "N" (rec_index= 4, atom_type= 4).
Atom no. 148, " HD1" at (-16.823, 31.842, 11.002),  was assigned atom type "HD" (rec_index= 3, atom_type= 3).
Atom no. 149, " ND1" at (-17.269, 33.133, 14.777),  was assigned atom type "N" (rec_index= 4, atom_type= 4).
Atom no. 150, " HD1" at (-17.401, 32.122, 14.738),  was assigned atom type "HD" (rec_index= 3, atom_type= 3).
Atom no. 151, " CE1" at (-15.833, 30.015, 11.170),  was assigned atom type "A" (rec_index= 0, atom_type= 0).
Atom no. 152, " HE1" at (-16.324, 29.410, 10.389),  was assigned atom type "H" (rec_index= 2, atom_type= 2).
Atom no. 153, " CE1" at (-17.982, 33.969, 15.511),  was assigned atom type "A" (rec_index= 0, atom_type= 0).
Atom no. 154, " HE1" at (-18.816, 33.692, 16.178),  was assigned atom type "H" (rec_index= 2, atom_type= 2).
Atom no. 155, " NE2" at (-14.865, 29.606, 11.970),  was assigned atom type "N" (rec_index= 4, atom_type= 4).
Atom no. 156, " HE2" at (-14.447, 28.675, 11.967),  was assigned atom type "HD" (rec_index= 3, atom_type= 3).
Atom no. 157, " NE2" at (-17.526, 35.193, 15.310),  was assigned atom type "N" (rec_index= 4, atom_type= 4).
Atom no. 158, " HE2" at (-17.888, 36.040, 15.749),  was assigned atom type "HD" (rec_index= 3, atom_type= 3).
Atom no. 159, " N  " at (-13.372, 33.093, 10.398),  was assigned atom type "NA" (rec_index= 5, atom_type= 5).
Atom no. 160, " CA " at (-12.191, 32.449, 9.824),  was assigned atom type "C" (rec_index= 1, atom_type= 1).
Atom no. 161, " HA " at (-11.576, 32.063, 10.670),  was assigned atom type "H" (rec_index= 2, atom_type= 2).
Atom no. 162, " C  " at (-11.355, 33.496, 9.091),  was assigned atom type "C" (rec_index= 1, atom_type= 1).
Atom no. 163, " O  " at (-11.444, 33.685, 7.876),  was assigned atom type "OA" (rec_index= 6, atom_type= 6).
Atom no. 164, " CB " at (-12.578, 31.252, 8.957),  was assigned atom type "C" (rec_index= 1, atom_type= 1).
Atom no. 165, " HB1" at (-12.950, 30.411, 9.587),  was assigned atom type "H" (rec_index= 2, atom_type= 2).
Atom no. 166, " HB2" at (-11.672, 30.769, 8.522),  was assigned atom type "H" (rec_index= 2, atom_type= 2).
Atom no. 167, " CG " at (-13.584, 31.597, 7.866),  was assigned atom type "C" (rec_index= 1, atom_type= 1).
Atom no. 168, " ND2" at (-13.579, 30.808, 6.799),  was assigned atom type "N" (rec_index= 4, atom_type= 4).
Atom no. 169, "1HD2" at (-12.927, 30.031, 6.693),  was assigned atom type "HD" (rec_index= 3, atom_type= 3).
Atom no. 170, "2HD2" at (-14.252, 31.039, 6.069),  was assigned atom type "HD" (rec_index= 3, atom_type= 3).
Atom no. 171, " OD1" at (-14.373, 32.537, 7.994),  was assigned atom type "OA" (rec_index= 6, atom_type= 6).
Atom no. 172, " N  " at (-10.530, 34.200, 9.867),  was assigned atom type "N" (rec_index= 4, atom_type= 4).
Atom no. 173, " HN " at (-10.465, 33.966, 10.858),  was assigned atom type "HD" (rec_index= 3, atom_type= 3).
Atom no. 174, " CA " at (-9.717, 35.294, 9.345),  was assigned atom type "C" (rec_index= 1, atom_type= 1).
Atom no. 175, " HA " at (-10.321, 35.889, 8.621),  was assigned atom type "H" (rec_index= 2, atom_type= 2).
Atom no. 176, " C  " at (-8.505, 34.714, 8.633),  was assigned atom type "C" (rec_index= 1, atom_type= 1).
Atom no. 177, " O  " at (-7.900, 33.741, 9.098),  was assigned atom type "OA" (rec_index= 6, atom_type= 6).
Atom no. 178, " CB " at (-9.262, 36.206, 10.500),  was assigned atom type "C" (rec_index= 1, atom_type= 1).
Atom no. 179, " HB " at (-8.516, 35.641, 11.106),  was assigned atom type "H" (rec_index= 2, atom_type= 2).
Atom no. 180, " CG1" at (-10.437, 36.558, 11.415),  was assigned atom type "C" (rec_index= 1, atom_type= 1).
Atom no. 181, "1HG1" at (-10.094, 37.193, 12.265),  was assigned atom type "H" (rec_index= 2, atom_type= 2).
Atom no. 182, "2HG1" at (-10.778, 35.658, 11.978),  was assigned atom type "H" (rec_index= 2, atom_type= 2).
Atom no. 183, " CG2" at (-8.573, 37.456, 9.958),  was assigned atom type "C" (rec_index= 1, atom_type= 1).
Atom no. 184, "1HG2" at (-7.717, 37.200, 9.291),  was assigned atom type "H" (rec_index= 2, atom_type= 2).
Atom no. 185, "2HG2" at (-8.256, 38.135, 10.783),  was assigned atom type "H" (rec_index= 2, atom_type= 2).
Atom no. 186, "3HG2" at (-9.299, 38.130, 9.446),  was assigned atom type "H" (rec_index= 2, atom_type= 2).
Atom no. 187, " CD1" at (-11.586, 37.202, 10.709),  was assigned atom type "C" (rec_index= 1, atom_type= 1).
Atom no. 188, "1HD1" at (-12.442, 37.458, 11.376),  was assigned atom type "H" (rec_index= 2, atom_type= 2).
Atom no. 189, "2HD1" at (-11.929, 36.567, 9.859),  was assigned atom type "H" (rec_index= 2, atom_type= 2).
Atom no. 190, "3HD1" at (-11.245, 38.102, 10.146),  was assigned atom type "H" (rec_index= 2, atom_type= 2).
Atom no. 191, " N  " at (-8.131, 35.313, 7.507),  was assigned atom type "N" (rec_index= 4, atom_type= 4).
Atom no. 192, " HN " at (-8.701, 36.072, 7.134),  was assigned atom type "HD" (rec_index= 3, atom_type= 3).
Atom no. 193, " CA " at (-6.928, 34.912, 6.794),  was assigned atom type "C" (rec_index= 1, atom_type= 1).
Atom no. 194, " HA " at (-6.488, 34.023, 7.303),  was assigned atom type "H" (rec_index= 2, atom_type= 2).
Atom no. 195, " C  " at (-5.912, 36.044, 6.820),  was assigned atom type "C" (rec_index= 1, atom_type= 1).
Atom no. 196, " O  " at (-6.269, 37.224, 6.907),  was assigned atom type "OA" (rec_index= 6, atom_type= 6).
Atom no. 197, " CB " at (-7.230, 34.548, 5.341),  was assigned atom type "C" (rec_index= 1, atom_type= 1).
Atom no. 198, " HB " at (-6.270, 34.336, 4.815),  was assigned atom type "H" (rec_index= 2, atom_type= 2).
Atom no. 199, " CG2" at (-8.125, 33.311, 5.257),  was assigned atom type "C" (rec_index= 1, atom_type= 1).
Atom no. 200, "1HG2" at (-7.625, 32.446, 5.752),  was assigned atom type "H" (rec_index= 2, atom_type= 2).
Atom no. 201, "2HG2" at (-8.420, 33.079, 4.207),  was assigned atom type "H" (rec_index= 2, atom_type= 2).
Atom no. 202, "3HG2" at (-9.142, 33.501, 5.673),  was assigned atom type "H" (rec_index= 2, atom_type= 2).
Atom no. 203, " OG1" at (-7.872, 35.659, 4.705),  was assigned atom type "OA" (rec_index= 6, atom_type= 6).
Atom no. 204, " HG1" at (-7.316, 36.428, 4.757),  was assigned atom type "HD" (rec_index= 3, atom_type= 3).
Atom no. 205, " N  " at (-4.640, 35.674, 6.733),  was assigned atom type "N" (rec_index= 4, atom_type= 4).
Atom no. 206, " HN " at (-4.409, 34.681, 6.690),  was assigned atom type "HD" (rec_index= 3, atom_type= 3).
Atom no. 207, " CA " at (-3.570, 36.657, 6.698),  was assigned atom type "C" (rec_index= 1, atom_type= 1).
Atom no. 208, " HA " at (-4.014, 37.632, 6.388),  was assigned atom type "H" (rec_index= 2, atom_type= 2).
Atom no. 209, " C  " at (-2.536, 36.267, 5.656),  was assigned atom type "C" (rec_index= 1, atom_type= 1).
Atom no. 210, " O  " at (-2.307, 35.078, 5.401),  was assigned atom type "OA" (rec_index= 6, atom_type= 6).
Atom no. 211, " CB " at (-2.914, 36.857, 8.074),  was assigned atom type "C" (rec_index= 1, atom_type= 1).
Atom no. 212, " HB1" at (-3.693, 37.158, 8.813),  was assigned atom type "H" (rec_index= 2, atom_type= 2).
Atom no. 213, " HB2" at (-2.282, 37.775, 8.051),  was assigned atom type "H" (rec_index= 2, atom_type= 2).
Atom no. 214, " CG " at (-2.103, 35.703, 8.641),  was assigned atom type "A" (rec_index= 0, atom_type= 0).
Atom no. 215, " CD1" at (-2.704, 34.704, 9.396),  was assigned atom type "A" (rec_index= 0, atom_type= 0).
Atom no. 216, " HD1" at (-3.796, 34.726, 9.552),  was assigned atom type "H" (rec_index= 2, atom_type= 2).
Atom no. 217, " CD2" at (-0.731, 35.655, 8.476),  was assigned atom type "A" (rec_index= 0, atom_type= 0).
Atom no. 218, " HD2" at (-0.228, 36.446, 7.894),  was assigned atom type "H" (rec_index= 2, atom_type= 2).
Atom no. 219, " CE1" at (-1.956, 33.677, 9.958),  was assigned atom type "A" (rec_index= 0, atom_type= 0).
Atom no. 220, " HE1" at (-2.451, 32.887, 10.547),  was assigned atom type "H" (rec_index= 2, atom_type= 2).
Atom no. 221, " CE2" at (0.026, 34.630, 9.029),  was assigned atom type "A" (rec_index= 0, atom_type= 0).
Atom no. 222, " HE2" at (1.117, 34.599, 8.872),  was assigned atom type "H" (rec_index= 2, atom_type= 2).
Atom no. 223, " CZ " at (-0.594, 33.653, 9.774),  was assigned atom type "A" (rec_index= 0, atom_type= 0).
Atom no. 224, " OH " at (0.163, 32.642, 10.328),  was assigned atom type "OA" (rec_index= 6, atom_type= 6).
Atom no. 225, " HH " at (-0.265, 31.968, 10.842),  was assigned atom type "HD" (rec_index= 3, atom_type= 3).
Atom no. 226, " N  " at (-1.912, 37.289, 5.065),  was assigned atom type "N" (rec_index= 4, atom_type= 4).
Atom no. 227, " HN " at (-2.164, 38.236, 5.347),  was assigned atom type "HD" (rec_index= 3, atom_type= 3).
Atom no. 228, " CA " at (-0.888, 37.124, 4.037),  was assigned atom type "C" (rec_index= 1, atom_type= 1).
Atom no. 229, " HA " at (-0.597, 36.050, 3.967),  was assigned atom type "H" (rec_index= 2, atom_type= 2).
Atom no. 230, " C  " at (0.319, 37.954, 4.434),  was assigned atom type "C" (rec_index= 1, atom_type= 1).
Atom no. 231, " O  " at (0.211, 39.177, 4.591),  was assigned atom type "OA" (rec_index= 6, atom_type= 6).
Atom no. 232, " CB " at (-1.399, 37.608, 2.675),  was assigned atom type "C" (rec_index= 1, atom_type= 1).
Atom no. 233, " HB1" at (-1.813, 38.640, 2.764),  was assigned atom type "H" (rec_index= 2, atom_type= 2).
Atom no. 234, " HB2" at (-2.323, 37.052, 2.391),  was assigned atom type "H" (rec_index= 2, atom_type= 2).
Atom no. 235, " CG " at (-0.396, 37.547, 1.564),  was assigned atom type "A" (rec_index= 0, atom_type= 0).
Atom no. 236, " CD1" at (0.528, 36.566, 1.331),  was assigned atom type "A" (rec_index= 0, atom_type= 0).
Atom no. 237, " HD1" at (0.660, 35.662, 1.949),  was assigned atom type "H" (rec_index= 2, atom_type= 2).
Atom no. 238, " CD2" at (-0.213, 38.522, 0.535),  was assigned atom type "A" (rec_index= 0, atom_type= 0).
Atom no. 239, " CE2" at (0.832, 38.069, -0.291),  was assigned atom type "A" (rec_index= 0, atom_type= 0).
Atom no. 240, " CE3" at (-0.831, 39.740, 0.235),  was assigned atom type "A" (rec_index= 0, atom_type= 0).
Atom no. 241, " HE3" at (-1.650, 40.127, 0.865),  was assigned atom type "H" (rec_index= 2, atom_type= 2).
Atom no. 242, " NE1" at (1.268, 36.873, 0.213),  was assigned atom type "N" (rec_index= 4, atom_type= 4).
Atom no. 243, " HE1" at (2.019, 36.303, -0.177),  was assigned atom type "HD" (rec_index= 3, atom_type= 3).
Atom no. 244, " CZ2" at (1.266, 38.783, -1.400),  was assigned atom type "A" (rec_index= 0, atom_type= 0).
Atom no. 245, " HZ2" at (2.088, 38.411, -2.034),  was assigned atom type "H" (rec_index= 2, atom_type= 2).
Atom no. 246, " CZ3" at (-0.394, 40.449, -0.868),  was assigned atom type "A" (rec_index= 0, atom_type= 0).
Atom no. 247, " HZ3" at (-0.868, 41.414, -1.114),  was assigned atom type "H" (rec_index= 2, atom_type= 2).
Atom no. 248, " CH2" at (0.636, 39.965, -1.676),  was assigned atom type "A" (rec_index= 0, atom_type= 0).
Atom no. 249, " HH2" at (0.949, 40.549, -2.558),  was assigned atom type "H" (rec_index= 2, atom_type= 2).
Atom no. 250, " N  " at (1.470, 37.303, 4.569),  was assigned atom type "N" (rec_index= 4, atom_type= 4).
Atom no. 251, " HN " at (1.477, 36.285, 4.504),  was assigned atom type "HD" (rec_index= 3, atom_type= 3).
Atom no. 252, " CA " at (2.724, 38.010, 4.808),  was assigned atom type "C" (rec_index= 1, atom_type= 1).
Atom no. 253, " HA " at (2.506, 38.937, 5.389),  was assigned atom type "H" (rec_index= 2, atom_type= 2).
Atom no. 254, " C  " at (3.262, 38.408, 3.437),  was assigned atom type "C" (rec_index= 1, atom_type= 1).
Atom no. 255, " O  " at (3.888, 37.607, 2.738),  was assigned atom type "OA" (rec_index= 6, atom_type= 6).
Atom no. 256, " CB " at (3.714, 37.156, 5.601),  was assigned atom type "C" (rec_index= 1, atom_type= 1).
Atom no. 257, " HB " at (3.955, 36.246, 5.004),  was assigned atom type "H" (rec_index= 2, atom_type= 2).
Atom no. 258, " CG1" at (3.091, 36.714, 6.938),  was assigned atom type "C" (rec_index= 1, atom_type= 1).
Atom no. 259, "1HG1" at (2.025, 36.420, 6.796),  was assigned atom type "H" (rec_index= 2, atom_type= 2).
Atom no. 260, "2HG1" at (2.955, 37.589, 7.616),  was assigned atom type "H" (rec_index= 2, atom_type= 2).
Atom no. 261, " CG2" at (5.002, 37.928, 5.848),  was assigned atom type "C" (rec_index= 1, atom_type= 1).
Atom no. 262, "1HG2" at (5.453, 38.248, 4.880),  was assigned atom type "H" (rec_index= 2, atom_type= 2).
Atom no. 263, "2HG2" at (5.722, 37.347, 6.470),  was assigned atom type "H" (rec_index= 2, atom_type= 2).
Atom no. 264, "3HG2" at (4.845, 38.789, 6.538),  was assigned atom type "H" (rec_index= 2, atom_type= 2).
Atom no. 265, " CD1" at (3.868, 35.599, 7.646),  was assigned atom type "C" (rec_index= 1, atom_type= 1).
Atom no. 266, "1HD1" at (3.417, 35.279, 8.614),  was assigned atom type "H" (rec_index= 2, atom_type= 2).
Atom no. 267, "2HD1" at (4.934, 35.893, 7.788),  was assigned atom type "H" (rec_index= 2, atom_type= 2).
Atom no. 268, "3HD1" at (4.004, 34.724, 6.968),  was assigned atom type "H" (rec_index= 2, atom_type= 2).
Atom no. 269, " N  " at (2.987, 39.646, 3.038),  was assigned atom type "N" (rec_index= 4, atom_type= 4).
Atom no. 270, " HN " at (2.559, 40.305, 3.688),  was assigned atom type "HD" (rec_index= 3, atom_type= 3).
Atom no. 271, " CA " at (3.294, 40.067, 1.677),  was assigned atom type "C" (rec_index= 1, atom_type= 1).
Atom no. 272, " HA " at (2.917, 39.286, 0.977),  was assigned atom type "H" (rec_index= 2, atom_type= 2).
Atom no. 273, " C  " at (4.792, 40.217, 1.459),  was assigned atom type "C" (rec_index= 1, atom_type= 1).
Atom no. 274, " O  " at (5.297, 39.931, 0.368),  was assigned atom type "OA" (rec_index= 6, atom_type= 6).
Atom no. 275, " CB " at (2.572, 41.378, 1.364),  was assigned atom type "C" (rec_index= 1, atom_type= 1).
Atom no. 276, " HB1" at (1.467, 41.240, 1.417),  was assigned atom type "H" (rec_index= 2, atom_type= 2).
Atom no. 277, " HB2" at (2.709, 42.110, 2.194),  was assigned atom type "H" (rec_index= 2, atom_type= 2).
Atom no. 278, " CG " at (2.972, 41.998, 0.030),  was assigned atom type "C" (rec_index= 1, atom_type= 1).
Atom no. 279, " HG1" at (3.061, 41.214, -0.758),  was assigned atom type "H" (rec_index= 2, atom_type= 2).
Atom no. 280, " HG2" at (4.029, 42.352, 0.061),  was assigned atom type "H" (rec_index= 2, atom_type= 2).
Atom no. 281, " CD " at (2.045, 43.113, -0.423),  was assigned atom type "C" (rec_index= 1, atom_type= 1).
Atom no. 282, " NE2" at (2.147, 43.473, -1.700),  was assigned atom type "N" (rec_index= 4, atom_type= 4).
Atom no. 283, "1HE2" at (1.525, 44.222, -2.004),  was assigned atom type "HD" (rec_index= 3, atom_type= 3).
Atom no. 284, "2HE2" at (2.808, 43.034, -2.340),  was assigned atom type "HD" (rec_index= 3, atom_type= 3).
Atom no. 285, " OE1" at (1.254, 43.638, 0.343),  was assigned atom type "OA" (rec_index= 6, atom_type= 6).
Atom no. 286, " N  " at (5.518, 40.704, 2.461),  was assigned atom type "N" (rec_index= 4, atom_type= 4).
Atom no. 287, " HN " at (5.059, 40.968, 3.333),  was assigned atom type "HD" (rec_index= 3, atom_type= 3).
Atom no. 288, " CA " at (6.957, 40.865, 2.332),  was assigned atom type "C" (rec_index= 1, atom_type= 1).
Atom no. 289, " HA " at (7.339, 40.009, 1.729),  was assigned atom type "H" (rec_index= 2, atom_type= 2).
Atom no. 290, " C  " at (7.577, 40.765, 3.712),  was assigned atom type "C" (rec_index= 1, atom_type= 1).
Atom no. 291, " O  " at (6.887, 40.638, 4.731),  was assigned atom type "OA" (rec_index= 6, atom_type= 6).
Atom no. 292, " CB " at (7.332, 42.154, 1.594),  was assigned atom type "C" (rec_index= 1, atom_type= 1).
Atom no. 293, " HB1" at (7.117, 42.068, 0.503),  was assigned atom type "H" (rec_index= 2, atom_type= 2).
Atom no. 294, " HB2" at (8.439, 42.283, 1.550),  was assigned atom type "H" (rec_index= 2, atom_type= 2).
Atom no. 295, " CG " at (6.672, 43.365, 2.179),  was assigned atom type "C" (rec_index= 1, atom_type= 1).
Atom no. 296, " ND2" at (6.136, 44.232, 1.313),  was assigned atom type "N" (rec_index= 4, atom_type= 4).
Atom no. 297, "1HD2" at (5.687, 45.057, 1.711),  was assigned atom type "HD" (rec_index= 3, atom_type= 3).
Atom no. 298, "2HD2" at (6.169, 44.099, 0.302),  was assigned atom type "HD" (rec_index= 3, atom_type= 3).
Atom no. 299, " OD1" at (6.632, 43.525, 3.394),  was assigned atom type "OA" (rec_index= 6, atom_type= 6).
Atom no. 300, " N  " at (8.900, 40.821, 3.733),  was assigned atom type "N" (rec_index= 4, atom_type= 4).
Atom no. 301, " HN " at (9.392, 41.100, 2.884),  was assigned atom type "HD" (rec_index= 3, atom_type= 3).
Atom no. 302, " CA " at (9.678, 40.501, 4.916),  was assigned atom type "C" (rec_index= 1, atom_type= 1).
Atom no. 303, " HA " at (8.979, 40.387, 5.777),  was assigned atom type "H" (rec_index= 2, atom_type= 2).
Atom no. 304, " C  " at (10.654, 41.624, 5.236),  was assigned atom type "C" (rec_index= 1, atom_type= 1).
Atom no. 305, " O  " at (10.953, 42.486, 4.404),  was assigned atom type "OA" (rec_index= 6, atom_type= 6).
Atom no. 306, " CB " at (10.431, 39.169, 4.721),  was assigned atom type "C" (rec_index= 1, atom_type= 1).
Atom no. 307, " HB1" at (11.298, 39.095, 5.418),  was assigned atom type "H" (rec_index= 2, atom_type= 2).
Atom no. 308, " HB2" at (10.978, 39.158, 3.749),  was assigned atom type "H" (rec_index= 2, atom_type= 2).
Atom no. 309, " CG " at (9.529, 37.960, 4.849),  was assigned atom type "A" (rec_index= 0, atom_type= 0).
Atom no. 310, " CD1" at (8.865, 37.426, 3.749),  was assigned atom type "A" (rec_index= 0, atom_type= 0).
Atom no. 311, " HD1" at (9.005, 37.881, 2.754),  was assigned atom type "H" (rec_index= 2, atom_type= 2).
Atom no. 312, " CD2" at (9.335, 37.360, 6.081),  was assigned atom type "A" (rec_index= 0, atom_type= 0).
Atom no. 313, " HD2" at (9.849, 37.771, 6.966),  was assigned atom type "H" (rec_index= 2, atom_type= 2).
Atom no. 314, " CE1" at (8.030, 36.329, 3.888),  was assigned atom type "A" (rec_index= 0, atom_type= 0).
Atom no. 315, " HE1" at (7.499, 35.921, 3.012),  was assigned atom type "H" (rec_index= 2, atom_type= 2).
Atom no. 316, " CE2" at (8.517, 36.265, 6.229),  was assigned atom type "A" (rec_index= 0, atom_type= 0).
Atom no. 317, " HE2" at (8.382, 35.802, 7.221),  was assigned atom type "H" (rec_index= 2, atom_type= 2).
Atom no. 318, " CZ " at (7.868, 35.752, 5.129),  was assigned atom type "A" (rec_index= 0, atom_type= 0).
Atom no. 319, " OH " at (7.047, 34.655, 5.280),  was assigned atom type "OA" (rec_index= 6, atom_type= 6).
Atom no. 320, " HH " at (6.935, 34.257, 6.135),  was assigned atom type "HD" (rec_index= 3, atom_type= 3).
Atom no. 321, " N  " at (11.093, 41.633, 6.484),  was assigned atom type "N" (rec_index= 4, atom_type= 4).
Atom no. 322, " HN " at (10.576, 41.102, 7.185),  was assigned atom type "HD" (rec_index= 3, atom_type= 3).
Atom no. 323, " CA " at (12.275, 42.363, 6.903),  was assigned atom type "C" (rec_index= 1, atom_type= 1).
Atom no. 324, " HA " at (12.450, 43.243, 6.241),  was assigned atom type "H" (rec_index= 2, atom_type= 2).
Atom no. 325, " C  " at (13.452, 41.406, 6.847),  was assigned atom type "C" (rec_index= 1, atom_type= 1).
Atom no. 326, " O  " at (13.314, 40.216, 7.126),  was assigned atom type "OA" (rec_index= 6, atom_type= 6).
Atom no. 327, " CB " at (12.100, 42.805, 8.355),  was assigned atom type "C" (rec_index= 1, atom_type= 1).
Atom no. 328, " HB1" at (11.683, 41.985, 8.985),  was assigned atom type "H" (rec_index= 2, atom_type= 2).
Atom no. 329, " HB2" at (11.270, 43.542, 8.461),  was assigned atom type "H" (rec_index= 2, atom_type= 2).
Atom no. 330, " OG " at (13.311, 43.307, 8.891),  was assigned atom type "OA" (rec_index= 6, atom_type= 6).
Atom no. 331, " HG " at (13.202, 43.582, 9.794),  was assigned atom type "HD" (rec_index= 3, atom_type= 3).
Atom no. 332, " N  " at (14.621, 41.932, 6.509),  was assigned atom type "N" (rec_index= 4, atom_type= 4).
Atom no. 333, " HN " at (14.684, 42.902, 6.201),  was assigned atom type "HD" (rec_index= 3, atom_type= 3).
Atom no. 334, " CA " at (15.813, 41.099, 6.585),  was assigned atom type "C" (rec_index= 1, atom_type= 1).
Atom no. 335, " HA " at (15.510, 40.064, 6.303),  was assigned atom type "H" (rec_index= 2, atom_type= 2).
Atom no. 336, " C  " at (16.397, 41.029, 7.987),  was assigned atom type "C" (rec_index= 1, atom_type= 1).
Atom no. 337, " O  " at (17.411, 40.350, 8.187),  was assigned atom type "OA" (rec_index= 6, atom_type= 6).
Atom no. 338, " CB " at (16.852, 41.558, 5.565),  was assigned atom type "C" (rec_index= 1, atom_type= 1).
Atom no. 339, " HB1" at (17.838, 41.068, 5.741),  was assigned atom type "H" (rec_index= 2, atom_type= 2).
Atom no. 340, " HB2" at (17.151, 42.618, 5.738),  was assigned atom type "H" (rec_index= 2, atom_type= 2).
Atom no. 341, " CG " at (16.371, 41.342, 4.133),  was assigned atom type "C" (rec_index= 1, atom_type= 1).
Atom no. 342, " HG1" at (15.875, 40.349, 4.027),  was assigned atom type "H" (rec_index= 2, atom_type= 2).
Atom no. 343, " HG2" at (15.506, 42.006, 3.901),  was assigned atom type "H" (rec_index= 2, atom_type= 2).
Atom no. 344, " CD " at (17.467, 41.508, 3.103),  was assigned atom type "C" (rec_index= 1, atom_type= 1).
Atom no. 345, " OE1" at (18.593, 41.887, 3.486),  was assigned atom type "OA" (rec_index= 6, atom_type= 6).
Atom no. 346, " OE2" at (17.200, 41.259, 1.907),  was assigned atom type "OA" (rec_index= 6, atom_type= 6).
Atom no. 347, " N  " at (15.760, 41.671, 8.972),  was assigned atom type "N" (rec_index= 4, atom_type= 4).
Atom no. 348, " HN " at (14.881, 42.151, 8.781),  was assigned atom type "HD" (rec_index= 3, atom_type= 3).
Atom no. 349, " CA " at (16.321, 41.686, 10.320),  was assigned atom type "C" (rec_index= 1, atom_type= 1).
Atom no. 350, " HA " at (17.363, 42.082, 10.279),  was assigned atom type "H" (rec_index= 2, atom_type= 2).
Atom no. 351, " C  " at (16.337, 40.299, 10.955),  was assigned atom type "C" (rec_index= 1, atom_type= 1).
Atom no. 352, " O  " at (17.147, 40.047, 11.857),  was assigned atom type "OA" (rec_index= 6, atom_type= 6).
Atom no. 353, " CB " at (15.481, 42.578, 11.237),  was assigned atom type "C" (rec_index= 1, atom_type= 1).
Atom no. 354, " HB1" at (15.823, 42.481, 12.294),  was assigned atom type "H" (rec_index= 2, atom_type= 2).
Atom no. 355, " HB2" at (14.447, 42.172, 11.333),  was assigned atom type "H" (rec_index= 2, atom_type= 2).
Atom no. 356, " CG " at (15.440, 44.053, 10.822),  was assigned atom type "C" (rec_index= 1, atom_type= 1).
Atom no. 357, " OD1" at (16.112, 44.480, 9.858),  was assigned atom type "OA" (rec_index= 6, atom_type= 6).
Atom no. 358, " OD2" at (14.684, 44.798, 11.469),  was assigned atom type "OA" (rec_index= 6, atom_type= 6).
Atom no. 359, " N  " at (15.425, 39.417, 10.562),  was assigned atom type "N" (rec_index= 4, atom_type= 4).
Atom no. 360, " HN " at (14.813, 39.665, 9.785),  was assigned atom type "HD" (rec_index= 3, atom_type= 3).
Atom no. 361, " CA " at (15.258, 38.114, 11.188),  was assigned atom type "C" (rec_index= 1, atom_type= 1).
Atom no. 362, " HA " at (16.177, 37.849, 11.762),  was assigned atom type "H" (rec_index= 2, atom_type= 2).
Atom no. 363, " C  " at (15.017, 37.084, 10.093),  was assigned atom type "C" (rec_index= 1, atom_type= 1).
Atom no. 364, " O  " at (14.531, 37.427, 9.015),  was assigned atom type "OA" (rec_index= 6, atom_type= 6).
Atom no. 365, " CB " at (14.042, 38.116, 12.123),  was assigned atom type "C" (rec_index= 1, atom_type= 1).
Atom no. 366, " HB1" at (13.134, 38.413, 11.549),  was assigned atom type "H" (rec_index= 2, atom_type= 2).
Atom no. 367, " HB2" at (13.782, 37.066, 12.395),  was assigned atom type "H" (rec_index= 2, atom_type= 2).
Atom no. 368, " CG " at (14.138, 38.960, 13.393),  was assigned atom type "C" (rec_index= 1, atom_type= 1).
Atom no. 369, " HG " at (14.505, 39.976, 13.116),  was assigned atom type "H" (rec_index= 2, atom_type= 2).
Atom no. 370, " CD1" at (12.772, 39.102, 14.049),  was assigned atom type "C" (rec_index= 1, atom_type= 1).
Atom no. 371, "1HD1" at (12.842, 39.718, 14.976),  was assigned atom type "H" (rec_index= 2, atom_type= 2).
Atom no. 372, "2HD1" at (12.303, 38.110, 14.247),  was assigned atom type "H" (rec_index= 2, atom_type= 2).
Atom no. 373, "3HD1" at (12.013, 39.507, 13.340),  was assigned atom type "H" (rec_index= 2, atom_type= 2).
Atom no. 374, " CD2" at (15.132, 38.333, 14.353),  was assigned atom type "C" (rec_index= 1, atom_type= 1).
Atom no. 375, "1HD2" at (15.202, 38.949, 15.280),  was assigned atom type "H" (rec_index= 2, atom_type= 2).
Atom no. 376, "2HD2" at (16.129, 38.173, 13.879),  was assigned atom type "H" (rec_index= 2, atom_type= 2).
Atom no. 377, "3HD2" at (14.886, 37.268, 14.575),  was assigned atom type "H" (rec_index= 2, atom_type= 2).
Atom no. 378, " N  " at (15.345, 35.815, 10.347),  was assigned atom type "N" (rec_index= 4, atom_type= 4).
Atom no. 379, " CA " at (15.003, 34.770, 9.373),  was assigned atom type "C" (rec_index= 1, atom_type= 1).
Atom no. 380, " HA " at (15.547, 34.938, 8.415),  was assigned atom type "H" (rec_index= 2, atom_type= 2).
Atom no. 381, " C  " at (13.505, 34.715, 9.129),  was assigned atom type "C" (rec_index= 1, atom_type= 1).
Atom no. 382, " O  " at (12.698, 35.007, 10.014),  was assigned atom type "OA" (rec_index= 6, atom_type= 6).
Atom no. 383, " CB " at (15.493, 33.486, 10.048),  was assigned atom type "C" (rec_index= 1, atom_type= 1).
Atom no. 384, " HB1" at (14.688, 32.902, 10.553),  was assigned atom type "H" (rec_index= 2, atom_type= 2).
Atom no. 385, " HB2" at (15.799, 32.685, 9.335),  was assigned atom type "H" (rec_index= 2, atom_type= 2).
Atom no. 386, " CG " at (16.587, 33.937, 10.965),  was assigned atom type "C" (rec_index= 1, atom_type= 1).
Atom no. 387, " HG1" at (16.828, 33.209, 11.774),  was assigned atom type "H" (rec_index= 2, atom_type= 2).
Atom no. 388, " HG2" at (17.598, 33.943, 10.495),  was assigned atom type "H" (rec_index= 2, atom_type= 2).
Atom no. 389, " CD " at (16.138, 35.288, 11.470),  was assigned atom type "C" (rec_index= 1, atom_type= 1).
Atom no. 390, " HD1" at (16.964, 35.956, 11.810),  was assigned atom type "H" (rec_index= 2, atom_type= 2).
Atom no. 391, " HD2" at (15.602, 35.265, 12.447),  was assigned atom type "H" (rec_index= 2, atom_type= 2).
Atom no. 392, " N  " at (13.137, 34.319, 7.910),  was assigned atom type "N" (rec_index= 4, atom_type= 4).
Atom no. 393, " HN " at (13.846, 34.081, 7.216),  was assigned atom type "HD" (rec_index= 3, atom_type= 3).
Atom no. 394, " CA " at (11.722, 34.225, 7.566),  was assigned atom type "C" (rec_index= 1, atom_type= 1).
Atom no. 395, " HA " at (11.284, 35.248, 7.636),  was assigned atom type "H" (rec_index= 2, atom_type= 2).
Atom no. 396, " C  " at (10.960, 33.324, 8.527),  was assigned atom type "C" (rec_index= 1, atom_type= 1).
Atom no. 397, " O  " at (9.843, 33.654, 8.939),  was assigned atom type "OA" (rec_index= 6, atom_type= 6).
Atom no. 398, " CB " at (11.552, 33.740, 6.129),  was assigned atom type "C" (rec_index= 1, atom_type= 1).
Atom no. 399, " HB1" at (12.061, 32.760, 5.976),  was assigned atom type "H" (rec_index= 2, atom_type= 2).
Atom no. 400, " HB2" at (10.499, 33.430, 5.935),  was assigned atom type "H" (rec_index= 2, atom_type= 2).
Atom no. 401, " CG " at (12.013, 34.752, 5.109),  was assigned atom type "C" (rec_index= 1, atom_type= 1).
Atom no. 402, " HG1" at (13.123, 34.754, 5.007),  was assigned atom type "H" (rec_index= 2, atom_type= 2).
Atom no. 403, " HG2" at (11.873, 35.796, 5.476),  was assigned atom type "H" (rec_index= 2, atom_type= 2).
Atom no. 404, " CD " at (11.333, 34.536, 3.777),  was assigned atom type "C" (rec_index= 1, atom_type= 1).
Atom no. 405, " HD1" at (10.223, 34.509, 3.882),  was assigned atom type "H" (rec_index= 2, atom_type= 2).
Atom no. 406, " HD2" at (11.493, 33.500, 3.397),  was assigned atom type "H" (rec_index= 2, atom_type= 2).
Atom no. 407, " NE " at (11.756, 35.536, 2.805),  was assigned atom type "N" (rec_index= 4, atom_type= 4).
Atom no. 408, " HE " at (12.550, 36.129, 3.047),  was assigned atom type "HD" (rec_index= 3, atom_type= 3).
Atom no. 409, " CZ " at (11.176, 35.726, 1.625),  was assigned atom type "C" (rec_index= 1, atom_type= 1).
Atom no. 410, " NH1" at (11.636, 36.662, 0.809),  was assigned atom type "N" (rec_index= 4, atom_type= 4).
Atom no. 411, "1HH1" at (12.436, 37.231, 1.086),  was assigned atom type "HD" (rec_index= 3, atom_type= 3).
Atom no. 412, "2HH1" at (11.191, 36.808, -0.097),  was assigned atom type "HD" (rec_index= 3, atom_type= 3).
Atom no. 413, " NH2" at (10.132, 34.984, 1.263),  was assigned atom type "N" (rec_index= 4, atom_type= 4).
Atom no. 414, "1HH2" at (9.778, 34.263, 1.892),  was assigned atom type "HD" (rec_index= 3, atom_type= 3).
Atom no. 415, "2HH2" at (9.687, 35.130, 0.357),  was assigned atom type "HD" (rec_index= 3, atom_type= 3).
Atom no. 416, " N  " at (11.534, 32.175, 8.887),  was assigned atom type "N" (rec_index= 4, atom_type= 4).
Atom no. 417, " HN " at (12.463, 31.935, 8.540),  was assigned atom type "HD" (rec_index= 3, atom_type= 3).
Atom no. 418, " CA " at (10.825, 31.263, 9.780),  was assigned atom type "C" (rec_index= 1, atom_type= 1).
Atom no. 419, " HA " at (9.826, 31.048, 9.334),  was assigned atom type "H" (rec_index= 2, atom_type= 2).
Atom no. 420, " C  " at (10.606, 31.876, 11.155),  was assigned atom type "C" (rec_index= 1, atom_type= 1).
Atom no. 421, " O  " at (9.601, 31.573, 11.814),  was assigned atom type "OA" (rec_index= 6, atom_type= 6).
Atom no. 422, " CB " at (11.581, 29.942, 9.909),  was assigned atom type "C" (rec_index= 1, atom_type= 1).
Atom no. 423, " HB1" at (11.742, 29.493, 8.901),  was assigned atom type "H" (rec_index= 2, atom_type= 2).
Atom no. 424, " HB2" at (11.071, 29.235, 10.605),  was assigned atom type "H" (rec_index= 2, atom_type= 2).
Atom no. 425, " HB3" at (12.537, 30.061, 10.470),  was assigned atom type "H" (rec_index= 2, atom_type= 2).
Atom no. 426, " N  " at (11.532, 32.725, 11.606),  was assigned atom type "N" (rec_index= 4, atom_type= 4).
Atom no. 427, " HN " at (12.368, 32.901, 11.049),  was assigned atom type "HD" (rec_index= 3, atom_type= 3).
Atom no. 428, " CA " at (11.363, 33.405, 12.886),  was assigned atom type "C" (rec_index= 1, atom_type= 1).
Atom no. 429, " HA " at (11.058, 32.644, 13.642),  was assigned atom type "H" (rec_index= 2, atom_type= 2).
Atom no. 430, " C  " at (10.256, 34.450, 12.800),  was assigned atom type "C" (rec_index= 1, atom_type= 1).
Atom no. 431, " O  " at (9.449, 34.602, 13.728),  was assigned atom type "OA" (rec_index= 6, atom_type= 6).
Atom no. 432, " CB " at (12.704, 34.014, 13.340),  was assigned atom type "C" (rec_index= 1, atom_type= 1).
Atom no. 433, " HB " at (13.096, 34.650, 12.512),  was assigned atom type "H" (rec_index= 2, atom_type= 2).
Atom no. 434, " CG1" at (12.516, 34.889, 14.559),  was assigned atom type "C" (rec_index= 1, atom_type= 1).
Atom no. 435, "1HG1" at (13.486, 35.330, 14.887),  was assigned atom type "H" (rec_index= 2, atom_type= 2).
Atom no. 436, "2HG1" at (12.013, 34.338, 15.387),  was assigned atom type "H" (rec_index= 2, atom_type= 2).
Atom no. 437, "3HG1" at (11.745, 35.675, 14.386),  was assigned atom type "H" (rec_index= 2, atom_type= 2).
Atom no. 438, " CG2" at (13.717, 32.909, 13.612),  was assigned atom type "C" (rec_index= 1, atom_type= 1).
Atom no. 439, "1HG2" at (14.687, 33.350, 13.940),  was assigned atom type "H" (rec_index= 2, atom_type= 2).
Atom no. 440, "2HG2" at (13.842, 32.233, 12.734),  was assigned atom type "H" (rec_index= 2, atom_type= 2).
Atom no. 441, "3HG2" at (13.331, 32.160, 14.342),  was assigned atom type "H" (rec_index= 2, atom_type= 2).
Atom no. 442, " N  " at (10.199, 35.190, 11.691),  was assigned atom type "N" (rec_index= 4, atom_type= 4).
Atom no. 443, " HN " at (10.911, 35.071, 10.971),  was assigned atom type "HD" (rec_index= 3, atom_type= 3).
Atom no. 444, " CA " at (9.133, 36.168, 11.492),  was assigned atom type "C" (rec_index= 1, atom_type= 1).
Atom no. 445, " HA " at (9.119, 36.846, 12.377),  was assigned atom type "H" (rec_index= 2, atom_type= 2).
Atom no. 446, " C  " at (7.778, 35.468, 11.413),  was assigned atom type "C" (rec_index= 1, atom_type= 1).
Atom no. 447, " O  " at (6.812, 35.872, 12.071),  was assigned atom type "OA" (rec_index= 6, atom_type= 6).
Atom no. 448, " CB " at (9.428, 37.020, 10.245),  was assigned atom type "C" (rec_index= 1, atom_type= 1).
Atom no. 449, " HB " at (9.731, 36.331, 9.422),  was assigned atom type "H" (rec_index= 2, atom_type= 2).
Atom no. 450, " CG1" at (10.603, 37.967, 10.526),  was assigned atom type "C" (rec_index= 1, atom_type= 1).
Atom no. 451, "1HG1" at (11.424, 37.429, 11.055),  was assigned atom type "H" (rec_index= 2, atom_type= 2).
Atom no. 452, "2HG1" at (10.330, 38.710, 11.311),  was assigned atom type "H" (rec_index= 2, atom_type= 2).
Atom no. 453, " CG2" at (8.184, 37.772, 9.794),  was assigned atom type "C" (rec_index= 1, atom_type= 1).
Atom no. 454, "1HG2" at (8.398, 38.389, 8.890),  was assigned atom type "H" (rec_index= 2, atom_type= 2).
Atom no. 455, "2HG2" at (7.752, 38.385, 10.619),  was assigned atom type "H" (rec_index= 2, atom_type= 2).
Atom no. 456, "3HG2" at (7.324, 37.082, 9.628),  was assigned atom type "H" (rec_index= 2, atom_type= 2).
Atom no. 457, " CD1" at (11.133, 38.667, 9.290),  was assigned atom type "C" (rec_index= 1, atom_type= 1).
Atom no. 458, "1HD1" at (11.986, 39.355, 9.494),  was assigned atom type "H" (rec_index= 2, atom_type= 2).
Atom no. 459, "2HD1" at (10.312, 39.205, 8.761),  was assigned atom type "H" (rec_index= 2, atom_type= 2).
Atom no. 460, "3HD1" at (11.406, 37.924, 8.505),  was assigned atom type "H" (rec_index= 2, atom_type= 2).
Atom no. 461, " N  " at (7.696, 34.397, 10.612),  was assigned atom type "N" (rec_index= 4, atom_type= 4).
Atom no. 462, " HN " at (8.518, 34.097, 10.088),  was assigned atom type "HD" (rec_index= 3, atom_type= 3).
Atom no. 463, " CA " at (6.445, 33.652, 10.479),  was assigned atom type "C" (rec_index= 1, atom_type= 1).
Atom no. 464, " HA " at (5.675, 34.313, 10.016),  was assigned atom type "H" (rec_index= 2, atom_type= 2).
Atom no. 465, " C  " at (5.944, 33.181, 11.836),  was assigned atom type "C" (rec_index= 1, atom_type= 1).
Atom no. 466, " O  " at (4.752, 33.292, 12.142),  was assigned atom type "OA" (rec_index= 6, atom_type= 6).
Atom no. 467, " CB " at (6.661, 32.428, 9.579),  was assigned atom type "C" (rec_index= 1, atom_type= 1).
Atom no. 468, " HB1" at (5.796, 31.728, 9.649),  was assigned atom type "H" (rec_index= 2, atom_type= 2).
Atom no. 469, " HB2" at (7.463, 31.772, 9.990),  was assigned atom type "H" (rec_index= 2, atom_type= 2).
Atom no. 470, " CG " at (6.947, 32.784, 8.135),  was assigned atom type "C" (rec_index= 1, atom_type= 1).
Atom no. 471, " OD1" at (6.807, 33.962, 7.750),  was assigned atom type "OA" (rec_index= 6, atom_type= 6).
Atom no. 472, " OD2" at (7.327, 31.854, 7.381),  was assigned atom type "OA" (rec_index= 6, atom_type= 6).
Atom no. 473, " N  " at (6.852, 32.654, 12.662),  was assigned atom type "N" (rec_index= 4, atom_type= 4).
Atom no. 474, " HN " at (7.829, 32.614, 12.370),  was assigned atom type "HD" (rec_index= 3, atom_type= 3).
Atom no. 475, " CA " at (6.476, 32.135, 13.973),  was assigned atom type "C" (rec_index= 1, atom_type= 1).
Atom no. 476, " HA " at (5.609, 31.447, 13.840),  was assigned atom type "H" (rec_index= 2, atom_type= 2).
Atom no. 477, " C  " at (6.058, 33.251, 14.918),  was assigned atom type "C" (rec_index= 1, atom_type= 1).
Atom no. 478, " O  " at (5.132, 33.074, 15.716),  was assigned atom type "OA" (rec_index= 6, atom_type= 6).
Atom no. 479, " CB " at (7.635, 31.336, 14.575),  was assigned atom type "C" (rec_index= 1, atom_type= 1).
Atom no. 480, " HB1" at (8.595, 31.896, 14.490),  was assigned atom type "H" (rec_index= 2, atom_type= 2).
Atom no. 481, " HB2" at (7.885, 30.453, 13.941),  was assigned atom type "H" (rec_index= 2, atom_type= 2).
Atom no. 482, " CG " at (7.370, 30.918, 16.018),  was assigned atom type "C" (rec_index= 1, atom_type= 1).
Atom no. 483, " OD1" at (6.648, 29.926, 16.224),  was assigned atom type "OA" (rec_index= 6, atom_type= 6).
Atom no. 484, " OD2" at (7.868, 31.592, 16.946),  was assigned atom type "OA" (rec_index= 6, atom_type= 6).
Atom no. 485, " N  " at (6.735, 34.400, 14.863),  was assigned atom type "N" (rec_index= 4, atom_type= 4).
Atom no. 486, " HN " at (7.532, 34.493, 14.234),  was assigned atom type "HD" (rec_index= 3, atom_type= 3).
Atom no. 487, " CA " at (6.333, 35.523, 15.704),  was assigned atom type "C" (rec_index= 1, atom_type= 1).
Atom no. 488, " HA " at (6.368, 35.191, 16.768),  was assigned atom type "H" (rec_index= 2, atom_type= 2).
Atom no. 489, " C  " at (4.908, 35.953, 15.387),  was assigned atom type "C" (rec_index= 1, atom_type= 1).
Atom no. 490, " O  " at (4.102, 36.182, 16.297),  was assigned atom type "OA" (rec_index= 6, atom_type= 6).
Atom no. 491, " CB " at (7.313, 36.687, 15.535),  was assigned atom type "C" (rec_index= 1, atom_type= 1).
Atom no. 492, " HB1" at (8.357, 36.372, 15.767),  was assigned atom type "H" (rec_index= 2, atom_type= 2).
Atom no. 493, " HB2" at (7.007, 37.572, 16.141),  was assigned atom type "H" (rec_index= 2, atom_type= 2).
Atom no. 494, " HB3" at (7.238, 37.142, 14.520),  was assigned atom type "H" (rec_index= 2, atom_type= 2).
Atom no. 495, " N  " at (4.571, 36.042, 14.097),  was assigned atom type "N" (rec_index= 4, atom_type= 4).
Atom no. 496, " HN " at (5.267, 35.867, 13.372),  was assigned atom type "HD" (rec_index= 3, atom_type= 3).
Atom no. 497, " CA " at (3.203, 36.391, 13.732),  was assigned atom type "C" (rec_index= 1, atom_type= 1).
Atom no. 498, " HA " at (2.932, 37.334, 14.261),  was assigned atom type "H" (rec_index= 2, atom_type= 2).
Atom no. 499, " C  " at (2.222, 35.301, 14.167),  was assigned atom type "C" (rec_index= 1, atom_type= 1).
Atom no. 500, " O  " at (1.136, 35.604, 14.675),  was assigned atom type "OA" (rec_index= 6, atom_type= 6).
Atom no. 501, " CB " at (3.112, 36.645, 12.226),  was assigned atom type "C" (rec_index= 1, atom_type= 1).
Atom no. 502, " HB1" at (2.047, 36.643, 11.896),  was assigned atom type "H" (rec_index= 2, atom_type= 2).
Atom no. 503, " HB2" at (3.490, 35.762, 11.660),  was assigned atom type "H" (rec_index= 2, atom_type= 2).
Atom no. 504, " CG " at (3.809, 37.912, 11.757),  was assigned atom type "A" (rec_index= 0, atom_type= 0).
Atom no. 505, " CD1" at (3.818, 39.068, 12.522),  was assigned atom type "A" (rec_index= 0, atom_type= 0).
Atom no. 506, " HD1" at (3.324, 39.075, 13.508),  was assigned atom type "H" (rec_index= 2, atom_type= 2).
Atom no. 507, " CD2" at (4.429, 37.942, 10.515),  was assigned atom type "A" (rec_index= 0, atom_type= 0).
Atom no. 508, " HD2" at (4.433, 37.032, 9.891),  was assigned atom type "H" (rec_index= 2, atom_type= 2).
Atom no. 509, " CE1" at (4.451, 40.229, 12.052),  was assigned atom type "A" (rec_index= 0, atom_type= 0).
Atom no. 510, " HE1" at (4.464, 41.140, 12.674),  was assigned atom type "H" (rec_index= 2, atom_type= 2).
Atom no. 511, " CE2" at (5.042, 39.091, 10.044),  was assigned atom type "A" (rec_index= 0, atom_type= 0).
Atom no. 512, " HE2" at (5.520, 39.091, 9.050),  was assigned atom type "H" (rec_index= 2, atom_type= 2).
Atom no. 513, " CZ " at (5.057, 40.232, 10.812),  was assigned atom type "A" (rec_index= 0, atom_type= 0).
Atom no. 514, " HZ " at (5.551, 41.145, 10.439),  was assigned atom type "H" (rec_index= 2, atom_type= 2).
Atom no. 515, " N  " at (2.581, 34.028, 13.969),  was assigned atom type "N" (rec_index= 4, atom_type= 4).
Atom no. 516, " HN " at (3.478, 33.813, 13.534),  was assigned atom type "HD" (rec_index= 3, atom_type= 3).
Atom no. 517, " CA " at (1.688, 32.944, 14.375),  was assigned atom type "C" (rec_index= 1, atom_type= 1).
Atom no. 518, " HA " at (0.720, 33.072, 13.837),  was assigned atom type "H" (rec_index= 2, atom_type= 2).
Atom no. 519, " C  " at (1.407, 32.988, 15.873),  was assigned atom type "C" (rec_index= 1, atom_type= 1).
Atom no. 520, " O  " at (0.259, 32.808, 16.303),  was assigned atom type "OA" (rec_index= 6, atom_type= 6).
Atom no. 521, " CB " at (2.275, 31.588, 13.981),  was assigned atom type "C" (rec_index= 1, atom_type= 1).
Atom no. 522, " HB1" at (1.594, 30.761, 14.291),  was assigned atom type "H" (rec_index= 2, atom_type= 2).
Atom no. 523, " HB2" at (3.305, 31.449, 14.385),  was assigned atom type "H" (rec_index= 2, atom_type= 2).
Atom no. 524, " HB3" at (2.515, 31.541, 12.893),  was assigned atom type "H" (rec_index= 2, atom_type= 2).
Atom no. 525, " N  " at (2.433, 33.264, 16.685),  was assigned atom type "N" (rec_index= 4, atom_type= 4).
Atom no. 526, " HN " at (3.362, 33.426, 16.295),  was assigned atom type "HD" (rec_index= 3, atom_type= 3).
Atom no. 527, " CA " at (2.227, 33.334, 18.126),  was assigned atom type "C" (rec_index= 1, atom_type= 1).
Atom no. 528, " HA " at (1.707, 32.403, 18.452),  was assigned atom type "H" (rec_index= 2, atom_type= 2).
Atom no. 529, " C  " at (1.361, 34.525, 18.503),  was assigned atom type "C" (rec_index= 1, atom_type= 1).
Atom no. 530, " O  " at (0.543, 34.437, 19.425),  was assigned atom type "OA" (rec_index= 6, atom_type= 6).
Atom no. 531, " CB " at (3.567, 33.419, 18.857),  was assigned atom type "C" (rec_index= 1, atom_type= 1).
Atom no. 532, " HB1" at (3.419, 33.777, 19.902),  was assigned atom type "H" (rec_index= 2, atom_type= 2).
Atom no. 533, " HB2" at (4.179, 34.259, 18.453),  was assigned atom type "H" (rec_index= 2, atom_type= 2).
Atom no. 534, " CG " at (4.365, 32.127, 18.846),  was assigned atom type "C" (rec_index= 1, atom_type= 1).
Atom no. 535, " HG1" at (4.626, 31.818, 17.807),  was assigned atom type "H" (rec_index= 2, atom_type= 2).
Atom no. 536, " HG2" at (3.732, 31.255, 19.132),  was assigned atom type "H" (rec_index= 2, atom_type= 2).
Atom no. 537, " CD " at (5.609, 32.226, 19.727),  was assigned atom type "C" (rec_index= 1, atom_type= 1).
Atom no. 538, " HD1" at (5.990, 31.215, 20.001),  was assigned atom type "H" (rec_index= 2, atom_type= 2).
Atom no. 539, " HD2" at (5.353, 32.601, 20.745),  was assigned atom type "H" (rec_index= 2, atom_type= 2).
Atom no. 540, " NE " at (6.658, 33.038, 19.113),  was assigned atom type "N" (rec_index= 4, atom_type= 4).
Atom no. 541, " HE " at (7.013, 32.739, 18.205),  was assigned atom type "HD" (rec_index= 3, atom_type= 3).
Atom no. 542, " CZ " at (7.184, 34.134, 19.646),  was assigned atom type "C" (rec_index= 1, atom_type= 1).
Atom no. 543, " NH1" at (6.771, 34.569, 20.828),  was assigned atom type "N" (rec_index= 4, atom_type= 4).
Atom no. 544, "1HH1" at (7.175, 35.411, 21.238),  was assigned atom type "HD" (rec_index= 3, atom_type= 3).
Atom no. 545, "2HH1" at (6.038, 34.066, 21.328),  was assigned atom type "HD" (rec_index= 3, atom_type= 3).
Atom no. 546, " NH2" at (8.138, 34.788, 18.996),  was assigned atom type "N" (rec_index= 4, atom_type= 4).
Atom no. 547, "1HH2" at (8.542, 35.630, 19.406),  was assigned atom type "HD" (rec_index= 3, atom_type= 3).
Atom no. 548, "2HH2" at (8.456, 34.453, 18.086),  was assigned atom type "HD" (rec_index= 3, atom_type= 3).
Atom no. 549, " N  " at (1.549, 35.662, 17.828),  was assigned atom type "N" (rec_index= 4, atom_type= 4).
Atom no. 550, " HN " at (2.269, 35.712, 17.108),  was assigned atom type "HD" (rec_index= 3, atom_type= 3).
Atom no. 551, " CA " at (0.728, 36.833, 18.117),  was assigned atom type "C" (rec_index= 1, atom_type= 1).
Atom no. 552, " HA " at (0.793, 37.038, 19.211),  was assigned atom type "H" (rec_index= 2, atom_type= 2).
Atom no. 553, " C  " at (-0.736, 36.578, 17.771),  was assigned atom type "C" (rec_index= 1, atom_type= 1).
Atom no. 554, " O  " at (-1.634, 36.984, 18.517),  was assigned atom type "OA" (rec_index= 6, atom_type= 6).
Atom no. 555, " CB " at (1.271, 38.055, 17.373),  was assigned atom type "C" (rec_index= 1, atom_type= 1).
Atom no. 556, " HB1" at (0.644, 38.950, 17.594),  was assigned atom type "H" (rec_index= 2, atom_type= 2).
Atom no. 557, " HB2" at (1.361, 37.870, 16.277),  was assigned atom type "H" (rec_index= 2, atom_type= 2).
Atom no. 558, " HB3" at (2.348, 38.235, 17.598),  was assigned atom type "H" (rec_index= 2, atom_type= 2).
Atom no. 559, " N  " at (-0.998, 35.914, 16.637),  was assigned atom type "N" (rec_index= 4, atom_type= 4).
Atom no. 560, " HN " at (-0.237, 35.671, 16.002),  was assigned atom type "HD" (rec_index= 3, atom_type= 3).
Atom no. 561, " CA " at (-2.370, 35.537, 16.308),  was assigned atom type "C" (rec_index= 1, atom_type= 1).
Atom no. 562, " HA " at (-2.998, 36.458, 16.336),  was assigned atom type "H" (rec_index= 2, atom_type= 2).
Atom no. 563, " C  " at (-2.934, 34.547, 17.323),  was assigned atom type "C" (rec_index= 1, atom_type= 1).
Atom no. 564, " O  " at (-4.103, 34.652, 17.718),  was assigned atom type "OA" (rec_index= 6, atom_type= 6).
Atom no. 565, " CB " at (-2.446, 34.952, 14.894),  was assigned atom type "C" (rec_index= 1, atom_type= 1).
Atom no. 566, " HB1" at (-1.620, 34.221, 14.730),  was assigned atom type "H" (rec_index= 2, atom_type= 2).
Atom no. 567, " HB2" at (-3.324, 34.271, 14.800),  was assigned atom type "H" (rec_index= 2, atom_type= 2).
Atom no. 568, " CG " at (-2.461, 35.985, 13.798),  was assigned atom type "A" (rec_index= 0, atom_type= 0).
Atom no. 569, " CD1" at (-3.420, 36.984, 13.787),  was assigned atom type "A" (rec_index= 0, atom_type= 0).
Atom no. 570, " HD1" at (-4.175, 37.029, 14.590),  was assigned atom type "H" (rec_index= 2, atom_type= 2).
Atom no. 571, " CD2" at (-1.533, 35.937, 12.760),  was assigned atom type "A" (rec_index= 0, atom_type= 0).
Atom no. 572, " HD2" at (-0.776, 35.135, 12.744),  was assigned atom type "H" (rec_index= 2, atom_type= 2).
Atom no. 573, " CE1" at (-3.436, 37.930, 12.768),  was assigned atom type "A" (rec_index= 0, atom_type= 0).
Atom no. 574, " HE1" at (-4.196, 38.729, 12.768),  was assigned atom type "H" (rec_index= 2, atom_type= 2).
Atom no. 575, " CE2" at (-1.549, 36.883, 11.748),  was assigned atom type "A" (rec_index= 0, atom_type= 0).
Atom no. 576, " HE2" at (-0.798, 36.840, 10.941),  was assigned atom type "H" (rec_index= 2, atom_type= 2).
Atom no. 577, " CZ " at (-2.493, 37.867, 11.749),  was assigned atom type "A" (rec_index= 0, atom_type= 0).
Atom no. 578, " HZ " at (-2.508, 38.615, 10.939),  was assigned atom type "H" (rec_index= 2, atom_type= 2).
Atom no. 579, " N  " at (-2.122, 33.576, 17.753),  was assigned atom type "N" (rec_index= 4, atom_type= 4).
Atom no. 580, " HN " at (-1.158, 33.540, 17.421),  was assigned atom type "HD" (rec_index= 3, atom_type= 3).
Atom no. 581, " CA " at (-2.602, 32.566, 18.694),  was assigned atom type "C" (rec_index= 1, atom_type= 1).
Atom no. 582, " HA " at (-3.510, 32.091, 18.255),  was assigned atom type "H" (rec_index= 2, atom_type= 2).
Atom no. 583, " C  " at (-2.989, 33.167, 20.038),  was assigned atom type "C" (rec_index= 1, atom_type= 1).
Atom no. 584, " O  " at (-3.843, 32.612, 20.739),  was assigned atom type "OA" (rec_index= 6, atom_type= 6).
Atom no. 585, " CB " at (-1.543, 31.480, 18.877),  was assigned atom type "C" (rec_index= 1, atom_type= 1).
Atom no. 586, " HB1" at (-1.260, 31.040, 17.893),  was assigned atom type "H" (rec_index= 2, atom_type= 2).
Atom no. 587, " HB2" at (-1.872, 30.698, 19.601),  was assigned atom type "H" (rec_index= 2, atom_type= 2).
Atom no. 588, " HB3" at (-0.654, 31.858, 19.433),  was assigned atom type "H" (rec_index= 2, atom_type= 2).
Atom no. 589, " N  " at (-2.397, 34.295, 20.406),  was assigned atom type "N" (rec_index= 4, atom_type= 4).
Atom no. 590, " HN " at (-1.654, 34.690, 19.829),  was assigned atom type "HD" (rec_index= 3, atom_type= 3).
Atom no. 591, " CA " at (-2.801, 34.970, 21.626),  was assigned atom type "C" (rec_index= 1, atom_type= 1).
Atom no. 592, " HA " at (-2.647, 34.287, 22.493),  was assigned atom type "H" (rec_index= 2, atom_type= 2).
Atom no. 593, " C  " at (-4.265, 35.374, 21.558),  was assigned atom type "C" (rec_index= 1, atom_type= 1).
Atom no. 594, " O  " at (-5.005, 35.246, 22.542),  was assigned atom type "OA" (rec_index= 6, atom_type= 6).
Atom no. 595, " CB " at (-1.915, 36.199, 21.790),  was assigned atom type "C" (rec_index= 1, atom_type= 1).
Atom no. 596, " HB1" at (-2.273, 36.984, 21.084),  was assigned atom type "H" (rec_index= 2, atom_type= 2).
Atom no. 597, " HB2" at (-0.909, 35.962, 21.373),  was assigned atom type "H" (rec_index= 2, atom_type= 2).
Atom no. 598, " CG " at (-1.725, 36.838, 23.155),  was assigned atom type "C" (rec_index= 1, atom_type= 1).
Atom no. 599, " HG " at (-2.721, 37.148, 23.548),  was assigned atom type "H" (rec_index= 2, atom_type= 2).
Atom no. 600, " CD1" at (-1.093, 35.862, 24.135),  was assigned atom type "C" (rec_index= 1, atom_type= 1).
Atom no. 601, "1HD1" at (-1.729, 34.955, 24.258),  was assigned atom type "H" (rec_index= 2, atom_type= 2).
Atom no. 602, "2HD1" at (-0.872, 36.347, 25.115),  was assigned atom type "H" (rec_index= 2, atom_type= 2).
Atom no. 603, "3HD1" at (-0.051, 35.598, 23.839),  was assigned atom type "H" (rec_index= 2, atom_type= 2).
Atom no. 604, " CD2" at (-0.856, 38.077, 22.987),  was assigned atom type "C" (rec_index= 1, atom_type= 1).
Atom no. 605, "1HD2" at (-1.319, 38.793, 22.268),  was assigned atom type "H" (rec_index= 2, atom_type= 2).
Atom no. 606, "2HD2" at (0.186, 37.813, 22.691),  was assigned atom type "H" (rec_index= 2, atom_type= 2).
Atom no. 607, "3HD2" at (-0.635, 38.562, 23.967),  was assigned atom type "H" (rec_index= 2, atom_type= 2).
Atom no. 608, " N  " at (-4.707, 35.845, 20.390),  was assigned atom type "N" (rec_index= 4, atom_type= 4).
Atom no. 609, " HN " at (-4.068, 35.878, 19.596),  was assigned atom type "HD" (rec_index= 3, atom_type= 3).
Atom no. 610, " CA " at (-6.073, 36.313, 20.216),  was assigned atom type "C" (rec_index= 1, atom_type= 1).
Atom no. 611, " HA " at (-6.403, 36.771, 21.178),  was assigned atom type "H" (rec_index= 2, atom_type= 2).
Atom no. 612, " C  " at (-7.040, 35.185, 19.878),  was assigned atom type "C" (rec_index= 1, atom_type= 1).
Atom no. 613, " O  " at (-8.188, 35.204, 20.331),  was assigned atom type "OA" (rec_index= 6, atom_type= 6).
Atom no. 614, " CB " at (-6.122, 37.397, 19.139),  was assigned atom type "C" (rec_index= 1, atom_type= 1).
Atom no. 615, " HB1" at (-5.750, 37.002, 18.165),  was assigned atom type "H" (rec_index= 2, atom_type= 2).
Atom no. 616, " HB2" at (-7.176, 37.625, 18.857),  was assigned atom type "H" (rec_index= 2, atom_type= 2).
Atom no. 617, " CG " at (-5.395, 38.645, 19.513),  was assigned atom type "A" (rec_index= 0, atom_type= 0).
Atom no. 618, " CD1" at (-4.266, 39.136, 18.927),  was assigned atom type "A" (rec_index= 0, atom_type= 0).
Atom no. 619, " HD1" at (-3.730, 38.658, 18.090),  was assigned atom type "H" (rec_index= 2, atom_type= 2).
Atom no. 620, " CD2" at (-5.743, 39.565, 20.556),  was assigned atom type "A" (rec_index= 0, atom_type= 0).
Atom no. 621, " CE2" at (-4.782, 40.596, 20.535),  was assigned atom type "A" (rec_index= 0, atom_type= 0).
Atom no. 622, " CE3" at (-6.773, 39.616, 21.507),  was assigned atom type "A" (rec_index= 0, atom_type= 0).
Atom no. 623, " HE3" at (-7.540, 38.824, 21.550),  was assigned atom type "H" (rec_index= 2, atom_type= 2).
Atom no. 624, " NE1" at (-3.893, 40.312, 19.530),  was assigned atom type "N" (rec_index= 4, atom_type= 4).
Atom no. 625, " HE1" at (-3.087, 40.881, 19.273),  was assigned atom type "HD" (rec_index= 3, atom_type= 3).
Atom no. 626, " CZ2" at (-4.817, 41.664, 21.421),  was assigned atom type "A" (rec_index= 0, atom_type= 0).
Atom no. 627, " HZ2" at (-4.055, 42.460, 21.387),  was assigned atom type "H" (rec_index= 2, atom_type= 2).
Atom no. 628, " CZ3" at (-6.806, 40.685, 22.393),  was assigned atom type "A" (rec_index= 0, atom_type= 0).
Atom no. 629, " HZ3" at (-7.608, 40.741, 23.148),  was assigned atom type "H" (rec_index= 2, atom_type= 2).
Atom no. 630, " CH2" at (-5.836, 41.692, 22.341),  was assigned atom type "A" (rec_index= 0, atom_type= 0).
Atom no. 631, " HH2" at (-5.891, 42.529, 23.057),  was assigned atom type "H" (rec_index= 2, atom_type= 2).
Atom no. 632, " N  " at (-6.613, 34.205, 19.088),  was assigned atom type "N" (rec_index= 4, atom_type= 4).
Atom no. 633, " HN " at (-5.671, 34.223, 18.698),  was assigned atom type "HD" (rec_index= 3, atom_type= 3).
Atom no. 634, " CA " at (-7.522, 33.104, 18.791),  was assigned atom type "C" (rec_index= 1, atom_type= 1).
Atom no. 635, " HA " at (-8.481, 33.556, 18.444),  was assigned atom type "H" (rec_index= 2, atom_type= 2).
Atom no. 636, " C  " at (-7.840, 32.278, 20.032),  was assigned atom type "C" (rec_index= 1, atom_type= 1).
Atom no. 637, " O  " at (-8.931, 31.716, 20.126),  was assigned atom type "OA" (rec_index= 6, atom_type= 6).
Atom no. 638, " CB " at (-6.996, 32.236, 17.649),  was assigned atom type "C" (rec_index= 1, atom_type= 1).
Atom no. 639, " HB1" at (-7.745, 31.470, 17.339),  was assigned atom type "H" (rec_index= 2, atom_type= 2).
Atom no. 640, " HB2" at (-6.933, 32.810, 16.695),  was assigned atom type "H" (rec_index= 2, atom_type= 2).
Atom no. 641, " OG " at (-5.759, 31.646, 17.981),  was assigned atom type "OA" (rec_index= 6, atom_type= 6).
Atom no. 642, " HG " at (-5.432, 31.106, 17.271),  was assigned atom type "HD" (rec_index= 3, atom_type= 3).
Atom no. 643, " N  " at (-6.933, 32.213, 21.006),  was assigned atom type "N" (rec_index= 4, atom_type= 4).
Atom no. 644, " HN " at (-6.049, 32.715, 20.924),  was assigned atom type "HD" (rec_index= 3, atom_type= 3).
Atom no. 645, " CA " at (-7.223, 31.414, 22.191),  was assigned atom type "C" (rec_index= 1, atom_type= 1).
Atom no. 646, " HA " at (-7.465, 30.377, 21.860),  was assigned atom type "H" (rec_index= 2, atom_type= 2).
Atom no. 647, " C  " at (-8.418, 31.957, 22.959),  was assigned atom type "C" (rec_index= 1, atom_type= 1).
Atom no. 648, " O  " at (-9.125, 31.192, 23.626),  was assigned atom type "OA" (rec_index= 6, atom_type= 6).
Atom no. 649, " CB " at (-6.000, 31.350, 23.094),  was assigned atom type "C" (rec_index= 1, atom_type= 1).
Atom no. 650, " HB1" at (-5.124, 30.952, 22.531),  was assigned atom type "H" (rec_index= 2, atom_type= 2).
Atom no. 651, " HB2" at (-6.199, 30.765, 24.022),  was assigned atom type "H" (rec_index= 2, atom_type= 2).
Atom no. 652, " HB3" at (-5.779, 32.336, 23.565),  was assigned atom type "H" (rec_index= 2, atom_type= 2).
Atom no. 653, " N  " at (-8.667, 33.262, 22.871),  was assigned atom type "N" (rec_index= 4, atom_type= 4).
Atom no. 654, " HN " at (-8.145, 33.814, 22.190),  was assigned atom type "HD" (rec_index= 3, atom_type= 3).
Atom no. 655, " CA " at (-9.656, 33.938, 23.709),  was assigned atom type "C" (rec_index= 1, atom_type= 1).
Atom no. 656, " HA " at (-10.042, 33.176, 24.426),  was assigned atom type "H" (rec_index= 2, atom_type= 2).
Atom no. 657, " C  " at (-10.859, 34.431, 22.904),  was assigned atom type "C" (rec_index= 1, atom_type= 1).
Atom no. 658, " O  " at (-11.665, 35.218, 23.417),  was assigned atom type "OA" (rec_index= 6, atom_type= 6).
Atom no. 659, " CB " at (-9.031, 35.065, 24.555),  was assigned atom type "C" (rec_index= 1, atom_type= 1).
Atom no. 660, " HB " at (-9.829, 35.494, 25.205),  was assigned atom type "H" (rec_index= 2, atom_type= 2).
Atom no. 661, " CG1" at (-7.939, 34.508, 25.453),  was assigned atom type "C" (rec_index= 1, atom_type= 1).
Atom no. 662, "1HG1" at (-8.341, 33.690, 26.095),  was assigned atom type "H" (rec_index= 2, atom_type= 2).
Atom no. 663, "2HG1" at (-7.451, 35.308, 26.058),  was assigned atom type "H" (rec_index= 2, atom_type= 2).
Atom no. 664, "3HG1" at (-7.050, 34.177, 24.868),  was assigned atom type "H" (rec_index= 2, atom_type= 2).
Atom no. 665, " CG2" at (-8.478, 36.190, 23.672),  was assigned atom type "C" (rec_index= 1, atom_type= 1).
Atom no. 666, "1HG2" at (-9.279, 36.599, 23.013),  was assigned atom type "H" (rec_index= 2, atom_type= 2).
Atom no. 667, "2HG2" at (-7.589, 35.859, 23.087),  was assigned atom type "H" (rec_index= 2, atom_type= 2).
Atom no. 668, "3HG2" at (-7.990, 36.990, 24.277),  was assigned atom type "H" (rec_index= 2, atom_type= 2).
Atom no. 669, " N  " at (-11.003, 33.992, 21.652),  was assigned atom type "N" (rec_index= 4, atom_type= 4).
Atom no. 670, " HN " at (-10.309, 33.343, 21.280),  was assigned atom type "HD" (rec_index= 3, atom_type= 3).
Atom no. 671, " CA " at (-12.112, 34.400, 20.789),  was assigned atom type "C" (rec_index= 1, atom_type= 1).
Atom no. 672, " HA " at (-12.946, 34.793, 21.416),  was assigned atom type "H" (rec_index= 2, atom_type= 2).
Atom no. 673, " C  " at (-12.596, 33.194, 19.999),  was assigned atom type "C" (rec_index= 1, atom_type= 1).
Atom no. 674, " O  " at (-11.919, 32.159, 19.983),  was assigned atom type "OA" (rec_index= 6, atom_type= 6).
Atom no. 675, " CB " at (-11.676, 35.476, 19.784),  was assigned atom type "C" (rec_index= 1, atom_type= 1).
Atom no. 676, " HB " at (-12.560, 35.760, 19.166),  was assigned atom type "H" (rec_index= 2, atom_type= 2).
Atom no. 677, " CG2" at (-11.160, 36.718, 20.482),  was assigned atom type "C" (rec_index= 1, atom_type= 1).
Atom no. 678, "1HG2" at (-11.944, 37.134, 21.157),  was assigned atom type "H" (rec_index= 2, atom_type= 2).
Atom no. 679, "2HG2" at (-10.788, 37.479, 19.757),  was assigned atom type "H" (rec_index= 2, atom_type= 2).
Atom no. 680, "3HG2" at (-10.204, 36.525, 21.022),  was assigned atom type "H" (rec_index= 2, atom_type= 2).
Atom no. 681, " OG1" at (-10.670, 34.942, 18.917),  was assigned atom type "OA" (rec_index= 6, atom_type= 6).
Atom no. 682, " HG1" at (-10.994, 34.163, 18.479),  was assigned atom type "HD" (rec_index= 3, atom_type= 3).
Atom no. 683, " N  " at (-13.739, 33.288, 19.317),  was assigned atom type "N" (rec_index= 4, atom_type= 4).
Atom no. 684, " CA " at (-14.099, 32.275, 18.321),  was assigned atom type "C" (rec_index= 1, atom_type= 1).
Atom no. 685, " HA " at (-13.925, 31.256, 18.739),  was assigned atom type "H" (rec_index= 2, atom_type= 2).
Atom no. 686, " C  " at (-13.366, 32.421, 16.997),  was assigned atom type "C" (rec_index= 1, atom_type= 1).
Atom no. 687, " O  " at (-13.681, 31.695, 16.049),  was assigned atom type "OA" (rec_index= 6, atom_type= 6).
Atom no. 688, " CB " at (-15.607, 32.507, 18.125),  was assigned atom type "C" (rec_index= 1, atom_type= 1).
Atom no. 689, " HB1" at (-16.255, 31.817, 18.714),  was assigned atom type "H" (rec_index= 2, atom_type= 2).
Atom no. 690, " HB2" at (-15.988, 32.206, 17.121),  was assigned atom type "H" (rec_index= 2, atom_type= 2).
Atom no. 691, " CG " at (-15.801, 33.932, 18.441),  was assigned atom type "C" (rec_index= 1, atom_type= 1).
Atom no. 692, " HG1" at (-16.858, 34.197, 18.678),  was assigned atom type "H" (rec_index= 2, atom_type= 2).
Atom no. 693, " HG2" at (-15.690, 34.604, 17.558),  was assigned atom type "H" (rec_index= 2, atom_type= 2).
Atom no. 694, " CD " at (-14.842, 34.238, 19.552),  was assigned atom type "C" (rec_index= 1, atom_type= 1).
Atom no. 695, " HD1" at (-14.529, 35.306, 19.613),  was assigned atom type "H" (rec_index= 2, atom_type= 2).
Atom no. 696, " HD2" at (-15.286, 34.190, 20.574),  was assigned atom type "H" (rec_index= 2, atom_type= 2).
Atom no. 697, " N  " at (-12.398, 33.326, 16.912),  was assigned atom type "N" (rec_index= 4, atom_type= 4).
Atom no. 698, " HN " at (-12.131, 33.859, 17.740),  was assigned atom type "HD" (rec_index= 3, atom_type= 3).
Atom no. 699, " CA " at (-11.718, 33.564, 15.657),  was assigned atom type "C" (rec_index= 1, atom_type= 1).
Atom no. 700, " HA " at (-12.456, 33.521, 14.822),  was assigned atom type "H" (rec_index= 2, atom_type= 2).
Atom no. 701, " C  " at (-10.652, 32.511, 15.440),  was assigned atom type "C" (rec_index= 1, atom_type= 1).
Atom no. 702, " O  " at (-10.089, 31.954, 16.395),  was assigned atom type "OA" (rec_index= 6, atom_type= 6).
Atom no. 703, " CB " at (-11.054, 34.935, 15.674),  was assigned atom type "C" (rec_index= 1, atom_type= 1).
Atom no. 704, " HB1" at (-10.481, 35.089, 14.730),  was assigned atom type "H" (rec_index= 2, atom_type= 2).
Atom no. 705, " HB2" at (-10.223, 34.943, 16.417),  was assigned atom type "H" (rec_index= 2, atom_type= 2).
Atom no. 706, " CG " at (-11.978, 36.128, 15.919),  was assigned atom type "C" (rec_index= 1, atom_type= 1).
Atom no. 707, " HG " at (-12.473, 35.996, 16.909),  was assigned atom type "H" (rec_index= 2, atom_type= 2).
Atom no. 708, " CD1" at (-11.170, 37.410, 15.950),  was assigned atom type "C" (rec_index= 1, atom_type= 1).
Atom no. 709, "1HD1" at (-11.844, 38.280, 16.129),  was assigned atom type "H" (rec_index= 2, atom_type= 2).
Atom no. 710, "2HD1" at (-10.555, 37.539, 15.029),  was assigned atom type "H" (rec_index= 2, atom_type= 2).
Atom no. 711, "3HD1" at (-10.341, 37.364, 16.694),  was assigned atom type "H" (rec_index= 2, atom_type= 2).
Atom no. 712, " CD2" at (-13.050, 36.198, 14.848),  was assigned atom type "C" (rec_index= 1, atom_type= 1).
Atom no. 713, "1HD2" at (-13.724, 37.068, 15.027),  was assigned atom type "H" (rec_index= 2, atom_type= 2).
Atom no. 714, "2HD2" at (-13.619, 35.242, 14.768),  was assigned atom type "H" (rec_index= 2, atom_type= 2).
Atom no. 715, "3HD2" at (-12.612, 36.217, 13.823),  was assigned atom type "H" (rec_index= 2, atom_type= 2).
Atom no. 716, " N  " at (-10.391, 32.229, 14.168),  was assigned atom type "N" (rec_index= 4, atom_type= 4).
Atom no. 717, " HN " at (-11.038, 32.558, 13.452),  was assigned atom type "HD" (rec_index= 3, atom_type= 3).
Atom no. 718, " CA " at (-9.224, 31.473, 13.756),  was assigned atom type "C" (rec_index= 1, atom_type= 1).
Atom no. 719, " HA " at (-8.593, 31.266, 14.652),  was assigned atom type "H" (rec_index= 2, atom_type= 2).
Atom no. 720, " C  " at (-8.427, 32.327, 12.779),  was assigned atom type "C" (rec_index= 1, atom_type= 1).
Atom no. 721, " O  " at (-8.964, 33.246, 12.153),  was assigned atom type "OA" (rec_index= 6, atom_type= 6).
Atom no. 722, " CB " at (-9.616, 30.141, 13.107),  was assigned atom type "C" (rec_index= 1, atom_type= 1).
Atom no. 723, " HB " at (-8.695, 29.559, 12.871),  was assigned atom type "H" (rec_index= 2, atom_type= 2).
Atom no. 724, " CG2" at (-10.506, 29.324, 14.046),  was assigned atom type "C" (rec_index= 1, atom_type= 1).
Atom no. 725, "1HG2" at (-10.791, 28.355, 13.574),  was assigned atom type "H" (rec_index= 2, atom_type= 2).
Atom no. 726, "2HG2" at (-11.400, 29.903, 14.375),  was assigned atom type "H" (rec_index= 2, atom_type= 2).
Atom no. 727, "3HG2" at (-10.028, 29.174, 15.042),  was assigned atom type "H" (rec_index= 2, atom_type= 2).
Atom no. 728, " OG1" at (-10.340, 30.398, 11.894),  was assigned atom type "OA" (rec_index= 6, atom_type= 6).
Atom no. 729, " HG1" at (-10.583, 29.572, 11.492),  was assigned atom type "HD" (rec_index= 3, atom_type= 3).
Atom no. 730, " N  " at (-7.138, 32.034, 12.669),  was assigned atom type "N" (rec_index= 4, atom_type= 4).
Atom no. 731, " HN " at (-6.761, 31.261, 13.218),  was assigned atom type "HD" (rec_index= 3, atom_type= 3).
Atom no. 732, " CA " at (-6.240, 32.775, 11.793),  was assigned atom type "C" (rec_index= 1, atom_type= 1).
Atom no. 733, " HA " at (-6.848, 33.438, 11.134),  was assigned atom type "H" (rec_index= 2, atom_type= 2).
Atom no. 734, " C  " at (-5.490, 31.783, 10.927),  was assigned atom type "C" (rec_index= 1, atom_type= 1).
Atom no. 735, " O  " at (-4.734, 30.952, 11.440),  was assigned atom type "OA" (rec_index= 6, atom_type= 6).
Atom no. 736, " CB " at (-5.270, 33.641, 12.604),  was assigned atom type "C" (rec_index= 1, atom_type= 1).
Atom no. 737, " HB1" at (-4.491, 34.092, 11.945),  was assigned atom type "H" (rec_index= 2, atom_type= 2).
Atom no. 738, " HB2" at (-4.617, 33.010, 13.251),  was assigned atom type "H" (rec_index= 2, atom_type= 2).
Atom no. 739, " CG " at (-5.964, 34.692, 13.408),  was assigned atom type "A" (rec_index= 0, atom_type= 0).
Atom no. 740, " CD1" at (-6.433, 35.850, 12.807),  was assigned atom type "A" (rec_index= 0, atom_type= 0).
Atom no. 741, " HD1" at (-6.259, 36.014, 11.730),  was assigned atom type "H" (rec_index= 2, atom_type= 2).
Atom no. 742, " CD2" at (-6.198, 34.499, 14.764),  was assigned atom type "A" (rec_index= 0, atom_type= 0).
Atom no. 743, " HD2" at (-5.843, 33.578, 15.255),  was assigned atom type "H" (rec_index= 2, atom_type= 2).
Atom no. 744, " CE1" at (-7.116, 36.802, 13.541),  was assigned atom type "A" (rec_index= 0, atom_type= 0).
Atom no. 745, " HE1" at (-7.488, 37.717, 13.051),  was assigned atom type "H" (rec_index= 2, atom_type= 2).
Atom no. 746, " CE2" at (-6.872, 35.452, 15.501),  was assigned atom type "A" (rec_index= 0, atom_type= 0).
Atom no. 747, " HE2" at (-7.045, 35.294, 16.579),  was assigned atom type "H" (rec_index= 2, atom_type= 2).
Atom no. 748, " CZ " at (-7.330, 36.602, 14.891),  was assigned atom type "A" (rec_index= 0, atom_type= 0).
Atom no. 749, " HZ " at (-7.868, 37.362, 15.482),  was assigned atom type "H" (rec_index= 2, atom_type= 2).
Atom no. 750, " N  " at (-5.683, 31.881, 9.617),  was assigned atom type "N" (rec_index= 4, atom_type= 4).
Atom no. 751, " HN " at (-6.264, 32.640, 9.261),  was assigned atom type "HD" (rec_index= 3, atom_type= 3).
Atom no. 752, " CA " at (-5.096, 30.945, 8.670),  was assigned atom type "C" (rec_index= 1, atom_type= 1).
Atom no. 753, " HA " at (-4.462, 30.215, 9.225),  was assigned atom type "H" (rec_index= 2, atom_type= 2).
Atom no. 754, " C  " at (-4.228, 31.707, 7.682),  was assigned atom type "C" (rec_index= 1, atom_type= 1).
Atom no. 755, " O  " at (-4.678, 32.686, 7.077),  was assigned atom type "OA" (rec_index= 6, atom_type= 6).
Atom no. 756, " CB " at (-6.201, 30.189, 7.935),  was assigned atom type "C" (rec_index= 1, atom_type= 1).
Atom no. 757, " HB " at (-6.819, 30.915, 7.356),  was assigned atom type "H" (rec_index= 2, atom_type= 2).
Atom no. 758, " CG2" at (-5.622, 29.148, 6.979),  was assigned atom type "C" (rec_index= 1, atom_type= 1).
Atom no. 759, "1HG2" at (-4.977, 29.663, 6.230),  was assigned atom type "H" (rec_index= 2, atom_type= 2).
Atom no. 760, "2HG2" at (-6.413, 28.524, 6.501),  was assigned atom type "H" (rec_index= 2, atom_type= 2).
Atom no. 761, "3HG2" at (-5.083, 28.332, 7.515),  was assigned atom type "H" (rec_index= 2, atom_type= 2).
Atom no. 762, " OG1" at (-7.029, 29.528, 8.896),  was assigned atom type "OA" (rec_index= 6, atom_type= 6).
Atom no. 763, " HG1" at (-7.389, 30.175, 9.491),  was assigned atom type "HD" (rec_index= 3, atom_type= 3).
Atom no. 764, " N  " at (-2.983, 31.262, 7.545),  was assigned atom type "N" (rec_index= 4, atom_type= 4).
Atom no. 765, " HN " at (-2.670, 30.469, 8.105),  was assigned atom type "HD" (rec_index= 3, atom_type= 3).
Atom no. 766, " CA " at (-2.060, 31.885, 6.611),  was assigned atom type "C" (rec_index= 1, atom_type= 1).
Atom no. 767, " HA " at (-2.130, 32.993, 6.711),  was assigned atom type "H" (rec_index= 2, atom_type= 2).
Atom no. 768, " C  " at (-2.422, 31.488, 5.185),  was assigned atom type "C" (rec_index= 1, atom_type= 1).
Atom no. 769, " O  " at (-2.676, 30.311, 4.898),  was assigned atom type "OA" (rec_index= 6, atom_type= 6).
Atom no. 770, " CB " at (-0.635, 31.443, 6.925),  was assigned atom type "C" (rec_index= 1, atom_type= 1).
Atom no. 771, " HB1" at (-0.410, 31.569, 8.010),  was assigned atom type "H" (rec_index= 2, atom_type= 2).
Atom no. 772, " HB2" at (-0.536, 30.335, 6.845),  was assigned atom type "H" (rec_index= 2, atom_type= 2).
Atom no. 773, " CG " at (0.396, 32.133, 6.082),  was assigned atom type "C" (rec_index= 1, atom_type= 1).
Atom no. 774, " HG1" at (0.281, 33.241, 6.126),  was assigned atom type "H" (rec_index= 2, atom_type= 2).
Atom no. 775, " HG2" at (0.200, 31.980, 4.995),  was assigned atom type "H" (rec_index= 2, atom_type= 2).
Atom no. 776, " CD " at (1.793, 31.713, 6.450),  was assigned atom type "C" (rec_index= 1, atom_type= 1).
Atom no. 777, " HD1" at (1.927, 30.607, 6.397),  was assigned atom type "H" (rec_index= 2, atom_type= 2).
Atom no. 778, " HD2" at (1.999, 31.848, 7.537),  was assigned atom type "H" (rec_index= 2, atom_type= 2).
Atom no. 779, " NE " at (2.755, 32.422, 5.617),  was assigned atom type "N" (rec_index= 4, atom_type= 4).
Atom no. 780, " HE " at (2.394, 33.118, 4.964),  was assigned atom type "HD" (rec_index= 3, atom_type= 3).
Atom no. 781, " CZ " at (4.068, 32.227, 5.647),  was assigned atom type "C" (rec_index= 1, atom_type= 1).
Atom no. 782, " NH1" at (4.585, 31.330, 6.471),  was assigned atom type "N" (rec_index= 4, atom_type= 4).
Atom no. 783, "1HH1" at (5.594, 31.180, 6.494),  was assigned atom type "HD" (rec_index= 3, atom_type= 3).
Atom no. 784, "2HH1" at (3.974, 30.797, 7.090),  was assigned atom type "HD" (rec_index= 3, atom_type= 3).
Atom no. 785, " NH2" at (4.865, 32.922, 4.840),  was assigned atom type "N" (rec_index= 4, atom_type= 4).
Atom no. 786, "1HH2" at (5.874, 32.772, 4.863),  was assigned atom type "HD" (rec_index= 3, atom_type= 3).
Atom no. 787, "2HH2" at (4.466, 33.613, 4.205),  was assigned atom type "HD" (rec_index= 3, atom_type= 3).
Atom no. 788, " N  " at (-2.448, 32.476, 4.294),  was assigned atom type "N" (rec_index= 4, atom_type= 4).
Atom no. 789, " HN " at (-2.304, 33.431, 4.622),  was assigned atom type "HD" (rec_index= 3, atom_type= 3).
Atom no. 790, " CA " at (-2.673, 32.256, 2.874),  was assigned atom type "C" (rec_index= 1, atom_type= 1).
Atom no. 791, " HA " at (-2.567, 31.164, 2.672),  was assigned atom type "H" (rec_index= 2, atom_type= 2).
Atom no. 792, " C  " at (-1.582, 32.986, 2.103),  was assigned atom type "C" (rec_index= 1, atom_type= 1).
Atom no. 793, " O  " at (-0.870, 33.845, 2.635),  was assigned atom type "OA" (rec_index= 6, atom_type= 6).
Atom no. 794, " CB " at (-4.082, 32.694, 2.413),  was assigned atom type "C" (rec_index= 1, atom_type= 1).
Atom no. 795, " HB " at (-4.164, 32.482, 1.321),  was assigned atom type "H" (rec_index= 2, atom_type= 2).
Atom no. 796, " CG1" at (-5.153, 31.887, 3.123),  was assigned atom type "C" (rec_index= 1, atom_type= 1).
Atom no. 797, "1HG1" at (-4.999, 30.792, 2.977),  was assigned atom type "H" (rec_index= 2, atom_type= 2).
Atom no. 798, "2HG1" at (-6.176, 32.202, 2.812),  was assigned atom type "H" (rec_index= 2, atom_type= 2).
Atom no. 799, "3HG1" at (-5.214, 32.151, 4.205),  was assigned atom type "H" (rec_index= 2, atom_type= 2).
Atom no. 800, " CG2" at (-4.292, 34.191, 2.613),  was assigned atom type "C" (rec_index= 1, atom_type= 1).
Atom no. 801, "1HG2" at (-3.505, 34.784, 2.091),  was assigned atom type "H" (rec_index= 2, atom_type= 2).
Atom no. 802, "2HG2" at (-4.353, 34.455, 3.695),  was assigned atom type "H" (rec_index= 2, atom_type= 2).
Atom no. 803, "3HG2" at (-5.315, 34.506, 2.302),  was assigned atom type "H" (rec_index= 2, atom_type= 2).
Atom no. 804, " N  " at (-1.448, 32.623, 0.832),  was assigned atom type "N" (rec_index= 4, atom_type= 4).
Atom no. 805, " HN " at (-2.036, 31.870, 0.474),  was assigned atom type "HD" (rec_index= 3, atom_type= 3).
Atom no. 806, " CA " at (-0.496, 33.256, -0.072),  was assigned atom type "C" (rec_index= 1, atom_type= 1).
Atom no. 807, " HA " at (0.058, 34.046, 0.488),  was assigned atom type "H" (rec_index= 2, atom_type= 2).
Atom no. 808, " C  " at (-1.302, 33.916, -1.175),  was assigned atom type "C" (rec_index= 1, atom_type= 1).
Atom no. 809, " O  " at (-1.264, 33.497, -2.334),  was assigned atom type "OA" (rec_index= 6, atom_type= 6).
Atom no. 810, " CB " at (0.521, 32.227, -0.614),  was assigned atom type "C" (rec_index= 1, atom_type= 1).
Atom no. 811, " HB1" at (1.196, 32.689, -1.372),  was assigned atom type "H" (rec_index= 2, atom_type= 2).
Atom no. 812, " HB2" at (0.021, 31.468, -1.260),  was assigned atom type "H" (rec_index= 2, atom_type= 2).
Atom no. 813, " CG " at (1.315, 31.564, 0.496),  was assigned atom type "A" (rec_index= 0, atom_type= 0).
Atom no. 814, " CD1" at (0.851, 30.412, 1.114),  was assigned atom type "A" (rec_index= 0, atom_type= 0).
Atom no. 815, " HD1" at (-0.100, 29.964, 0.781),  was assigned atom type "H" (rec_index= 2, atom_type= 2).
Atom no. 816, " CD2" at (2.513, 32.111, 0.950),  was assigned atom type "A" (rec_index= 0, atom_type= 0).
Atom no. 817, " HD2" at (2.894, 33.037, 0.488),  was assigned atom type "H" (rec_index= 2, atom_type= 2).
Atom no. 818, " CE1" at (1.563, 29.814, 2.144),  was assigned atom type "A" (rec_index= 0, atom_type= 0).
Atom no. 819, " HE1" at (1.179, 28.900, 2.627),  was assigned atom type "H" (rec_index= 2, atom_type= 2).
Atom no. 820, " CE2" at (3.231, 31.517, 1.965),  was assigned atom type "A" (rec_index= 0, atom_type= 0).
Atom no. 821, " HE2" at (4.184, 31.959, 2.300),  was assigned atom type "H" (rec_index= 2, atom_type= 2).
Atom no. 822, " CZ " at (2.757, 30.372, 2.560),  was assigned atom type "A" (rec_index= 0, atom_type= 0).
Atom no. 823, " OH " at (3.480, 29.789, 3.580),  was assigned atom type "OA" (rec_index= 6, atom_type= 6).
Atom no. 824, " HH " at (3.152, 28.998, 3.991),  was assigned atom type "HD" (rec_index= 3, atom_type= 3).
Atom no. 825, " N  " at (-2.039, 34.956, -0.795),  was assigned atom type "N" (rec_index= 4, atom_type= 4).
Atom no. 826, " HN " at (-1.864, 35.380, 0.116),  was assigned atom type "HD" (rec_index= 3, atom_type= 3).
Atom no. 827, " CA " at (-3.087, 35.507, -1.639),  was assigned atom type "C" (rec_index= 1, atom_type= 1).
Atom no. 828, " HA " at (-2.781, 35.444, -2.709),  was assigned atom type "H" (rec_index= 2, atom_type= 2).
Atom no. 829, " C  " at (-3.353, 36.955, -1.265),  was assigned atom type "C" (rec_index= 1, atom_type= 1).
Atom no. 830, " O  " at (-3.389, 37.308, -0.081),  was assigned atom type "OA" (rec_index= 6, atom_type= 6).
Atom no. 831, " CB " at (-4.365, 34.693, -1.417),  was assigned atom type "C" (rec_index= 1, atom_type= 1).
Atom no. 832, " HB1" at (-4.590, 34.584, -0.330),  was assigned atom type "H" (rec_index= 2, atom_type= 2).
Atom no. 833, " HB2" at (-4.209, 33.619, -1.674),  was assigned atom type "H" (rec_index= 2, atom_type= 2).
Atom no. 834, " OG " at (-5.472, 35.232, -2.118),  was assigned atom type "OA" (rec_index= 6, atom_type= 6).
Atom no. 835, " HG " at (-6.265, 34.727, -1.980),  was assigned atom type "HD" (rec_index= 3, atom_type= 3).
Atom no. 836, " N  " at (-3.566, 37.784, -2.286),  was assigned atom type "N" (rec_index= 4, atom_type= 4).
Atom no. 837, " HN " at (-3.426, 37.459, -3.243),  was assigned atom type "HD" (rec_index= 3, atom_type= 3).
Atom no. 838, " CA " at (-3.998, 39.150, -2.040),  was assigned atom type "C" (rec_index= 1, atom_type= 1).
Atom no. 839, " HA " at (-3.313, 39.593, -1.280),  was assigned atom type "H" (rec_index= 2, atom_type= 2).
Atom no. 840, " C  " at (-5.418, 39.225, -1.488),  was assigned atom type "C" (rec_index= 1, atom_type= 1).
Atom no. 841, " O  " at (-5.833, 40.304, -1.054),  was assigned atom type "OA" (rec_index= 6, atom_type= 6).
Atom no. 842, " CB " at (-3.871, 39.979, -3.329),  was assigned atom type "C" (rec_index= 1, atom_type= 1).
Atom no. 843, " HB1" at (-4.672, 39.708, -4.055),  was assigned atom type "H" (rec_index= 2, atom_type= 2).
Atom no. 844, " HB2" at (-4.143, 41.044, -3.144),  was assigned atom type "H" (rec_index= 2, atom_type= 2).
Atom no. 845, " CG " at (-2.505, 39.876, -3.971),  was assigned atom type "C" (rec_index= 1, atom_type= 1).
Atom no. 846, " HG1" at (-2.281, 38.825, -4.269),  was assigned atom type "H" (rec_index= 2, atom_type= 2).
Atom no. 847, " HG2" at (-1.696, 40.026, -3.218),  was assigned atom type "H" (rec_index= 2, atom_type= 2).
Atom no. 848, " CD " at (-2.338, 40.830, -5.154),  was assigned atom type "C" (rec_index= 1, atom_type= 1).
Atom no. 849, " HD1" at (-2.409, 41.901, -4.851),  was assigned atom type "H" (rec_index= 2, atom_type= 2).
Atom no. 850, " HD2" at (-3.211, 40.807, -5.847),  was assigned atom type "H" (rec_index= 2, atom_type= 2).
Atom no. 851, " NE " at (-1.080, 40.524, -5.831),  was assigned atom type "N" (rec_index= 4, atom_type= 4).
Atom no. 852, " HE " at (-1.109, 39.866, -6.610),  was assigned atom type "HD" (rec_index= 3, atom_type= 3).
Atom no. 853, " CZ " at (0.101, 41.042, -5.504),  was assigned atom type "C" (rec_index= 1, atom_type= 1).
Atom no. 854, " NH1" at (0.198, 41.940, -4.522),  was assigned atom type "N" (rec_index= 4, atom_type= 4).
Atom no. 855, "1HH1" at (-0.639, 42.235, -4.020),  was assigned atom type "HD" (rec_index= 3, atom_type= 3).
Atom no. 856, "2HH1" at (1.103, 42.337, -4.271),  was assigned atom type "HD" (rec_index= 3, atom_type= 3).
Atom no. 857, " NH2" at (1.186, 40.660, -6.155),  was assigned atom type "N" (rec_index= 4, atom_type= 4).
Atom no. 858, "1HH2" at (1.112, 39.973, -6.906),  was assigned atom type "HD" (rec_index= 3, atom_type= 3).
Atom no. 859, "2HH2" at (2.091, 41.057, -5.904),  was assigned atom type "HD" (rec_index= 3, atom_type= 3).
Atom no. 860, " N  " at (-6.154, 38.110, -1.473),  was assigned atom type "N" (rec_index= 4, atom_type= 4).
Atom no. 861, " HN " at (-5.754, 37.253, -1.854),  was assigned atom type "HD" (rec_index= 3, atom_type= 3).
Atom no. 862, " CA " at (-7.509, 38.073, -0.932),  was assigned atom type "C" (rec_index= 1, atom_type= 1).
Atom no. 863, " HA " at (-8.041, 38.997, -1.258),  was assigned atom type "H" (rec_index= 2, atom_type= 2).
Atom no. 864, " C  " at (-7.553, 38.007, 0.590),  was assigned atom type "C" (rec_index= 1, atom_type= 1).
Atom no. 865, " O  " at (-8.648, 37.979, 1.161),  was assigned atom type "OA" (rec_index= 6, atom_type= 6).
Atom no. 866, " CB " at (-8.264, 36.861, -1.489),  was assigned atom type "C" (rec_index= 1, atom_type= 1).
Atom no. 867, " HB1" at (-7.750, 35.910, -1.214),  was assigned atom type "H" (rec_index= 2, atom_type= 2).
Atom no. 868, " HB2" at (-9.228, 36.709, -0.949),  was assigned atom type "H" (rec_index= 2, atom_type= 2).
Atom no. 869, " CG " at (-8.488, 36.942, -2.986),  was assigned atom type "C" (rec_index= 1, atom_type= 1).
Atom no. 870, " OD1" at (-8.718, 38.058, -3.502),  was assigned atom type "OA" (rec_index= 6, atom_type= 6).
Atom no. 871, " OD2" at (-8.442, 35.881, -3.645),  was assigned atom type "OA" (rec_index= 6, atom_type= 6).
Atom no. 872, " N  " at (-6.408, 37.967, 1.258),  was assigned atom type "N" (rec_index= 4, atom_type= 4).
Atom no. 873, " HN " at (-5.525, 38.068, 0.757),  was assigned atom type "HD" (rec_index= 3, atom_type= 3).
Atom no. 874, " CA " at (-6.402, 37.780, 2.699),  was assigned atom type "C" (rec_index= 1, atom_type= 1).
Atom no. 875, " HA " at (-6.973, 36.855, 2.948),  was assigned atom type "H" (rec_index= 2, atom_type= 2).
Atom no. 876, " C  " at (-7.051, 38.967, 3.396),  was assigned atom type "C" (rec_index= 1, atom_type= 1).
Atom no. 877, " O  " at (-7.001, 40.102, 2.919),  was assigned atom type "OA" (rec_index= 6, atom_type= 6).
Atom no. 878, " CB " at (-4.970, 37.632, 3.201),  was assigned atom type "C" (rec_index= 1, atom_type= 1).
Atom no. 879, " HB1" at (-4.965, 37.489, 4.307),  was assigned atom type "H" (rec_index= 2, atom_type= 2).
Atom no. 880, " HB2" at (-4.327, 38.488, 2.888),  was assigned atom type "H" (rec_index= 2, atom_type= 2).
Atom no. 881, " HB3" at (-4.424, 36.816, 2.672),  was assigned atom type "H" (rec_index= 2, atom_type= 2).
Atom no. 882, " N  " at (-7.655, 38.695, 4.554),  was assigned atom type "N" (rec_index= 4, atom_type= 4).
Atom no. 883, " HN " at (-7.714, 37.731, 4.881),  was assigned atom type "HD" (rec_index= 3, atom_type= 3).
Atom no. 884, " CA " at (-8.231, 39.770, 5.354),  was assigned atom type "C" (rec_index= 1, atom_type= 1).
Atom no. 885, " HA " at (-8.929, 40.358, 4.714),  was assigned atom type "H" (rec_index= 2, atom_type= 2).
Atom no. 886, " C  " at (-7.142, 40.702, 5.873),  was assigned atom type "C" (rec_index= 1, atom_type= 1).
Atom no. 887, " O  " at (-7.236, 41.928, 5.732),  was assigned atom type "OA" (rec_index= 6, atom_type= 6).
Atom no. 888, " CB " at (-9.016, 39.194, 6.538),  was assigned atom type "C" (rec_index= 1, atom_type= 1).
Atom no. 889, " HB1" at (-9.369, 40.008, 7.213),  was assigned atom type "H" (rec_index= 2, atom_type= 2).
Atom no. 890, " HB2" at (-8.337, 38.655, 7.239),  was assigned atom type "H" (rec_index= 2, atom_type= 2).
Atom no. 891, " CG " at (-10.164, 38.311, 6.118),  was assigned atom type "C" (rec_index= 1, atom_type= 1).
Atom no. 892, " OD1" at (-10.987, 38.741, 5.285),  was assigned atom type "OA" (rec_index= 6, atom_type= 6).
Atom no. 893, " OD2" at (-10.255, 37.168, 6.632),  was assigned atom type "OA" (rec_index= 6, atom_type= 6).
Atom no. 894, " N  " at (-6.124, 40.139, 6.521),  was assigned atom type "N" (rec_index= 4, atom_type= 4).
Atom no. 895, " HN " at (-6.086, 39.121, 6.578),  was assigned atom type "HD" (rec_index= 3, atom_type= 3).
Atom no. 896, " CA " at (-5.059, 40.912, 7.154),  was assigned atom type "C" (rec_index= 1, atom_type= 1).
Atom no. 897, " HA " at (-5.355, 41.987, 7.171),  was assigned atom type "H" (rec_index= 2, atom_type= 2).
Atom no. 898, " C  " at (-3.820, 40.757, 6.285),  was assigned atom type "C" (rec_index= 1, atom_type= 1).
Atom no. 899, " O  " at (-3.163, 39.714, 6.306),  was assigned atom type "OA" (rec_index= 6, atom_type= 6).
Atom no. 900, " CB " at (-4.802, 40.447, 8.589),  was assigned atom type "C" (rec_index= 1, atom_type= 1).
Atom no. 901, " HB " at (-4.560, 39.359, 8.566),  was assigned atom type "H" (rec_index= 2, atom_type= 2).
Atom no. 902, " CG1" at (-6.067, 40.641, 9.435),  was assigned atom type "C" (rec_index= 1, atom_type= 1).
Atom no. 903, "1HG1" at (-6.354, 41.718, 9.464),  was assigned atom type "H" (rec_index= 2, atom_type= 2).
Atom no. 904, "2HG1" at (-6.955, 40.221, 8.909),  was assigned atom type "H" (rec_index= 2, atom_type= 2).
Atom no. 905, " CG2" at (-3.599, 41.197, 9.194),  was assigned atom type "C" (rec_index= 1, atom_type= 1).
Atom no. 906, "1HG2" at (-3.412, 40.858, 10.240),  was assigned atom type "H" (rec_index= 2, atom_type= 2).
Atom no. 907, "2HG2" at (-3.728, 42.303, 9.134),  was assigned atom type "H" (rec_index= 2, atom_type= 2).
Atom no. 908, "3HG2" at (-2.688, 41.100, 8.558),  was assigned atom type "H" (rec_index= 2, atom_type= 2).
Atom no. 909, " CD1" at (-5.971, 40.081, 10.841),  was assigned atom type "C" (rec_index= 1, atom_type= 1).
Atom no. 910, "1HD1" at (-6.890, 40.222, 11.456),  was assigned atom type "H" (rec_index= 2, atom_type= 2).
Atom no. 911, "2HD1" at (-5.083, 40.501, 11.367),  was assigned atom type "H" (rec_index= 2, atom_type= 2).
Atom no. 912, "3HD1" at (-5.684, 39.004, 10.812),  was assigned atom type "H" (rec_index= 2, atom_type= 2).
Atom no. 913, " N  " at (-3.493, 41.788, 5.514),  was assigned atom type "N" (rec_index= 4, atom_type= 4).
Atom no. 914, " HN " at (-4.126, 42.586, 5.459),  was assigned atom type "HD" (rec_index= 3, atom_type= 3).
Atom no. 915, " CA " at (-2.256, 41.811, 4.745),  was assigned atom type "C" (rec_index= 1, atom_type= 1).
Atom no. 916, " HA " at (-1.957, 40.761, 4.516),  was assigned atom type "H" (rec_index= 2, atom_type= 2).
Atom no. 917, " C  " at (-1.176, 42.449, 5.606),  was assigned atom type "C" (rec_index= 1, atom_type= 1).
Atom no. 918, " O  " at (-1.378, 43.533, 6.170),  was assigned atom type "OA" (rec_index= 6, atom_type= 6).
Atom no. 919, " CB " at (-2.436, 42.572, 3.422),  was assigned atom type "C" (rec_index= 1, atom_type= 1).
Atom no. 920, " HB " at (-2.795, 43.602, 3.652),  was assigned atom type "H" (rec_index= 2, atom_type= 2).
Atom no. 921, " CG1" at (-1.104, 42.676, 2.683),  was assigned atom type "C" (rec_index= 1, atom_type= 1).
Atom no. 922, "1HG1" at (-0.338, 43.186, 3.312),  was assigned atom type "H" (rec_index= 2, atom_type= 2).
Atom no. 923, "2HG1" at (-1.221, 43.174, 1.692),  was assigned atom type "H" (rec_index= 2, atom_type= 2).
Atom no. 924, "3HG1" at (-0.750, 41.679, 2.331),  was assigned atom type "H" (rec_index= 2, atom_type= 2).
Atom no. 925, " CG2" at (-3.482, 41.875, 2.563),  was assigned atom type "C" (rec_index= 1, atom_type= 1).
Atom no. 926, "1HG2" at (-4.455, 41.799, 3.103),  was assigned atom type "H" (rec_index= 2, atom_type= 2).
Atom no. 927, "2HG2" at (-3.128, 40.878, 2.211),  was assigned atom type "H" (rec_index= 2, atom_type= 2).
Atom no. 928, "3HG2" at (-3.599, 42.373, 1.572),  was assigned atom type "H" (rec_index= 2, atom_type= 2).
Atom no. 929, " N  " at (-0.043, 41.760, 5.723),  was assigned atom type "N" (rec_index= 4, atom_type= 4).
Atom no. 930, " HN " at (0.045, 40.888, 5.201),  was assigned atom type "HD" (rec_index= 3, atom_type= 3).
Atom no. 931, " CA " at (1.081, 42.179, 6.555),  was assigned atom type "C" (rec_index= 1, atom_type= 1).
Atom no. 932, " HA " at (0.756, 43.025, 7.204),  was assigned atom type "H" (rec_index= 2, atom_type= 2).
Atom no. 933, " C  " at (2.205, 42.657, 5.646),  was assigned atom type "C" (rec_index= 1, atom_type= 1).
Atom no. 934, " O  " at (2.583, 41.956, 4.696),  was assigned atom type "OA" (rec_index= 6, atom_type= 6).
Atom no. 935, " CB " at (1.560, 41.020, 7.446),  was assigned atom type "C" (rec_index= 1, atom_type= 1).
Atom no. 936, " HB " at (1.721, 40.123, 6.804),  was assigned atom type "H" (rec_index= 2, atom_type= 2).
Atom no. 937, " CG1" at (0.491, 40.687, 8.488),  was assigned atom type "C" (rec_index= 1, atom_type= 1).
Atom no. 938, "1HG1" at (0.388, 41.517, 9.226),  was assigned atom type "H" (rec_index= 2, atom_type= 2).
Atom no. 939, "2HG1" at (-0.526, 40.716, 8.032),  was assigned atom type "H" (rec_index= 2, atom_type= 2).
Atom no. 940, " CG2" at (2.881, 41.378, 8.120),  was assigned atom type "C" (rec_index= 1, atom_type= 1).
Atom no. 941, "1HG2" at (3.228, 40.538, 8.766),  was assigned atom type "H" (rec_index= 2, atom_type= 2).
Atom no. 942, "2HG2" at (2.812, 42.336, 8.686),  was assigned atom type "H" (rec_index= 2, atom_type= 2).
Atom no. 943, "3HG2" at (3.657, 41.680, 7.378),  was assigned atom type "H" (rec_index= 2, atom_type= 2).
Atom no. 944, " CD1" at (0.725, 39.365, 9.196),  was assigned atom type "C" (rec_index= 1, atom_type= 1).
Atom no. 945, "1HD1" at (-0.054, 39.122, 9.956),  was assigned atom type "H" (rec_index= 2, atom_type= 2).
Atom no. 946, "2HD1" at (1.742, 39.336, 9.652),  was assigned atom type "H" (rec_index= 2, atom_type= 2).
Atom no. 947, "3HD1" at (0.828, 38.535, 8.458),  was assigned atom type "H" (rec_index= 2, atom_type= 2).
Atom no. 948, " N  " at (2.738, 43.851, 5.931),  was assigned atom type "N" (rec_index= 4, atom_type= 4).
Atom no. 949, " HN " at (2.338, 44.394, 6.697),  was assigned atom type "HD" (rec_index= 3, atom_type= 3).
Atom no. 950, " CA " at (3.867, 44.410, 5.193),  was assigned atom type "C" (rec_index= 1, atom_type= 1).
Atom no. 951, " HA " at (4.340, 43.610, 4.577),  was assigned atom type "H" (rec_index= 2, atom_type= 2).
Atom no. 952, " C  " at (4.892, 44.972, 6.163),  was assigned atom type "C" (rec_index= 1, atom_type= 1).
Atom no. 953, " O  " at (4.545, 45.442, 7.250),  was assigned atom type "OA" (rec_index= 6, atom_type= 6).
Atom no. 954, " CB " at (3.455, 45.583, 4.280),  was assigned atom type "C" (rec_index= 1, atom_type= 1).
Atom no. 955, " HB1" at (3.154, 46.462, 4.897),  was assigned atom type "H" (rec_index= 2, atom_type= 2).
Atom no. 956, " HB2" at (4.352, 46.002, 3.767),  was assigned atom type "H" (rec_index= 2, atom_type= 2).
Atom no. 957, " CG " at (2.382, 45.266, 3.272),  was assigned atom type "C" (rec_index= 1, atom_type= 1).
Atom no. 958, " HG1" at (2.701, 44.439, 2.596),  was assigned atom type "H" (rec_index= 2, atom_type= 2).
Atom no. 959, " HG2" at (1.508, 44.774, 3.760),  was assigned atom type "H" (rec_index= 2, atom_type= 2).
Atom no. 960, " CD " at (1.946, 46.487, 2.473),  was assigned atom type "C" (rec_index= 1, atom_type= 1).
Atom no. 961, " NE2" at (1.351, 46.237, 1.320),  was assigned atom type "N" (rec_index= 4, atom_type= 4).
Atom no. 962, "1HE2" at (1.194, 45.289, 0.977),  was assigned atom type "HD" (rec_index= 3, atom_type= 3).
Atom no. 963, "2HE2" at (1.059, 47.055, 0.785),  was assigned atom type "HD" (rec_index= 3, atom_type= 3).
Atom no. 964, " OE1" at (2.136, 47.635, 2.888),  was assigned atom type "OA" (rec_index= 6, atom_type= 6).
Atom no. 965, " N  " at (6.154, 44.940, 5.741),  was assigned atom type "N" (rec_index= 4, atom_type= 4).
Atom no. 966, " HN " at (6.390, 44.315, 4.970),  was assigned atom type "HD" (rec_index= 3, atom_type= 3).
Atom no. 967, " CA " at (7.216, 45.750, 6.322),  was assigned atom type "C" (rec_index= 1, atom_type= 1).
Atom no. 968, " HA " at (6.874, 46.196, 7.285),  was assigned atom type "H" (rec_index= 2, atom_type= 2).
Atom no. 969, " C  " at (7.543, 46.853, 5.322),  was assigned atom type "C" (rec_index= 1, atom_type= 1).
Atom no. 970, " O  " at (7.646, 46.591, 4.119),  was assigned atom type "OA" (rec_index= 6, atom_type= 6).
Atom no. 971, " CB " at (8.479, 44.914, 6.550),  was assigned atom type "C" (rec_index= 1, atom_type= 1).
Atom no. 972, " HB1" at (9.353, 45.576, 6.752),  was assigned atom type "H" (rec_index= 2, atom_type= 2).
Atom no. 973, " HB2" at (8.813, 44.444, 5.595),  was assigned atom type "H" (rec_index= 2, atom_type= 2).
Atom no. 974, " CG " at (8.346, 43.870, 7.634),  was assigned atom type "A" (rec_index= 0, atom_type= 0).
Atom no. 975, " CD1" at (7.824, 42.612, 7.353),  was assigned atom type "A" (rec_index= 0, atom_type= 0).
Atom no. 976, " HD1" at (7.490, 42.379, 6.328),  was assigned atom type "H" (rec_index= 2, atom_type= 2).
Atom no. 977, " CD2" at (8.771, 44.137, 8.932),  was assigned atom type "A" (rec_index= 0, atom_type= 0).
Atom no. 978, " HD2" at (9.201, 45.123, 9.176),  was assigned atom type "H" (rec_index= 2, atom_type= 2).
Atom no. 979, " CE1" at (7.718, 41.646, 8.344),  was assigned atom type "A" (rec_index= 0, atom_type= 0).
Atom no. 980, " HE1" at (7.305, 40.652, 8.104),  was assigned atom type "H" (rec_index= 2, atom_type= 2).
Atom no. 981, " CE2" at (8.658, 43.175, 9.918),  was assigned atom type "A" (rec_index= 0, atom_type= 0).
Atom no. 982, " HE2" at (8.992, 43.401, 10.945),  was assigned atom type "H" (rec_index= 2, atom_type= 2).
Atom no. 983, " CZ " at (8.129, 41.930, 9.626),  was assigned atom type "A" (rec_index= 0, atom_type= 0).
Atom no. 984, " HZ " at (8.037, 41.168, 10.418),  was assigned atom type "H" (rec_index= 2, atom_type= 2).
Atom no. 985, " N  " at (7.699, 48.082, 5.804),  was assigned atom type "N" (rec_index= 4, atom_type= 4).
Atom no. 986, " HN " at (7.562, 48.261, 6.799),  was assigned atom type "HD" (rec_index= 3, atom_type= 3).
Atom no. 987, " CA " at (8.065, 49.170, 4.914),  was assigned atom type "C" (rec_index= 1, atom_type= 1).
Atom no. 988, " HA1" at (8.751, 48.835, 4.101),  was assigned atom type "H" (rec_index= 2, atom_type= 2).
Atom no. 989, " HA2" at (7.210, 49.498, 4.278),  was assigned atom type "H" (rec_index= 2, atom_type= 2).
Atom no. 990, " C  " at (8.646, 50.308, 5.713),  was assigned atom type "C" (rec_index= 1, atom_type= 1).
Atom no. 991, " O  " at (8.646, 50.291, 6.942),  was assigned atom type "OA" (rec_index= 6, atom_type= 6).
Atom no. 992, " N  " at (9.149, 51.310, 4.998),  was assigned atom type "N" (rec_index= 4, atom_type= 4).
Atom no. 993, " HN " at (9.121, 51.253, 3.980),  was assigned atom type "HD" (rec_index= 3, atom_type= 3).
Atom no. 994, " CA " at (9.738, 52.486, 5.623),  was assigned atom type "C" (rec_index= 1, atom_type= 1).
Atom no. 995, " HA " at (9.540, 52.422, 6.718),  was assigned atom type "H" (rec_index= 2, atom_type= 2).
Atom no. 996, " C  " at (9.062, 53.750, 5.104),  was assigned atom type "C" (rec_index= 1, atom_type= 1).
Atom no. 997, " O  " at (8.557, 53.797, 3.981),  was assigned atom type "OA" (rec_index= 6, atom_type= 6).
Atom no. 998, " CB " at (11.265, 52.567, 5.428),  was assigned atom type "C" (rec_index= 1, atom_type= 1).
Atom no. 999, " HB " at (11.648, 53.438, 6.009),  was assigned atom type "H" (rec_index= 2, atom_type= 2).
Atom no. 1000, " CG1" at (11.934, 51.306, 5.955),  was assigned atom type "C" (rec_index= 1, atom_type= 1).
Atom no. 1001, "1HG1" at (13.038, 51.365, 5.814),  was assigned atom type "H" (rec_index= 2, atom_type= 2).
Atom no. 1002, "2HG1" at (11.505, 50.385, 5.496),  was assigned atom type "H" (rec_index= 2, atom_type= 2).
Atom no. 1003, "3HG1" at (11.661, 51.104, 7.017),  was assigned atom type "H" (rec_index= 2, atom_type= 2).
Atom no. 1004, " CG2" at (11.617, 52.775, 3.961),  was assigned atom type "C" (rec_index= 1, atom_type= 1).
Atom no. 1005, "1HG2" at (12.721, 52.834, 3.820),  was assigned atom type "H" (rec_index= 2, atom_type= 2).
Atom no. 1006, "2HG2" at (11.100, 53.667, 3.536),  was assigned atom type "H" (rec_index= 2, atom_type= 2).
Atom no. 1007, "3HG2" at (11.161, 51.991, 3.313),  was assigned atom type "H" (rec_index= 2, atom_type= 2).
Atom no. 1008, " N  " at (9.076, 54.790, 5.945),  was assigned atom type "N" (rec_index= 4, atom_type= 4).
Atom no. 1009, " HN " at (9.371, 54.626, 6.908),  was assigned atom type "HD" (rec_index= 3, atom_type= 3).
Atom no. 1010, " CA " at (8.689, 56.160, 5.559),  was assigned atom type "C" (rec_index= 1, atom_type= 1).
Atom no. 1011, " HA " at (8.567, 56.735, 6.506),  was assigned atom type "H" (rec_index= 2, atom_type= 2).
Atom no. 1012, " C  " at (7.319, 56.138, 4.882),  was assigned atom type "C" (rec_index= 1, atom_type= 1).
Atom no. 1013, " O  " at (6.400, 55.474, 5.381),  was assigned atom type "OA" (rec_index= 6, atom_type= 6).
Atom no. 1014, " CB " at (9.813, 56.835, 4.781),  was assigned atom type "C" (rec_index= 1, atom_type= 1).
Atom no. 1015, " HB1" at (10.813, 56.851, 5.275),  was assigned atom type "H" (rec_index= 2, atom_type= 2).
Atom no. 1016, " HB2" at (9.511, 57.873, 4.506),  was assigned atom type "H" (rec_index= 2, atom_type= 2).
Atom no. 1017, " HB3" at (9.900, 56.376, 3.769),  was assigned atom type "H" (rec_index= 2, atom_type= 2).
Atom no. 1018, " N  " at (7.131, 56.834, 3.760),  was assigned atom type "N" (rec_index= 4, atom_type= 4).
Atom no. 1019, " HN " at (7.888, 57.411, 3.394),  was assigned atom type "HD" (rec_index= 3, atom_type= 3).
Atom no. 1020, " CA " at (5.857, 56.782, 3.048),  was assigned atom type "C" (rec_index= 1, atom_type= 1).
Atom no. 1021, " HA " at (5.033, 56.753, 3.798),  was assigned atom type "H" (rec_index= 2, atom_type= 2).
Atom no. 1022, " C  " at (5.819, 55.496, 2.239),  was assigned atom type "C" (rec_index= 1, atom_type= 1).
Atom no. 1023, " O  " at (6.561, 55.344, 1.264),  was assigned atom type "OA" (rec_index= 6, atom_type= 6).
Atom no. 1024, " CB " at (5.652, 58.000, 2.150),  was assigned atom type "C" (rec_index= 1, atom_type= 1).
Atom no. 1025, " HB1" at (6.569, 58.208, 1.550),  was assigned atom type "H" (rec_index= 2, atom_type= 2).
Atom no. 1026, " HB2" at (5.611, 58.935, 2.755),  was assigned atom type "H" (rec_index= 2, atom_type= 2).
Atom no. 1027, " CG " at (4.420, 57.886, 1.240),  was assigned atom type "C" (rec_index= 1, atom_type= 1).
Atom no. 1028, " HG1" at (4.271, 58.829, 0.664),  was assigned atom type "H" (rec_index= 2, atom_type= 2).
Atom no. 1029, " HG2" at (4.619, 57.181, 0.400),  was assigned atom type "H" (rec_index= 2, atom_type= 2).
Atom no. 1030, " CD " at (3.127, 57.495, 1.976),  was assigned atom type "C" (rec_index= 1, atom_type= 1).
Atom no. 1031, " OE1" at (2.901, 57.951, 3.119),  was assigned atom type "OA" (rec_index= 6, atom_type= 6).
Atom no. 1032, " OE2" at (2.334, 56.733, 1.406),  was assigned atom type "OA" (rec_index= 6, atom_type= 6).
Atom no. 1033, " N  " at (4.960, 54.562, 2.638),  was assigned atom type "N" (rec_index= 4, atom_type= 4).
Atom no. 1034, " HN " at (4.248, 54.805, 3.327),  was assigned atom type "HD" (rec_index= 3, atom_type= 3).
Atom no. 1035, " CA " at (5.008, 53.202, 2.119),  was assigned atom type "C" (rec_index= 1, atom_type= 1).
Atom no. 1036, " HA " at (5.846, 53.158, 1.385),  was assigned atom type "H" (rec_index= 2, atom_type= 2).
Atom no. 1037, " C  " at (3.737, 52.813, 1.376),  was assigned atom type "C" (rec_index= 1, atom_type= 1).
Atom no. 1038, " O  " at (3.459, 51.625, 1.212),  was assigned atom type "OA" (rec_index= 6, atom_type= 6).
Atom no. 1039, " CB " at (5.334, 52.212, 3.239),  was assigned atom type "C" (rec_index= 1, atom_type= 1).
Atom no. 1040, " HB1" at (5.377, 51.169, 2.847),  was assigned atom type "H" (rec_index= 2, atom_type= 2).
Atom no. 1041, " HB2" at (6.392, 52.325, 3.574),  was assigned atom type "H" (rec_index= 2, atom_type= 2).
Atom no. 1042, " CG " at (4.397, 52.307, 4.397),  was assigned atom type "A" (rec_index= 0, atom_type= 0).
Atom no. 1043, " CD2" at (3.255, 51.635, 4.669),  was assigned atom type "A" (rec_index= 0, atom_type= 0).
Atom no. 1044, " HD2" at (2.802, 50.838, 4.056),  was assigned atom type "H" (rec_index= 2, atom_type= 2).
Atom no. 1045, " ND1" at (4.559, 53.223, 5.415),  was assigned atom type "N" (rec_index= 4, atom_type= 4).
Atom no. 1046, " HD1" at (5.323, 53.894, 5.491),  was assigned atom type "HD" (rec_index= 3, atom_type= 3).
Atom no. 1047, " CE1" at (3.565, 53.092, 6.276),  was assigned atom type "A" (rec_index= 0, atom_type= 0).
Atom no. 1048, " HE1" at (3.427, 53.686, 7.195),  was assigned atom type "H" (rec_index= 2, atom_type= 2).
Atom no. 1049, " NE2" at (2.765, 52.131, 5.851),  was assigned atom type "N" (rec_index= 4, atom_type= 4).
Atom no. 1050, " HE2" at (1.920, 51.810, 6.324),  was assigned atom type "HD" (rec_index= 3, atom_type= 3).
Atom no. 1051, " N  " at (2.957, 53.796, 0.925),  was assigned atom type "N" (rec_index= 4, atom_type= 4).
Atom no. 1052, " HN " at (3.126, 54.747, 1.252),  was assigned atom type "HD" (rec_index= 3, atom_type= 3).
Atom no. 1053, " CA " at (1.877, 53.560, -0.014),  was assigned atom type "C" (rec_index= 1, atom_type= 1).
Atom no. 1054, " HA1" at (2.034, 54.177, -0.930),  was assigned atom type "H" (rec_index= 2, atom_type= 2).
Atom no. 1055, " HA2" at (1.969, 52.534, -0.442),  was assigned atom type "H" (rec_index= 2, atom_type= 2).
Atom no. 1056, " C  " at (0.472, 53.771, 0.508),  was assigned atom type "C" (rec_index= 1, atom_type= 1).
Atom no. 1057, " O  " at (-0.480, 53.569, -0.257),  was assigned atom type "OA" (rec_index= 6, atom_type= 6).
Atom no. 1058, " N  " at (0.291, 54.159, 1.766),  was assigned atom type "N" (rec_index= 4, atom_type= 4).
Atom no. 1059, " HN " at (1.101, 54.330, 2.362),  was assigned atom type "HD" (rec_index= 3, atom_type= 3).
Atom no. 1060, " CA " at (-1.050, 54.344, 2.306),  was assigned atom type "C" (rec_index= 1, atom_type= 1).
Atom no. 1061, " HA " at (-1.759, 54.186, 1.460),  was assigned atom type "H" (rec_index= 2, atom_type= 2).
Atom no. 1062, " C  " at (-1.328, 55.737, 2.851),  was assigned atom type "C" (rec_index= 1, atom_type= 1).
Atom no. 1063, " O  " at (-2.387, 55.945, 3.453),  was assigned atom type "OA" (rec_index= 6, atom_type= 6).
Atom no. 1064, " CB " at (-1.386, 53.281, 3.365),  was assigned atom type "C" (rec_index= 1, atom_type= 1).
Atom no. 1065, " HB1" at (-2.440, 53.386, 3.712),  was assigned atom type "H" (rec_index= 2, atom_type= 2).
Atom no. 1066, " HB2" at (-1.445, 52.267, 2.905),  was assigned atom type "H" (rec_index= 2, atom_type= 2).
Atom no. 1067, " CG " at (-0.426, 53.285, 4.543),  was assigned atom type "C" (rec_index= 1, atom_type= 1).
Atom no. 1068, " OD1" at (0.284, 54.287, 4.760),  was assigned atom type "OA" (rec_index= 6, atom_type= 6).
Atom no. 1069, " OD2" at (-0.392, 52.249, 5.259),  was assigned atom type "OA" (rec_index= 6, atom_type= 6).
Atom no. 1070, " N  " at (-0.409, 56.683, 2.694),  was assigned atom type "N" (rec_index= 4, atom_type= 4).
Atom no. 1071, " HN " at (0.469, 56.459, 2.226),  was assigned atom type "HD" (rec_index= 3, atom_type= 3).
Atom no. 1072, " CA " at (-0.637, 58.026, 3.177),  was assigned atom type "C" (rec_index= 1, atom_type= 1).
Atom no. 1073, " HA1" at (0.005, 58.748, 2.620),  was assigned atom type "H" (rec_index= 2, atom_type= 2).
Atom no. 1074, " HA2" at (-1.647, 58.380, 2.864),  was assigned atom type "H" (rec_index= 2, atom_type= 2).
Atom no. 1075, " C  " at (-0.459, 58.212, 4.665),  was assigned atom type "C" (rec_index= 1, atom_type= 1).
Atom no. 1076, " O  " at (-0.721, 59.308, 5.168),  was assigned atom type "OA" (rec_index= 6, atom_type= 6).
Atom no. 1077, " N  " at (-0.024, 57.179, 5.388),  was assigned atom type "N" (rec_index= 4, atom_type= 4).
Atom no. 1078, " HN " at (0.115, 56.284, 4.918),  was assigned atom type "HD" (rec_index= 3, atom_type= 3).
Atom no. 1079, " CA " at (0.263, 57.263, 6.817),  was assigned atom type "C" (rec_index= 1, atom_type= 1).
Atom no. 1080, " HA " at (0.105, 58.312, 7.159),  was assigned atom type "H" (rec_index= 2, atom_type= 2).
Atom no. 1081, " C  " at (1.729, 56.896, 7.003),  was assigned atom type "C" (rec_index= 1, atom_type= 1).
Atom no. 1082, " O  " at (2.052, 55.741, 7.316),  was assigned atom type "OA" (rec_index= 6, atom_type= 6).
Atom no. 1083, " CB " at (-0.658, 56.336, 7.610),  was assigned atom type "C" (rec_index= 1, atom_type= 1).
Atom no. 1084, " HB1" at (-0.549, 55.279, 7.272),  was assigned atom type "H" (rec_index= 2, atom_type= 2).
Atom no. 1085, " HB2" at (-0.305, 56.226, 8.662),  was assigned atom type "H" (rec_index= 2, atom_type= 2).
Atom no. 1086, " CG " at (-2.103, 56.772, 7.566),  was assigned atom type "A" (rec_index= 0, atom_type= 0).
Atom no. 1087, " CD1" at (-2.564, 57.796, 8.386),  was assigned atom type "A" (rec_index= 0, atom_type= 0).
Atom no. 1088, " HD1" at (-1.865, 58.289, 9.082),  was assigned atom type "H" (rec_index= 2, atom_type= 2).
Atom no. 1089, " CD2" at (-3.004, 56.176, 6.694),  was assigned atom type "A" (rec_index= 0, atom_type= 0).
Atom no. 1090, " HD2" at (-2.659, 55.367, 6.028),  was assigned atom type "H" (rec_index= 2, atom_type= 2).
Atom no. 1091, " CE1" at (-3.891, 58.210, 8.344),  was assigned atom type "A" (rec_index= 0, atom_type= 0).
Atom no. 1092, " HE1" at (-4.241, 59.023, 9.003),  was assigned atom type "H" (rec_index= 2, atom_type= 2).
Atom no. 1093, " CE2" at (-4.333, 56.581, 6.645),  was assigned atom type "A" (rec_index= 0, atom_type= 0).
Atom no. 1094, " HE2" at (-5.036, 56.094, 5.949),  was assigned atom type "H" (rec_index= 2, atom_type= 2).
Atom no. 1095, " CZ " at (-4.767, 57.596, 7.472),  was assigned atom type "A" (rec_index= 0, atom_type= 0).
Atom no. 1096, " OH " at (-6.086, 58.002, 7.427),  was assigned atom type "OA" (rec_index= 6, atom_type= 6).
Atom no. 1097, " HH " at (-6.385, 58.701, 7.997),  was assigned atom type "HD" (rec_index= 3, atom_type= 3).
Atom no. 1098, " N  " at (2.644, 57.839, 6.799),  was assigned atom type "N" (rec_index= 4, atom_type= 4).
Atom no. 1099, " CA " at (4.063, 57.475, 6.734),  was assigned atom type "C" (rec_index= 1, atom_type= 1).
Atom no. 1100, " HA " at (4.206, 56.637, 6.012),  was assigned atom type "H" (rec_index= 2, atom_type= 2).
Atom no. 1101, " C  " at (4.638, 57.092, 8.088),  was assigned atom type "C" (rec_index= 1, atom_type= 1).
Atom no. 1102, " O  " at (4.232, 57.599, 9.139),  was assigned atom type "OA" (rec_index= 6, atom_type= 6).
Atom no. 1103, " CB " at (4.731, 58.745, 6.195),  was assigned atom type "C" (rec_index= 1, atom_type= 1).
Atom no. 1104, " HB1" at (5.771, 58.904, 6.564),  was assigned atom type "H" (rec_index= 2, atom_type= 2).
Atom no. 1105, " HB2" at (4.990, 58.699, 5.111),  was assigned atom type "H" (rec_index= 2, atom_type= 2).
Atom no. 1106, " CG " at (3.779, 59.849, 6.551),  was assigned atom type "C" (rec_index= 1, atom_type= 1).
Atom no. 1107, " HG1" at (3.997, 60.324, 7.536),  was assigned atom type "H" (rec_index= 2, atom_type= 2).
Atom no. 1108, " HG2" at (3.907, 60.765, 5.928),  was assigned atom type "H" (rec_index= 2, atom_type= 2).
Atom no. 1109, " CD " at (2.410, 59.256, 6.466),  was assigned atom type "C" (rec_index= 1, atom_type= 1).
Atom no. 1110, " HD1" at (1.888, 59.427, 5.496),  was assigned atom type "H" (rec_index= 2, atom_type= 2).
Atom no. 1111, " HD2" at (1.643, 59.762, 7.097),  was assigned atom type "H" (rec_index= 2, atom_type= 2).
Atom no. 1112, " N  " at (5.607, 56.186, 8.043),  was assigned atom type "N" (rec_index= 4, atom_type= 4).
Atom no. 1113, " HN " at (5.759, 55.666, 7.178),  was assigned atom type "HD" (rec_index= 3, atom_type= 3).
Atom no. 1114, " CA " at (6.455, 55.913, 9.184),  was assigned atom type "C" (rec_index= 1, atom_type= 1).
Atom no. 1115, " HA " at (5.817, 55.930, 10.098),  was assigned atom type "H" (rec_index= 2, atom_type= 2).
Atom no. 1116, " C  " at (7.511, 57.012, 9.325),  was assigned atom type "C" (rec_index= 1, atom_type= 1).
Atom no. 1117, " O  " at (7.603, 57.936, 8.506),  was assigned atom type "OA" (rec_index= 6, atom_type= 6).
Atom no. 1118, " CB " at (7.071, 54.522, 9.067),  was assigned atom type "C" (rec_index= 1, atom_type= 1).
Atom no. 1119, " HB1" at (7.918, 54.408, 9.783),  was assigned atom type "H" (rec_index= 2, atom_type= 2).
Atom no. 1120, " HB2" at (7.623, 54.418, 8.104),  was assigned atom type "H" (rec_index= 2, atom_type= 2).
Atom no. 1121, " CG " at (6.081, 53.395, 9.234),  was assigned atom type "A" (rec_index= 0, atom_type= 0).
Atom no. 1122, " CD1" at (5.075, 53.460, 10.189),  was assigned atom type "A" (rec_index= 0, atom_type= 0).
Atom no. 1123, " HD1" at (4.991, 54.353, 10.830),  was assigned atom type "H" (rec_index= 2, atom_type= 2).
Atom no. 1124, " CD2" at (6.173, 52.265, 8.444),  was assigned atom type "A" (rec_index= 0, atom_type= 0).
Atom no. 1125, " HD2" at (6.969, 52.194, 7.684),  was assigned atom type "H" (rec_index= 2, atom_type= 2).
Atom no. 1126, " CE1" at (4.172, 52.415, 10.348),  was assigned atom type "A" (rec_index= 0, atom_type= 0).
Atom no. 1127, " HE1" at (3.375, 52.482, 11.108),  was assigned atom type "H" (rec_index= 2, atom_type= 2).
Atom no. 1128, " CE2" at (5.275, 51.219, 8.596),  was assigned atom type "A" (rec_index= 0, atom_type= 0).
Atom no. 1129, " HE2" at (5.357, 50.325, 7.955),  was assigned atom type "H" (rec_index= 2, atom_type= 2).
Atom no. 1130, " CZ " at (4.277, 51.295, 9.551),  was assigned atom type "A" (rec_index= 0, atom_type= 0).
Atom no. 1131, " HZ " at (3.566, 50.461, 9.675),  was assigned atom type "H" (rec_index= 2, atom_type= 2).
Atom no. 1132, " N  " at (8.312, 56.912, 10.392),  was assigned atom type "N" (rec_index= 4, atom_type= 4).
Atom no. 1133, " HN " at (8.393, 56.011, 10.864),  was assigned atom type "HD" (rec_index= 3, atom_type= 3).
Atom no. 1134, " CA " at (9.074, 58.048, 10.904),  was assigned atom type "C" (rec_index= 1, atom_type= 1).
Atom no. 1135, " HA " at (9.038, 58.861, 10.141),  was assigned atom type "H" (rec_index= 2, atom_type= 2).
Atom no. 1136, " C  " at (10.538, 57.722, 11.180),  was assigned atom type "C" (rec_index= 1, atom_type= 1).
Atom no. 1137, " O  " at (11.199, 58.459, 11.923),  was assigned atom type "OA" (rec_index= 6, atom_type= 6).
Atom no. 1138, " CB " at (8.422, 58.571, 12.186),  was assigned atom type "C" (rec_index= 1, atom_type= 1).
Atom no. 1139, " HB1" at (8.917, 59.507, 12.535),  was assigned atom type "H" (rec_index= 2, atom_type= 2).
Atom no. 1140, " HB2" at (7.402, 58.973, 11.982),  was assigned atom type "H" (rec_index= 2, atom_type= 2).
Atom no. 1141, " CG " at (8.388, 57.525, 13.290),  was assigned atom type "C" (rec_index= 1, atom_type= 1).
Atom no. 1142, " OD1" at (8.668, 56.335, 13.005),  was assigned atom type "OA" (rec_index= 6, atom_type= 6).
Atom no. 1143, " OD2" at (8.094, 57.884, 14.453),  was assigned atom type "OA" (rec_index= 6, atom_type= 6).
Atom no. 1144, " N  " at (11.067, 56.648, 10.615),  was assigned atom type "N" (rec_index= 4, atom_type= 4).
Atom no. 1145, " HN " at (10.519, 56.082, 9.966),  was assigned atom type "HD" (rec_index= 3, atom_type= 3).
Atom no. 1146, " CA " at (12.433, 56.287, 10.930),  was assigned atom type "C" (rec_index= 1, atom_type= 1).
Atom no. 1147, " HA1" at (13.101, 57.179, 10.950),  was assigned atom type "H" (rec_index= 2, atom_type= 2).
Atom no. 1148, " HA2" at (12.917, 55.733, 10.092),  was assigned atom type "H" (rec_index= 2, atom_type= 2).
Atom no. 1149, " C  " at (12.498, 55.506, 12.232),  was assigned atom type "C" (rec_index= 1, atom_type= 1).
Atom no. 1150, " O  " at (11.502, 54.973, 12.722),  was assigned atom type "OA" (rec_index= 6, atom_type= 6).
Atom no. 1151, " N  " at (13.695, 55.470, 12.806),  was assigned atom type "N" (rec_index= 4, atom_type= 4).
Atom no. 1152, " H  " at (14.465, 56.004, 12.403),  was assigned atom type "HD" (rec_index= 3, atom_type= 3).
Atom no. 1153, " N  " at (13.700, 55.431, 12.794),  was assigned atom type "N" (rec_index= 4, atom_type= 4).
Atom no. 1154, " H  " at (14.481, 55.961, 12.406),  was assigned atom type "HD" (rec_index= 3, atom_type= 3).
Atom no. 1155, " CA " at (13.918, 54.676, 14.004),  was assigned atom type "C" (rec_index= 1, atom_type= 1).
Atom no. 1156, " HA " at (13.650, 53.616, 13.784),  was assigned atom type "H" (rec_index= 2, atom_type= 2).
Atom no. 1157, " CA " at (13.898, 54.588, 13.967),  was assigned atom type "C" (rec_index= 1, atom_type= 1).
Atom no. 1158, " HA " at (13.490, 53.577, 13.733),  was assigned atom type "H" (rec_index= 2, atom_type= 2).
Atom no. 1159, " C  " at (13.055, 55.166, 15.159),  was assigned atom type "C" (rec_index= 1, atom_type= 1).
Atom no. 1160, " C  " at (13.137, 55.131, 15.172),  was assigned atom type "C" (rec_index= 1, atom_type= 1).
Atom no. 1161, " O  " at (12.841, 56.368, 15.334),  was assigned atom type "OA" (rec_index= 6, atom_type= 6).
Atom no. 1162, " O  " at (13.061, 56.342, 15.389),  was assigned atom type "OA" (rec_index= 6, atom_type= 6).
Atom no. 1163, " CB " at (15.387, 54.733, 14.403),  was assigned atom type "C" (rec_index= 1, atom_type= 1).
Atom no. 1164, " HB1" at (15.592, 55.628, 15.035),  was assigned atom type "H" (rec_index= 2, atom_type= 2).
Atom no. 1165, " HB2" at (16.028, 54.979, 13.524),  was assigned atom type "H" (rec_index= 2, atom_type= 2).
Atom no. 1166, " CB " at (15.389, 54.431, 14.279),  was assigned atom type "C" (rec_index= 1, atom_type= 1).
Atom no. 1167, " HB1" at (15.924, 54.021, 13.391),  was assigned atom type "H" (rec_index= 2, atom_type= 2).
Atom no. 1168, " HB2" at (15.542, 53.597, 15.004),  was assigned atom type "H" (rec_index= 2, atom_type= 2).
Atom no. 1169, " CG " at (15.868, 53.471, 15.084),  was assigned atom type "C" (rec_index= 1, atom_type= 1).
Atom no. 1170, " HG1" at (15.355, 53.302, 16.060),  was assigned atom type "H" (rec_index= 2, atom_type= 2).
Atom no. 1171, " HG2" at (15.520, 52.553, 14.555),  was assigned atom type "H" (rec_index= 2, atom_type= 2).
Atom no. 1172, " CG " at (16.085, 55.681, 14.772),  was assigned atom type "C" (rec_index= 1, atom_type= 1).
Atom no. 1173, " HG1" at (15.684, 56.013, 15.758),  was assigned atom type "H" (rec_index= 2, atom_type= 2).
Atom no. 1174, " HG2" at (15.805, 56.574, 14.166),  was assigned atom type "H" (rec_index= 2, atom_type= 2).
Atom no. 1175, " CD " at (17.370, 53.502, 15.233),  was assigned atom type "C" (rec_index= 1, atom_type= 1).
Atom no. 1176, " HD1" at (17.780, 52.498, 15.494),  was assigned atom type "H" (rec_index= 2, atom_type= 2).
Atom no. 1177, " HD2" at (17.879, 53.641, 14.251),  was assigned atom type "H" (rec_index= 2, atom_type= 2).
Atom no. 1178, " CD " at (17.592, 55.485, 14.817),  was assigned atom type "C" (rec_index= 1, atom_type= 1).
Atom no. 1179, " HD1" at (17.863, 54.460, 15.161),  was assigned atom type "H" (rec_index= 2, atom_type= 2).
Atom no. 1180, " HD2" at (18.058, 56.070, 15.644),  was assigned atom type "H" (rec_index= 2, atom_type= 2).
Atom no. 1181, " CE " at (17.789, 54.557, 16.236),  was assigned atom type "C" (rec_index= 1, atom_type= 1).
Atom no. 1182, " HE1" at (17.353, 55.551, 15.981),  was assigned atom type "H" (rec_index= 2, atom_type= 2).
Atom no. 1183, " HE2" at (18.871, 54.805, 16.131),  was assigned atom type "H" (rec_index= 2, atom_type= 2).
Atom no. 1184, " CE " at (18.223, 55.811, 13.475),  was assigned atom type "C" (rec_index= 1, atom_type= 1).
Atom no. 1185, " HE1" at (19.292, 55.496, 13.437),  was assigned atom type "H" (rec_index= 2, atom_type= 2).
Atom no. 1186, " HE2" at (17.824, 55.157, 12.664),  was assigned atom type "H" (rec_index= 2, atom_type= 2).
Atom no. 1187, " NZ " at (17.458, 54.167, 17.639),  was assigned atom type "N" (rec_index= 4, atom_type= 4).
Atom no. 1188, " HZ1" at (17.740, 54.877, 18.314),  was assigned atom type "HD" (rec_index= 3, atom_type= 3).
Atom no. 1189, " HZ2" at (17.857, 53.258, 17.872),  was assigned atom type "HD" (rec_index= 3, atom_type= 3).
Atom no. 1190, " HZ3" at (16.468, 53.940, 17.735),  was assigned atom type "HD" (rec_index= 3, atom_type= 3).
Atom no. 1191, " NZ " at (18.064, 57.256, 13.143),  was assigned atom type "N" (rec_index= 4, atom_type= 4).
Atom no. 1192, " HZ1" at (18.488, 57.475, 12.241),  was assigned atom type "HD" (rec_index= 3, atom_type= 3).
Atom no. 1193, " HZ2" at (18.429, 57.854, 13.885),  was assigned atom type "HD" (rec_index= 3, atom_type= 3).
Atom no. 1194, " HZ3" at (17.086, 57.544, 13.178),  was assigned atom type "HD" (rec_index= 3, atom_type= 3).
Atom no. 1195, " N  " at (12.544, 54.209, 15.931),  was assigned atom type "NA" (rec_index= 5, atom_type= 5).
Atom no. 1196, " CA " at (11.782, 54.489, 17.146),  was assigned atom type "C" (rec_index= 1, atom_type= 1).
Atom no. 1197, " HA " at (11.502, 53.500, 17.577),  was assigned atom type "H" (rec_index= 2, atom_type= 2).
Atom no. 1198, " C  " at (10.474, 55.215, 16.850),  was assigned atom type "C" (rec_index= 1, atom_type= 1).
Atom no. 1199, " O  " at (10.004, 55.216, 15.707),  was assigned atom type "OA" (rec_index= 6, atom_type= 6).
Atom no. 1200, " CB " at (12.668, 55.178, 18.185),  was assigned atom type "C" (rec_index= 1, atom_type= 1).
Atom no. 1201, " HB1" at (12.866, 56.241, 17.912),  was assigned atom type "H" (rec_index= 2, atom_type= 2).
Atom no. 1202, " HB2" at (12.120, 55.345, 19.142),  was assigned atom type "H" (rec_index= 2, atom_type= 2).
Atom no. 1203, " CG " at (13.946, 54.420, 18.408),  was assigned atom type "C" (rec_index= 1, atom_type= 1).
Atom no. 1204, " OD1" at (13.857, 53.262, 18.852),  was assigned atom type "OA" (rec_index= 6, atom_type= 6).
Atom no. 1205, " OD2" at (15.021, 54.952, 18.087),  was assigned atom type "OA" (rec_index= 6, atom_type= 6).
Atom no. 1206, " N  " at (9.845, 55.779, 17.874),  was assigned atom type "N" (rec_index= 4, atom_type= 4).
Atom no. 1207, " HN " at (10.254, 55.748, 18.808),  was assigned atom type "HD" (rec_index= 3, atom_type= 3).
Atom no. 1208, " CA " at (8.569, 56.442, 17.655),  was assigned atom type "C" (rec_index= 1, atom_type= 1).
Atom no. 1209, " HA1" at (8.675, 57.304, 16.956),  was assigned atom type "H" (rec_index= 2, atom_type= 2).
Atom no. 1210, " HA2" at (8.238, 56.995, 18.565),  was assigned atom type "H" (rec_index= 2, atom_type= 2).
Atom no. 1211, " C  " at (7.500, 55.470, 17.178),  was assigned atom type "C" (rec_index= 1, atom_type= 1).
Atom no. 1212, " O  " at (7.208, 54.456, 17.817),  was assigned atom type "OA" (rec_index= 6, atom_type= 6).
Atom no. 1213, " N  " at (6.880, 55.803, 16.050),  was assigned atom type "N" (rec_index= 4, atom_type= 4).
Atom no. 1214, " H  " at (7.094, 56.694, 15.603),  was assigned atom type "HD" (rec_index= 3, atom_type= 3).
Atom no. 1215, " N  " at (6.911, 55.782, 16.032),  was assigned atom type "N" (rec_index= 4, atom_type= 4).
Atom no. 1216, " H  " at (7.173, 56.645, 15.556),  was assigned atom type "HD" (rec_index= 3, atom_type= 3).
Atom no. 1217, " CA " at (5.900, 54.912, 15.445),  was assigned atom type "C" (rec_index= 1, atom_type= 1).
Atom no. 1218, " HA " at (5.073, 54.714, 16.166),  was assigned atom type "H" (rec_index= 2, atom_type= 2).
Atom no. 1219, " CA " at (5.899, 54.922, 15.436),  was assigned atom type "C" (rec_index= 1, atom_type= 1).
Atom no. 1220, " HA " at (5.083, 54.732, 16.171),  was assigned atom type "H" (rec_index= 2, atom_type= 2).
Atom no. 1221, " C  " at (6.585, 53.609, 15.076),  was assigned atom type "C" (rec_index= 1, atom_type= 1).
Atom no. 1222, " C  " at (6.529, 53.603, 15.009),  was assigned atom type "C" (rec_index= 1, atom_type= 1).
Atom no. 1223, " O  " at (7.536, 53.605, 14.294),  was assigned atom type "OA" (rec_index= 6, atom_type= 6).
Atom no. 1224, " O  " at (7.374, 53.579, 14.113),  was assigned atom type "OA" (rec_index= 6, atom_type= 6).
Atom no. 1225, " CB " at (5.340, 55.556, 14.179),  was assigned atom type "C" (rec_index= 1, atom_type= 1).
Atom no. 1226, " HB1" at (6.169, 55.677, 13.444),  was assigned atom type "H" (rec_index= 2, atom_type= 2).
Atom no. 1227, " HB2" at (4.692, 54.813, 13.658),  was assigned atom type "H" (rec_index= 2, atom_type= 2).
Atom no. 1228, " CB " at (5.338, 55.643, 14.214),  was assigned atom type "C" (rec_index= 1, atom_type= 1).
Atom no. 1229, " HB1" at (5.006, 56.664, 14.516),  was assigned atom type "H" (rec_index= 2, atom_type= 2).
Atom no. 1230, " HB2" at (6.176, 55.887, 13.520),  was assigned atom type "H" (rec_index= 2, atom_type= 2).
Atom no. 1231, " CG " at (4.582, 56.878, 14.283),  was assigned atom type "C" (rec_index= 1, atom_type= 1).
Atom no. 1232, " HG " at (5.219, 57.612, 14.830),  was assigned atom type "H" (rec_index= 2, atom_type= 2).
Atom no. 1233, " CG " at (4.223, 54.973, 13.426),  was assigned atom type "C" (rec_index= 1, atom_type= 1).
Atom no. 1234, " HG " at (4.638, 54.086, 12.892),  was assigned atom type "H" (rec_index= 2, atom_type= 2).
Atom no. 1235, " CD1" at (4.307, 57.416, 12.890),  was assigned atom type "C" (rec_index= 1, atom_type= 1).
Atom no. 1236, "1HD1" at (5.262, 57.547, 12.330),  was assigned atom type "H" (rec_index= 2, atom_type= 2).
Atom no. 1237, "2HD1" at (3.709, 58.357, 12.918),  was assigned atom type "H" (rec_index= 2, atom_type= 2).
Atom no. 1238, "3HD1" at (3.582, 56.777, 12.333),  was assigned atom type "H" (rec_index= 2, atom_type= 2).
Atom no. 1239, " CD1" at (3.160, 54.514, 14.386),  was assigned atom type "C" (rec_index= 1, atom_type= 1).
Atom no. 1240, "1HD1" at (3.578, 53.802, 15.135),  was assigned atom type "H" (rec_index= 2, atom_type= 2).
Atom no. 1241, "2HD1" at (2.283, 54.080, 13.851),  was assigned atom type "H" (rec_index= 2, atom_type= 2).
Atom no. 1242, "3HD1" at (2.650, 55.375, 14.877),  was assigned atom type "H" (rec_index= 2, atom_type= 2).
Atom no. 1243, " CD2" at (3.281, 56.700, 15.046),  was assigned atom type "C" (rec_index= 1, atom_type= 1).
Atom no. 1244, "1HD2" at (3.483, 56.305, 16.069),  was assigned atom type "H" (rec_index= 2, atom_type= 2).
Atom no. 1245, "2HD2" at (2.556, 56.061, 14.489),  was assigned atom type "H" (rec_index= 2, atom_type= 2).
Atom no. 1246, "3HD2" at (2.683, 57.641, 15.074),  was assigned atom type "H" (rec_index= 2, atom_type= 2).
Atom no. 1247, " CD2" at (3.652, 55.947, 12.401),  was assigned atom type "C" (rec_index= 1, atom_type= 1).
Atom no. 1248, "1HD2" at (4.440, 56.287, 11.689),  was assigned atom type "H" (rec_index= 2, atom_type= 2).
Atom no. 1249, "2HD2" at (3.142, 56.808, 12.892),  was assigned atom type "H" (rec_index= 2, atom_type= 2).
Atom no. 1250, "3HD2" at (2.775, 55.513, 11.866),  was assigned atom type "H" (rec_index= 2, atom_type= 2).
Atom no. 1251, " N  " at (6.106, 52.499, 15.624),  was assigned atom type "NA" (rec_index= 5, atom_type= 5).
Atom no. 1252, " CA " at (6.738, 51.209, 15.359),  was assigned atom type "C" (rec_index= 1, atom_type= 1).
Atom no. 1253, " HA " at (7.791, 51.396, 15.043),  was assigned atom type "H" (rec_index= 2, atom_type= 2).
Atom no. 1254, " C  " at (6.045, 50.425, 14.257),  was assigned atom type "C" (rec_index= 1, atom_type= 1).
Atom no. 1255, " O  " at (6.672, 49.582, 13.600),  was assigned atom type "OA" (rec_index= 6, atom_type= 6).
Atom no. 1256, " CB " at (6.765, 50.355, 16.632),  was assigned atom type "C" (rec_index= 1, atom_type= 1).
Atom no. 1257, " HB1" at (5.737, 49.997, 16.872),  was assigned atom type "H" (rec_index= 2, atom_type= 2).
Atom no. 1258, " HB2" at (7.271, 49.383, 16.427),  was assigned atom type "H" (rec_index= 2, atom_type= 2).
Atom no. 1259, " CG " at (7.386, 51.017, 17.859),  was assigned atom type "C" (rec_index= 1, atom_type= 1).
Atom no. 1260, " HG " at (6.803, 51.938, 18.093),  was assigned atom type "H" (rec_index= 2, atom_type= 2).
Atom no. 1261, " CD1" at (7.280, 50.066, 19.048),  was assigned atom type "C" (rec_index= 1, atom_type= 1).
Atom no. 1262, "1HD1" at (7.734, 50.550, 19.944),  was assigned atom type "H" (rec_index= 2, atom_type= 2).
Atom no. 1263, "2HD1" at (7.727, 49.068, 18.833),  was assigned atom type "H" (rec_index= 2, atom_type= 2).
Atom no. 1264, "3HD1" at (6.232, 49.732, 19.231),  was assigned atom type "H" (rec_index= 2, atom_type= 2).
Atom no. 1265, " CD2" at (8.834, 51.416, 17.618),  was assigned atom type "C" (rec_index= 1, atom_type= 1).
Atom no. 1266, "1HD2" at (9.288, 51.900, 18.514),  was assigned atom type "H" (rec_index= 2, atom_type= 2).
Atom no. 1267, "2HD2" at (8.931, 52.064, 16.716),  was assigned atom type "H" (rec_index= 2, atom_type= 2).
Atom no. 1268, "3HD2" at (9.442, 50.546, 17.276),  was assigned atom type "H" (rec_index= 2, atom_type= 2).
Atom no. 1269, " N  " at (4.752, 50.663, 14.081),  was assigned atom type "N" (rec_index= 4, atom_type= 4).
Atom no. 1270, " HN " at (4.348, 51.464, 14.566),  was assigned atom type "HD" (rec_index= 3, atom_type= 3).
Atom no. 1271, " CA " at (3.869, 49.864, 13.246),  was assigned atom type "C" (rec_index= 1, atom_type= 1).
Atom no. 1272, " HA " at (4.237, 49.863, 12.193),  was assigned atom type "H" (rec_index= 2, atom_type= 2).
Atom no. 1273, " C  " at (2.511, 50.541, 13.321),  was assigned atom type "C" (rec_index= 1, atom_type= 1).
Atom no. 1274, " O  " at (2.294, 51.437, 14.143),  was assigned atom type "OA" (rec_index= 6, atom_type= 6).
Atom no. 1275, " CB " at (3.756, 48.427, 13.763),  was assigned atom type "C" (rec_index= 1, atom_type= 1).
Atom no. 1276, " HB1" at (4.753, 47.930, 13.708),  was assigned atom type "H" (rec_index= 2, atom_type= 2).
Atom no. 1277, " HB2" at (2.967, 47.848, 13.228),  was assigned atom type "H" (rec_index= 2, atom_type= 2).
Atom no. 1278, " HB3" at (3.320, 48.382, 14.788),  was assigned atom type "H" (rec_index= 2, atom_type= 2).
Atom no. 1279, " N  " at (1.596, 50.110, 12.459),  was assigned atom type "N" (rec_index= 4, atom_type= 4).
Atom no. 1280, " HN " at (1.868, 49.472, 11.711),  was assigned atom type "HD" (rec_index= 3, atom_type= 3).
Atom no. 1281, " CA " at (0.207, 50.540, 12.571),  was assigned atom type "C" (rec_index= 1, atom_type= 1).
Atom no. 1282, " HA " at (-0.052, 50.531, 13.656),  was assigned atom type "H" (rec_index= 2, atom_type= 2).
Atom no. 1283, " C  " at (-0.679, 49.510, 11.893),  was assigned atom type "C" (rec_index= 1, atom_type= 1).
Atom no. 1284, " O  " at (-0.212, 48.685, 11.106),  was assigned atom type "OA" (rec_index= 6, atom_type= 6).
Atom no. 1285, " CB " at (-0.053, 51.964, 12.057),  was assigned atom type "C" (rec_index= 1, atom_type= 1).
Atom no. 1286, " HB1" at (-1.112, 52.254, 12.249),  was assigned atom type "H" (rec_index= 2, atom_type= 2).
Atom no. 1287, " HB2" at (0.472, 52.707, 12.702),  was assigned atom type "H" (rec_index= 2, atom_type= 2).
Atom no. 1288, " CG " at (0.294, 52.195, 10.612),  was assigned atom type "A" (rec_index= 0, atom_type= 0).
Atom no. 1289, " CD2" at (0.248, 51.393, 9.523),  was assigned atom type "A" (rec_index= 0, atom_type= 0).
Atom no. 1290, " HD2" at (-0.058, 50.333, 9.503),  was assigned atom type "H" (rec_index= 2, atom_type= 2).
Atom no. 1291, " ND1" at (0.694, 53.430, 10.153),  was assigned atom type "N" (rec_index= 4, atom_type= 4).
Atom no. 1292, " HD1" at (0.799, 54.265, 10.730),  was assigned atom type "HD" (rec_index= 3, atom_type= 3).
Atom no. 1293, " CE1" at (0.921, 53.371, 8.853),  was assigned atom type "A" (rec_index= 0, atom_type= 0).
Atom no. 1294, " HE1" at (1.273, 54.202, 8.219),  was assigned atom type "H" (rec_index= 2, atom_type= 2).
Atom no. 1295, " NE2" at (0.654, 52.146, 8.444),  was assigned atom type "N" (rec_index= 4, atom_type= 4).
Atom no. 1296, " HE2" at (0.735, 51.811, 7.484),  was assigned atom type "HD" (rec_index= 3, atom_type= 3).
Atom no. 1297, " N  " at (-1.964, 49.557, 12.226),  was assigned atom type "N" (rec_index= 4, atom_type= 4).
Atom no. 1298, " HN " at (-2.289, 50.261, 12.889),  was assigned atom type "HD" (rec_index= 3, atom_type= 3).
Atom no. 1299, " CA " at (-2.909, 48.615, 11.654),  was assigned atom type "C" (rec_index= 1, atom_type= 1).
Atom no. 1300, " HA " at (-2.543, 48.315, 10.644),  was assigned atom type "H" (rec_index= 2, atom_type= 2).
Atom no. 1301, " C  " at (-4.260, 49.292, 11.497),  was assigned atom type "C" (rec_index= 1, atom_type= 1).
Atom no. 1302, " O  " at (-4.616, 50.189, 12.267),  was assigned atom type "OA" (rec_index= 6, atom_type= 6).
Atom no. 1303, " CB " at (-3.049, 47.357, 12.515),  was assigned atom type "C" (rec_index= 1, atom_type= 1).
Atom no. 1304, " HB1" at (-2.057, 46.860, 12.630),  was assigned atom type "H" (rec_index= 2, atom_type= 2).
Atom no. 1305, " HB2" at (-3.821, 46.660, 12.113),  was assigned atom type "H" (rec_index= 2, atom_type= 2).
Atom no. 1306, " HB3" at (-3.523, 47.576, 13.500),  was assigned atom type "H" (rec_index= 2, atom_type= 2).
Atom no. 1307, " N  " at (-5.004, 48.846, 10.509),  was assigned atom type "N" (rec_index= 4, atom_type= 4).
Atom no. 1308, " HN " at (-4.655, 48.075, 9.940),  was assigned atom type "HD" (rec_index= 3, atom_type= 3).
Atom no. 1309, " CA " at (-6.302, 49.410, 10.200),  was assigned atom type "C" (rec_index= 1, atom_type= 1).
Atom no. 1310, " HA " at (-6.370, 50.434, 10.636),  was assigned atom type "H" (rec_index= 2, atom_type= 2).
Atom no. 1311, " C  " at (-7.418, 48.545, 10.777),  was assigned atom type "C" (rec_index= 1, atom_type= 1).
Atom no. 1312, " O  " at (-7.315, 47.318, 10.787),  was assigned atom type "OA" (rec_index= 6, atom_type= 6).
Atom no. 1313, " CB " at (-6.472, 49.497, 8.679),  was assigned atom type "C" (rec_index= 1, atom_type= 1).
Atom no. 1314, " HB1" at (-7.519, 49.774, 8.415),  was assigned atom type "H" (rec_index= 2, atom_type= 2).
Atom no. 1315, " HB2" at (-6.426, 48.482, 8.219),  was assigned atom type "H" (rec_index= 2, atom_type= 2).
Atom no. 1316, " CG " at (-5.492, 50.428, 8.013),  was assigned atom type "A" (rec_index= 0, atom_type= 0).
Atom no. 1317, " CD1" at (-4.194, 50.020, 7.753),  was assigned atom type "A" (rec_index= 0, atom_type= 0).
Atom no. 1318, " HD1" at (-3.877, 49.001, 8.033),  was assigned atom type "H" (rec_index= 2, atom_type= 2).
Atom no. 1319, " CD2" at (-5.877, 51.707, 7.635),  was assigned atom type "A" (rec_index= 0, atom_type= 0).
Atom no. 1320, " HD2" at (-6.909, 52.046, 7.828),  was assigned atom type "H" (rec_index= 2, atom_type= 2).
Atom no. 1321, " CE1" at (-3.290, 50.873, 7.147),  was assigned atom type "A" (rec_index= 0, atom_type= 0).
Atom no. 1322, " HE1" at (-2.256, 50.539, 6.960),  was assigned atom type "H" (rec_index= 2, atom_type= 2).
Atom no. 1323, " CE2" at (-4.978, 52.561, 7.018),  was assigned atom type "A" (rec_index= 0, atom_type= 0).
Atom no. 1324, " HE2" at (-5.295, 53.574, 6.719),  was assigned atom type "H" (rec_index= 2, atom_type= 2).
Atom no. 1325, " CZ " at (-3.684, 52.143, 6.777),  was assigned atom type "A" (rec_index= 0, atom_type= 0).
Atom no. 1326, " HZ " at (-2.966, 52.824, 6.289),  was assigned atom type "H" (rec_index= 2, atom_type= 2).
Atom no. 1327, " N  " at (-8.498, 49.160, 11.255),  was assigned atom type "N" (rec_index= 4, atom_type= 4).
Atom no. 1328, " CA " at (-9.628, 48.385, 11.790),  was assigned atom type "C" (rec_index= 1, atom_type= 1).
Atom no. 1329, " HA " at (-9.284, 47.730, 12.624),  was assigned atom type "H" (rec_index= 2, atom_type= 2).
Atom no. 1330, " C  " at (-10.291, 47.549, 10.706),  was assigned atom type "C" (rec_index= 1, atom_type= 1).
Atom no. 1331, " O  " at (-10.049, 47.762, 9.504),  was assigned atom type "OA" (rec_index= 6, atom_type= 6).
Atom no. 1332, " CB " at (-10.576, 49.473, 12.325),  was assigned atom type "C" (rec_index= 1, atom_type= 1).
Atom no. 1333, " HB1" at (-11.656, 49.211, 12.238),  was assigned atom type "H" (rec_index= 2, atom_type= 2).
Atom no. 1334, " HB2" at (-10.557, 49.580, 13.435),  was assigned atom type "H" (rec_index= 2, atom_type= 2).
Atom no. 1335, " CG " at (-10.199, 50.715, 11.596),  was assigned atom type "C" (rec_index= 1, atom_type= 1).
Atom no. 1336, " HG1" at (-10.507, 51.651, 12.118),  was assigned atom type "H" (rec_index= 2, atom_type= 2).
Atom no. 1337, " HG2" at (-10.788, 50.883, 10.665),  was assigned atom type "H" (rec_index= 2, atom_type= 2).
Atom no. 1338, " CD " at (-8.717, 50.614, 11.362),  was assigned atom type "C" (rec_index= 1, atom_type= 1).
Atom no. 1339, " HD1" at (-8.341, 51.207, 10.496),  was assigned atom type "H" (rec_index= 2, atom_type= 2).
Atom no. 1340, " HD2" at (-8.089, 51.124, 12.129),  was assigned atom type "H" (rec_index= 2, atom_type= 2).
Atom no. 1341, " N  " at (-11.124, 46.577, 11.095),  was assigned atom type "N" (rec_index= 4, atom_type= 4).
Atom no. 1342, " CA " at (-11.655, 45.605, 10.128),  was assigned atom type "C" (rec_index= 1, atom_type= 1).
Atom no. 1343, " HA " at (-10.820, 45.001, 9.701),  was assigned atom type "H" (rec_index= 2, atom_type= 2).
Atom no. 1344, " C  " at (-12.456, 46.246, 9.004),  was assigned atom type "C" (rec_index= 1, atom_type= 1).
Atom no. 1345, " O  " at (-13.027, 47.330, 9.147),  was assigned atom type "OA" (rec_index= 6, atom_type= 6).
Atom no. 1346, " CB " at (-12.560, 44.710, 10.984),  was assigned atom type "C" (rec_index= 1, atom_type= 1).
Atom no. 1347, " HB1" at (-13.646, 44.950, 10.903),  was assigned atom type "H" (rec_index= 2, atom_type= 2).
Atom no. 1348, " HB2" at (-12.638, 43.659, 10.619),  was assigned atom type "H" (rec_index= 2, atom_type= 2).
Atom no. 1349, " CG " at (-12.013, 44.835, 12.359),  was assigned atom type "C" (rec_index= 1, atom_type= 1).
Atom no. 1350, " HG1" at (-12.747, 44.565, 13.153),  was assigned atom type "H" (rec_index= 2, atom_type= 2).
Atom no. 1351, " HG2" at (-11.252, 44.058, 12.605),  was assigned atom type "H" (rec_index= 2, atom_type= 2).
Atom no. 1352, " CD " at (-11.495, 46.230, 12.481),  was assigned atom type "C" (rec_index= 1, atom_type= 1).
Atom no. 1353, " HD1" at (-10.675, 46.356, 13.226),  was assigned atom type "H" (rec_index= 2, atom_type= 2).
Atom no. 1354, " HD2" at (-12.200, 46.945, 12.965),  was assigned atom type "H" (rec_index= 2, atom_type= 2).
Atom no. 1355, " N  " at (-12.509, 45.524, 7.887),  was assigned atom type "N" (rec_index= 4, atom_type= 4).
Atom no. 1356, " HN " at (-12.014, 44.632, 7.866),  was assigned atom type "HD" (rec_index= 3, atom_type= 3).
Atom no. 1357, " CA " at (-13.227, 45.933, 6.705),  was assigned atom type "C" (rec_index= 1, atom_type= 1).
Atom no. 1358, " HA1" at (-14.293, 45.607, 6.730),  was assigned atom type "H" (rec_index= 2, atom_type= 2).
Atom no. 1359, " HA2" at (-13.394, 47.035, 6.678),  was assigned atom type "H" (rec_index= 2, atom_type= 2).
Atom no. 1360, " C  " at (-12.511, 45.437, 5.467),  was assigned atom type "C" (rec_index= 1, atom_type= 1).
Atom no. 1361, " O  " at (-11.526, 44.696, 5.551),  was assigned atom type "OA" (rec_index= 6, atom_type= 6).
Atom no. 1362, " N  " at (-12.977, 45.845, 4.289),  was assigned atom type "N" (rec_index= 4, atom_type= 4).
Atom no. 1363, " CA " at (-12.363, 45.375, 3.045),  was assigned atom type "C" (rec_index= 1, atom_type= 1).
Atom no. 1364, " HA " at (-12.110, 44.292, 3.122),  was assigned atom type "H" (rec_index= 2, atom_type= 2).
Atom no. 1365, " C  " at (-11.127, 46.183, 2.672),  was assigned atom type "C" (rec_index= 1, atom_type= 1).
Atom no. 1366, " O  " at (-10.874, 47.273, 3.187),  was assigned atom type "OA" (rec_index= 6, atom_type= 6).
Atom no. 1367, " CB " at (-13.478, 45.592, 2.012),  was assigned atom type "C" (rec_index= 1, atom_type= 1).
Atom no. 1368, " HB1" at (-14.104, 44.690, 1.818),  was assigned atom type "H" (rec_index= 2, atom_type= 2).
Atom no. 1369, " HB2" at (-13.115, 45.715, 0.965),  was assigned atom type "H" (rec_index= 2, atom_type= 2).
Atom no. 1370, " CG " at (-14.235, 46.761, 2.538),  was assigned atom type "C" (rec_index= 1, atom_type= 1).
Atom no. 1371, " HG1" at (-15.265, 46.849, 2.121),  was assigned atom type "H" (rec_index= 2, atom_type= 2).
Atom no. 1372, " HG2" at (-13.856, 47.742, 2.166),  was assigned atom type "H" (rec_index= 2, atom_type= 2).
Atom no. 1373, " CD " at (-14.201, 46.631, 4.045),  was assigned atom type "C" (rec_index= 1, atom_type= 1).
Atom no. 1374, " HD1" at (-14.247, 47.600, 4.595),  was assigned atom type "H" (rec_index= 2, atom_type= 2).
Atom no. 1375, " HD2" at (-15.126, 46.200, 4.494),  was assigned atom type "H" (rec_index= 2, atom_type= 2).
Atom no. 1376, " N  " at (-10.358, 45.624, 1.745),  was assigned atom type "N" (rec_index= 4, atom_type= 4).
Atom no. 1377, " HN " at (-10.564, 44.683, 1.410),  was assigned atom type "HD" (rec_index= 3, atom_type= 3).
Atom no. 1378, " CA " at (-9.223, 46.356, 1.209),  was assigned atom type "C" (rec_index= 1, atom_type= 1).
Atom no. 1379, " HA1" at (-9.539, 47.329, 0.766),  was assigned atom type "H" (rec_index= 2, atom_type= 2).
Atom no. 1380, " HA2" at (-8.822, 45.868, 0.290),  was assigned atom type "H" (rec_index= 2, atom_type= 2).
Atom no. 1381, " C  " at (-8.137, 46.550, 2.252),  was assigned atom type "C" (rec_index= 1, atom_type= 1).
Atom no. 1382, " O  " at (-7.729, 45.607, 2.946),  was assigned atom type "OA" (rec_index= 6, atom_type= 6).
Atom no. 1383, " N  " at (-7.653, 47.790, 2.367),  was assigned atom type "N" (rec_index= 4, atom_type= 4).
Atom no. 1384, " HN " at (-8.027, 48.532, 1.775),  was assigned atom type "HD" (rec_index= 3, atom_type= 3).
Atom no. 1385, " CA " at (-6.599, 48.100, 3.326),  was assigned atom type "C" (rec_index= 1, atom_type= 1).
Atom no. 1386, " HA " at (-5.761, 47.386, 3.150),  was assigned atom type "H" (rec_index= 2, atom_type= 2).
Atom no. 1387, " C  " at (-7.066, 47.919, 4.760),  was assigned atom type "C" (rec_index= 1, atom_type= 1).
Atom no. 1388, " O  " at (-6.244, 47.749, 5.669),  was assigned atom type "OA" (rec_index= 6, atom_type= 6).
Atom no. 1389, " CB " at (-6.060, 49.522, 3.085),  was assigned atom type "C" (rec_index= 1, atom_type= 1).
Atom no. 1390, " HB " at (-5.905, 49.660, 1.990),  was assigned atom type "H" (rec_index= 2, atom_type= 2).
Atom no. 1391, " CG1" at (-4.716, 49.700, 3.791),  was assigned atom type "C" (rec_index= 1, atom_type= 1).
Atom no. 1392, "1HG1" at (-4.842, 49.659, 4.898),  was assigned atom type "H" (rec_index= 2, atom_type= 2).
Atom no. 1393, "2HG1" at (-4.071, 48.802, 3.645),  was assigned atom type "H" (rec_index= 2, atom_type= 2).
Atom no. 1394, " CG2" at (-7.058, 50.564, 3.565),  was assigned atom type "C" (rec_index= 1, atom_type= 1).
Atom no. 1395, "1HG2" at (-6.668, 51.594, 3.390),  was assigned atom type "H" (rec_index= 2, atom_type= 2).
Atom no. 1396, "2HG2" at (-7.341, 50.405, 4.632),  was assigned atom type "H" (rec_index= 2, atom_type= 2).
Atom no. 1397, "3HG2" at (-8.062, 50.419, 3.102),  was assigned atom type "H" (rec_index= 2, atom_type= 2).
Atom no. 1398, " CD1" at (-3.994, 50.942, 3.387),  was assigned atom type "C" (rec_index= 1, atom_type= 1).
Atom no. 1399, "1HD1" at (-3.014, 51.072, 3.902),  was assigned atom type "H" (rec_index= 2, atom_type= 2).
Atom no. 1400, "2HD1" at (-4.639, 51.840, 3.533),  was assigned atom type "H" (rec_index= 2, atom_type= 2).
Atom no. 1401, "3HD1" at (-3.868, 50.983, 2.280),  was assigned atom type "H" (rec_index= 2, atom_type= 2).
Atom no. 1402, " N  " at (-8.370, 47.961, 4.997),  was assigned atom type "N" (rec_index= 4, atom_type= 4).
Atom no. 1403, " HN " at (-9.021, 48.167, 4.239),  was assigned atom type "HD" (rec_index= 3, atom_type= 3).
Atom no. 1404, " CA " at (-8.869, 47.713, 6.338),  was assigned atom type "C" (rec_index= 1, atom_type= 1).
Atom no. 1405, " HA " at (-8.449, 48.485, 7.024),  was assigned atom type "H" (rec_index= 2, atom_type= 2).
Atom no. 1406, " C  " at (-8.409, 46.335, 6.811),  was assigned atom type "C" (rec_index= 1, atom_type= 1).
Atom no. 1407, " O  " at (-8.312, 45.385, 6.030),  was assigned atom type "OA" (rec_index= 6, atom_type= 6).
Atom no. 1408, " CB " at (-10.392, 47.819, 6.356),  was assigned atom type "C" (rec_index= 1, atom_type= 1).
Atom no. 1409, " HB1" at (-10.845, 46.992, 5.761),  was assigned atom type "H" (rec_index= 2, atom_type= 2).
Atom no. 1410, " HB2" at (-10.786, 47.566, 7.368),  was assigned atom type "H" (rec_index= 2, atom_type= 2).
Atom no. 1411, " CG " at (-10.940, 49.168, 5.894),  was assigned atom type "C" (rec_index= 1, atom_type= 1).
Atom no. 1412, " HG1" at (-10.708, 49.338, 4.817),  was assigned atom type "H" (rec_index= 2, atom_type= 2).
Atom no. 1413, " HG2" at (-12.054, 49.143, 5.844),  was assigned atom type "H" (rec_index= 2, atom_type= 2).
Atom no. 1414, " CD " at (-10.469, 50.342, 6.733),  was assigned atom type "C" (rec_index= 1, atom_type= 1).
Atom no. 1415, " NE2" at (-10.345, 51.495, 6.096),  was assigned atom type "N" (rec_index= 4, atom_type= 4).
Atom no. 1416, "1HE2" at (-10.539, 51.592, 5.099),  was assigned atom type "HD" (rec_index= 3, atom_type= 3).
Atom no. 1417, "2HE2" at (-10.028, 52.284, 6.660),  was assigned atom type "HD" (rec_index= 3, atom_type= 3).
Atom no. 1418, " OE1" at (-10.234, 50.224, 7.942),  was assigned atom type "OA" (rec_index= 6, atom_type= 6).
Atom no. 1419, " N  " at (-8.080, 46.243, 8.097),  was assigned atom type "N" (rec_index= 4, atom_type= 4).
Atom no. 1420, " HN " at (-8.212, 47.053, 8.702),  was assigned atom type "HD" (rec_index= 3, atom_type= 3).
Atom no. 1421, " CA " at (-7.540, 45.023, 8.660),  was assigned atom type "C" (rec_index= 1, atom_type= 1).
Atom no. 1422, " HA1" at (-7.806, 44.953, 9.740),  was assigned atom type "H" (rec_index= 2, atom_type= 2).
Atom no. 1423, " HA2" at (-8.095, 44.142, 8.261),  was assigned atom type "H" (rec_index= 2, atom_type= 2).
Atom no. 1424, " C  " at (-6.052, 44.818, 8.482),  was assigned atom type "C" (rec_index= 1, atom_type= 1).
Atom no. 1425, " O  " at (-5.492, 43.924, 9.130),  was assigned atom type "OA" (rec_index= 6, atom_type= 6).
Atom no. 1426, " N  " at (-5.388, 45.595, 7.629),  was assigned atom type "N" (rec_index= 4, atom_type= 4).
Atom no. 1427, " HN " at (-5.859, 46.389, 7.195),  was assigned atom type "HD" (rec_index= 3, atom_type= 3).
Atom no. 1428, " CA " at (-3.996, 45.319, 7.312),  was assigned atom type "C" (rec_index= 1, atom_type= 1).
Atom no. 1429, " HA " at (-3.863, 44.215, 7.236),  was assigned atom type "H" (rec_index= 2, atom_type= 2).
Atom no. 1430, " C  " at (-3.076, 45.843, 8.411),  was assigned atom type "C" (rec_index= 1, atom_type= 1).
Atom no. 1431, " O  " at (-3.430, 46.745, 9.174),  was assigned atom type "OA" (rec_index= 6, atom_type= 6).
Atom no. 1432, " CB " at (-3.629, 45.946, 5.965),  was assigned atom type "C" (rec_index= 1, atom_type= 1).
Atom no. 1433, " HB1" at (-3.782, 47.050, 5.986),  was assigned atom type "H" (rec_index= 2, atom_type= 2).
Atom no. 1434, " HB2" at (-2.527, 45.917, 5.800),  was assigned atom type "H" (rec_index= 2, atom_type= 2).
Atom no. 1435, " CG " at (-4.371, 45.317, 4.790),  was assigned atom type "C" (rec_index= 1, atom_type= 1).
Atom no. 1436, " OD1" at (-5.170, 44.373, 4.996),  was assigned atom type "OA" (rec_index= 6, atom_type= 6).
Atom no. 1437, " OD2" at (-4.143, 45.774, 3.644),  was assigned atom type "OA" (rec_index= 6, atom_type= 6).
Atom no. 1438, " N  " at (-1.876, 45.265, 8.482),  was assigned atom type "N" (rec_index= 4, atom_type= 4).
Atom no. 1439, " HN " at (-1.614, 44.586, 7.767),  was assigned atom type "HD" (rec_index= 3, atom_type= 3).
Atom no. 1440, " CA " at (-0.926, 45.569, 9.544),  was assigned atom type "C" (rec_index= 1, atom_type= 1).
Atom no. 1441, " HA " at (-1.249, 46.498, 10.069),  was assigned atom type "H" (rec_index= 2, atom_type= 2).
Atom no. 1442, " C  " at (0.437, 45.801, 8.913),  was assigned atom type "C" (rec_index= 1, atom_type= 1).
Atom no. 1443, " O  " at (0.939, 44.940, 8.186),  was assigned atom type "OA" (rec_index= 6, atom_type= 6).
Atom no. 1444, " CB " at (-0.857, 44.419, 10.554),  was assigned atom type "C" (rec_index= 1, atom_type= 1).
Atom no. 1445, " HB1" at (-0.130, 44.652, 11.367),  was assigned atom type "H" (rec_index= 2, atom_type= 2).
Atom no. 1446, " HB2" at (-0.626, 43.447, 10.059),  was assigned atom type "H" (rec_index= 2, atom_type= 2).
Atom no. 1447, " HB3" at (-1.864, 44.165, 10.960),  was assigned atom type "H" (rec_index= 2, atom_type= 2).
Atom no. 1448, " N  " at (1.025, 46.964, 9.185),  was assigned atom type "N" (rec_index= 4, atom_type= 4).
Atom no. 1449, " HN " at (0.555, 47.609, 9.820),  was assigned atom type "HD" (rec_index= 3, atom_type= 3).
Atom no. 1450, " CA " at (2.306, 47.359, 8.620),  was assigned atom type "C" (rec_index= 1, atom_type= 1).
Atom no. 1451, " HA " at (2.685, 46.546, 7.958),  was assigned atom type "H" (rec_index= 2, atom_type= 2).
Atom no. 1452, " C  " at (3.311, 47.614, 9.730),  was assigned atom type "C" (rec_index= 1, atom_type= 1).
Atom no. 1453, " O  " at (2.983, 48.223, 10.754),  was assigned atom type "OA" (rec_index= 6, atom_type= 6).
Atom no. 1454, " CB " at (2.162, 48.639, 7.814),  was assigned atom type "C" (rec_index= 1, atom_type= 1).
Atom no. 1455, " HB1" at (1.919, 49.498, 8.482),  was assigned atom type "H" (rec_index= 2, atom_type= 2).
Atom no. 1456, " HB2" at (3.154, 48.974, 7.430),  was assigned atom type "H" (rec_index= 2, atom_type= 2).
Atom no. 1457, " CG " at (1.170, 48.544, 6.698),  was assigned atom type "A" (rec_index= 0, atom_type= 0).
Atom no. 1458, " CD2" at (0.629, 47.474, 6.065),  was assigned atom type "A" (rec_index= 0, atom_type= 0).
Atom no. 1459, " HD2" at (0.829, 46.412, 6.286),  was assigned atom type "H" (rec_index= 2, atom_type= 2).
Atom no. 1460, " ND1" at (0.631, 49.660, 6.100),  was assigned atom type "N" (rec_index= 4, atom_type= 4).
Atom no. 1461, " HD1" at (0.835, 50.626, 6.358),  was assigned atom type "HD" (rec_index= 3, atom_type= 3).
Atom no. 1462, " CE1" at (-0.194, 49.282, 5.138),  was assigned atom type "A" (rec_index= 0, atom_type= 0).
Atom no. 1463, " HE1" at (-0.768, 49.956, 4.480),  was assigned atom type "H" (rec_index= 2, atom_type= 2).
Atom no. 1464, " NE2" at (-0.216, 47.962, 5.096),  was assigned atom type "N" (rec_index= 4, atom_type= 4).
Atom no. 1465, " HE2" at (-0.769, 47.397, 4.451),  was assigned atom type "HD" (rec_index= 3, atom_type= 3).
Atom no. 1466, " N  " at (4.543, 47.176, 9.499),  was assigned atom type "N" (rec_index= 4, atom_type= 4).
Atom no. 1467, " HN " at (4.744, 46.764, 8.588),  was assigned atom type "HD" (rec_index= 3, atom_type= 3).
Atom no. 1468, " CA " at (5.622, 47.250, 10.471),  was assigned atom type "C" (rec_index= 1, atom_type= 1).
Atom no. 1469, " HA " at (5.233, 47.732, 11.398),  was assigned atom type "H" (rec_index= 2, atom_type= 2).
Atom no. 1470, " C  " at (6.739, 48.116, 9.907),  was assigned atom type "C" (rec_index= 1, atom_type= 1).
Atom no. 1471, " O  " at (7.136, 47.939, 8.750),  was assigned atom type "OA" (rec_index= 6, atom_type= 6).
Atom no. 1472, " CB " at (6.105, 45.842, 10.820),  was assigned atom type "C" (rec_index= 1, atom_type= 1).
Atom no. 1473, " HB1" at (7.013, 45.878, 11.466),  was assigned atom type "H" (rec_index= 2, atom_type= 2).
Atom no. 1474, " HB2" at (6.540, 45.335, 9.928),  was assigned atom type "H" (rec_index= 2, atom_type= 2).
Atom no. 1475, " CG " at (5.029, 45.003, 11.447),  was assigned atom type "A" (rec_index= 0, atom_type= 0).
Atom no. 1476, " CD1" at (4.092, 44.343, 10.670),  was assigned atom type "A" (rec_index= 0, atom_type= 0).
Atom no. 1477, " HD1" at (4.163, 44.400, 9.571),  was assigned atom type "H" (rec_index= 2, atom_type= 2).
Atom no. 1478, " CD2" at (4.923, 44.923, 12.834),  was assigned atom type "A" (rec_index= 0, atom_type= 0).
Atom no. 1479, " HD2" at (5.652, 45.453, 13.471),  was assigned atom type "H" (rec_index= 2, atom_type= 2).
Atom no. 1480, " CE1" at (3.065, 43.612, 11.249),  was assigned atom type "A" (rec_index= 0, atom_type= 0).
Atom no. 1481, " HE1" at (2.324, 43.099, 10.613),  was assigned atom type "H" (rec_index= 2, atom_type= 2).
Atom no. 1482, " CE2" at (3.909, 44.183, 13.418),  was assigned atom type "A" (rec_index= 0, atom_type= 0).
Atom no. 1483, " HE2" at (3.843, 44.112, 14.517),  was assigned atom type "H" (rec_index= 2, atom_type= 2).
Atom no. 1484, " CZ " at (2.974, 43.529, 12.623),  was assigned atom type "A" (rec_index= 0, atom_type= 0).
Atom no. 1485, " HZ " at (2.162, 42.946, 13.090),  was assigned atom type "H" (rec_index= 2, atom_type= 2).
Atom no. 1486, " N  " at (7.210, 49.070, 10.708),  was assigned atom type "N" (rec_index= 4, atom_type= 4).
Atom no. 1487, " HN " at (6.838, 49.148, 11.654),  was assigned atom type "HD" (rec_index= 3, atom_type= 3).
Atom no. 1488, " CA " at (8.242, 50.007, 10.275),  was assigned atom type "C" (rec_index= 1, atom_type= 1).
Atom no. 1489, " HA " at (8.002, 50.372, 9.249),  was assigned atom type "H" (rec_index= 2, atom_type= 2).
Atom no. 1490, " C  " at (9.584, 49.288, 10.253),  was assigned atom type "C" (rec_index= 1, atom_type= 1).
Atom no. 1491, " O  " at (10.122, 48.930, 11.307),  was assigned atom type "OA" (rec_index= 6, atom_type= 6).
Atom no. 1492, " CB " at (8.262, 51.188, 11.240),  was assigned atom type "C" (rec_index= 1, atom_type= 1).
Atom no. 1493, " HB1" at (8.514, 50.851, 12.273),  was assigned atom type "H" (rec_index= 2, atom_type= 2).
Atom no. 1494, " HB2" at (7.230, 51.572, 11.418),  was assigned atom type "H" (rec_index= 2, atom_type= 2).
Atom no. 1495, " CG " at (9.184, 52.307, 10.799),  was assigned atom type "C" (rec_index= 1, atom_type= 1).
Atom no. 1496, " OD1" at (9.918, 52.156, 9.796),  was assigned atom type "OA" (rec_index= 6, atom_type= 6).
Atom no. 1497, " OD2" at (9.160, 53.363, 11.461),  was assigned atom type "OA" (rec_index= 6, atom_type= 6).
Atom no. 1498, " N  " at (10.137, 49.068, 9.062),  was assigned atom type "N" (rec_index= 4, atom_type= 4).
Atom no. 1499, " HN " at (9.670, 49.381, 8.211),  was assigned atom type "HD" (rec_index= 3, atom_type= 3).
Atom no. 1500, " CA " at (11.417, 48.375, 8.986),  was assigned atom type "C" (rec_index= 1, atom_type= 1).
Atom no. 1501, " HA " at (11.401, 47.575, 9.762),  was assigned atom type "H" (rec_index= 2, atom_type= 2).
Atom no. 1502, " C  " at (12.602, 49.274, 9.300),  was assigned atom type "C" (rec_index= 1, atom_type= 1).
Atom no. 1503, " O  " at (13.739, 48.795, 9.285),  was assigned atom type "OA" (rec_index= 6, atom_type= 6).
Atom no. 1504, " CB " at (11.602, 47.682, 7.634),  was assigned atom type "C" (rec_index= 1, atom_type= 1).
Atom no. 1505, " HB1" at (10.619, 47.489, 7.145),  was assigned atom type "H" (rec_index= 2, atom_type= 2).
Atom no. 1506, " HB2" at (12.042, 48.380, 6.884),  was assigned atom type "H" (rec_index= 2, atom_type= 2).
Atom no. 1507, " CG " at (12.420, 46.404, 7.737),  was assigned atom type "C" (rec_index= 1, atom_type= 1).
Atom no. 1508, " OD1" at (12.875, 46.019, 8.841),  was assigned atom type "OA" (rec_index= 6, atom_type= 6).
Atom no. 1509, " OD2" at (12.595, 45.764, 6.683),  was assigned atom type "OA" (rec_index= 6, atom_type= 6).
Atom no. 1510, " N  " at (12.375, 50.555, 9.578),  was assigned atom type "N" (rec_index= 4, atom_type= 4).
Atom no. 1511, " HN " at (11.477, 50.985, 9.357),  was assigned atom type "HD" (rec_index= 3, atom_type= 3).
Atom no. 1512, " CA " at (13.437, 51.330, 10.204),  was assigned atom type "C" (rec_index= 1, atom_type= 1).
Atom no. 1513, " HA " at (14.382, 51.067, 9.674),  was assigned atom type "H" (rec_index= 2, atom_type= 2).
Atom no. 1514, " C  " at (13.636, 50.958, 11.668),  was assigned atom type "C" (rec_index= 1, atom_type= 1).
Atom no. 1515, " O  " at (14.605, 51.427, 12.276),  was assigned atom type "OA" (rec_index= 6, atom_type= 6).
Atom no. 1516, " CB " at (13.223, 52.835, 10.005),  was assigned atom type "C" (rec_index= 1, atom_type= 1).
Atom no. 1517, " HB1" at (13.737, 53.422, 10.802),  was assigned atom type "H" (rec_index= 2, atom_type= 2).
Atom no. 1518, " HB2" at (12.168, 53.122, 10.223),  was assigned atom type "H" (rec_index= 2, atom_type= 2).
Atom no. 1519, " CG " at (13.645, 53.309, 8.615),  was assigned atom type "C" (rec_index= 1, atom_type= 1).
Atom no. 1520, " OD1" at (14.530, 52.666, 7.999),  was assigned atom type "OA" (rec_index= 6, atom_type= 6).
Atom no. 1521, " OD2" at (13.099, 54.329, 8.143),  was assigned atom type "OA" (rec_index= 6, atom_type= 6).
Atom no. 1522, " N  " at (12.762, 50.129, 12.238),  was assigned atom type "N" (rec_index= 4, atom_type= 4).
Atom no. 1523, " HN " at (11.865, 49.942, 11.790),  was assigned atom type "HD" (rec_index= 3, atom_type= 3).
Atom no. 1524, " CA " at (13.095, 49.492, 13.502),  was assigned atom type "C" (rec_index= 1, atom_type= 1).
Atom no. 1525, " HA " at (13.656, 50.217, 14.137),  was assigned atom type "H" (rec_index= 2, atom_type= 2).
Atom no. 1526, " C  " at (13.968, 48.279, 13.248),  was assigned atom type "C" (rec_index= 1, atom_type= 1).
Atom no. 1527, " O  " at (13.921, 47.666, 12.178),  was assigned atom type "OA" (rec_index= 6, atom_type= 6).
Atom no. 1528, " CB " at (11.847, 49.028, 14.259),  was assigned atom type "C" (rec_index= 1, atom_type= 1).
Atom no. 1529, " HB1" at (12.126, 48.690, 15.284),  was assigned atom type "H" (rec_index= 2, atom_type= 2).
Atom no. 1530, " HB2" at (11.475, 48.069, 13.829),  was assigned atom type "H" (rec_index= 2, atom_type= 2).
Atom no. 1531, " CG " at (10.724, 50.030, 14.334),  was assigned atom type "C" (rec_index= 1, atom_type= 1).
Atom no. 1532, " HG1" at (9.906, 49.653, 14.992),  was assigned atom type "H" (rec_index= 2, atom_type= 2).
Atom no. 1533, " HG2" at (10.177, 50.079, 13.363),  was assigned atom type "H" (rec_index= 2, atom_type= 2).
Atom no. 1534, " CD " at (11.161, 51.411, 14.768),  was assigned atom type "C" (rec_index= 1, atom_type= 1).
Atom no. 1535, " OE1" at (12.215, 51.565, 15.432),  was assigned atom type "OA" (rec_index= 6, atom_type= 6).
Atom no. 1536, " OE2" at (10.420, 52.359, 14.446),  was assigned atom type "OA" (rec_index= 6, atom_type= 6).
Atom no. 1537, " N  " at (14.768, 47.936, 14.250),  was assigned atom type "N" (rec_index= 4, atom_type= 4).
Atom no. 1538, " HN " at (14.924, 48.599, 15.009),  was assigned atom type "HD" (rec_index= 3, atom_type= 3).
Atom no. 1539, " CA " at (15.430, 46.640, 14.297),  was assigned atom type "C" (rec_index= 1, atom_type= 1).
Atom no. 1540, " HA " at (15.608, 46.283, 13.256),  was assigned atom type "H" (rec_index= 2, atom_type= 2).
Atom no. 1541, " C  " at (14.483, 45.676, 15.001),  was assigned atom type "C" (rec_index= 1, atom_type= 1).
Atom no. 1542, " O  " at (14.228, 45.811, 16.202),  was assigned atom type "OA" (rec_index= 6, atom_type= 6).
Atom no. 1543, " CB " at (16.766, 46.741, 15.025),  was assigned atom type "C" (rec_index= 1, atom_type= 1).
Atom no. 1544, " HB1" at (17.396, 47.537, 14.563),  was assigned atom type "H" (rec_index= 2, atom_type= 2).
Atom no. 1545, " HB2" at (16.618, 47.175, 16.041),  was assigned atom type "H" (rec_index= 2, atom_type= 2).
Atom no. 1546, " CG " at (17.553, 45.436, 15.120),  was assigned atom type "C" (rec_index= 1, atom_type= 1).
Atom no. 1547, " HG " at (16.901, 44.672, 15.604),  was assigned atom type "H" (rec_index= 2, atom_type= 2).
Atom no. 1548, " CD1" at (17.954, 44.916, 13.749),  was assigned atom type "C" (rec_index= 1, atom_type= 1).
Atom no. 1549, "1HD1" at (17.055, 44.771, 13.106),  was assigned atom type "H" (rec_index= 2, atom_type= 2).
Atom no. 1550, "2HD1" at (18.566, 43.987, 13.821),  was assigned atom type "H" (rec_index= 2, atom_type= 2).
Atom no. 1551, "3HD1" at (18.709, 45.575, 13.261),  was assigned atom type "H" (rec_index= 2, atom_type= 2).
Atom no. 1552, " CD2" at (18.779, 45.634, 15.996),  was assigned atom type "C" (rec_index= 1, atom_type= 1).
Atom no. 1553, "1HD2" at (18.485, 46.015, 17.002),  was assigned atom type "H" (rec_index= 2, atom_type= 2).
Atom no. 1554, "2HD2" at (19.534, 46.293, 15.508),  was assigned atom type "H" (rec_index= 2, atom_type= 2).
Atom no. 1555, "3HD2" at (19.391, 44.705, 16.068),  was assigned atom type "H" (rec_index= 2, atom_type= 2).
Atom no. 1556, " N  " at (13.961, 44.712, 14.245),  was assigned atom type "N" (rec_index= 4, atom_type= 4).
Atom no. 1557, " HN " at (14.226, 44.671, 13.261),  was assigned atom type "HD" (rec_index= 3, atom_type= 3).
Atom no. 1558, " CA " at (13.031, 43.713, 14.753),  was assigned atom type "C" (rec_index= 1, atom_type= 1).
Atom no. 1559, " HA " at (12.414, 44.184, 15.554),  was assigned atom type "H" (rec_index= 2, atom_type= 2).
Atom no. 1560, " C  " at (13.798, 42.550, 15.363),  was assigned atom type "C" (rec_index= 1, atom_type= 1).
Atom no. 1561, " O  " at (14.727, 42.014, 14.745),  was assigned atom type "OA" (rec_index= 6, atom_type= 6).
Atom no. 1562, " CB " at (12.090, 43.238, 13.635),  was assigned atom type "C" (rec_index= 1, atom_type= 1).
Atom no. 1563, " HB1" at (12.643, 42.798, 12.772),  was assigned atom type "H" (rec_index= 2, atom_type= 2).
Atom no. 1564, " HB2" at (11.508, 42.332, 13.925),  was assigned atom type "H" (rec_index= 2, atom_type= 2).
Atom no. 1565, " CG " at (11.213, 44.370, 13.230),  was assigned atom type "A" (rec_index= 0, atom_type= 0).
Atom no. 1566, " CD1" at (11.277, 45.103, 12.069),  was assigned atom type "A" (rec_index= 0, atom_type= 0).
Atom no. 1567, " HD1" at (11.968, 44.905, 11.232),  was assigned atom type "H" (rec_index= 2, atom_type= 2).
Atom no. 1568, " CD2" at (10.215, 44.994, 14.039),  was assigned atom type "A" (rec_index= 0, atom_type= 0).
Atom no. 1569, " CE2" at (9.697, 46.081, 13.310),  was assigned atom type "A" (rec_index= 0, atom_type= 0).
Atom no. 1570, " CE3" at (9.710, 44.739, 15.319),  was assigned atom type "A" (rec_index= 0, atom_type= 0).
Atom no. 1571, " HE3" at (10.104, 43.902, 15.920),  was assigned atom type "H" (rec_index= 2, atom_type= 2).
Atom no. 1572, " NE1" at (10.351, 46.121, 12.105),  was assigned atom type "N" (rec_index= 4, atom_type= 4).
Atom no. 1573, " HE1" at (10.179, 46.794, 11.358),  was assigned atom type "HD" (rec_index= 3, atom_type= 3).
Atom no. 1574, " CZ2" at (8.687, 46.899, 13.810),  was assigned atom type "A" (rec_index= 0, atom_type= 0).
Atom no. 1575, " HZ2" at (8.283, 47.736, 13.216),  was assigned atom type "H" (rec_index= 2, atom_type= 2).
Atom no. 1576, " CZ3" at (8.713, 45.550, 15.817),  was assigned atom type "A" (rec_index= 0, atom_type= 0).
Atom no. 1577, " HZ3" at (8.301, 45.351, 16.821),  was assigned atom type "H" (rec_index= 2, atom_type= 2).
Atom no. 1578, " CH2" at (8.213, 46.627, 15.065),  was assigned atom type "A" (rec_index= 0, atom_type= 0).
Atom no. 1579, " HH2" at (7.423, 47.266, 15.495),  was assigned atom type "H" (rec_index= 2, atom_type= 2).
Atom no. 1580, " N  " at (13.428, 42.186, 16.586),  was assigned atom type "N" (rec_index= 4, atom_type= 4).
Atom no. 1581, " HN " at (12.653, 42.672, 17.037),  was assigned atom type "HD" (rec_index= 3, atom_type= 3).
Atom no. 1582, " CA " at (14.101, 41.112, 17.296),  was assigned atom type "C" (rec_index= 1, atom_type= 1).
Atom no. 1583, " HA " at (14.512, 40.381, 16.561),  was assigned atom type "H" (rec_index= 2, atom_type= 2).
Atom no. 1584, " C  " at (13.083, 40.419, 18.186),  was assigned atom type "C" (rec_index= 1, atom_type= 1).
Atom no. 1585, " O  " at (11.871, 40.615, 18.053),  was assigned atom type "OA" (rec_index= 6, atom_type= 6).
Atom no. 1586, " CB " at (15.245, 41.684, 18.144),  was assigned atom type "C" (rec_index= 1, atom_type= 1).
Atom no. 1587, " HB1" at (15.923, 40.885, 18.526),  was assigned atom type "H" (rec_index= 2, atom_type= 2).
Atom no. 1588, " HB2" at (15.986, 42.243, 17.526),  was assigned atom type "H" (rec_index= 2, atom_type= 2).
Atom no. 1589, " OG " at (14.716, 42.481, 19.192),  was assigned atom type "OA" (rec_index= 6, atom_type= 6).
Atom no. 1590, " HG " at (15.424, 42.835, 19.717),  was assigned atom type "HD" (rec_index= 3, atom_type= 3).
Atom no. 1591, " N  " at (13.593, 39.597, 19.101),  was assigned atom type "N" (rec_index= 4, atom_type= 4).
Atom no. 1592, " H  " at (14.572, 39.320, 19.022),  was assigned atom type "HD" (rec_index= 3, atom_type= 3).
Atom no. 1593, " N  " at (13.581, 39.605, 19.115),  was assigned atom type "N" (rec_index= 4, atom_type= 4).
Atom no. 1594, " H  " at (14.563, 39.334, 19.068),  was assigned atom type "HD" (rec_index= 3, atom_type= 3).
Atom no. 1595, " CA " at (12.804, 39.078, 20.211),  was assigned atom type "C" (rec_index= 1, atom_type= 1).
Atom no. 1596, " HA " at (11.839, 38.697, 19.804),  was assigned atom type "H" (rec_index= 2, atom_type= 2).
Atom no. 1597, " CA " at (12.750, 39.095, 20.197),  was assigned atom type "C" (rec_index= 1, atom_type= 1).
Atom no. 1598, " HA " at (11.765, 38.796, 19.768),  was assigned atom type "H" (rec_index= 2, atom_type= 2).
Atom no. 1599, " C  " at (12.492, 40.142, 21.260),  was assigned atom type "C" (rec_index= 1, atom_type= 1).
Atom no. 1600, " C  " at (12.501, 40.137, 21.281),  was assigned atom type "C" (rec_index= 1, atom_type= 1).
Atom no. 1601, " O  " at (11.614, 39.925, 22.102),  was assigned atom type "OA" (rec_index= 6, atom_type= 6).
Atom no. 1602, " O  " at (11.669, 39.900, 22.164),  was assigned atom type "OA" (rec_index= 6, atom_type= 6).
Atom no. 1603, " CB " at (13.542, 37.906, 20.872),  was assigned atom type "C" (rec_index= 1, atom_type= 1).
Atom no. 1604, " HB1" at (13.387, 37.014, 20.221),  was assigned atom type "H" (rec_index= 2, atom_type= 2).
Atom no. 1605, " HB2" at (12.972, 37.639, 21.793),  was assigned atom type "H" (rec_index= 2, atom_type= 2).
Atom no. 1606, " CB " at (13.401, 37.854, 20.807),  was assigned atom type "C" (rec_index= 1, atom_type= 1).
Atom no. 1607, " HB1" at (13.391, 37.935, 21.919),  was assigned atom type "H" (rec_index= 2, atom_type= 2).
Atom no. 1608, " HB2" at (14.498, 37.873, 20.610),  was assigned atom type "H" (rec_index= 2, atom_type= 2).
Atom no. 1609, " CG " at (15.035, 37.930, 21.256),  was assigned atom type "C" (rec_index= 1, atom_type= 1).
Atom no. 1610, " HG " at (15.577, 37.290, 20.521),  was assigned atom type "H" (rec_index= 2, atom_type= 2).
Atom no. 1611, " CG " at (12.828, 36.499, 20.387),  was assigned atom type "C" (rec_index= 1, atom_type= 1).
Atom no. 1612, " HG " at (11.977, 36.253, 21.064),  was assigned atom type "H" (rec_index= 2, atom_type= 2).
Atom no. 1613, " CD1" at (15.708, 39.300, 21.247),  was assigned atom type "C" (rec_index= 1, atom_type= 1).
Atom no. 1614, "1HD1" at (15.576, 39.764, 20.242),  was assigned atom type "H" (rec_index= 2, atom_type= 2).
Atom no. 1615, "2HD1" at (16.779, 39.248, 21.553),  was assigned atom type "H" (rec_index= 2, atom_type= 2).
Atom no. 1616, "3HD1" at (15.342, 39.958, 22.069),  was assigned atom type "H" (rec_index= 2, atom_type= 2).
Atom no. 1617, " CD1" at (12.307, 36.543, 18.961),  was assigned atom type "C" (rec_index= 1, atom_type= 1).
Atom no. 1618, "1HD1" at (11.531, 37.336, 18.851),  was assigned atom type "H" (rec_index= 2, atom_type= 2).
Atom no. 1619, "2HD1" at (11.932, 35.548, 18.627),  was assigned atom type "H" (rec_index= 2, atom_type= 2).
Atom no. 1620, "3HD1" at (13.133, 36.666, 18.222),  was assigned atom type "H" (rec_index= 2, atom_type= 2).
Atom no. 1621, " CD2" at (15.215, 37.295, 22.630),  was assigned atom type "C" (rec_index= 1, atom_type= 1).
Atom no. 1622, "1HD2" at (14.723, 36.294, 22.637),  was assigned atom type "H" (rec_index= 2, atom_type= 2).
Atom no. 1623, "2HD2" at (14.849, 37.953, 23.452),  was assigned atom type "H" (rec_index= 2, atom_type= 2).
Atom no. 1624, "3HD2" at (16.286, 37.243, 22.936),  was assigned atom type "H" (rec_index= 2, atom_type= 2).
Atom no. 1625, " CD2" at (13.886, 35.417, 20.537),  was assigned atom type "C" (rec_index= 1, atom_type= 1).
Atom no. 1626, "1HD2" at (14.268, 35.385, 21.584),  was assigned atom type "H" (rec_index= 2, atom_type= 2).
Atom no. 1627, "2HD2" at (14.712, 35.540, 19.798),  was assigned atom type "H" (rec_index= 2, atom_type= 2).
Atom no. 1628, "3HD2" at (13.511, 34.422, 20.203),  was assigned atom type "H" (rec_index= 2, atom_type= 2).
Atom no. 1629, " N  " at (13.201, 41.272, 21.247),  was assigned atom type "NA" (rec_index= 5, atom_type= 5).
Atom no. 1630, " CA " at (12.962, 42.348, 22.181),  was assigned atom type "C" (rec_index= 1, atom_type= 1).
Atom no. 1631, " HA1" at (11.873, 42.415, 22.409),  was assigned atom type "H" (rec_index= 2, atom_type= 2).
Atom no. 1632, " HA2" at (13.123, 43.329, 21.676),  was assigned atom type "H" (rec_index= 2, atom_type= 2).
Atom no. 1633, " C  " at (13.756, 42.298, 23.473),  was assigned atom type "C" (rec_index= 1, atom_type= 1).
Atom no. 1634, " O  " at (13.822, 43.317, 24.176),  was assigned atom type "OA" (rec_index= 6, atom_type= 6).
Atom no. 1635, " N  " at (14.361, 41.158, 23.816),  was assigned atom type "N" (rec_index= 4, atom_type= 4).
Atom no. 1636, " HN " at (14.350, 40.363, 23.178),  was assigned atom type "HD" (rec_index= 3, atom_type= 3).
Atom no. 1637, " CA " at (15.040, 41.050, 25.108),  was assigned atom type "C" (rec_index= 1, atom_type= 1).
Atom no. 1638, " HA " at (14.342, 41.415, 25.898),  was assigned atom type "H" (rec_index= 2, atom_type= 2).
Atom no. 1639, " C  " at (16.296, 41.915, 25.149),  was assigned atom type "C" (rec_index= 1, atom_type= 1).
Atom no. 1640, " O  " at (16.466, 42.743, 26.053),  was assigned atom type "OA" (rec_index= 6, atom_type= 6).
Atom no. 1641, " CB " at (15.370, 39.586, 25.405),  was assigned atom type "C" (rec_index= 1, atom_type= 1).
Atom no. 1642, " HB1" at (14.442, 38.968, 25.394),  was assigned atom type "H" (rec_index= 2, atom_type= 2).
Atom no. 1643, " HB2" at (15.914, 39.128, 24.547),  was assigned atom type "H" (rec_index= 2, atom_type= 2).
Atom no. 1644, " CG " at (16.140, 39.367, 26.701),  was assigned atom type "C" (rec_index= 1, atom_type= 1).
Atom no. 1645, " HG1" at (16.693, 38.399, 26.685),  was assigned atom type "H" (rec_index= 2, atom_type= 2).
Atom no. 1646, " HG2" at (17.007, 40.063, 26.779),  was assigned atom type "H" (rec_index= 2, atom_type= 2).
Atom no. 1647, " CD " at (15.241, 39.468, 27.919),  was assigned atom type "C" (rec_index= 1, atom_type= 1).
Atom no. 1648, " HD1" at (14.852, 40.504, 28.057),  was assigned atom type "H" (rec_index= 2, atom_type= 2).
Atom no. 1649, " HD2" at (14.271, 38.941, 27.758),  was assigned atom type "H" (rec_index= 2, atom_type= 2).
Atom no. 1650, " CE " at (15.951, 38.965, 29.170),  was assigned atom type "C" (rec_index= 1, atom_type= 1).
Atom no. 1651, " HE1" at (16.398, 37.956, 29.007),  was assigned atom type "H" (rec_index= 2, atom_type= 2).
Atom no. 1652, " HE2" at (16.886, 39.539, 29.366),  was assigned atom type "H" (rec_index= 2, atom_type= 2).
Atom no. 1653, " NZ " at (15.048, 38.975, 30.355),  was assigned atom type "N" (rec_index= 4, atom_type= 4).
Atom no. 1654, " HZ1" at (15.523, 38.638, 31.192),  was assigned atom type "HD" (rec_index= 3, atom_type= 3).
Atom no. 1655, " HZ2" at (14.192, 38.450, 30.176),  was assigned atom type "HD" (rec_index= 3, atom_type= 3).
Atom no. 1656, " HZ3" at (14.639, 39.898, 30.504),  was assigned atom type "HD" (rec_index= 3, atom_type= 3).
Atom no. 1657, " N  " at (17.191, 41.723, 24.193),  was assigned atom type "N" (rec_index= 4, atom_type= 4).
Atom no. 1658, " HN " at (17.093, 40.918, 23.574),  was assigned atom type "HD" (rec_index= 3, atom_type= 3).
Atom no. 1659, " CA " at (18.305, 42.628, 24.005),  was assigned atom type "C" (rec_index= 1, atom_type= 1).
Atom no. 1660, " HA1" at (19.212, 42.096, 23.634),  was assigned atom type "H" (rec_index= 2, atom_type= 2).
Atom no. 1661, " HA2" at (18.711, 42.992, 24.977),  was assigned atom type "H" (rec_index= 2, atom_type= 2).
Atom no. 1662, " C  " at (17.913, 43.774, 23.095),  was assigned atom type "C" (rec_index= 1, atom_type= 1).
Atom no. 1663, " O  " at (16.839, 44.365, 23.250),  was assigned atom type "OA" (rec_index= 6, atom_type= 6).
Atom no. 1664, " N  " at (18.769, 44.086, 22.130),  was assigned atom type "N" (rec_index= 4, atom_type= 4).
Atom no. 1665, " HN " at (19.606, 43.518, 22.000),  was assigned atom type "HD" (rec_index= 3, atom_type= 3).
Atom no. 1666, " CA " at (18.534, 45.226, 21.252),  was assigned atom type "C" (rec_index= 1, atom_type= 1).
Atom no. 1667, " HA " at (18.373, 46.131, 21.884),  was assigned atom type "H" (rec_index= 2, atom_type= 2).
Atom no. 1668, " C  " at (17.285, 45.001, 20.401),  was assigned atom type "C" (rec_index= 1, atom_type= 1).
Atom no. 1669, " O  " at (16.914, 43.862, 20.075),  was assigned atom type "OA" (rec_index= 6, atom_type= 6).
Atom no. 1670, " CB " at (19.784, 45.456, 20.381),  was assigned atom type "C" (rec_index= 1, atom_type= 1).
Atom no. 1671, " HB " at (20.676, 45.381, 21.045),  was assigned atom type "H" (rec_index= 2, atom_type= 2).
Atom no. 1672, " CG1" at (19.911, 44.373, 19.314),  was assigned atom type "C" (rec_index= 1, atom_type= 1).
Atom no. 1673, "1HG1" at (20.816, 44.539, 18.684),  was assigned atom type "H" (rec_index= 2, atom_type= 2).
Atom no. 1674, "2HG1" at (18.987, 44.294, 18.695),  was assigned atom type "H" (rec_index= 2, atom_type= 2).
Atom no. 1675, "3HG1" at (19.903, 43.352, 19.761),  was assigned atom type "H" (rec_index= 2, atom_type= 2).
Atom no. 1676, " CG2" at (19.782, 46.851, 19.768),  was assigned atom type "C" (rec_index= 1, atom_type= 1).
Atom no. 1677, "1HG2" at (20.687, 47.017, 19.138),  was assigned atom type "H" (rec_index= 2, atom_type= 2).
Atom no. 1678, "2HG2" at (19.676, 47.641, 20.548),  was assigned atom type "H" (rec_index= 2, atom_type= 2).
Atom no. 1679, "3HG2" at (18.844, 47.046, 19.198),  was assigned atom type "H" (rec_index= 2, atom_type= 2).
Atom no. 1680, " N  " at (16.623, 46.102, 20.040),  was assigned atom type "N" (rec_index= 4, atom_type= 4).
Atom no. 1681, " HN " at (16.900, 47.001, 20.434),  was assigned atom type "HD" (rec_index= 3, atom_type= 3).
Atom no. 1682, " CA " at (15.517, 46.050, 19.099),  was assigned atom type "C" (rec_index= 1, atom_type= 1).
Atom no. 1683, " HA1" at (15.528, 46.937, 18.424),  was assigned atom type "H" (rec_index= 2, atom_type= 2).
Atom no. 1684, " HA2" at (15.675, 45.244, 18.344),  was assigned atom type "H" (rec_index= 2, atom_type= 2).
Atom no. 1685, " C  " at (14.170, 45.901, 19.773),  was assigned atom type "C" (rec_index= 1, atom_type= 1).
Atom no. 1686, " O  " at (14.047, 45.737, 20.990),  was assigned atom type "OA" (rec_index= 6, atom_type= 6).
Atom no. 1687, " N  " at (13.128, 45.953, 18.948),  was assigned atom type "N" (rec_index= 4, atom_type= 4).
Atom no. 1688, " HN " at (13.302, 46.093, 17.953),  was assigned atom type "HD" (rec_index= 3, atom_type= 3).
Atom no. 1689, " CA " at (11.752, 45.819, 19.400),  was assigned atom type "C" (rec_index= 1, atom_type= 1).
Atom no. 1690, " HA " at (11.709, 46.029, 20.494),  was assigned atom type "H" (rec_index= 2, atom_type= 2).
Atom no. 1691, " C  " at (11.247, 44.406, 19.148),  was assigned atom type "C" (rec_index= 1, atom_type= 1).
Atom no. 1692, " O  " at (11.559, 43.799, 18.122),  was assigned atom type "OA" (rec_index= 6, atom_type= 6).
Atom no. 1693, " CB " at (10.843, 46.807, 18.670),  was assigned atom type "C" (rec_index= 1, atom_type= 1).
Atom no. 1694, " HB1" at (10.914, 46.672, 17.565),  was assigned atom type "H" (rec_index= 2, atom_type= 2).
Atom no. 1695, " HB2" at (9.770, 46.543, 18.817),  was assigned atom type "H" (rec_index= 2, atom_type= 2).
Atom no. 1696, " CG " at (11.102, 48.239, 19.054),  was assigned atom type "A" (rec_index= 0, atom_type= 0).
Atom no. 1697, " CD1" at (10.548, 48.776, 20.210),  was assigned atom type "A" (rec_index= 0, atom_type= 0).
Atom no. 1698, " HD1" at (9.904, 48.145, 20.845),  was assigned atom type "H" (rec_index= 2, atom_type= 2).
Atom no. 1699, " CD2" at (11.911, 49.052, 18.281),  was assigned atom type "A" (rec_index= 0, atom_type= 0).
Atom no. 1700, " HD2" at (12.372, 48.644, 17.366),  was assigned atom type "H" (rec_index= 2, atom_type= 2).
Atom no. 1701, " CE1" at (10.789, 50.089, 20.580),  was assigned atom type "A" (rec_index= 0, atom_type= 0).
Atom no. 1702, " HE1" at (10.333, 50.503, 21.495),  was assigned atom type "H" (rec_index= 2, atom_type= 2).
Atom no. 1703, " CE2" at (12.152, 50.368, 18.635),  was assigned atom type "A" (rec_index= 0, atom_type= 0).
Atom no. 1704, " HE2" at (12.779, 51.010, 17.994),  was assigned atom type "H" (rec_index= 2, atom_type= 2).
Atom no. 1705, " CZ " at (11.601, 50.870, 19.797),  was assigned atom type "A" (rec_index= 0, atom_type= 0).
Atom no. 1706, " OH " at (11.837, 52.185, 20.143),  was assigned atom type "OA" (rec_index= 6, atom_type= 6).
Atom no. 1707, " HH " at (11.458, 52.530, 20.943),  was assigned atom type "HD" (rec_index= 3, atom_type= 3).
Atom no. 1708, " N  " at (10.453, 43.896, 20.078),  was assigned atom type "N" (rec_index= 4, atom_type= 4).
Atom no. 1709, " HN " at (10.239, 44.437, 20.916),  was assigned atom type "HD" (rec_index= 3, atom_type= 3).
Atom no. 1710, " CA " at (9.885, 42.567, 19.909),  was assigned atom type "C" (rec_index= 1, atom_type= 1).
Atom no. 1711, " HA " at (10.702, 41.856, 19.644),  was assigned atom type "H" (rec_index= 2, atom_type= 2).
Atom no. 1712, " C  " at (8.848, 42.565, 18.794),  was assigned atom type "C" (rec_index= 1, atom_type= 1).
Atom no. 1713, " O  " at (7.788, 43.186, 18.920),  was assigned atom type "OA" (rec_index= 6, atom_type= 6).
Atom no. 1714, " CB " at (9.237, 42.112, 21.202),  was assigned atom type "C" (rec_index= 1, atom_type= 1).
Atom no. 1715, " HB1" at (8.669, 42.929, 21.706),  was assigned atom type "H" (rec_index= 2, atom_type= 2).
Atom no. 1716, " HB2" at (9.982, 41.922, 22.010),  was assigned atom type "H" (rec_index= 2, atom_type= 2).
Atom no. 1717, " OG " at (8.432, 40.980, 20.929),  was assigned atom type "OA" (rec_index= 6, atom_type= 6).
Atom no. 1718, " HG " at (8.026, 40.695, 21.739),  was assigned atom type "HD" (rec_index= 3, atom_type= 3).
Atom no. 1719, " N  " at (9.139, 41.828, 17.724),  was assigned atom type "N" (rec_index= 4, atom_type= 4).
Atom no. 1720, " HN " at (10.045, 41.364, 17.656),  was assigned atom type "HD" (rec_index= 3, atom_type= 3).
Atom no. 1721, " CA " at (8.163, 41.683, 16.649),  was assigned atom type "C" (rec_index= 1, atom_type= 1).
Atom no. 1722, " HA " at (7.888, 42.700, 16.284),  was assigned atom type "H" (rec_index= 2, atom_type= 2).
Atom no. 1723, " C  " at (6.903, 40.999, 17.154),  was assigned atom type "C" (rec_index= 1, atom_type= 1).
Atom no. 1724, " O  " at (5.788, 41.373, 16.779),  was assigned atom type "OA" (rec_index= 6, atom_type= 6).
Atom no. 1725, " CB " at (8.776, 40.904, 15.486),  was assigned atom type "C" (rec_index= 1, atom_type= 1).
Atom no. 1726, " HB1" at (9.138, 39.909, 15.835),  was assigned atom type "H" (rec_index= 2, atom_type= 2).
Atom no. 1727, " HB2" at (9.744, 41.365, 15.179),  was assigned atom type "H" (rec_index= 2, atom_type= 2).
Atom no. 1728, " CG " at (7.855, 40.739, 14.269),  was assigned atom type "C" (rec_index= 1, atom_type= 1).
Atom no. 1729, " HG " at (6.932, 40.211, 14.605),  was assigned atom type "H" (rec_index= 2, atom_type= 2).
Atom no. 1730, " CD1" at (7.440, 42.079, 13.676),  was assigned atom type "C" (rec_index= 1, atom_type= 1).
Atom no. 1731, "1HD1" at (6.941, 42.713, 14.445),  was assigned atom type "H" (rec_index= 2, atom_type= 2).
Atom no. 1732, "2HD1" at (6.803, 41.950, 12.770),  was assigned atom type "H" (rec_index= 2, atom_type= 2).
Atom no. 1733, "3HD1" at (8.301, 42.605, 13.202),  was assigned atom type "H" (rec_index= 2, atom_type= 2).
Atom no. 1734, " CD2" at (8.532, 39.879, 13.226),  was assigned atom type "C" (rec_index= 1, atom_type= 1).
Atom no. 1735, "1HD2" at (8.836, 38.898, 13.660),  was assigned atom type "H" (rec_index= 2, atom_type= 2).
Atom no. 1736, "2HD2" at (9.393, 40.405, 12.752),  was assigned atom type "H" (rec_index= 2, atom_type= 2).
Atom no. 1737, "3HD2" at (7.895, 39.750, 12.320),  was assigned atom type "H" (rec_index= 2, atom_type= 2).
Atom no. 1738, " N  " at (7.063, 40.009, 18.034),  was assigned atom type "N" (rec_index= 4, atom_type= 4).
Atom no. 1739, " HN " at (8.006, 39.731, 18.306),  was assigned atom type "HD" (rec_index= 3, atom_type= 3).
Atom no. 1740, " CA " at (5.918, 39.314, 18.616),  was assigned atom type "C" (rec_index= 1, atom_type= 1).
Atom no. 1741, " HA " at (5.339, 38.851, 17.783),  was assigned atom type "H" (rec_index= 2, atom_type= 2).
Atom no. 1742, " C  " at (4.986, 40.275, 19.360),  was assigned atom type "C" (rec_index= 1, atom_type= 1).
Atom no. 1743, " O  " at (3.771, 40.286, 19.123),  was assigned atom type "OA" (rec_index= 6, atom_type= 6).
Atom no. 1744, " CB " at (6.409, 38.185, 19.535),  was assigned atom type "C" (rec_index= 1, atom_type= 1).
Atom no. 1745, " HB1" at (7.330, 38.494, 20.081),  was assigned atom type "H" (rec_index= 2, atom_type= 2).
Atom no. 1746, " HB2" at (6.823, 37.341, 18.935),  was assigned atom type "H" (rec_index= 2, atom_type= 2).
Atom no. 1747, " CG " at (5.367, 37.694, 20.491),  was assigned atom type "A" (rec_index= 0, atom_type= 0).
Atom no. 1748, " CD1" at (4.258, 37.009, 20.034),  was assigned atom type "A" (rec_index= 0, atom_type= 0).
Atom no. 1749, " HD1" at (4.148, 36.811, 18.955),  was assigned atom type "H" (rec_index= 2, atom_type= 2).
Atom no. 1750, " CD2" at (5.503, 37.922, 21.849),  was assigned atom type "A" (rec_index= 0, atom_type= 0).
Atom no. 1751, " HD2" at (6.387, 38.462, 22.227),  was assigned atom type "H" (rec_index= 2, atom_type= 2).
Atom no. 1752, " CE1" at (3.282, 36.567, 20.913),  was assigned atom type "A" (rec_index= 0, atom_type= 0).
Atom no. 1753, " HE1" at (2.395, 36.034, 20.531),  was assigned atom type "H" (rec_index= 2, atom_type= 2).
Atom no. 1754, " CE2" at (4.537, 37.477, 22.739),  was assigned atom type "A" (rec_index= 0, atom_type= 0).
Atom no. 1755, " HE2" at (4.652, 37.663, 23.820),  was assigned atom type "H" (rec_index= 2, atom_type= 2).
Atom no. 1756, " CZ " at (3.420, 36.794, 22.261),  was assigned atom type "A" (rec_index= 0, atom_type= 0).
Atom no. 1757, " HZ " at (2.648, 36.436, 22.963),  was assigned atom type "H" (rec_index= 2, atom_type= 2).
Atom no. 1758, " N  " at (5.530, 41.087, 20.273),  was assigned atom type "N" (rec_index= 4, atom_type= 4).
Atom no. 1759, " HN " at (6.539, 41.087, 20.422),  was assigned atom type "HD" (rec_index= 3, atom_type= 3).
Atom no. 1760, " CA " at (4.672, 41.974, 21.057),  was assigned atom type "C" (rec_index= 1, atom_type= 1).
Atom no. 1761, " HA " at (3.834, 41.365, 21.469),  was assigned atom type "H" (rec_index= 2, atom_type= 2).
Atom no. 1762, " C  " at (4.072, 43.083, 20.205),  was assigned atom type "C" (rec_index= 1, atom_type= 1).
Atom no. 1763, " O  " at (2.899, 43.427, 20.363),  was assigned atom type "OA" (rec_index= 6, atom_type= 6).
Atom no. 1764, " CB " at (5.446, 42.563, 22.231),  was assigned atom type "C" (rec_index= 1, atom_type= 1).
Atom no. 1765, " HB1" at (6.330, 43.130, 21.857),  was assigned atom type "H" (rec_index= 2, atom_type= 2).
Atom no. 1766, " HB2" at (4.860, 43.391, 22.695),  was assigned atom type "H" (rec_index= 2, atom_type= 2).
Atom no. 1767, " CG " at (5.883, 41.567, 23.308),  was assigned atom type "C" (rec_index= 1, atom_type= 1).
Atom no. 1768, " HG " at (6.462, 40.750, 22.818),  was assigned atom type "H" (rec_index= 2, atom_type= 2).
Atom no. 1769, " CD1" at (6.783, 42.248, 24.329),  was assigned atom type "C" (rec_index= 1, atom_type= 1).
Atom no. 1770, "1HD1" at (7.101, 41.522, 25.114),  was assigned atom type "H" (rec_index= 2, atom_type= 2).
Atom no. 1771, "2HD1" at (6.300, 43.151, 24.770),  was assigned atom type "H" (rec_index= 2, atom_type= 2).
Atom no. 1772, "3HD1" at (7.656, 42.746, 23.846),  was assigned atom type "H" (rec_index= 2, atom_type= 2).
Atom no. 1773, " CD2" at (4.686, 40.949, 24.016),  was assigned atom type "C" (rec_index= 1, atom_type= 1).
Atom no. 1774, "1HD2" at (5.004, 40.223, 24.801),  was assigned atom type "H" (rec_index= 2, atom_type= 2).
Atom no. 1775, "2HD2" at (3.980, 40.481, 23.291),  was assigned atom type "H" (rec_index= 2, atom_type= 2).
Atom no. 1776, "3HD2" at (4.011, 41.732, 24.434),  was assigned atom type "H" (rec_index= 2, atom_type= 2).
Atom no. 1777, " N  " at (4.860, 43.668, 19.302),  was assigned atom type "N" (rec_index= 4, atom_type= 4).
Atom no. 1778, " HN " at (5.842, 43.401, 19.225),  was assigned atom type "HD" (rec_index= 3, atom_type= 3).
Atom no. 1779, " CA " at (4.305, 44.693, 18.425),  was assigned atom type "C" (rec_index= 1, atom_type= 1).
Atom no. 1780, " HA " at (3.821, 45.458, 19.076),  was assigned atom type "H" (rec_index= 2, atom_type= 2).
Atom no. 1781, " C  " at (3.219, 44.101, 17.542),  was assigned atom type "C" (rec_index= 1, atom_type= 1).
Atom no. 1782, " O  " at (2.146, 44.688, 17.383),  was assigned atom type "OA" (rec_index= 6, atom_type= 6).
Atom no. 1783, " CB " at (5.405, 45.407, 17.621),  was assigned atom type "C" (rec_index= 1, atom_type= 1).
Atom no. 1784, " HB " at (6.040, 44.642, 17.116),  was assigned atom type "H" (rec_index= 2, atom_type= 2).
Atom no. 1785, " CG1" at (4.769, 46.310, 16.557),  was assigned atom type "C" (rec_index= 1, atom_type= 1).
Atom no. 1786, "1HG1" at (5.566, 46.828, 15.974),  was assigned atom type "H" (rec_index= 2, atom_type= 2).
Atom no. 1787, "2HG1" at (4.040, 47.028, 16.999),  was assigned atom type "H" (rec_index= 2, atom_type= 2).
Atom no. 1788, "3HG1" at (4.065, 45.750, 15.898),  was assigned atom type "H" (rec_index= 2, atom_type= 2).
Atom no. 1789, " CG2" at (6.267, 46.220, 18.562),  was assigned atom type "C" (rec_index= 1, atom_type= 1).
Atom no. 1790, "1HG2" at (7.064, 46.738, 17.979),  was assigned atom type "H" (rec_index= 2, atom_type= 2).
Atom no. 1791, "2HG2" at (6.684, 45.603, 19.392),  was assigned atom type "H" (rec_index= 2, atom_type= 2).
Atom no. 1792, "3HG2" at (5.666, 46.929, 19.178),  was assigned atom type "H" (rec_index= 2, atom_type= 2).
Atom no. 1793, " N  " at (3.460, 42.911, 16.988),  was assigned atom type "N" (rec_index= 4, atom_type= 4).
Atom no. 1794, " HN " at (4.356, 42.448, 17.138),  was assigned atom type "HD" (rec_index= 3, atom_type= 3).
Atom no. 1795, " CA " at (2.433, 42.275, 16.165),  was assigned atom type "C" (rec_index= 1, atom_type= 1).
Atom no. 1796, " HA " at (2.157, 42.985, 15.350),  was assigned atom type "H" (rec_index= 2, atom_type= 2).
Atom no. 1797, " C  " at (1.177, 41.976, 16.971),  was assigned atom type "C" (rec_index= 1, atom_type= 1).
Atom no. 1798, " O  " at (0.057, 42.180, 16.486),  was assigned atom type "OA" (rec_index= 6, atom_type= 6).
Atom no. 1799, " CB " at (2.961, 40.997, 15.517),  was assigned atom type "C" (rec_index= 1, atom_type= 1).
Atom no. 1800, " HB1" at (3.881, 41.216, 14.927),  was assigned atom type "H" (rec_index= 2, atom_type= 2).
Atom no. 1801, " HB2" at (2.182, 40.490, 14.901),  was assigned atom type "H" (rec_index= 2, atom_type= 2).
Atom no. 1802, " HB3" at (3.130, 40.189, 16.267),  was assigned atom type "H" (rec_index= 2, atom_type= 2).
Atom no. 1803, " N  " at (1.337, 41.496, 18.209),  was assigned atom type "N" (rec_index= 4, atom_type= 4).
Atom no. 1804, " HN " at (2.274, 41.350, 18.585),  was assigned atom type "HD" (rec_index= 3, atom_type= 3).
Atom no. 1805, " CA " at (0.166, 41.182, 19.020),  was assigned atom type "C" (rec_index= 1, atom_type= 1).
Atom no. 1806, " HA " at (-0.457, 40.451, 18.453),  was assigned atom type "H" (rec_index= 2, atom_type= 2).
Atom no. 1807, " C  " at (-0.676, 42.431, 19.257),  was assigned atom type "C" (rec_index= 1, atom_type= 1).
Atom no. 1808, " O  " at (-1.909, 42.390, 19.153),  was assigned atom type "OA" (rec_index= 6, atom_type= 6).
Atom no. 1809, " CB " at (0.593, 40.519, 20.329),  was assigned atom type "C" (rec_index= 1, atom_type= 1).
Atom no. 1810, " HB1" at (-0.302, 40.279, 20.949),  was assigned atom type "H" (rec_index= 2, atom_type= 2).
Atom no. 1811, " HB2" at (1.333, 41.139, 20.888),  was assigned atom type "H" (rec_index= 2, atom_type= 2).
Atom no. 1812, " HB3" at (1.230, 39.621, 20.153),  was assigned atom type "H" (rec_index= 2, atom_type= 2).
Atom no. 1813, " N  " at (-0.022, 43.559, 19.545),  was assigned atom type "N" (rec_index= 4, atom_type= 4).
Atom no. 1814, " HN " at (0.993, 43.536, 19.645),  was assigned atom type "HD" (rec_index= 3, atom_type= 3).
Atom no. 1815, " CA " at (-0.729, 44.825, 19.720),  was assigned atom type "C" (rec_index= 1, atom_type= 1).
Atom no. 1816, " HA " at (-1.503, 44.702, 20.513),  was assigned atom type "H" (rec_index= 2, atom_type= 2).
Atom no. 1817, " C  " at (-1.410, 45.255, 18.425),  was assigned atom type "C" (rec_index= 1, atom_type= 1).
Atom no. 1818, " O  " at (-2.588, 45.636, 18.418),  was assigned atom type "OA" (rec_index= 6, atom_type= 6).
Atom no. 1819, " CB " at (0.293, 45.873, 20.179),  was assigned atom type "C" (rec_index= 1, atom_type= 1).
Atom no. 1820, " HB1" at (1.162, 45.900, 19.480),  was assigned atom type "H" (rec_index= 2, atom_type= 2).
Atom no. 1821, " HB2" at (0.806, 45.534, 21.109),  was assigned atom type "H" (rec_index= 2, atom_type= 2).
Atom no. 1822, " CG " at (-0.269, 47.250, 20.366),  was assigned atom type "A" (rec_index= 0, atom_type= 0).
Atom no. 1823, " CD2" at (-0.501, 48.250, 19.482),  was assigned atom type "A" (rec_index= 0, atom_type= 0).
Atom no. 1824, " HD2" at (-0.329, 48.214, 18.393),  was assigned atom type "H" (rec_index= 2, atom_type= 2).
Atom no. 1825, " ND1" at (-0.621, 47.746, 21.605),  was assigned atom type "N" (rec_index= 4, atom_type= 4).
Atom no. 1826, " HD1" at (-0.551, 47.237, 22.486),  was assigned atom type "HD" (rec_index= 3, atom_type= 3).
Atom no. 1827, " CE1" at (-1.063, 48.985, 21.471),  was assigned atom type "A" (rec_index= 0, atom_type= 0).
Atom no. 1828, " HE1" at (-1.430, 49.630, 22.287),  was assigned atom type "H" (rec_index= 2, atom_type= 2).
Atom no. 1829, " NE2" at (-0.991, 49.320, 20.196),  was assigned atom type "N" (rec_index= 4, atom_type= 4).
Atom no. 1830, " HE2" at (-1.255, 50.224, 19.804),  was assigned atom type "HD" (rec_index= 3, atom_type= 3).
Atom no. 1831, " N  " at (-0.684, 45.192, 17.305),  was assigned atom type "N" (rec_index= 4, atom_type= 4).
Atom no. 1832, " HN " at (0.283, 44.869, 17.347),  was assigned atom type "HD" (rec_index= 3, atom_type= 3).
Atom no. 1833, " CA " at (-1.261, 45.581, 16.022),  was assigned atom type "C" (rec_index= 1, atom_type= 1).
Atom no. 1834, " HA " at (-1.636, 46.627, 16.111),  was assigned atom type "H" (rec_index= 2, atom_type= 2).
Atom no. 1835, " C  " at (-2.427, 44.691, 15.627),  was assigned atom type "C" (rec_index= 1, atom_type= 1).
Atom no. 1836, " O  " at (-3.433, 45.176, 15.096),  was assigned atom type "OA" (rec_index= 6, atom_type= 6).
Atom no. 1837, " CB " at (-0.192, 45.549, 14.933),  was assigned atom type "C" (rec_index= 1, atom_type= 1).
Atom no. 1838, " HB1" at (0.252, 44.530, 14.853),  was assigned atom type "H" (rec_index= 2, atom_type= 2).
Atom no. 1839, " HB2" at (-0.660, 45.632, 13.925),  was assigned atom type "H" (rec_index= 2, atom_type= 2).
Atom no. 1840, " CG " at (0.897, 46.590, 15.098),  was assigned atom type "C" (rec_index= 1, atom_type= 1).
Atom no. 1841, " HG1" at (1.614, 46.300, 15.901),  was assigned atom type "H" (rec_index= 2, atom_type= 2).
Atom no. 1842, " HG2" at (1.594, 46.585, 14.228),  was assigned atom type "H" (rec_index= 2, atom_type= 2).
Atom no. 1843, " CD " at (0.333, 47.976, 15.341),  was assigned atom type "C" (rec_index= 1, atom_type= 1).
Atom no. 1844, " NE2" at (0.958, 48.718, 16.251),  was assigned atom type "N" (rec_index= 4, atom_type= 4).
Atom no. 1845, "1HE2" at (1.781, 48.389, 16.756),  was assigned atom type "HD" (rec_index= 3, atom_type= 3).
Atom no. 1846, "2HE2" at (0.579, 49.651, 16.415),  was assigned atom type "HD" (rec_index= 3, atom_type= 3).
Atom no. 1847, " OE1" at (-0.660, 48.373, 14.731),  was assigned atom type "OA" (rec_index= 6, atom_type= 6).
Atom no. 1848, " N  " at (-2.307, 43.385, 15.855),  was assigned atom type "N" (rec_index= 4, atom_type= 4).
Atom no. 1849, " HN " at (-1.447, 43.005, 16.251),  was assigned atom type "HD" (rec_index= 3, atom_type= 3).
Atom no. 1850, " CA " at (-3.420, 42.508, 15.531),  was assigned atom type "C" (rec_index= 1, atom_type= 1).
Atom no. 1851, " HA " at (-3.690, 42.696, 14.466),  was assigned atom type "H" (rec_index= 2, atom_type= 2).
Atom no. 1852, " C  " at (-4.644, 42.842, 16.374),  was assigned atom type "C" (rec_index= 1, atom_type= 1).
Atom no. 1853, " O  " at (-5.774, 42.739, 15.885),  was assigned atom type "OA" (rec_index= 6, atom_type= 6).
Atom no. 1854, " CB " at (-3.020, 41.038, 15.645),  was assigned atom type "C" (rec_index= 1, atom_type= 1).
Atom no. 1855, " HB1" at (-2.744, 40.789, 16.696),  was assigned atom type "H" (rec_index= 2, atom_type= 2).
Atom no. 1856, " HB2" at (-3.912, 40.380, 15.523),  was assigned atom type "H" (rec_index= 2, atom_type= 2).
Atom no. 1857, " CG " at (-1.916, 40.618, 14.692),  was assigned atom type "A" (rec_index= 0, atom_type= 0).
Atom no. 1858, " CD1" at (-1.581, 41.376, 13.569),  was assigned atom type "A" (rec_index= 0, atom_type= 0).
Atom no. 1859, " HD1" at (-2.128, 42.310, 13.357),  was assigned atom type "H" (rec_index= 2, atom_type= 2).
Atom no. 1860, " CD2" at (-1.220, 39.446, 14.927),  was assigned atom type "A" (rec_index= 0, atom_type= 0).
Atom no. 1861, " HD2" at (-1.473, 38.834, 15.809),  was assigned atom type "H" (rec_index= 2, atom_type= 2).
Atom no. 1862, " CE1" at (-0.569, 40.967, 12.720),  was assigned atom type "A" (rec_index= 0, atom_type= 0).
Atom no. 1863, " HE1" at (-0.304, 41.580, 11.842),  was assigned atom type "H" (rec_index= 2, atom_type= 2).
Atom no. 1864, " CE2" at (-0.216, 39.029, 14.079),  was assigned atom type "A" (rec_index= 0, atom_type= 0).
Atom no. 1865, " HE2" at (0.325, 38.090, 14.284),  was assigned atom type "H" (rec_index= 2, atom_type= 2).
Atom no. 1866, " CZ " at (0.112, 39.788, 12.972),  was assigned atom type "A" (rec_index= 0, atom_type= 0).
Atom no. 1867, " HZ " at (0.914, 39.456, 12.291),  was assigned atom type "H" (rec_index= 2, atom_type= 2).
Atom no. 1868, " N  " at (-4.451, 43.273, 17.625),  was assigned atom type "N" (rec_index= 4, atom_type= 4).
Atom no. 1869, " HN " at (-3.520, 43.241, 18.041),  was assigned atom type "HD" (rec_index= 3, atom_type= 3).
Atom no. 1870, " CA " at (-5.580, 43.789, 18.391),  was assigned atom type "C" (rec_index= 1, atom_type= 1).
Atom no. 1871, " HA1" at (-6.281, 42.969, 18.672),  was assigned atom type "H" (rec_index= 2, atom_type= 2).
Atom no. 1872, " HA2" at (-5.259, 44.109, 19.410),  was assigned atom type "H" (rec_index= 2, atom_type= 2).
Atom no. 1873, " C  " at (-6.311, 44.908, 17.673),  was assigned atom type "C" (rec_index= 1, atom_type= 1).
Atom no. 1874, " O  " at (-7.541, 44.898, 17.567),  was assigned atom type "OA" (rec_index= 6, atom_type= 6).
Atom no. 1875, " N  " at (-5.563, 45.891, 17.166),  was assigned atom type "N" (rec_index= 4, atom_type= 4).
Atom no. 1876, " HN " at (-4.557, 45.899, 17.336),  was assigned atom type "HD" (rec_index= 3, atom_type= 3).
Atom no. 1877, " CA " at (-6.171, 46.957, 16.369),  was assigned atom type "C" (rec_index= 1, atom_type= 1).
Atom no. 1878, " HA " at (-6.928, 47.488, 16.992),  was assigned atom type "H" (rec_index= 2, atom_type= 2).
Atom no. 1879, " C  " at (-6.856, 46.402, 15.121),  was assigned atom type "C" (rec_index= 1, atom_type= 1).
Atom no. 1880, " O  " at (-7.949, 46.850, 14.749),  was assigned atom type "OA" (rec_index= 6, atom_type= 6).
Atom no. 1881, " CB " at (-5.099, 47.957, 15.929),  was assigned atom type "C" (rec_index= 1, atom_type= 1).
Atom no. 1882, " HB1" at (-5.463, 48.553, 15.060),  was assigned atom type "H" (rec_index= 2, atom_type= 2).
Atom no. 1883, " HB2" at (-4.245, 47.420, 15.454),  was assigned atom type "H" (rec_index= 2, atom_type= 2).
Atom no. 1884, " CG " at (-4.599, 48.870, 17.007),  was assigned atom type "A" (rec_index= 0, atom_type= 0).
Atom no. 1885, " CD2" at (-3.340, 49.286, 17.286),  was assigned atom type "A" (rec_index= 0, atom_type= 0).
Atom no. 1886, " HD2" at (-2.419, 48.980, 16.762),  was assigned atom type "H" (rec_index= 2, atom_type= 2).
Atom no. 1887, " ND1" at (-5.423, 49.507, 17.913),  was assigned atom type "N" (rec_index= 4, atom_type= 4).
Atom no. 1888, " HD1" at (-6.436, 49.401, 17.967),  was assigned atom type "HD" (rec_index= 3, atom_type= 3).
Atom no. 1889, " CE1" at (-4.691, 50.276, 18.700),  was assigned atom type "A" (rec_index= 0, atom_type= 0).
Atom no. 1890, " HE1" at (-5.073, 50.910, 19.518),  was assigned atom type "H" (rec_index= 2, atom_type= 2).
Atom no. 1891, " NE2" at (-3.424, 50.158, 18.342),  was assigned atom type "N" (rec_index= 4, atom_type= 4).
Atom no. 1892, " HE2" at (-2.637, 50.637, 18.780),  was assigned atom type "HD" (rec_index= 3, atom_type= 3).
Atom no. 1893, " N  " at (-6.218, 45.442, 14.445),  was assigned atom type "N" (rec_index= 4, atom_type= 4).
Atom no. 1894, " HN " at (-5.322, 45.100, 14.792),  was assigned atom type "HD" (rec_index= 3, atom_type= 3).
Atom no. 1895, " CA " at (-6.773, 44.871, 13.220),  was assigned atom type "C" (rec_index= 1, atom_type= 1).
Atom no. 1896, " HA " at (-7.014, 45.708, 12.523),  was assigned atom type "H" (rec_index= 2, atom_type= 2).
Atom no. 1897, " C  " at (-8.050, 44.081, 13.475),  was assigned atom type "C" (rec_index= 1, atom_type= 1).
Atom no. 1898, " O  " at (-8.797, 43.807, 12.526),  was assigned atom type "OA" (rec_index= 6, atom_type= 6).
Atom no. 1899, " CB " at (-5.730, 43.978, 12.551),  was assigned atom type "C" (rec_index= 1, atom_type= 1).
Atom no. 1900, " HB1" at (-4.795, 44.556, 12.364),  was assigned atom type "H" (rec_index= 2, atom_type= 2).
Atom no. 1901, " HB2" at (-6.121, 43.504, 11.620),  was assigned atom type "H" (rec_index= 2, atom_type= 2).
Atom no. 1902, " HB3" at (-5.537, 43.050, 13.138),  was assigned atom type "H" (rec_index= 2, atom_type= 2).
Atom no. 1903, " N  " at (-8.310, 43.708, 14.725),  was assigned atom type "N" (rec_index= 4, atom_type= 4).
Atom no. 1904, " HN " at (-7.611, 43.890, 15.445),  was assigned atom type "HD" (rec_index= 3, atom_type= 3).
Atom no. 1905, " CA " at (-9.548, 43.052, 15.108),  was assigned atom type "C" (rec_index= 1, atom_type= 1).
Atom no. 1906, " HA " at (-9.952, 42.526, 14.212),  was assigned atom type "H" (rec_index= 2, atom_type= 2).
Atom no. 1907, " C  " at (-10.604, 44.035, 15.593),  was assigned atom type "C" (rec_index= 1, atom_type= 1).
Atom no. 1908, " O  " at (-11.753, 43.633, 15.802),  was assigned atom type "OA" (rec_index= 6, atom_type= 6).
Atom no. 1909, " CB " at (-9.276, 42.003, 16.191),  was assigned atom type "C" (rec_index= 1, atom_type= 1).
Atom no. 1910, " HB1" at (-8.903, 42.497, 17.118),  was assigned atom type "H" (rec_index= 2, atom_type= 2).
Atom no. 1911, " HB2" at (-10.238, 41.582, 16.566),  was assigned atom type "H" (rec_index= 2, atom_type= 2).
Atom no. 1912, " CG " at (-8.327, 40.868, 15.780),  was assigned atom type "C" (rec_index= 1, atom_type= 1).
Atom no. 1913, " HG " at (-7.357, 41.324, 15.473),  was assigned atom type "H" (rec_index= 2, atom_type= 2).
Atom no. 1914, " CD1" at (-8.056, 39.928, 16.950),  was assigned atom type "C" (rec_index= 1, atom_type= 1).
Atom no. 1915, "1HD1" at (-7.649, 40.491, 17.822),  was assigned atom type "H" (rec_index= 2, atom_type= 2).
Atom no. 1916, "2HD1" at (-7.390, 39.084, 16.656),  was assigned atom type "H" (rec_index= 2, atom_type= 2).
Atom no. 1917, "3HD1" at (-8.962, 39.339, 17.225),  was assigned atom type "H" (rec_index= 2, atom_type= 2).
Atom no. 1918, " CD2" at (-8.884, 40.097, 14.587),  was assigned atom type "C" (rec_index= 1, atom_type= 1).
Atom no. 1919, "1HD2" at (-9.082, 40.784, 13.732),  was assigned atom type "H" (rec_index= 2, atom_type= 2).
Atom no. 1920, "2HD2" at (-9.790, 39.508, 14.862),  was assigned atom type "H" (rec_index= 2, atom_type= 2).
Atom no. 1921, "3HD2" at (-8.218, 39.253, 14.293),  was assigned atom type "H" (rec_index= 2, atom_type= 2).
Atom no. 1922, " N  " at (-10.243, 45.306, 15.778),  was assigned atom type "N" (rec_index= 4, atom_type= 4).
Atom no. 1923, " HN " at (-9.269, 45.568, 15.623),  was assigned atom type "HD" (rec_index= 3, atom_type= 3).
Atom no. 1924, " CA " at (-11.184, 46.328, 16.191),  was assigned atom type "C" (rec_index= 1, atom_type= 1).
Atom no. 1925, " HA1" at (-12.223, 45.925, 16.158),  was assigned atom type "H" (rec_index= 2, atom_type= 2).
Atom no. 1926, " HA2" at (-11.253, 47.120, 15.409),  was assigned atom type "H" (rec_index= 2, atom_type= 2).
Atom no. 1927, " C  " at (-10.917, 46.958, 17.543),  was assigned atom type "C" (rec_index= 1, atom_type= 1).
Atom no. 1928, " O  " at (-11.705, 47.814, 17.963),  was assigned atom type "OA" (rec_index= 6, atom_type= 6).
Atom no. 1929, " N  " at (-9.844, 46.593, 18.237),  was assigned atom type "N" (rec_index= 4, atom_type= 4).
Atom no. 1930, " HN " at (-9.190, 45.912, 17.851),  was assigned atom type "HD" (rec_index= 3, atom_type= 3).
Atom no. 1931, " CA " at (-9.608, 47.172, 19.551),  was assigned atom type "C" (rec_index= 1, atom_type= 1).
Atom no. 1932, " HA " at (-10.585, 47.259, 20.081),  was assigned atom type "H" (rec_index= 2, atom_type= 2).
Atom no. 1933, " C  " at (-8.990, 48.561, 19.445),  was assigned atom type "C" (rec_index= 1, atom_type= 1).
Atom no. 1934, " O  " at (-8.162, 48.841, 18.568),  was assigned atom type "OA" (rec_index= 6, atom_type= 6).
Atom no. 1935, " CB " at (-8.682, 46.283, 20.382),  was assigned atom type "C" (rec_index= 1, atom_type= 1).
Atom no. 1936, " HB1" at (-7.687, 46.201, 19.886),  was assigned atom type "H" (rec_index= 2, atom_type= 2).
Atom no. 1937, " HB2" at (-8.392, 46.808, 21.322),  was assigned atom type "H" (rec_index= 2, atom_type= 2).
Atom no. 1938, " CG " at (-9.220, 44.888, 20.708),  was assigned atom type "C" (rec_index= 1, atom_type= 1).
Atom no. 1939, " HG " at (-9.352, 44.335, 19.749),  was assigned atom type "H" (rec_index= 2, atom_type= 2).
Atom no. 1940, " CD1" at (-8.219, 44.127, 21.556),  was assigned atom type "C" (rec_index= 1, atom_type= 1).
Atom no. 1941, "1HD1" at (-7.227, 44.071, 21.049),  was assigned atom type "H" (rec_index= 2, atom_type= 2).
Atom no. 1942, "2HD1" at (-8.598, 43.115, 21.831),  was assigned atom type "H" (rec_index= 2, atom_type= 2).
Atom no. 1943, "3HD1" at (-8.134, 44.560, 22.580),  was assigned atom type "H" (rec_index= 2, atom_type= 2).
Atom no. 1944, " CD2" at (-10.576, 44.964, 21.401),  was assigned atom type "C" (rec_index= 1, atom_type= 1).
Atom no. 1945, "1HD2" at (-11.312, 45.523, 20.778),  was assigned atom type "H" (rec_index= 2, atom_type= 2).
Atom no. 1946, "2HD2" at (-10.491, 45.397, 22.425),  was assigned atom type "H" (rec_index= 2, atom_type= 2).
Atom no. 1947, "3HD2" at (-10.955, 43.952, 21.676),  was assigned atom type "H" (rec_index= 2, atom_type= 2).
Atom no. 1948, " N  " at (-9.395, 49.431, 20.366),  was assigned atom type "N" (rec_index= 4, atom_type= 4).
Atom no. 1949, " HN " at (-10.216, 49.192, 20.923),  was assigned atom type "HD" (rec_index= 3, atom_type= 3).
Atom no. 1950, " CA " at (-8.739, 50.700, 20.627),  was assigned atom type "C" (rec_index= 1, atom_type= 1).
Atom no. 1951, " HA " at (-8.165, 50.997, 19.718),  was assigned atom type "H" (rec_index= 2, atom_type= 2).
Atom no. 1952, " C  " at (-7.759, 50.521, 21.785),  was assigned atom type "C" (rec_index= 1, atom_type= 1).
Atom no. 1953, " O  " at (-7.542, 49.412, 22.279),  was assigned atom type "OA" (rec_index= 6, atom_type= 6).
Atom no. 1954, " CB " at (-9.778, 51.784, 20.925),  was assigned atom type "C" (rec_index= 1, atom_type= 1).
Atom no. 1955, " HB1" at (-10.372, 51.532, 21.834),  was assigned atom type "H" (rec_index= 2, atom_type= 2).
Atom no. 1956, " HB2" at (-9.290, 52.720, 21.284),  was assigned atom type "H" (rec_index= 2, atom_type= 2).
Atom no. 1957, " CG " at (-10.682, 52.060, 19.743),  was assigned atom type "C" (rec_index= 1, atom_type= 1).
Atom no. 1958, " OD1" at (-10.187, 52.031, 18.598),  was assigned atom type "OA" (rec_index= 6, atom_type= 6).
Atom no. 1959, " OD2" at (-11.889, 52.298, 19.957),  was assigned atom type "OA" (rec_index= 6, atom_type= 6).
Atom no. 1960, " N  " at (-7.160, 51.624, 22.228),  was assigned atom type "N" (rec_index= 4, atom_type= 4).
Atom no. 1961, " HN " at (-7.394, 52.528, 21.818),  was assigned atom type "HD" (rec_index= 3, atom_type= 3).
Atom no. 1962, " CA " at (-6.171, 51.545, 23.296),  was assigned atom type "C" (rec_index= 1, atom_type= 1).
Atom no. 1963, " HA " at (-5.539, 50.647, 23.102),  was assigned atom type "H" (rec_index= 2, atom_type= 2).
Atom no. 1964, " C  " at (-6.810, 51.367, 24.670),  was assigned atom type "C" (rec_index= 1, atom_type= 1).
Atom no. 1965, " O  " at (-7.920, 51.846, 24.948),  was assigned atom type "OA" (rec_index= 6, atom_type= 6).
Atom no. 1966, " CB " at (-5.249, 52.766, 23.289),  was assigned atom type "C" (rec_index= 1, atom_type= 1).
Atom no. 1967, " HB1" at (-5.838, 53.711, 23.236),  was assigned atom type "H" (rec_index= 2, atom_type= 2).
Atom no. 1968, " HB2" at (-4.768, 52.909, 24.285),  was assigned atom type "H" (rec_index= 2, atom_type= 2).
Atom no. 1969, " CG " at (-4.225, 52.712, 22.203),  was assigned atom type "A" (rec_index= 0, atom_type= 0).
Atom no. 1970, " CD2" at (-3.542, 51.663, 21.686),  was assigned atom type "A" (rec_index= 0, atom_type= 0).
Atom no. 1971, " HD2" at (-3.614, 50.611, 22.011),  was assigned atom type "H" (rec_index= 2, atom_type= 2).
Atom no. 1972, " ND1" at (-3.824, 53.820, 21.492),  was assigned atom type "N" (rec_index= 4, atom_type= 4).
Atom no. 1973, " HD1" at (-4.168, 54.770, 21.635),  was assigned atom type "HD" (rec_index= 3, atom_type= 3).
Atom no. 1974, " CE1" at (-2.923, 53.459, 20.594),  was assigned atom type "A" (rec_index= 0, atom_type= 0).
Atom no. 1975, " HE1" at (-2.408, 54.134, 19.890),  was assigned atom type "H" (rec_index= 2, atom_type= 2).
Atom no. 1976, " NE2" at (-2.744, 52.152, 20.682),  was assigned atom type "N" (rec_index= 4, atom_type= 4).
Atom no. 1977, " HE2" at (-2.116, 51.598, 20.100),  was assigned atom type "HD" (rec_index= 3, atom_type= 3).
Atom no. 1978, " N  " at (-6.083, 50.676, 25.529),  was assigned atom type "N" (rec_index= 4, atom_type= 4).
Atom no. 1979, " HN " at (-5.213, 50.259, 25.198),  was assigned atom type "HD" (rec_index= 3, atom_type= 3).
Atom no. 1980, " CA " at (-6.453, 50.477, 26.919),  was assigned atom type "C" (rec_index= 1, atom_type= 1).
Atom no. 1981, " HA " at (-7.563, 50.424, 27.011),  was assigned atom type "H" (rec_index= 2, atom_type= 2).
Atom no. 1982, " C  " at (-5.920, 51.622, 27.768),  was assigned atom type "C" (rec_index= 1, atom_type= 1).
Atom no. 1983, " O  " at (-4.932, 52.275, 27.419),  was assigned atom type "OA" (rec_index= 6, atom_type= 6).
Atom no. 1984, " CB " at (-5.830, 49.172, 27.410),  was assigned atom type "C" (rec_index= 1, atom_type= 1).
Atom no. 1985, " HB1" at (-6.183, 48.302, 26.809),  was assigned atom type "H" (rec_index= 2, atom_type= 2).
Atom no. 1986, " HB2" at (-4.743, 49.123, 27.166),  was assigned atom type "H" (rec_index= 2, atom_type= 2).
Atom no. 1987, " OG " at (-6.058, 48.970, 28.793),  was assigned atom type "OA" (rec_index= 6, atom_type= 6).
Atom no. 1988, " HG " at (-5.670, 48.158, 29.098),  was assigned atom type "HD" (rec_index= 3, atom_type= 3).
Atom no. 1989, " N  " at (-6.580, 51.856, 28.902),  was assigned atom type "N" (rec_index= 4, atom_type= 4).
Atom no. 1990, " HN " at (-7.477, 51.395, 29.057),  was assigned atom type "HD" (rec_index= 3, atom_type= 3).
Atom no. 1991, " CA " at (-6.057, 52.751, 29.926),  was assigned atom type "C" (rec_index= 1, atom_type= 1).
Atom no. 1992, " HA " at (-5.330, 53.438, 29.433),  was assigned atom type "H" (rec_index= 2, atom_type= 2).
Atom no. 1993, " C  " at (-5.314, 52.007, 31.026),  was assigned atom type "C" (rec_index= 1, atom_type= 1).
Atom no. 1994, " O  " at (-4.870, 52.640, 31.990),  was assigned atom type "OA" (rec_index= 6, atom_type= 6).
Atom no. 1995, " CB " at (-7.182, 53.614, 30.520),  was assigned atom type "C" (rec_index= 1, atom_type= 1).
Atom no. 1996, " HB1" at (-8.003, 52.988, 30.940),  was assigned atom type "H" (rec_index= 2, atom_type= 2).
Atom no. 1997, " HB2" at (-6.860, 54.122, 31.459),  was assigned atom type "H" (rec_index= 2, atom_type= 2).
Atom no. 1998, " OG " at (-7.666, 54.539, 29.564),  was assigned atom type "OA" (rec_index= 6, atom_type= 6).
Atom no. 1999, " HG " at (-8.361, 55.072, 29.931),  was assigned atom type "HD" (rec_index= 3, atom_type= 3).
Atom no. 2000, " N  " at (-5.173, 50.691, 30.907),  was assigned atom type "N" (rec_index= 4, atom_type= 4).
Atom no. 2001, " HN " at (-5.581, 50.227, 30.096),  was assigned atom type "HD" (rec_index= 3, atom_type= 3).
Atom no. 2002, " CA " at (-4.456, 49.879, 31.892),  was assigned atom type "C" (rec_index= 1, atom_type= 1).
Atom no. 2003, " HA " at (-4.512, 50.379, 32.887),  was assigned atom type "H" (rec_index= 2, atom_type= 2).
Atom no. 2004, " C  " at (-2.998, 49.805, 31.453),  was assigned atom type "C" (rec_index= 1, atom_type= 1).
Atom no. 2005, " O  " at (-2.716, 49.233, 30.386),  was assigned atom type "OA" (rec_index= 6, atom_type= 6).
Atom no. 2006, " CB " at (-5.062, 48.476, 32.002),  was assigned atom type "C" (rec_index= 1, atom_type= 1).
Atom no. 2007, " HB " at (-5.016, 48.007, 30.991),  was assigned atom type "H" (rec_index= 2, atom_type= 2).
Atom no. 2008, " CG1" at (-4.244, 47.611, 32.951),  was assigned atom type "C" (rec_index= 1, atom_type= 1).
Atom no. 2009, "1HG1" at (-3.172, 47.560, 32.650),  was assigned atom type "H" (rec_index= 2, atom_type= 2).
Atom no. 2010, "2HG1" at (-4.685, 46.592, 33.051),  was assigned atom type "H" (rec_index= 2, atom_type= 2).
Atom no. 2011, "3HG1" at (-4.352, 47.954, 34.006),  was assigned atom type "H" (rec_index= 2, atom_type= 2).
Atom no. 2012, " CG2" at (-6.530, 48.546, 32.414),  was assigned atom type "C" (rec_index= 1, atom_type= 1).
Atom no. 2013, "1HG2" at (-7.129, 49.179, 31.719),  was assigned atom type "H" (rec_index= 2, atom_type= 2).
Atom no. 2014, "2HG2" at (-6.638, 48.889, 33.469),  was assigned atom type "H" (rec_index= 2, atom_type= 2).
Atom no. 2015, "3HG2" at (-6.971, 47.527, 32.514),  was assigned atom type "H" (rec_index= 2, atom_type= 2).
Atom no. 2016, " N  " at (-2.058, 50.379, 32.203),  was assigned atom type "N" (rec_index= 4, atom_type= 4).
Atom no. 2017, " CA " at (-0.659, 50.393, 31.741),  was assigned atom type "C" (rec_index= 1, atom_type= 1).
Atom no. 2018, " HA " at (-0.590, 51.003, 30.810),  was assigned atom type "H" (rec_index= 2, atom_type= 2).
Atom no. 2019, " C  " at (-0.084, 49.014, 31.472),  was assigned atom type "C" (rec_index= 1, atom_type= 1).
Atom no. 2020, " O  " at (0.760, 48.872, 30.577),  was assigned atom type "OA" (rec_index= 6, atom_type= 6).
Atom no. 2021, " CB " at (0.079, 51.121, 32.872),  was assigned atom type "C" (rec_index= 1, atom_type= 1).
Atom no. 2022, " HB1" at (0.966, 51.706, 32.535),  was assigned atom type "H" (rec_index= 2, atom_type= 2).
Atom no. 2023, " HB2" at (0.634, 50.445, 33.564),  was assigned atom type "H" (rec_index= 2, atom_type= 2).
Atom no. 2024, " CG " at (-0.981, 51.943, 33.537),  was assigned atom type "C" (rec_index= 1, atom_type= 1).
Atom no. 2025, " HG1" at (-1.088, 52.966, 33.108),  was assigned atom type "H" (rec_index= 2, atom_type= 2).
Atom no. 2026, " HG2" at (-0.716, 52.260, 34.573),  was assigned atom type "H" (rec_index= 2, atom_type= 2).
Atom no. 2027, " CD " at (-2.235, 51.126, 33.461),  was assigned atom type "C" (rec_index= 1, atom_type= 1).
Atom no. 2028, " HD1" at (-2.436, 50.493, 34.357),  was assigned atom type "H" (rec_index= 2, atom_type= 2).
Atom no. 2029, " HD2" at (-3.181, 51.713, 33.527),  was assigned atom type "H" (rec_index= 2, atom_type= 2).
Atom no. 2030, " N  " at (-0.534, 47.990, 32.194),  was assigned atom type "N" (rec_index= 4, atom_type= 4).
Atom no. 2031, " HN " at (-1.239, 48.164, 32.910),  was assigned atom type "HD" (rec_index= 3, atom_type= 3).
Atom no. 2032, " CA " at (-0.053, 46.629, 31.995),  was assigned atom type "C" (rec_index= 1, atom_type= 1).
Atom no. 2033, " HA " at (1.053, 46.663, 31.857),  was assigned atom type "H" (rec_index= 2, atom_type= 2).
Atom no. 2034, " C  " at (-0.668, 45.937, 30.785),  was assigned atom type "C" (rec_index= 1, atom_type= 1).
Atom no. 2035, " O  " at (-0.193, 44.858, 30.409),  was assigned atom type "OA" (rec_index= 6, atom_type= 6).
Atom no. 2036, " CB " at (-0.359, 45.787, 33.238),  was assigned atom type "C" (rec_index= 1, atom_type= 1).
Atom no. 2037, " HB1" at (-1.441, 45.861, 33.495),  was assigned atom type "H" (rec_index= 2, atom_type= 2).
Atom no. 2038, " HB2" at (-0.290, 44.702, 32.993),  was assigned atom type "H" (rec_index= 2, atom_type= 2).
Atom no. 2039, " CG " at (0.490, 46.102, 34.457),  was assigned atom type "C" (rec_index= 1, atom_type= 1).
Atom no. 2040, " HG1" at (0.480, 45.250, 35.176),  was assigned atom type "H" (rec_index= 2, atom_type= 2).
Atom no. 2041, " HG2" at (1.573, 46.109, 34.192),  was assigned atom type "H" (rec_index= 2, atom_type= 2).
Atom no. 2042, " CD " at (0.099, 47.391, 35.149),  was assigned atom type "C" (rec_index= 1, atom_type= 1).
Atom no. 2043, " OE1" at (-0.112, 48.410, 34.464),  was assigned atom type "OA" (rec_index= 6, atom_type= 6).
Atom no. 2044, " OE2" at (0.015, 47.388, 36.391),  was assigned atom type "OA" (rec_index= 6, atom_type= 6).
Atom no. 2045, " N  " at (-1.716, 46.500, 30.190),  was assigned atom type "N" (rec_index= 4, atom_type= 4).
Atom no. 2046, " HN " at (-2.023, 47.428, 30.480),  was assigned atom type "HD" (rec_index= 3, atom_type= 3).
Atom no. 2047, " CA " at (-2.431, 45.802, 29.126),  was assigned atom type "C" (rec_index= 1, atom_type= 1).
Atom no. 2048, " HA " at (-2.581, 44.741, 29.434),  was assigned atom type "H" (rec_index= 2, atom_type= 2).
Atom no. 2049, " C  " at (-1.644, 45.824, 27.820),  was assigned atom type "C" (rec_index= 1, atom_type= 1).
Atom no. 2050, " O  " at (-0.910, 46.771, 27.525),  was assigned atom type "OA" (rec_index= 6, atom_type= 6).
Atom no. 2051, " CB " at (-3.798, 46.442, 28.896),  was assigned atom type "C" (rec_index= 1, atom_type= 1).
Atom no. 2052, " HB1" at (-4.373, 46.426, 29.851),  was assigned atom type "H" (rec_index= 2, atom_type= 2).
Atom no. 2053, " HB2" at (-4.355, 45.963, 28.057),  was assigned atom type "H" (rec_index= 2, atom_type= 2).
Atom no. 2054, " HB3" at (-3.719, 47.468, 28.466),  was assigned atom type "H" (rec_index= 2, atom_type= 2).
Atom no. 2055, " N  " at (-1.808, 44.758, 27.031),  was assigned atom type "N" (rec_index= 4, atom_type= 4).
Atom no. 2056, " HN " at (-2.371, 43.971, 27.352),  was assigned atom type "HD" (rec_index= 3, atom_type= 3).
Atom no. 2057, " CA " at (-1.184, 44.716, 25.712),  was assigned atom type "C" (rec_index= 1, atom_type= 1).
Atom no. 2058, " HA " at (-0.079, 44.768, 25.848),  was assigned atom type "H" (rec_index= 2, atom_type= 2).
Atom no. 2059, " C  " at (-1.612, 45.892, 24.846),  was assigned atom type "C" (rec_index= 1, atom_type= 1).
Atom no. 2060, " O  " at (-0.819, 46.381, 24.033),  was assigned atom type "OA" (rec_index= 6, atom_type= 6).
Atom no. 2061, " CB " at (-1.519, 43.394, 25.021),  was assigned atom type "C" (rec_index= 1, atom_type= 1).
Atom no. 2062, " HB1" at (-1.137, 42.543, 25.631),  was assigned atom type "H" (rec_index= 2, atom_type= 2).
Atom no. 2063, " HB2" at (-2.617, 43.207, 25.078),  was assigned atom type "H" (rec_index= 2, atom_type= 2).
Atom no. 2064, " CG " at (-1.045, 43.246, 23.575),  was assigned atom type "C" (rec_index= 1, atom_type= 1).
Atom no. 2065, " HG " at (-1.504, 44.059, 22.966),  was assigned atom type "H" (rec_index= 2, atom_type= 2).
Atom no. 2066, " CD1" at (0.469, 43.349, 23.459),  was assigned atom type "C" (rec_index= 1, atom_type= 1).
Atom no. 2067, "1HD1" at (0.815, 43.241, 22.404),  was assigned atom type "H" (rec_index= 2, atom_type= 2).
Atom no. 2068, "2HD1" at (0.977, 42.616, 24.129),  was assigned atom type "H" (rec_index= 2, atom_type= 2).
Atom no. 2069, "3HD1" at (0.847, 44.294, 23.914),  was assigned atom type "H" (rec_index= 2, atom_type= 2).
Atom no. 2070, " CD2" at (-1.540, 41.913, 23.053),  was assigned atom type "C" (rec_index= 1, atom_type= 1).
Atom no. 2071, "1HD2" at (-1.194, 41.805, 21.998),  was assigned atom type "H" (rec_index= 2, atom_type= 2).
Atom no. 2072, "2HD2" at (-2.643, 41.791, 23.160),  was assigned atom type "H" (rec_index= 2, atom_type= 2).
Atom no. 2073, "3HD2" at (-1.232, 41.057, 23.697),  was assigned atom type "H" (rec_index= 2, atom_type= 2).
Atom no. 2074, " N  " at (-2.847, 46.360, 24.995),  was assigned atom type "N" (rec_index= 4, atom_type= 4).
Atom no. 2075, " HN " at (-3.452, 45.955, 25.709),  was assigned atom type "HD" (rec_index= 3, atom_type= 3).
Atom no. 2076, " CA " at (-3.353, 47.438, 24.160),  was assigned atom type "C" (rec_index= 1, atom_type= 1).
Atom no. 2077, " HA " at (-2.813, 47.377, 23.186),  was assigned atom type "H" (rec_index= 2, atom_type= 2).
Atom no. 2078, " C  " at (-3.087, 48.827, 24.732),  was assigned atom type "C" (rec_index= 1, atom_type= 1).
Atom no. 2079, " O  " at (-3.644, 49.806, 24.226),  was assigned atom type "OA" (rec_index= 6, atom_type= 6).
Atom no. 2080, " CB " at (-4.838, 47.246, 23.860),  was assigned atom type "C" (rec_index= 1, atom_type= 1).
Atom no. 2081, " HB1" at (-5.432, 47.255, 24.803),  was assigned atom type "H" (rec_index= 2, atom_type= 2).
Atom no. 2082, " HB2" at (-5.258, 48.152, 23.364),  was assigned atom type "H" (rec_index= 2, atom_type= 2).
Atom no. 2083, " CG " at (-5.149, 45.995, 23.042),  was assigned atom type "C" (rec_index= 1, atom_type= 1).
Atom no. 2084, " HG1" at (-5.063, 45.084, 23.679),  was assigned atom type "H" (rec_index= 2, atom_type= 2).
Atom no. 2085, " HG2" at (-6.235, 45.954, 22.794),  was assigned atom type "H" (rec_index= 2, atom_type= 2).
Atom no. 2086, " SD " at (-4.154, 45.809, 21.541),  was assigned atom type "SA" (rec_index= 7, atom_type= 7).
Atom no. 2087, " CE " at (-4.516, 47.328, 20.648),  was assigned atom type "C" (rec_index= 1, atom_type= 1).
Atom no. 2088, " HE1" at (-3.903, 47.213, 19.724),  was assigned atom type "H" (rec_index= 2, atom_type= 2).
Atom no. 2089, " HE2" at (-4.330, 48.266, 21.222),  was assigned atom type "H" (rec_index= 2, atom_type= 2).
Atom no. 2090, " HE3" at (-5.600, 47.522, 20.472),  was assigned atom type "H" (rec_index= 2, atom_type= 2).
Atom no. 2091, " N  " at (-2.258, 48.940, 25.764),  was assigned atom type "N" (rec_index= 4, atom_type= 4).
Atom no. 2092, " HN " at (-1.918, 48.105, 26.242),  was assigned atom type "HD" (rec_index= 3, atom_type= 3).
Atom no. 2093, " CA " at (-1.835, 50.264, 26.212),  was assigned atom type "C" (rec_index= 1, atom_type= 1).
Atom no. 2094, " HA " at (-2.735, 50.867, 26.475),  was assigned atom type "H" (rec_index= 2, atom_type= 2).
Atom no. 2095, " C  " at (-1.074, 50.963, 25.082),  was assigned atom type "C" (rec_index= 1, atom_type= 1).
Atom no. 2096, " O  " at (-0.443, 50.301, 24.254),  was assigned atom type "OA" (rec_index= 6, atom_type= 6).
Atom no. 2097, " CB " at (-0.939, 50.135, 27.443),  was assigned atom type "C" (rec_index= 1, atom_type= 1).
Atom no. 2098, " HB1" at (0.101, 49.862, 27.149),  was assigned atom type "H" (rec_index= 2, atom_type= 2).
Atom no. 2099, " HB2" at (-1.207, 49.229, 28.035),  was assigned atom type "H" (rec_index= 2, atom_type= 2).
Atom no. 2100, " CG " at (-0.943, 51.373, 28.322),  was assigned atom type "A" (rec_index= 0, atom_type= 0).
Atom no. 2101, " CD1" at (-2.130, 51.837, 28.890),  was assigned atom type "A" (rec_index= 0, atom_type= 0).
Atom no. 2102, " HD1" at (-3.071, 51.296, 28.696),  was assigned atom type "H" (rec_index= 2, atom_type= 2).
Atom no. 2103, " CD2" at (0.225, 52.082, 28.573),  was assigned atom type "A" (rec_index= 0, atom_type= 0).
Atom no. 2104, " HD2" at (1.174, 51.740, 28.127),  was assigned atom type "H" (rec_index= 2, atom_type= 2).
Atom no. 2105, " CE1" at (-2.147, 52.968, 29.695),  was assigned atom type "A" (rec_index= 0, atom_type= 0).
Atom no. 2106, " HE1" at (-3.094, 53.316, 30.142),  was assigned atom type "H" (rec_index= 2, atom_type= 2).
Atom no. 2107, " CE2" at (0.216, 53.218, 29.380),  was assigned atom type "A" (rec_index= 0, atom_type= 0).
Atom no. 2108, " HE2" at (1.151, 53.768, 29.578),  was assigned atom type "H" (rec_index= 2, atom_type= 2).
Atom no. 2109, " CZ " at (-0.982, 53.651, 29.932),  was assigned atom type "A" (rec_index= 0, atom_type= 0).
Atom no. 2110, " OH " at (-1.029, 54.773, 30.735),  was assigned atom type "OA" (rec_index= 6, atom_type= 6).
Atom no. 2111, " HH " at (-0.222, 55.246, 30.899),  was assigned atom type "HD" (rec_index= 3, atom_type= 3).
Atom no. 2112, " N  " at (-1.112, 52.301, 25.011),  was assigned atom type "N" (rec_index= 4, atom_type= 4).
Atom no. 2113, " CA " at (-0.491, 52.979, 23.857),  was assigned atom type "C" (rec_index= 1, atom_type= 1).
Atom no. 2114, " HA " at (-0.902, 52.545, 22.916),  was assigned atom type "H" (rec_index= 2, atom_type= 2).
Atom no. 2115, " C  " at (1.028, 52.911, 23.813),  was assigned atom type "C" (rec_index= 1, atom_type= 1).
Atom no. 2116, " O  " at (1.600, 53.164, 22.743),  was assigned atom type "OA" (rec_index= 6, atom_type= 6).
Atom no. 2117, " CB " at (-0.974, 54.433, 23.991),  was assigned atom type "C" (rec_index= 1, atom_type= 1).
Atom no. 2118, " HB1" at (-1.136, 54.946, 23.014),  was assigned atom type "H" (rec_index= 2, atom_type= 2).
Atom no. 2119, " HB2" at (-0.196, 55.133, 24.376),  was assigned atom type "H" (rec_index= 2, atom_type= 2).
Atom no. 2120, " CG " at (-2.194, 54.360, 24.843),  was assigned atom type "C" (rec_index= 1, atom_type= 1).
Atom no. 2121, " HG1" at (-2.450, 55.323, 25.343),  was assigned atom type "H" (rec_index= 2, atom_type= 2).
Atom no. 2122, " HG2" at (-3.141, 54.258, 24.263),  was assigned atom type "H" (rec_index= 2, atom_type= 2).
Atom no. 2123, " CD " at (-1.947, 53.233, 25.796),  was assigned atom type "C" (rec_index= 1, atom_type= 1).
Atom no. 2124, " HD1" at (-2.870, 52.779, 26.225),  was assigned atom type "H" (rec_index= 2, atom_type= 2).
Atom no. 2125, " HD2" at (-1.505, 53.540, 26.773),  was assigned atom type "H" (rec_index= 2, atom_type= 2).
Atom no. 2126, " N  " at (1.697, 52.592, 24.910),  was assigned atom type "N" (rec_index= 4, atom_type= 4).
Atom no. 2127, " HN " at (1.178, 52.262, 25.724),  was assigned atom type "HD" (rec_index= 3, atom_type= 3).
Atom no. 2128, " CA " at (3.147, 52.696, 24.996),  was assigned atom type "C" (rec_index= 1, atom_type= 1).
Atom no. 2129, " HA " at (3.513, 53.294, 24.129),  was assigned atom type "H" (rec_index= 2, atom_type= 2).
Atom no. 2130, " C  " at (3.781, 51.312, 24.934),  was assigned atom type "C" (rec_index= 1, atom_type= 1).
Atom no. 2131, " O  " at (3.405, 50.415, 25.695),  was assigned atom type "OA" (rec_index= 6, atom_type= 6).
Atom no. 2132, " CB " at (3.545, 53.413, 26.287),  was assigned atom type "C" (rec_index= 1, atom_type= 1).
Atom no. 2133, " HB1" at (4.650, 53.388, 26.435),  was assigned atom type "H" (rec_index= 2, atom_type= 2).
Atom no. 2134, " HB2" at (3.231, 52.829, 27.183),  was assigned atom type "H" (rec_index= 2, atom_type= 2).
Atom no. 2135, " CG " at (3.015, 54.841, 26.350),  was assigned atom type "C" (rec_index= 1, atom_type= 1).
Atom no. 2136, " HG1" at (3.492, 55.471, 25.564),  was assigned atom type "H" (rec_index= 2, atom_type= 2).
Atom no. 2137, " HG2" at (1.955, 54.881, 26.005),  was assigned atom type "H" (rec_index= 2, atom_type= 2).
Atom no. 2138, " SD " at (3.184, 55.612, 27.969),  was assigned atom type "SA" (rec_index= 7, atom_type= 7).
Atom no. 2139, " CE " at (4.965, 55.730, 28.118),  was assigned atom type "C" (rec_index= 1, atom_type= 1).
Atom no. 2140, " HE1" at (5.070, 56.207, 29.120),  was assigned atom type "H" (rec_index= 2, atom_type= 2).
Atom no. 2141, " HE2" at (5.480, 56.259, 27.282),  was assigned atom type "H" (rec_index= 2, atom_type= 2).
Atom no. 2142, " HE3" at (5.519, 54.772, 27.986),  was assigned atom type "H" (rec_index= 2, atom_type= 2).
Atom no. 2143, " N  " at (4.741, 51.145, 24.025),  was assigned atom type "N" (rec_index= 4, atom_type= 4).
Atom no. 2144, " HN " at (4.974, 51.912, 23.394),  was assigned atom type "HD" (rec_index= 3, atom_type= 3).
Atom no. 2145, " CA " at (5.463, 49.886, 23.918),  was assigned atom type "C" (rec_index= 1, atom_type= 1).
Atom no. 2146, " HA " at (4.738, 49.075, 23.673),  was assigned atom type "H" (rec_index= 2, atom_type= 2).
Atom no. 2147, " C  " at (6.148, 49.550, 25.231),  was assigned atom type "C" (rec_index= 1, atom_type= 1).
Atom no. 2148, " O  " at (6.712, 50.419, 25.903),  was assigned atom type "OA" (rec_index= 6, atom_type= 6).
Atom no. 2149, " CB " at (6.515, 49.960, 22.805),  was assigned atom type "C" (rec_index= 1, atom_type= 1).
Atom no. 2150, " HB1" at (6.037, 50.153, 21.816),  was assigned atom type "H" (rec_index= 2, atom_type= 2).
Atom no. 2151, " HB2" at (7.127, 50.888, 22.895),  was assigned atom type "H" (rec_index= 2, atom_type= 2).
Atom no. 2152, " CG " at (7.396, 48.734, 22.750),  was assigned atom type "A" (rec_index= 0, atom_type= 0).
Atom no. 2153, " CD1" at (7.009, 47.606, 22.031),  was assigned atom type "A" (rec_index= 0, atom_type= 0).
Atom no. 2154, " HD1" at (6.049, 47.612, 21.488),  was assigned atom type "H" (rec_index= 2, atom_type= 2).
Atom no. 2155, " CD2" at (8.607, 48.690, 23.433),  was assigned atom type "A" (rec_index= 0, atom_type= 0).
Atom no. 2156, " HD2" at (8.934, 49.570, 24.012),  was assigned atom type "H" (rec_index= 2, atom_type= 2).
Atom no. 2157, " CE1" at (7.806, 46.480, 21.986),  was assigned atom type "A" (rec_index= 0, atom_type= 0).
Atom no. 2158, " HE1" at (7.487, 45.600, 21.402),  was assigned atom type "H" (rec_index= 2, atom_type= 2).
Atom no. 2159, " CE2" at (9.404, 47.569, 23.400),  was assigned atom type "A" (rec_index= 0, atom_type= 0).
Atom no. 2160, " HE2" at (10.360, 47.553, 23.950),  was assigned atom type "H" (rec_index= 2, atom_type= 2).
Atom no. 2161, " CZ " at (9.000, 46.458, 22.672),  was assigned atom type "A" (rec_index= 0, atom_type= 0).
Atom no. 2162, " OH " at (9.785, 45.328, 22.606),  was assigned atom type "OA" (rec_index= 6, atom_type= 6).
Atom no. 2163, " HH " at (10.609, 45.313, 23.079),  was assigned atom type "HD" (rec_index= 3, atom_type= 3).
Atom no. 2164, " N  " at (6.123, 48.265, 25.568),  was assigned atom type "N" (rec_index= 4, atom_type= 4).
Atom no. 2165, " HN " at (5.659, 47.609, 24.940),  was assigned atom type "HD" (rec_index= 3, atom_type= 3).
Atom no. 2166, " CA " at (6.723, 47.748, 26.784),  was assigned atom type "C" (rec_index= 1, atom_type= 1).
Atom no. 2167, " HA " at (7.561, 48.403, 27.119),  was assigned atom type "H" (rec_index= 2, atom_type= 2).
Atom no. 2168, " C  " at (7.231, 46.353, 26.453),  was assigned atom type "C" (rec_index= 1, atom_type= 1).
Atom no. 2169, " O  " at (6.484, 45.548, 25.893),  was assigned atom type "OA" (rec_index= 6, atom_type= 6).
Atom no. 2170, " CB " at (5.625, 47.676, 27.860),  was assigned atom type "C" (rec_index= 1, atom_type= 1).
Atom no. 2171, " HB1" at (5.145, 48.676, 27.976),  was assigned atom type "H" (rec_index= 2, atom_type= 2).
Atom no. 2172, " HB2" at (4.763, 47.081, 27.478),  was assigned atom type "H" (rec_index= 2, atom_type= 2).
Atom no. 2173, " CG " at (6.044, 47.156, 29.205),  was assigned atom type "C" (rec_index= 1, atom_type= 1).
Atom no. 2174, " HG1" at (6.983, 47.640, 29.562),  was assigned atom type "H" (rec_index= 2, atom_type= 2).
Atom no. 2175, " HG2" at (6.410, 46.104, 29.147),  was assigned atom type "H" (rec_index= 2, atom_type= 2).
Atom no. 2176, " CD " at (4.911, 47.306, 30.215),  was assigned atom type "C" (rec_index= 1, atom_type= 1).
Atom no. 2177, " HD1" at (5.306, 47.317, 31.258),  was assigned atom type "H" (rec_index= 2, atom_type= 2).
Atom no. 2178, " HD2" at (4.475, 48.331, 30.175),  was assigned atom type "H" (rec_index= 2, atom_type= 2).
Atom no. 2179, " NE " at (3.872, 46.290, 30.061),  was assigned atom type "N" (rec_index= 4, atom_type= 4).
Atom no. 2180, " HE " at (3.063, 46.513, 29.481),  was assigned atom type "HD" (rec_index= 3, atom_type= 3).
Atom no. 2181, " CZ " at (3.921, 45.093, 30.634),  was assigned atom type "C" (rec_index= 1, atom_type= 1).
Atom no. 2182, " NH1" at (2.939, 44.222, 30.455),  was assigned atom type "N" (rec_index= 4, atom_type= 4).
Atom no. 2183, "1HH1" at (2.137, 44.476, 29.879),  was assigned atom type "HD" (rec_index= 3, atom_type= 3).
Atom no. 2184, "2HH1" at (2.977, 43.303, 30.895),  was assigned atom type "HD" (rec_index= 3, atom_type= 3).
Atom no. 2185, " NH2" at (4.963, 44.763, 31.382),  was assigned atom type "N" (rec_index= 4, atom_type= 4).
Atom no. 2186, "1HH2" at (5.719, 45.434, 31.520),  was assigned atom type "HD" (rec_index= 3, atom_type= 3).
Atom no. 2187, "2HH2" at (5.001, 43.844, 31.822),  was assigned atom type "HD" (rec_index= 3, atom_type= 3).
Atom no. 2188, " N  " at (8.500, 46.072, 26.737),  was assigned atom type "N" (rec_index= 4, atom_type= 4).
Atom no. 2189, " HN " at (9.135, 46.808, 27.046),  was assigned atom type "HD" (rec_index= 3, atom_type= 3).
Atom no. 2190, " CA " at (8.970, 44.700, 26.601),  was assigned atom type "C" (rec_index= 1, atom_type= 1).
Atom no. 2191, " HA " at (8.477, 44.246, 25.710),  was assigned atom type "H" (rec_index= 2, atom_type= 2).
Atom no. 2192, " C  " at (8.593, 43.882, 27.827),  was assigned atom type "C" (rec_index= 1, atom_type= 1).
Atom no. 2193, " O  " at (8.712, 44.350, 28.965),  was assigned atom type "OA" (rec_index= 6, atom_type= 6).
Atom no. 2194, " CB " at (10.480, 44.617, 26.409),  was assigned atom type "C" (rec_index= 1, atom_type= 1).
Atom no. 2195, " HB1" at (10.807, 45.222, 25.531),  was assigned atom type "H" (rec_index= 2, atom_type= 2).
Atom no. 2196, " HB2" at (11.019, 45.167, 27.216),  was assigned atom type "H" (rec_index= 2, atom_type= 2).
Atom no. 2197, " CG " at (10.965, 43.204, 26.302),  was assigned atom type "A" (rec_index= 0, atom_type= 0).
Atom no. 2198, " CD1" at (10.728, 42.477, 25.152),  was assigned atom type "A" (rec_index= 0, atom_type= 0).
Atom no. 2199, " HD1" at (10.211, 42.956, 24.304),  was assigned atom type "H" (rec_index= 2, atom_type= 2).
Atom no. 2200, " CD2" at (11.587, 42.576, 27.375),  was assigned atom type "A" (rec_index= 0, atom_type= 0).
Atom no. 2201, " HD2" at (11.758, 43.133, 28.311),  was assigned atom type "H" (rec_index= 2, atom_type= 2).
Atom no. 2202, " CE1" at (11.130, 41.155, 25.047),  was assigned atom type "A" (rec_index= 0, atom_type= 0).
Atom no. 2203, " HE1" at (10.943, 40.592, 24.117),  was assigned atom type "H" (rec_index= 2, atom_type= 2).
Atom no. 2204, " CE2" at (11.995, 41.253, 27.277),  was assigned atom type "A" (rec_index= 0, atom_type= 0).
Atom no. 2205, " HE2" at (12.501, 40.769, 28.129),  was assigned atom type "H" (rec_index= 2, atom_type= 2).
Atom no. 2206, " CZ " at (11.769, 40.542, 26.116),  was assigned atom type "A" (rec_index= 0, atom_type= 0).
Atom no. 2207, " HZ " at (12.095, 39.491, 26.038),  was assigned atom type "H" (rec_index= 2, atom_type= 2).
Atom no. 2208, " N  " at (8.156, 42.645, 27.596),  was assigned atom type "N" (rec_index= 4, atom_type= 4).
Atom no. 2209, " HN " at (7.997, 42.347, 26.633),  was assigned atom type "HD" (rec_index= 3, atom_type= 3).
Atom no. 2210, " CA " at (7.898, 41.705, 28.679),  was assigned atom type "C" (rec_index= 1, atom_type= 1).
Atom no. 2211, " HA " at (8.622, 41.904, 29.503),  was assigned atom type "H" (rec_index= 2, atom_type= 2).
Atom no. 2212, " C  " at (8.119, 40.286, 28.170),  was assigned atom type "C" (rec_index= 1, atom_type= 1).
Atom no. 2213, " O  " at (7.880, 39.986, 26.998),  was assigned atom type "OA" (rec_index= 6, atom_type= 6).
Atom no. 2214, " CB " at (6.475, 41.870, 29.226),  was assigned atom type "C" (rec_index= 1, atom_type= 1).
Atom no. 2215, " HB " at (6.347, 42.915, 29.594),  was assigned atom type "H" (rec_index= 2, atom_type= 2).
Atom no. 2216, " CG2" at (5.431, 41.592, 28.144),  was assigned atom type "C" (rec_index= 1, atom_type= 1).
Atom no. 2217, "1HG2" at (5.588, 42.297, 27.295),  was assigned atom type "H" (rec_index= 2, atom_type= 2).
Atom no. 2218, "2HG2" at (4.389, 41.631, 28.540),  was assigned atom type "H" (rec_index= 2, atom_type= 2).
Atom no. 2219, "3HG2" at (5.434, 40.526, 27.816),  was assigned atom type "H" (rec_index= 2, atom_type= 2).
Atom no. 2220, " OG1" at (6.273, 40.963, 30.318),  was assigned atom type "OA" (rec_index= 6, atom_type= 6).
Atom no. 2221, " HG1" at (6.922, 41.136, 30.990),  was assigned atom type "HD" (rec_index= 3, atom_type= 3).
Atom no. 2222, " N  " at (8.602, 39.418, 29.062),  was assigned atom type "N" (rec_index= 4, atom_type= 4).
Atom no. 2223, " HN " at (8.944, 39.768, 29.957),  was assigned atom type "HD" (rec_index= 3, atom_type= 3).
Atom no. 2224, " CA " at (8.656, 37.985, 28.798),  was assigned atom type "C" (rec_index= 1, atom_type= 1).
Atom no. 2225, " HA " at (8.659, 37.829, 27.694),  was assigned atom type "H" (rec_index= 2, atom_type= 2).
Atom no. 2226, " C  " at (7.462, 37.246, 29.385),  was assigned atom type "C" (rec_index= 1, atom_type= 1).
Atom no. 2227, " O  " at (7.288, 36.052, 29.105),  was assigned atom type "OA" (rec_index= 6, atom_type= 6).
Atom no. 2228, " CB " at (9.942, 37.386, 29.376),  was assigned atom type "C" (rec_index= 1, atom_type= 1).
Atom no. 2229, " HB1" at (9.839, 36.282, 29.490),  was assigned atom type "H" (rec_index= 2, atom_type= 2).
Atom no. 2230, " HB2" at (10.060, 37.678, 30.445),  was assigned atom type "H" (rec_index= 2, atom_type= 2).
Atom no. 2231, " CG " at (11.197, 37.722, 28.594),  was assigned atom type "C" (rec_index= 1, atom_type= 1).
Atom no. 2232, " HG1" at (11.158, 37.288, 27.568),  was assigned atom type "H" (rec_index= 2, atom_type= 2).
Atom no. 2233, " HG2" at (11.227, 38.805, 28.330),  was assigned atom type "H" (rec_index= 2, atom_type= 2).
Atom no. 2234, " CD " at (12.463, 37.301, 29.316),  was assigned atom type "C" (rec_index= 1, atom_type= 1).
Atom no. 2235, " OE1" at (12.494, 37.370, 30.563),  was assigned atom type "OA" (rec_index= 6, atom_type= 6).
Atom no. 2236, " OE2" at (13.432, 36.907, 28.637),  was assigned atom type "OA" (rec_index= 6, atom_type= 6).
Atom no. 2237, " N  " at (6.641, 37.928, 30.177),  was assigned atom type "N" (rec_index= 4, atom_type= 4).
Atom no. 2238, " HN " at (6.833, 38.915, 30.349),  was assigned atom type "HD" (rec_index= 3, atom_type= 3).
Atom no. 2239, " CA " at (5.490, 37.326, 30.802),  was assigned atom type "C" (rec_index= 1, atom_type= 1).
Atom no. 2240, " HA1" at (5.710, 36.285, 31.135),  was assigned atom type "H" (rec_index= 2, atom_type= 2).
Atom no. 2241, " HA2" at (5.282, 37.789, 31.795),  was assigned atom type "H" (rec_index= 2, atom_type= 2).
Atom no. 2242, " C  " at (4.267, 37.370, 29.909),  was assigned atom type "C" (rec_index= 1, atom_type= 1).
Atom no. 2243, " O  " at (4.324, 37.831, 28.762),  was assigned atom type "OA" (rec_index= 6, atom_type= 6).
Atom no. 2244, " N  " at (3.137, 36.884, 30.424),  was assigned atom type "N" (rec_index= 4, atom_type= 4).
Atom no. 2245, " CA " at (1.894, 36.825, 29.623),  was assigned atom type "C" (rec_index= 1, atom_type= 1).
Atom no. 2246, " HA " at (2.038, 36.182, 28.723),  was assigned atom type "H" (rec_index= 2, atom_type= 2).
Atom no. 2247, " C  " at (1.440, 38.215, 29.218),  was assigned atom type "C" (rec_index= 1, atom_type= 1).
Atom no. 2248, " O  " at (1.199, 39.074, 30.077),  was assigned atom type "OA" (rec_index= 6, atom_type= 6).
Atom no. 2249, " CB " at (0.882, 36.185, 30.587),  was assigned atom type "C" (rec_index= 1, atom_type= 1).
Atom no. 2250, " HB1" at (0.137, 35.525, 30.084),  was assigned atom type "H" (rec_index= 2, atom_type= 2).
Atom no. 2251, " HB2" at (0.148, 36.908, 31.013),  was assigned atom type "H" (rec_index= 2, atom_type= 2).
Atom no. 2252, " CG " at (1.717, 35.479, 31.629),  was assigned atom type "C" (rec_index= 1, atom_type= 1).
Atom no. 2253, " HG1" at (1.184, 35.326, 32.597),  was assigned atom type "H" (rec_index= 2, atom_type= 2).
Atom no. 2254, " HG2" at (1.895, 34.402, 31.401),  was assigned atom type "H" (rec_index= 2, atom_type= 2).
Atom no. 2255, " CD " at (2.979, 36.279, 31.761),  was assigned atom type "C" (rec_index= 1, atom_type= 1).
Atom no. 2256, " HD1" at (3.862, 35.697, 32.114),  was assigned atom type "H" (rec_index= 2, atom_type= 2).
Atom no. 2257, " HD2" at (2.979, 37.009, 32.603),  was assigned atom type "H" (rec_index= 2, atom_type= 2).
Atom no. 2258, " N  " at (1.295, 38.476, 27.919),  was assigned atom type "N" (rec_index= 4, atom_type= 4).
Atom no. 2259, " CA " at (0.956, 39.838, 27.481),  was assigned atom type "C" (rec_index= 1, atom_type= 1).
Atom no. 2260, " HA " at (1.656, 40.562, 27.960),  was assigned atom type "H" (rec_index= 2, atom_type= 2).
Atom no. 2261, " C  " at (-0.477, 40.274, 27.751),  was assigned atom type "C" (rec_index= 1, atom_type= 1).
Atom no. 2262, " O  " at (-0.721, 41.471, 27.917),  was assigned atom type "OA" (rec_index= 6, atom_type= 6).
Atom no. 2263, " CB " at (1.227, 39.797, 25.970),  was assigned atom type "C" (rec_index= 1, atom_type= 1).
Atom no. 2264, " HB1" at (1.652, 40.745, 25.566),  was assigned atom type "H" (rec_index= 2, atom_type= 2).
Atom no. 2265, " HB2" at (0.301, 39.793, 25.350),  was assigned atom type "H" (rec_index= 2, atom_type= 2).
Atom no. 2266, " CG " at (2.098, 38.611, 25.750),  was assigned atom type "C" (rec_index= 1, atom_type= 1).
Atom no. 2267, " HG1" at (2.055, 38.211, 24.710),  was assigned atom type "H" (rec_index= 2, atom_type= 2).
Atom no. 2268, " HG2" at (3.187, 38.849, 25.755),  was assigned atom type "H" (rec_index= 2, atom_type= 2).
Atom no. 2269, " CD " at (1.697, 37.618, 26.791),  was assigned atom type "C" (rec_index= 1, atom_type= 1).
Atom no. 2270, " HD1" at (2.475, 36.858, 27.036),  was assigned atom type "H" (rec_index= 2, atom_type= 2).
Atom no. 2271, " HD2" at (0.924, 36.884, 26.464),  was assigned atom type "H" (rec_index= 2, atom_type= 2).
Atom no. 2272, " N  " at (-1.439, 39.356, 27.769),  was assigned atom type "N" (rec_index= 4, atom_type= 4).
Atom no. 2273, " HN " at (-1.203, 38.367, 27.687),  was assigned atom type "HD" (rec_index= 3, atom_type= 3).
Atom no. 2274, " CA " at (-2.833, 39.766, 27.907),  was assigned atom type "C" (rec_index= 1, atom_type= 1).
Atom no. 2275, " HA " at (-2.991, 40.684, 27.294),  was assigned atom type "H" (rec_index= 2, atom_type= 2).
Atom no. 2276, " C  " at (-3.185, 40.089, 29.352),  was assigned atom type "C" (rec_index= 1, atom_type= 1).
Atom no. 2277, " O  " at (-2.889, 39.317, 30.271),  was assigned atom type "OA" (rec_index= 6, atom_type= 6).
Atom no. 2278, " CB " at (-3.785, 38.686, 27.407),  was assigned atom type "C" (rec_index= 1, atom_type= 1).
Atom no. 2279, " HB1" at (-3.630, 37.748, 27.989),  was assigned atom type "H" (rec_index= 2, atom_type= 2).
Atom no. 2280, " HB2" at (-4.830, 38.937, 27.705),  was assigned atom type "H" (rec_index= 2, atom_type= 2).
Atom no. 2281, " CG " at (-3.733, 38.383, 25.919),  was assigned atom type "C" (rec_index= 1, atom_type= 1).
Atom no. 2282, " HG " at (-2.751, 37.901, 25.703),  was assigned atom type "H" (rec_index= 2, atom_type= 2).
Atom no. 2283, " CD1" at (-4.823, 37.395, 25.555),  was assigned atom type "C" (rec_index= 1, atom_type= 1).
Atom no. 2284, "1HD1" at (-4.752, 36.473, 26.178),  was assigned atom type "H" (rec_index= 2, atom_type= 2).
Atom no. 2285, "2HD1" at (-4.815, 37.157, 24.466),  was assigned atom type "H" (rec_index= 2, atom_type= 2).
Atom no. 2286, "3HD1" at (-5.835, 37.858, 25.620),  was assigned atom type "H" (rec_index= 2, atom_type= 2).
Atom no. 2287, " CD2" at (-3.831, 39.651, 25.063),  was assigned atom type "C" (rec_index= 1, atom_type= 1).
Atom no. 2288, "1HD2" at (-3.029, 40.378, 25.331),  was assigned atom type "H" (rec_index= 2, atom_type= 2).
Atom no. 2289, "2HD2" at (-4.843, 40.114, 25.128),  was assigned atom type "H" (rec_index= 2, atom_type= 2).
Atom no. 2290, "3HD2" at (-3.823, 39.413, 23.974),  was assigned atom type "H" (rec_index= 2, atom_type= 2).
Atom no. 2291, " N  " at (-3.847, 41.220, 29.539),  was assigned atom type "N" (rec_index= 4, atom_type= 4).
Atom no. 2292, " HN " at (-3.920, 41.862, 28.750),  was assigned atom type "HD" (rec_index= 3, atom_type= 3).
Atom no. 2293, " CA " at (-4.477, 41.612, 30.788),  was assigned atom type "C" (rec_index= 1, atom_type= 1).
Atom no. 2294, " HA " at (-4.048, 41.018, 31.628),  was assigned atom type "H" (rec_index= 2, atom_type= 2).
Atom no. 2295, " C  " at (-5.971, 41.335, 30.672),  was assigned atom type "C" (rec_index= 1, atom_type= 1).
Atom no. 2296, " O  " at (-6.510, 41.180, 29.575),  was assigned atom type "OA" (rec_index= 6, atom_type= 6).
Atom no. 2297, " CB " at (-4.212, 43.107, 31.022),  was assigned atom type "C" (rec_index= 1, atom_type= 1).
Atom no. 2298, " HB1" at (-4.659, 43.710, 30.198),  was assigned atom type "H" (rec_index= 2, atom_type= 2).
Atom no. 2299, " HB2" at (-3.132, 43.334, 30.867),  was assigned atom type "H" (rec_index= 2, atom_type= 2).
Atom no. 2300, " CG " at (-4.665, 43.634, 32.352),  was assigned atom type "A" (rec_index= 0, atom_type= 0).
Atom no. 2301, " CD2" at (-3.990, 43.827, 33.511),  was assigned atom type "A" (rec_index= 0, atom_type= 0).
Atom no. 2302, " HD2" at (-2.931, 43.582, 33.701),  was assigned atom type "H" (rec_index= 2, atom_type= 2).
Atom no. 2303, " ND1" at (-5.944, 44.106, 32.567),  was assigned atom type "N" (rec_index= 4, atom_type= 4).
Atom no. 2304, " HD1" at (-6.694, 44.118, 31.875),  was assigned atom type "HD" (rec_index= 3, atom_type= 3).
Atom no. 2305, " CE1" at (-6.043, 44.540, 33.813),  was assigned atom type "A" (rec_index= 0, atom_type= 0).
Atom no. 2306, " HE1" at (-6.950, 44.960, 34.279),  was assigned atom type "H" (rec_index= 2, atom_type= 2).
Atom no. 2307, " NE2" at (-4.872, 44.385, 34.406),  was assigned atom type "N" (rec_index= 4, atom_type= 4).
Atom no. 2308, " HE2" at (-4.658, 44.638, 35.371),  was assigned atom type "HD" (rec_index= 3, atom_type= 3).
Atom no. 2309, " N  " at (-6.637, 41.245, 31.828),  was assigned atom type "N" (rec_index= 4, atom_type= 4).
Atom no. 2310, " HN " at (-6.126, 41.260, 32.711),  was assigned atom type "HD" (rec_index= 3, atom_type= 3).
Atom no. 2311, " CA " at (-8.092, 41.125, 31.832),  was assigned atom type "C" (rec_index= 1, atom_type= 1).
Atom no. 2312, " HA " at (-8.369, 40.097, 31.502),  was assigned atom type "H" (rec_index= 2, atom_type= 2).
Atom no. 2313, " C  " at (-8.738, 42.132, 30.895),  was assigned atom type "C" (rec_index= 1, atom_type= 1).
Atom no. 2314, " O  " at (-9.720, 41.815, 30.216),  was assigned atom type "OA" (rec_index= 6, atom_type= 6).
Atom no. 2315, " CB " at (-8.629, 41.352, 33.243),  was assigned atom type "C" (rec_index= 1, atom_type= 1).
Atom no. 2316, " HB1" at (-8.161, 42.256, 33.698),  was assigned atom type "H" (rec_index= 2, atom_type= 2).
Atom no. 2317, " HB2" at (-9.692, 41.687, 33.206),  was assigned atom type "H" (rec_index= 2, atom_type= 2).
Atom no. 2318, " CG " at (-8.482, 40.167, 34.158),  was assigned atom type "C" (rec_index= 1, atom_type= 1).
Atom no. 2319, " HG1" at (-8.965, 39.258, 33.729),  was assigned atom type "H" (rec_index= 2, atom_type= 2).
Atom no. 2320, " HG2" at (-7.428, 39.804, 34.189),  was assigned atom type "H" (rec_index= 2, atom_type= 2).
Atom no. 2321, " CD " at (-9.007, 40.470, 35.553),  was assigned atom type "C" (rec_index= 1, atom_type= 1).
Atom no. 2322, " HD1" at (-8.324, 40.074, 36.340),  was assigned atom type "H" (rec_index= 2, atom_type= 2).
Atom no. 2323, " HD2" at (-8.931, 41.557, 35.790),  was assigned atom type "H" (rec_index= 2, atom_type= 2).
Atom no. 2324, " CE " at (-10.421, 39.960, 35.738),  was assigned atom type "C" (rec_index= 1, atom_type= 1).
Atom no. 2325, " HE1" at (-10.952, 40.552, 36.520),  was assigned atom type "H" (rec_index= 2, atom_type= 2).
Atom no. 2326, " HE2" at (-11.048, 40.214, 34.852),  was assigned atom type "H" (rec_index= 2, atom_type= 2).
Atom no. 2327, " NZ " at (-10.503, 38.493, 36.040),  was assigned atom type "N" (rec_index= 4, atom_type= 4).
Atom no. 2328, " HZ1" at (-11.455, 38.150, 36.165),  was assigned atom type "HD" (rec_index= 3, atom_type= 3).
Atom no. 2329, " HZ2" at (-9.929, 38.261, 36.851),  was assigned atom type "HD" (rec_index= 3, atom_type= 3).
Atom no. 2330, " HZ3" at (-10.017, 37.952, 35.325),  was assigned atom type "HD" (rec_index= 3, atom_type= 3).
Atom no. 2331, " N  " at (-8.202, 43.359, 30.850),  was assigned atom type "N" (rec_index= 4, atom_type= 4).
Atom no. 2332, " HN " at (-7.354, 43.566, 31.378),  was assigned atom type "HD" (rec_index= 3, atom_type= 3).
Atom no. 2333, " CA " at (-8.832, 44.399, 30.045),  was assigned atom type "C" (rec_index= 1, atom_type= 1).
Atom no. 2334, " HA " at (-9.911, 44.442, 30.323),  was assigned atom type "H" (rec_index= 2, atom_type= 2).
Atom no. 2335, " C  " at (-8.742, 44.092, 28.551),  was assigned atom type "C" (rec_index= 1, atom_type= 1).
Atom no. 2336, " O  " at (-9.660, 44.416, 27.789),  was assigned atom type "OA" (rec_index= 6, atom_type= 6).
Atom no. 2337, " CB " at (-8.210, 45.754, 30.363),  was assigned atom type "C" (rec_index= 1, atom_type= 1).
Atom no. 2338, " HB1" at (-7.121, 45.763, 30.125),  was assigned atom type "H" (rec_index= 2, atom_type= 2).
Atom no. 2339, " HB2" at (-8.152, 45.923, 31.464),  was assigned atom type "H" (rec_index= 2, atom_type= 2).
Atom no. 2340, " CG " at (-8.929, 46.888, 29.674),  was assigned atom type "C" (rec_index= 1, atom_type= 1).
Atom no. 2341, " OD1" at (-10.133, 47.098, 29.962),  was assigned atom type "OA" (rec_index= 6, atom_type= 6).
Atom no. 2342, " OD2" at (-8.319, 47.549, 28.808),  was assigned atom type "OA" (rec_index= 6, atom_type= 6).
Atom no. 2343, " N  " at (-7.638, 43.466, 28.115),  was assigned atom type "N" (rec_index= 4, atom_type= 4).
Atom no. 2344, " HN " at (-6.881, 43.263, 28.768),  was assigned atom type "HD" (rec_index= 3, atom_type= 3).
Atom no. 2345, " CA " at (-7.510, 43.072, 26.714),  was assigned atom type "C" (rec_index= 1, atom_type= 1).
Atom no. 2346, " HA " at (-7.677, 43.965, 26.067),  was assigned atom type "H" (rec_index= 2, atom_type= 2).
Atom no. 2347, " C  " at (-8.533, 42.002, 26.358),  was assigned atom type "C" (rec_index= 1, atom_type= 1).
Atom no. 2348, " O  " at (-9.152, 42.043, 25.284),  was assigned atom type "OA" (rec_index= 6, atom_type= 6).
Atom no. 2349, " CB " at (-6.100, 42.526, 26.461),  was assigned atom type "C" (rec_index= 1, atom_type= 1).
Atom no. 2350, " HB1" at (-6.011, 42.127, 25.424),  was assigned atom type "H" (rec_index= 2, atom_type= 2).
Atom no. 2351, " HB2" at (-5.932, 41.586, 27.036),  was assigned atom type "H" (rec_index= 2, atom_type= 2).
Atom no. 2352, " CG " at (-5.001, 43.534, 26.745),  was assigned atom type "C" (rec_index= 1, atom_type= 1).
Atom no. 2353, " OD1" at (-5.058, 44.661, 26.210),  was assigned atom type "OA" (rec_index= 6, atom_type= 6).
Atom no. 2354, " OD2" at (-4.061, 43.176, 27.477),  was assigned atom type "OA" (rec_index= 6, atom_type= 6).
Atom no. 2355, " N  " at (-8.688, 41.006, 27.233),  was assigned atom type "N" (rec_index= 4, atom_type= 4).
Atom no. 2356, " HN " at (-8.124, 40.986, 28.082),  was assigned atom type "HD" (rec_index= 3, atom_type= 3).
Atom no. 2357, " CA " at (-9.655, 39.951, 26.984),  was assigned atom type "C" (rec_index= 1, atom_type= 1).
Atom no. 2358, " HA " at (-9.485, 39.568, 25.951),  was assigned atom type "H" (rec_index= 2, atom_type= 2).
Atom no. 2359, " C  " at (-11.070, 40.502, 27.050),  was assigned atom type "C" (rec_index= 1, atom_type= 1).
Atom no. 2360, " O  " at (-11.916, 40.171, 26.216),  was assigned atom type "OA" (rec_index= 6, atom_type= 6).
Atom no. 2361, " CB " at (-9.433, 38.786, 27.960),  was assigned atom type "C" (rec_index= 1, atom_type= 1).
Atom no. 2362, " HB " at (-9.531, 39.173, 29.001),  was assigned atom type "H" (rec_index= 2, atom_type= 2).
Atom no. 2363, " CG1" at (-10.492, 37.718, 27.741),  was assigned atom type "C" (rec_index= 1, atom_type= 1).
Atom no. 2364, "1HG1" at (-10.331, 36.872, 28.450),  was assigned atom type "H" (rec_index= 2, atom_type= 2).
Atom no. 2365, "2HG1" at (-10.527, 37.375, 26.681),  was assigned atom type "H" (rec_index= 2, atom_type= 2).
Atom no. 2366, "3HG1" at (-11.525, 38.132, 27.812),  was assigned atom type "H" (rec_index= 2, atom_type= 2).
Atom no. 2367, " CG2" at (-8.032, 38.208, 27.788),  was assigned atom type "C" (rec_index= 1, atom_type= 1).
Atom no. 2368, "1HG2" at (-7.871, 37.362, 28.497),  was assigned atom type "H" (rec_index= 2, atom_type= 2).
Atom no. 2369, "2HG2" at (-7.244, 38.991, 27.890),  was assigned atom type "H" (rec_index= 2, atom_type= 2).
Atom no. 2370, "3HG2" at (-7.833, 37.909, 26.732),  was assigned atom type "H" (rec_index= 2, atom_type= 2).
Atom no. 2371, " N  " at (-11.341, 41.370, 28.025),  was assigned atom type "N" (rec_index= 4, atom_type= 4).
Atom no. 2372, " HN " at (-10.636, 41.589, 28.729),  was assigned atom type "HD" (rec_index= 3, atom_type= 3).
Atom no. 2373, " CA " at (-12.654, 42.004, 28.078),  was assigned atom type "C" (rec_index= 1, atom_type= 1).
Atom no. 2374, " HA " at (-13.421, 41.206, 28.213),  was assigned atom type "H" (rec_index= 2, atom_type= 2).
Atom no. 2375, " C  " at (-12.965, 42.748, 26.787),  was assigned atom type "C" (rec_index= 1, atom_type= 1).
Atom no. 2376, " O  " at (-14.083, 42.661, 26.265),  was assigned atom type "OA" (rec_index= 6, atom_type= 6).
Atom no. 2377, " CB " at (-12.730, 42.945, 29.276),  was assigned atom type "C" (rec_index= 1, atom_type= 1).
Atom no. 2378, " HB1" at (-13.543, 43.697, 29.148),  was assigned atom type "H" (rec_index= 2, atom_type= 2).
Atom no. 2379, " HB2" at (-11.854, 43.635, 29.303),  was assigned atom type "H" (rec_index= 2, atom_type= 2).
Atom no. 2380, " CG " at (-12.877, 42.201, 30.573),  was assigned atom type "C" (rec_index= 1, atom_type= 1).
Atom no. 2381, " ND2" at (-12.616, 42.881, 31.680),  was assigned atom type "N" (rec_index= 4, atom_type= 4).
Atom no. 2382, "1HD2" at (-12.716, 42.376, 32.561),  was assigned atom type "HD" (rec_index= 3, atom_type= 3).
Atom no. 2383, "2HD2" at (-12.334, 43.861, 31.673),  was assigned atom type "HD" (rec_index= 3, atom_type= 3).
Atom no. 2384, " OD1" at (-13.218, 41.017, 30.582),  was assigned atom type "OA" (rec_index= 6, atom_type= 6).
Atom no. 2385, " N  " at (-11.988, 43.483, 26.257),  was assigned atom type "N" (rec_index= 4, atom_type= 4).
Atom no. 2386, " HN " at (-11.074, 43.520, 26.708),  was assigned atom type "HD" (rec_index= 3, atom_type= 3).
Atom no. 2387, " CA " at (-12.227, 44.231, 25.036),  was assigned atom type "C" (rec_index= 1, atom_type= 1).
Atom no. 2388, " HA1" at (-13.048, 44.972, 25.176),  was assigned atom type "H" (rec_index= 2, atom_type= 2).
Atom no. 2389, " HA2" at (-11.385, 44.931, 24.826),  was assigned atom type "H" (rec_index= 2, atom_type= 2).
Atom no. 2390, " C  " at (-12.500, 43.337, 23.843),  was assigned atom type "C" (rec_index= 1, atom_type= 1).
Atom no. 2391, " O  " at (-13.390, 43.615, 23.038),  was assigned atom type "OA" (rec_index= 6, atom_type= 6).
Atom no. 2392, " N  " at (-11.725, 42.260, 23.698),  was assigned atom type "N" (rec_index= 4, atom_type= 4).
Atom no. 2393, " HN " at (-11.013, 42.038, 24.394),  was assigned atom type "HD" (rec_index= 3, atom_type= 3).
Atom no. 2394, " CA " at (-11.909, 41.406, 22.533),  was assigned atom type "C" (rec_index= 1, atom_type= 1).
Atom no. 2395, " HA " at (-12.048, 42.085, 21.660),  was assigned atom type "H" (rec_index= 2, atom_type= 2).
Atom no. 2396, " C  " at (-13.193, 40.587, 22.656),  was assigned atom type "C" (rec_index= 1, atom_type= 1).
Atom no. 2397, " O  " at (-13.887, 40.354, 21.655),  was assigned atom type "OA" (rec_index= 6, atom_type= 6).
Atom no. 2398, " CB " at (-10.640, 40.573, 22.246),  was assigned atom type "C" (rec_index= 1, atom_type= 1).
Atom no. 2399, " HB " at (-9.754, 41.220, 22.446),  was assigned atom type "H" (rec_index= 2, atom_type= 2).
Atom no. 2400, " CG1" at (-10.602, 40.170, 20.772),  was assigned atom type "C" (rec_index= 1, atom_type= 1).
Atom no. 2401, "1HG1" at (-9.844, 39.369, 20.608),  was assigned atom type "H" (rec_index= 2, atom_type= 2).
Atom no. 2402, "2HG1" at (-11.529, 39.615, 20.497),  was assigned atom type "H" (rec_index= 2, atom_type= 2).
Atom no. 2403, " CG2" at (-10.539, 39.345, 23.157),  was assigned atom type "C" (rec_index= 1, atom_type= 1).
Atom no. 2404, "1HG2" at (-9.623, 38.744, 22.950),  was assigned atom type "H" (rec_index= 2, atom_type= 2).
Atom no. 2405, "2HG2" at (-11.458, 38.717, 23.092),  was assigned atom type "H" (rec_index= 2, atom_type= 2).
Atom no. 2406, "3HG2" at (-10.598, 39.634, 24.232),  was assigned atom type "H" (rec_index= 2, atom_type= 2).
Atom no. 2407, " CD1" at (-10.370, 41.327, 19.808),  was assigned atom type "C" (rec_index= 1, atom_type= 1).
Atom no. 2408, "1HD1" at (-10.342, 41.033, 18.733),  was assigned atom type "H" (rec_index= 2, atom_type= 2).
Atom no. 2409, "2HD1" at (-9.443, 41.882, 20.083),  was assigned atom type "H" (rec_index= 2, atom_type= 2).
Atom no. 2410, "3HD1" at (-11.128, 42.128, 19.972),  was assigned atom type "H" (rec_index= 2, atom_type= 2).
Atom no. 2411, " N  " at (-13.540, 40.155, 23.873),  was assigned atom type "N" (rec_index= 4, atom_type= 4).
Atom no. 2412, " H  " at (-12.928, 40.334, 24.669),  was assigned atom type "HD" (rec_index= 3, atom_type= 3).
Atom no. 2413, " N  " at (-13.536, 40.146, 23.874),  was assigned atom type "N" (rec_index= 4, atom_type= 4).
Atom no. 2414, " H  " at (-12.915, 40.315, 24.666),  was assigned atom type "HD" (rec_index= 3, atom_type= 3).
Atom no. 2415, " CA " at (-14.789, 39.429, 24.068),  was assigned atom type "C" (rec_index= 1, atom_type= 1).
Atom no. 2416, " HA " at (-14.838, 38.603, 23.321),  was assigned atom type "H" (rec_index= 2, atom_type= 2).
Atom no. 2417, " CA " at (-14.789, 39.426, 24.079),  was assigned atom type "C" (rec_index= 1, atom_type= 1).
Atom no. 2418, " HA " at (-14.841, 38.591, 23.342),  was assigned atom type "H" (rec_index= 2, atom_type= 2).
Atom no. 2419, " C  " at (-15.995, 40.332, 23.867),  was assigned atom type "C" (rec_index= 1, atom_type= 1).
Atom no. 2420, " C  " at (-15.994, 40.331, 23.868),  was assigned atom type "C" (rec_index= 1, atom_type= 1).
Atom no. 2421, " O  " at (-17.055, 39.860, 23.439),  was assigned atom type "OA" (rec_index= 6, atom_type= 6).
Atom no. 2422, " O  " at (-17.051, 39.860, 23.435),  was assigned atom type "OA" (rec_index= 6, atom_type= 6).
Atom no. 2423, " CB " at (-14.828, 38.819, 25.467),  was assigned atom type "C" (rec_index= 1, atom_type= 1).
Atom no. 2424, " HB1" at (-15.822, 38.351, 25.657),  was assigned atom type "H" (rec_index= 2, atom_type= 2).
Atom no. 2425, " HB2" at (-14.843, 39.623, 26.239),  was assigned atom type "H" (rec_index= 2, atom_type= 2).
Atom no. 2426, " CB " at (-14.834, 38.832, 25.487),  was assigned atom type "C" (rec_index= 1, atom_type= 1).
Atom no. 2427, " HB1" at (-15.892, 38.712, 25.819),  was assigned atom type "H" (rec_index= 2, atom_type= 2).
Atom no. 2428, " HB2" at (-14.479, 39.583, 26.231),  was assigned atom type "H" (rec_index= 2, atom_type= 2).
Atom no. 2429, " CG " at (-13.718, 37.832, 25.757),  was assigned atom type "C" (rec_index= 1, atom_type= 1).
Atom no. 2430, " HG1" at (-13.372, 37.307, 24.837),  was assigned atom type "H" (rec_index= 2, atom_type= 2).
Atom no. 2431, " HG2" at (-12.762, 38.341, 26.021),  was assigned atom type "H" (rec_index= 2, atom_type= 2).
Atom no. 2432, " CG " at (-14.079, 37.522, 25.664),  was assigned atom type "C" (rec_index= 1, atom_type= 1).
Atom no. 2433, " HG1" at (-14.367, 36.769, 24.894),  was assigned atom type "H" (rec_index= 2, atom_type= 2).
Atom no. 2434, " HG2" at (-13.001, 37.624, 25.399),  was assigned atom type "H" (rec_index= 2, atom_type= 2).
Atom no. 2435, " CD " at (-14.163, 36.870, 26.826),  was assigned atom type "C" (rec_index= 1, atom_type= 1).
Atom no. 2436, " HD1" at (-13.320, 36.248, 27.208),  was assigned atom type "H" (rec_index= 2, atom_type= 2).
Atom no. 2437, " HD2" at (-14.423, 37.391, 27.777),  was assigned atom type "H" (rec_index= 2, atom_type= 2).
Atom no. 2438, " CD " at (-14.269, 36.989, 27.082),  was assigned atom type "C" (rec_index= 1, atom_type= 1).
Atom no. 2439, " HD1" at (-14.070, 37.783, 27.839),  was assigned atom type "H" (rec_index= 2, atom_type= 2).
Atom no. 2440, " HD2" at (-15.346, 36.800, 27.299),  was assigned atom type "H" (rec_index= 2, atom_type= 2).
Atom no. 2441, " NE " at (-15.263, 36.055, 26.330),  was assigned atom type "N" (rec_index= 4, atom_type= 4).
Atom no. 2442, " HE " at (-15.431, 36.045, 25.324),  was assigned atom type "HD" (rec_index= 3, atom_type= 3).
Atom no. 2443, " NE " at (-13.465, 35.801, 27.344),  was assigned atom type "N" (rec_index= 4, atom_type= 4).
Atom no. 2444, " HE " at (-13.188, 35.224, 26.550),  was assigned atom type "HD" (rec_index= 3, atom_type= 3).
Atom no. 2445, " CZ " at (-16.061, 35.325, 27.098),  was assigned atom type "C" (rec_index= 1, atom_type= 1).
Atom no. 2446, " CZ " at (-13.072, 35.425, 28.557),  was assigned atom type "C" (rec_index= 1, atom_type= 1).
Atom no. 2447, " NH1" at (-15.889, 35.313, 28.412),  was assigned atom type "N" (rec_index= 4, atom_type= 4).
Atom no. 2448, "1HH1" at (-16.503, 34.752, 29.003),  was assigned atom type "HD" (rec_index= 3, atom_type= 3).
Atom no. 2449, "2HH1" at (-15.139, 35.861, 28.834),  was assigned atom type "HD" (rec_index= 3, atom_type= 3).
Atom no. 2450, " NH1" at (-13.398, 36.158, 29.615),  was assigned atom type "N" (rec_index= 4, atom_type= 4).
Atom no. 2451, "1HH1" at (-13.096, 35.869, 30.546),  was assigned atom type "HD" (rec_index= 3, atom_type= 3).
Atom no. 2452, "2HH1" at (-13.961, 37.000, 29.494),  was assigned atom type "HD" (rec_index= 3, atom_type= 3).
Atom no. 2453, " NH2" at (-17.035, 34.613, 26.550),  was assigned atom type "N" (rec_index= 4, atom_type= 4).
Atom no. 2454, "1HH2" at (-17.649, 34.052, 27.141),  was assigned atom type "HD" (rec_index= 3, atom_type= 3).
Atom no. 2455, "2HH2" at (-17.167, 34.622, 25.539),  was assigned atom type "HD" (rec_index= 3, atom_type= 3).
Atom no. 2456, " NH2" at (-12.341, 34.331, 28.714),  was assigned atom type "N" (rec_index= 4, atom_type= 4).
Atom no. 2457, "1HH2" at (-12.039, 34.042, 29.645),  was assigned atom type "HD" (rec_index= 3, atom_type= 3).
Atom no. 2458, "2HH2" at (-12.091, 33.768, 27.901),  was assigned atom type "HD" (rec_index= 3, atom_type= 3).
Atom no. 2459, " N  " at (-15.860, 41.622, 24.182),  was assigned atom type "NA" (rec_index= 5, atom_type= 5).
Atom no. 2460, " CA " at (-16.939, 42.564, 23.914),  was assigned atom type "C" (rec_index= 1, atom_type= 1).
Atom no. 2461, " HA " at (-17.840, 42.251, 24.492),  was assigned atom type "H" (rec_index= 2, atom_type= 2).
Atom no. 2462, " C  " at (-17.289, 42.575, 22.431),  was assigned atom type "C" (rec_index= 1, atom_type= 1).
Atom no. 2463, " O  " at (-18.464, 42.676, 22.062),  was assigned atom type "OA" (rec_index= 6, atom_type= 6).
Atom no. 2464, " CB " at (-16.509, 43.948, 24.388),  was assigned atom type "C" (rec_index= 1, atom_type= 1).
Atom no. 2465, " HB1" at (-16.168, 43.910, 25.449),  was assigned atom type "H" (rec_index= 2, atom_type= 2).
Atom no. 2466, " HB2" at (-15.556, 44.252, 23.895),  was assigned atom type "H" (rec_index= 2, atom_type= 2).
Atom no. 2467, " CG " at (-17.552, 45.002, 24.209),  was assigned atom type "A" (rec_index= 0, atom_type= 0).
Atom no. 2468, " CD2" at (-18.756, 45.175, 24.805),  was assigned atom type "A" (rec_index= 0, atom_type= 0).
Atom no. 2469, " HD2" at (-19.209, 44.522, 25.569),  was assigned atom type "H" (rec_index= 2, atom_type= 2).
Atom no. 2470, " ND1" at (-17.401, 46.055, 23.333),  was assigned atom type "N" (rec_index= 4, atom_type= 4).
Atom no. 2471, " HD1" at (-16.591, 46.214, 22.734),  was assigned atom type "HD" (rec_index= 3, atom_type= 3).
Atom no. 2472, " CE1" at (-18.472, 46.827, 23.391),  was assigned atom type "A" (rec_index= 0, atom_type= 0).
Atom no. 2473, " HE1" at (-18.640, 47.742, 22.799),  was assigned atom type "H" (rec_index= 2, atom_type= 2).
Atom no. 2474, " NE2" at (-19.306, 46.317, 24.278),  was assigned atom type "N" (rec_index= 4, atom_type= 4).
Atom no. 2475, " HE2" at (-20.213, 46.709, 24.531),  was assigned atom type "HD" (rec_index= 3, atom_type= 3).
Atom no. 2476, " N  " at (-16.283, 42.427, 21.569),  was assigned atom type "N" (rec_index= 4, atom_type= 4).
Atom no. 2477, " HN " at (-15.332, 42.331, 21.926),  was assigned atom type "HD" (rec_index= 3, atom_type= 3).
Atom no. 2478, " CA " at (-16.508, 42.399, 20.130),  was assigned atom type "C" (rec_index= 1, atom_type= 1).
Atom no. 2479, " HA " at (-17.322, 43.124, 19.896),  was assigned atom type "H" (rec_index= 2, atom_type= 2).
Atom no. 2480, " C  " at (-16.947, 41.024, 19.632),  was assigned atom type "C" (rec_index= 1, atom_type= 1).
Atom no. 2481, " O  " at (-17.841, 40.936, 18.784),  was assigned atom type "OA" (rec_index= 6, atom_type= 6).
Atom no. 2482, " CB " at (-15.245, 42.856, 19.393),  was assigned atom type "C" (rec_index= 1, atom_type= 1).
Atom no. 2483, " HB1" at (-15.372, 42.700, 18.296),  was assigned atom type "H" (rec_index= 2, atom_type= 2).
Atom no. 2484, " HB2" at (-14.410, 42.147, 19.603),  was assigned atom type "H" (rec_index= 2, atom_type= 2).
Atom no. 2485, " CG " at (-14.785, 44.288, 19.660),  was assigned atom type "C" (rec_index= 1, atom_type= 1).
Atom no. 2486, " HG " at (-14.528, 44.379, 20.741),  was assigned atom type "H" (rec_index= 2, atom_type= 2).
Atom no. 2487, " CD1" at (-13.536, 44.581, 18.843),  was assigned atom type "C" (rec_index= 1, atom_type= 1).
Atom no. 2488, "1HD1" at (-13.200, 45.626, 19.038),  was assigned atom type "H" (rec_index= 2, atom_type= 2).
Atom no. 2489, "2HD1" at (-13.688, 44.383, 17.756),  was assigned atom type "H" (rec_index= 2, atom_type= 2).
Atom no. 2490, "3HD1" at (-12.727, 43.837, 19.029),  was assigned atom type "H" (rec_index= 2, atom_type= 2).
Atom no. 2491, " CD2" at (-15.892, 45.287, 19.342),  was assigned atom type "C" (rec_index= 1, atom_type= 1).
Atom no. 2492, "1HD2" at (-15.556, 46.332, 19.537),  was assigned atom type "H" (rec_index= 2, atom_type= 2).
Atom no. 2493, "2HD2" at (-16.832, 45.048, 19.892),  was assigned atom type "H" (rec_index= 2, atom_type= 2).
Atom no. 2494, "3HD2" at (-16.269, 45.164, 18.300),  was assigned atom type "H" (rec_index= 2, atom_type= 2).
Atom no. 2495, " N  " at (-16.334, 39.941, 20.130),  was assigned atom type "N" (rec_index= 4, atom_type= 4).
Atom no. 2496, " HN " at (-15.752, 40.036, 20.962),  was assigned atom type "HD" (rec_index= 3, atom_type= 3).
Atom no. 2497, " CA " at (-16.481, 38.628, 19.509),  was assigned atom type "C" (rec_index= 1, atom_type= 1).
Atom no. 2498, " HA " at (-17.129, 38.771, 18.613),  was assigned atom type "H" (rec_index= 2, atom_type= 2).
Atom no. 2499, " C  " at (-17.154, 37.566, 20.367),  was assigned atom type "C" (rec_index= 1, atom_type= 1).
Atom no. 2500, " O  " at (-17.491, 36.497, 19.837),  was assigned atom type "OA" (rec_index= 6, atom_type= 6).
Atom no. 2501, " CB " at (-15.124, 38.116, 18.993),  was assigned atom type "C" (rec_index= 1, atom_type= 1).
Atom no. 2502, " HB1" at (-15.190, 37.056, 18.655),  was assigned atom type "H" (rec_index= 2, atom_type= 2).
Atom no. 2503, " HB2" at (-14.393, 37.987, 19.825),  was assigned atom type "H" (rec_index= 2, atom_type= 2).
Atom no. 2504, " CG " at (-14.572, 39.009, 17.907),  was assigned atom type "A" (rec_index= 0, atom_type= 0).
Atom no. 2505, " CD1" at (-15.042, 38.909, 16.601),  was assigned atom type "A" (rec_index= 0, atom_type= 0).
Atom no. 2506, " HD1" at (-15.811, 38.157, 16.359),  was assigned atom type "H" (rec_index= 2, atom_type= 2).
Atom no. 2507, " CD2" at (-13.607, 39.968, 18.186),  was assigned atom type "A" (rec_index= 0, atom_type= 0).
Atom no. 2508, " HD2" at (-13.221, 40.068, 19.215),  was assigned atom type "H" (rec_index= 2, atom_type= 2).
Atom no. 2509, " CE1" at (-14.564, 39.733, 15.604),  was assigned atom type "A" (rec_index= 0, atom_type= 0).
Atom no. 2510, " HE1" at (-14.946, 39.637, 14.574),  was assigned atom type "H" (rec_index= 2, atom_type= 2).
Atom no. 2511, " CE2" at (-13.123, 40.799, 17.193),  was assigned atom type "A" (rec_index= 0, atom_type= 0).
Atom no. 2512, " HE2" at (-12.356, 41.556, 17.429),  was assigned atom type "H" (rec_index= 2, atom_type= 2).
Atom no. 2513, " CZ " at (-13.604, 40.678, 15.904),  was assigned atom type "A" (rec_index= 0, atom_type= 0).
Atom no. 2514, " OH " at (-13.131, 41.496, 14.903),  was assigned atom type "OA" (rec_index= 6, atom_type= 6).
Atom no. 2515, " HH " at (-12.470, 42.147, 15.110),  was assigned atom type "HD" (rec_index= 3, atom_type= 3).
Atom no. 2516, " N  " at (-17.377, 37.818, 21.650),  was assigned atom type "N" (rec_index= 4, atom_type= 4).
Atom no. 2517, " HN " at (-17.055, 38.699, 22.051),  was assigned atom type "HD" (rec_index= 3, atom_type= 3).
Atom no. 2518, " CA " at (-18.071, 36.862, 22.495),  was assigned atom type "C" (rec_index= 1, atom_type= 1).
Atom no. 2519, " HA1" at (-18.829, 36.290, 21.910),  was assigned atom type "H" (rec_index= 2, atom_type= 2).
Atom no. 2520, " HA2" at (-18.748, 37.382, 23.212),  was assigned atom type "H" (rec_index= 2, atom_type= 2).
Atom no. 2521, " C  " at (-17.131, 35.925, 23.223),  was assigned atom type "C" (rec_index= 1, atom_type= 1).
Atom no. 2522, " O  " at (-17.557, 35.109, 24.046),  was assigned atom type "OA" (rec_index= 6, atom_type= 6).
Atom no. 2523, " OXT" at (-15.921, 35.961, 23.005),  was assigned atom type "OA" (rec_index= 6, atom_type= 6).

Maximum partial atomic charge found = +0.665 e
Minimum partial atomic charge found = -0.648 e

Atom	Atom	Number of this Type
Type	 ID 	 in Receptor
____	____	___________________
 0	 A		   176
 1	 C		   664
 2	 H		   962
 3	 HD		   262
 4	 N		   219
 5	 NA		     5
 6	 OA		   233
 7	 SA		     2

Total number of atoms :		2523 atoms 
Total charge :			-8.93 e


Receptor coordinates fit within the following volume:

                   _______(20.8, 60.8, 36.9)
                  /|     /|
                 / |    / |
                /______/  |
                |  |___|__| Midpoint = (0.3, 44.5, 15.0)
                |  /   |  /
                | /    | /
                |/_____|/
(-20.3, 28.3, -6.9)      

Maximum coordinates :		(20.816, 60.765, 36.851)
Minimum coordinates :		(-20.258, 28.332, -6.906)


GPF> gridcenter -0.284 42.986 15.089      # xyz-coordinates or auto

Grid maps will be centered on user-defined coordinates:

		(-0.284, 42.986, 15.089)

Grid maps will cover the following volume:

                   _______(23.3, 66.6, 38.7)
                  /|     /|
                 / |    / |
                /______/  |
                |  |___|__| Midpoint = (-0.3, 43.0, 15.1)
                |  /   |  /
                | /    | /
                |/_____|/
(-23.9, 19.4, -8.5)      

Grid map x-dimension :		47.3 Angstroms
Grid map y-dimension :		47.3 Angstroms
Grid map z-dimension :		47.3 Angstroms

Maximum coordinates :		(23.341, 66.611, 38.714)
Minimum coordinates :		(-23.909, 19.361, -8.536)

GPF> smooth 0.5                           # store minimum energy w/in rad(A)

Potentials will be smoothed by: 0.500 Angstrom

GPF> map qu6esm.A.map                     # atom-specific affinity map

Output Grid Map 1:   qu6esm.A.map

GPF> map qu6esm.HD.map                    # atom-specific affinity map

Output Grid Map 2:   qu6esm.HD.map

GPF> map qu6esm.OA.map                    # atom-specific affinity map

Output Grid Map 3:   qu6esm.OA.map

GPF> elecmap qu6esm.e.map                 # electrostatic potential map

Output Electrostatic Potential Energy Grid Map: qu6esm.e.map

GPF> dsolvmap qu6esm.d.map              # desolvation potential map

Output Desolvation Free Energy Grid Map: qu6esm.d.map

GPF> dielectric -0.1465                   # <0, AD4 distance-dep.diel;>0, constant

Using *distance-dependent* dielectric function of Mehler and Solmajer, Prot.Eng.4, 903-910.

  d   Dielectric
 ___  __________
 0.0     1.00
 0.1     1.63
 0.2     1.91
 0.3     2.21
 0.4     2.51
 0.5     2.82
 0.6     3.13
 0.7     3.45
 0.8     3.78
 0.9     4.12
 1.0     4.47
 1.1     4.82
 1.2     5.18
 1.3     5.55
 1.4     5.93
 1.5     6.31
 1.6     6.70
 1.7     7.10
 1.8     7.51
 1.9     7.93
 2.0     8.36
 2.1     8.79
 2.2     9.23
 2.3     9.68
 2.4    10.14
 2.5    10.61
 2.6    11.08
 2.7    11.57
 2.8    12.06
 2.9    12.56
 3.0    13.07
 3.1    13.58
 3.2    14.11
 3.3    14.64
 3.4    15.18
 3.5    15.73
 3.6    16.28
 3.7    16.85
 3.8    17.42
 3.9    18.00
 4.0    18.58
 4.1    19.17
 4.2    19.77
 4.3    20.38
 4.4    20.99
 4.5    21.61
 4.6    22.23
 4.7    22.86
 4.8    23.50
 4.9    24.14
 5.0    24.78


>>> Closing the grid parameter file (GPF)... <<<

________________________________________________________________________________


No Floating Grid was requested.


Calculating Pairwise Interaction Energies
=========================================


              418256.0           204.2 
    E    =  -----------  -  -----------
     A, A         12               6
                r               r 

Calculating energies for A-A interactions.

              418256.0           204.2 
    E    =  -----------  -  -----------
     A, C         12               6
                r               r 

Calculating energies for A-C interactions.

                4837.8            13.3 
    E    =  -----------  -  -----------
     A, H         12               6
                r               r 

Calculating energies for A-H interactions.

                4837.8            13.3 
    E    =  -----------  -  -----------
     A, HD         12               6
                r               r 

Calculating energies for A-HD interactions.

              199118.6           143.2 
    E    =  -----------  -  -----------
     A, N         12               6
                r               r 

Calculating energies for A-N interactions.

              199118.6           143.2 
    E    =  -----------  -  -----------
     A, NA         12               6
                r               r 

Calculating energies for A-NA interactions.

              136402.3           125.3 
    E    =  -----------  -  -----------
     A, OA         12               6
                r               r 

Calculating energies for A-OA interactions.

              482960.4           235.8 
    E    =  -----------  -  -----------
     A, SA         12               6
                r               r 

Calculating energies for A-SA interactions.


Finding the lowest pairwise interaction energy within 0.5 Angstrom ("smoothing").

  r     A        C        H        HD        N        NA        OA        SA    
 ___ ________ ________ ________ ________ ________ ________ ________ ________
 0.0   1e+005   1e+005   1e+005   1e+005   1e+005   1e+005   1e+005   1e+005
 0.1   1e+005   1e+005   1e+005   1e+005   1e+005   1e+005   1e+005   1e+005
 0.2   1e+005   1e+005   1e+005   1e+005   1e+005   1e+005   1e+005   1e+005
 0.3   1e+005   1e+005   1e+005   1e+005   1e+005   1e+005   1e+005   1e+005
 0.4   1e+005   1e+005   1e+005   1e+005   1e+005   1e+005   1e+005   1e+005
 0.5   1e+005   1e+005   1e+005   1e+005   1e+005   1e+005   1e+005   1e+005
 0.6   1e+005   1e+005 33975.82 33975.82   1e+005   1e+005   1e+005   1e+005
 0.7   1e+005   1e+005  8934.84  8934.84   1e+005   1e+005   1e+005   1e+005
 0.8   1e+005   1e+005  2683.96  2683.96   1e+005   1e+005 75860.38   1e+005
 0.9 78086.74 78086.74   898.48   898.48 37154.78 37154.78 25440.38 90166.80
 1.0 28688.80 28688.80   328.97   328.97 13645.79 13645.79  9340.64 33126.97
 1.1 11380.24 11380.24   129.83   129.83  5410.18  5410.18  3701.64 13140.77
 1.2  4820.04  4820.04    54.58    54.58  2289.72  2289.72  1565.60  5565.70
 1.3  2160.29  2160.29    24.20    24.20  1025.13  1025.13   700.28  2494.48
 1.4  1017.03  1017.03    11.22    11.22   481.90   481.90   328.77  1174.37
 1.5   499.86   499.86     5.40     5.40   236.37   236.37   160.97   577.19
 1.6   255.15   255.15     2.68     2.68   120.32   120.32    81.75   294.62
 1.7   134.65   134.65     1.36     1.36    63.27    63.27    42.84   155.48
 1.8    73.18    73.18     0.70     0.70    34.22    34.22    23.07    84.50
 1.9    40.81    40.81     0.36     0.36    18.96    18.96    12.71    47.12
 2.0    23.27    23.27     0.19     0.19    10.72    10.72     7.14    26.87
 2.1    13.53    13.53     0.09     0.09     6.17     6.17     4.06    15.63
 2.2     8.00     8.00     0.04     0.04     3.59     3.59     2.34     9.24
 2.3     4.79     4.79     0.02     0.02     2.11     2.11     1.35     5.53
 2.4     2.90     2.90     0.00     0.00     1.25     1.25     0.78     3.35
 2.5     1.76     1.76    -0.00    -0.00     0.73     0.73     0.44     2.04
 2.6     1.08     1.08    -0.01    -0.01     0.43     0.43     0.24     1.24
 2.7     0.65     0.65    -0.01    -0.01     0.24     0.24     0.12     0.75
 2.8     0.39     0.39    -0.01    -0.01     0.13     0.13     0.05     0.45
 2.9     0.23     0.23    -0.01    -0.01     0.06     0.06     0.01     0.26
 3.0     0.13     0.13    -0.01    -0.01     0.02     0.02    -0.01     0.15
 3.1     0.06     0.06    -0.01    -0.01    -0.00    -0.00    -0.02     0.07
 3.2     0.03     0.03    -0.01    -0.01    -0.01    -0.01    -0.03     0.03
 3.3     0.00     0.00    -0.01    -0.01    -0.02    -0.02    -0.03     0.00
 3.4    -0.01    -0.01    -0.01    -0.01    -0.02    -0.02    -0.03    -0.01
 3.5    -0.02    -0.02    -0.01    -0.01    -0.03    -0.03    -0.03    -0.02
 3.6    -0.02    -0.02    -0.01    -0.01    -0.03    -0.03    -0.03    -0.03
 3.7    -0.02    -0.02    -0.01    -0.01    -0.03    -0.03    -0.03    -0.03
 3.8    -0.02    -0.02    -0.01    -0.01    -0.03    -0.03    -0.03    -0.03
 3.9    -0.02    -0.02    -0.00    -0.00    -0.03    -0.03    -0.03    -0.03
 4.0    -0.02    -0.02    -0.00    -0.00    -0.03    -0.03    -0.03    -0.03
 4.1    -0.02    -0.02    -0.00    -0.00    -0.03    -0.03    -0.03    -0.03
 4.2    -0.02    -0.02    -0.00    -0.00    -0.02    -0.02    -0.02    -0.03
 4.3    -0.02    -0.02    -0.00    -0.00    -0.02    -0.02    -0.02    -0.03
 4.4    -0.02    -0.02    -0.00    -0.00    -0.02    -0.02    -0.02    -0.03
 4.5    -0.02    -0.02    -0.00    -0.00    -0.02    -0.02    -0.02    -0.03
 4.6    -0.02    -0.02    -0.00    -0.00    -0.02    -0.02    -0.02    -0.02
 4.7    -0.02    -0.02    -0.00    -0.00    -0.02    -0.02    -0.01    -0.02
 4.8    -0.02    -0.02    -0.00    -0.00    -0.01    -0.01    -0.01    -0.02
 4.9    -0.02    -0.02    -0.00    -0.00    -0.01    -0.01    -0.01    -0.02
 5.0    -0.01    -0.01    -0.00    -0.00    -0.01    -0.01    -0.01    -0.02


EnergyTable:
Finding the lowest pairwise interaction energy within 0.5 Angstrom ("smoothing").

  r     A        C        H        HD        N        NA        OA        SA    
 ___ ________ ________ ________ ________ ________ ________ ________ ________
 0.0   1e+005   1e+005   1e+005   1e+005   1e+005   1e+005   1e+005   1e+005
 0.1   1e+005   1e+005   1e+005   1e+005   1e+005   1e+005   1e+005   1e+005
 0.2   1e+005   1e+005   1e+005   1e+005   1e+005   1e+005   1e+005   1e+005
 0.3   1e+005   1e+005   1e+005   1e+005   1e+005   1e+005   1e+005   1e+005
 0.4   1e+005   1e+005   1e+005   1e+005   1e+005   1e+005   1e+005   1e+005
 0.5   1e+005   1e+005   1e+005   1e+005   1e+005   1e+005   1e+005   1e+005
 0.6   1e+005   1e+005 33975.82 33975.82   1e+005   1e+005   1e+005   1e+005
 0.7   1e+005   1e+005  8934.84  8934.84   1e+005   1e+005   1e+005   1e+005
 0.8   1e+005   1e+005  2683.96  2683.96   1e+005   1e+005 75860.38   1e+005
 0.9 78086.74 78086.74   898.48   898.48 37154.78 37154.78 25440.38 90166.80
 1.0 28688.80 28688.80   328.97   328.97 13645.79 13645.79  9340.64 33126.97
 1.1 11380.24 11380.24   129.83   129.83  5410.18  5410.18  3701.64 13140.77
 1.2  4820.04  4820.04    54.58    54.58  2289.72  2289.72  1565.60  5565.70
 1.3  2160.29  2160.29    24.20    24.20  1025.13  1025.13   700.28  2494.48
 1.4  1017.03  1017.03    11.22    11.22   481.90   481.90   328.77  1174.37
 1.5   499.86   499.86     5.40     5.40   236.37   236.37   160.97   577.19
 1.6   255.15   255.15     2.68     2.68   120.32   120.32    81.75   294.62
 1.7   134.65   134.65     1.36     1.36    63.27    63.27    42.84   155.48
 1.8    73.18    73.18     0.70     0.70    34.22    34.22    23.07    84.50
 1.9    40.81    40.81     0.36     0.36    18.96    18.96    12.71    47.12
 2.0    23.27    23.27     0.19     0.19    10.72    10.72     7.14    26.87
 2.1    13.53    13.53     0.09     0.09     6.17     6.17     4.06    15.63
 2.2     8.00     8.00     0.04     0.04     3.59     3.59     2.34     9.24
 2.3     4.79     4.79     0.02     0.02     2.11     2.11     1.35     5.53
 2.4     2.90     2.90     0.00     0.00     1.25     1.25     0.78     3.35
 2.5     1.76     1.76    -0.00    -0.00     0.73     0.73     0.44     2.04
 2.6     1.08     1.08    -0.01    -0.01     0.43     0.43     0.24     1.24
 2.7     0.65     0.65    -0.01    -0.01     0.24     0.24     0.12     0.75
 2.8     0.39     0.39    -0.01    -0.01     0.13     0.13     0.05     0.45
 2.9     0.23     0.23    -0.01    -0.01     0.06     0.06     0.01     0.26
 3.0     0.13     0.13    -0.01    -0.01     0.02     0.02    -0.01     0.15
 3.1     0.06     0.06    -0.01    -0.01    -0.00    -0.00    -0.02     0.07
 3.2     0.03     0.03    -0.01    -0.01    -0.01    -0.01    -0.03     0.03
 3.3     0.00     0.00    -0.01    -0.01    -0.02    -0.02    -0.03     0.00
 3.4    -0.01    -0.01    -0.01    -0.01    -0.02    -0.02    -0.03    -0.01
 3.5    -0.02    -0.02    -0.01    -0.01    -0.03    -0.03    -0.03    -0.02
 3.6    -0.02    -0.02    -0.01    -0.01    -0.03    -0.03    -0.03    -0.03
 3.7    -0.02    -0.02    -0.01    -0.01    -0.03    -0.03    -0.03    -0.03
 3.8    -0.02    -0.02    -0.01    -0.01    -0.03    -0.03    -0.03    -0.03
 3.9    -0.02    -0.02    -0.00    -0.00    -0.03    -0.03    -0.03    -0.03
 4.0    -0.02    -0.02    -0.00    -0.00    -0.03    -0.03    -0.03    -0.03
 4.1    -0.02    -0.02    -0.00    -0.00    -0.03    -0.03    -0.03    -0.03
 4.2    -0.02    -0.02    -0.00    -0.00    -0.02    -0.02    -0.02    -0.03
 4.3    -0.02    -0.02    -0.00    -0.00    -0.02    -0.02    -0.02    -0.03
 4.4    -0.02    -0.02    -0.00    -0.00    -0.02    -0.02    -0.02    -0.03
 4.5    -0.02    -0.02    -0.00    -0.00    -0.02    -0.02    -0.02    -0.03
 4.6    -0.02    -0.02    -0.00    -0.00    -0.02    -0.02    -0.02    -0.02
 4.7    -0.02    -0.02    -0.00    -0.00    -0.02    -0.02    -0.01    -0.02
 4.8    -0.02    -0.02    -0.00    -0.00    -0.01    -0.01    -0.01    -0.02
 4.9    -0.02    -0.02    -0.00    -0.00    -0.01    -0.01    -0.01    -0.02
 5.0    -0.01    -0.01    -0.00    -0.00    -0.01    -0.01    -0.01    -0.02


                4837.8            13.3 
    E    =  -----------  -  -----------
     HD, A         12               6
                r               r 

Calculating energies for HD-A interactions.

                4837.8            13.3 
    E    =  -----------  -  -----------
     HD, C         12               6
                r               r 

Calculating energies for HD-C interactions.

                  13.6             0.4 
    E    =  -----------  -  -----------
     HD, H         12               6
                r               r 

Calculating energies for HD-H interactions.

                  13.6             0.4 
    E    =  -----------  -  -----------
     HD, HD         12               6
                r               r 

Calculating energies for HD-HD interactions.

                1758.7             8.1 
    E    =  -----------  -  -----------
     HD, N         12               6
                r               r 

Calculating energies for HD-N interactions.

                6689.7          2223.7 
    E    =  -----------  -  -----------
     HD, NA         12              10
                r               r 

Calculating energies for HD-NA interactions.

                6689.7          2223.7 
    E    =  -----------  -  -----------
     HD, OA         12              10
                r               r 

Calculating energies for HD-OA interactions.

               36031.0          6918.0 
    E    =  -----------  -  -----------
     HD, SA         12              10
                r               r 

Calculating energies for HD-SA interactions.


Finding the lowest pairwise interaction energy within 0.5 Angstrom ("smoothing").

  r     A        C        H        HD        N        NA        OA        SA    
 ___ ________ ________ ________ ________ ________ ________ ________ ________
 0.0   1e+005   1e+005   1e+005   1e+005   1e+005   1e+005   1e+005   1e+005
 0.1   1e+005   1e+005   1e+005   1e+005   1e+005   1e+005   1e+005   1e+005
 0.2   1e+005   1e+005   1e+005   1e+005   1e+005   1e+005   1e+005   1e+005
 0.3   1e+005   1e+005 17753.86 17753.86   1e+005   1e+005   1e+005   1e+005
 0.4   1e+005   1e+005  2388.01  2388.01   1e+005   1e+005   1e+005   1e+005
 0.5   1e+005   1e+005   427.43   427.43 55476.06   1e+005   1e+005   1e+005
 0.6 33975.82 33975.82    94.59    94.59 12342.78 35735.60 35735.60   1e+005
 0.7  8934.84  8934.84    24.62    24.62  3243.67  8666.11  8666.11 55125.38
 0.8  2683.96  2683.96     7.26     7.26   973.26  2359.92  2359.92 15816.39
 0.9   898.48   898.48     2.36     2.36   325.20   700.69   700.69  5024.44
 1.0   328.97   328.97     0.82     0.82   118.73   220.94   220.94  1733.22
 1.1   129.83   129.83     0.30     0.30    46.65    71.96    71.96   639.20
 1.2    54.58    54.58     0.11     0.11    19.49    23.32    23.32   248.74
 1.3    24.20    24.20     0.04     0.04     8.56     7.01     7.01   100.94
 1.4    11.22    11.22     0.01     0.01     3.92     1.56     1.56    42.23
 1.5     5.40     5.40     0.00     0.00     1.85    -0.15    -0.15    17.99
 1.6     2.68     2.68    -0.00    -0.00     0.89    -0.57    -0.57     7.69
 1.7     1.36     1.36    -0.00    -0.00     0.43    -0.60    -0.60     3.22
 1.8     0.70     0.70    -0.00    -0.00     0.21    -0.60    -0.60     1.26
 1.9     0.36     0.36    -0.00    -0.00     0.10    -0.60    -0.60     0.42
 2.0     0.19     0.19    -0.00    -0.00     0.04    -0.60    -0.60     0.06
 2.1     0.09     0.09    -0.00    -0.00     0.01    -0.60    -0.60    -0.08
 2.2     0.04     0.04    -0.00    -0.00    -0.00    -0.58    -0.58    -0.12
 2.3     0.02     0.02    -0.00    -0.00    -0.01    -0.48    -0.48    -0.12
 2.4     0.00     0.00    -0.00    -0.00    -0.01    -0.37    -0.37    -0.12
 2.5    -0.00    -0.00    -0.00    -0.00    -0.01    -0.27    -0.27    -0.12
 2.6    -0.01    -0.01    -0.00    -0.00    -0.01    -0.20    -0.20    -0.12
 2.7    -0.01    -0.01    -0.00    -0.00    -0.01    -0.14    -0.14    -0.12
 2.8    -0.01    -0.01    -0.00    -0.00    -0.01    -0.10    -0.10    -0.12
 2.9    -0.01    -0.01    -0.00    -0.00    -0.01    -0.07    -0.07    -0.10
 3.0    -0.01    -0.01    -0.00    -0.00    -0.01    -0.05    -0.05    -0.09
 3.1    -0.01    -0.01    -0.00    -0.00    -0.01    -0.04    -0.04    -0.07
 3.2    -0.01    -0.01    -0.00    -0.00    -0.01    -0.03    -0.03    -0.06
 3.3    -0.01    -0.01    -0.00    -0.00    -0.01    -0.02    -0.02    -0.04
 3.4    -0.01    -0.01    -0.00    -0.00    -0.01    -0.02    -0.02    -0.03
 3.5    -0.01    -0.01    -0.00    -0.00    -0.01    -0.01    -0.01    -0.03
 3.6    -0.01    -0.01    -0.00    -0.00    -0.00    -0.01    -0.01    -0.02
 3.7    -0.01    -0.01    -0.00    -0.00    -0.00    -0.01    -0.01    -0.02
 3.8    -0.01    -0.01    -0.00    -0.00    -0.00    -0.01    -0.01    -0.01
 3.9    -0.00    -0.00    -0.00    -0.00    -0.00    -0.00    -0.00    -0.01
 4.0    -0.00    -0.00    -0.00    -0.00    -0.00    -0.00    -0.00    -0.01
 4.1    -0.00    -0.00    -0.00    -0.00    -0.00    -0.00    -0.00    -0.01
 4.2    -0.00    -0.00    -0.00    -0.00    -0.00    -0.00    -0.00    -0.00
 4.3    -0.00    -0.00    -0.00    -0.00    -0.00    -0.00    -0.00    -0.00
 4.4    -0.00    -0.00    -0.00    -0.00    -0.00    -0.00    -0.00    -0.00
 4.5    -0.00    -0.00    -0.00    -0.00    -0.00    -0.00    -0.00    -0.00
 4.6    -0.00    -0.00    -0.00    -0.00    -0.00    -0.00    -0.00    -0.00
 4.7    -0.00    -0.00    -0.00    -0.00    -0.00    -0.00    -0.00    -0.00
 4.8    -0.00    -0.00    -0.00    -0.00    -0.00    -0.00    -0.00    -0.00
 4.9    -0.00    -0.00    -0.00    -0.00    -0.00    -0.00    -0.00    -0.00
 5.0    -0.00    -0.00    -0.00    -0.00    -0.00    -0.00    -0.00    -0.00


EnergyTable:
Finding the lowest pairwise interaction energy within 0.5 Angstrom ("smoothing").

  r     A        C        H        HD        N        NA        OA        SA    
 ___ ________ ________ ________ ________ ________ ________ ________ ________
 0.0   1e+005   1e+005   1e+005   1e+005   1e+005   1e+005   1e+005   1e+005
 0.1   1e+005   1e+005   1e+005   1e+005   1e+005   1e+005   1e+005   1e+005
 0.2   1e+005   1e+005   1e+005   1e+005   1e+005   1e+005   1e+005   1e+005
 0.3   1e+005   1e+005 17753.86 17753.86   1e+005   1e+005   1e+005   1e+005
 0.4   1e+005   1e+005  2388.01  2388.01   1e+005   1e+005   1e+005   1e+005
 0.5   1e+005   1e+005   427.43   427.43 55476.06   1e+005   1e+005   1e+005
 0.6 33975.82 33975.82    94.59    94.59 12342.78 35735.60 35735.60   1e+005
 0.7  8934.84  8934.84    24.62    24.62  3243.67  8666.11  8666.11 55125.38
 0.8  2683.96  2683.96     7.26     7.26   973.26  2359.92  2359.92 15816.39
 0.9   898.48   898.48     2.36     2.36   325.20   700.69   700.69  5024.44
 1.0   328.97   328.97     0.82     0.82   118.73   220.94   220.94  1733.22
 1.1   129.83   129.83     0.30     0.30    46.65    71.96    71.96   639.20
 1.2    54.58    54.58     0.11     0.11    19.49    23.32    23.32   248.74
 1.3    24.20    24.20     0.04     0.04     8.56     7.01     7.01   100.94
 1.4    11.22    11.22     0.01     0.01     3.92     1.56     1.56    42.23
 1.5     5.40     5.40     0.00     0.00     1.85    -0.15    -0.15    17.99
 1.6     2.68     2.68    -0.00    -0.00     0.89    -0.57    -0.57     7.69
 1.7     1.36     1.36    -0.00    -0.00     0.43    -0.60    -0.60     3.22
 1.8     0.70     0.70    -0.00    -0.00     0.21    -0.60    -0.60     1.26
 1.9     0.36     0.36    -0.00    -0.00     0.10    -0.60    -0.60     0.42
 2.0     0.19     0.19    -0.00    -0.00     0.04    -0.60    -0.60     0.06
 2.1     0.09     0.09    -0.00    -0.00     0.01    -0.60    -0.60    -0.08
 2.2     0.04     0.04    -0.00    -0.00    -0.00    -0.58    -0.58    -0.12
 2.3     0.02     0.02    -0.00    -0.00    -0.01    -0.48    -0.48    -0.12
 2.4     0.00     0.00    -0.00    -0.00    -0.01    -0.37    -0.37    -0.12
 2.5    -0.00    -0.00    -0.00    -0.00    -0.01    -0.27    -0.27    -0.12
 2.6    -0.01    -0.01    -0.00    -0.00    -0.01    -0.20    -0.20    -0.12
 2.7    -0.01    -0.01    -0.00    -0.00    -0.01    -0.14    -0.14    -0.12
 2.8    -0.01    -0.01    -0.00    -0.00    -0.01    -0.10    -0.10    -0.12
 2.9    -0.01    -0.01    -0.00    -0.00    -0.01    -0.07    -0.07    -0.10
 3.0    -0.01    -0.01    -0.00    -0.00    -0.01    -0.05    -0.05    -0.09
 3.1    -0.01    -0.01    -0.00    -0.00    -0.01    -0.04    -0.04    -0.07
 3.2    -0.01    -0.01    -0.00    -0.00    -0.01    -0.03    -0.03    -0.06
 3.3    -0.01    -0.01    -0.00    -0.00    -0.01    -0.02    -0.02    -0.04
 3.4    -0.01    -0.01    -0.00    -0.00    -0.01    -0.02    -0.02    -0.03
 3.5    -0.01    -0.01    -0.00    -0.00    -0.01    -0.01    -0.01    -0.03
 3.6    -0.01    -0.01    -0.00    -0.00    -0.00    -0.01    -0.01    -0.02
 3.7    -0.01    -0.01    -0.00    -0.00    -0.00    -0.01    -0.01    -0.02
 3.8    -0.01    -0.01    -0.00    -0.00    -0.00    -0.01    -0.01    -0.01
 3.9    -0.00    -0.00    -0.00    -0.00    -0.00    -0.00    -0.00    -0.01
 4.0    -0.00    -0.00    -0.00    -0.00    -0.00    -0.00    -0.00    -0.01
 4.1    -0.00    -0.00    -0.00    -0.00    -0.00    -0.00    -0.00    -0.01
 4.2    -0.00    -0.00    -0.00    -0.00    -0.00    -0.00    -0.00    -0.00
 4.3    -0.00    -0.00    -0.00    -0.00    -0.00    -0.00    -0.00    -0.00
 4.4    -0.00    -0.00    -0.00    -0.00    -0.00    -0.00    -0.00    -0.00
 4.5    -0.00    -0.00    -0.00    -0.00    -0.00    -0.00    -0.00    -0.00
 4.6    -0.00    -0.00    -0.00    -0.00    -0.00    -0.00    -0.00    -0.00
 4.7    -0.00    -0.00    -0.00    -0.00    -0.00    -0.00    -0.00    -0.00
 4.8    -0.00    -0.00    -0.00    -0.00    -0.00    -0.00    -0.00    -0.00
 4.9    -0.00    -0.00    -0.00    -0.00    -0.00    -0.00    -0.00    -0.00
 5.0    -0.00    -0.00    -0.00    -0.00    -0.00    -0.00    -0.00    -0.00


              136402.3           125.3 
    E    =  -----------  -  -----------
     OA, A         12               6
                r               r 

Calculating energies for OA-A interactions.

              136402.3           125.3 
    E    =  -----------  -  -----------
     OA, C         12               6
                r               r 

Calculating energies for OA-C interactions.

                1003.1             6.5 
    E    =  -----------  -  -----------
     OA, H         12               6
                r               r 

Calculating energies for OA-H interactions.

                6689.7          2223.7 
    E    =  -----------  -  -----------
     OA, HD         12              10
                r               r 

Calculating energies for OA-HD interactions.

               59394.2            84.0 
    E    =  -----------  -  -----------
     OA, N         12               6
                r               r 

Calculating energies for OA-N interactions.

               59394.2            84.0 
    E    =  -----------  -  -----------
     OA, NA         12               6
                r               r 

Calculating energies for OA-NA interactions.

               38323.1            71.4 
    E    =  -----------  -  -----------
     OA, OA         12               6
                r               r 

Calculating energies for OA-OA interactions.

              157503.8           144.7 
    E    =  -----------  -  -----------
     OA, SA         12               6
                r               r 

Calculating energies for OA-SA interactions.


Finding the lowest pairwise interaction energy within 0.5 Angstrom ("smoothing").

  r     A        C        H        HD        N        NA        OA        SA    
 ___ ________ ________ ________ ________ ________ ________ ________ ________
 0.0   1e+005   1e+005   1e+005   1e+005   1e+005   1e+005   1e+005   1e+005
 0.1   1e+005   1e+005   1e+005   1e+005   1e+005   1e+005   1e+005   1e+005
 0.2   1e+005   1e+005   1e+005   1e+005   1e+005   1e+005   1e+005   1e+005
 0.3   1e+005   1e+005   1e+005   1e+005   1e+005   1e+005   1e+005   1e+005
 0.4   1e+005   1e+005   1e+005   1e+005   1e+005   1e+005   1e+005   1e+005
 0.5   1e+005   1e+005 31630.45   1e+005   1e+005   1e+005   1e+005   1e+005
 0.6   1e+005   1e+005  7034.81 35735.60   1e+005   1e+005   1e+005   1e+005
 0.7   1e+005   1e+005  1847.51  8666.11   1e+005   1e+005 70824.32   1e+005
 0.8 75860.38 75860.38   553.71  2359.92 33010.17 33010.17 21286.48 87596.02
 0.9 25440.38 25440.38   184.68   700.69 11064.86 11064.86  7132.00 29376.02
 1.0  9340.64  9340.64    67.23   220.94  4059.50  4059.50  2614.83 10785.64
 1.1  3701.64  3701.64    26.30    71.96  1606.95  1606.95  1034.02  4274.29
 1.2  1565.60  1565.60    10.91    23.32   678.54   678.54   435.97  1807.80
 1.3   700.28   700.28     4.75     7.01   302.80   302.80   194.14   808.61
 1.4   328.77   328.77     2.14     1.56   141.70   141.70    90.58   379.63
 1.5   160.97   160.97     0.99    -0.15    69.07    69.07    43.97   185.87
 1.6    81.75    81.75     0.46    -0.57    34.86    34.86    22.06    94.39
 1.7    42.84    42.84     0.21    -0.60    18.12    18.12    11.38    49.47
 1.8    23.07    23.07     0.09    -0.60     9.65     9.65     6.00    26.64
 1.9    12.71    12.71     0.04    -0.60     5.24     5.24     3.21    14.68
 2.0     7.14     7.14     0.01    -0.60     2.88     2.88     1.73     8.24
 2.1     4.06     4.06    -0.00    -0.60     1.59     1.59     0.93     4.69
 2.2     2.34     2.34    -0.01    -0.58     0.88     0.88     0.49     2.70
 2.3     1.35     1.35    -0.01    -0.48     0.48     0.48     0.25     1.56
 2.4     0.78     0.78    -0.01    -0.37     0.25     0.25     0.11     0.90
 2.5     0.44     0.44    -0.01    -0.27     0.12     0.12     0.04     0.51
 2.6     0.24     0.24    -0.01    -0.20     0.05     0.05     0.00     0.28
 2.7     0.12     0.12    -0.01    -0.14     0.01     0.01    -0.02     0.14
 2.8     0.05     0.05    -0.01    -0.10    -0.01    -0.01    -0.03     0.06
 2.9     0.01     0.01    -0.01    -0.07    -0.02    -0.02    -0.03     0.02
 3.0    -0.01    -0.01    -0.01    -0.05    -0.03    -0.03    -0.03    -0.01
 3.1    -0.02    -0.02    -0.01    -0.04    -0.03    -0.03    -0.03    -0.02
 3.2    -0.03    -0.03    -0.01    -0.03    -0.03    -0.03    -0.03    -0.03
 3.3    -0.03    -0.03    -0.01    -0.02    -0.03    -0.03    -0.03    -0.03
 3.4    -0.03    -0.03    -0.01    -0.02    -0.03    -0.03    -0.03    -0.03
 3.5    -0.03    -0.03    -0.00    -0.01    -0.03    -0.03    -0.03    -0.03
 3.6    -0.03    -0.03    -0.00    -0.01    -0.03    -0.03    -0.03    -0.03
 3.7    -0.03    -0.03    -0.00    -0.01    -0.03    -0.03    -0.03    -0.03
 3.8    -0.03    -0.03    -0.00    -0.01    -0.03    -0.03    -0.03    -0.03
 3.9    -0.03    -0.03    -0.00    -0.00    -0.02    -0.02    -0.02    -0.03
 4.0    -0.03    -0.03    -0.00    -0.00    -0.02    -0.02    -0.02    -0.03
 4.1    -0.03    -0.03    -0.00    -0.00    -0.02    -0.02    -0.02    -0.03
 4.2    -0.02    -0.02    -0.00    -0.00    -0.02    -0.02    -0.02    -0.03
 4.3    -0.02    -0.02    -0.00    -0.00    -0.02    -0.02    -0.01    -0.02
 4.4    -0.02    -0.02    -0.00    -0.00    -0.01    -0.01    -0.01    -0.02
 4.5    -0.02    -0.02    -0.00    -0.00    -0.01    -0.01    -0.01    -0.02
 4.6    -0.02    -0.02    -0.00    -0.00    -0.01    -0.01    -0.01    -0.02
 4.7    -0.01    -0.01    -0.00    -0.00    -0.01    -0.01    -0.01    -0.02
 4.8    -0.01    -0.01    -0.00    -0.00    -0.01    -0.01    -0.01    -0.01
 4.9    -0.01    -0.01    -0.00    -0.00    -0.01    -0.01    -0.01    -0.01
 5.0    -0.01    -0.01    -0.00    -0.00    -0.01    -0.01    -0.01    -0.01


EnergyTable:
Finding the lowest pairwise interaction energy within 0.5 Angstrom ("smoothing").

  r     A        C        H        HD        N        NA        OA        SA    
 ___ ________ ________ ________ ________ ________ ________ ________ ________
 0.0   1e+005   1e+005   1e+005   1e+005   1e+005   1e+005   1e+005   1e+005
 0.1   1e+005   1e+005   1e+005   1e+005   1e+005   1e+005   1e+005   1e+005
 0.2   1e+005   1e+005   1e+005   1e+005   1e+005   1e+005   1e+005   1e+005
 0.3   1e+005   1e+005   1e+005   1e+005   1e+005   1e+005   1e+005   1e+005
 0.4   1e+005   1e+005   1e+005   1e+005   1e+005   1e+005   1e+005   1e+005
 0.5   1e+005   1e+005 31630.45   1e+005   1e+005   1e+005   1e+005   1e+005
 0.6   1e+005   1e+005  7034.81 35735.60   1e+005   1e+005   1e+005   1e+005
 0.7   1e+005   1e+005  1847.51  8666.11   1e+005   1e+005 70824.32   1e+005
 0.8 75860.38 75860.38   553.71  2359.92 33010.17 33010.17 21286.48 87596.02
 0.9 25440.38 25440.38   184.68   700.69 11064.86 11064.86  7132.00 29376.02
 1.0  9340.64  9340.64    67.23   220.94  4059.50  4059.50  2614.83 10785.64
 1.1  3701.64  3701.64    26.30    71.96  1606.95  1606.95  1034.02  4274.29
 1.2  1565.60  1565.60    10.91    23.32   678.54   678.54   435.97  1807.80
 1.3   700.28   700.28     4.75     7.01   302.80   302.80   194.14   808.61
 1.4   328.77   328.77     2.14     1.56   141.70   141.70    90.58   379.63
 1.5   160.97   160.97     0.99    -0.15    69.07    69.07    43.97   185.87
 1.6    81.75    81.75     0.46    -0.57    34.86    34.86    22.06    94.39
 1.7    42.84    42.84     0.21    -0.60    18.12    18.12    11.38    49.47
 1.8    23.07    23.07     0.09    -0.60     9.65     9.65     6.00    26.64
 1.9    12.71    12.71     0.04    -0.60     5.24     5.24     3.21    14.68
 2.0     7.14     7.14     0.01    -0.60     2.88     2.88     1.73     8.24
 2.1     4.06     4.06    -0.00    -0.60     1.59     1.59     0.93     4.69
 2.2     2.34     2.34    -0.01    -0.58     0.88     0.88     0.49     2.70
 2.3     1.35     1.35    -0.01    -0.48     0.48     0.48     0.25     1.56
 2.4     0.78     0.78    -0.01    -0.37     0.25     0.25     0.11     0.90
 2.5     0.44     0.44    -0.01    -0.27     0.12     0.12     0.04     0.51
 2.6     0.24     0.24    -0.01    -0.20     0.05     0.05     0.00     0.28
 2.7     0.12     0.12    -0.01    -0.14     0.01     0.01    -0.02     0.14
 2.8     0.05     0.05    -0.01    -0.10    -0.01    -0.01    -0.03     0.06
 2.9     0.01     0.01    -0.01    -0.07    -0.02    -0.02    -0.03     0.02
 3.0    -0.01    -0.01    -0.01    -0.05    -0.03    -0.03    -0.03    -0.01
 3.1    -0.02    -0.02    -0.01    -0.04    -0.03    -0.03    -0.03    -0.02
 3.2    -0.03    -0.03    -0.01    -0.03    -0.03    -0.03    -0.03    -0.03
 3.3    -0.03    -0.03    -0.01    -0.02    -0.03    -0.03    -0.03    -0.03
 3.4    -0.03    -0.03    -0.01    -0.02    -0.03    -0.03    -0.03    -0.03
 3.5    -0.03    -0.03    -0.00    -0.01    -0.03    -0.03    -0.03    -0.03
 3.6    -0.03    -0.03    -0.00    -0.01    -0.03    -0.03    -0.03    -0.03
 3.7    -0.03    -0.03    -0.00    -0.01    -0.03    -0.03    -0.03    -0.03
 3.8    -0.03    -0.03    -0.00    -0.01    -0.03    -0.03    -0.03    -0.03
 3.9    -0.03    -0.03    -0.00    -0.00    -0.02    -0.02    -0.02    -0.03
 4.0    -0.03    -0.03    -0.00    -0.00    -0.02    -0.02    -0.02    -0.03
 4.1    -0.03    -0.03    -0.00    -0.00    -0.02    -0.02    -0.02    -0.03
 4.2    -0.02    -0.02    -0.00    -0.00    -0.02    -0.02    -0.02    -0.03
 4.3    -0.02    -0.02    -0.00    -0.00    -0.02    -0.02    -0.01    -0.02
 4.4    -0.02    -0.02    -0.00    -0.00    -0.01    -0.01    -0.01    -0.02
 4.5    -0.02    -0.02    -0.00    -0.00    -0.01    -0.01    -0.01    -0.02
 4.6    -0.02    -0.02    -0.00    -0.00    -0.01    -0.01    -0.01    -0.02
 4.7    -0.01    -0.01    -0.00    -0.00    -0.01    -0.01    -0.01    -0.02
 4.8    -0.01    -0.01    -0.00    -0.00    -0.01    -0.01    -0.01    -0.01
 4.9    -0.01    -0.01    -0.00    -0.00    -0.01    -0.01    -0.01    -0.01
 5.0    -0.01    -0.01    -0.00    -0.00    -0.01    -0.01    -0.01    -0.01


C:/Users/SUN/Desktop/autodock/autogrid4.exe: WARNING:  Found an H-bonding atom with three bonded atoms, atom serial number 133


C:/Users/SUN/Desktop/autodock/autogrid4.exe: WARNING:  Found an H-bonding atom with three bonded atoms, atom serial number 134


C:/Users/SUN/Desktop/autodock/autogrid4.exe: WARNING:  Found an H-bonding atom with three bonded atoms, atom serial number 1161


C:/Users/SUN/Desktop/autodock/autogrid4.exe: WARNING:  Found an H-bonding atom with three bonded atoms, atom serial number 1162


C:/Users/SUN/Desktop/autodock/autogrid4.exe: WARNING:  Found an H-bonding atom with three bonded atoms, atom serial number 1223


C:/Users/SUN/Desktop/autodock/autogrid4.exe: WARNING:  Found an H-bonding atom with three bonded atoms, atom serial number 1224


C:/Users/SUN/Desktop/autodock/autogrid4.exe: WARNING:  Found an H-bonding atom with three bonded atoms, atom serial number 1601


C:/Users/SUN/Desktop/autodock/autogrid4.exe: WARNING:  Found an H-bonding atom with three bonded atoms, atom serial number 1602


C:/Users/SUN/Desktop/autodock/autogrid4.exe: WARNING:  Found an H-bonding atom with three bonded atoms, atom serial number 2421


C:/Users/SUN/Desktop/autodock/autogrid4.exe: WARNING:  Found an H-bonding atom with three bonded atoms, atom serial number 2422


Beginning grid calculations.

Calculating 5 grids over 2048383 elements, around 2523 receptor atoms.

                    Percent   Estimated Time  Time/this plane
XY-plane  Z-coord   Done      Remaining       Real, User, System
            /Ang              /sec            /sec
________  ________  ________  ______________  __________________________

    -63    -32.161     0.8%        1m 54.79s  Real= 0.91,  CPU= 0.91,  System= 0.00
    -62    -31.786     1.6%        2m 01.38s  Real= 0.97,  CPU= 0.97,  System= 0.00
    -61    -31.411     2.4%        1m 52.84s  Real= 0.91,  CPU= 0.91,  System= 0.00
    -60    -31.036     3.1%        1m 54.02s  Real= 0.93,  CPU= 0.94,  System= 0.00
    -59    -30.661     3.9%        1m 54.07s  Real= 0.94,  CPU= 0.94,  System= 0.00
    -58    -30.286     4.7%        1m 52.05s  Real= 0.93,  CPU= 0.92,  System= 0.00
    -57    -29.911     5.5%        1m 52.92s  Real= 0.94,  CPU= 0.92,  System= 0.02
    -56    -29.536     6.3%        1m 50.19s  Real= 0.93,  CPU= 0.91,  System= 0.02
    -55    -29.161     7.1%        1m 51.04s  Real= 0.94,  CPU= 0.95,  System= 0.00
    -54    -28.786     7.9%        1m 49.63s  Real= 0.94,  CPU= 0.92,  System= 0.00
    -53    -28.411     8.7%        1m 49.16s  Real= 0.94,  CPU= 0.95,  System= 0.00
    -52    -28.036     9.4%        1m 48.21s  Real= 0.94,  CPU= 0.94,  System= 0.00
    -51    -27.661    10.2%        1m 47.39s  Real= 0.94,  CPU= 0.94,  System= 0.00
    -50    -27.286    11.0%        1m 48.03s  Real= 0.96,  CPU= 0.95,  System= 0.00
    -49    -26.911    11.8%        1m 46.85s  Real= 0.95,  CPU= 0.95,  System= 0.00
    -48    -26.536    12.6%        1m 46.23s  Real= 0.96,  CPU= 0.97,  System= 0.00
    -47    -26.161    13.4%        1m 45.27s  Real= 0.96,  CPU= 0.95,  System= 0.00
    -46    -25.786    14.2%        1m 44.31s  Real= 0.96,  CPU= 0.94,  System= 0.01
    -45    -25.411    15.0%        1m 44.98s  Real= 0.97,  CPU= 0.97,  System= 0.00
    -44    -25.036    15.7%        1m 43.68s  Real= 0.97,  CPU= 0.97,  System= 0.00
    -43    -24.661    16.5%        1m 43.14s  Real= 0.97,  CPU= 0.98,  System= 0.00
    -42    -24.286    17.3%        1m 42.06s  Real= 0.97,  CPU= 0.95,  System= 0.02
    -41    -23.911    18.1%        1m 42.86s  Real= 0.99,  CPU= 0.98,  System= 0.00
    -40    -23.536    18.9%        1m 40.12s  Real= 0.97,  CPU= 0.97,  System= 0.00
    -39    -23.161    19.7%        1m 40.88s  Real= 0.99,  CPU= 1.00,  System= 0.00
    -38    -22.786    20.5%        1m 40.90s  Real= 1.00,  CPU= 1.00,  System= 0.00
    -37    -22.411    21.3%        1m 38.90s  Real= 0.99,  CPU= 0.98,  System= 0.00
    -36    -22.036    22.0%        1m 39.40s  Real= 1.00,  CPU= 0.98,  System= 0.01
    -35    -21.661    22.8%        1m 38.29s  Real= 1.00,  CPU= 0.98,  System= 0.02
    -34    -21.286    23.6%        1m 37.39s  Real= 1.00,  CPU= 1.00,  System= 0.02
    -33    -20.911    24.4%        1m 36.29s  Real= 1.00,  CPU= 1.00,  System= 0.00
    -32    -20.536    25.2%        1m 36.81s  Real= 1.02,  CPU= 1.02,  System= 0.00
    -31    -20.161    26.0%        1m 35.79s  Real= 1.02,  CPU= 1.02,  System= 0.00
    -30    -19.786    26.8%        1m 34.77s  Real= 1.02,  CPU= 1.02,  System= 0.00
    -29    -19.411    27.6%        1m 33.84s  Real= 1.02,  CPU= 1.03,  System= 0.00
    -28    -19.036    28.3%        1m 32.73s  Real= 1.02,  CPU= 1.02,  System= 0.00
    -27    -18.661    29.1%        1m 33.15s  Real= 1.03,  CPU= 1.03,  System= 0.00
    -26    -18.286    29.9%        1m 32.11s  Real= 1.03,  CPU= 1.03,  System= 0.00
    -25    -17.911    30.7%        1m 31.17s  Real= 1.04,  CPU= 1.05,  System= 0.00
    -24    -17.536    31.5%        1m 29.96s  Real= 1.03,  CPU= 1.03,  System= 0.00
    -23    -17.161    32.3%        1m 29.10s  Real= 1.04,  CPU= 1.03,  System= 0.00
    -22    -16.786    33.1%        1m 27.97s  Real= 1.03,  CPU= 1.05,  System= 0.00
    -21    -16.411    33.9%        1m 28.28s  Real= 1.05,  CPU= 1.05,  System= 0.00
    -20    -16.036    34.6%        1m 26.07s  Real= 1.04,  CPU= 1.03,  System= 0.00
    -19    -15.661    35.4%        1m 26.02s  Real= 1.05,  CPU= 1.05,  System= 0.00
    -18    -15.286    36.2%        1m 23.83s  Real= 1.03,  CPU= 1.03,  System= 0.00
    -17    -14.911    37.0%        1m 24.08s  Real= 1.05,  CPU= 1.06,  System= 0.00
    -16    -14.536    37.8%        1m 23.03s  Real= 1.05,  CPU= 1.05,  System= 0.00
    -15    -14.161    38.6%        1m 21.98s  Real= 1.05,  CPU= 1.05,  System= 0.00
    -14    -13.786    39.4%        1m 20.85s  Real= 1.05,  CPU= 1.06,  System= 0.00
    -13    -13.411    40.2%        1m 19.95s  Real= 1.05,  CPU= 1.03,  System= 0.01
    -12    -13.036    40.9%        1m 18.75s  Real= 1.05,  CPU= 1.03,  System= 0.02
    -11    -12.661    41.7%        1m 17.77s  Real= 1.05,  CPU= 1.05,  System= 0.00
    -10    -12.286    42.5%        1m 16.72s  Real= 1.05,  CPU= 1.06,  System= 0.00
     -9    -11.911    43.3%        1m 15.53s  Real= 1.05,  CPU= 1.05,  System= 0.00
     -8    -11.536    44.1%        1m 14.62s  Real= 1.05,  CPU= 1.03,  System= 0.02
     -7    -11.161    44.9%        1m 13.57s  Real= 1.05,  CPU= 1.05,  System= 0.00
     -6    -10.786    45.7%        1m 12.52s  Real= 1.05,  CPU= 1.03,  System= 0.01
     -5    -10.411    46.5%        1m 11.33s  Real= 1.05,  CPU= 1.06,  System= 0.00
     -4    -10.036    47.2%        1m 10.48s  Real= 1.05,  CPU= 1.05,  System= 0.00
     -3     -9.661    48.0%        1m 09.43s  Real= 1.05,  CPU= 1.03,  System= 0.00
     -2     -9.286    48.8%        1m 08.32s  Real= 1.05,  CPU= 1.06,  System= 0.00
     -1     -8.911    49.6%        1m 07.26s  Real= 1.05,  CPU= 1.03,  System= 0.02
      0     -8.536    50.4%        1m 06.21s  Real= 1.05,  CPU= 1.05,  System= 0.00
      1     -8.161    51.2%        1m 04.17s  Real= 1.03,  CPU= 1.03,  System= 0.00
      2     -7.786    52.0%        1m 04.17s  Real= 1.05,  CPU= 1.06,  System= 0.00
      3     -7.411    52.8%        1m 02.04s  Real= 1.03,  CPU= 1.03,  System= 0.00
      4     -7.036    53.5%        1m 02.07s  Real= 1.05,  CPU= 1.03,  System= 0.01
      5     -6.661    54.3%        1m 00.03s  Real= 1.03,  CPU= 1.03,  System= 0.00
      6     -6.286    55.1%           58.99s  Real= 1.03,  CPU= 1.05,  System= 0.00
      7     -5.911    55.9%           58.02s  Real= 1.04,  CPU= 1.03,  System= 0.00
      8     -5.536    56.7%           56.92s  Real= 1.03,  CPU= 1.03,  System= 0.00
      9     -5.161    57.5%           55.89s  Real= 1.03,  CPU= 1.03,  System= 0.00
     10     -4.786    58.3%           54.85s  Real= 1.03,  CPU= 1.03,  System= 0.02
     11     -4.411    59.1%           53.87s  Real= 1.04,  CPU= 1.02,  System= 0.02
     12     -4.036    59.8%           52.78s  Real= 1.03,  CPU= 1.03,  System= 0.00
     13     -3.661    60.6%           51.25s  Real= 1.02,  CPU= 1.02,  System= 0.01
     14     -3.286    61.4%           50.47s  Real= 1.03,  CPU= 1.03,  System= 0.00
     15     -2.911    62.2%           48.82s  Real= 1.02,  CPU= 1.00,  System= 0.02
     16     -2.536    63.0%           48.65s  Real= 1.03,  CPU= 1.03,  System= 0.00
     17     -2.161    63.8%           47.66s  Real= 1.04,  CPU= 1.03,  System= 0.00
     18     -1.786    64.6%           45.85s  Real= 1.02,  CPU= 1.03,  System= 0.00
     19     -1.411    65.4%           45.54s  Real= 1.03,  CPU= 1.03,  System= 0.00
     20     -1.036    66.1%           43.82s  Real= 1.02,  CPU= 1.02,  System= 0.00
     21     -0.661    66.9%           43.13s  Real= 1.03,  CPU= 1.03,  System= 0.00
     22     -0.286    67.7%           41.41s  Real= 1.01,  CPU= 1.00,  System= 0.00
     23      0.089    68.5%           40.76s  Real= 1.02,  CPU= 1.03,  System= 0.00
     24      0.464    69.3%           39.16s  Real= 1.00,  CPU= 1.00,  System= 0.00
     25      0.839    70.1%           38.76s  Real= 1.02,  CPU= 1.02,  System= 0.00
     26      1.214    70.9%           37.15s  Real= 1.00,  CPU= 0.98,  System= 0.02
     27      1.589    71.7%           36.14s  Real= 1.00,  CPU= 1.02,  System= 0.00
     28      1.964    72.4%           35.17s  Real= 1.01,  CPU= 1.00,  System= 0.00
     29      2.339    73.2%           34.10s  Real= 1.00,  CPU= 0.98,  System= 0.00
     30      2.714    74.0%           32.64s  Real= 0.99,  CPU= 0.98,  System= 0.00
     31      3.089    74.8%           32.10s  Real= 1.00,  CPU= 1.02,  System= 0.00
     32      3.464    75.6%           30.66s  Real= 0.99,  CPU= 0.97,  System= 0.01
     33      3.839    76.4%           30.09s  Real= 1.00,  CPU= 1.00,  System= 0.00
     34      4.214    77.2%           28.68s  Real= 0.99,  CPU= 0.98,  System= 0.00
     35      4.589    78.0%           27.66s  Real= 0.99,  CPU= 0.98,  System= 0.02
     36      4.964    78.7%           26.27s  Real= 0.97,  CPU= 0.97,  System= 0.00
     37      5.339    79.5%           25.69s  Real= 0.99,  CPU= 0.98,  System= 0.00
     38      5.714    80.3%           24.70s  Real= 0.99,  CPU= 0.97,  System= 0.01
     39      6.089    81.1%           23.35s  Real= 0.97,  CPU= 0.97,  System= 0.02
     40      6.464    81.9%           22.63s  Real= 0.98,  CPU= 0.98,  System= 0.00
     41      6.839    82.7%           21.38s  Real= 0.97,  CPU= 0.97,  System= 0.00
     42      7.214    83.5%           20.41s  Real= 0.97,  CPU= 0.95,  System= 0.02
     43      7.589    84.3%           19.46s  Real= 0.97,  CPU= 0.97,  System= 0.00
     44      7.964    85.0%           18.47s  Real= 0.97,  CPU= 0.98,  System= 0.00
     45      8.339    85.8%           17.19s  Real= 0.96,  CPU= 0.95,  System= 0.00
     46      8.714    86.6%           16.52s  Real= 0.97,  CPU= 0.97,  System= 0.00
     47      9.089    87.4%           15.31s  Real= 0.96,  CPU= 0.95,  System= 0.00
     48      9.464    88.2%           14.35s  Real= 0.96,  CPU= 0.94,  System= 0.01
     49      9.839    89.0%           13.40s  Real= 0.96,  CPU= 0.95,  System= 0.02
     50     10.214    89.8%           12.40s  Real= 0.95,  CPU= 0.94,  System= 0.02
     51     10.589    90.6%           11.48s  Real= 0.96,  CPU= 0.95,  System= 0.00
     52     10.964    91.3%           10.53s  Real= 0.96,  CPU= 0.95,  System= 0.00
     53     11.339    92.1%            9.41s  Real= 0.94,  CPU= 0.94,  System= 0.00
     54     11.714    92.9%            8.62s  Real= 0.96,  CPU= 0.97,  System= 0.00
     55     12.089    93.7%            7.53s  Real= 0.94,  CPU= 0.94,  System= 0.00
     56     12.464    94.5%            6.63s  Real= 0.95,  CPU= 0.95,  System= 0.00
     57     12.839    95.3%            5.62s  Real= 0.94,  CPU= 0.92,  System= 0.00
     58     13.214    96.1%            4.70s  Real= 0.94,  CPU= 0.94,  System= 0.01
     59     13.589    96.9%            3.72s  Real= 0.93,  CPU= 0.91,  System= 0.02
     60     13.964    97.6%            2.80s  Real= 0.93,  CPU= 0.94,  System= 0.00
     61     14.339    98.4%            1.84s  Real= 0.92,  CPU= 0.92,  System= 0.00
     62     14.714    99.2%            0.93s  Real= 0.93,  CPU= 0.92,  System= 0.00
     63     15.089   100.0%            0.00s  Real= 0.93,  CPU= 0.92,  System= 0.00

Grid	Atom	Minimum   	Maximum
Map 	Type	Energy    	Energy 
		(kcal/mol)	(kcal/mol)
____	____	_____________	_____________
 1	 A	   -0.85	4.00e+005
 2	 HD	   -0.73	2.03e+005
 3	 OA	   -2.25	4.00e+005
 4	 e	  -40.28	3.93e+001	Electrostatic Potential
 5	 d	    0.00	1.70e+000	Desolvation Potential


 * Note:  Every pairwise-atomic interaction was clamped at 100000.00


C:/Users/SUN/Desktop/autodock/autogrid4.exe: Successful Completion.
Real= 2m 06.77s,  CPU= 2m 06.20s,  System= 0.53s
