# Supplementary material for: Mechanism of gene network in the treatment of intracerebral hemorrhage by natural plant drugs in Lutong granules
Source: PLoS One. 2022 Nov 28;17(11):e0274639. doi: 10.1371/journal.pone.0274639 (PMC9704616; doi:10.1371/journal.pone.0274639)
Supplement: S1 Data — (ZIP) [file pone.0274639.s001.zip › minimal data/Molecular Docking/b.Quercetin-MMP9(6ESM)/bb.gpf]

npts 126 126 126                     # num.grid points in xyz
gridfld qu6esm.maps.fld              # grid_data_file
spacing 0.375                        # spacing(A)
receptor_types A C H HD N NA OA SA   # receptor atom types
ligand_types A HD OA                 # ligand atom types
receptor qu6esm.pdbqt                # macromolecule
gridcenter -0.284 42.986 15.089      # xyz-coordinates or auto
smooth 0.5                           # store minimum energy w/in rad(A)
map qu6esm.A.map                     # atom-specific affinity map
map qu6esm.HD.map                    # atom-specific affinity map
map qu6esm.OA.map                    # atom-specific affinity map
elecmap qu6esm.e.map                 # electrostatic potential map
dsolvmap qu6esm.d.map              # desolvation potential map
dielectric -0.1465                   # <0, AD4 distance-dep.diel;>0, constant
