# Supplementary material for: Mechanism of gene network in the treatment of intracerebral hemorrhage by natural plant drugs in Lutong granules
Source: PLoS One. 2022 Nov 28;17(11):e0274639. doi: 10.1371/journal.pone.0274639 (PMC9704616; doi:10.1371/journal.pone.0274639)
Supplement: S1 Data — (ZIP) [file pone.0274639.s001.zip › minimal data/Molecular Docking/b.Quercetin-MMP9(6ESM)/cc.dlg]

          AutoDock 4.2 Release 4.2.6   
         (C) 1989-2012 The Scripps Research Institute
        AutoDock comes with ABSOLUTELY NO WARRANTY.
        AutoDock is free software, and you are welcome
        to redistribute it under certain conditions;
        for details type 'autodock4 -C'

                     main.cc  $Revision: 1.213 $

                   Compiled on Jul 18 2014 at 15:34:58


This file was created at:			7:19 25" p.m., 03/23/2022
                   on host:		"LAPTOP-7M2U5011"
Current Working Directory = "C:\Users\SUN\Desktop\autodock"

      ________________________________________________________________

                   SETTING UP DEFAULT PARAMETER LIBRARY
      ________________________________________________________________


Random number generator was seeded with values 11572, 1648034365.
Docking parameter file (DPF) used for this docking:		C:/Users/SUN/Desktop/autodock/cc.dpf
DPF> autodock_parameter_version 4.2       # used by autodock to validate parameter set

	Autodock parameter version 4.2.
DPF> outlev 1                             # diagnostic output level

Output Level = 1  ADT-COMPATIBLE OUTPUT DURING DOCKING.
DPF> intelec                              # calculate internal electrostatics

Electrostatic energies will be calculated for all non-bonds between moving atoms.
DPF> seed pid time                        # seeds for random generator

Random number generator was seeded with values 11572, 1648034365.
DPF> ligand_types A HD OA                 # atoms types in ligand

DPF> fld qu6esm.maps.fld                  # grid_data_file

Opening Grid Map Dimensions file:		qu6esm.maps.fld
Grid Point Spacing =				0.375 Angstroms

Even Number of User-specified Grid Points =	126 x-points
						126 y-points
						126 z-points

Coordinates of Central Grid Point of Maps =	(-0.284, 42.986, 15.089)
Macromolecule file used to create Grid Maps =	qu6esm.pdbqt
Grid Parameter file used to create Grid Maps =	C:/Users/SUN/Desktop/autodock/bb.gpf
Minimum coordinates in grid = (-23.909, 19.361, -8.536)
Maximum coordinates in grid = (23.341, 66.611, 38.714)

DPF> map qu6esm.A.map                     # atom-specific affinity map

DPF> map qu6esm.HD.map                    # atom-specific affinity map

DPF> map qu6esm.OA.map                    # atom-specific affinity map

DPF> elecmap qu6esm.e.map                 # electrostatics map

DPF> desolvmap qu6esm.d.map               # desolvation map

DPF> move Structure2D_CID_5280343.pdbqt   # small molecule

1,4-interactions will be _ignored_ in the non-bonded internal energy calculation.

Ligand PDBQT file = "Structure2D_CID_5280343.pdbqt"

INPUT LIGAND PDBQT FILE:
________________________

INPUT-LIGAND-PDBQT: REMARK  6 active torsions:
INPUT-LIGAND-PDBQT: REMARK  status: ('A' for Active; 'I' for Inactive)
INPUT-LIGAND-PDBQT: REMARK    1  A    between atoms: O_2  and  C_12 
INPUT-LIGAND-PDBQT: REMARK    2  A    between atoms: O_3  and  C_14 
INPUT-LIGAND-PDBQT: REMARK    3  A    between atoms: O_5  and  C_16 
INPUT-LIGAND-PDBQT: REMARK    4  A    between atoms: O_6  and  C_20 
INPUT-LIGAND-PDBQT: REMARK    5  A    between atoms: O_7  and  C_22 
INPUT-LIGAND-PDBQT: REMARK    6  A    between atoms: C_10  and  C_11 
INPUT-LIGAND-PDBQT: ROOT
INPUT-LIGAND-PDBQT: ATOM      1  O   UNL d   1       6.068  -0.270   0.000  0.00  0.00    -0.451 OA
INPUT-LIGAND-PDBQT: ATOM      2  O   UNL d   1       6.068   2.730   0.000  0.00  0.00    -0.283 OA
INPUT-LIGAND-PDBQT: ATOM      3  C   UNL d   1       5.202   1.230   0.000  0.00  0.00     0.109 A 
INPUT-LIGAND-PDBQT: ATOM      4  C   UNL d   1       5.202   0.230   0.000  0.00  0.00     0.146 A 
INPUT-LIGAND-PDBQT: ATOM      5  C   UNL d   1       6.934   0.230   0.000  0.00  0.00     0.181 A 
INPUT-LIGAND-PDBQT: ATOM      6  C   UNL d   1       6.934   1.230   0.000  0.00  0.00     0.208 A 
INPUT-LIGAND-PDBQT: ATOM      7  C   UNL d   1       6.068   1.730   0.000  0.00  0.00     0.238 A 
INPUT-LIGAND-PDBQT: ATOM      8  C   UNL d   1       4.308   1.764   0.000  0.00  0.00     0.135 A 
INPUT-LIGAND-PDBQT: ATOM      9  C   UNL d   1       4.308  -0.305   0.000  0.00  0.00     0.092 A 
INPUT-LIGAND-PDBQT: ATOM     10  C   UNL d   1       3.402   0.209   0.000  0.00  0.00     0.124 A 
INPUT-LIGAND-PDBQT: ATOM     11  C   UNL d   1       3.402   1.250   0.000  0.00  0.00     0.091 A 
INPUT-LIGAND-PDBQT: ENDROOT
INPUT-LIGAND-PDBQT: BRANCH   5  12
INPUT-LIGAND-PDBQT: ATOM     12  C   UNL d   1       7.800  -0.270   0.000  0.00  0.00     0.025 A 
INPUT-LIGAND-PDBQT: ATOM     13  C   UNL d   1       7.800  -1.270   0.000  0.00  0.00     0.060 A 
INPUT-LIGAND-PDBQT: ATOM     14  C   UNL d   1       8.666  -1.770   0.000  0.00  0.00     0.159 A 
INPUT-LIGAND-PDBQT: ATOM     15  C   UNL d   1       9.532  -1.270   0.000  0.00  0.00     0.158 A 
INPUT-LIGAND-PDBQT: ATOM     16  C   UNL d   1       9.532  -0.270   0.000  0.00  0.00     0.050 A 
INPUT-LIGAND-PDBQT: ATOM     17  C   UNL d   1       8.666   0.230   0.000  0.00  0.00     0.015 A 
INPUT-LIGAND-PDBQT: BRANCH  14  18
INPUT-LIGAND-PDBQT: ATOM     18  O   UNL d   1       8.666  -2.770   0.000  0.00  0.00    -0.503 OA
INPUT-LIGAND-PDBQT: ATOM     19  H   UNL d   1       8.129  -3.080   0.000  0.00  0.00     0.292 HD
INPUT-LIGAND-PDBQT: ENDBRANCH  14  18
INPUT-LIGAND-PDBQT: BRANCH  15  20
INPUT-LIGAND-PDBQT: ATOM     20  O   UNL d   1      10.398  -1.770   0.000  0.00  0.00    -0.503 OA
INPUT-LIGAND-PDBQT: ATOM     21  H   UNL d   1      10.935  -1.460   0.000  0.00  0.00     0.292 HD
INPUT-LIGAND-PDBQT: ENDBRANCH  15  20
INPUT-LIGAND-PDBQT: ENDBRANCH   5  12
INPUT-LIGAND-PDBQT: BRANCH   6  22
INPUT-LIGAND-PDBQT: ATOM     22  O   UNL d   1       7.800   1.730   0.000  0.00  0.00    -0.501 OA
INPUT-LIGAND-PDBQT: ATOM     23  H   UNL d   1       7.800   2.350   0.000  0.00  0.00     0.292 HD
INPUT-LIGAND-PDBQT: ENDBRANCH   6  22
INPUT-LIGAND-PDBQT: BRANCH   8  24
INPUT-LIGAND-PDBQT: ATOM     24  O   UNL d   1       4.320   2.764   0.000  0.00  0.00    -0.506 OA
INPUT-LIGAND-PDBQT: ATOM     25  H   UNL d   1       3.787   3.080   0.000  0.00  0.00     0.292 HD
INPUT-LIGAND-PDBQT: ENDBRANCH   8  24
INPUT-LIGAND-PDBQT: BRANCH  10  26
INPUT-LIGAND-PDBQT: ATOM     26  O   UNL d   1       2.538  -0.294   0.000  0.00  0.00    -0.506 OA
INPUT-LIGAND-PDBQT: ATOM     27  H   UNL d   1       2.000   0.013   0.000  0.00  0.00     0.292 HD
INPUT-LIGAND-PDBQT: ENDBRANCH  10  26
INPUT-LIGAND-PDBQT: TORSDOF 6
________________________________________________________________________________

Total charge on ligand                               =	-0.002 e
REMARK  6 active torsions:
REMARK  status: ('A' for Active; 'I' for Inactive)
REMARK    1  A    between atoms: O_2  and  C_12 
REMARK    2  A    between atoms: O_3  and  C_14 
REMARK    3  A    between atoms: O_5  and  C_16 
REMARK    4  A    between atoms: O_6  and  C_20 
REMARK    5  A    between atoms: O_7  and  C_22 
REMARK    6  A    between atoms: C_10  and  C_11 


Number of Rotatable Bonds in Small Molecule =	6 torsions
Number of atoms in ligand:  27

Number of non-hydrogen atoms in ligand:  22

Number of vibrational degrees of freedom of ligand:  75


Number of torsional degrees of freedom = 6
Estimated loss of torsional free energy upon binding = +1.7898 kcal/mol


DPF> about 6.5283 0.2211 0.0              # small molecule center

Small molecule center of rotation =	(+6.528, +0.221, +0.000)

DPF> tran0 6.5283 0.2211 0.0              # initial coordinates/A or random

Initial translation =			(6.528, 0.221, 0.000) Angstroms
DPF> quaternion0 0 0 0 1                  # initial orientation

Initial quaternion,  (x,y,z,w) =	( 0.000, 0.000, 0.000, 1.000 ),
DPF> dihe0 0 0 0 0 0 0                    # initial dihedrals (relative) or random

6 initial torsion angles were detected on input line.
DPF> torsdof 6                            # torsional degrees of freedom

Number of torsional degrees of freedom = 6
Free energy coefficient for torsional degrees of freedom = 0.2983, the factory default value.

Estimated loss of torsional free energy upon binding = +1.7898 kcal/mol

DPF> rmstol 2.0                           # cluster_tolerance/A

Maximum RMS tolerance for conformational cluster analysis = 2.00 Angstroms
DPF> extnrg 1000.0                        # external grid energy

External grid energy (beyond grid map walls) = 1000.00

DPF> e0max 0.0 10000                      # max initial energy; max number of retries

Using user-specified maximum number of retries for simanneal initialization, 10000 retries.
If the simanneal initial energy is greater than e0max, 0.000,
then a new, random initial state will be created.

DPF> ga_pop_size 150                      # number of individuals in population

A population of 150 individuals will be used
DPF> sw_max_its 300                       # iterations of Solis & Wets local search

Solis & Wets algorithms will perform at most 300 iterations.
DPF> sw_max_succ 4                        # consecutive successes before changing rho

Solis & Wets algorithms expand rho every 4 in a row successes.
DPF> sw_max_fail 4                        # consecutive failures before changing rho

Solis & Wets algorithms contract rho every 4 in a row failures.
DPF> sw_rho 1.0                           # size of local search space to sample

rho is set to 1.000000.
DPF> sw_lb_rho 0.01                       # lower bound on rho

rho will never get smaller than 0.010000.
DPF> set_psw1                             # set the above pseudo-Solis & Wets parameters

Creating a new Local Search object using the pseudo-Solis-Wets algorithm (pSW1) with the current settings.

DPF> unbound_model bound                  # state of unbound ligand

DPF> do_local_only 50                     # do this many LS runs

centering ligand on specified point: 6.528 0.221 0.000
Furthest true ligand atom from "about" center is 4.716 Angstroms (maxrad).
Number of Local Search (LS) only dockings = 50 runs
Unbound model to be used is 'same as bound' [AutoDock 4.2 default].
	BEGINNING SOLIS & WETS LOCAL SEARCH DOCKING
Run: 1 Seed: 11572 1648034365  [ Run 1 of 50 LS ]
Date:	Wed Mar 23 19:19:27 2022
Final-Value: 5.940
There were 29299 Energy Evaluations.


	FINAL LOCAL SEARCH DOCKED STATE
	_______________________________


Detailed state:  trans 7.977 35.906 25.271 quatxyzw 0.133166 0.386026 0.867852 0.282991 center 6.528 0.221 0.000 ntor 6 -105.3938 -52.6478 -80.0163 -102.5191 -58.7197 83.8191
State:	  7.977  35.906  25.271   0.139  0.402  0.905 147.122   -105.39  -52.65  -80.02 -102.52  -58.72   83.82

DOCKED: MODEL        1
DOCKED: USER    Run = 1
DOCKED: USER    DPF = C:/Users/SUN/Desktop/autodock/cc.dpf
DOCKED: USER  
DOCKED: USER    Estimated Free Energy of Binding    =   -2.92 kcal/mol  [=(1)+(2)+(3)-(4)]
DOCKED: USER    Estimated Inhibition Constant, Ki   =    7.30 mM (millimolar)  [Temperature = 298.15 K]
DOCKED: USER    
DOCKED: USER    (1) Final Intermolecular Energy     =   -4.70 kcal/mol
DOCKED: USER        vdW + Hbond + desolv Energy     =   -4.71 kcal/mol
DOCKED: USER        Electrostatic Energy            =   +0.00 kcal/mol
DOCKED: USER    (2) Final Total Internal Energy     =  +10.64 kcal/mol
DOCKED: USER    (3) Torsional Free Energy           =   +1.79 kcal/mol
DOCKED: USER    (4) Unbound System's Energy  [=(2)] =  +10.64 kcal/mol
DOCKED: USER    
DOCKED: USER    
DOCKED: USER    NEWDPF move Structure2D_CID_5280343.pdbqt
DOCKED: USER    NEWDPF about 6.528300 0.221100 0.000000
DOCKED: USER    NEWDPF tran0 7.977144 35.906380 25.271309
DOCKED: USER    NEWDPF quaternion0 0.133166 0.386026 0.867852 0.282991
DOCKED: USER    NEWDPF axisangle0 0.138842 0.402478 0.904839 147.122348
DOCKED: USER    NEWDPF quat0 0.138842 0.402478 0.904839 147.122348
DOCKED: USER    NEWDPF dihe0 -105.39 -52.65 -80.02 -102.52 -58.72 83.82 
DOCKED: USER  keepresnum = 1 
DOCKED: USER  
DOCKED: REMARK  6 active torsions:
DOCKED: REMARK  status: ('A' for Active; 'I' for Inactive)
DOCKED: REMARK    1  A    between atoms: O_2  and  C_12 
DOCKED: REMARK    2  A    between atoms: O_3  and  C_14 
DOCKED: REMARK    3  A    between atoms: O_5  and  C_16 
DOCKED: REMARK    4  A    between atoms: O_6  and  C_20 
DOCKED: REMARK    5  A    between atoms: O_7  and  C_22 
DOCKED: REMARK    6  A    between atoms: C_10  and  C_11 
DOCKED: USER                              x       y       z     vdW  Elec       q    Type
DOCKED: USER                           _______ _______ _______ _____ _____    ______ ____
DOCKED: ROOT
DOCKED: ATOM      1  O   UNL d   1       8.056  36.351  24.772 -0.08 +0.03    -0.451 OA
DOCKED: ATOM      2  O   UNL d   1       9.838  34.726  26.556 -0.16 +0.08    -0.283 OA
DOCKED: ATOM      3  C   UNL d   1       9.643  35.875  25.275 -0.22 -0.02    +0.109 A 
DOCKED: ATOM      4  C   UNL d   1       9.049  36.417  24.680 -0.23 -0.01    +0.146 A 
DOCKED: ATOM      5  C   UNL d   1       7.656  35.744  25.459 -0.19 -0.03    +0.181 A 
DOCKED: ATOM      6  C   UNL d   1       8.250  35.202  26.054 -0.13 -0.04    +0.208 A 
DOCKED: ATOM      7  C   UNL d   1       9.244  35.268  25.962 -0.13 -0.05    +0.238 A 
DOCKED: ATOM      8  C   UNL d   1      10.680  35.933  25.191 -0.23 -0.03    +0.135 A 
DOCKED: ATOM      9  C   UNL d   1       9.451  37.054  23.960 -0.37 -0.01    +0.092 A 
DOCKED: ATOM     10  C   UNL d   1      10.485  37.127  23.858 -0.43 -0.02    +0.124 A 
DOCKED: ATOM     11  C   UNL d   1      11.103  36.563  24.478 -0.40 -0.02    +0.091 A 
DOCKED: ENDROOT
DOCKED: BRANCH   5  12
DOCKED: ATOM     12  C   UNL d   1       6.663  35.679  25.551 -0.31 -0.00    +0.025 A 
DOCKED: ATOM     13  C   UNL d   1       6.144  35.066  24.954 -0.24 -0.00    +0.060 A 
DOCKED: ATOM     14  C   UNL d   1       5.151  35.000  25.046 -0.20 -0.01    +0.159 A 
DOCKED: ATOM     15  C   UNL d   1       4.675  35.548  25.735 -0.30 -0.02    +0.158 A 
DOCKED: ATOM     16  C   UNL d   1       5.194  36.160  26.332 -0.43 -0.01    +0.050 A 
DOCKED: ATOM     17  C   UNL d   1       6.187  36.226  26.240 -0.41 -0.00    +0.015 A 
DOCKED: BRANCH  14  18
DOCKED: ATOM     18  O   UNL d   1       4.633  34.388  24.449 -0.07 -0.02    -0.503 OA
DOCKED: ATOM     19  H   UNL d   1       4.294  34.621  23.985 +0.14 +0.02    +0.292 HD
DOCKED: ENDBRANCH  14  18
DOCKED: BRANCH  15  20
DOCKED: ATOM     20  O   UNL d   1       3.682  35.482  25.827 -0.15 -0.00    -0.503 OA
DOCKED: ATOM     21  H   UNL d   1       3.429  35.364  26.381 +0.14 +0.01    +0.292 HD
DOCKED: ENDBRANCH  15  20
DOCKED: ENDBRANCH   5  12
DOCKED: BRANCH   6  22
DOCKED: ATOM     22  O   UNL d   1       7.851  34.595  26.740 -0.05 +0.17    -0.501 OA
DOCKED: ATOM     23  H   UNL d   1       7.805  33.987  26.628 +0.07 -0.08    +0.292 HD
DOCKED: ENDBRANCH   6  22
DOCKED: BRANCH   8  24
DOCKED: ATOM     24  O   UNL d   1      11.264  35.386  25.791 -0.06 +0.17    -0.506 OA
DOCKED: ATOM     25  H   UNL d   1      11.344  34.782  25.679 +0.11 -0.09    +0.292 HD
DOCKED: ENDBRANCH   8  24
DOCKED: BRANCH  10  26
DOCKED: ATOM     26  O   UNL d   1      10.881  37.735  23.171 -0.16 +0.18    -0.506 OA
DOCKED: ATOM     27  H   UNL d   1      11.265  38.190  23.343 -0.23 -0.19    +0.292 HD
DOCKED: ENDBRANCH  10  26
DOCKED: TORSDOF 6
DOCKED: TER
DOCKED: ENDMDL
	BEGINNING SOLIS & WETS LOCAL SEARCH DOCKING
Run: 2 Seed: 260245400 253856333  [ Run 2 of 50 LS ]
Date:	Wed Mar 23 19:19:27 2022
Final-Value: 6.240
There were 29959 Energy Evaluations.


	FINAL LOCAL SEARCH DOCKED STATE
	_______________________________


Detailed state:  trans 0.110 40.890 33.456 quatxyzw -0.835747 0.319429 0.275529 -0.351534 center 6.528 0.221 0.000 ntor 6 -104.8556 -85.0441 115.7335 113.3869 -50.6017 90.0816
State:	  0.110  40.890  33.456  -0.893  0.341  0.294 -138.838   -104.86  -85.04  115.73  113.39  -50.60   90.08

DOCKED: MODEL        2
DOCKED: USER    Run = 2
DOCKED: USER    DPF = C:/Users/SUN/Desktop/autodock/cc.dpf
DOCKED: USER  
DOCKED: USER    Estimated Free Energy of Binding    =   -2.49 kcal/mol  [=(1)+(2)+(3)-(4)]
DOCKED: USER    Estimated Inhibition Constant, Ki   =   14.99 mM (millimolar)  [Temperature = 298.15 K]
DOCKED: USER    
DOCKED: USER    (1) Final Intermolecular Energy     =   -4.28 kcal/mol
DOCKED: USER        vdW + Hbond + desolv Energy     =   -4.24 kcal/mol
DOCKED: USER        Electrostatic Energy            =   -0.03 kcal/mol
DOCKED: USER    (2) Final Total Internal Energy     =  +10.52 kcal/mol
DOCKED: USER    (3) Torsional Free Energy           =   +1.79 kcal/mol
DOCKED: USER    (4) Unbound System's Energy  [=(2)] =  +10.52 kcal/mol
DOCKED: USER    
DOCKED: USER    
DOCKED: USER    NEWDPF move Structure2D_CID_5280343.pdbqt
DOCKED: USER    NEWDPF about 6.528300 0.221100 0.000000
DOCKED: USER    NEWDPF tran0 0.109818 40.889986 33.456061
DOCKED: USER    NEWDPF quaternion0 -0.835747 0.319429 0.275529 -0.351534
DOCKED: USER    NEWDPF axisangle0 -0.892725 0.341206 0.294313 -138.837637
DOCKED: USER    NEWDPF quat0 -0.892725 0.341206 0.294313 -138.837637
DOCKED: USER    NEWDPF dihe0 -104.86 -85.04 115.73 113.39 -50.60 90.08 
DOCKED: USER  keepresnum = 1 
DOCKED: USER  
DOCKED: REMARK  6 active torsions:
DOCKED: REMARK  status: ('A' for Active; 'I' for Inactive)
DOCKED: REMARK    1  A    between atoms: O_2  and  C_12 
DOCKED: REMARK    2  A    between atoms: O_3  and  C_14 
DOCKED: REMARK    3  A    between atoms: O_5  and  C_16 
DOCKED: REMARK    4  A    between atoms: O_6  and  C_20 
DOCKED: REMARK    5  A    between atoms: O_7  and  C_22 
DOCKED: REMARK    6  A    between atoms: C_10  and  C_11 
DOCKED: USER                              x       y       z     vdW  Elec       q    Type
DOCKED: USER                           _______ _______ _______ _____ _____    ______ ____
DOCKED: ROOT
DOCKED: ATOM      1  O   UNL d   1       0.171  41.316  33.974 -0.02 +0.07    -0.451 OA
DOCKED: ATOM      2  O   UNL d   1      -2.012  39.670  32.739 -0.22 +0.10    -0.283 OA
DOCKED: ATOM      3  C   UNL d   1      -1.479  40.788  33.950 -0.20 -0.02    +0.109 A 
DOCKED: ATOM      4  C   UNL d   1      -0.751  41.336  34.361 -0.14 -0.02    +0.146 A 
DOCKED: ATOM      5  C   UNL d   1       0.365  40.747  33.174 -0.15 -0.04    +0.181 A 
DOCKED: ATOM      6  C   UNL d   1      -0.363  40.198  32.763 -0.21 -0.07    +0.208 A 
DOCKED: ATOM      7  C   UNL d   1      -1.285  40.219  33.150 -0.19 -0.07    +0.238 A 
DOCKED: ATOM      8  C   UNL d   1      -2.443  40.799  34.342 -0.19 -0.01    +0.135 A 
DOCKED: ATOM      9  C   UNL d   1      -0.937  41.934  35.194 -0.15 -0.01    +0.092 A 
DOCKED: ATOM     10  C   UNL d   1      -1.895  41.960  35.603 -0.13 -0.02    +0.124 A 
DOCKED: ATOM     11  C   UNL d   1      -2.652  41.389  35.175 -0.12 -0.01    +0.091 A 
DOCKED: ENDROOT
DOCKED: BRANCH   5  12
DOCKED: ATOM     12  C   UNL d   1       1.286  40.727  32.787 -0.26 -0.01    +0.025 A 
DOCKED: ATOM     13  C   UNL d   1       1.951  40.055  33.113 -0.25 -0.01    +0.060 A 
DOCKED: ATOM     14  C   UNL d   1       2.873  40.034  32.725 -0.26 -0.02    +0.159 A 
DOCKED: ATOM     15  C   UNL d   1       3.129  40.686  32.012 -0.33 -0.01    +0.158 A 
DOCKED: ATOM     16  C   UNL d   1       2.465  41.359  31.686 -0.24 +0.01    +0.050 A 
DOCKED: ATOM     17  C   UNL d   1       1.543  41.379  32.074 -0.33 -0.00    +0.015 A 
DOCKED: BRANCH  14  18
DOCKED: ATOM     18  O   UNL d   1       3.537  39.362  33.051 -0.15 +0.02    -0.503 OA
DOCKED: ATOM     19  H   UNL d   1       3.997  39.538  33.428 +0.10 +0.00    +0.292 HD
DOCKED: ENDBRANCH  14  18
DOCKED: BRANCH  15  20
DOCKED: ATOM     20  O   UNL d   1       4.051  40.666  31.624 -0.23 +0.04    -0.503 OA
DOCKED: ATOM     21  H   UNL d   1       4.161  40.351  31.102 -0.28 -0.09    +0.292 HD
DOCKED: ENDBRANCH  15  20
DOCKED: ENDBRANCH   5  12
DOCKED: BRANCH   6  22
DOCKED: ATOM     22  O   UNL d   1      -0.169  39.629  31.964 -0.01 +0.31    -0.501 OA
DOCKED: ATOM     23  H   UNL d   1      -0.001  39.893  31.429 -0.30 -0.25    +0.292 HD
DOCKED: ENDBRANCH   6  22
DOCKED: BRANCH   8  24
DOCKED: ATOM     24  O   UNL d   1      -3.163  40.246  33.922 -0.14 +0.03    -0.506 OA
DOCKED: ATOM     25  H   UNL d   1      -3.363  40.380  33.352 +0.11 +0.00    +0.292 HD
DOCKED: ENDBRANCH   8  24
DOCKED: BRANCH  10  26
DOCKED: ATOM     26  O   UNL d   1      -2.086  42.530  36.402 -0.04 +0.10    -0.506 OA
DOCKED: ATOM     27  H   UNL d   1      -2.567  42.920  36.397 +0.08 -0.06    +0.292 HD
DOCKED: ENDBRANCH  10  26
DOCKED: TORSDOF 6
DOCKED: TER
DOCKED: ENDMDL
	BEGINNING SOLIS & WETS LOCAL SEARCH DOCKING
Run: 3 Seed: 2013167683 1541984155  [ Run 3 of 50 LS ]
Date:	Wed Mar 23 19:19:28 2022
Final-Value: 5.730
There were 30300 Energy Evaluations.


	FINAL LOCAL SEARCH DOCKED STATE
	_______________________________


Detailed state:  trans 6.946 36.024 25.314 quatxyzw 0.774954 -0.042338 -0.333671 0.535087 center 6.528 0.221 0.000 ntor 6 -100.1199 -111.7142 21.2505 21.4556 -76.5367 -92.3592
State:	  6.946  36.024  25.314   0.917 -0.050 -0.395 115.300   -100.12 -111.71   21.25   21.46  -76.54  -92.36

DOCKED: MODEL        3
DOCKED: USER    Run = 3
DOCKED: USER    DPF = C:/Users/SUN/Desktop/autodock/cc.dpf
DOCKED: USER  
DOCKED: USER    Estimated Free Energy of Binding    =   -2.89 kcal/mol  [=(1)+(2)+(3)-(4)]
DOCKED: USER    Estimated Inhibition Constant, Ki   =    7.62 mM (millimolar)  [Temperature = 298.15 K]
DOCKED: USER    
DOCKED: USER    (1) Final Intermolecular Energy     =   -4.68 kcal/mol
DOCKED: USER        vdW + Hbond + desolv Energy     =   -4.76 kcal/mol
DOCKED: USER        Electrostatic Energy            =   +0.08 kcal/mol
DOCKED: USER    (2) Final Total Internal Energy     =  +10.41 kcal/mol
DOCKED: USER    (3) Torsional Free Energy           =   +1.79 kcal/mol
DOCKED: USER    (4) Unbound System's Energy  [=(2)] =  +10.41 kcal/mol
DOCKED: USER    
DOCKED: USER    
DOCKED: USER    NEWDPF move Structure2D_CID_5280343.pdbqt
DOCKED: USER    NEWDPF about 6.528300 0.221100 0.000000
DOCKED: USER    NEWDPF tran0 6.946091 36.023670 25.313940
DOCKED: USER    NEWDPF quaternion0 0.774954 -0.042338 -0.333671 0.535087
DOCKED: USER    NEWDPF axisangle0 0.917325 -0.050116 -0.394972 115.300441
DOCKED: USER    NEWDPF quat0 0.917325 -0.050116 -0.394972 115.300441
DOCKED: USER    NEWDPF dihe0 -100.12 -111.71 21.25 21.46 -76.54 -92.36 
DOCKED: USER  keepresnum = 1 
DOCKED: USER  
DOCKED: REMARK  6 active torsions:
DOCKED: REMARK  status: ('A' for Active; 'I' for Inactive)
DOCKED: REMARK    1  A    between atoms: O_2  and  C_12 
DOCKED: REMARK    2  A    between atoms: O_3  and  C_14 
DOCKED: REMARK    3  A    between atoms: O_5  and  C_16 
DOCKED: REMARK    4  A    between atoms: O_6  and  C_20 
DOCKED: REMARK    5  A    between atoms: O_7  and  C_22 
DOCKED: REMARK    6  A    between atoms: C_10  and  C_11 
DOCKED: USER                              x       y       z     vdW  Elec       q    Type
DOCKED: USER                           _______ _______ _______ _____ _____    ______ ____
DOCKED: ROOT
DOCKED: ATOM      1  O   UNL d   1       6.798  36.098  25.966 -0.16 +0.11    -0.451 OA
DOCKED: ATOM      2  O   UNL d   1       5.529  34.826  23.563 -0.25 -0.07    -0.283 OA
DOCKED: ATOM      3  C   UNL d   1       5.493  35.210  25.252 -0.24 -0.01    +0.109 A 
DOCKED: ATOM      4  C   UNL d   1       5.916  35.633  26.053 -0.28 -0.03    +0.146 A 
DOCKED: ATOM      5  C   UNL d   1       7.256  36.138  25.079 -0.23 -0.02    +0.181 A 
DOCKED: ATOM      6  C   UNL d   1       6.834  35.714  24.278 -0.14 +0.02    +0.208 A 
DOCKED: ATOM      7  C   UNL d   1       5.952  35.250  24.364 -0.03 +0.02    +0.238 A 
DOCKED: ATOM      8  C   UNL d   1       4.576  34.723  25.327 -0.22 -0.01    +0.135 A 
DOCKED: ATOM      9  C   UNL d   1       5.451  35.599  26.984 -0.23 -0.04    +0.092 A 
DOCKED: ATOM     10  C   UNL d   1       4.532  35.118  27.082 -0.34 -0.03    +0.124 A 
DOCKED: ATOM     11  C   UNL d   1       4.092  34.676  26.248 -0.29 -0.01    +0.091 A 
DOCKED: ENDROOT
DOCKED: BRANCH   5  12
DOCKED: ATOM     12  C   UNL d   1       8.138  36.602  24.992 -0.35 -0.00    +0.025 A 
DOCKED: ATOM     13  C   UNL d   1       8.171  37.569  24.737 -0.44 -0.01    +0.060 A 
DOCKED: ATOM     14  C   UNL d   1       9.052  38.033  24.650 -0.42 -0.03    +0.159 A 
DOCKED: ATOM     15  C   UNL d   1       9.900  37.531  24.819 -0.38 -0.03    +0.158 A 
DOCKED: ATOM     16  C   UNL d   1       9.867  36.565  25.074 -0.33 -0.01    +0.050 A 
DOCKED: ATOM     17  C   UNL d   1       8.986  36.100  25.161 -0.29 -0.00    +0.015 A 
DOCKED: BRANCH  14  18
DOCKED: ATOM     18  O   UNL d   1       9.085  38.999  24.395 -0.25 +0.14    -0.503 OA
DOCKED: ATOM     19  H   UNL d   1       9.211  39.161  23.810 +0.25 -0.08    +0.292 HD
DOCKED: ENDBRANCH  14  18
DOCKED: BRANCH  15  20
DOCKED: ATOM     20  O   UNL d   1      10.782  37.995  24.732 -0.21 +0.13    -0.503 OA
DOCKED: ATOM     21  H   UNL d   1      10.942  38.436  25.139 +0.25 -0.06    +0.292 HD
DOCKED: ENDBRANCH  15  20
DOCKED: ENDBRANCH   5  12
DOCKED: BRANCH   6  22
DOCKED: ATOM     22  O   UNL d   1       7.292  35.755  23.390 -0.24 -0.18    -0.501 OA
DOCKED: ATOM     23  H   UNL d   1       6.966  35.678  22.868 +0.16 +0.21    +0.292 HD
DOCKED: ENDBRANCH   6  22
DOCKED: BRANCH   8  24
DOCKED: ATOM     24  O   UNL d   1       4.163  34.302  24.519 -0.07 -0.01    -0.506 OA
DOCKED: ATOM     25  H   UNL d   1       3.553  34.193  24.505 +0.14 +0.01    +0.292 HD
DOCKED: ENDBRANCH   8  24
DOCKED: BRANCH  10  26
DOCKED: ATOM     26  O   UNL d   1       4.076  35.079  27.971 -0.22 +0.12    -0.506 OA
DOCKED: ATOM     27  H   UNL d   1       3.595  35.450  28.089 +0.06 -0.03    +0.292 HD
DOCKED: ENDBRANCH  10  26
DOCKED: TORSDOF 6
DOCKED: TER
DOCKED: ENDMDL
	BEGINNING SOLIS & WETS LOCAL SEARCH DOCKING
Run: 4 Seed: 1044941518 1283134378  [ Run 4 of 50 LS ]
Date:	Wed Mar 23 19:19:28 2022
Final-Value: 5.736
There were 30383 Energy Evaluations.


	FINAL LOCAL SEARCH DOCKED STATE
	_______________________________


Detailed state:  trans 11.106 36.377 24.340 quatxyzw -0.819706 0.154597 -0.201622 -0.513352 center 6.528 0.221 0.000 ntor 6 -153.2717 51.6889 121.8797 -84.4753 81.3992 -90.5394
State:	 11.106  36.377  24.340  -0.955  0.180 -0.235 -118.225   -153.27   51.69  121.88  -84.48   81.40  -90.54

DOCKED: MODEL        4
DOCKED: USER    Run = 4
DOCKED: USER    DPF = C:/Users/SUN/Desktop/autodock/cc.dpf
DOCKED: USER  
DOCKED: USER    Estimated Free Energy of Binding    =   -3.53 kcal/mol  [=(1)+(2)+(3)-(4)]
DOCKED: USER    Estimated Inhibition Constant, Ki   =    2.57 mM (millimolar)  [Temperature = 298.15 K]
DOCKED: USER    
DOCKED: USER    (1) Final Intermolecular Energy     =   -5.32 kcal/mol
DOCKED: USER        vdW + Hbond + desolv Energy     =   -5.38 kcal/mol
DOCKED: USER        Electrostatic Energy            =   +0.06 kcal/mol
DOCKED: USER    (2) Final Total Internal Energy     =  +11.06 kcal/mol
DOCKED: USER    (3) Torsional Free Energy           =   +1.79 kcal/mol
DOCKED: USER    (4) Unbound System's Energy  [=(2)] =  +11.06 kcal/mol
DOCKED: USER    
DOCKED: USER    
DOCKED: USER    NEWDPF move Structure2D_CID_5280343.pdbqt
DOCKED: USER    NEWDPF about 6.528300 0.221100 0.000000
DOCKED: USER    NEWDPF tran0 11.105634 36.376932 24.339528
DOCKED: USER    NEWDPF quaternion0 -0.819706 0.154597 -0.201622 -0.513352
DOCKED: USER    NEWDPF axisangle0 -0.955170 0.180145 -0.234942 -118.225225
DOCKED: USER    NEWDPF quat0 -0.955170 0.180145 -0.234942 -118.225225
DOCKED: USER    NEWDPF dihe0 -153.27 51.69 121.88 -84.48 81.40 -90.54 
DOCKED: USER  keepresnum = 1 
DOCKED: USER  
DOCKED: REMARK  6 active torsions:
DOCKED: REMARK  status: ('A' for Active; 'I' for Inactive)
DOCKED: REMARK    1  A    between atoms: O_2  and  C_12 
DOCKED: REMARK    2  A    between atoms: O_3  and  C_14 
DOCKED: REMARK    3  A    between atoms: O_5  and  C_16 
DOCKED: REMARK    4  A    between atoms: O_6  and  C_20 
DOCKED: REMARK    5  A    between atoms: O_7  and  C_22 
DOCKED: REMARK    6  A    between atoms: C_10  and  C_11 
DOCKED: USER                              x       y       z     vdW  Elec       q    Type
DOCKED: USER                           _______ _______ _______ _____ _____    ______ ____
DOCKED: ROOT
DOCKED: ATOM      1  O   UNL d   1      10.728  36.798  24.704 -0.15 +0.09    -0.451 OA
DOCKED: ATOM      2  O   UNL d   1      10.588  35.522  21.993 -0.17 -0.07    -0.283 OA
DOCKED: ATOM      3  C   UNL d   1       9.904  36.559  23.200 -0.38 +0.00    +0.109 A 
DOCKED: ATOM      4  C   UNL d   1       9.950  36.984  24.104 -0.34 -0.02    +0.146 A 
DOCKED: ATOM      5  C   UNL d   1      11.459  36.186  24.401 -0.31 -0.03    +0.181 A 
DOCKED: ATOM      6  C   UNL d   1      11.412  35.761  23.497 -0.25 -0.01    +0.208 A 
DOCKED: ATOM      7  C   UNL d   1      10.635  35.947  22.896 -0.20 +0.01    +0.238 A 
DOCKED: ATOM      8  C   UNL d   1       9.100  36.743  22.563 -0.41 +0.03    +0.135 A 
DOCKED: ATOM      9  C   UNL d   1       9.196  37.623  24.434 -0.44 -0.01    +0.092 A 
DOCKED: ATOM     10  C   UNL d   1       8.384  37.822  23.813 -0.43 -0.00    +0.124 A 
DOCKED: ATOM     11  C   UNL d   1       8.335  37.379  22.872 -0.32 +0.02    +0.091 A 
DOCKED: ENDROOT
DOCKED: BRANCH   5  12
DOCKED: ATOM     12  C   UNL d   1      12.236  36.000  25.002 -0.39 -0.01    +0.025 A 
DOCKED: ATOM     13  C   UNL d   1      13.052  36.577  24.958 -0.46 -0.02    +0.060 A 
DOCKED: ATOM     14  C   UNL d   1      13.829  36.391  25.558 -0.32 -0.07    +0.159 A 
DOCKED: ATOM     15  C   UNL d   1      13.791  35.628  26.203 -0.10 -0.12    +0.158 A 
DOCKED: ATOM     16  C   UNL d   1      12.975  35.051  26.248 -0.19 -0.03    +0.050 A 
DOCKED: ATOM     17  C   UNL d   1      12.198  35.237  25.647 -0.25 -0.01    +0.015 A 
DOCKED: BRANCH  14  18
DOCKED: ATOM     18  O   UNL d   1      14.645  36.968  25.514 -0.02 +0.14    -0.503 OA
DOCKED: ATOM     19  H   UNL d   1      15.197  36.737  25.678 +0.12 -0.08    +0.292 HD
DOCKED: ENDBRANCH  14  18
DOCKED: BRANCH  15  20
DOCKED: ATOM     20  O   UNL d   1      14.568  35.442  26.804 -0.05 +0.43    -0.503 OA
DOCKED: ATOM     21  H   UNL d   1      14.810  34.871  26.831 +0.05 -0.18    +0.292 HD
DOCKED: ENDBRANCH  15  20
DOCKED: ENDBRANCH   5  12
DOCKED: BRANCH   6  22
DOCKED: ATOM     22  O   UNL d   1      12.143  35.150  23.194 -0.14 +0.03    -0.501 OA
DOCKED: ATOM     23  H   UNL d   1      12.728  35.355  23.168 +0.12 -0.01    +0.292 HD
DOCKED: ENDBRANCH   6  22
DOCKED: BRANCH   8  24
DOCKED: ATOM     24  O   UNL d   1       9.064  36.313  21.661 -0.52 -0.34    -0.506 OA
DOCKED: ATOM     25  H   UNL d   1       8.747  35.787  21.582 +0.18 +0.32    +0.292 HD
DOCKED: ENDBRANCH   8  24
DOCKED: BRANCH  10  26
DOCKED: ATOM     26  O   UNL d   1       7.654  38.433  24.120 -0.21 +0.03    -0.506 OA
DOCKED: ATOM     27  H   UNL d   1       7.130  38.199  24.353 +0.21 -0.02    +0.292 HD
DOCKED: ENDBRANCH  10  26
DOCKED: TORSDOF 6
DOCKED: TER
DOCKED: ENDMDL
	BEGINNING SOLIS & WETS LOCAL SEARCH DOCKING
Run: 5 Seed: 155962019 222002499  [ Run 5 of 50 LS ]
Date:	Wed Mar 23 19:19:28 2022
Final-Value: 5.302
There were 30944 Energy Evaluations.


	FINAL LOCAL SEARCH DOCKED STATE
	_______________________________


Detailed state:  trans 16.540 37.347 6.213 quatxyzw 0.543178 0.179532 0.192414 0.797310 center 6.528 0.221 0.000 ntor 6 -95.4207 -62.4463 0.8722 58.5368 9.8528 -87.9043
State:	 16.540  37.347   6.213   0.900  0.297  0.319 74.252    -95.42  -62.45    0.87   58.54    9.85  -87.90

DOCKED: MODEL        5
DOCKED: USER    Run = 5
DOCKED: USER    DPF = C:/Users/SUN/Desktop/autodock/cc.dpf
DOCKED: USER  
DOCKED: USER    Estimated Free Energy of Binding    =   -3.71 kcal/mol  [=(1)+(2)+(3)-(4)]
DOCKED: USER    Estimated Inhibition Constant, Ki   =    1.92 mM (millimolar)  [Temperature = 298.15 K]
DOCKED: USER    
DOCKED: USER    (1) Final Intermolecular Energy     =   -5.50 kcal/mol
DOCKED: USER        vdW + Hbond + desolv Energy     =   -5.63 kcal/mol
DOCKED: USER        Electrostatic Energy            =   +0.13 kcal/mol
DOCKED: USER    (2) Final Total Internal Energy     =  +10.80 kcal/mol
DOCKED: USER    (3) Torsional Free Energy           =   +1.79 kcal/mol
DOCKED: USER    (4) Unbound System's Energy  [=(2)] =  +10.80 kcal/mol
DOCKED: USER    
DOCKED: USER    
DOCKED: USER    NEWDPF move Structure2D_CID_5280343.pdbqt
DOCKED: USER    NEWDPF about 6.528300 0.221100 0.000000
DOCKED: USER    NEWDPF tran0 16.540204 37.347365 6.213301
DOCKED: USER    NEWDPF quaternion0 0.543178 0.179532 0.192414 0.797310
DOCKED: USER    NEWDPF axisangle0 0.899941 0.297449 0.318793 74.252040
DOCKED: USER    NEWDPF quat0 0.899941 0.297449 0.318793 74.252040
DOCKED: USER    NEWDPF dihe0 -95.42 -62.45 0.87 58.54 9.85 -87.90 
DOCKED: USER  keepresnum = 1 
DOCKED: USER  
DOCKED: REMARK  6 active torsions:
DOCKED: REMARK  status: ('A' for Active; 'I' for Inactive)
DOCKED: REMARK    1  A    between atoms: O_2  and  C_12 
DOCKED: REMARK    2  A    between atoms: O_3  and  C_14 
DOCKED: REMARK    3  A    between atoms: O_5  and  C_16 
DOCKED: REMARK    4  A    between atoms: O_6  and  C_20 
DOCKED: REMARK    5  A    between atoms: O_7  and  C_22 
DOCKED: REMARK    6  A    between atoms: C_10  and  C_11 
DOCKED: USER                              x       y       z     vdW  Elec       q    Type
DOCKED: USER                           _______ _______ _______ _____ _____    ______ ____
DOCKED: ROOT
DOCKED: ATOM      1  O   UNL d   1      15.897  37.234   6.377 -0.24 +0.23    -0.451 OA
DOCKED: ATOM      2  O   UNL d   1      17.403  38.241   3.986 -0.18 +0.23    -0.283 OA
DOCKED: ATOM      3  C   UNL d   1      15.904  37.834   4.752 -0.28 -0.05    +0.109 A 
DOCKED: ATOM      4  C   UNL d   1      15.402  37.499   5.549 -0.37 -0.06    +0.146 A 
DOCKED: ATOM      5  C   UNL d   1      16.894  37.305   6.407 -0.29 -0.10    +0.181 A 
DOCKED: ATOM      6  C   UNL d   1      17.396  37.641   5.610 -0.20 -0.12    +0.208 A 
DOCKED: ATOM      7  C   UNL d   1      16.901  37.906   4.783 -0.16 -0.14    +0.238 A 
DOCKED: ATOM      8  C   UNL d   1      15.402  38.114   3.884 -0.22 -0.05    +0.135 A 
DOCKED: ATOM      9  C   UNL d   1      14.363  37.419   5.533 -0.52 -0.03    +0.092 A 
DOCKED: ATOM     10  C   UNL d   1      13.841  37.693   4.674 -0.45 -0.00    +0.124 A 
DOCKED: ATOM     11  C   UNL d   1      14.363  38.042   3.845 -0.39 -0.01    +0.091 A 
DOCKED: ENDROOT
DOCKED: BRANCH   5  12
DOCKED: ATOM     12  C   UNL d   1      17.389  37.040   7.235 -0.38 -0.01    +0.025 A 
DOCKED: ATOM     13  C   UNL d   1      17.543  37.710   7.961 -0.18 -0.05    +0.060 A 
DOCKED: ATOM     14  C   UNL d   1      18.038  37.445   8.789 -0.29 -0.11    +0.159 A 
DOCKED: ATOM     15  C   UNL d   1      18.380  36.511   8.890 -0.28 -0.07    +0.158 A 
DOCKED: ATOM     16  C   UNL d   1      18.226  35.841   8.163 -0.28 -0.02    +0.050 A 
DOCKED: ATOM     17  C   UNL d   1      17.731  36.106   7.335 -0.31 -0.01    +0.015 A 
DOCKED: BRANCH  14  18
DOCKED: ATOM     18  O   UNL d   1      18.191  38.115   9.516 -0.25 +0.40    -0.503 OA
DOCKED: ATOM     19  H   UNL d   1      18.724  38.431   9.538 -0.02 -0.24    +0.292 HD
DOCKED: ENDBRANCH  14  18
DOCKED: BRANCH  15  20
DOCKED: ATOM     20  O   UNL d   1      18.875  36.246   9.717 -0.16 +0.18    -0.503 OA
DOCKED: ATOM     21  H   UNL d   1      18.645  35.806  10.088 +0.08 -0.08    +0.292 HD
DOCKED: ENDBRANCH  15  20
DOCKED: ENDBRANCH   5  12
DOCKED: BRANCH   6  22
DOCKED: ATOM     22  O   UNL d   1      18.393  37.712   5.640 -0.07 +0.32    -0.501 OA
DOCKED: ATOM     23  H   UNL d   1      18.704  37.928   5.149 +0.08 -0.21    +0.292 HD
DOCKED: ENDBRANCH   6  22
DOCKED: BRANCH   8  24
DOCKED: ATOM     24  O   UNL d   1      15.914  38.448   3.093 -0.07 +0.33    -0.506 OA
DOCKED: ATOM     25  H   UNL d   1      15.797  39.013   2.864 +0.04 -0.26    +0.292 HD
DOCKED: ENDBRANCH   8  24
DOCKED: BRANCH  10  26
DOCKED: ATOM     26  O   UNL d   1      12.844  37.620   4.647 -0.41 -0.12    -0.506 OA
DOCKED: ATOM     27  H   UNL d   1      12.542  37.695   4.112 +0.16 +0.16    +0.292 HD
DOCKED: ENDBRANCH  10  26
DOCKED: TORSDOF 6
DOCKED: TER
DOCKED: ENDMDL
	BEGINNING SOLIS & WETS LOCAL SEARCH DOCKING
Run: 6 Seed: 45311853 1407338020  [ Run 6 of 50 LS ]
Date:	Wed Mar 23 19:19:28 2022
Final-Value: 4.803
There were 30307 Energy Evaluations.


	FINAL LOCAL SEARCH DOCKED STATE
	_______________________________


Detailed state:  trans 10.505 36.179 23.561 quatxyzw 0.638083 0.723268 0.260215 0.044961 center 6.528 0.221 0.000 ntor 6 -37.1970 77.5683 0.5490 104.2419 -3.8500 -90.0645
State:	 10.505  36.179  23.561   0.639  0.724  0.260 174.846    -37.20   77.57    0.55  104.24   -3.85  -90.06

DOCKED: MODEL        6
DOCKED: USER    Run = 6
DOCKED: USER    DPF = C:/Users/SUN/Desktop/autodock/cc.dpf
DOCKED: USER  
DOCKED: USER    Estimated Free Energy of Binding    =   -4.57 kcal/mol  [=(1)+(2)+(3)-(4)]
DOCKED: USER    Estimated Inhibition Constant, Ki   =  447.15 uM (micromolar)  [Temperature = 298.15 K]
DOCKED: USER    
DOCKED: USER    (1) Final Intermolecular Energy     =   -6.36 kcal/mol
DOCKED: USER        vdW + Hbond + desolv Energy     =   -6.18 kcal/mol
DOCKED: USER        Electrostatic Energy            =   -0.18 kcal/mol
DOCKED: USER    (2) Final Total Internal Energy     =  +11.16 kcal/mol
DOCKED: USER    (3) Torsional Free Energy           =   +1.79 kcal/mol
DOCKED: USER    (4) Unbound System's Energy  [=(2)] =  +11.16 kcal/mol
DOCKED: USER    
DOCKED: USER    
DOCKED: USER    NEWDPF move Structure2D_CID_5280343.pdbqt
DOCKED: USER    NEWDPF about 6.528300 0.221100 0.000000
DOCKED: USER    NEWDPF tran0 10.504721 36.179380 23.560575
DOCKED: USER    NEWDPF quaternion0 0.638083 0.723268 0.260215 0.044961
DOCKED: USER    NEWDPF axisangle0 0.638729 0.724001 0.260478 174.846134
DOCKED: USER    NEWDPF quat0 0.638729 0.724001 0.260478 174.846134
DOCKED: USER    NEWDPF dihe0 -37.20 77.57 0.55 104.24 -3.85 -90.06 
DOCKED: USER  keepresnum = 1 
DOCKED: USER  
DOCKED: REMARK  6 active torsions:
DOCKED: REMARK  status: ('A' for Active; 'I' for Inactive)
DOCKED: REMARK    1  A    between atoms: O_2  and  C_12 
DOCKED: REMARK    2  A    between atoms: O_3  and  C_14 
DOCKED: REMARK    3  A    between atoms: O_5  and  C_16 
DOCKED: REMARK    4  A    between atoms: O_6  and  C_20 
DOCKED: REMARK    5  A    between atoms: O_7  and  C_22 
DOCKED: REMARK    6  A    between atoms: C_10  and  C_11 
DOCKED: USER                              x       y       z     vdW  Elec       q    Type
DOCKED: USER                           _______ _______ _______ _____ _____    ______ ____
DOCKED: ROOT
DOCKED: ATOM      1  O   UNL d   1      10.124  35.741  23.221 -0.09 -0.02    -0.451 OA
DOCKED: ATOM      2  O   UNL d   1      12.963  35.891  24.178 -0.31 +0.05    -0.283 OA
DOCKED: ATOM      3  C   UNL d   1      11.700  35.037  23.356 -0.25 -0.01    +0.109 A 
DOCKED: ATOM      4  C   UNL d   1      10.754  34.987  23.037 -0.21 +0.00    +0.146 A 
DOCKED: ATOM      5  C   UNL d   1      10.439  36.545  23.725 -0.31 -0.02    +0.181 A 
DOCKED: ATOM      6  C   UNL d   1      11.386  36.595  24.044 -0.37 -0.03    +0.208 A 
DOCKED: ATOM      7  C   UNL d   1      12.016  35.841  23.859 -0.27 -0.03    +0.238 A 
DOCKED: ATOM      8  C   UNL d   1      12.368  34.260  23.171 -0.13 -0.01    +0.135 A 
DOCKED: ATOM      9  C   UNL d   1      10.410  34.156  22.511 -0.20 +0.01    +0.092 A 
DOCKED: ATOM     10  C   UNL d   1      11.061  33.366  22.315 -0.14 +0.00    +0.124 A 
DOCKED: ATOM     11  C   UNL d   1      12.046  33.419  22.647 -0.13 -0.01    +0.091 A 
DOCKED: ENDROOT
DOCKED: BRANCH   5  12
DOCKED: ATOM     12  C   UNL d   1       9.809  37.299  23.909 -0.49 -0.00    +0.025 A 
DOCKED: ATOM     13  C   UNL d   1       9.726  38.052  23.256 -0.47 -0.02    +0.060 A 
DOCKED: ATOM     14  C   UNL d   1       9.095  38.806  23.441 -0.50 -0.03    +0.159 A 
DOCKED: ATOM     15  C   UNL d   1       8.548  38.807  24.278 -0.49 -0.03    +0.158 A 
DOCKED: ATOM     16  C   UNL d   1       8.631  38.053  24.930 -0.47 -0.01    +0.050 A 
DOCKED: ATOM     17  C   UNL d   1       9.262  37.300  24.746 -0.46 -0.00    +0.015 A 
DOCKED: BRANCH  14  18
DOCKED: ATOM     18  O   UNL d   1       9.012  39.559  22.788 -0.11 +0.07    -0.503 OA
DOCKED: ATOM     19  H   UNL d   1       9.513  39.766  22.488 -0.21 -0.16    +0.292 HD
DOCKED: ENDBRANCH  14  18
DOCKED: BRANCH  15  20
DOCKED: ATOM     20  O   UNL d   1       7.917  39.560  24.462 -0.24 +0.13    -0.503 OA
DOCKED: ATOM     21  H   UNL d   1       8.073  40.002  24.868 -0.26 -0.12    +0.292 HD
DOCKED: ENDBRANCH  15  20
DOCKED: ENDBRANCH   5  12
DOCKED: BRANCH   6  22
DOCKED: ATOM     22  O   UNL d   1      11.702  37.399  24.547 -0.30 +0.11    -0.501 OA
DOCKED: ATOM     23  H   UNL d   1      12.290  37.433  24.740 +0.20 -0.06    +0.292 HD
DOCKED: ENDBRANCH   6  22
DOCKED: BRANCH   8  24
DOCKED: ATOM     24  O   UNL d   1      13.312  34.321  23.495 -0.10 +0.06    -0.506 OA
DOCKED: ATOM     25  H   UNL d   1      13.718  34.684  23.199 +0.09 -0.02    +0.292 HD
DOCKED: ENDBRANCH   8  24
DOCKED: BRANCH  10  26
DOCKED: ATOM     26  O   UNL d   1      10.742  32.564  21.812 -0.03 +0.00    -0.506 OA
DOCKED: ATOM     27  H   UNL d   1      11.139  32.111  21.665 +0.06 -0.02    +0.292 HD
DOCKED: ENDBRANCH  10  26
DOCKED: TORSDOF 6
DOCKED: TER
DOCKED: ENDMDL
	BEGINNING SOLIS & WETS LOCAL SEARCH DOCKING
Run: 7 Seed: 1045281683 1996580648  [ Run 7 of 50 LS ]
Date:	Wed Mar 23 19:19:29 2022
Final-Value: 5.973
There were 30616 Energy Evaluations.


	FINAL LOCAL SEARCH DOCKED STATE
	_______________________________


Detailed state:  trans 17.589 38.944 16.563 quatxyzw 0.021076 0.473989 0.642104 0.602157 center 6.528 0.221 0.000 ntor 6 127.3131 122.8648 44.1145 -59.4275 -116.1256 87.7888
State:	 17.589  38.944  16.563   0.026  0.594  0.804 105.951    127.31  122.86   44.11  -59.43 -116.13   87.79

DOCKED: MODEL        7
DOCKED: USER    Run = 7
DOCKED: USER    DPF = C:/Users/SUN/Desktop/autodock/cc.dpf
DOCKED: USER  
DOCKED: USER    Estimated Free Energy of Binding    =   -2.41 kcal/mol  [=(1)+(2)+(3)-(4)]
DOCKED: USER    Estimated Inhibition Constant, Ki   =   17.07 mM (millimolar)  [Temperature = 298.15 K]
DOCKED: USER    
DOCKED: USER    (1) Final Intermolecular Energy     =   -4.20 kcal/mol
DOCKED: USER        vdW + Hbond + desolv Energy     =   -4.20 kcal/mol
DOCKED: USER        Electrostatic Energy            =   -0.00 kcal/mol
DOCKED: USER    (2) Final Total Internal Energy     =  +10.17 kcal/mol
DOCKED: USER    (3) Torsional Free Energy           =   +1.79 kcal/mol
DOCKED: USER    (4) Unbound System's Energy  [=(2)] =  +10.17 kcal/mol
DOCKED: USER    
DOCKED: USER    
DOCKED: USER    NEWDPF move Structure2D_CID_5280343.pdbqt
DOCKED: USER    NEWDPF about 6.528300 0.221100 0.000000
DOCKED: USER    NEWDPF tran0 17.588663 38.944137 16.562605
DOCKED: USER    NEWDPF quaternion0 0.021076 0.473989 0.642104 0.602157
DOCKED: USER    NEWDPF axisangle0 0.026398 0.593690 0.804261 105.950991
DOCKED: USER    NEWDPF quat0 0.026398 0.593690 0.804261 105.950991
DOCKED: USER    NEWDPF dihe0 127.31 122.86 44.11 -59.43 -116.13 87.79 
DOCKED: USER  keepresnum = 1 
DOCKED: USER  
DOCKED: REMARK  6 active torsions:
DOCKED: REMARK  status: ('A' for Active; 'I' for Inactive)
DOCKED: REMARK    1  A    between atoms: O_2  and  C_12 
DOCKED: REMARK    2  A    between atoms: O_3  and  C_14 
DOCKED: REMARK    3  A    between atoms: O_5  and  C_16 
DOCKED: REMARK    4  A    between atoms: O_6  and  C_20 
DOCKED: REMARK    5  A    between atoms: O_7  and  C_22 
DOCKED: REMARK    6  A    between atoms: C_10  and  C_11 
DOCKED: USER                              x       y       z     vdW  Elec       q    Type
DOCKED: USER                           _______ _______ _______ _____ _____    ______ ____
DOCKED: ROOT
DOCKED: ATOM      1  O   UNL d   1      17.325  39.205  16.001 -0.10 +0.09    -0.451 OA
DOCKED: ATOM      2  O   UNL d   1      19.705  39.729  17.751 -0.05 +0.06    -0.283 OA
DOCKED: ATOM      3  C   UNL d   1      18.752  40.119  16.358 -0.18 -0.03    +0.109 A 
DOCKED: ATOM      4  C   UNL d   1      17.959  39.945  15.775 -0.26 -0.05    +0.146 A 
DOCKED: ATOM      5  C   UNL d   1      17.485  38.640  16.810 -0.22 -0.02    +0.181 A 
DOCKED: ATOM      6  C   UNL d   1      18.278  38.815  17.394 -0.15 -0.03    +0.208 A 
DOCKED: ATOM      7  C   UNL d   1      18.912  39.554  17.168 -0.08 -0.05    +0.238 A 
DOCKED: ATOM      8  C   UNL d   1      19.421  40.886  16.135 -0.15 -0.04    +0.135 A 
DOCKED: ATOM      9  C   UNL d   1      17.780  40.525  14.928 -0.36 -0.05    +0.092 A 
DOCKED: ATOM     10  C   UNL d   1      18.435  41.297  14.686 -0.32 -0.07    +0.124 A 
DOCKED: ATOM     11  C   UNL d   1      19.261  41.479  15.294 -0.23 -0.04    +0.091 A 
DOCKED: ENDROOT
DOCKED: BRANCH   5  12
DOCKED: ATOM     12  C   UNL d   1      16.851  37.900  17.036 -0.35 -0.00    +0.025 A 
DOCKED: ATOM     13  C   UNL d   1      16.986  36.989  16.647 -0.23 -0.01    +0.060 A 
DOCKED: ATOM     14  C   UNL d   1      16.352  36.250  16.873 -0.27 -0.01    +0.159 A 
DOCKED: ATOM     15  C   UNL d   1      15.583  36.421  17.489 -0.40 -0.00    +0.158 A 
DOCKED: ATOM     16  C   UNL d   1      15.448  37.332  17.878 -0.46 +0.01    +0.050 A 
DOCKED: ATOM     17  C   UNL d   1      16.082  38.072  17.652 -0.50 +0.00    +0.015 A 
DOCKED: BRANCH  14  18
DOCKED: ATOM     18  O   UNL d   1      16.487  35.339  16.483 -0.07 +0.06    -0.503 OA
DOCKED: ATOM     19  H   UNL d   1      16.509  34.843  16.855 +0.11 -0.04    +0.292 HD
DOCKED: ENDBRANCH  14  18
DOCKED: BRANCH  15  20
DOCKED: ATOM     20  O   UNL d   1      14.949  35.682  17.715 -0.17 +0.01    -0.503 OA
DOCKED: ATOM     21  H   UNL d   1      14.647  35.383  17.263 +0.14 -0.01    +0.292 HD
DOCKED: ENDBRANCH  15  20
DOCKED: ENDBRANCH   5  12
DOCKED: BRANCH   6  22
DOCKED: ATOM     22  O   UNL d   1      18.437  38.249  18.203 -0.02 +0.05    -0.501 OA
DOCKED: ATOM     23  H   UNL d   1      18.601  38.515  18.739 +0.12 -0.03    +0.292 HD
DOCKED: ENDBRANCH   6  22
DOCKED: BRANCH   8  24
DOCKED: ATOM     24  O   UNL d   1      20.211  41.051  16.726 -0.00 +0.14    -0.506 OA
DOCKED: ATOM     25  H   UNL d   1      20.784  41.016  16.493 +0.07 -0.08    +0.292 HD
DOCKED: ENDBRANCH   8  24
DOCKED: BRANCH  10  26
DOCKED: ATOM     26  O   UNL d   1      18.273  41.860  13.876 -0.19 +0.37    -0.506 OA
DOCKED: ATOM     27  H   UNL d   1      17.767  42.215  13.841 +0.12 -0.23    +0.292 HD
DOCKED: ENDBRANCH  10  26
DOCKED: TORSDOF 6
DOCKED: TER
DOCKED: ENDMDL
	BEGINNING SOLIS & WETS LOCAL SEARCH DOCKING
Run: 8 Seed: 1089049450 1757566292  [ Run 8 of 50 LS ]
Date:	Wed Mar 23 19:19:29 2022
Final-Value: 6.400
There were 30207 Energy Evaluations.


	FINAL LOCAL SEARCH DOCKED STATE
	_______________________________


Detailed state:  trans 1.197 30.680 20.907 quatxyzw -0.679119 0.649791 0.339918 0.032022 center 6.528 0.221 0.000 ntor 6 -129.7330 -109.6173 -53.2420 -87.7356 100.4472 -89.5795
State:	  1.197  30.680  20.907  -0.679  0.650  0.340 176.330   -129.73 -109.62  -53.24  -87.74  100.45  -89.58

DOCKED: MODEL        8
DOCKED: USER    Run = 8
DOCKED: USER    DPF = C:/Users/SUN/Desktop/autodock/cc.dpf
DOCKED: USER  
DOCKED: USER    Estimated Free Energy of Binding    =   -1.76 kcal/mol  [=(1)+(2)+(3)-(4)]
DOCKED: USER    Estimated Inhibition Constant, Ki   =   51.29 mM (millimolar)  [Temperature = 298.15 K]
DOCKED: USER    
DOCKED: USER    (1) Final Intermolecular Energy     =   -3.55 kcal/mol
DOCKED: USER        vdW + Hbond + desolv Energy     =   -3.54 kcal/mol
DOCKED: USER        Electrostatic Energy            =   -0.01 kcal/mol
DOCKED: USER    (2) Final Total Internal Energy     =   +9.95 kcal/mol
DOCKED: USER    (3) Torsional Free Energy           =   +1.79 kcal/mol
DOCKED: USER    (4) Unbound System's Energy  [=(2)] =   +9.95 kcal/mol
DOCKED: USER    
DOCKED: USER    
DOCKED: USER    NEWDPF move Structure2D_CID_5280343.pdbqt
DOCKED: USER    NEWDPF about 6.528300 0.221100 0.000000
DOCKED: USER    NEWDPF tran0 1.197023 30.679522 20.906743
DOCKED: USER    NEWDPF quaternion0 -0.679119 0.649791 0.339918 0.032022
DOCKED: USER    NEWDPF axisangle0 -0.679467 0.650124 0.340093 176.329924
DOCKED: USER    NEWDPF quat0 -0.679467 0.650124 0.340093 176.329924
DOCKED: USER    NEWDPF dihe0 -129.73 -109.62 -53.24 -87.74 100.45 -89.58 
DOCKED: USER  keepresnum = 1 
DOCKED: USER  
DOCKED: REMARK  6 active torsions:
DOCKED: REMARK  status: ('A' for Active; 'I' for Inactive)
DOCKED: REMARK    1  A    between atoms: O_2  and  C_12 
DOCKED: REMARK    2  A    between atoms: O_3  and  C_14 
DOCKED: REMARK    3  A    between atoms: O_5  and  C_16 
DOCKED: REMARK    4  A    between atoms: O_6  and  C_20 
DOCKED: REMARK    5  A    between atoms: O_7  and  C_22 
DOCKED: REMARK    6  A    between atoms: C_10  and  C_11 
DOCKED: USER                              x       y       z     vdW  Elec       q    Type
DOCKED: USER                           _______ _______ _______ _____ _____    ______ ____
DOCKED: ROOT
DOCKED: ATOM      1  O   UNL d   1       1.655  31.171  20.862 -0.18 +0.02    -0.451 OA
DOCKED: ATOM      2  O   UNL d   1      -0.928  30.711  22.318 -0.17 +0.05    -0.283 OA
DOCKED: ATOM      3  C   UNL d   1       0.429  31.724  21.953 -0.30 -0.02    +0.109 A 
DOCKED: ATOM      4  C   UNL d   1       1.290  31.878  21.468 -0.30 -0.02    +0.146 A 
DOCKED: ATOM      5  C   UNL d   1       1.159  30.311  20.741 -0.18 -0.02    +0.181 A 
DOCKED: ATOM      6  C   UNL d   1       0.298  30.158  21.226 -0.09 -0.03    +0.208 A 
DOCKED: ATOM      7  C   UNL d   1      -0.067  30.864  21.832 -0.14 -0.04    +0.238 A 
DOCKED: ATOM      8  C   UNL d   1       0.037  32.451  22.588 -0.32 -0.02    +0.135 A 
DOCKED: ATOM      9  C   UNL d   1       1.818  32.768  21.584 -0.31 -0.01    +0.092 A 
DOCKED: ATOM     10  C   UNL d   1       1.444  33.509  22.214 -0.41 -0.01    +0.124 A 
DOCKED: ATOM     11  C   UNL d   1       0.548  33.349  22.719 -0.36 -0.01    +0.091 A 
DOCKED: ENDROOT
DOCKED: BRANCH   5  12
DOCKED: ATOM     12  C   UNL d   1       1.524  29.605  20.134 -0.21 -0.00    +0.025 A 
DOCKED: ATOM     13  C   UNL d   1       1.275  29.600  19.166 -0.24 -0.01    +0.060 A 
DOCKED: ATOM     14  C   UNL d   1       1.640  28.894  18.559 -0.16 -0.04    +0.159 A 
DOCKED: ATOM     15  C   UNL d   1       2.254  28.192  18.921 -0.08 -0.04    +0.158 A 
DOCKED: ATOM     16  C   UNL d   1       2.502  28.197  19.890 -0.08 -0.01    +0.050 A 
DOCKED: ATOM     17  C   UNL d   1       2.137  28.903  20.496 -0.13 -0.00    +0.015 A 
DOCKED: BRANCH  14  18
DOCKED: ATOM     18  O   UNL d   1       1.392  28.889  17.591 -0.07 +0.14    -0.503 OA
DOCKED: ATOM     19  H   UNL d   1       1.184  28.368  17.326 +0.09 -0.08    +0.292 HD
DOCKED: ENDBRANCH  14  18
DOCKED: BRANCH  15  20
DOCKED: ATOM     20  O   UNL d   1       2.619  27.486  18.315 +0.01 +0.16    -0.503 OA
DOCKED: ATOM     21  H   UNL d   1       3.040  27.634  17.885 +0.07 -0.11    +0.292 HD
DOCKED: ENDBRANCH  15  20
DOCKED: ENDBRANCH   5  12
DOCKED: BRANCH   6  22
DOCKED: ATOM     22  O   UNL d   1      -0.198  29.298  21.105 -0.03 +0.08    -0.501 OA
DOCKED: ATOM     23  H   UNL d   1      -0.363  28.963  21.600 +0.06 -0.05    +0.292 HD
DOCKED: ENDBRANCH   6  22
DOCKED: BRANCH   8  24
DOCKED: ATOM     24  O   UNL d   1      -0.825  32.286  23.068 -0.15 +0.08    -0.506 OA
DOCKED: ATOM     25  H   UNL d   1      -0.821  32.041  23.637 +0.12 -0.04    +0.292 HD
DOCKED: ENDBRANCH   8  24
DOCKED: BRANCH  10  26
DOCKED: ATOM     26  O   UNL d   1       1.942  34.367  22.333 -0.14 -0.00    -0.506 OA
DOCKED: ATOM     27  H   UNL d   1       2.431  34.393  22.713 +0.17 +0.02    +0.292 HD
DOCKED: ENDBRANCH  10  26
DOCKED: TORSDOF 6
DOCKED: TER
DOCKED: ENDMDL
	BEGINNING SOLIS & WETS LOCAL SEARCH DOCKING
Run: 9 Seed: 183271618 135629446  [ Run 9 of 50 LS ]
Date:	Wed Mar 23 19:19:29 2022
Final-Value: 6.413
There were 29937 Energy Evaluations.


	FINAL LOCAL SEARCH DOCKED STATE
	_______________________________


Detailed state:  trans 13.351 35.565 24.740 quatxyzw -0.393285 -0.793916 -0.463702 0.002125 center 6.528 0.221 0.000 ntor 6 -35.1947 82.5713 80.9560 -91.0708 -71.8138 88.2488
State:	 13.351  35.565  24.740  -0.393 -0.794 -0.464 179.757    -35.19   82.57   80.96  -91.07  -71.81   88.25

DOCKED: MODEL        9
DOCKED: USER    Run = 9
DOCKED: USER    DPF = C:/Users/SUN/Desktop/autodock/cc.dpf
DOCKED: USER  
DOCKED: USER    Estimated Free Energy of Binding    =   -2.40 kcal/mol  [=(1)+(2)+(3)-(4)]
DOCKED: USER    Estimated Inhibition Constant, Ki   =   17.33 mM (millimolar)  [Temperature = 298.15 K]
DOCKED: USER    
DOCKED: USER    (1) Final Intermolecular Energy     =   -4.19 kcal/mol
DOCKED: USER        vdW + Hbond + desolv Energy     =   -4.35 kcal/mol
DOCKED: USER        Electrostatic Energy            =   +0.16 kcal/mol
DOCKED: USER    (2) Final Total Internal Energy     =  +10.61 kcal/mol
DOCKED: USER    (3) Torsional Free Energy           =   +1.79 kcal/mol
DOCKED: USER    (4) Unbound System's Energy  [=(2)] =  +10.61 kcal/mol
DOCKED: USER    
DOCKED: USER    
DOCKED: USER    NEWDPF move Structure2D_CID_5280343.pdbqt
DOCKED: USER    NEWDPF about 6.528300 0.221100 0.000000
DOCKED: USER    NEWDPF tran0 13.351111 35.564644 24.740100
DOCKED: USER    NEWDPF quaternion0 -0.393285 -0.793916 -0.463702 0.002125
DOCKED: USER    NEWDPF axisangle0 -0.393286 -0.793918 -0.463703 179.756515
DOCKED: USER    NEWDPF quat0 -0.393286 -0.793918 -0.463703 179.756515
DOCKED: USER    NEWDPF dihe0 -35.19 82.57 80.96 -91.07 -71.81 88.25 
DOCKED: USER  keepresnum = 1 
DOCKED: USER  
DOCKED: REMARK  6 active torsions:
DOCKED: REMARK  status: ('A' for Active; 'I' for Inactive)
DOCKED: REMARK    1  A    between atoms: O_2  and  C_12 
DOCKED: REMARK    2  A    between atoms: O_3  and  C_14 
DOCKED: REMARK    3  A    between atoms: O_5  and  C_16 
DOCKED: REMARK    4  A    between atoms: O_6  and  C_20 
DOCKED: REMARK    5  A    between atoms: O_7  and  C_22 
DOCKED: REMARK    6  A    between atoms: C_10  and  C_11 
DOCKED: USER                              x       y       z     vdW  Elec       q    Type
DOCKED: USER                           _______ _______ _______ _____ _____    ______ ____
DOCKED: ROOT
DOCKED: ATOM      1  O   UNL d   1      13.363  35.148  24.211 -0.15 +0.08    -0.451 OA
DOCKED: ATOM      2  O   UNL d   1      15.231  35.930  26.425 -0.25 +0.15    -0.283 OA
DOCKED: ATOM      3  C   UNL d   1      14.895  34.997  25.005 -0.17 -0.03    +0.109 A 
DOCKED: ATOM      4  C   UNL d   1      14.273  34.736  24.267 -0.10 -0.03    +0.146 A 
DOCKED: ATOM      5  C   UNL d   1      13.076  35.821  24.893 -0.30 -0.05    +0.181 A 
DOCKED: ATOM      6  C   UNL d   1      13.699  36.082  25.631 -0.28 -0.10    +0.208 A 
DOCKED: ATOM      7  C   UNL d   1      14.608  35.670  25.687 -0.21 -0.10    +0.238 A 
DOCKED: ATOM      8  C   UNL d   1      15.845  34.576  25.076 -0.12 -0.03    +0.135 A 
DOCKED: ATOM      9  C   UNL d   1      14.557  34.037  23.550 -0.11 -0.01    +0.092 A 
DOCKED: ATOM     10  C   UNL d   1      15.503  33.603  23.601 -0.12 -0.02    +0.124 A 
DOCKED: ATOM     11  C   UNL d   1      16.151  33.874  24.370 -0.10 -0.02    +0.091 A 
DOCKED: ENDROOT
DOCKED: BRANCH   5  12
DOCKED: ATOM     12  C   UNL d   1      12.167  36.233  24.837 -0.45 -0.01    +0.025 A 
DOCKED: ATOM     13  C   UNL d   1      11.389  35.789  25.281 -0.27 -0.02    +0.060 A 
DOCKED: ATOM     14  C   UNL d   1      10.479  36.201  25.225 -0.24 -0.03    +0.159 A 
DOCKED: ATOM     15  C   UNL d   1      10.348  37.058  24.725 -0.35 -0.03    +0.158 A 
DOCKED: ATOM     16  C   UNL d   1      11.127  37.502  24.282 -0.56 -0.01    +0.050 A 
DOCKED: ATOM     17  C   UNL d   1      12.036  37.090  24.338 -0.62 -0.00    +0.015 A 
DOCKED: BRANCH  14  18
DOCKED: ATOM     18  O   UNL d   1       9.701  35.757  25.668 -0.06 +0.09    -0.503 OA
DOCKED: ATOM     19  H   UNL d   1       9.667  35.139  25.688 +0.13 -0.06    +0.292 HD
DOCKED: ENDBRANCH  14  18
DOCKED: BRANCH  15  20
DOCKED: ATOM     20  O   UNL d   1       9.439  37.470  24.669 -0.12 +0.09    -0.503 OA
DOCKED: ATOM     21  H   UNL d   1       9.086  37.375  24.168 +0.25 -0.03    +0.292 HD
DOCKED: ENDBRANCH  15  20
DOCKED: ENDBRANCH   5  12
DOCKED: BRANCH   6  22
DOCKED: ATOM     22  O   UNL d   1      13.412  36.755  26.313 +0.02 +0.48    -0.501 OA
DOCKED: ATOM     23  H   UNL d   1      13.593  37.345  26.261 -0.21 -0.22    +0.292 HD
DOCKED: ENDBRANCH   6  22
DOCKED: BRANCH   8  24
DOCKED: ATOM     24  O   UNL d   1      16.459  34.844  25.819 -0.03 +0.11    -0.506 OA
DOCKED: ATOM     25  H   UNL d   1      16.445  34.539  26.358 +0.06 -0.07    +0.292 HD
DOCKED: ENDBRANCH   8  24
DOCKED: BRANCH  10  26
DOCKED: ATOM     26  O   UNL d   1      15.786  32.931  22.918 -0.04 +0.08    -0.506 OA
DOCKED: ATOM     27  H   UNL d   1      16.210  33.081  22.492 +0.04 -0.04    +0.292 HD
DOCKED: ENDBRANCH  10  26
DOCKED: TORSDOF 6
DOCKED: TER
DOCKED: ENDMDL
	BEGINNING SOLIS & WETS LOCAL SEARCH DOCKING
Run: 10 Seed: 1049035841 208449287  [ Run 10 of 50 LS ]
Date:	Wed Mar 23 19:19:29 2022
Final-Value: 5.674
There were 30259 Energy Evaluations.


	FINAL LOCAL SEARCH DOCKED STATE
	_______________________________


Detailed state:  trans -1.823 30.175 13.349 quatxyzw 0.125071 -0.518746 -0.124409 0.836530 center 6.528 0.221 0.000 ntor 6 114.8638 134.2590 46.8090 -100.3403 113.2313 92.8587
State:	 -1.823  30.175  13.349   0.228 -0.947 -0.227 66.449    114.86  134.26   46.81 -100.34  113.23   92.86

DOCKED: MODEL       10
DOCKED: USER    Run = 10
DOCKED: USER    DPF = C:/Users/SUN/Desktop/autodock/cc.dpf
DOCKED: USER  
DOCKED: USER    Estimated Free Energy of Binding    =   -2.68 kcal/mol  [=(1)+(2)+(3)-(4)]
DOCKED: USER    Estimated Inhibition Constant, Ki   =   10.94 mM (millimolar)  [Temperature = 298.15 K]
DOCKED: USER    
DOCKED: USER    (1) Final Intermolecular Energy     =   -4.46 kcal/mol
DOCKED: USER        vdW + Hbond + desolv Energy     =   -4.43 kcal/mol
DOCKED: USER        Electrostatic Energy            =   -0.04 kcal/mol
DOCKED: USER    (2) Final Total Internal Energy     =  +10.14 kcal/mol
DOCKED: USER    (3) Torsional Free Energy           =   +1.79 kcal/mol
DOCKED: USER    (4) Unbound System's Energy  [=(2)] =  +10.14 kcal/mol
DOCKED: USER    
DOCKED: USER    
DOCKED: USER    NEWDPF move Structure2D_CID_5280343.pdbqt
DOCKED: USER    NEWDPF about 6.528300 0.221100 0.000000
DOCKED: USER    NEWDPF tran0 -1.823327 30.174678 13.349357
DOCKED: USER    NEWDPF quaternion0 0.125071 -0.518746 -0.124409 0.836530
DOCKED: USER    NEWDPF axisangle0 0.228265 -0.946753 -0.227056 66.448981
DOCKED: USER    NEWDPF quat0 0.228265 -0.946753 -0.227056 66.448981
DOCKED: USER    NEWDPF dihe0 114.86 134.26 46.81 -100.34 113.23 92.86 
DOCKED: USER  keepresnum = 1 
DOCKED: USER  
DOCKED: REMARK  6 active torsions:
DOCKED: REMARK  status: ('A' for Active; 'I' for Inactive)
DOCKED: REMARK    1  A    between atoms: O_2  and  C_12 
DOCKED: REMARK    2  A    between atoms: O_3  and  C_14 
DOCKED: REMARK    3  A    between atoms: O_5  and  C_16 
DOCKED: REMARK    4  A    between atoms: O_6  and  C_20 
DOCKED: REMARK    5  A    between atoms: O_7  and  C_22 
DOCKED: REMARK    6  A    between atoms: C_10  and  C_11 
DOCKED: USER                              x       y       z     vdW  Elec       q    Type
DOCKED: USER                           _______ _______ _______ _____ _____    ______ ____
DOCKED: ROOT
DOCKED: ATOM      1  O   UNL d   1      -1.856  29.678  13.803 -0.04 +0.09    -0.451 OA
DOCKED: ATOM      2  O   UNL d   1      -2.869  32.491  13.562 -0.31 +0.00    -0.283 OA
DOCKED: ATOM      3  C   UNL d   1      -2.736  31.017  14.461 -0.42 -0.02    +0.109 A 
DOCKED: ATOM      4  C   UNL d   1      -2.398  30.079  14.541 -0.22 -0.03    +0.146 A 
DOCKED: ATOM      5  C   UNL d   1      -1.652  30.215  12.984 -0.23 -0.03    +0.181 A 
DOCKED: ATOM      6  C   UNL d   1      -1.989  31.153  12.904 -0.34 -0.02    +0.208 A 
DOCKED: ATOM      7  C   UNL d   1      -2.532  31.554  13.642 -0.38 -0.03    +0.238 A 
DOCKED: ATOM      8  C   UNL d   1      -3.301  31.448  15.222 -0.48 -0.01    +0.135 A 
DOCKED: ATOM      9  C   UNL d   1      -2.602  29.507  15.388 -0.18 -0.02    +0.092 A 
DOCKED: ATOM     10  C   UNL d   1      -3.166  29.918  16.161 -0.23 -0.01    +0.124 A 
DOCKED: ATOM     11  C   UNL d   1      -3.518  30.894  16.077 -0.25 -0.00    +0.091 A 
DOCKED: ENDROOT
DOCKED: BRANCH   5  12
DOCKED: ATOM     12  C   UNL d   1      -1.109  29.814  12.245 -0.27 -0.00    +0.025 A 
DOCKED: ATOM     13  C   UNL d   1      -1.566  29.357  11.481 -0.25 -0.01    +0.060 A 
DOCKED: ATOM     14  C   UNL d   1      -1.023  28.956  10.743 -0.18 -0.01    +0.159 A 
DOCKED: ATOM     15  C   UNL d   1      -0.025  29.012  10.769 -0.14 -0.01    +0.158 A 
DOCKED: ATOM     16  C   UNL d   1       0.431  29.468  11.533 -0.20 -0.00    +0.050 A 
DOCKED: ATOM     17  C   UNL d   1      -0.111  29.869  12.271 -0.23 -0.00    +0.015 A 
DOCKED: BRANCH  14  18
DOCKED: ATOM     18  O   UNL d   1      -1.479  28.500   9.979 -0.13 +0.02    -0.503 OA
DOCKED: ATOM     19  H   UNL d   1      -1.437  28.736   9.407 +0.11 +0.01    +0.292 HD
DOCKED: ENDBRANCH  14  18
DOCKED: BRANCH  15  20
DOCKED: ATOM     20  O   UNL d   1       0.517  28.611  10.030 -0.01 +0.03    -0.503 OA
DOCKED: ATOM     21  H   UNL d   1       0.384  28.042   9.821 +0.09 -0.02    +0.292 HD
DOCKED: ENDBRANCH  15  20
DOCKED: ENDBRANCH   5  12
DOCKED: BRANCH   6  22
DOCKED: ATOM     22  O   UNL d   1      -1.785  31.689  12.085 -0.40 -0.06    -0.501 OA
DOCKED: ATOM     23  H   UNL d   1      -1.581  32.272  12.140 +0.24 +0.05    +0.292 HD
DOCKED: ENDBRANCH   6  22
DOCKED: BRANCH   8  24
DOCKED: ATOM     24  O   UNL d   1      -3.634  32.386  15.131 -0.18 -0.00    -0.506 OA
DOCKED: ATOM     25  H   UNL d   1      -4.137  32.505  14.789 +0.24 +0.03    +0.292 HD
DOCKED: ENDBRANCH   8  24
DOCKED: BRANCH  10  26
DOCKED: ATOM     26  O   UNL d   1      -3.368  29.379  16.978 -0.11 +0.05    -0.506 OA
DOCKED: ATOM     27  H   UNL d   1      -3.736  28.882  16.939 +0.11 -0.03    +0.292 HD
DOCKED: ENDBRANCH  10  26
DOCKED: TORSDOF 6
DOCKED: TER
DOCKED: ENDMDL
	BEGINNING SOLIS & WETS LOCAL SEARCH DOCKING
Run: 11 Seed: 1210386895 1199905860  [ Run 11 of 50 LS ]
Date:	Wed Mar 23 19:19:30 2022
Final-Value: 6.191
There were 29925 Energy Evaluations.


	FINAL LOCAL SEARCH DOCKED STATE
	_______________________________


Detailed state:  trans 17.194 37.427 17.874 quatxyzw 0.041999 0.108986 -0.662690 0.739730 center 6.528 0.221 0.000 ntor 6 77.4942 -64.8106 -100.9568 -118.0220 164.5994 89.8609
State:	 17.194  37.427  17.874   0.062  0.162 -0.985 84.583     77.49  -64.81 -100.96 -118.02  164.60   89.86

DOCKED: MODEL       11
DOCKED: USER    Run = 11
DOCKED: USER    DPF = C:/Users/SUN/Desktop/autodock/cc.dpf
DOCKED: USER  
DOCKED: USER    Estimated Free Energy of Binding    =   -2.93 kcal/mol  [=(1)+(2)+(3)-(4)]
DOCKED: USER    Estimated Inhibition Constant, Ki   =    7.10 mM (millimolar)  [Temperature = 298.15 K]
DOCKED: USER    
DOCKED: USER    (1) Final Intermolecular Energy     =   -4.72 kcal/mol
DOCKED: USER        vdW + Hbond + desolv Energy     =   -4.65 kcal/mol
DOCKED: USER        Electrostatic Energy            =   -0.07 kcal/mol
DOCKED: USER    (2) Final Total Internal Energy     =  +10.91 kcal/mol
DOCKED: USER    (3) Torsional Free Energy           =   +1.79 kcal/mol
DOCKED: USER    (4) Unbound System's Energy  [=(2)] =  +10.91 kcal/mol
DOCKED: USER    
DOCKED: USER    
DOCKED: USER    NEWDPF move Structure2D_CID_5280343.pdbqt
DOCKED: USER    NEWDPF about 6.528300 0.221100 0.000000
DOCKED: USER    NEWDPF tran0 17.194046 37.427192 17.874336
DOCKED: USER    NEWDPF quaternion0 0.041999 0.108986 -0.662690 0.739730
DOCKED: USER    NEWDPF axisangle0 0.062415 0.161963 -0.984821 84.583170
DOCKED: USER    NEWDPF quat0 0.062415 0.161963 -0.984821 84.583170
DOCKED: USER    NEWDPF dihe0 77.49 -64.81 -100.96 -118.02 164.60 89.86 
DOCKED: USER  keepresnum = 1 
DOCKED: USER  
DOCKED: REMARK  6 active torsions:
DOCKED: REMARK  status: ('A' for Active; 'I' for Inactive)
DOCKED: REMARK    1  A    between atoms: O_2  and  C_12 
DOCKED: REMARK    2  A    between atoms: O_3  and  C_14 
DOCKED: REMARK    3  A    between atoms: O_5  and  C_16 
DOCKED: REMARK    4  A    between atoms: O_6  and  C_20 
DOCKED: REMARK    5  A    between atoms: O_7  and  C_22 
DOCKED: REMARK    6  A    between atoms: C_10  and  C_11 
DOCKED: USER                              x       y       z     vdW  Elec       q    Type
DOCKED: USER                           _______ _______ _______ _____ _____    ______ ____
DOCKED: ROOT
DOCKED: ATOM      1  O   UNL d   1      17.626  36.914  17.927 -0.07 +0.04    -0.451 OA
DOCKED: ATOM      2  O   UNL d   1      14.712  37.268  17.307 -0.51 -0.01    -0.283 OA
DOCKED: ATOM      3  C   UNL d   1      16.084  36.234  17.526 -0.37 -0.01    +0.109 A 
DOCKED: ATOM      4  C   UNL d   1      17.056  36.116  17.732 -0.21 -0.01    +0.146 A 
DOCKED: ATOM      5  C   UNL d   1      17.225  37.830  17.915 -0.31 -0.00    +0.181 A 
DOCKED: ATOM      6  C   UNL d   1      16.254  37.948  17.709 -0.41 +0.03    +0.208 A 
DOCKED: ATOM      7  C   UNL d   1      15.683  37.150  17.514 -0.40 +0.01    +0.238 A 
DOCKED: ATOM      8  C   UNL d   1      15.478  35.412  17.321 -0.32 -0.01    +0.135 A 
DOCKED: ATOM      9  C   UNL d   1      17.488  35.168  17.749 -0.12 -0.01    +0.092 A 
DOCKED: ATOM     10  C   UNL d   1      16.900  34.332  17.547 -0.12 -0.02    +0.124 A 
DOCKED: ATOM     11  C   UNL d   1      15.889  34.455  17.332 -0.23 -0.01    +0.091 A 
DOCKED: ENDROOT
DOCKED: BRANCH   5  12
DOCKED: ATOM     12  C   UNL d   1      17.796  38.628  18.110 -0.34 -0.00    +0.025 A 
DOCKED: ATOM     13  C   UNL d   1      18.270  39.097  17.365 -0.23 -0.01    +0.060 A 
DOCKED: ATOM     14  C   UNL d   1      18.841  39.895  17.560 -0.14 -0.03    +0.159 A 
DOCKED: ATOM     15  C   UNL d   1      18.936  40.223  18.499 -0.19 -0.02    +0.158 A 
DOCKED: ATOM     16  C   UNL d   1      18.462  39.754  19.244 -0.30 -0.00    +0.050 A 
DOCKED: ATOM     17  C   UNL d   1      17.891  38.957  19.050 -0.25 +0.00    +0.015 A 
DOCKED: BRANCH  14  18
DOCKED: ATOM     18  O   UNL d   1      19.315  40.363  16.815 +0.00 +0.13    -0.503 OA
DOCKED: ATOM     19  H   UNL d   1      19.003  40.746  16.441 +0.14 -0.08    +0.292 HD
DOCKED: ENDBRANCH  14  18
DOCKED: BRANCH  15  20
DOCKED: ATOM     20  O   UNL d   1      19.507  41.021  18.694 -0.06 +0.09    -0.503 OA
DOCKED: ATOM     21  H   UNL d   1      19.249  41.540  18.914 +0.14 -0.06    +0.292 HD
DOCKED: ENDBRANCH  15  20
DOCKED: ENDBRANCH   5  12
DOCKED: BRANCH   6  22
DOCKED: ATOM     22  O   UNL d   1      15.853  38.864  17.697 -0.56 -0.24    -0.501 OA
DOCKED: ATOM     23  H   UNL d   1      15.934  39.231  17.204 +0.18 +0.11    +0.292 HD
DOCKED: ENDBRANCH   6  22
DOCKED: BRANCH   8  24
DOCKED: ATOM     24  O   UNL d   1      14.508  35.542  17.116 -0.16 +0.02    -0.506 OA
DOCKED: ATOM     25  H   UNL d   1      14.338  35.871  16.619 +0.16 -0.01    +0.292 HD
DOCKED: ENDBRANCH   8  24
DOCKED: BRANCH  10  26
DOCKED: ATOM     26  O   UNL d   1      17.304  33.418  17.559 +0.01 +0.08    -0.506 OA
DOCKED: ATOM     27  H   UNL d   1      17.919  33.350  17.545 +0.05 -0.05    +0.292 HD
DOCKED: ENDBRANCH  10  26
DOCKED: TORSDOF 6
DOCKED: TER
DOCKED: ENDMDL
	BEGINNING SOLIS & WETS LOCAL SEARCH DOCKING
Run: 12 Seed: 1422577750 579656717  [ Run 12 of 50 LS ]
Date:	Wed Mar 23 19:19:30 2022
Final-Value: 5.537
There were 28889 Energy Evaluations.


	FINAL LOCAL SEARCH DOCKED STATE
	_______________________________


Detailed state:  trans 15.616 34.229 5.811 quatxyzw -0.040667 -0.049216 0.672531 0.737310 center 6.528 0.221 0.000 ntor 6 89.9517 129.5663 39.5400 -52.8086 66.1763 -90.5698
State:	 15.616  34.229   5.811  -0.060 -0.073  0.996 84.994     89.95  129.57   39.54  -52.81   66.18  -90.57

DOCKED: MODEL       12
DOCKED: USER    Run = 12
DOCKED: USER    DPF = C:/Users/SUN/Desktop/autodock/cc.dpf
DOCKED: USER  
DOCKED: USER    Estimated Free Energy of Binding    =   -2.82 kcal/mol  [=(1)+(2)+(3)-(4)]
DOCKED: USER    Estimated Inhibition Constant, Ki   =    8.57 mM (millimolar)  [Temperature = 298.15 K]
DOCKED: USER    
DOCKED: USER    (1) Final Intermolecular Energy     =   -4.61 kcal/mol
DOCKED: USER        vdW + Hbond + desolv Energy     =   -4.64 kcal/mol
DOCKED: USER        Electrostatic Energy            =   +0.03 kcal/mol
DOCKED: USER    (2) Final Total Internal Energy     =  +10.15 kcal/mol
DOCKED: USER    (3) Torsional Free Energy           =   +1.79 kcal/mol
DOCKED: USER    (4) Unbound System's Energy  [=(2)] =  +10.15 kcal/mol
DOCKED: USER    
DOCKED: USER    
DOCKED: USER    NEWDPF move Structure2D_CID_5280343.pdbqt
DOCKED: USER    NEWDPF about 6.528300 0.221100 0.000000
DOCKED: USER    NEWDPF tran0 15.616449 34.228652 5.810927
DOCKED: USER    NEWDPF quaternion0 -0.040667 -0.049216 0.672531 0.737310
DOCKED: USER    NEWDPF axisangle0 -0.060199 -0.072852 0.995524 84.994426
DOCKED: USER    NEWDPF quat0 -0.060199 -0.072852 0.995524 84.994426
DOCKED: USER    NEWDPF dihe0 89.95 129.57 39.54 -52.81 66.18 -90.57 
DOCKED: USER  keepresnum = 1 
DOCKED: USER  
DOCKED: REMARK  6 active torsions:
DOCKED: REMARK  status: ('A' for Active; 'I' for Inactive)
DOCKED: REMARK    1  A    between atoms: O_2  and  C_12 
DOCKED: REMARK    2  A    between atoms: O_3  and  C_14 
DOCKED: REMARK    3  A    between atoms: O_5  and  C_16 
DOCKED: REMARK    4  A    between atoms: O_6  and  C_20 
DOCKED: REMARK    5  A    between atoms: O_7  and  C_22 
DOCKED: REMARK    6  A    between atoms: C_10  and  C_11 
DOCKED: USER                              x       y       z     vdW  Elec       q    Type
DOCKED: USER                           _______ _______ _______ _____ _____    ______ ____
DOCKED: ROOT
DOCKED: ATOM      1  O   UNL d   1      15.086  34.638   5.873 -0.61 -0.10    -0.451 OA
DOCKED: ATOM      2  O   UNL d   1      18.073  34.914   5.854 -0.05 +0.07    -0.283 OA
DOCKED: ATOM      3  C   UNL d   1      16.501  35.632   5.973 -0.25 -0.02    +0.109 A 
DOCKED: ATOM      4  C   UNL d   1      15.505  35.539   5.980 -0.28 -0.01    +0.146 A 
DOCKED: ATOM      5  C   UNL d   1      15.662  33.829   5.759 -0.18 +0.02    +0.181 A 
DOCKED: ATOM      6  C   UNL d   1      16.658  33.921   5.753 -0.14 -0.01    +0.208 A 
DOCKED: ATOM      7  C   UNL d   1      17.077  34.822   5.860 -0.12 -0.04    +0.238 A 
DOCKED: ATOM      8  C   UNL d   1      16.952  36.564   6.084 -0.24 -0.05    +0.135 A 
DOCKED: ATOM      9  C   UNL d   1      14.892  36.373   6.097 -0.40 -0.02    +0.092 A 
DOCKED: ATOM     10  C   UNL d   1      15.321  37.315   6.209 -0.39 -0.06    +0.124 A 
DOCKED: ATOM     11  C   UNL d   1      16.358  37.411   6.202 -0.38 -0.05    +0.091 A 
DOCKED: ENDROOT
DOCKED: BRANCH   5  12
DOCKED: ATOM     12  C   UNL d   1      15.243  32.927   5.652 -0.25 +0.00    +0.025 A 
DOCKED: ATOM     13  C   UNL d   1      15.056  32.364   6.457 -0.21 +0.01    +0.060 A 
DOCKED: ATOM     14  C   UNL d   1      14.637  31.462   6.350 -0.25 +0.01    +0.159 A 
DOCKED: ATOM     15  C   UNL d   1      14.404  31.124   5.438 -0.16 +0.00    +0.158 A 
DOCKED: ATOM     16  C   UNL d   1      14.590  31.688   4.633 -0.17 +0.00    +0.050 A 
DOCKED: ATOM     17  C   UNL d   1      15.010  32.589   4.740 -0.21 +0.00    +0.015 A 
DOCKED: BRANCH  14  18
DOCKED: ATOM     18  O   UNL d   1      14.450  30.899   7.155 -0.34 -0.02    -0.503 OA
DOCKED: ATOM     19  H   UNL d   1      13.905  30.946   7.447 +0.09 +0.04    +0.292 HD
DOCKED: ENDBRANCH  14  18
DOCKED: BRANCH  15  20
DOCKED: ATOM     20  O   UNL d   1      13.984  30.223   5.331 -0.03 +0.03    -0.503 OA
DOCKED: ATOM     21  H   UNL d   1      14.239  29.728   5.604 +0.06 -0.02    +0.292 HD
DOCKED: ENDBRANCH  15  20
DOCKED: ENDBRANCH   5  12
DOCKED: BRANCH   6  22
DOCKED: ATOM     22  O   UNL d   1      17.234  33.112   5.640 -0.02 +0.06    -0.501 OA
DOCKED: ATOM     23  H   UNL d   1      17.757  33.055   5.968 +0.06 -0.04    +0.292 HD
DOCKED: ENDBRANCH   6  22
DOCKED: BRANCH   8  24
DOCKED: ATOM     24  O   UNL d   1      17.949  36.644   6.076 -0.02 +0.23    -0.506 OA
DOCKED: ATOM     25  H   UNL d   1      18.224  37.044   5.691 +0.10 -0.15    +0.292 HD
DOCKED: ENDBRANCH   8  24
DOCKED: BRANCH  10  26
DOCKED: ATOM     26  O   UNL d   1      14.742  38.123   6.322 -0.23 +0.33    -0.506 OA
DOCKED: ATOM     27  H   UNL d   1      14.730  38.560   5.883 -0.04 -0.15    +0.292 HD
DOCKED: ENDBRANCH  10  26
DOCKED: TORSDOF 6
DOCKED: TER
DOCKED: ENDMDL
	BEGINNING SOLIS & WETS LOCAL SEARCH DOCKING
Run: 13 Seed: 213807590 1923536097  [ Run 13 of 50 LS ]
Date:	Wed Mar 23 19:19:30 2022
Final-Value: 5.218
There were 30337 Energy Evaluations.


	FINAL LOCAL SEARCH DOCKED STATE
	_______________________________


Detailed state:  trans 1.322 29.378 10.606 quatxyzw 0.210615 0.872177 -0.339644 -0.282120 center 6.528 0.221 0.000 ntor 6 90.4786 91.2043 -54.6417 -69.7424 -44.0554 86.4912
State:	  1.322  29.378  10.606   0.220  0.909 -0.354 -147.227     90.48   91.20  -54.64  -69.74  -44.06   86.49

DOCKED: MODEL       13
DOCKED: USER    Run = 13
DOCKED: USER    DPF = C:/Users/SUN/Desktop/autodock/cc.dpf
DOCKED: USER  
DOCKED: USER    Estimated Free Energy of Binding    =   -3.15 kcal/mol  [=(1)+(2)+(3)-(4)]
DOCKED: USER    Estimated Inhibition Constant, Ki   =    4.87 mM (millimolar)  [Temperature = 298.15 K]
DOCKED: USER    
DOCKED: USER    (1) Final Intermolecular Energy     =   -4.94 kcal/mol
DOCKED: USER        vdW + Hbond + desolv Energy     =   -4.81 kcal/mol
DOCKED: USER        Electrostatic Energy            =   -0.14 kcal/mol
DOCKED: USER    (2) Final Total Internal Energy     =  +10.16 kcal/mol
DOCKED: USER    (3) Torsional Free Energy           =   +1.79 kcal/mol
DOCKED: USER    (4) Unbound System's Energy  [=(2)] =  +10.16 kcal/mol
DOCKED: USER    
DOCKED: USER    
DOCKED: USER    NEWDPF move Structure2D_CID_5280343.pdbqt
DOCKED: USER    NEWDPF about 6.528300 0.221100 0.000000
DOCKED: USER    NEWDPF tran0 1.322366 29.378101 10.606106
DOCKED: USER    NEWDPF quaternion0 0.210615 0.872177 -0.339644 -0.282120
DOCKED: USER    NEWDPF axisangle0 0.219533 0.909105 -0.354024 -147.226502
DOCKED: USER    NEWDPF quat0 0.219533 0.909105 -0.354024 -147.226502
DOCKED: USER    NEWDPF dihe0 90.48 91.20 -54.64 -69.74 -44.06 86.49 
DOCKED: USER  keepresnum = 1 
DOCKED: USER  
DOCKED: REMARK  6 active torsions:
DOCKED: REMARK  status: ('A' for Active; 'I' for Inactive)
DOCKED: REMARK    1  A    between atoms: O_2  and  C_12 
DOCKED: REMARK    2  A    between atoms: O_3  and  C_14 
DOCKED: REMARK    3  A    between atoms: O_5  and  C_16 
DOCKED: REMARK    4  A    between atoms: O_6  and  C_20 
DOCKED: REMARK    5  A    between atoms: O_7  and  C_22 
DOCKED: REMARK    6  A    between atoms: C_10  and  C_11 
DOCKED: USER                              x       y       z     vdW  Elec       q    Type
DOCKED: USER                           _______ _______ _______ _____ _____    ______ ____
DOCKED: ROOT
DOCKED: ATOM      1  O   UNL d   1       1.394  28.963  11.131 -0.03 +0.06    -0.451 OA
DOCKED: ATOM      2  O   UNL d   1       3.071  31.005   9.710 -0.42 -0.01    -0.283 OA
DOCKED: ATOM      3  C   UNL d   1       2.884  29.832  10.971 -0.22 -0.02    +0.109 A 
DOCKED: ATOM      4  C   UNL d   1       2.325  29.151  11.444 -0.11 -0.02    +0.146 A 
DOCKED: ATOM      5  C   UNL d   1       1.022  29.455  10.344 -0.17 -0.01    +0.181 A 
DOCKED: ATOM      6  C   UNL d   1       1.581  30.136   9.871 -0.17 -0.01    +0.208 A 
DOCKED: ATOM      7  C   UNL d   1       2.512  30.324  10.184 -0.22 -0.02    +0.238 A 
DOCKED: ATOM      8  C   UNL d   1       3.855  30.038  11.286 -0.25 -0.03    +0.135 A 
DOCKED: ATOM      9  C   UNL d   1       2.698  28.630  12.266 -0.09 -0.02    +0.092 A 
DOCKED: ATOM     10  C   UNL d   1       3.667  28.820  12.598 -0.13 -0.04    +0.124 A 
DOCKED: ATOM     11  C   UNL d   1       4.249  29.529  12.105 -0.26 -0.03    +0.091 A 
DOCKED: ENDROOT
DOCKED: BRANCH   5  12
DOCKED: ATOM     12  C   UNL d   1       0.091  29.267  10.031 -0.26 -0.00    +0.025 A 
DOCKED: ATOM     13  C   UNL d   1      -0.681  29.752  10.440 -0.25 +0.00    +0.060 A 
DOCKED: ATOM     14  C   UNL d   1      -1.612  29.564  10.127 -0.30 +0.01    +0.159 A 
DOCKED: ATOM     15  C   UNL d   1      -1.770  28.891   9.404 -0.20 +0.01    +0.158 A 
DOCKED: ATOM     16  C   UNL d   1      -0.997  28.406   8.995 -0.24 +0.00    +0.050 A 
DOCKED: ATOM     17  C   UNL d   1      -0.067  28.594   9.308 -0.22 -0.00    +0.015 A 
DOCKED: BRANCH  14  18
DOCKED: ATOM     18  O   UNL d   1      -2.385  30.049  10.536 -0.34 +0.02    -0.503 OA
DOCKED: ATOM     19  H   UNL d   1      -2.581  30.584  10.290 -0.08 +0.01    +0.292 HD
DOCKED: ENDBRANCH  14  18
DOCKED: BRANCH  15  20
DOCKED: ATOM     20  O   UNL d   1      -2.701  28.703   9.091 -0.72 -0.08    -0.503 OA
DOCKED: ATOM     21  H   UNL d   1      -3.040  28.266   9.371 +0.09 +0.00    +0.292 HD
DOCKED: ENDBRANCH  15  20
DOCKED: ENDBRANCH   5  12
DOCKED: BRANCH   6  22
DOCKED: ATOM     22  O   UNL d   1       1.209  30.629   9.084 -0.03 -0.05    -0.501 OA
DOCKED: ATOM     23  H   UNL d   1       1.209  31.248   9.078 -0.34 -0.01    +0.292 HD
DOCKED: ENDBRANCH   6  22
DOCKED: BRANCH   8  24
DOCKED: ATOM     24  O   UNL d   1       4.405  30.721  10.804 -0.09 +0.10    -0.506 OA
DOCKED: ATOM     25  H   UNL d   1       4.540  31.259  11.080 +0.16 -0.09    +0.292 HD
DOCKED: ENDBRANCH   8  24
DOCKED: BRANCH  10  26
DOCKED: ATOM     26  O   UNL d   1       4.036  28.326  13.385 -0.04 +0.22    -0.506 OA
DOCKED: ATOM     27  H   UNL d   1       4.612  28.100  13.367 +0.09 -0.14    +0.292 HD
DOCKED: ENDBRANCH  10  26
DOCKED: TORSDOF 6
DOCKED: TER
DOCKED: ENDMDL
	BEGINNING SOLIS & WETS LOCAL SEARCH DOCKING
Run: 14 Seed: 14630385 978767237  [ Run 14 of 50 LS ]
Date:	Wed Mar 23 19:19:30 2022
Final-Value: 5.782
There were 29351 Energy Evaluations.


	FINAL LOCAL SEARCH DOCKED STATE
	_______________________________


Detailed state:  trans -11.927 32.008 25.967 quatxyzw 0.802624 -0.092232 0.421585 0.411769 center 6.528 0.221 0.000 ntor 6 42.3831 145.8222 76.9588 69.9005 119.8818 -93.0819
State:	-11.927  32.008  25.967   0.881 -0.101  0.463 131.368     42.38  145.82   76.96   69.90  119.88  -93.08

DOCKED: MODEL       14
DOCKED: USER    Run = 14
DOCKED: USER    DPF = C:/Users/SUN/Desktop/autodock/cc.dpf
DOCKED: USER  
DOCKED: USER    Estimated Free Energy of Binding    =   -3.07 kcal/mol  [=(1)+(2)+(3)-(4)]
DOCKED: USER    Estimated Inhibition Constant, Ki   =    5.66 mM (millimolar)  [Temperature = 298.15 K]
DOCKED: USER    
DOCKED: USER    (1) Final Intermolecular Energy     =   -4.86 kcal/mol
DOCKED: USER        vdW + Hbond + desolv Energy     =   -4.91 kcal/mol
DOCKED: USER        Electrostatic Energy            =   +0.05 kcal/mol
DOCKED: USER    (2) Final Total Internal Energy     =  +10.64 kcal/mol
DOCKED: USER    (3) Torsional Free Energy           =   +1.79 kcal/mol
DOCKED: USER    (4) Unbound System's Energy  [=(2)] =  +10.64 kcal/mol
DOCKED: USER    
DOCKED: USER    
DOCKED: USER    NEWDPF move Structure2D_CID_5280343.pdbqt
DOCKED: USER    NEWDPF about 6.528300 0.221100 0.000000
DOCKED: USER    NEWDPF tran0 -11.926517 32.007633 25.967463
DOCKED: USER    NEWDPF quaternion0 0.802624 -0.092232 0.421585 0.411769
DOCKED: USER    NEWDPF axisangle0 0.880758 -0.101211 0.462625 131.367956
DOCKED: USER    NEWDPF quat0 0.880758 -0.101211 0.462625 131.367956
DOCKED: USER    NEWDPF dihe0 42.38 145.82 76.96 69.90 119.88 -93.08 
DOCKED: USER  keepresnum = 1 
DOCKED: USER  
DOCKED: REMARK  6 active torsions:
DOCKED: REMARK  status: ('A' for Active; 'I' for Inactive)
DOCKED: REMARK    1  A    between atoms: O_2  and  C_12 
DOCKED: REMARK    2  A    between atoms: O_3  and  C_14 
DOCKED: REMARK    3  A    between atoms: O_5  and  C_16 
DOCKED: REMARK    4  A    between atoms: O_6  and  C_20 
DOCKED: REMARK    5  A    between atoms: O_7  and  C_22 
DOCKED: REMARK    6  A    between atoms: C_10  and  C_11 
DOCKED: USER                              x       y       z     vdW  Elec       q    Type
DOCKED: USER                           _______ _______ _______ _____ _____    ______ ____
DOCKED: ROOT
DOCKED: ATOM      1  O   UNL d   1     -12.313  32.552  26.054 -0.63 -0.32    -0.451 OA
DOCKED: ATOM      2  O   UNL d   1     -11.716  30.620  23.837 -0.18 +0.10    -0.283 OA
DOCKED: ATOM      3  C   UNL d   1     -12.558  32.015  24.425 -0.27 -0.00    +0.109 A 
DOCKED: ATOM      4  C   UNL d   1     -12.757  32.659  25.164 -0.33 +0.05    +0.146 A 
DOCKED: ATOM      5  C   UNL d   1     -11.670  31.801  26.205 -0.21 +0.07    +0.181 A 
DOCKED: ATOM      6  C   UNL d   1     -11.471  31.157  25.466 -0.12 +0.00    +0.208 A 
DOCKED: ATOM      7  C   UNL d   1     -11.915  31.264  24.576 -0.15 -0.03    +0.238 A 
DOCKED: ATOM      8  C   UNL d   1     -13.013  32.114  23.494 -0.27 -0.03    +0.135 A 
DOCKED: ATOM      9  C   UNL d   1     -13.425  33.446  25.022 -0.40 +0.04    +0.092 A 
DOCKED: ATOM     10  C   UNL d   1     -13.891  33.564  24.098 -0.40 -0.02    +0.124 A 
DOCKED: ATOM     11  C   UNL d   1     -13.683  32.893  23.329 -0.33 -0.03    +0.091 A 
DOCKED: ENDROOT
DOCKED: BRANCH   5  12
DOCKED: ATOM     12  C   UNL d   1     -11.226  31.694  27.094 -0.20 +0.01    +0.025 A 
DOCKED: ATOM     13  C   UNL d   1     -10.331  32.107  27.259 -0.23 +0.03    +0.060 A 
DOCKED: ATOM     14  C   UNL d   1      -9.887  32.000  28.149 -0.13 +0.06    +0.159 A 
DOCKED: ATOM     15  C   UNL d   1     -10.339  31.480  28.874 -0.06 +0.06    +0.158 A 
DOCKED: ATOM     16  C   UNL d   1     -11.234  31.067  28.709 -0.06 +0.02    +0.050 A 
DOCKED: ATOM     17  C   UNL d   1     -11.678  31.174  27.819 -0.10 +0.01    +0.015 A 
DOCKED: BRANCH  14  18
DOCKED: ATOM     18  O   UNL d   1      -8.991  32.414  28.314 -0.05 -0.14    -0.503 OA
DOCKED: ATOM     19  H   UNL d   1      -8.873  32.988  28.112 +0.09 +0.09    +0.292 HD
DOCKED: ENDBRANCH  14  18
DOCKED: BRANCH  15  20
DOCKED: ATOM     20  O   UNL d   1      -9.895  31.373  29.763 +0.01 -0.14    -0.503 OA
DOCKED: ATOM     21  H   UNL d   1      -9.277  31.328  29.798 +0.04 +0.06    +0.292 HD
DOCKED: ENDBRANCH  15  20
DOCKED: ENDBRANCH   5  12
DOCKED: BRANCH   6  22
DOCKED: ATOM     22  O   UNL d   1     -10.828  30.406  25.617 -0.05 +0.08    -0.501 OA
DOCKED: ATOM     23  H   UNL d   1     -10.252  30.441  25.390 -0.35 -0.11    +0.292 HD
DOCKED: ENDBRANCH   6  22
DOCKED: BRANCH   8  24
DOCKED: ATOM     24  O   UNL d   1     -12.806  31.464  22.762 -0.17 +0.20    -0.506 OA
DOCKED: ATOM     25  H   UNL d   1     -12.478  31.647  22.269 +0.05 -0.16    +0.292 HD
DOCKED: ENDBRANCH   8  24
DOCKED: BRANCH  10  26
DOCKED: ATOM     26  O   UNL d   1     -14.533  34.315  23.951 -0.11 +0.37    -0.506 OA
DOCKED: ATOM     27  H   UNL d   1     -15.044  34.360  24.298 -0.29 -0.23    +0.292 HD
DOCKED: ENDBRANCH  10  26
DOCKED: TORSDOF 6
DOCKED: TER
DOCKED: ENDMDL
	BEGINNING SOLIS & WETS LOCAL SEARCH DOCKING
Run: 15 Seed: 1971786122 750788990  [ Run 15 of 50 LS ]
Date:	Wed Mar 23 19:19:31 2022
Final-Value: 4.610
There were 30896 Energy Evaluations.


	FINAL LOCAL SEARCH DOCKED STATE
	_______________________________


Detailed state:  trans -14.295 32.097 24.121 quatxyzw 0.205105 0.937344 0.196570 -0.201688 center 6.528 0.221 0.000 ntor 6 -92.9814 -152.1900 68.9508 36.7480 114.4616 96.8444
State:	-14.295  32.097  24.121   0.209  0.957  0.201 -156.729    -92.98 -152.19   68.95   36.75  114.46   96.84

DOCKED: MODEL       15
DOCKED: USER    Run = 15
DOCKED: USER    DPF = C:/Users/SUN/Desktop/autodock/cc.dpf
DOCKED: USER  
DOCKED: USER    Estimated Free Energy of Binding    =   -4.26 kcal/mol  [=(1)+(2)+(3)-(4)]
DOCKED: USER    Estimated Inhibition Constant, Ki   =  758.18 uM (micromolar)  [Temperature = 298.15 K]
DOCKED: USER    
DOCKED: USER    (1) Final Intermolecular Energy     =   -6.05 kcal/mol
DOCKED: USER        vdW + Hbond + desolv Energy     =   -5.71 kcal/mol
DOCKED: USER        Electrostatic Energy            =   -0.34 kcal/mol
DOCKED: USER    (2) Final Total Internal Energy     =  +10.66 kcal/mol
DOCKED: USER    (3) Torsional Free Energy           =   +1.79 kcal/mol
DOCKED: USER    (4) Unbound System's Energy  [=(2)] =  +10.66 kcal/mol
DOCKED: USER    
DOCKED: USER    
DOCKED: USER    NEWDPF move Structure2D_CID_5280343.pdbqt
DOCKED: USER    NEWDPF about 6.528300 0.221100 0.000000
DOCKED: USER    NEWDPF tran0 -14.294949 32.096988 24.120863
DOCKED: USER    NEWDPF quaternion0 0.205105 0.937344 0.196570 -0.201688
DOCKED: USER    NEWDPF axisangle0 0.209409 0.957011 0.200694 -156.728675
DOCKED: USER    NEWDPF quat0 0.209409 0.957011 0.200694 -156.728675
DOCKED: USER    NEWDPF dihe0 -92.98 -152.19 68.95 36.75 114.46 96.84 
DOCKED: USER  keepresnum = 1 
DOCKED: USER  
DOCKED: REMARK  6 active torsions:
DOCKED: REMARK  status: ('A' for Active; 'I' for Inactive)
DOCKED: REMARK    1  A    between atoms: O_2  and  C_12 
DOCKED: REMARK    2  A    between atoms: O_3  and  C_14 
DOCKED: REMARK    3  A    between atoms: O_5  and  C_16 
DOCKED: REMARK    4  A    between atoms: O_6  and  C_20 
DOCKED: REMARK    5  A    between atoms: O_7  and  C_22 
DOCKED: REMARK    6  A    between atoms: C_10  and  C_11 
DOCKED: USER                              x       y       z     vdW  Elec       q    Type
DOCKED: USER                           _______ _______ _______ _____ _____    ______ ____
DOCKED: ROOT
DOCKED: ATOM      1  O   UNL d   1     -14.061  31.472  24.036 -0.04 +0.06    -0.451 OA
DOCKED: ATOM      2  O   UNL d   1     -13.145  33.987  25.390 -0.94 -0.27    -0.283 OA
DOCKED: ATOM      3  C   UNL d   1     -12.880  32.328  24.971 -0.33 +0.02    +0.109 A 
DOCKED: ATOM      4  C   UNL d   1     -13.185  31.489  24.519 -0.20 -0.00    +0.146 A 
DOCKED: ATOM      5  C   UNL d   1     -14.631  32.293  24.004 -0.26 -0.04    +0.181 A 
DOCKED: ATOM      6  C   UNL d   1     -14.326  33.131  24.455 -0.36 -0.01    +0.208 A 
DOCKED: ATOM      7  C   UNL d   1     -13.450  33.149  24.939 -0.34 +0.07    +0.238 A 
DOCKED: ATOM      8  C   UNL d   1     -11.971  32.361  25.478 -0.25 +0.05    +0.135 A 
DOCKED: ATOM      9  C   UNL d   1     -12.603  30.626  24.544 -0.16 -0.01    +0.092 A 
DOCKED: ATOM     10  C   UNL d   1     -11.690  30.637  25.045 -0.12 -0.02    +0.124 A 
DOCKED: ATOM     11  C   UNL d   1     -11.372  31.510  25.515 -0.17 +0.01    +0.091 A 
DOCKED: ENDROOT
DOCKED: BRANCH   5  12
DOCKED: ATOM     12  C   UNL d   1     -15.506  32.275  23.521 -0.30 -0.01    +0.025 A 
DOCKED: ATOM     13  C   UNL d   1     -16.354  32.119  24.028 -0.19 -0.02    +0.060 A 
DOCKED: ATOM     14  C   UNL d   1     -17.229  32.102  23.545 -0.12 -0.09    +0.159 A 
DOCKED: ATOM     15  C   UNL d   1     -17.257  32.240  22.555 -0.17 -0.10    +0.158 A 
DOCKED: ATOM     16  C   UNL d   1     -16.409  32.395  22.048 -0.30 -0.03    +0.050 A 
DOCKED: ATOM     17  C   UNL d   1     -15.533  32.413  22.531 -0.37 -0.01    +0.015 A 
DOCKED: BRANCH  14  18
DOCKED: ATOM     18  O   UNL d   1     -18.077  31.946  24.051 -0.04 +0.21    -0.503 OA
DOCKED: ATOM     19  H   UNL d   1     -18.302  31.371  24.110 +0.06 -0.08    +0.292 HD
DOCKED: ENDBRANCH  14  18
DOCKED: BRANCH  15  20
DOCKED: ATOM     20  O   UNL d   1     -18.132  32.222  22.071 -0.06 +0.25    -0.503 OA
DOCKED: ATOM     21  H   UNL d   1     -18.653  32.383  22.367 +0.08 -0.15    +0.292 HD
DOCKED: ENDBRANCH  15  20
DOCKED: ENDBRANCH   5  12
DOCKED: BRANCH   6  22
DOCKED: ATOM     22  O   UNL d   1     -14.896  33.952  24.423 -0.28 +0.18    -0.501 OA
DOCKED: ATOM     23  H   UNL d   1     -14.711  34.445  24.096 -0.29 -0.24    +0.292 HD
DOCKED: ENDBRANCH   6  22
DOCKED: BRANCH   8  24
DOCKED: ATOM     24  O   UNL d   1     -11.676  33.205  25.925 -0.73 -0.44    -0.506 OA
DOCKED: ATOM     25  H   UNL d   1     -11.077  33.363  25.924 +0.14 +0.24    +0.292 HD
DOCKED: ENDBRANCH   8  24
DOCKED: BRANCH  10  26
DOCKED: ATOM     26  O   UNL d   1     -11.122  29.814  25.075 -0.03 +0.12    -0.506 OA
DOCKED: ATOM     27  H   UNL d   1     -11.322  29.310  25.375 +0.05 -0.05    +0.292 HD
DOCKED: ENDBRANCH  10  26
DOCKED: TORSDOF 6
DOCKED: TER
DOCKED: ENDMDL
	BEGINNING SOLIS & WETS LOCAL SEARCH DOCKING
Run: 16 Seed: 1712994814 1394508613  [ Run 16 of 50 LS ]
Date:	Wed Mar 23 19:19:31 2022
Final-Value: 5.793
There were 29576 Energy Evaluations.


	FINAL LOCAL SEARCH DOCKED STATE
	_______________________________


Detailed state:  trans 16.816 37.034 6.609 quatxyzw 0.507345 0.141285 0.207986 0.824246 center 6.528 0.221 0.000 ntor 6 -57.8806 46.4164 -57.2668 -113.2740 114.9892 87.6903
State:	 16.816  37.034   6.609   0.896  0.250  0.367 68.976    -57.88   46.42  -57.27 -113.27  114.99   87.69

DOCKED: MODEL       16
DOCKED: USER    Run = 16
DOCKED: USER    DPF = C:/Users/SUN/Desktop/autodock/cc.dpf
DOCKED: USER  
DOCKED: USER    Estimated Free Energy of Binding    =   -3.32 kcal/mol  [=(1)+(2)+(3)-(4)]
DOCKED: USER    Estimated Inhibition Constant, Ki   =    3.72 mM (millimolar)  [Temperature = 298.15 K]
DOCKED: USER    
DOCKED: USER    (1) Final Intermolecular Energy     =   -5.10 kcal/mol
DOCKED: USER        vdW + Hbond + desolv Energy     =   -5.25 kcal/mol
DOCKED: USER        Electrostatic Energy            =   +0.14 kcal/mol
DOCKED: USER    (2) Final Total Internal Energy     =  +10.90 kcal/mol
DOCKED: USER    (3) Torsional Free Energy           =   +1.79 kcal/mol
DOCKED: USER    (4) Unbound System's Energy  [=(2)] =  +10.90 kcal/mol
DOCKED: USER    
DOCKED: USER    
DOCKED: USER    NEWDPF move Structure2D_CID_5280343.pdbqt
DOCKED: USER    NEWDPF about 6.528300 0.221100 0.000000
DOCKED: USER    NEWDPF tran0 16.816332 37.033501 6.608909
DOCKED: USER    NEWDPF quaternion0 0.507345 0.141285 0.207986 0.824246
DOCKED: USER    NEWDPF axisangle0 0.896002 0.249519 0.367317 68.975766
DOCKED: USER    NEWDPF quat0 0.896002 0.249519 0.367317 68.975766
DOCKED: USER    NEWDPF dihe0 -57.88 46.42 -57.27 -113.27 114.99 87.69 
DOCKED: USER  keepresnum = 1 
DOCKED: USER  
DOCKED: REMARK  6 active torsions:
DOCKED: REMARK  status: ('A' for Active; 'I' for Inactive)
DOCKED: REMARK    1  A    between atoms: O_2  and  C_12 
DOCKED: REMARK    2  A    between atoms: O_3  and  C_14 
DOCKED: REMARK    3  A    between atoms: O_5  and  C_16 
DOCKED: REMARK    4  A    between atoms: O_6  and  C_20 
DOCKED: REMARK    5  A    between atoms: O_7  and  C_22 
DOCKED: REMARK    6  A    between atoms: C_10  and  C_11 
DOCKED: USER                              x       y       z     vdW  Elec       q    Type
DOCKED: USER                           _______ _______ _______ _____ _____    ______ ____
DOCKED: ROOT
DOCKED: ATOM      1  O   UNL d   1      16.175  36.930   6.786 -0.23 +0.23    -0.451 OA
DOCKED: ATOM      2  O   UNL d   1      17.634  38.126   4.454 -0.19 +0.21    -0.283 OA
DOCKED: ATOM      3  C   UNL d   1      16.148  37.700   5.236 -0.31 -0.05    +0.109 A 
DOCKED: ATOM      4  C   UNL d   1      15.662  37.302   6.013 -0.39 -0.07    +0.146 A 
DOCKED: ATOM      5  C   UNL d   1      17.175  36.956   6.782 -0.28 -0.09    +0.181 A 
DOCKED: ATOM      6  C   UNL d   1      17.661  37.355   6.005 -0.19 -0.12    +0.208 A 
DOCKED: ATOM      7  C   UNL d   1      17.148  37.727   5.231 -0.18 -0.14    +0.238 A 
DOCKED: ATOM      8  C   UNL d   1      15.627  38.092   4.423 -0.23 -0.05    +0.135 A 
DOCKED: ATOM      9  C   UNL d   1      14.621  37.267   6.032 -0.50 -0.04    +0.092 A 
DOCKED: ATOM     10  C   UNL d   1      14.079  37.652   5.230 -0.49 -0.03    +0.124 A 
DOCKED: ATOM     11  C   UNL d   1      14.586  38.067   4.421 -0.41 -0.02    +0.091 A 
DOCKED: ENDROOT
DOCKED: BRANCH   5  12
DOCKED: ATOM     12  C   UNL d   1      17.688  36.584   7.555 -0.35 -0.01    +0.025 A 
DOCKED: ATOM     13  C   UNL d   1      17.934  35.615   7.572 -0.26 -0.02    +0.060 A 
DOCKED: ATOM     14  C   UNL d   1      18.448  35.243   8.346 -0.19 -0.04    +0.159 A 
DOCKED: ATOM     15  C   UNL d   1      18.715  35.840   9.102 -0.20 -0.05    +0.158 A 
DOCKED: ATOM     16  C   UNL d   1      18.470  36.809   9.085 -0.36 -0.02    +0.050 A 
DOCKED: ATOM     17  C   UNL d   1      17.956  37.181   8.312 -0.39 -0.01    +0.015 A 
DOCKED: BRANCH  14  18
DOCKED: ATOM     18  O   UNL d   1      18.693  34.273   8.363 -0.10 +0.09    -0.503 OA
DOCKED: ATOM     19  H   UNL d   1      18.250  33.841   8.329 +0.06 -0.04    +0.292 HD
DOCKED: ENDBRANCH  14  18
DOCKED: BRANCH  15  20
DOCKED: ATOM     20  O   UNL d   1      19.229  35.468   9.875 -0.11 +0.13    -0.503 OA
DOCKED: ATOM     21  H   UNL d   1      19.059  35.606  10.455 +0.07 -0.07    +0.292 HD
DOCKED: ENDBRANCH  15  20
DOCKED: ENDBRANCH   5  12
DOCKED: BRANCH   6  22
DOCKED: ATOM     22  O   UNL d   1      18.661  37.381   6.000 -0.04 +0.29    -0.501 OA
DOCKED: ATOM     23  H   UNL d   1      18.976  37.115   5.538 +0.08 -0.16    +0.292 HD
DOCKED: ENDBRANCH   6  22
DOCKED: BRANCH   8  24
DOCKED: ATOM     24  O   UNL d   1      16.124  38.488   3.651 -0.03 +0.33    -0.506 OA
DOCKED: ATOM     25  H   UNL d   1      16.472  38.126   3.289 +0.09 -0.20    +0.292 HD
DOCKED: ENDBRANCH   8  24
DOCKED: BRANCH  10  26
DOCKED: ATOM     26  O   UNL d   1      13.080  37.624   5.238 -0.33 +0.02    -0.506 OA
DOCKED: ATOM     27  H   UNL d   1      12.785  37.080   5.227 +0.21 +0.06    +0.292 HD
DOCKED: ENDBRANCH  10  26
DOCKED: TORSDOF 6
DOCKED: TER
DOCKED: ENDMDL
	BEGINNING SOLIS & WETS LOCAL SEARCH DOCKING
Run: 17 Seed: 581837865 1619412986  [ Run 17 of 50 LS ]
Date:	Wed Mar 23 19:19:31 2022
Final-Value: 6.284
There were 29622 Energy Evaluations.


	FINAL LOCAL SEARCH DOCKED STATE
	_______________________________


Detailed state:  trans 10.301 35.101 23.253 quatxyzw -0.143168 -0.146697 0.625913 0.752473 center 6.528 0.221 0.000 ntor 6 48.2130 159.9456 -80.2827 -27.4835 -104.2680 -90.4337
State:	 10.301  35.101  23.253  -0.217 -0.223  0.950 82.390     48.21  159.95  -80.28  -27.48 -104.27  -90.43

DOCKED: MODEL       17
DOCKED: USER    Run = 17
DOCKED: USER    DPF = C:/Users/SUN/Desktop/autodock/cc.dpf
DOCKED: USER  
DOCKED: USER    Estimated Free Energy of Binding    =   -2.73 kcal/mol  [=(1)+(2)+(3)-(4)]
DOCKED: USER    Estimated Inhibition Constant, Ki   =    9.96 mM (millimolar)  [Temperature = 298.15 K]
DOCKED: USER    
DOCKED: USER    (1) Final Intermolecular Energy     =   -4.52 kcal/mol
DOCKED: USER        vdW + Hbond + desolv Energy     =   -4.51 kcal/mol
DOCKED: USER        Electrostatic Energy            =   -0.01 kcal/mol
DOCKED: USER    (2) Final Total Internal Energy     =  +10.80 kcal/mol
DOCKED: USER    (3) Torsional Free Energy           =   +1.79 kcal/mol
DOCKED: USER    (4) Unbound System's Energy  [=(2)] =  +10.80 kcal/mol
DOCKED: USER    
DOCKED: USER    
DOCKED: USER    NEWDPF move Structure2D_CID_5280343.pdbqt
DOCKED: USER    NEWDPF about 6.528300 0.221100 0.000000
DOCKED: USER    NEWDPF tran0 10.300963 35.101225 23.253146
DOCKED: USER    NEWDPF quaternion0 -0.143168 -0.146697 0.625913 0.752473
DOCKED: USER    NEWDPF axisangle0 -0.217375 -0.222733 0.950336 82.389845
DOCKED: USER    NEWDPF quat0 -0.217375 -0.222733 0.950336 82.389845
DOCKED: USER    NEWDPF dihe0 48.21 159.95 -80.28 -27.48 -104.27 -90.43 
DOCKED: USER  keepresnum = 1 
DOCKED: USER  
DOCKED: REMARK  6 active torsions:
DOCKED: REMARK  status: ('A' for Active; 'I' for Inactive)
DOCKED: REMARK    1  A    between atoms: O_2  and  C_12 
DOCKED: REMARK    2  A    between atoms: O_3  and  C_14 
DOCKED: REMARK    3  A    between atoms: O_5  and  C_16 
DOCKED: REMARK    4  A    between atoms: O_6  and  C_20 
DOCKED: REMARK    5  A    between atoms: O_7  and  C_22 
DOCKED: REMARK    6  A    between atoms: C_10  and  C_11 
DOCKED: USER                              x       y       z     vdW  Elec       q    Type
DOCKED: USER                           _______ _______ _______ _____ _____    ______ ____
DOCKED: ROOT
DOCKED: ATOM      1  O   UNL d   1       9.738  35.429  23.422 -0.05 -0.03    -0.451 OA
DOCKED: ATOM      2  O   UNL d   1      12.690  35.956  23.517 -0.31 +0.02    -0.283 OA
DOCKED: ATOM      3  C   UNL d   1      11.064  36.472  23.816 -0.40 -0.01    +0.109 A 
DOCKED: ATOM      4  C   UNL d   1      10.080  36.296  23.784 -0.27 -0.01    +0.146 A 
DOCKED: ATOM      5  C   UNL d   1      10.380  34.738  23.091 -0.16 +0.01    +0.181 A 
DOCKED: ATOM      6  C   UNL d   1      11.364  34.913  23.123 -0.17 -0.00    +0.208 A 
DOCKED: ATOM      7  C   UNL d   1      11.706  35.780  23.485 -0.23 -0.02    +0.238 A 
DOCKED: ATOM      8  C   UNL d   1      11.434  37.370  24.190 -0.51 -0.03    +0.135 A 
DOCKED: ATOM      9  C   UNL d   1       9.398  37.007  24.125 -0.36 -0.01    +0.092 A 
DOCKED: ATOM     10  C   UNL d   1       9.747  37.913  24.503 -0.45 -0.03    +0.124 A 
DOCKED: ATOM     11  C   UNL d   1      10.771  38.095  24.536 -0.34 -0.03    +0.091 A 
DOCKED: ENDROOT
DOCKED: BRANCH   5  12
DOCKED: ATOM     12  C   UNL d   1      10.038  33.871  22.729 -0.19 +0.00    +0.025 A 
DOCKED: ATOM     13  C   UNL d   1       9.910  33.089  23.340 -0.09 +0.00    +0.060 A 
DOCKED: ATOM     14  C   UNL d   1       9.568  32.222  22.977 -0.05 +0.00    +0.159 A 
DOCKED: ATOM     15  C   UNL d   1       9.355  32.136  22.004 -0.10 +0.01    +0.158 A 
DOCKED: ATOM     16  C   UNL d   1       9.483  32.918  21.393 -0.09 +0.02    +0.050 A 
DOCKED: ATOM     17  C   UNL d   1       9.825  33.785  21.756 -0.21 +0.00    +0.015 A 
DOCKED: BRANCH  14  18
DOCKED: ATOM     18  O   UNL d   1       9.439  31.441  23.588 +0.02 +0.04    -0.503 OA
DOCKED: ATOM     19  H   UNL d   1       9.138  31.514  24.126 +0.04 -0.03    +0.292 HD
DOCKED: ENDBRANCH  14  18
DOCKED: BRANCH  15  20
DOCKED: ATOM     20  O   UNL d   1       9.013  31.269  21.642 -0.05 +0.01    -0.503 OA
DOCKED: ATOM     21  H   UNL d   1       9.104  30.744  21.958 +0.05 -0.03    +0.292 HD
DOCKED: ENDBRANCH  15  20
DOCKED: ENDBRANCH   5  12
DOCKED: BRANCH   6  22
DOCKED: ATOM     22  O   UNL d   1      12.006  34.222  22.792 -0.09 +0.02    -0.501 OA
DOCKED: ATOM     23  H   UNL d   1      12.253  34.273  22.226 +0.09 -0.00    +0.292 HD
DOCKED: ENDBRANCH   6  22
DOCKED: BRANCH   8  24
DOCKED: ATOM     24  O   UNL d   1      12.420  37.535  24.217 -0.40 +0.10    -0.506 OA
DOCKED: ATOM     25  H   UNL d   1      12.638  38.114  24.189 +0.16 -0.06    +0.292 HD
DOCKED: ENDBRANCH   8  24
DOCKED: BRANCH  10  26
DOCKED: ATOM     26  O   UNL d   1       9.102  38.602  24.833 -0.22 +0.15    -0.506 OA
DOCKED: ATOM     27  H   UNL d   1       8.823  38.529  25.381 -0.11 -0.11    +0.292 HD
DOCKED: ENDBRANCH  10  26
DOCKED: TORSDOF 6
DOCKED: TER
DOCKED: ENDMDL
	BEGINNING SOLIS & WETS LOCAL SEARCH DOCKING
Run: 18 Seed: 737008366 1969624244  [ Run 18 of 50 LS ]
Date:	Wed Mar 23 19:19:31 2022
Final-Value: 6.060
There were 30285 Energy Evaluations.


	FINAL LOCAL SEARCH DOCKED STATE
	_______________________________


Detailed state:  trans 13.902 33.818 17.503 quatxyzw -0.914926 -0.172450 -0.017097 0.364527 center 6.528 0.221 0.000 ntor 6 134.8061 62.3182 -77.0208 -53.6014 -90.7833 89.5989
State:	 13.902  33.818  17.503  -0.983 -0.185 -0.018 137.243    134.81   62.32  -77.02  -53.60  -90.78   89.60

DOCKED: MODEL       18
DOCKED: USER    Run = 18
DOCKED: USER    DPF = C:/Users/SUN/Desktop/autodock/cc.dpf
DOCKED: USER  
DOCKED: USER    Estimated Free Energy of Binding    =   -2.45 kcal/mol  [=(1)+(2)+(3)-(4)]
DOCKED: USER    Estimated Inhibition Constant, Ki   =   15.89 mM (millimolar)  [Temperature = 298.15 K]
DOCKED: USER    
DOCKED: USER    (1) Final Intermolecular Energy     =   -4.24 kcal/mol
DOCKED: USER        vdW + Hbond + desolv Energy     =   -4.13 kcal/mol
DOCKED: USER        Electrostatic Energy            =   -0.12 kcal/mol
DOCKED: USER    (2) Final Total Internal Energy     =  +10.30 kcal/mol
DOCKED: USER    (3) Torsional Free Energy           =   +1.79 kcal/mol
DOCKED: USER    (4) Unbound System's Energy  [=(2)] =  +10.30 kcal/mol
DOCKED: USER    
DOCKED: USER    
DOCKED: USER    NEWDPF move Structure2D_CID_5280343.pdbqt
DOCKED: USER    NEWDPF about 6.528300 0.221100 0.000000
DOCKED: USER    NEWDPF tran0 13.902252 33.818407 17.502959
DOCKED: USER    NEWDPF quaternion0 -0.914926 -0.172450 -0.017097 0.364527
DOCKED: USER    NEWDPF axisangle0 -0.982531 -0.185193 -0.018360 137.243096
DOCKED: USER    NEWDPF quat0 -0.982531 -0.185193 -0.018360 137.243096
DOCKED: USER    NEWDPF dihe0 134.81 62.32 -77.02 -53.60 -90.78 89.60 
DOCKED: USER  keepresnum = 1 
DOCKED: USER  
DOCKED: REMARK  6 active torsions:
DOCKED: REMARK  status: ('A' for Active; 'I' for Inactive)
DOCKED: REMARK    1  A    between atoms: O_2  and  C_12 
DOCKED: REMARK    2  A    between atoms: O_3  and  C_14 
DOCKED: REMARK    3  A    between atoms: O_5  and  C_16 
DOCKED: REMARK    4  A    between atoms: O_6  and  C_20 
DOCKED: REMARK    5  A    between atoms: O_7  and  C_22 
DOCKED: REMARK    6  A    between atoms: C_10  and  C_11 
DOCKED: USER                              x       y       z     vdW  Elec       q    Type
DOCKED: USER                           _______ _______ _______ _____ _____    ______ ____
DOCKED: ROOT
DOCKED: ATOM      1  O   UNL d   1      13.321  33.999  17.216 -0.11 +0.04    -0.451 OA
DOCKED: ATOM      2  O   UNL d   1      14.230  31.975  19.235 -0.07 +0.04    -0.283 OA
DOCKED: ATOM      3  C   UNL d   1      12.961  32.703  18.307 -0.17 -0.02    +0.109 A 
DOCKED: ATOM      4  C   UNL d   1      12.658  33.377  17.634 -0.18 -0.02    +0.146 A 
DOCKED: ATOM      5  C   UNL d   1      14.286  33.945  17.471 -0.20 -0.02    +0.181 A 
DOCKED: ATOM      6  C   UNL d   1      14.589  33.271  18.144 -0.12 -0.03    +0.208 A 
DOCKED: ATOM      7  C   UNL d   1      13.927  32.649  18.562 -0.07 -0.03    +0.238 A 
DOCKED: ATOM      8  C   UNL d   1      12.283  32.049  18.751 -0.13 -0.03    +0.135 A 
DOCKED: ATOM      9  C   UNL d   1      11.656  33.445  17.359 -0.22 -0.01    +0.092 A 
DOCKED: ATOM     10  C   UNL d   1      10.960  32.801  17.790 -0.29 -0.04    +0.124 A 
DOCKED: ATOM     11  C   UNL d   1      11.276  32.099  18.491 -0.20 -0.03    +0.091 A 
DOCKED: ENDROOT
DOCKED: BRANCH   5  12
DOCKED: ATOM     12  C   UNL d   1      14.949  34.567  17.052 -0.33 -0.00    +0.025 A 
DOCKED: ATOM     13  C   UNL d   1      15.140  35.453  17.475 -0.30 -0.00    +0.060 A 
DOCKED: ATOM     14  C   UNL d   1      15.802  36.074  17.057 -0.34 -0.01    +0.159 A 
DOCKED: ATOM     15  C   UNL d   1      16.274  35.810  16.216 -0.23 -0.02    +0.158 A 
DOCKED: ATOM     16  C   UNL d   1      16.083  34.924  15.793 -0.30 -0.00    +0.050 A 
DOCKED: ATOM     17  C   UNL d   1      15.420  34.303  16.211 -0.27 -0.00    +0.015 A 
DOCKED: BRANCH  14  18
DOCKED: ATOM     18  O   UNL d   1      15.993  36.960  17.480 -0.27 +0.00    -0.503 OA
DOCKED: ATOM     19  H   UNL d   1      16.578  37.154  17.542 +0.14 -0.01    +0.292 HD
DOCKED: ENDBRANCH  14  18
DOCKED: BRANCH  15  20
DOCKED: ATOM     20  O   UNL d   1      16.936  36.431  15.798 -0.04 +0.07    -0.503 OA
DOCKED: ATOM     21  H   UNL d   1      16.834  36.656  15.229 +0.15 -0.04    +0.292 HD
DOCKED: ENDBRANCH  15  20
DOCKED: ENDBRANCH   5  12
DOCKED: BRANCH   6  22
DOCKED: ATOM     22  O   UNL d   1      15.555  33.217  18.398 -0.05 +0.07    -0.501 OA
DOCKED: ATOM     23  H   UNL d   1      15.747  33.457  18.937 +0.07 -0.03    +0.292 HD
DOCKED: ENDBRANCH   6  22
DOCKED: BRANCH   8  24
DOCKED: ATOM     24  O   UNL d   1      12.597  31.378  19.423 +0.00 +0.11    -0.506 OA
DOCKED: ATOM     25  H   UNL d   1      12.329  31.349  19.980 +0.06 -0.06    +0.292 HD
DOCKED: ENDBRANCH   8  24
DOCKED: BRANCH  10  26
DOCKED: ATOM     26  O   UNL d   1       9.995  32.857  17.533 -0.29 +0.28    -0.506 OA
DOCKED: ATOM     27  H   UNL d   1       9.782  32.526  17.056 -0.35 -0.34    +0.292 HD
DOCKED: ENDBRANCH  10  26
DOCKED: TORSDOF 6
DOCKED: TER
DOCKED: ENDMDL
	BEGINNING SOLIS & WETS LOCAL SEARCH DOCKING
Run: 19 Seed: 2017335950 285328835  [ Run 19 of 50 LS ]
Date:	Wed Mar 23 19:19:32 2022
Final-Value: 6.399
There were 30876 Energy Evaluations.


	FINAL LOCAL SEARCH DOCKED STATE
	_______________________________


Detailed state:  trans -0.517 29.705 15.736 quatxyzw -0.343201 0.106092 0.926518 -0.111904 center 6.528 0.221 0.000 ntor 6 92.3167 115.4200 -66.2547 23.0780 -175.3494 -87.7527
State:	 -0.517  29.705  15.736  -0.345  0.107  0.932 -167.150     92.32  115.42  -66.25   23.08 -175.35  -87.75

DOCKED: MODEL       19
DOCKED: USER    Run = 19
DOCKED: USER    DPF = C:/Users/SUN/Desktop/autodock/cc.dpf
DOCKED: USER  
DOCKED: USER    Estimated Free Energy of Binding    =   -2.34 kcal/mol  [=(1)+(2)+(3)-(4)]
DOCKED: USER    Estimated Inhibition Constant, Ki   =   19.38 mM (millimolar)  [Temperature = 298.15 K]
DOCKED: USER    
DOCKED: USER    (1) Final Intermolecular Energy     =   -4.13 kcal/mol
DOCKED: USER        vdW + Hbond + desolv Energy     =   -4.12 kcal/mol
DOCKED: USER        Electrostatic Energy            =   -0.01 kcal/mol
DOCKED: USER    (2) Final Total Internal Energy     =  +10.53 kcal/mol
DOCKED: USER    (3) Torsional Free Energy           =   +1.79 kcal/mol
DOCKED: USER    (4) Unbound System's Energy  [=(2)] =  +10.53 kcal/mol
DOCKED: USER    
DOCKED: USER    
DOCKED: USER    NEWDPF move Structure2D_CID_5280343.pdbqt
DOCKED: USER    NEWDPF about 6.528300 0.221100 0.000000
DOCKED: USER    NEWDPF tran0 -0.516763 29.704775 15.735868
DOCKED: USER    NEWDPF quaternion0 -0.343201 0.106092 0.926518 -0.111904
DOCKED: USER    NEWDPF axisangle0 -0.345370 0.106762 0.932374 -167.149855
DOCKED: USER    NEWDPF quat0 -0.345370 0.106762 0.932374 -167.149855
DOCKED: USER    NEWDPF dihe0 92.32 115.42 -66.25 23.08 -175.35 -87.75 
DOCKED: USER  keepresnum = 1 
DOCKED: USER  
DOCKED: REMARK  6 active torsions:
DOCKED: REMARK  status: ('A' for Active; 'I' for Inactive)
DOCKED: REMARK    1  A    between atoms: O_2  and  C_12 
DOCKED: REMARK    2  A    between atoms: O_3  and  C_14 
DOCKED: REMARK    3  A    between atoms: O_5  and  C_16 
DOCKED: REMARK    4  A    between atoms: O_6  and  C_20 
DOCKED: REMARK    5  A    between atoms: O_7  and  C_22 
DOCKED: REMARK    6  A    between atoms: C_10  and  C_11 
DOCKED: USER                              x       y       z     vdW  Elec       q    Type
DOCKED: USER                           _______ _______ _______ _____ _____    ______ ____
DOCKED: ROOT
DOCKED: ATOM      1  O   UNL d   1      -0.039  30.111  15.981 -0.14 +0.13    -0.451 OA
DOCKED: ATOM      2  O   UNL d   1      -0.879  27.253  16.340 -0.02 +0.06    -0.283 OA
DOCKED: ATOM      3  C   UNL d   1       0.181  28.565  16.732 -0.14 -0.03    +0.109 A 
DOCKED: ATOM      4  C   UNL d   1       0.461  29.518  16.612 -0.22 -0.04    +0.146 A 
DOCKED: ATOM      5  C   UNL d   1      -0.819  29.751  15.469 -0.19 -0.04    +0.181 A 
DOCKED: ATOM      6  C   UNL d   1      -1.099  28.798  15.589 -0.09 -0.04    +0.208 A 
DOCKED: ATOM      7  C   UNL d   1      -0.599  28.206  16.220 -0.05 -0.05    +0.238 A 
DOCKED: ATOM      8  C   UNL d   1       0.693  27.937  17.385 -0.07 -0.03    +0.135 A 
DOCKED: ATOM      9  C   UNL d   1       1.272  29.907  17.138 -0.27 -0.03    +0.092 A 
DOCKED: ATOM     10  C   UNL d   1       1.798  29.296  17.797 -0.25 -0.04    +0.124 A 
DOCKED: ATOM     11  C   UNL d   1       1.506  28.304  17.922 -0.12 -0.02    +0.091 A 
DOCKED: ENDROOT
DOCKED: BRANCH   5  12
DOCKED: ATOM     12  C   UNL d   1      -1.319  30.344  14.838 -0.33 -0.01    +0.025 A 
DOCKED: ATOM     13  C   UNL d   1      -2.079  30.902  15.172 -0.41 -0.01    +0.060 A 
DOCKED: ATOM     14  C   UNL d   1      -2.579  31.495  14.541 -0.45 -0.02    +0.159 A 
DOCKED: ATOM     15  C   UNL d   1      -2.320  31.529  13.576 -0.45 -0.02    +0.158 A 
DOCKED: ATOM     16  C   UNL d   1      -1.561  30.970  13.242 -0.44 -0.01    +0.050 A 
DOCKED: ATOM     17  C   UNL d   1      -1.061  30.378  13.873 -0.33 -0.00    +0.015 A 
DOCKED: BRANCH  14  18
DOCKED: ATOM     18  O   UNL d   1      -3.338  32.054  14.875 -0.29 +0.03    -0.503 OA
DOCKED: ATOM     19  H   UNL d   1      -3.235  32.635  15.064 +0.26 +0.00    +0.292 HD
DOCKED: ENDBRANCH  14  18
DOCKED: BRANCH  15  20
DOCKED: ATOM     20  O   UNL d   1      -2.820  32.122  12.945 -0.19 +0.04    -0.503 OA
DOCKED: ATOM     21  H   UNL d   1      -3.419  32.013  12.826 -0.10 -0.05    +0.292 HD
DOCKED: ENDBRANCH  15  20
DOCKED: ENDBRANCH   5  12
DOCKED: BRANCH   6  22
DOCKED: ATOM     22  O   UNL d   1      -1.880  28.439  15.078 +0.02 +0.10    -0.501 OA
DOCKED: ATOM     23  H   UNL d   1      -1.793  28.000  14.648 +0.07 -0.06    +0.292 HD
DOCKED: ENDBRANCH   6  22
DOCKED: BRANCH   8  24
DOCKED: ATOM     24  O   UNL d   1       0.404  26.986  17.497 +0.01 +0.12    -0.506 OA
DOCKED: ATOM     25  H   UNL d   1       0.549  26.677  18.014 +0.03 -0.07    +0.292 HD
DOCKED: ENDBRANCH   8  24
DOCKED: BRANCH  10  26
DOCKED: ATOM     26  O   UNL d   1       2.578  29.659  18.307 -0.10 +0.14    -0.506 OA
DOCKED: ATOM     27  H   UNL d   1       2.724  30.259  18.265 +0.14 -0.06    +0.292 HD
DOCKED: ENDBRANCH  10  26
DOCKED: TORSDOF 6
DOCKED: TER
DOCKED: ENDMDL
	BEGINNING SOLIS & WETS LOCAL SEARCH DOCKING
Run: 20 Seed: 815887422 1963199168  [ Run 20 of 50 LS ]
Date:	Wed Mar 23 19:19:32 2022
Final-Value: 6.737
There were 30198 Energy Evaluations.


	FINAL LOCAL SEARCH DOCKED STATE
	_______________________________


Detailed state:  trans -2.816 28.777 0.196 quatxyzw -0.714191 0.278999 -0.611319 -0.195909 center 6.528 0.221 0.000 ntor 6 -155.3788 -99.5465 -58.9123 -76.0705 92.5563 -90.0676
State:	 -2.816  28.777   0.196  -0.728  0.285 -0.623 -157.404   -155.38  -99.55  -58.91  -76.07   92.56  -90.07

DOCKED: MODEL       20
DOCKED: USER    Run = 20
DOCKED: USER    DPF = C:/Users/SUN/Desktop/autodock/cc.dpf
DOCKED: USER  
DOCKED: USER    Estimated Free Energy of Binding    =   -1.53 kcal/mol  [=(1)+(2)+(3)-(4)]
DOCKED: USER    Estimated Inhibition Constant, Ki   =   74.97 mM (millimolar)  [Temperature = 298.15 K]
DOCKED: USER    
DOCKED: USER    (1) Final Intermolecular Energy     =   -3.32 kcal/mol
DOCKED: USER        vdW + Hbond + desolv Energy     =   -3.29 kcal/mol
DOCKED: USER        Electrostatic Energy            =   -0.04 kcal/mol
DOCKED: USER    (2) Final Total Internal Energy     =  +10.06 kcal/mol
DOCKED: USER    (3) Torsional Free Energy           =   +1.79 kcal/mol
DOCKED: USER    (4) Unbound System's Energy  [=(2)] =  +10.06 kcal/mol
DOCKED: USER    
DOCKED: USER    
DOCKED: USER    NEWDPF move Structure2D_CID_5280343.pdbqt
DOCKED: USER    NEWDPF about 6.528300 0.221100 0.000000
DOCKED: USER    NEWDPF tran0 -2.815816 28.776840 0.196270
DOCKED: USER    NEWDPF quaternion0 -0.714191 0.278999 -0.611319 -0.195909
DOCKED: USER    NEWDPF axisangle0 -0.728304 0.284512 -0.623399 -157.404357
DOCKED: USER    NEWDPF quat0 -0.728304 0.284512 -0.623399 -157.404357
DOCKED: USER    NEWDPF dihe0 -155.38 -99.55 -58.91 -76.07 92.56 -90.07 
DOCKED: USER  keepresnum = 1 
DOCKED: USER  
DOCKED: REMARK  6 active torsions:
DOCKED: REMARK  status: ('A' for Active; 'I' for Inactive)
DOCKED: REMARK    1  A    between atoms: O_2  and  C_12 
DOCKED: REMARK    2  A    between atoms: O_3  and  C_14 
DOCKED: REMARK    3  A    between atoms: O_5  and  C_16 
DOCKED: REMARK    4  A    between atoms: O_6  and  C_20 
DOCKED: REMARK    5  A    between atoms: O_7  and  C_22 
DOCKED: REMARK    6  A    between atoms: C_10  and  C_11 
DOCKED: USER                              x       y       z     vdW  Elec       q    Type
DOCKED: USER                           _______ _______ _______ _____ _____    ______ ____
DOCKED: ROOT
DOCKED: ATOM      1  O   UNL d   1      -2.782  29.447   0.150 -0.38 -0.03    -0.451 OA
DOCKED: ATOM      2  O   UNL d   1      -3.259  27.145  -1.713 -0.01 +0.04    -0.283 OA
DOCKED: ATOM      3  C   UNL d   1      -3.105  28.849  -1.443 -0.11 -0.01    +0.109 A 
DOCKED: ATOM      4  C   UNL d   1      -2.946  29.616  -0.822 -0.25 -0.00    +0.146 A 
DOCKED: ATOM      5  C   UNL d   1      -2.778  28.511   0.501 -0.18 -0.01    +0.181 A 
DOCKED: ATOM      6  C   UNL d   1      -2.937  27.744  -0.120 -0.06 -0.02    +0.208 A 
DOCKED: ATOM      7  C   UNL d   1      -3.100  27.912  -1.092 -0.03 -0.03    +0.238 A 
DOCKED: ATOM      8  C   UNL d   1      -3.276  29.009  -2.458 -0.06 -0.02    +0.135 A 
DOCKED: ATOM      9  C   UNL d   1      -2.947  30.597  -1.173 -0.28 +0.00    +0.092 A 
DOCKED: ATOM     10  C   UNL d   1      -3.117  30.781  -2.184 -0.24 -0.02    +0.124 A 
DOCKED: ATOM     11  C   UNL d   1      -3.282  29.982  -2.831 -0.12 -0.02    +0.091 A 
DOCKED: ENDROOT
DOCKED: BRANCH   5  12
DOCKED: ATOM     12  C   UNL d   1      -2.615  28.342   1.473 -0.28 -0.00    +0.025 A 
DOCKED: ATOM     13  C   UNL d   1      -1.682  28.204   1.806 -0.25 -0.00    +0.060 A 
DOCKED: ATOM     14  C   UNL d   1      -1.519  28.035   2.778 -0.22 -0.01    +0.159 A 
DOCKED: ATOM     15  C   UNL d   1      -2.288  28.005   3.417 -0.11 -0.04    +0.158 A 
DOCKED: ATOM     16  C   UNL d   1      -3.220  28.143   3.083 -0.19 -0.01    +0.050 A 
DOCKED: ATOM     17  C   UNL d   1      -3.384  28.312   2.111 -0.26 -0.00    +0.015 A 
DOCKED: BRANCH  14  18
DOCKED: ATOM     18  O   UNL d   1      -0.586  27.897   3.112 -0.07 -0.01    -0.503 OA
DOCKED: ATOM     19  H   UNL d   1      -0.488  27.578   3.634 +0.10 -0.01    +0.292 HD
DOCKED: ENDBRANCH  14  18
DOCKED: BRANCH  15  20
DOCKED: ATOM     20  O   UNL d   1      -2.124  27.836   4.389 -0.03 +0.16    -0.503 OA
DOCKED: ATOM     21  H   UNL d   1      -1.938  28.299   4.757 -0.33 -0.13    +0.292 HD
DOCKED: ENDBRANCH  15  20
DOCKED: ENDBRANCH   5  12
DOCKED: BRANCH   6  22
DOCKED: ATOM     22  O   UNL d   1      -2.932  26.807   0.231 +0.01 +0.07    -0.501 OA
DOCKED: ATOM     23  H   UNL d   1      -3.435  26.449   0.165 +0.04 -0.04    +0.292 HD
DOCKED: ENDBRANCH   6  22
DOCKED: BRANCH   8  24
DOCKED: ATOM     24  O   UNL d   1      -3.434  28.234  -3.070 +0.02 +0.09    -0.506 OA
DOCKED: ATOM     25  H   UNL d   1      -4.008  28.107  -3.267 +0.03 -0.06    +0.292 HD
DOCKED: ENDBRANCH   8  24
DOCKED: BRANCH  10  26
DOCKED: ATOM     26  O   UNL d   1      -3.121  31.718  -2.532 -0.10 +0.11    -0.506 OA
DOCKED: ATOM     27  H   UNL d   1      -3.643  32.050  -2.524 +0.08 -0.04    +0.292 HD
DOCKED: ENDBRANCH  10  26
DOCKED: TORSDOF 6
DOCKED: TER
DOCKED: ENDMDL
	BEGINNING SOLIS & WETS LOCAL SEARCH DOCKING
Run: 21 Seed: 1297263776 2072765370  [ Run 21 of 50 LS ]
Date:	Wed Mar 23 19:19:32 2022
Final-Value: 6.156
There were 28995 Energy Evaluations.


	FINAL LOCAL SEARCH DOCKED STATE
	_______________________________


Detailed state:  trans -4.484 29.494 14.736 quatxyzw -0.030685 -0.083278 -0.448713 0.889258 center 6.528 0.221 0.000 ntor 6 160.3090 177.4856 -34.6606 114.6694 -130.8902 90.0625
State:	 -4.484  29.494  14.736  -0.067 -0.182 -0.981 54.440    160.31  177.49  -34.66  114.67 -130.89   90.06

DOCKED: MODEL       21
DOCKED: USER    Run = 21
DOCKED: USER    DPF = C:/Users/SUN/Desktop/autodock/cc.dpf
DOCKED: USER  
DOCKED: USER    Estimated Free Energy of Binding    =   -2.84 kcal/mol  [=(1)+(2)+(3)-(4)]
DOCKED: USER    Estimated Inhibition Constant, Ki   =    8.28 mM (millimolar)  [Temperature = 298.15 K]
DOCKED: USER    
DOCKED: USER    (1) Final Intermolecular Energy     =   -4.63 kcal/mol
DOCKED: USER        vdW + Hbond + desolv Energy     =   -4.58 kcal/mol
DOCKED: USER        Electrostatic Energy            =   -0.05 kcal/mol
DOCKED: USER    (2) Final Total Internal Energy     =  +10.79 kcal/mol
DOCKED: USER    (3) Torsional Free Energy           =   +1.79 kcal/mol
DOCKED: USER    (4) Unbound System's Energy  [=(2)] =  +10.79 kcal/mol
DOCKED: USER    
DOCKED: USER    
DOCKED: USER    NEWDPF move Structure2D_CID_5280343.pdbqt
DOCKED: USER    NEWDPF about 6.528300 0.221100 0.000000
DOCKED: USER    NEWDPF tran0 -4.484321 29.493690 14.736106
DOCKED: USER    NEWDPF quaternion0 -0.030685 -0.083278 -0.448713 0.889258
DOCKED: USER    NEWDPF axisangle0 -0.067086 -0.182067 -0.980995 54.439743
DOCKED: USER    NEWDPF quat0 -0.067086 -0.182067 -0.980995 54.439743
DOCKED: USER    NEWDPF dihe0 160.31 177.49 -34.66 114.67 -130.89 90.06 
DOCKED: USER  keepresnum = 1 
DOCKED: USER  
DOCKED: REMARK  6 active torsions:
DOCKED: REMARK  status: ('A' for Active; 'I' for Inactive)
DOCKED: REMARK    1  A    between atoms: O_2  and  C_12 
DOCKED: REMARK    2  A    between atoms: O_3  and  C_14 
DOCKED: REMARK    3  A    between atoms: O_5  and  C_16 
DOCKED: REMARK    4  A    between atoms: O_6  and  C_20 
DOCKED: REMARK    5  A    between atoms: O_7  and  C_22 
DOCKED: REMARK    6  A    between atoms: C_10  and  C_11 
DOCKED: USER                              x       y       z     vdW  Elec       q    Type
DOCKED: USER                           _______ _______ _______ _____ _____    ______ ____
DOCKED: ROOT
DOCKED: ATOM      1  O   UNL d   1      -4.363  28.832  14.728 -0.03 +0.06    -0.451 OA
DOCKED: ATOM      2  O   UNL d   1      -6.742  30.618  15.116 -0.69 -0.12    -0.283 OA
DOCKED: ATOM      3  C   UNL d   1      -6.058  29.029  15.026 -0.27 +0.00    +0.109 A 
DOCKED: ATOM      4  C   UNL d   1      -5.265  28.434  14.897 -0.12 -0.01    +0.146 A 
DOCKED: ATOM      5  C   UNL d   1      -4.255  29.825  14.688 -0.23 -0.02    +0.181 A 
DOCKED: ATOM      6  C   UNL d   1      -5.048  30.420  14.818 -0.30 +0.01    +0.208 A 
DOCKED: ATOM      7  C   UNL d   1      -5.949  30.022  14.987 -0.23 +0.04    +0.238 A 
DOCKED: ATOM      8  C   UNL d   1      -7.003  28.629  15.203 -0.23 +0.00    +0.135 A 
DOCKED: ATOM      9  C   UNL d   1      -5.363  27.397  14.936 -0.05 -0.01    +0.092 A 
DOCKED: ATOM     10  C   UNL d   1      -6.299  26.976  15.111 -0.05 -0.02    +0.124 A 
DOCKED: ATOM     11  C   UNL d   1      -7.124  27.595  15.246 -0.13 -0.01    +0.091 A 
DOCKED: ENDROOT
DOCKED: BRANCH   5  12
DOCKED: ATOM     12  C   UNL d   1      -3.353  30.223  14.519 -0.34 -0.00    +0.025 A 
DOCKED: ATOM     13  C   UNL d   1      -3.055  30.405  13.582 -0.21 -0.02    +0.060 A 
DOCKED: ATOM     14  C   UNL d   1      -2.153  30.803  13.413 -0.34 -0.03    +0.159 A 
DOCKED: ATOM     15  C   UNL d   1      -1.549  31.018  14.181 -0.35 -0.03    +0.158 A 
DOCKED: ATOM     16  C   UNL d   1      -1.848  30.836  15.118 -0.40 -0.01    +0.050 A 
DOCKED: ATOM     17  C   UNL d   1      -2.750  30.438  15.287 -0.39 -0.00    +0.015 A 
DOCKED: BRANCH  14  18
DOCKED: ATOM     18  O   UNL d   1      -1.854  30.985  12.476 -0.39 +0.03    -0.503 OA
DOCKED: ATOM     19  H   UNL d   1      -1.394  31.387  12.370 +0.21 +0.03    +0.292 HD
DOCKED: ENDBRANCH  14  18
DOCKED: BRANCH  15  20
DOCKED: ATOM     20  O   UNL d   1      -0.648  31.416  14.012 -0.03 +0.04    -0.503 OA
DOCKED: ATOM     21  H   UNL d   1      -0.453  31.508  13.430 +0.19 +0.01    +0.292 HD
DOCKED: ENDBRANCH  15  20
DOCKED: ENDBRANCH   5  12
DOCKED: BRANCH   6  22
DOCKED: ATOM     22  O   UNL d   1      -4.939  31.414  14.778 -0.43 -0.06    -0.501 OA
DOCKED: ATOM     23  H   UNL d   1      -5.391  31.766  14.541 +0.19 +0.06    +0.292 HD
DOCKED: ENDBRANCH   6  22
DOCKED: BRANCH   8  24
DOCKED: ATOM     24  O   UNL d   1      -7.789  29.234  15.331 -0.13 -0.09    -0.506 OA
DOCKED: ATOM     25  H   UNL d   1      -7.814  29.610  15.823 +0.13 +0.04    +0.292 HD
DOCKED: ENDBRANCH   8  24
DOCKED: BRANCH  10  26
DOCKED: ATOM     26  O   UNL d   1      -6.404  25.982  15.151 +0.02 +0.08    -0.506 OA
DOCKED: ATOM     27  H   UNL d   1      -6.022  25.643  15.501 +0.02 -0.05    +0.292 HD
DOCKED: ENDBRANCH  10  26
DOCKED: TORSDOF 6
DOCKED: TER
DOCKED: ENDMDL
	BEGINNING SOLIS & WETS LOCAL SEARCH DOCKING
Run: 22 Seed: 1388664434 1891366148  [ Run 22 of 50 LS ]
Date:	Wed Mar 23 19:19:32 2022
Final-Value: 5.428
There were 28919 Energy Evaluations.


	FINAL LOCAL SEARCH DOCKED STATE
	_______________________________


Detailed state:  trans -5.260 29.385 15.642 quatxyzw 0.049113 -0.976167 0.200806 0.066049 center 6.528 0.221 0.000 ntor 6 103.1020 -91.8623 -44.4350 60.4956 -54.9816 -89.5070
State:	 -5.260  29.385  15.642   0.049 -0.978  0.201 172.426    103.10  -91.86  -44.43   60.50  -54.98  -89.51

DOCKED: MODEL       22
DOCKED: USER    Run = 22
DOCKED: USER    DPF = C:/Users/SUN/Desktop/autodock/cc.dpf
DOCKED: USER  
DOCKED: USER    Estimated Free Energy of Binding    =   -2.89 kcal/mol  [=(1)+(2)+(3)-(4)]
DOCKED: USER    Estimated Inhibition Constant, Ki   =    7.64 mM (millimolar)  [Temperature = 298.15 K]
DOCKED: USER    
DOCKED: USER    (1) Final Intermolecular Energy     =   -4.68 kcal/mol
DOCKED: USER        vdW + Hbond + desolv Energy     =   -4.62 kcal/mol
DOCKED: USER        Electrostatic Energy            =   -0.06 kcal/mol
DOCKED: USER    (2) Final Total Internal Energy     =  +10.10 kcal/mol
DOCKED: USER    (3) Torsional Free Energy           =   +1.79 kcal/mol
DOCKED: USER    (4) Unbound System's Energy  [=(2)] =  +10.10 kcal/mol
DOCKED: USER    
DOCKED: USER    
DOCKED: USER    NEWDPF move Structure2D_CID_5280343.pdbqt
DOCKED: USER    NEWDPF about 6.528300 0.221100 0.000000
DOCKED: USER    NEWDPF tran0 -5.260105 29.384718 15.641646
DOCKED: USER    NEWDPF quaternion0 0.049113 -0.976167 0.200806 0.066049
DOCKED: USER    NEWDPF axisangle0 0.049220 -0.978303 0.201246 172.425810
DOCKED: USER    NEWDPF quat0 0.049220 -0.978303 0.201246 172.425810
DOCKED: USER    NEWDPF dihe0 103.10 -91.86 -44.43 60.50 -54.98 -89.51 
DOCKED: USER  keepresnum = 1 
DOCKED: USER  
DOCKED: REMARK  6 active torsions:
DOCKED: REMARK  status: ('A' for Active; 'I' for Inactive)
DOCKED: REMARK    1  A    between atoms: O_2  and  C_12 
DOCKED: REMARK    2  A    between atoms: O_3  and  C_14 
DOCKED: REMARK    3  A    between atoms: O_5  and  C_16 
DOCKED: REMARK    4  A    between atoms: O_6  and  C_20 
DOCKED: REMARK    5  A    between atoms: O_7  and  C_22 
DOCKED: REMARK    6  A    between atoms: C_10  and  C_11 
DOCKED: USER                              x       y       z     vdW  Elec       q    Type
DOCKED: USER                           _______ _______ _______ _____ _____    ______ ____
DOCKED: ROOT
DOCKED: ATOM      1  O   UNL d   1      -4.772  28.992  15.888 -0.21 +0.02    -0.451 OA
DOCKED: ATOM      2  O   UNL d   1      -4.980  31.736  14.692 -0.48 -0.04    -0.283 OA
DOCKED: ATOM      3  C   UNL d   1      -4.022  30.470  15.384 -0.36 -0.00    +0.109 A 
DOCKED: ATOM      4  C   UNL d   1      -3.952  29.555  15.783 -0.19 -0.01    +0.146 A 
DOCKED: ATOM      5  C   UNL d   1      -5.661  29.343  15.594 -0.20 +0.01    +0.181 A 
DOCKED: ATOM      6  C   UNL d   1      -5.730  30.258  15.195 -0.22 +0.04    +0.208 A 
DOCKED: ATOM      7  C   UNL d   1      -4.911  30.821  15.091 -0.30 +0.03    +0.238 A 
DOCKED: ATOM      8  C   UNL d   1      -3.177  31.068  15.269 -0.43 -0.02    +0.135 A 
DOCKED: ATOM      9  C   UNL d   1      -3.033  29.175  16.094 -0.16 -0.01    +0.092 A 
DOCKED: ATOM     10  C   UNL d   1      -2.175  29.756  15.988 -0.18 -0.02    +0.124 A 
DOCKED: ATOM     11  C   UNL d   1      -2.248  30.708  15.573 -0.34 -0.02    +0.091 A 
DOCKED: ENDROOT
DOCKED: BRANCH   5  12
DOCKED: ATOM     12  C   UNL d   1      -6.481  28.780  15.698 -0.27 -0.00    +0.025 A 
DOCKED: ATOM     13  C   UNL d   1      -6.757  28.159  14.965 -0.20 -0.00    +0.060 A 
DOCKED: ATOM     14  C   UNL d   1      -7.577  27.596  15.070 -0.11 -0.01    +0.159 A 
DOCKED: ATOM     15  C   UNL d   1      -8.120  27.653  15.908 -0.11 -0.01    +0.158 A 
DOCKED: ATOM     16  C   UNL d   1      -7.843  28.274  16.641 -0.22 -0.01    +0.050 A 
DOCKED: ATOM     17  C   UNL d   1      -7.023  28.838  16.536 -0.27 -0.00    +0.015 A 
DOCKED: BRANCH  14  18
DOCKED: ATOM     18  O   UNL d   1      -7.854  26.975  14.337 -0.04 +0.03    -0.503 OA
DOCKED: ATOM     19  H   UNL d   1      -7.747  26.366  14.389 +0.05 -0.03    +0.292 HD
DOCKED: ENDBRANCH  14  18
DOCKED: BRANCH  15  20
DOCKED: ATOM     20  O   UNL d   1      -8.939  27.090  16.012 -0.03 +0.06    -0.503 OA
DOCKED: ATOM     21  H   UNL d   1      -8.894  26.518  16.248 +0.05 -0.04    +0.292 HD
DOCKED: ENDBRANCH  15  20
DOCKED: ENDBRANCH   5  12
DOCKED: BRANCH   6  22
DOCKED: ATOM     22  O   UNL d   1      -6.619  30.609  14.901 -0.58 -0.23    -0.501 OA
DOCKED: ATOM     23  H   UNL d   1      -6.785  31.190  15.041 +0.19 +0.15    +0.292 HD
DOCKED: ENDBRANCH   6  22
DOCKED: BRANCH   8  24
DOCKED: ATOM     24  O   UNL d   1      -3.258  31.981  14.869 -0.28 +0.03    -0.506 OA
DOCKED: ATOM     25  H   UNL d   1      -2.953  32.118  14.348 +0.24 -0.02    +0.292 HD
DOCKED: ENDBRANCH   8  24
DOCKED: BRANCH  10  26
DOCKED: ATOM     26  O   UNL d   1      -1.288  29.402  16.283 -0.06 +0.10    -0.506 OA
DOCKED: ATOM     27  H   UNL d   1      -0.813  29.385  15.886 +0.11 -0.07    +0.292 HD
DOCKED: ENDBRANCH  10  26
DOCKED: TORSDOF 6
DOCKED: TER
DOCKED: ENDMDL
	BEGINNING SOLIS & WETS LOCAL SEARCH DOCKING
Run: 23 Seed: 1259527276 281972557  [ Run 23 of 50 LS ]
Date:	Wed Mar 23 19:19:33 2022
Final-Value: 6.342
There were 28991 Energy Evaluations.


	FINAL LOCAL SEARCH DOCKED STATE
	_______________________________


Detailed state:  trans 16.048 34.842 17.943 quatxyzw 0.242030 -0.241076 -0.711138 -0.614480 center 6.528 0.221 0.000 ntor 6 149.0112 124.8761 47.7132 -42.9845 39.7784 -89.9173
State:	 16.048  34.842  17.943   0.307 -0.306 -0.901 -104.172    149.01  124.88   47.71  -42.98   39.78  -89.92

DOCKED: MODEL       23
DOCKED: USER    Run = 23
DOCKED: USER    DPF = C:/Users/SUN/Desktop/autodock/cc.dpf
DOCKED: USER  
DOCKED: USER    Estimated Free Energy of Binding    =   -2.33 kcal/mol  [=(1)+(2)+(3)-(4)]
DOCKED: USER    Estimated Inhibition Constant, Ki   =   19.50 mM (millimolar)  [Temperature = 298.15 K]
DOCKED: USER    
DOCKED: USER    (1) Final Intermolecular Energy     =   -4.12 kcal/mol
DOCKED: USER        vdW + Hbond + desolv Energy     =   -4.05 kcal/mol
DOCKED: USER        Electrostatic Energy            =   -0.07 kcal/mol
DOCKED: USER    (2) Final Total Internal Energy     =  +10.46 kcal/mol
DOCKED: USER    (3) Torsional Free Energy           =   +1.79 kcal/mol
DOCKED: USER    (4) Unbound System's Energy  [=(2)] =  +10.46 kcal/mol
DOCKED: USER    
DOCKED: USER    
DOCKED: USER    NEWDPF move Structure2D_CID_5280343.pdbqt
DOCKED: USER    NEWDPF about 6.528300 0.221100 0.000000
DOCKED: USER    NEWDPF tran0 16.047512 34.842190 17.943053
DOCKED: USER    NEWDPF quaternion0 0.242030 -0.241076 -0.711138 -0.614480
DOCKED: USER    NEWDPF axisangle0 0.306782 -0.305572 -0.901394 -104.171665
DOCKED: USER    NEWDPF quat0 0.306782 -0.305572 -0.901394 -104.171665
DOCKED: USER    NEWDPF dihe0 149.01 124.88 47.71 -42.98 39.78 -89.92 
DOCKED: USER  keepresnum = 1 
DOCKED: USER  
DOCKED: REMARK  6 active torsions:
DOCKED: REMARK  status: ('A' for Active; 'I' for Inactive)
DOCKED: REMARK    1  A    between atoms: O_2  and  C_12 
DOCKED: REMARK    2  A    between atoms: O_3  and  C_14 
DOCKED: REMARK    3  A    between atoms: O_5  and  C_16 
DOCKED: REMARK    4  A    between atoms: O_6  and  C_20 
DOCKED: REMARK    5  A    between atoms: O_7  and  C_22 
DOCKED: REMARK    6  A    between atoms: C_10  and  C_11 
DOCKED: USER                              x       y       z     vdW  Elec       q    Type
DOCKED: USER                           _______ _______ _______ _____ _____    ______ ____
DOCKED: ROOT
DOCKED: ATOM      1  O   UNL d   1      15.734  35.361  17.651 -0.17 +0.03    -0.451 OA
DOCKED: ATOM      2  O   UNL d   1      18.006  34.976  19.572 -0.09 +0.04    -0.283 OA
DOCKED: ATOM      3  C   UNL d   1      16.981  36.026  18.653 -0.26 -0.01    +0.109 A 
DOCKED: ATOM      4  C   UNL d   1      16.224  36.155  18.012 -0.32 -0.01    +0.146 A 
DOCKED: ATOM      5  C   UNL d   1      16.002  34.439  17.929 -0.16 -0.02    +0.181 A 
DOCKED: ATOM      6  C   UNL d   1      16.760  34.311  18.570 -0.11 -0.02    +0.208 A 
DOCKED: ATOM      7  C   UNL d   1      17.249  35.104  18.931 -0.13 -0.02    +0.238 A 
DOCKED: ATOM      8  C   UNL d   1      17.499  36.843  19.037 -0.23 -0.01    +0.135 A 
DOCKED: ATOM      9  C   UNL d   1      15.933  37.109  17.713 -0.49 +0.00    +0.092 A 
DOCKED: ATOM     10  C   UNL d   1      16.437  37.941  18.085 -0.43 +0.02    +0.124 A 
DOCKED: ATOM     11  C   UNL d   1      17.226  37.807  18.752 -0.30 +0.00    +0.091 A 
DOCKED: ENDROOT
DOCKED: BRANCH   5  12
DOCKED: ATOM     12  C   UNL d   1      15.513  33.646  17.568 -0.22 -0.00    +0.025 A 
DOCKED: ATOM     13  C   UNL d   1      14.713  33.289  18.050 -0.19 -0.01    +0.060 A 
DOCKED: ATOM     14  C   UNL d   1      14.224  32.495  17.688 -0.15 -0.03    +0.159 A 
DOCKED: ATOM     15  C   UNL d   1      14.535  32.058  16.844 -0.11 -0.03    +0.158 A 
DOCKED: ATOM     16  C   UNL d   1      15.335  32.415  16.362 -0.10 -0.01    +0.050 A 
DOCKED: ATOM     17  C   UNL d   1      15.824  33.209  16.724 -0.19 -0.00    +0.015 A 
DOCKED: BRANCH  14  18
DOCKED: ATOM     18  O   UNL d   1      13.424  32.138  18.171 -0.04 +0.09    -0.503 OA
DOCKED: ATOM     19  H   UNL d   1      12.965  31.869  17.853 +0.09 -0.06    +0.292 HD
DOCKED: ENDBRANCH  14  18
DOCKED: BRANCH  15  20
DOCKED: ATOM     20  O   UNL d   1      14.046  31.265  16.483 -0.04 +0.10    -0.503 OA
DOCKED: ATOM     21  H   UNL d   1      13.957  30.766  16.840 +0.06 -0.06    +0.292 HD
DOCKED: ENDBRANCH  15  20
DOCKED: ENDBRANCH   5  12
DOCKED: BRANCH   6  22
DOCKED: ATOM     22  O   UNL d   1      17.028  33.388  18.848 -0.02 +0.07    -0.501 OA
DOCKED: ATOM     23  H   UNL d   1      17.116  33.259  19.448 +0.05 -0.04    +0.292 HD
DOCKED: ENDBRANCH   6  22
DOCKED: BRANCH   8  24
DOCKED: ATOM     24  O   UNL d   1      18.255  36.703  19.677 -0.07 +0.05    -0.506 OA
DOCKED: ATOM     25  H   UNL d   1      18.777  37.031  19.617 +0.09 -0.03    +0.292 HD
DOCKED: ENDBRANCH   8  24
DOCKED: BRANCH  10  26
DOCKED: ATOM     26  O   UNL d   1      16.167  38.861  17.805 -0.69 -0.20    -0.506 OA
DOCKED: ATOM     27  H   UNL d   1      16.599  39.291  17.692 +0.18 +0.09    +0.292 HD
DOCKED: ENDBRANCH  10  26
DOCKED: TORSDOF 6
DOCKED: TER
DOCKED: ENDMDL
	BEGINNING SOLIS & WETS LOCAL SEARCH DOCKING
Run: 24 Seed: 579884257 1030474365  [ Run 24 of 50 LS ]
Date:	Wed Mar 23 19:19:33 2022
Final-Value: 5.062
There were 30045 Energy Evaluations.


	FINAL LOCAL SEARCH DOCKED STATE
	_______________________________


Detailed state:  trans 10.540 36.454 24.743 quatxyzw 0.647333 -0.119320 -0.070062 0.749542 center 6.528 0.221 0.000 ntor 6 -173.5396 -111.9978 83.9854 94.5235 -26.2924 86.0780
State:	 10.540  36.454  24.743   0.978 -0.180 -0.106 82.898   -173.54 -112.00   83.99   94.52  -26.29   86.08

DOCKED: MODEL       24
DOCKED: USER    Run = 24
DOCKED: USER    DPF = C:/Users/SUN/Desktop/autodock/cc.dpf
DOCKED: USER  
DOCKED: USER    Estimated Free Energy of Binding    =   -3.64 kcal/mol  [=(1)+(2)+(3)-(4)]
DOCKED: USER    Estimated Inhibition Constant, Ki   =    2.15 mM (millimolar)  [Temperature = 298.15 K]
DOCKED: USER    
DOCKED: USER    (1) Final Intermolecular Energy     =   -5.43 kcal/mol
DOCKED: USER        vdW + Hbond + desolv Energy     =   -5.36 kcal/mol
DOCKED: USER        Electrostatic Energy            =   -0.07 kcal/mol
DOCKED: USER    (2) Final Total Internal Energy     =  +10.49 kcal/mol
DOCKED: USER    (3) Torsional Free Energy           =   +1.79 kcal/mol
DOCKED: USER    (4) Unbound System's Energy  [=(2)] =  +10.49 kcal/mol
DOCKED: USER    
DOCKED: USER    
DOCKED: USER    NEWDPF move Structure2D_CID_5280343.pdbqt
DOCKED: USER    NEWDPF about 6.528300 0.221100 0.000000
DOCKED: USER    NEWDPF tran0 10.539521 36.453891 24.743372
DOCKED: USER    NEWDPF quaternion0 0.647333 -0.119320 -0.070062 0.749542
DOCKED: USER    NEWDPF axisangle0 0.977909 -0.180254 -0.105841 82.898480
DOCKED: USER    NEWDPF quat0 0.977909 -0.180254 -0.105841 82.898480
DOCKED: USER    NEWDPF dihe0 -173.54 -112.00 83.99 94.52 -26.29 86.08 
DOCKED: USER  keepresnum = 1 
DOCKED: USER  
DOCKED: REMARK  6 active torsions:
DOCKED: REMARK  status: ('A' for Active; 'I' for Inactive)
DOCKED: REMARK    1  A    between atoms: O_2  and  C_12 
DOCKED: REMARK    2  A    between atoms: O_3  and  C_14 
DOCKED: REMARK    3  A    between atoms: O_5  and  C_16 
DOCKED: REMARK    4  A    between atoms: O_6  and  C_20 
DOCKED: REMARK    5  A    between atoms: O_7  and  C_22 
DOCKED: REMARK    6  A    between atoms: C_10  and  C_11 
DOCKED: USER                              x       y       z     vdW  Elec       q    Type
DOCKED: USER                           _______ _______ _______ _____ _____    ______ ____
DOCKED: ROOT
DOCKED: ATOM      1  O   UNL d   1      10.224  36.402  25.336 -0.11 +0.08    -0.451 OA
DOCKED: ATOM      2  O   UNL d   1       9.446  36.858  22.475 -0.42 -0.05    -0.283 OA
DOCKED: ATOM      3  C   UNL d   1       9.002  36.673  24.139 -0.29 -0.00    +0.109 A 
DOCKED: ATOM      4  C   UNL d   1       9.262  36.521  25.092 -0.25 -0.02    +0.146 A 
DOCKED: ATOM      5  C   UNL d   1      10.927  36.435  24.626 -0.29 -0.03    +0.181 A 
DOCKED: ATOM      6  C   UNL d   1      10.668  36.587  23.672 -0.32 -0.02    +0.208 A 
DOCKED: ATOM      7  C   UNL d   1       9.705  36.706  23.428 -0.26 -0.00    +0.238 A 
DOCKED: ATOM      8  C   UNL d   1       8.004  36.798  23.870 -0.27 +0.01    +0.135 A 
DOCKED: ATOM      9  C   UNL d   1       8.541  36.484  25.844 -0.22 -0.01    +0.092 A 
DOCKED: ATOM     10  C   UNL d   1       7.536  36.607  25.598 -0.31 -0.02    +0.124 A 
DOCKED: ATOM     11  C   UNL d   1       7.266  36.765  24.605 -0.30 -0.00    +0.091 A 
DOCKED: ENDROOT
DOCKED: BRANCH   5  12
DOCKED: ATOM     12  C   UNL d   1      11.890  36.316  24.869 -0.44 -0.01    +0.025 A 
DOCKED: ATOM     13  C   UNL d   1      12.280  35.398  24.932 -0.28 -0.02    +0.060 A 
DOCKED: ATOM     14  C   UNL d   1      13.243  35.279  25.176 -0.23 -0.05    +0.159 A 
DOCKED: ATOM     15  C   UNL d   1      13.815  36.079  25.356 -0.29 -0.06    +0.158 A 
DOCKED: ATOM     16  C   UNL d   1      13.425  36.997  25.292 -0.38 -0.02    +0.050 A 
DOCKED: ATOM     17  C   UNL d   1      12.463  37.116  25.049 -0.61 -0.00    +0.015 A 
DOCKED: BRANCH  14  18
DOCKED: ATOM     18  O   UNL d   1      13.633  34.360  25.239 -0.03 +0.16    -0.503 OA
DOCKED: ATOM     19  H   UNL d   1      14.211  34.283  25.447 +0.09 -0.09    +0.292 HD
DOCKED: ENDBRANCH  14  18
DOCKED: BRANCH  15  20
DOCKED: ATOM     20  O   UNL d   1      14.778  35.960  25.599 -0.16 +0.19    -0.503 OA
DOCKED: ATOM     21  H   UNL d   1      15.179  35.743  25.179 +0.12 -0.07    +0.292 HD
DOCKED: ENDBRANCH  15  20
DOCKED: ENDBRANCH   5  12
DOCKED: BRANCH   6  22
DOCKED: ATOM     22  O   UNL d   1      11.371  36.621  22.962 -0.22 +0.01    -0.501 OA
DOCKED: ATOM     23  H   UNL d   1      11.596  37.167  22.774 +0.09 -0.02    +0.292 HD
DOCKED: ENDBRANCH   6  22
DOCKED: BRANCH   8  24
DOCKED: ATOM     24  O   UNL d   1       7.756  36.950  22.914 -0.20 -0.17    -0.506 OA
DOCKED: ATOM     25  H   UNL d   1       7.767  37.523  22.678 +0.25 +0.10    +0.292 HD
DOCKED: ENDBRANCH   8  24
DOCKED: BRANCH  10  26
DOCKED: ATOM     26  O   UNL d   1       6.836  36.573  26.310 -0.18 +0.15    -0.506 OA
DOCKED: ATOM     27  H   UNL d   1       6.299  36.872  26.232 +0.18 -0.09    +0.292 HD
DOCKED: ENDBRANCH  10  26
DOCKED: TORSDOF 6
DOCKED: TER
DOCKED: ENDMDL
	BEGINNING SOLIS & WETS LOCAL SEARCH DOCKING
Run: 25 Seed: 1687305901 1300089367  [ Run 25 of 50 LS ]
Date:	Wed Mar 23 19:19:33 2022
Final-Value: 6.349
There were 29280 Energy Evaluations.


	FINAL LOCAL SEARCH DOCKED STATE
	_______________________________


Detailed state:  trans -14.575 28.581 16.487 quatxyzw 0.112520 0.047233 -0.992503 -0.006771 center 6.528 0.221 0.000 ntor 6 -80.2287 -65.1757 -59.6356 -48.3977 -76.6014 89.5527
State:	-14.575  28.581  16.487   0.113  0.047 -0.993 -179.224    -80.23  -65.18  -59.64  -48.40  -76.60   89.55

DOCKED: MODEL       25
DOCKED: USER    Run = 25
DOCKED: USER    DPF = C:/Users/SUN/Desktop/autodock/cc.dpf
DOCKED: USER  
DOCKED: USER    Estimated Free Energy of Binding    =   -2.26 kcal/mol  [=(1)+(2)+(3)-(4)]
DOCKED: USER    Estimated Inhibition Constant, Ki   =   22.10 mM (millimolar)  [Temperature = 298.15 K]
DOCKED: USER    
DOCKED: USER    (1) Final Intermolecular Energy     =   -4.05 kcal/mol
DOCKED: USER        vdW + Hbond + desolv Energy     =   -4.06 kcal/mol
DOCKED: USER        Electrostatic Energy            =   +0.01 kcal/mol
DOCKED: USER    (2) Final Total Internal Energy     =  +10.40 kcal/mol
DOCKED: USER    (3) Torsional Free Energy           =   +1.79 kcal/mol
DOCKED: USER    (4) Unbound System's Energy  [=(2)] =  +10.40 kcal/mol
DOCKED: USER    
DOCKED: USER    
DOCKED: USER    NEWDPF move Structure2D_CID_5280343.pdbqt
DOCKED: USER    NEWDPF about 6.528300 0.221100 0.000000
DOCKED: USER    NEWDPF tran0 -14.574802 28.581124 16.487158
DOCKED: USER    NEWDPF quaternion0 0.112520 0.047233 -0.992503 -0.006771
DOCKED: USER    NEWDPF axisangle0 0.112522 0.047234 -0.992526 -179.224126
DOCKED: USER    NEWDPF quat0 0.112522 0.047234 -0.992526 -179.224126
DOCKED: USER    NEWDPF dihe0 -80.23 -65.18 -59.64 -48.40 -76.60 89.55 
DOCKED: USER  keepresnum = 1 
DOCKED: USER  
DOCKED: REMARK  6 active torsions:
DOCKED: REMARK  status: ('A' for Active; 'I' for Inactive)
DOCKED: REMARK    1  A    between atoms: O_2  and  C_12 
DOCKED: REMARK    2  A    between atoms: O_3  and  C_14 
DOCKED: REMARK    3  A    between atoms: O_5  and  C_16 
DOCKED: REMARK    4  A    between atoms: O_6  and  C_20 
DOCKED: REMARK    5  A    between atoms: O_7  and  C_22 
DOCKED: REMARK    6  A    between atoms: C_10  and  C_11 
DOCKED: USER                              x       y       z     vdW  Elec       q    Type
DOCKED: USER                           _______ _______ _______ _____ _____    ______ ____
DOCKED: ROOT
DOCKED: ATOM      1  O   UNL d   1     -14.138  29.071  16.636 -0.15 +0.13    -0.451 OA
DOCKED: ATOM      2  O   UNL d   1     -14.066  26.085  16.359 -0.01 +0.05    -0.283 OA
DOCKED: ATOM      3  C   UNL d   1     -13.258  27.581  16.691 -0.14 -0.02    +0.109 A 
DOCKED: ATOM      4  C   UNL d   1     -13.282  28.576  16.783 -0.23 -0.04    +0.146 A 
DOCKED: ATOM      5  C   UNL d   1     -14.970  28.571  16.395 -0.19 -0.04    +0.181 A 
DOCKED: ATOM      6  C   UNL d   1     -14.946  27.576  16.303 -0.08 -0.04    +0.208 A 
DOCKED: ATOM      7  C   UNL d   1     -14.090  27.080  16.451 -0.05 -0.05    +0.238 A 
DOCKED: ATOM      8  C   UNL d   1     -12.374  27.051  16.842 -0.08 -0.03    +0.135 A 
DOCKED: ATOM      9  C   UNL d   1     -12.424  29.111  17.033 -0.32 -0.03    +0.092 A 
DOCKED: ATOM     10  C   UNL d   1     -11.528  28.602  17.189 -0.23 -0.04    +0.124 A 
DOCKED: ATOM     11  C   UNL d   1     -11.503  27.566  17.093 -0.13 -0.02    +0.091 A 
DOCKED: ENDROOT
DOCKED: BRANCH   5  12
DOCKED: ATOM     12  C   UNL d   1     -15.826  29.066  16.248 -0.31 -0.01    +0.025 A 
DOCKED: ATOM     13  C   UNL d   1     -16.058  29.402  15.335 -0.32 -0.01    +0.060 A 
DOCKED: ATOM     14  C   UNL d   1     -16.914  29.898  15.187 -0.28 -0.02    +0.159 A 
DOCKED: ATOM     15  C   UNL d   1     -17.538  30.057  15.952 -0.24 -0.01    +0.158 A 
DOCKED: ATOM     16  C   UNL d   1     -17.306  29.721  16.865 -0.24 -0.01    +0.050 A 
DOCKED: ATOM     17  C   UNL d   1     -16.450  29.226  17.013 -0.25 -0.00    +0.015 A 
DOCKED: BRANCH  14  18
DOCKED: ATOM     18  O   UNL d   1     -17.146  30.234  14.274 -0.71 +0.07    -0.503 OA
DOCKED: ATOM     19  H   UNL d   1     -16.894  30.760  14.064 +0.15 -0.02    +0.292 HD
DOCKED: ENDBRANCH  14  18
DOCKED: BRANCH  15  20
DOCKED: ATOM     20  O   UNL d   1     -18.394  30.552  15.804 -0.43 +0.01    -0.503 OA
DOCKED: ATOM     21  H   UNL d   1     -18.937  30.262  15.879 +0.08 -0.02    +0.292 HD
DOCKED: ENDBRANCH  15  20
DOCKED: ENDBRANCH   5  12
DOCKED: BRANCH   6  22
DOCKED: ATOM     22  O   UNL d   1     -15.778  27.076  16.063 +0.01 +0.09    -0.501 OA
DOCKED: ATOM     23  H   UNL d   1     -15.795  26.731  15.548 +0.06 -0.05    +0.292 HD
DOCKED: ENDBRANCH   6  22
DOCKED: BRANCH   8  24
DOCKED: ATOM     24  O   UNL d   1     -12.361  26.056  16.747 +0.01 +0.09    -0.506 OA
DOCKED: ATOM     25  H   UNL d   1     -11.921  25.783  16.408 +0.04 -0.05    +0.292 HD
DOCKED: ENDBRANCH   8  24
DOCKED: BRANCH  10  26
DOCKED: ATOM     26  O   UNL d   1     -10.698  29.105  17.428 -0.15 +0.19    -0.506 OA
DOCKED: ATOM     27  H   UNL d   1     -10.493  29.105  18.013 +0.14 -0.12    +0.292 HD
DOCKED: ENDBRANCH  10  26
DOCKED: TORSDOF 6
DOCKED: TER
DOCKED: ENDMDL
	BEGINNING SOLIS & WETS LOCAL SEARCH DOCKING
Run: 26 Seed: 1072263029 195469183  [ Run 26 of 50 LS ]
Date:	Wed Mar 23 19:19:33 2022
Final-Value: 5.722
There were 30930 Energy Evaluations.


	FINAL LOCAL SEARCH DOCKED STATE
	_______________________________


Detailed state:  trans 4.828 35.030 27.290 quatxyzw -0.474863 0.226686 0.614987 -0.587290 center 6.528 0.221 0.000 ntor 6 -93.0303 39.5517 43.1316 64.4217 75.0333 -89.9605
State:	  4.828  35.030  27.290  -0.587  0.280  0.760 -108.070    -93.03   39.55   43.13   64.42   75.03  -89.96

DOCKED: MODEL       26
DOCKED: USER    Run = 26
DOCKED: USER    DPF = C:/Users/SUN/Desktop/autodock/cc.dpf
DOCKED: USER  
DOCKED: USER    Estimated Free Energy of Binding    =   -3.05 kcal/mol  [=(1)+(2)+(3)-(4)]
DOCKED: USER    Estimated Inhibition Constant, Ki   =    5.84 mM (millimolar)  [Temperature = 298.15 K]
DOCKED: USER    
DOCKED: USER    (1) Final Intermolecular Energy     =   -4.84 kcal/mol
DOCKED: USER        vdW + Hbond + desolv Energy     =   -4.96 kcal/mol
DOCKED: USER        Electrostatic Energy            =   +0.12 kcal/mol
DOCKED: USER    (2) Final Total Internal Energy     =  +10.56 kcal/mol
DOCKED: USER    (3) Torsional Free Energy           =   +1.79 kcal/mol
DOCKED: USER    (4) Unbound System's Energy  [=(2)] =  +10.56 kcal/mol
DOCKED: USER    
DOCKED: USER    
DOCKED: USER    NEWDPF move Structure2D_CID_5280343.pdbqt
DOCKED: USER    NEWDPF about 6.528300 0.221100 0.000000
DOCKED: USER    NEWDPF tran0 4.827820 35.030482 27.289888
DOCKED: USER    NEWDPF quaternion0 -0.474863 0.226686 0.614987 -0.587290
DOCKED: USER    NEWDPF axisangle0 -0.586703 0.280075 0.759828 -108.070154
DOCKED: USER    NEWDPF quat0 -0.586703 0.280075 0.759828 -108.070154
DOCKED: USER    NEWDPF dihe0 -93.03 39.55 43.13 64.42 75.03 -89.96 
DOCKED: USER  keepresnum = 1 
DOCKED: USER  
DOCKED: REMARK  6 active torsions:
DOCKED: REMARK  status: ('A' for Active; 'I' for Inactive)
DOCKED: REMARK    1  A    between atoms: O_2  and  C_12 
DOCKED: REMARK    2  A    between atoms: O_3  and  C_14 
DOCKED: REMARK    3  A    between atoms: O_5  and  C_16 
DOCKED: REMARK    4  A    between atoms: O_6  and  C_20 
DOCKED: REMARK    5  A    between atoms: O_7  and  C_22 
DOCKED: REMARK    6  A    between atoms: C_10  and  C_11 
DOCKED: USER                              x       y       z     vdW  Elec       q    Type
DOCKED: USER                           _______ _______ _______ _____ _____    ______ ____
DOCKED: ROOT
DOCKED: ATOM      1  O   UNL d   1       5.223  34.899  27.818 -0.18 +0.19    -0.451 OA
DOCKED: ATOM      2  O   UNL d   1       2.411  34.277  26.981 -0.24 -0.01    -0.283 OA
DOCKED: ATOM      3  C   UNL d   1       3.695  34.149  28.136 -0.29 -0.01    +0.109 A 
DOCKED: ATOM      4  C   UNL d   1       4.633  34.356  28.415 -0.28 -0.04    +0.146 A 
DOCKED: ATOM      5  C   UNL d   1       4.877  35.234  26.942 -0.29 -0.05    +0.181 A 
DOCKED: ATOM      6  C   UNL d   1       3.939  35.027  26.663 -0.25 -0.02    +0.208 A 
DOCKED: ATOM      7  C   UNL d   1       3.348  34.484  27.260 -0.22 -0.01    +0.238 A 
DOCKED: ATOM      8  C   UNL d   1       3.068  33.585  28.747 -0.24 -0.01    +0.135 A 
DOCKED: ATOM      9  C   UNL d   1       5.008  34.014  29.325 -0.27 -0.03    +0.092 A 
DOCKED: ATOM     10  C   UNL d   1       4.399  33.448  29.952 -0.24 -0.02    +0.124 A 
DOCKED: ATOM     11  C   UNL d   1       3.423  33.232  29.661 -0.22 -0.01    +0.091 A 
DOCKED: ENDROOT
DOCKED: BRANCH   5  12
DOCKED: ATOM     12  C   UNL d   1       5.467  35.777  26.346 -0.40 -0.01    +0.025 A 
DOCKED: ATOM     13  C   UNL d   1       5.488  36.773  26.434 -0.37 -0.02    +0.060 A 
DOCKED: ATOM     14  C   UNL d   1       6.079  37.316  25.837 -0.43 -0.04    +0.159 A 
DOCKED: ATOM     15  C   UNL d   1       6.649  36.863  25.152 -0.28 -0.02    +0.158 A 
DOCKED: ATOM     16  C   UNL d   1       6.628  35.867  25.063 -0.30 -0.00    +0.050 A 
DOCKED: ATOM     17  C   UNL d   1       6.038  35.324  25.660 -0.31 -0.00    +0.015 A 
DOCKED: BRANCH  14  18
DOCKED: ATOM     18  O   UNL d   1       6.099  38.312  25.925 -0.31 +0.17    -0.503 OA
DOCKED: ATOM     19  H   UNL d   1       5.727  38.662  25.574 +0.17 -0.06    +0.292 HD
DOCKED: ENDBRANCH  14  18
DOCKED: BRANCH  15  20
DOCKED: ATOM     20  O   UNL d   1       7.240  37.406  24.555 -0.13 +0.03    -0.503 OA
DOCKED: ATOM     21  H   UNL d   1       7.301  37.253  23.957 +0.22 +0.02    +0.292 HD
DOCKED: ENDBRANCH  15  20
DOCKED: ENDBRANCH   5  12
DOCKED: BRANCH   6  22
DOCKED: ATOM     22  O   UNL d   1       3.592  35.362  25.788 -0.15 -0.01    -0.501 OA
DOCKED: ATOM     23  H   UNL d   1       3.022  35.604  25.752 +0.16 +0.04    +0.292 HD
DOCKED: ENDBRANCH   6  22
DOCKED: BRANCH   8  24
DOCKED: ATOM     24  O   UNL d   1       2.133  33.383  28.458 -0.12 +0.02    -0.506 OA
DOCKED: ATOM     25  H   UNL d   1       1.654  33.608  28.781 +0.07 -0.00    +0.292 HD
DOCKED: ENDBRANCH   8  24
DOCKED: BRANCH  10  26
DOCKED: ATOM     26  O   UNL d   1       4.749  33.114  30.827 -0.12 +0.06    -0.506 OA
DOCKED: ATOM     27  H   UNL d   1       4.900  32.517  30.893 +0.06 -0.04    +0.292 HD
DOCKED: ENDBRANCH  10  26
DOCKED: TORSDOF 6
DOCKED: TER
DOCKED: ENDMDL
	BEGINNING SOLIS & WETS LOCAL SEARCH DOCKING
Run: 27 Seed: 655790988 1247055364  [ Run 27 of 50 LS ]
Date:	Wed Mar 23 19:19:34 2022
Final-Value: 5.358
There were 30733 Energy Evaluations.


	FINAL LOCAL SEARCH DOCKED STATE
	_______________________________


Detailed state:  trans 11.022 35.179 23.418 quatxyzw 0.187625 -0.913332 0.072146 0.354142 center 6.528 0.221 0.000 ntor 6 7.8538 124.4615 40.9654 82.6769 106.2736 -93.5016
State:	 11.022  35.179  23.418   0.201 -0.977  0.077 138.518      7.85  124.46   40.97   82.68  106.27  -93.50

DOCKED: MODEL       27
DOCKED: USER    Run = 27
DOCKED: USER    DPF = C:/Users/SUN/Desktop/autodock/cc.dpf
DOCKED: USER  
DOCKED: USER    Estimated Free Energy of Binding    =   -3.70 kcal/mol  [=(1)+(2)+(3)-(4)]
DOCKED: USER    Estimated Inhibition Constant, Ki   =    1.93 mM (millimolar)  [Temperature = 298.15 K]
DOCKED: USER    
DOCKED: USER    (1) Final Intermolecular Energy     =   -5.49 kcal/mol
DOCKED: USER        vdW + Hbond + desolv Energy     =   -5.45 kcal/mol
DOCKED: USER        Electrostatic Energy            =   -0.04 kcal/mol
DOCKED: USER    (2) Final Total Internal Energy     =  +10.85 kcal/mol
DOCKED: USER    (3) Torsional Free Energy           =   +1.79 kcal/mol
DOCKED: USER    (4) Unbound System's Energy  [=(2)] =  +10.85 kcal/mol
DOCKED: USER    
DOCKED: USER    
DOCKED: USER    NEWDPF move Structure2D_CID_5280343.pdbqt
DOCKED: USER    NEWDPF about 6.528300 0.221100 0.000000
DOCKED: USER    NEWDPF tran0 11.022413 35.179329 23.417959
DOCKED: USER    NEWDPF quaternion0 0.187625 -0.913332 0.072146 0.354142
DOCKED: USER    NEWDPF axisangle0 0.200628 -0.976625 0.077146 138.518282
DOCKED: USER    NEWDPF quat0 0.200628 -0.976625 0.077146 138.518282
DOCKED: USER    NEWDPF dihe0 7.85 124.46 40.97 82.68 106.27 -93.50 
DOCKED: USER  keepresnum = 1 
DOCKED: USER  
DOCKED: REMARK  6 active torsions:
DOCKED: REMARK  status: ('A' for Active; 'I' for Inactive)
DOCKED: REMARK    1  A    between atoms: O_2  and  C_12 
DOCKED: REMARK    2  A    between atoms: O_3  and  C_14 
DOCKED: REMARK    3  A    between atoms: O_5  and  C_16 
DOCKED: REMARK    4  A    between atoms: O_6  and  C_20 
DOCKED: REMARK    5  A    between atoms: O_7  and  C_22 
DOCKED: REMARK    6  A    between atoms: C_10  and  C_11 
DOCKED: USER                              x       y       z     vdW  Elec       q    Type
DOCKED: USER                           _______ _______ _______ _____ _____    ______ ____
DOCKED: ROOT
DOCKED: ATOM      1  O   UNL d   1      11.478  34.909  23.833 -0.08 +0.05    -0.451 OA
DOCKED: ATOM      2  O   UNL d   1      10.603  37.667  23.039 -0.41 +0.09    -0.283 OA
DOCKED: ATOM      3  C   UNL d   1      11.628  36.629  23.973 -0.46 -0.02    +0.109 A 
DOCKED: ATOM      4  C   UNL d   1      11.920  35.710  24.238 -0.30 -0.02    +0.146 A 
DOCKED: ATOM      5  C   UNL d   1      10.744  35.028  23.164 -0.19 +0.00    +0.181 A 
DOCKED: ATOM      6  C   UNL d   1      10.453  35.947  22.899 -0.25 +0.01    +0.208 A 
DOCKED: ATOM      7  C   UNL d   1      10.895  36.748  23.304 -0.32 -0.02    +0.238 A 
DOCKED: ATOM      8  C   UNL d   1      12.080  37.472  24.386 -0.55 -0.03    +0.135 A 
DOCKED: ATOM      9  C   UNL d   1      12.683  35.570  24.933 -0.31 -0.03    +0.092 A 
DOCKED: ATOM     10  C   UNL d   1      13.148  36.399  25.359 -0.39 -0.05    +0.124 A 
DOCKED: ATOM     11  C   UNL d   1      12.844  37.356  25.083 -0.54 -0.02    +0.091 A 
DOCKED: ENDROOT
DOCKED: BRANCH   5  12
DOCKED: ATOM     12  C   UNL d   1      10.302  34.227  22.760 -0.22 +0.00    +0.025 A 
DOCKED: ATOM     13  C   UNL d   1      10.633  33.859  21.890 -0.23 +0.01    +0.060 A 
DOCKED: ATOM     14  C   UNL d   1      10.191  33.059  21.486 -0.16 +0.02    +0.159 A 
DOCKED: ATOM     15  C   UNL d   1       9.418  32.626  21.951 -0.11 +0.03    +0.158 A 
DOCKED: ATOM     16  C   UNL d   1       9.088  32.993  22.820 -0.13 +0.01    +0.050 A 
DOCKED: ATOM     17  C   UNL d   1       9.530  33.794  23.225 -0.15 +0.00    +0.015 A 
DOCKED: BRANCH  14  18
DOCKED: ATOM     18  O   UNL d   1      10.521  32.691  20.617 -0.07 -0.03    -0.503 OA
DOCKED: ATOM     19  H   UNL d   1      11.043  32.912  20.365 +0.10 +0.01    +0.292 HD
DOCKED: ENDBRANCH  14  18
DOCKED: BRANCH  15  20
DOCKED: ATOM     20  O   UNL d   1       8.976  31.825  21.546 -0.07 -0.06    -0.503 OA
DOCKED: ATOM     21  H   UNL d   1       8.753  31.853  20.969 +0.07 +0.05    +0.292 HD
DOCKED: ENDBRANCH  15  20
DOCKED: ENDBRANCH   5  12
DOCKED: BRANCH   6  22
DOCKED: ATOM     22  O   UNL d   1       9.719  36.065  22.230 -0.21 -0.16    -0.501 OA
DOCKED: ATOM     23  H   UNL d   1       9.764  36.505  21.796 +0.21 +0.10    +0.292 HD
DOCKED: ENDBRANCH   6  22
DOCKED: BRANCH   8  24
DOCKED: ATOM     24  O   UNL d   1      11.780  38.386  24.114 -0.14 +0.21    -0.506 OA
DOCKED: ATOM     25  H   UNL d   1      12.092  38.698  23.678 -0.03 -0.21    +0.292 HD
DOCKED: ENDBRANCH   8  24
DOCKED: BRANCH  10  26
DOCKED: ATOM     26  O   UNL d   1      13.881  36.277  26.028 -0.17 +0.35    -0.506 OA
DOCKED: ATOM     27  H   UNL d   1      13.749  36.090  26.603 -0.35 -0.35    +0.292 HD
DOCKED: ENDBRANCH  10  26
DOCKED: TORSDOF 6
DOCKED: TER
DOCKED: ENDMDL
	BEGINNING SOLIS & WETS LOCAL SEARCH DOCKING
Run: 28 Seed: 1190500811 2084893437  [ Run 28 of 50 LS ]
Date:	Wed Mar 23 19:19:34 2022
Final-Value: 5.471
There were 28801 Energy Evaluations.


	FINAL LOCAL SEARCH DOCKED STATE
	_______________________________


Detailed state:  trans 17.232 37.259 6.819 quatxyzw 0.454275 0.342295 0.140310 0.810420 center 6.528 0.221 0.000 ntor 6 -43.2595 -90.3251 74.8571 71.2325 -48.3965 87.6229
State:	 17.232  37.259   6.819   0.775  0.584  0.239 71.726    -43.26  -90.33   74.86   71.23  -48.40   87.62

DOCKED: MODEL       28
DOCKED: USER    Run = 28
DOCKED: USER    DPF = C:/Users/SUN/Desktop/autodock/cc.dpf
DOCKED: USER  
DOCKED: USER    Estimated Free Energy of Binding    =   -3.30 kcal/mol  [=(1)+(2)+(3)-(4)]
DOCKED: USER    Estimated Inhibition Constant, Ki   =    3.81 mM (millimolar)  [Temperature = 298.15 K]
DOCKED: USER    
DOCKED: USER    (1) Final Intermolecular Energy     =   -5.09 kcal/mol
DOCKED: USER        vdW + Hbond + desolv Energy     =   -5.04 kcal/mol
DOCKED: USER        Electrostatic Energy            =   -0.05 kcal/mol
DOCKED: USER    (2) Final Total Internal Energy     =  +10.56 kcal/mol
DOCKED: USER    (3) Torsional Free Energy           =   +1.79 kcal/mol
DOCKED: USER    (4) Unbound System's Energy  [=(2)] =  +10.56 kcal/mol
DOCKED: USER    
DOCKED: USER    
DOCKED: USER    NEWDPF move Structure2D_CID_5280343.pdbqt
DOCKED: USER    NEWDPF about 6.528300 0.221100 0.000000
DOCKED: USER    NEWDPF tran0 17.232457 37.259491 6.818916
DOCKED: USER    NEWDPF quaternion0 0.454275 0.342295 0.140310 0.810420
DOCKED: USER    NEWDPF axisangle0 0.775414 0.584272 0.239499 71.725953
DOCKED: USER    NEWDPF quat0 0.775414 0.584272 0.239499 71.725953
DOCKED: USER    NEWDPF dihe0 -43.26 -90.33 74.86 71.23 -48.40 87.62 
DOCKED: USER  keepresnum = 1 
DOCKED: USER  
DOCKED: REMARK  6 active torsions:
DOCKED: REMARK  status: ('A' for Active; 'I' for Inactive)
DOCKED: REMARK    1  A    between atoms: O_2  and  C_12 
DOCKED: REMARK    2  A    between atoms: O_3  and  C_14 
DOCKED: REMARK    3  A    between atoms: O_5  and  C_16 
DOCKED: REMARK    4  A    between atoms: O_6  and  C_20 
DOCKED: REMARK    5  A    between atoms: O_7  and  C_22 
DOCKED: REMARK    6  A    between atoms: C_10  and  C_11 
DOCKED: USER                              x       y       z     vdW  Elec       q    Type
DOCKED: USER                           _______ _______ _______ _____ _____    ______ ____
DOCKED: ROOT
DOCKED: ATOM      1  O   UNL d   1      16.634  36.952   6.819 -0.22 +0.23    -0.451 OA
DOCKED: ATOM      2  O   UNL d   1      18.249  38.596   4.899 -0.22 +0.26    -0.283 OA
DOCKED: ATOM      3  C   UNL d   1      16.812  37.701   5.268 -0.26 -0.06    +0.109 A 
DOCKED: ATOM      4  C   UNL d   1      16.274  37.154   5.908 -0.32 -0.07    +0.146 A 
DOCKED: ATOM      5  C   UNL d   1      17.532  37.298   7.090 -0.29 -0.11    +0.181 A 
DOCKED: ATOM      6  C   UNL d   1      18.070  37.846   6.450 -0.19 -0.14    +0.208 A 
DOCKED: ATOM      7  C   UNL d   1      17.711  38.048   5.539 -0.18 -0.16    +0.238 A 
DOCKED: ATOM      8  C   UNL d   1      16.451  37.919   4.316 -0.18 -0.07    +0.135 A 
DOCKED: ATOM      9  C   UNL d   1      15.337  36.786   5.641 -0.40 -0.03    +0.092 A 
DOCKED: ATOM     10  C   UNL d   1      14.955  36.992   4.694 -0.33 -0.02    +0.124 A 
DOCKED: ATOM     11  C   UNL d   1      15.516  37.562   4.027 -0.27 -0.03    +0.091 A 
DOCKED: ENDROOT
DOCKED: BRANCH   5  12
DOCKED: ATOM     12  C   UNL d   1      17.892  37.097   8.001 -0.38 -0.01    +0.025 A 
DOCKED: ATOM     13  C   UNL d   1      18.412  36.257   8.159 -0.29 -0.02    +0.060 A 
DOCKED: ATOM     14  C   UNL d   1      18.771  36.056   9.070 -0.23 -0.06    +0.159 A 
DOCKED: ATOM     15  C   UNL d   1      18.611  36.694   9.823 -0.25 -0.07    +0.158 A 
DOCKED: ATOM     16  C   UNL d   1      18.091  37.533   9.665 -0.29 -0.03    +0.050 A 
DOCKED: ATOM     17  C   UNL d   1      17.732  37.735   8.754 -0.20 -0.01    +0.015 A 
DOCKED: BRANCH  14  18
DOCKED: ATOM     18  O   UNL d   1      19.291  35.216   9.228 -0.10 +0.13    -0.503 OA
DOCKED: ATOM     19  H   UNL d   1      19.096  34.680   8.985 +0.06 -0.06    +0.292 HD
DOCKED: ENDBRANCH  14  18
DOCKED: BRANCH  15  20
DOCKED: ATOM     20  O   UNL d   1      18.971  36.492  10.734 -0.16 +0.15    -0.503 OA
DOCKED: ATOM     21  H   UNL d   1      19.538  36.685  10.893 +0.08 -0.10    +0.292 HD
DOCKED: ENDBRANCH  15  20
DOCKED: ENDBRANCH   5  12
DOCKED: BRANCH   6  22
DOCKED: ATOM     22  O   UNL d   1      18.968  38.192   6.720 -0.08 +0.37    -0.501 OA
DOCKED: ATOM     23  H   UNL d   1      19.040  38.792   6.862 -0.10 -0.26    +0.292 HD
DOCKED: ENDBRANCH   6  22
DOCKED: BRANCH   8  24
DOCKED: ATOM     24  O   UNL d   1      16.998  38.468   3.684 -0.08 +0.44    -0.506 OA
DOCKED: ATOM     25  H   UNL d   1      16.826  39.048   3.549 +0.12 -0.33    +0.292 HD
DOCKED: ENDBRANCH   8  24
DOCKED: BRANCH  10  26
DOCKED: ATOM     26  O   UNL d   1      14.057  36.644   4.426 -0.48 -0.14    -0.506 OA
DOCKED: ATOM     27  H   UNL d   1      13.642  37.023   4.166 +0.16 +0.14    +0.292 HD
DOCKED: ENDBRANCH  10  26
DOCKED: TORSDOF 6
DOCKED: TER
DOCKED: ENDMDL
	BEGINNING SOLIS & WETS LOCAL SEARCH DOCKING
Run: 29 Seed: 720975906 1025242249  [ Run 29 of 50 LS ]
Date:	Wed Mar 23 19:19:34 2022
Final-Value: 6.655
There were 29565 Energy Evaluations.


	FINAL LOCAL SEARCH DOCKED STATE
	_______________________________


Detailed state:  trans 12.581 30.232 6.275 quatxyzw 0.552451 0.077428 0.050373 0.828411 center 6.528 0.221 0.000 ntor 6 122.3943 81.9757 89.6282 -81.4877 -120.4029 93.4837
State:	 12.581  30.232   6.275   0.986  0.138  0.090 68.128    122.39   81.98   89.63  -81.49 -120.40   93.48

DOCKED: MODEL       29
DOCKED: USER    Run = 29
DOCKED: USER    DPF = C:/Users/SUN/Desktop/autodock/cc.dpf
DOCKED: USER  
DOCKED: USER    Estimated Free Energy of Binding    =   -1.70 kcal/mol  [=(1)+(2)+(3)-(4)]
DOCKED: USER    Estimated Inhibition Constant, Ki   =   56.88 mM (millimolar)  [Temperature = 298.15 K]
DOCKED: USER    
DOCKED: USER    (1) Final Intermolecular Energy     =   -3.49 kcal/mol
DOCKED: USER        vdW + Hbond + desolv Energy     =   -3.32 kcal/mol
DOCKED: USER        Electrostatic Energy            =   -0.17 kcal/mol
DOCKED: USER    (2) Final Total Internal Energy     =  +10.14 kcal/mol
DOCKED: USER    (3) Torsional Free Energy           =   +1.79 kcal/mol
DOCKED: USER    (4) Unbound System's Energy  [=(2)] =  +10.14 kcal/mol
DOCKED: USER    
DOCKED: USER    
DOCKED: USER    NEWDPF move Structure2D_CID_5280343.pdbqt
DOCKED: USER    NEWDPF about 6.528300 0.221100 0.000000
DOCKED: USER    NEWDPF tran0 12.581434 30.232377 6.274535
DOCKED: USER    NEWDPF quaternion0 0.552451 0.077428 0.050373 0.828411
DOCKED: USER    NEWDPF axisangle0 0.986308 0.138234 0.089932 68.128256
DOCKED: USER    NEWDPF quat0 0.986308 0.138234 0.089932 68.128256
DOCKED: USER    NEWDPF dihe0 122.39 81.98 89.63 -81.49 -120.40 93.48 
DOCKED: USER  keepresnum = 1 
DOCKED: USER  
DOCKED: REMARK  6 active torsions:
DOCKED: REMARK  status: ('A' for Active; 'I' for Inactive)
DOCKED: REMARK    1  A    between atoms: O_2  and  C_12 
DOCKED: REMARK    2  A    between atoms: O_3  and  C_14 
DOCKED: REMARK    3  A    between atoms: O_5  and  C_16 
DOCKED: REMARK    4  A    between atoms: O_6  and  C_20 
DOCKED: REMARK    5  A    between atoms: O_7  and  C_22 
DOCKED: REMARK    6  A    between atoms: C_10  and  C_11 
DOCKED: USER                              x       y       z     vdW  Elec       q    Type
DOCKED: USER                           _______ _______ _______ _____ _____    ______ ____
DOCKED: ROOT
DOCKED: ATOM      1  O   UNL d   1      12.046  30.043   6.636 -0.15 +0.04    -0.451 OA
DOCKED: ATOM      2  O   UNL d   1      12.553  31.196   3.913 -0.14 -0.03    -0.283 OA
DOCKED: ATOM      3  C   UNL d   1      11.448  30.618   5.115 -0.16 -0.01    +0.109 A 
DOCKED: ATOM      4  C   UNL d   1      11.279  30.233   6.022 -0.21 -0.03    +0.146 A 
DOCKED: ATOM      5  C   UNL d   1      12.982  30.237   6.341 -0.20 -0.01    +0.181 A 
DOCKED: ATOM      6  C   UNL d   1      13.151  30.621   5.434 -0.15 -0.00    +0.208 A 
DOCKED: ATOM      7  C   UNL d   1      12.384  30.812   4.821 -0.05 +0.01    +0.238 A 
DOCKED: ATOM      8  C   UNL d   1      10.660  30.821   4.466 -0.16 -0.01    +0.135 A 
DOCKED: ATOM      9  C   UNL d   1      10.310  30.025   6.344 -0.25 -0.03    +0.092 A 
DOCKED: ATOM     10  C   UNL d   1       9.506  30.221   5.710 -0.22 -0.06    +0.124 A 
DOCKED: ATOM     11  C   UNL d   1       9.682  30.621   4.766 -0.21 -0.02    +0.091 A 
DOCKED: ENDROOT
DOCKED: BRANCH   5  12
DOCKED: ATOM     12  C   UNL d   1      13.748  30.046   6.954 -0.24 -0.00    +0.025 A 
DOCKED: ATOM     13  C   UNL d   1      14.228  29.171   6.898 -0.12 -0.01    +0.060 A 
DOCKED: ATOM     14  C   UNL d   1      14.995  28.980   7.511 -0.08 -0.02    +0.159 A 
DOCKED: ATOM     15  C   UNL d   1      15.282  29.665   8.180 -0.14 -0.01    +0.158 A 
DOCKED: ATOM     16  C   UNL d   1      14.802  30.541   8.237 -0.30 +0.00    +0.050 A 
DOCKED: ATOM     17  C   UNL d   1      14.035  30.731   7.624 -0.23 +0.00    +0.015 A 
DOCKED: BRANCH  14  18
DOCKED: ATOM     18  O   UNL d   1      15.475  28.105   7.454 +0.01 +0.07    -0.503 OA
DOCKED: ATOM     19  H   UNL d   1      16.085  28.092   7.346 +0.03 -0.04    +0.292 HD
DOCKED: ENDBRANCH  14  18
DOCKED: BRANCH  15  20
DOCKED: ATOM     20  O   UNL d   1      16.049  29.475   8.793 -0.03 +0.05    -0.503 OA
DOCKED: ATOM     21  H   UNL d   1      15.942  29.276   9.371 +0.07 -0.03    +0.292 HD
DOCKED: ENDBRANCH  15  20
DOCKED: ENDBRANCH   5  12
DOCKED: BRANCH   6  22
DOCKED: ATOM     22  O   UNL d   1      14.086  30.815   5.139 -0.05 +0.01    -0.501 OA
DOCKED: ATOM     23  H   UNL d   1      14.336  31.372   5.248 +0.08 +0.01    +0.292 HD
DOCKED: ENDBRANCH   6  22
DOCKED: BRANCH   8  24
DOCKED: ATOM     24  O   UNL d   1      10.841  31.206   3.561 -0.07 -0.07    -0.506 OA
DOCKED: ATOM     25  H   UNL d   1      10.857  30.835   3.064 +0.08 +0.03    +0.292 HD
DOCKED: ENDBRANCH   8  24
DOCKED: BRANCH  10  26
DOCKED: ATOM     26  O   UNL d   1       8.572  30.026   6.008 -0.03 +0.41    -0.506 OA
DOCKED: ATOM     27  H   UNL d   1       8.343  30.302   6.513 -0.40 -0.42    +0.292 HD
DOCKED: ENDBRANCH  10  26
DOCKED: TORSDOF 6
DOCKED: TER
DOCKED: ENDMDL
	BEGINNING SOLIS & WETS LOCAL SEARCH DOCKING
Run: 30 Seed: 1378897484 174138565  [ Run 30 of 50 LS ]
Date:	Wed Mar 23 19:19:34 2022
Final-Value: 4.843
There were 29082 Energy Evaluations.


	FINAL LOCAL SEARCH DOCKED STATE
	_______________________________


Detailed state:  trans 11.325 36.218 24.006 quatxyzw -0.446867 0.436249 -0.011407 0.780939 center 6.528 0.221 0.000 ntor 6 62.2939 120.3804 76.4362 -93.7507 -176.4205 91.0220
State:	 11.325  36.218  24.006  -0.715  0.698 -0.018 77.307     62.29  120.38   76.44  -93.75 -176.42   91.02

DOCKED: MODEL       30
DOCKED: USER    Run = 30
DOCKED: USER    DPF = C:/Users/SUN/Desktop/autodock/cc.dpf
DOCKED: USER  
DOCKED: USER    Estimated Free Energy of Binding    =   -3.84 kcal/mol  [=(1)+(2)+(3)-(4)]
DOCKED: USER    Estimated Inhibition Constant, Ki   =    1.54 mM (millimolar)  [Temperature = 298.15 K]
DOCKED: USER    
DOCKED: USER    (1) Final Intermolecular Energy     =   -5.63 kcal/mol
DOCKED: USER        vdW + Hbond + desolv Energy     =   -5.62 kcal/mol
DOCKED: USER        Electrostatic Energy            =   -0.01 kcal/mol
DOCKED: USER    (2) Final Total Internal Energy     =  +10.47 kcal/mol
DOCKED: USER    (3) Torsional Free Energy           =   +1.79 kcal/mol
DOCKED: USER    (4) Unbound System's Energy  [=(2)] =  +10.47 kcal/mol
DOCKED: USER    
DOCKED: USER    
DOCKED: USER    NEWDPF move Structure2D_CID_5280343.pdbqt
DOCKED: USER    NEWDPF about 6.528300 0.221100 0.000000
DOCKED: USER    NEWDPF tran0 11.325219 36.218379 24.006055
DOCKED: USER    NEWDPF quaternion0 -0.446867 0.436249 -0.011407 0.780939
DOCKED: USER    NEWDPF axisangle0 -0.715438 0.698438 -0.018262 77.306669
DOCKED: USER    NEWDPF quat0 -0.715438 0.698438 -0.018262 77.306669
DOCKED: USER    NEWDPF dihe0 62.29 120.38 76.44 -93.75 -176.42 91.02 
DOCKED: USER  keepresnum = 1 
DOCKED: USER  
DOCKED: REMARK  6 active torsions:
DOCKED: REMARK  status: ('A' for Active; 'I' for Inactive)
DOCKED: REMARK    1  A    between atoms: O_2  and  C_12 
DOCKED: REMARK    2  A    between atoms: O_3  and  C_14 
DOCKED: REMARK    3  A    between atoms: O_5  and  C_16 
DOCKED: REMARK    4  A    between atoms: O_6  and  C_20 
DOCKED: REMARK    5  A    between atoms: O_7  and  C_22 
DOCKED: REMARK    6  A    between atoms: C_10  and  C_11 
DOCKED: USER                              x       y       z     vdW  Elec       q    Type
DOCKED: USER                           _______ _______ _______ _____ _____    ______ ____
DOCKED: ROOT
DOCKED: ATOM      1  O   UNL d   1      11.240  36.095  23.350 -0.21 +0.02    -0.451 OA
DOCKED: ATOM      2  O   UNL d   1      10.017  37.896  25.414 -0.41 +0.06    -0.283 OA
DOCKED: ATOM      3  C   UNL d   1      10.093  37.318  23.783 -0.44 -0.02    +0.109 A 
DOCKED: ATOM      4  C   UNL d   1      10.500  36.717  23.095 -0.39 -0.01    +0.146 A 
DOCKED: ATOM      5  C   UNL d   1      11.573  36.073  24.293 -0.31 -0.03    +0.181 A 
DOCKED: ATOM      6  C   UNL d   1      11.165  36.673  24.981 -0.31 -0.05    +0.208 A 
DOCKED: ATOM      7  C   UNL d   1      10.425  37.296  24.726 -0.32 -0.05    +0.238 A 
DOCKED: ATOM      8  C   UNL d   1       9.322  37.971  23.532 -0.48 -0.02    +0.135 A 
DOCKED: ATOM      9  C   UNL d   1      10.165  36.729  22.109 -0.34 +0.02    +0.092 A 
DOCKED: ATOM     10  C   UNL d   1       9.395  37.374  21.836 -0.57 +0.03    +0.124 A 
DOCKED: ATOM     11  C   UNL d   1       8.970  37.999  22.552 -0.57 +0.00    +0.091 A 
DOCKED: ENDROOT
DOCKED: BRANCH   5  12
DOCKED: ATOM     12  C   UNL d   1      12.313  35.450  24.548 -0.33 -0.01    +0.025 A 
DOCKED: ATOM     13  C   UNL d   1      13.263  35.757  24.499 -0.27 -0.01    +0.060 A 
DOCKED: ATOM     14  C   UNL d   1      14.003  35.135  24.754 -0.18 -0.04    +0.159 A 
DOCKED: ATOM     15  C   UNL d   1      13.793  34.206  25.057 -0.12 -0.04    +0.158 A 
DOCKED: ATOM     16  C   UNL d   1      12.842  33.899  25.106 -0.12 -0.01    +0.050 A 
DOCKED: ATOM     17  C   UNL d   1      12.102  34.521  24.851 -0.18 -0.00    +0.015 A 
DOCKED: BRANCH  14  18
DOCKED: ATOM     18  O   UNL d   1      14.954  35.442  24.706 +0.00 +0.10    -0.503 OA
DOCKED: ATOM     19  H   UNL d   1      15.146  35.913  25.060 +0.12 -0.07    +0.292 HD
DOCKED: ENDBRANCH  14  18
DOCKED: BRANCH  15  20
DOCKED: ATOM     20  O   UNL d   1      14.533  33.583  25.312 +0.00 +0.13    -0.503 OA
DOCKED: ATOM     21  H   UNL d   1      14.970  33.435  24.898 +0.06 -0.07    +0.292 HD
DOCKED: ENDBRANCH  15  20
DOCKED: ENDBRANCH   5  12
DOCKED: BRANCH   6  22
DOCKED: ATOM     22  O   UNL d   1      11.497  36.651  25.924 +0.02 +0.16    -0.501 OA
DOCKED: ATOM     23  H   UNL d   1      11.167  36.364  26.362 +0.16 -0.09    +0.292 HD
DOCKED: ENDBRANCH   6  22
DOCKED: BRANCH   8  24
DOCKED: ATOM     24  O   UNL d   1       8.921  38.567  24.228 -0.22 +0.11    -0.506 OA
DOCKED: ATOM     25  H   UNL d   1       9.179  39.117  24.350 +0.25 -0.09    +0.292 HD
DOCKED: ENDBRANCH   8  24
DOCKED: BRANCH  10  26
DOCKED: ATOM     26  O   UNL d   1       9.065  37.394  20.892 -0.71 -0.27    -0.506 OA
DOCKED: ATOM     27  H   UNL d   1       9.295  36.998  20.475 +0.22 +0.23    +0.292 HD
DOCKED: ENDBRANCH  10  26
DOCKED: TORSDOF 6
DOCKED: TER
DOCKED: ENDMDL
	BEGINNING SOLIS & WETS LOCAL SEARCH DOCKING
Run: 31 Seed: 162060613 1616584382  [ Run 31 of 50 LS ]
Date:	Wed Mar 23 19:19:35 2022
Final-Value: 5.862
There were 30788 Energy Evaluations.


	FINAL LOCAL SEARCH DOCKED STATE
	_______________________________


Detailed state:  trans -9.951 34.392 2.157 quatxyzw 0.548735 -0.416602 -0.220533 0.690433 center 6.528 0.221 0.000 ntor 6 73.6646 90.1029 -73.8763 -38.9292 -83.5342 -89.1849
State:	 -9.951  34.392   2.157   0.759 -0.576 -0.305 92.671     73.66   90.10  -73.88  -38.93  -83.53  -89.18

DOCKED: MODEL       31
DOCKED: USER    Run = 31
DOCKED: USER    DPF = C:/Users/SUN/Desktop/autodock/cc.dpf
DOCKED: USER  
DOCKED: USER    Estimated Free Energy of Binding    =   -2.62 kcal/mol  [=(1)+(2)+(3)-(4)]
DOCKED: USER    Estimated Inhibition Constant, Ki   =   12.00 mM (millimolar)  [Temperature = 298.15 K]
DOCKED: USER    
DOCKED: USER    (1) Final Intermolecular Energy     =   -4.41 kcal/mol
DOCKED: USER        vdW + Hbond + desolv Energy     =   -4.28 kcal/mol
DOCKED: USER        Electrostatic Energy            =   -0.13 kcal/mol
DOCKED: USER    (2) Final Total Internal Energy     =  +10.27 kcal/mol
DOCKED: USER    (3) Torsional Free Energy           =   +1.79 kcal/mol
DOCKED: USER    (4) Unbound System's Energy  [=(2)] =  +10.27 kcal/mol
DOCKED: USER    
DOCKED: USER    
DOCKED: USER    NEWDPF move Structure2D_CID_5280343.pdbqt
DOCKED: USER    NEWDPF about 6.528300 0.221100 0.000000
DOCKED: USER    NEWDPF tran0 -9.951265 34.391561 2.156913
DOCKED: USER    NEWDPF quaternion0 0.548735 -0.416602 -0.220533 0.690433
DOCKED: USER    NEWDPF axisangle0 0.758554 -0.575897 -0.304858 92.671259
DOCKED: USER    NEWDPF quat0 0.758554 -0.575897 -0.304858 92.671259
DOCKED: USER    NEWDPF dihe0 73.66 90.10 -73.88 -38.93 -83.53 -89.18 
DOCKED: USER  keepresnum = 1 
DOCKED: USER  
DOCKED: REMARK  6 active torsions:
DOCKED: REMARK  status: ('A' for Active; 'I' for Inactive)
DOCKED: REMARK    1  A    between atoms: O_2  and  C_12 
DOCKED: REMARK    2  A    between atoms: O_3  and  C_14 
DOCKED: REMARK    3  A    between atoms: O_5  and  C_16 
DOCKED: REMARK    4  A    between atoms: O_6  and  C_20 
DOCKED: REMARK    5  A    between atoms: O_7  and  C_22 
DOCKED: REMARK    6  A    between atoms: C_10  and  C_11 
DOCKED: USER                              x       y       z     vdW  Elec       q    Type
DOCKED: USER                           _______ _______ _______ _____ _____    ______ ____
DOCKED: ROOT
DOCKED: ATOM      1  O   UNL d   1      -9.833  34.314   2.815 -0.09 +0.38    -0.451 OA
DOCKED: ATOM      2  O   UNL d   1     -12.118  35.216   1.093 -0.03 +0.20    -0.283 OA
DOCKED: ATOM      3  C   UNL d   1     -11.457  34.897   2.662 -0.15 -0.10    +0.109 A 
DOCKED: ATOM      4  C   UNL d   1     -10.695  34.597   3.236 -0.20 -0.14    +0.146 A 
DOCKED: ATOM      5  C   UNL d   1      -9.733  34.332   1.820 -0.20 -0.13    +0.181 A 
DOCKED: ATOM      6  C   UNL d   1     -10.494  34.633   1.246 -0.12 -0.15    +0.208 A 
DOCKED: ATOM      7  C   UNL d   1     -11.356  34.915   1.667 -0.06 -0.18    +0.238 A 
DOCKED: ATOM      8  C   UNL d   1     -12.360  35.194   3.086 -0.12 -0.12    +0.135 A 
DOCKED: ATOM      9  C   UNL d   1     -10.784  34.572   4.274 -0.25 -0.11    +0.092 A 
DOCKED: ATOM     10  C   UNL d   1     -11.679  34.865   4.719 -0.37 -0.16    +0.124 A 
DOCKED: ATOM     11  C   UNL d   1     -12.472  35.178   4.121 -0.27 -0.10    +0.091 A 
DOCKED: ENDROOT
DOCKED: BRANCH   5  12
DOCKED: ATOM     12  C   UNL d   1      -8.871  34.050   1.399 -0.34 -0.01    +0.025 A 
DOCKED: ATOM     13  C   UNL d   1      -8.146  34.722   1.244 -0.44 -0.03    +0.060 A 
DOCKED: ATOM     14  C   UNL d   1      -7.284  34.439   0.823 -0.41 -0.06    +0.159 A 
DOCKED: ATOM     15  C   UNL d   1      -7.147  33.485   0.558 -0.33 -0.04    +0.158 A 
DOCKED: ATOM     16  C   UNL d   1      -7.871  32.813   0.713 -0.28 -0.02    +0.050 A 
DOCKED: ATOM     17  C   UNL d   1      -8.733  33.096   1.134 -0.25 -0.01    +0.015 A 
DOCKED: BRANCH  14  18
DOCKED: ATOM     18  O   UNL d   1      -6.560  35.111   0.668 -0.29 +0.17    -0.503 OA
DOCKED: ATOM     19  H   UNL d   1      -6.228  35.325   1.146 +0.21 -0.09    +0.292 HD
DOCKED: ENDBRANCH  14  18
DOCKED: BRANCH  15  20
DOCKED: ATOM     20  O   UNL d   1      -6.285  33.202   0.137 -0.14 +0.05    -0.503 OA
DOCKED: ATOM     21  H   UNL d   1      -6.219  33.222  -0.479 +0.15 -0.01    +0.292 HD
DOCKED: ENDBRANCH  15  20
DOCKED: ENDBRANCH   5  12
DOCKED: BRANCH   6  22
DOCKED: ATOM     22  O   UNL d   1     -10.394  34.651   0.251 -0.06 +0.34    -0.501 OA
DOCKED: ATOM     23  H   UNL d   1     -10.675  34.221  -0.096 +0.08 -0.19    +0.292 HD
DOCKED: ENDBRANCH   6  22
DOCKED: BRANCH   8  24
DOCKED: ATOM     24  O   UNL d   1     -13.115  35.493   2.502 +0.03 +0.39    -0.506 OA
DOCKED: ATOM     25  H   UNL d   1     -13.697  35.333   2.643 +0.08 -0.20    +0.292 HD
DOCKED: ENDBRANCH   8  24
DOCKED: BRANCH  10  26
DOCKED: ATOM     26  O   UNL d   1     -11.776  34.846   5.714 -0.20 +0.81    -0.506 OA
DOCKED: ATOM     27  H   UNL d   1     -11.685  35.362   6.045 -0.24 -0.59    +0.292 HD
DOCKED: ENDBRANCH  10  26
DOCKED: TORSDOF 6
DOCKED: TER
DOCKED: ENDMDL
	BEGINNING SOLIS & WETS LOCAL SEARCH DOCKING
Run: 32 Seed: 62438090 133027501  [ Run 32 of 50 LS ]
Date:	Wed Mar 23 19:19:35 2022
Final-Value: 6.527
There were 29537 Energy Evaluations.


	FINAL LOCAL SEARCH DOCKED STATE
	_______________________________


Detailed state:  trans 15.656 35.387 4.868 quatxyzw 0.513257 -0.375386 0.172158 0.752339 center 6.528 0.221 0.000 ntor 6 88.5724 105.6628 -42.9972 -11.0014 35.2854 93.4340
State:	 15.656  35.387   4.868   0.779 -0.570  0.261 82.413     88.57  105.66  -43.00  -11.00   35.29   93.43

DOCKED: MODEL       32
DOCKED: USER    Run = 32
DOCKED: USER    DPF = C:/Users/SUN/Desktop/autodock/cc.dpf
DOCKED: USER  
DOCKED: USER    Estimated Free Energy of Binding    =   -2.31 kcal/mol  [=(1)+(2)+(3)-(4)]
DOCKED: USER    Estimated Inhibition Constant, Ki   =   20.35 mM (millimolar)  [Temperature = 298.15 K]
DOCKED: USER    
DOCKED: USER    (1) Final Intermolecular Energy     =   -4.10 kcal/mol
DOCKED: USER        vdW + Hbond + desolv Energy     =   -4.17 kcal/mol
DOCKED: USER        Electrostatic Energy            =   +0.07 kcal/mol
DOCKED: USER    (2) Final Total Internal Energy     =  +10.62 kcal/mol
DOCKED: USER    (3) Torsional Free Energy           =   +1.79 kcal/mol
DOCKED: USER    (4) Unbound System's Energy  [=(2)] =  +10.62 kcal/mol
DOCKED: USER    
DOCKED: USER    
DOCKED: USER    NEWDPF move Structure2D_CID_5280343.pdbqt
DOCKED: USER    NEWDPF about 6.528300 0.221100 0.000000
DOCKED: USER    NEWDPF tran0 15.655823 35.387268 4.868228
DOCKED: USER    NEWDPF quaternion0 0.513257 -0.375386 0.172158 0.752339
DOCKED: USER    NEWDPF axisangle0 0.779107 -0.569823 0.261330 82.413142
DOCKED: USER    NEWDPF quat0 0.779107 -0.569823 0.261330 82.413142
DOCKED: USER    NEWDPF dihe0 88.57 105.66 -43.00 -11.00 35.29 93.43 
DOCKED: USER  keepresnum = 1 
DOCKED: USER  
DOCKED: REMARK  6 active torsions:
DOCKED: REMARK  status: ('A' for Active; 'I' for Inactive)
DOCKED: REMARK    1  A    between atoms: O_2  and  C_12 
DOCKED: REMARK    2  A    between atoms: O_3  and  C_14 
DOCKED: REMARK    3  A    between atoms: O_5  and  C_16 
DOCKED: REMARK    4  A    between atoms: O_6  and  C_20 
DOCKED: REMARK    5  A    between atoms: O_7  and  C_22 
DOCKED: REMARK    6  A    between atoms: C_10  and  C_11 
DOCKED: USER                              x       y       z     vdW  Elec       q    Type
DOCKED: USER                           _______ _______ _______ _____ _____    ______ ____
DOCKED: ROOT
DOCKED: ATOM      1  O   UNL d   1      15.415  35.481   5.490 -0.23 +0.02    -0.451 OA
DOCKED: ATOM      2  O   UNL d   1      15.036  36.722   2.785 -0.31 -0.03    -0.283 OA
DOCKED: ATOM      3  C   UNL d   1      14.655  36.659   4.473 -0.27 +0.00    +0.109 A 
DOCKED: ATOM      4  C   UNL d   1      14.781  36.246   5.375 -0.23 -0.01    +0.146 A 
DOCKED: ATOM      5  C   UNL d   1      15.922  35.130   4.703 -0.15 -0.01    +0.181 A 
DOCKED: ATOM      6  C   UNL d   1      15.796  35.543   3.801 -0.10 -0.01    +0.208 A 
DOCKED: ATOM      7  C   UNL d   1      15.162  36.308   3.687 -0.14 +0.01    +0.238 A 
DOCKED: ATOM      8  C   UNL d   1      13.998  37.457   4.339 -0.35 +0.01    +0.135 A 
DOCKED: ATOM      9  C   UNL d   1      14.259  36.600   6.204 -0.29 -0.02    +0.092 A 
DOCKED: ATOM     10  C   UNL d   1      13.597  37.397   6.092 -0.51 -0.05    +0.124 A 
DOCKED: ATOM     11  C   UNL d   1      13.466  37.828   5.154 -0.49 -0.01    +0.091 A 
DOCKED: ENDROOT
DOCKED: BRANCH   5  12
DOCKED: ATOM     12  C   UNL d   1      16.556  34.365   4.817 -0.14 -0.00    +0.025 A 
DOCKED: ATOM     13  C   UNL d   1      16.243  33.428   4.659 -0.13 -0.00    +0.060 A 
DOCKED: ATOM     14  C   UNL d   1      16.877  32.663   4.773 -0.04 -0.02    +0.159 A 
DOCKED: ATOM     15  C   UNL d   1      17.823  32.835   5.047 -0.02 -0.03    +0.158 A 
DOCKED: ATOM     16  C   UNL d   1      18.136  33.771   5.205 -0.05 -0.01    +0.050 A 
DOCKED: ATOM     17  C   UNL d   1      17.502  34.536   5.091 -0.09 -0.00    +0.015 A 
DOCKED: BRANCH  14  18
DOCKED: ATOM     18  O   UNL d   1      16.564  31.727   4.615 +0.02 +0.05    -0.503 OA
DOCKED: ATOM     19  H   UNL d   1      16.597  31.481   4.046 +0.04 -0.03    +0.292 HD
DOCKED: ENDBRANCH  14  18
DOCKED: BRANCH  15  20
DOCKED: ATOM     20  O   UNL d   1      18.457  32.070   5.161 +0.01 +0.09    -0.503 OA
DOCKED: ATOM     21  H   UNL d   1      18.412  31.701   5.658 +0.03 -0.05    +0.292 HD
DOCKED: ENDBRANCH  15  20
DOCKED: ENDBRANCH   5  12
DOCKED: BRANCH   6  22
DOCKED: ATOM     22  O   UNL d   1      16.303  35.192   3.014 +0.01 +0.06    -0.501 OA
DOCKED: ATOM     23  H   UNL d   1      16.017  35.115   2.470 +0.06 -0.02    +0.292 HD
DOCKED: ENDBRANCH   6  22
DOCKED: BRANCH   8  24
DOCKED: ATOM     24  O   UNL d   1      13.880  37.863   3.433 -0.63 -0.12    -0.506 OA
DOCKED: ATOM     25  H   UNL d   1      13.419  38.265   3.331 +0.15 +0.08    +0.292 HD
DOCKED: ENDBRANCH   8  24
DOCKED: BRANCH  10  26
DOCKED: ATOM     26  O   UNL d   1      13.092  37.745   6.881 -0.26 +0.34    -0.506 OA
DOCKED: ATOM     27  H   UNL d   1      12.512  37.953   6.812 -0.06 -0.16    +0.292 HD
DOCKED: ENDBRANCH  10  26
DOCKED: TORSDOF 6
DOCKED: TER
DOCKED: ENDMDL
	BEGINNING SOLIS & WETS LOCAL SEARCH DOCKING
Run: 33 Seed: 566100511 2049833155  [ Run 33 of 50 LS ]
Date:	Wed Mar 23 19:19:35 2022
Final-Value: 5.503
There were 30728 Energy Evaluations.


	FINAL LOCAL SEARCH DOCKED STATE
	_______________________________


Detailed state:  trans 15.300 37.080 4.119 quatxyzw -0.465104 0.699386 -0.184993 0.510212 center 6.528 0.221 0.000 ntor 6 119.2448 -59.1307 44.3094 -103.4611 15.6647 -90.2549
State:	 15.300  37.080   4.119  -0.541  0.813 -0.215 118.644    119.24  -59.13   44.31 -103.46   15.66  -90.25

DOCKED: MODEL       33
DOCKED: USER    Run = 33
DOCKED: USER    DPF = C:/Users/SUN/Desktop/autodock/cc.dpf
DOCKED: USER  
DOCKED: USER    Estimated Free Energy of Binding    =   -3.31 kcal/mol  [=(1)+(2)+(3)-(4)]
DOCKED: USER    Estimated Inhibition Constant, Ki   =    3.76 mM (millimolar)  [Temperature = 298.15 K]
DOCKED: USER    
DOCKED: USER    (1) Final Intermolecular Energy     =   -5.10 kcal/mol
DOCKED: USER        vdW + Hbond + desolv Energy     =   -4.96 kcal/mol
DOCKED: USER        Electrostatic Energy            =   -0.14 kcal/mol
DOCKED: USER    (2) Final Total Internal Energy     =  +10.60 kcal/mol
DOCKED: USER    (3) Torsional Free Energy           =   +1.79 kcal/mol
DOCKED: USER    (4) Unbound System's Energy  [=(2)] =  +10.60 kcal/mol
DOCKED: USER    
DOCKED: USER    
DOCKED: USER    NEWDPF move Structure2D_CID_5280343.pdbqt
DOCKED: USER    NEWDPF about 6.528300 0.221100 0.000000
DOCKED: USER    NEWDPF tran0 15.299865 37.079877 4.119262
DOCKED: USER    NEWDPF quaternion0 -0.465104 0.699386 -0.184993 0.510212
DOCKED: USER    NEWDPF axisangle0 -0.540787 0.813193 -0.215095 118.644118
DOCKED: USER    NEWDPF quat0 -0.540787 0.813193 -0.215095 118.644118
DOCKED: USER    NEWDPF dihe0 119.24 -59.13 44.31 -103.46 15.66 -90.25 
DOCKED: USER  keepresnum = 1 
DOCKED: USER  
DOCKED: REMARK  6 active torsions:
DOCKED: REMARK  status: ('A' for Active; 'I' for Inactive)
DOCKED: REMARK    1  A    between atoms: O_2  and  C_12 
DOCKED: REMARK    2  A    between atoms: O_3  and  C_14 
DOCKED: REMARK    3  A    between atoms: O_5  and  C_16 
DOCKED: REMARK    4  A    between atoms: O_6  and  C_20 
DOCKED: REMARK    5  A    between atoms: O_7  and  C_22 
DOCKED: REMARK    6  A    between atoms: C_10  and  C_11 
DOCKED: USER                              x       y       z     vdW  Elec       q    Type
DOCKED: USER                           _______ _______ _______ _____ _____    ______ ____
DOCKED: ROOT
DOCKED: ATOM      1  O   UNL d   1      15.734  37.047   3.606 -0.07 +0.11    -0.451 OA
DOCKED: ATOM      2  O   UNL d   1      13.216  38.544   4.253 -0.49 +0.01    -0.283 OA
DOCKED: ATOM      3  C   UNL d   1      14.515  38.196   3.162 -0.30 -0.01    +0.109 A 
DOCKED: ATOM      4  C   UNL d   1      15.354  37.697   2.946 -0.19 -0.04    +0.146 A 
DOCKED: ATOM      5  C   UNL d   1      15.273  36.897   4.481 -0.24 -0.03    +0.181 A 
DOCKED: ATOM      6  C   UNL d   1      14.434  37.396   4.696 -0.34 -0.02    +0.208 A 
DOCKED: ATOM      7  C   UNL d   1      14.055  38.045   4.037 -0.33 -0.01    +0.238 A 
DOCKED: ATOM      8  C   UNL d   1      14.109  38.875   2.486 -0.27 -0.02    +0.135 A 
DOCKED: ATOM      9  C   UNL d   1      15.845  37.843   2.039 -0.14 -0.04    +0.092 A 
DOCKED: ATOM     10  C   UNL d   1      15.456  38.518   1.348 -0.12 -0.07    +0.124 A 
DOCKED: ATOM     11  C   UNL d   1      14.582  39.037   1.572 -0.18 -0.04    +0.091 A 
DOCKED: ENDROOT
DOCKED: BRANCH   5  12
DOCKED: ATOM     12  C   UNL d   1      15.653  36.248   5.140 -0.32 -0.00    +0.025 A 
DOCKED: ATOM     13  C   UNL d   1      15.370  35.289   5.116 -0.23 +0.00    +0.060 A 
DOCKED: ATOM     14  C   UNL d   1      15.750  34.639   5.775 -0.22 +0.01    +0.159 A 
DOCKED: ATOM     15  C   UNL d   1      16.411  34.949   6.458 -0.13 -0.01    +0.158 A 
DOCKED: ATOM     16  C   UNL d   1      16.693  35.908   6.482 -0.30 -0.01    +0.050 A 
DOCKED: ATOM     17  C   UNL d   1      16.314  36.557   5.823 -0.34 -0.01    +0.015 A 
DOCKED: BRANCH  14  18
DOCKED: ATOM     18  O   UNL d   1      15.467  33.680   5.751 -0.69 -0.07    -0.503 OA
DOCKED: ATOM     19  H   UNL d   1      15.888  33.236   5.651 +0.09 +0.01    +0.292 HD
DOCKED: ENDBRANCH  14  18
DOCKED: BRANCH  15  20
DOCKED: ATOM     20  O   UNL d   1      16.790  34.299   7.117 -0.04 -0.03    -0.503 OA
DOCKED: ATOM     21  H   UNL d   1      17.403  34.206   7.143 +0.08 -0.02    +0.292 HD
DOCKED: ENDBRANCH  15  20
DOCKED: ENDBRANCH   5  12
DOCKED: BRANCH   6  22
DOCKED: ATOM     22  O   UNL d   1      13.974  37.245   5.571 -0.29 +0.11    -0.501 OA
DOCKED: ATOM     23  H   UNL d   1      13.358  37.178   5.590 +0.20 -0.03    +0.292 HD
DOCKED: ENDBRANCH   6  22
DOCKED: BRANCH   8  24
DOCKED: ATOM     24  O   UNL d   1      13.269  39.368   2.712 -0.25 +0.04    -0.506 OA
DOCKED: ATOM     25  H   UNL d   1      13.287  39.845   3.107 +0.15 -0.08    +0.292 HD
DOCKED: ENDBRANCH   8  24
DOCKED: BRANCH  10  26
DOCKED: ATOM     26  O   UNL d   1      15.919  38.666   0.474 -0.03 +0.37    -0.506 OA
DOCKED: ATOM     27  H   UNL d   1      15.778  39.160   0.128 +0.01 -0.24    +0.292 HD
DOCKED: ENDBRANCH  10  26
DOCKED: TORSDOF 6
DOCKED: TER
DOCKED: ENDMDL
	BEGINNING SOLIS & WETS LOCAL SEARCH DOCKING
Run: 34 Seed: 135109789 768499777  [ Run 34 of 50 LS ]
Date:	Wed Mar 23 19:19:35 2022
Final-Value: 4.831
There were 29212 Energy Evaluations.


	FINAL LOCAL SEARCH DOCKED STATE
	_______________________________


Detailed state:  trans -17.407 40.082 28.273 quatxyzw -0.598454 -0.680387 0.320845 0.275653 center 6.528 0.221 0.000 ntor 6 118.1449 -8.1462 -14.6722 -123.1023 30.2334 -83.5643
State:	-17.407  40.082  28.273  -0.623 -0.708  0.334 147.998    118.14   -8.15  -14.67 -123.10   30.23  -83.56

DOCKED: MODEL       34
DOCKED: USER    Run = 34
DOCKED: USER    DPF = C:/Users/SUN/Desktop/autodock/cc.dpf
DOCKED: USER  
DOCKED: USER    Estimated Free Energy of Binding    =   -5.09 kcal/mol  [=(1)+(2)+(3)-(4)]
DOCKED: USER    Estimated Inhibition Constant, Ki   =  187.13 uM (micromolar)  [Temperature = 298.15 K]
DOCKED: USER    
DOCKED: USER    (1) Final Intermolecular Energy     =   -6.88 kcal/mol
DOCKED: USER        vdW + Hbond + desolv Energy     =   -6.77 kcal/mol
DOCKED: USER        Electrostatic Energy            =   -0.11 kcal/mol
DOCKED: USER    (2) Final Total Internal Energy     =  +11.71 kcal/mol
DOCKED: USER    (3) Torsional Free Energy           =   +1.79 kcal/mol
DOCKED: USER    (4) Unbound System's Energy  [=(2)] =  +11.71 kcal/mol
DOCKED: USER    
DOCKED: USER    
DOCKED: USER    NEWDPF move Structure2D_CID_5280343.pdbqt
DOCKED: USER    NEWDPF about 6.528300 0.221100 0.000000
DOCKED: USER    NEWDPF tran0 -17.406642 40.081566 28.273211
DOCKED: USER    NEWDPF quaternion0 -0.598454 -0.680387 0.320845 0.275653
DOCKED: USER    NEWDPF axisangle0 -0.622574 -0.707810 0.333777 147.998092
DOCKED: USER    NEWDPF quat0 -0.622574 -0.707810 0.333777 147.998092
DOCKED: USER    NEWDPF dihe0 118.14 -8.15 -14.67 -123.10 30.23 -83.56 
DOCKED: USER  keepresnum = 1 
DOCKED: USER  
DOCKED: REMARK  6 active torsions:
DOCKED: REMARK  status: ('A' for Active; 'I' for Inactive)
DOCKED: REMARK    1  A    between atoms: O_2  and  C_12 
DOCKED: REMARK    2  A    between atoms: O_3  and  C_14 
DOCKED: REMARK    3  A    between atoms: O_5  and  C_16 
DOCKED: REMARK    4  A    between atoms: O_6  and  C_20 
DOCKED: REMARK    5  A    between atoms: O_7  and  C_22 
DOCKED: REMARK    6  A    between atoms: C_10  and  C_11 
DOCKED: USER                              x       y       z     vdW  Elec       q    Type
DOCKED: USER                           _______ _______ _______ _____ _____    ______ ____
DOCKED: ROOT
DOCKED: ATOM      1  O   UNL d   1     -17.833  39.750  28.675 -0.06 -0.10    -0.451 OA
DOCKED: ATOM      2  O   UNL d   1     -14.859  39.983  28.355 -0.52 -0.19    -0.283 OA
DOCKED: ATOM      3  C   UNL d   1     -16.232  39.315  29.172 -0.41 +0.06    +0.109 A 
DOCKED: ATOM      4  C   UNL d   1     -17.223  39.237  29.279 -0.23 +0.06    +0.146 A 
DOCKED: ATOM      5  C   UNL d   1     -17.451  40.341  27.964 -0.32 +0.03    +0.181 A 
DOCKED: ATOM      6  C   UNL d   1     -16.460  40.419  27.858 -0.39 +0.06    +0.208 A 
DOCKED: ATOM      7  C   UNL d   1     -15.850  39.906  28.462 -0.35 +0.12    +0.238 A 
DOCKED: ATOM      8  C   UNL d   1     -15.585  38.786  29.794 -0.34 +0.12    +0.135 A 
DOCKED: ATOM      9  C   UNL d   1     -17.636  38.625  30.015 -0.13 +0.04    +0.092 A 
DOCKED: ATOM     10  C   UNL d   1     -17.007  38.088  30.648 -0.14 +0.07    +0.124 A 
DOCKED: ATOM     11  C   UNL d   1     -15.975  38.169  30.537 -0.25 +0.08    +0.091 A 
DOCKED: ENDROOT
DOCKED: BRANCH   5  12
DOCKED: ATOM     12  C   UNL d   1     -18.061  40.854  27.360 -0.40 +0.00    +0.025 A 
DOCKED: ATOM     13  C   UNL d   1     -18.450  40.413  26.551 -0.41 -0.00    +0.060 A 
DOCKED: ATOM     14  C   UNL d   1     -19.060  40.927  25.947 -0.27 -0.01    +0.159 A 
DOCKED: ATOM     15  C   UNL d   1     -19.280  41.880  26.152 -0.16 +0.00    +0.158 A 
DOCKED: ATOM     16  C   UNL d   1     -18.891  42.321  26.961 -0.28 +0.00    +0.050 A 
DOCKED: ATOM     17  C   UNL d   1     -18.281  41.808  27.565 -0.33 +0.00    +0.015 A 
DOCKED: BRANCH  14  18
DOCKED: ATOM     18  O   UNL d   1     -19.450  40.486  25.138 -0.20 +0.15    -0.503 OA
DOCKED: ATOM     19  H   UNL d   1     -20.064  40.423  25.085 +0.13 -0.08    +0.292 HD
DOCKED: ENDBRANCH  14  18
DOCKED: BRANCH  15  20
DOCKED: ATOM     20  O   UNL d   1     -19.890  42.393  25.548 -0.14 -0.00    -0.503 OA
DOCKED: ATOM     21  H   UNL d   1     -20.087  42.958  25.713 +0.09 +0.03    +0.292 HD
DOCKED: ENDBRANCH  15  20
DOCKED: ENDBRANCH   5  12
DOCKED: BRANCH   6  22
DOCKED: ATOM     22  O   UNL d   1     -16.078  41.010  27.147 -0.32 -0.07    -0.501 OA
DOCKED: ATOM     23  H   UNL d   1     -15.479  41.167  27.163 -0.26 +0.02    +0.292 HD
DOCKED: ENDBRANCH   6  22
DOCKED: BRANCH   8  24
DOCKED: ATOM     24  O   UNL d   1     -14.595  38.872  29.678 -0.81 -0.52    -0.506 OA
DOCKED: ATOM     25  H   UNL d   1     -14.327  39.429  29.709 -0.34 +0.14    +0.292 HD
DOCKED: ENDBRANCH   8  24
DOCKED: BRANCH  10  26
DOCKED: ATOM     26  O   UNL d   1     -17.392  37.498  31.357 +0.00 -0.23    -0.506 OA
DOCKED: ATOM     27  H   UNL d   1     -17.081  37.404  31.885 +0.06 +0.12    +0.292 HD
DOCKED: ENDBRANCH  10  26
DOCKED: TORSDOF 6
DOCKED: TER
DOCKED: ENDMDL
	BEGINNING SOLIS & WETS LOCAL SEARCH DOCKING
Run: 35 Seed: 1491035574 996370255  [ Run 35 of 50 LS ]
Date:	Wed Mar 23 19:19:36 2022
Final-Value: 5.687
There were 30517 Energy Evaluations.


	FINAL LOCAL SEARCH DOCKED STATE
	_______________________________


Detailed state:  trans 7.568 50.014 1.179 quatxyzw -0.016215 0.198842 0.779762 0.593440 center 6.528 0.221 0.000 ntor 6 -131.6080 -60.1586 31.8841 49.2823 151.3832 -90.9542
State:	  7.568  50.014   1.179  -0.020  0.247  0.969 107.197   -131.61  -60.16   31.88   49.28  151.38  -90.95

DOCKED: MODEL       35
DOCKED: USER    Run = 35
DOCKED: USER    DPF = C:/Users/SUN/Desktop/autodock/cc.dpf
DOCKED: USER  
DOCKED: USER    Estimated Free Energy of Binding    =   -3.29 kcal/mol  [=(1)+(2)+(3)-(4)]
DOCKED: USER    Estimated Inhibition Constant, Ki   =    3.90 mM (millimolar)  [Temperature = 298.15 K]
DOCKED: USER    
DOCKED: USER    (1) Final Intermolecular Energy     =   -5.08 kcal/mol
DOCKED: USER        vdW + Hbond + desolv Energy     =   -5.14 kcal/mol
DOCKED: USER        Electrostatic Energy            =   +0.07 kcal/mol
DOCKED: USER    (2) Final Total Internal Energy     =  +10.76 kcal/mol
DOCKED: USER    (3) Torsional Free Energy           =   +1.79 kcal/mol
DOCKED: USER    (4) Unbound System's Energy  [=(2)] =  +10.76 kcal/mol
DOCKED: USER    
DOCKED: USER    
DOCKED: USER    NEWDPF move Structure2D_CID_5280343.pdbqt
DOCKED: USER    NEWDPF about 6.528300 0.221100 0.000000
DOCKED: USER    NEWDPF tran0 7.567820 50.014086 1.179153
DOCKED: USER    NEWDPF quaternion0 -0.016215 0.198842 0.779762 0.593440
DOCKED: USER    NEWDPF axisangle0 -0.020146 0.247046 0.968794 107.197047
DOCKED: USER    NEWDPF quat0 -0.020146 0.247046 0.968794 107.197047
DOCKED: USER    NEWDPF dihe0 -131.61 -60.16 31.88 49.28 151.38 -90.95 
DOCKED: USER  keepresnum = 1 
DOCKED: USER  
DOCKED: REMARK  6 active torsions:
DOCKED: REMARK  status: ('A' for Active; 'I' for Inactive)
DOCKED: REMARK    1  A    between atoms: O_2  and  C_12 
DOCKED: REMARK    2  A    between atoms: O_3  and  C_14 
DOCKED: REMARK    3  A    between atoms: O_5  and  C_16 
DOCKED: REMARK    4  A    between atoms: O_6  and  C_20 
DOCKED: REMARK    5  A    between atoms: O_7  and  C_22 
DOCKED: REMARK    6  A    between atoms: C_10  and  C_11 
DOCKED: USER                              x       y       z     vdW  Elec       q    Type
DOCKED: USER                           _______ _______ _______ _____ _____    ______ ____
DOCKED: ROOT
DOCKED: ATOM      1  O   UNL d   1       7.252  50.549   0.920 -0.14 +0.22    -0.451 OA
DOCKED: ATOM      2  O   UNL d   1      10.009  49.900   1.908 -0.34 +0.14    -0.283 OA
DOCKED: ATOM      3  C   UNL d   1       8.886  51.032   1.232 -0.28 -0.06    +0.109 A 
DOCKED: ATOM      4  C   UNL d   1       7.967  51.248   0.903 -0.27 -0.08    +0.146 A 
DOCKED: ATOM      5  C   UNL d   1       7.456  49.634   1.268 -0.22 -0.09    +0.181 A 
DOCKED: ATOM      6  C   UNL d   1       8.375  49.417   1.597 -0.18 -0.10    +0.208 A 
DOCKED: ATOM      7  C   UNL d   1       9.090  50.116   1.579 -0.20 -0.11    +0.238 A 
DOCKED: ATOM      8  C   UNL d   1       9.641  51.749   1.219 -0.25 -0.08    +0.135 A 
DOCKED: ATOM      9  C   UNL d   1       7.740  52.197   0.538 -0.21 -0.05    +0.092 A 
DOCKED: ATOM     10  C   UNL d   1       8.479  52.930   0.516 -0.26 -0.09    +0.124 A 
DOCKED: ATOM     11  C   UNL d   1       9.436  52.705   0.859 -0.28 -0.06    +0.091 A 
DOCKED: ENDROOT
DOCKED: BRANCH   5  12
DOCKED: ATOM     12  C   UNL d   1       6.741  48.935   1.285 -0.31 -0.01    +0.025 A 
DOCKED: ATOM     13  C   UNL d   1       6.167  48.828   2.097 -0.37 -0.04    +0.060 A 
DOCKED: ATOM     14  C   UNL d   1       5.452  48.130   2.115 -0.38 -0.11    +0.159 A 
DOCKED: ATOM     15  C   UNL d   1       5.311  47.538   1.321 -0.30 -0.09    +0.158 A 
DOCKED: ATOM     16  C   UNL d   1       5.885  47.645   0.509 -0.24 -0.03    +0.050 A 
DOCKED: ATOM     17  C   UNL d   1       6.601  48.344   0.492 -0.21 -0.01    +0.015 A 
DOCKED: BRANCH  14  18
DOCKED: ATOM     18  O   UNL d   1       4.877  48.023   2.926 -0.25 +0.40    -0.503 OA
DOCKED: ATOM     19  H   UNL d   1       4.785  47.459   3.169 +0.13 -0.21    +0.292 HD
DOCKED: ENDBRANCH  14  18
DOCKED: BRANCH  15  20
DOCKED: ATOM     20  O   UNL d   1       4.596  46.839   1.339 -0.49 +0.24    -0.503 OA
DOCKED: ATOM     21  H   UNL d   1       4.137  46.854   0.922 +0.15 -0.16    +0.292 HD
DOCKED: ENDBRANCH  15  20
DOCKED: ENDBRANCH   5  12
DOCKED: BRANCH   6  22
DOCKED: ATOM     22  O   UNL d   1       8.579  48.502   1.944 -0.09 +0.27    -0.501 OA
DOCKED: ATOM     23  H   UNL d   1       8.998  48.428   2.395 +0.05 -0.15    +0.292 HD
DOCKED: ENDBRANCH   6  22
DOCKED: BRANCH   8  24
DOCKED: ATOM     24  O   UNL d   1      10.557  51.521   1.551 -0.09 +0.29    -0.506 OA
DOCKED: ATOM     25  H   UNL d   1      10.841  51.895   1.956 +0.13 -0.17    +0.292 HD
DOCKED: ENDBRANCH   8  24
DOCKED: BRANCH  10  26
DOCKED: ATOM     26  O   UNL d   1       8.272  53.844   0.169 -0.04 +0.43    -0.506 OA
DOCKED: ATOM     27  H   UNL d   1       7.831  53.921  -0.260 -0.20 -0.25    +0.292 HD
DOCKED: ENDBRANCH  10  26
DOCKED: TORSDOF 6
DOCKED: TER
DOCKED: ENDMDL
	BEGINNING SOLIS & WETS LOCAL SEARCH DOCKING
Run: 36 Seed: 219594429 1342784071  [ Run 36 of 50 LS ]
Date:	Wed Mar 23 19:19:36 2022
Final-Value: 6.655
There were 28658 Energy Evaluations.


	FINAL LOCAL SEARCH DOCKED STATE
	_______________________________


Detailed state:  trans -4.632 29.145 0.717 quatxyzw 0.283163 0.320779 0.557069 0.711754 center 6.528 0.221 0.000 ntor 6 -134.8095 58.9568 -49.6009 -34.5163 87.0037 -90.1521
State:	 -4.632  29.145   0.717   0.403  0.457  0.793 89.244   -134.81   58.96  -49.60  -34.52   87.00  -90.15

DOCKED: MODEL       36
DOCKED: USER    Run = 36
DOCKED: USER    DPF = C:/Users/SUN/Desktop/autodock/cc.dpf
DOCKED: USER  
DOCKED: USER    Estimated Free Energy of Binding    =   -2.15 kcal/mol  [=(1)+(2)+(3)-(4)]
DOCKED: USER    Estimated Inhibition Constant, Ki   =   26.37 mM (millimolar)  [Temperature = 298.15 K]
DOCKED: USER    
DOCKED: USER    (1) Final Intermolecular Energy     =   -3.94 kcal/mol
DOCKED: USER        vdW + Hbond + desolv Energy     =   -3.84 kcal/mol
DOCKED: USER        Electrostatic Energy            =   -0.11 kcal/mol
DOCKED: USER    (2) Final Total Internal Energy     =  +10.60 kcal/mol
DOCKED: USER    (3) Torsional Free Energy           =   +1.79 kcal/mol
DOCKED: USER    (4) Unbound System's Energy  [=(2)] =  +10.60 kcal/mol
DOCKED: USER    
DOCKED: USER    
DOCKED: USER    NEWDPF move Structure2D_CID_5280343.pdbqt
DOCKED: USER    NEWDPF about 6.528300 0.221100 0.000000
DOCKED: USER    NEWDPF tran0 -4.632092 29.145321 0.716600
DOCKED: USER    NEWDPF quaternion0 0.283163 0.320779 0.557069 0.711754
DOCKED: USER    NEWDPF axisangle0 0.403120 0.456671 0.793061 89.244444
DOCKED: USER    NEWDPF quat0 0.403120 0.456671 0.793061 89.244444
DOCKED: USER    NEWDPF dihe0 -134.81 58.96 -49.60 -34.52 87.00 -90.15 
DOCKED: USER  keepresnum = 1 
DOCKED: USER  
DOCKED: REMARK  6 active torsions:
DOCKED: REMARK  status: ('A' for Active; 'I' for Inactive)
DOCKED: REMARK    1  A    between atoms: O_2  and  C_12 
DOCKED: REMARK    2  A    between atoms: O_3  and  C_14 
DOCKED: REMARK    3  A    between atoms: O_5  and  C_16 
DOCKED: REMARK    4  A    between atoms: O_6  and  C_20 
DOCKED: REMARK    5  A    between atoms: O_7  and  C_22 
DOCKED: REMARK    6  A    between atoms: C_10  and  C_11 
DOCKED: USER                              x       y       z     vdW  Elec       q    Type
DOCKED: USER                           _______ _______ _______ _____ _____    ______ ____
DOCKED: ROOT
DOCKED: ATOM      1  O   UNL d   1      -5.191  29.319   0.384 -0.07 +0.06    -0.451 OA
DOCKED: ATOM      2  O   UNL d   1      -2.267  29.976   0.247 -0.74 -0.08    -0.283 OA
DOCKED: ATOM      3  C   UNL d   1      -3.879  30.177  -0.354 -0.28 +0.00    +0.109 A 
DOCKED: ATOM      4  C   UNL d   1      -4.854  29.958  -0.308 -0.17 -0.01    +0.146 A 
DOCKED: ATOM      5  C   UNL d   1      -4.553  28.899   1.029 -0.15 -0.02    +0.181 A 
DOCKED: ATOM      6  C   UNL d   1      -3.578  29.118   0.984 -0.22 -0.01    +0.208 A 
DOCKED: ATOM      7  C   UNL d   1      -3.241  29.757   0.292 -0.23 +0.02    +0.238 A 
DOCKED: ATOM      8  C   UNL d   1      -3.514  30.841  -1.068 -0.29 +0.00    +0.135 A 
DOCKED: ATOM      9  C   UNL d   1      -5.530  30.387  -0.974 -0.15 -0.01    +0.092 A 
DOCKED: ATOM     10  C   UNL d   1      -5.186  31.054  -1.697 -0.18 -0.02    +0.124 A 
DOCKED: ATOM     11  C   UNL d   1      -4.172  31.282  -1.744 -0.25 -0.01    +0.091 A 
DOCKED: ENDROOT
DOCKED: BRANCH   5  12
DOCKED: ATOM     12  C   UNL d   1      -4.890  28.260   1.721 -0.16 -0.00    +0.025 A 
DOCKED: ATOM     13  C   UNL d   1      -5.179  28.599   2.616 -0.11 -0.01    +0.060 A 
DOCKED: ATOM     14  C   UNL d   1      -5.516  27.960   3.308 -0.15 -0.03    +0.159 A 
DOCKED: ATOM     15  C   UNL d   1      -5.564  26.983   3.104 -0.07 -0.03    +0.158 A 
DOCKED: ATOM     16  C   UNL d   1      -5.275  26.644   2.208 -0.04 -0.01    +0.050 A 
DOCKED: ATOM     17  C   UNL d   1      -4.938  27.283   1.517 -0.07 -0.00    +0.015 A 
DOCKED: BRANCH  14  18
DOCKED: ATOM     18  O   UNL d   1      -5.804  28.299   4.203 -0.07 +0.09    -0.503 OA
DOCKED: ATOM     19  H   UNL d   1      -5.623  28.006   4.719 +0.09 -0.05    +0.292 HD
DOCKED: ENDBRANCH  14  18
DOCKED: BRANCH  15  20
DOCKED: ATOM     20  O   UNL d   1      -5.901  26.344   3.795 -0.01 +0.10    -0.503 OA
DOCKED: ATOM     21  H   UNL d   1      -5.539  25.881   3.993 +0.04 -0.06    +0.292 HD
DOCKED: ENDBRANCH  15  20
DOCKED: ENDBRANCH   5  12
DOCKED: BRANCH   6  22
DOCKED: ATOM     22  O   UNL d   1      -2.941  28.698   1.630 -0.15 +0.02    -0.501 OA
DOCKED: ATOM     23  H   UNL d   1      -2.422  28.430   1.422 +0.11 -0.01    +0.292 HD
DOCKED: ENDBRANCH   6  22
DOCKED: BRANCH   8  24
DOCKED: ATOM     24  O   UNL d   1      -2.537  31.052  -1.105 -0.55 -0.07    -0.506 OA
DOCKED: ATOM     25  H   UNL d   1      -2.263  31.158  -1.650 +0.01 -0.01    +0.292 HD
DOCKED: ENDBRANCH   8  24
DOCKED: BRANCH  10  26
DOCKED: ATOM     26  O   UNL d   1      -5.827  31.472  -2.341 -0.04 +0.12    -0.506 OA
DOCKED: ATOM     27  H   UNL d   1      -5.929  31.209  -2.892 +0.07 -0.08    +0.292 HD
DOCKED: ENDBRANCH  10  26
DOCKED: TORSDOF 6
DOCKED: TER
DOCKED: ENDMDL
	BEGINNING SOLIS & WETS LOCAL SEARCH DOCKING
Run: 37 Seed: 1968782270 17713395  [ Run 37 of 50 LS ]
Date:	Wed Mar 23 19:19:36 2022
Final-Value: 5.444
There were 30324 Energy Evaluations.


	FINAL LOCAL SEARCH DOCKED STATE
	_______________________________


Detailed state:  trans 9.957 36.374 24.759 quatxyzw 0.123564 -0.081542 0.115807 0.982177 center 6.528 0.221 0.000 ntor 6 -72.3910 126.8609 -91.7503 27.8528 -82.7727 -90.1406
State:	  9.957  36.374  24.759   0.657 -0.434  0.616 21.667    -72.39  126.86  -91.75   27.85  -82.77  -90.14

DOCKED: MODEL       37
DOCKED: USER    Run = 37
DOCKED: USER    DPF = C:/Users/SUN/Desktop/autodock/cc.dpf
DOCKED: USER  
DOCKED: USER    Estimated Free Energy of Binding    =   -3.26 kcal/mol  [=(1)+(2)+(3)-(4)]
DOCKED: USER    Estimated Inhibition Constant, Ki   =    4.10 mM (millimolar)  [Temperature = 298.15 K]
DOCKED: USER    
DOCKED: USER    (1) Final Intermolecular Energy     =   -5.05 kcal/mol
DOCKED: USER        vdW + Hbond + desolv Energy     =   -5.03 kcal/mol
DOCKED: USER        Electrostatic Energy            =   -0.01 kcal/mol
DOCKED: USER    (2) Final Total Internal Energy     =  +10.49 kcal/mol
DOCKED: USER    (3) Torsional Free Energy           =   +1.79 kcal/mol
DOCKED: USER    (4) Unbound System's Energy  [=(2)] =  +10.49 kcal/mol
DOCKED: USER    
DOCKED: USER    
DOCKED: USER    NEWDPF move Structure2D_CID_5280343.pdbqt
DOCKED: USER    NEWDPF about 6.528300 0.221100 0.000000
DOCKED: USER    NEWDPF tran0 9.956916 36.374152 24.759006
DOCKED: USER    NEWDPF quaternion0 0.123564 -0.081542 0.115807 0.982177
DOCKED: USER    NEWDPF axisangle0 0.657399 -0.433831 0.616131 21.667346
DOCKED: USER    NEWDPF quat0 0.657399 -0.433831 0.616131 21.667346
DOCKED: USER    NEWDPF dihe0 -72.39 126.86 -91.75 27.85 -82.77 -90.14 
DOCKED: USER  keepresnum = 1 
DOCKED: USER  
DOCKED: REMARK  6 active torsions:
DOCKED: REMARK  status: ('A' for Active; 'I' for Inactive)
DOCKED: REMARK    1  A    between atoms: O_2  and  C_12 
DOCKED: REMARK    2  A    between atoms: O_3  and  C_14 
DOCKED: REMARK    3  A    between atoms: O_5  and  C_16 
DOCKED: REMARK    4  A    between atoms: O_6  and  C_20 
DOCKED: REMARK    5  A    between atoms: O_7  and  C_22 
DOCKED: REMARK    6  A    between atoms: C_10  and  C_11 
DOCKED: USER                              x       y       z     vdW  Elec       q    Type
DOCKED: USER                           _______ _______ _______ _____ _____    ______ ____
DOCKED: ROOT
DOCKED: ATOM      1  O   UNL d   1       9.413  36.025  24.948 -0.05 +0.05    -0.451 OA
DOCKED: ATOM      2  O   UNL d   1      10.035  38.853  24.163 -0.26 +0.11    -0.283 OA
DOCKED: ATOM      3  C   UNL d   1       8.893  37.654  24.670 -0.42 -0.02    +0.109 A 
DOCKED: ATOM      4  C   UNL d   1       8.686  36.711  24.931 -0.27 -0.02    +0.146 A 
DOCKED: ATOM      5  C   UNL d   1      10.348  36.282  24.703 -0.23 -0.03    +0.181 A 
DOCKED: ATOM      6  C   UNL d   1      10.556  37.225  24.442 -0.35 -0.04    +0.208 A 
DOCKED: ATOM      7  C   UNL d   1       9.828  37.910  24.425 -0.34 -0.06    +0.238 A 
DOCKED: ATOM      8  C   UNL d   1       8.146  38.378  24.647 -0.39 -0.03    +0.135 A 
DOCKED: ATOM      9  C   UNL d   1       7.717  36.428  25.189 -0.30 -0.01    +0.092 A 
DOCKED: ATOM     10  C   UNL d   1       6.954  37.137  25.173 -0.36 -0.02    +0.124 A 
DOCKED: ATOM     11  C   UNL d   1       7.169  38.118  24.901 -0.40 -0.02    +0.091 A 
DOCKED: ENDROOT
DOCKED: BRANCH   5  12
DOCKED: ATOM     12  C   UNL d   1      11.076  35.596  24.720 -0.27 -0.00    +0.025 A 
DOCKED: ATOM     13  C   UNL d   1      11.604  35.449  25.556 -0.24 -0.02    +0.060 A 
DOCKED: ATOM     14  C   UNL d   1      12.332  34.763  25.573 -0.14 -0.06    +0.159 A 
DOCKED: ATOM     15  C   UNL d   1      12.531  34.225  24.754 -0.11 -0.04    +0.158 A 
DOCKED: ATOM     16  C   UNL d   1      12.002  34.372  23.918 -0.19 -0.01    +0.050 A 
DOCKED: ATOM     17  C   UNL d   1      11.275  35.058  23.901 -0.25 -0.00    +0.015 A 
DOCKED: BRANCH  14  18
DOCKED: ATOM     18  O   UNL d   1      12.861  34.615  26.409 -0.05 +0.29    -0.503 OA
DOCKED: ATOM     19  H   UNL d   1      13.275  35.039  26.592 +0.01 -0.23    +0.292 HD
DOCKED: ENDBRANCH  14  18
DOCKED: BRANCH  15  20
DOCKED: ATOM     20  O   UNL d   1      13.259  33.539  24.771 -0.00 +0.12    -0.503 OA
DOCKED: ATOM     21  H   UNL d   1      13.829  33.696  24.957 +0.08 -0.07    +0.292 HD
DOCKED: ENDBRANCH  15  20
DOCKED: ENDBRANCH   5  12
DOCKED: BRANCH   6  22
DOCKED: ATOM     22  O   UNL d   1      11.490  37.482  24.197 -0.31 +0.12    -0.501 OA
DOCKED: ATOM     23  H   UNL d   1      11.684  37.426  23.611 +0.14 -0.07    +0.292 HD
DOCKED: ENDBRANCH   6  22
DOCKED: BRANCH   8  24
DOCKED: ATOM     24  O   UNL d   1       8.364  39.318  24.384 -0.30 +0.13    -0.506 OA
DOCKED: ATOM     25  H   UNL d   1       8.025  39.788  24.604 -0.05 -0.09    +0.292 HD
DOCKED: ENDBRANCH   8  24
DOCKED: BRANCH  10  26
DOCKED: ATOM     26  O   UNL d   1       6.020  36.877  25.419 -0.16 +0.06    -0.506 OA
DOCKED: ATOM     27  H   UNL d   1       5.810  36.978  25.993 +0.18 -0.07    +0.292 HD
DOCKED: ENDBRANCH  10  26
DOCKED: TORSDOF 6
DOCKED: TER
DOCKED: ENDMDL
	BEGINNING SOLIS & WETS LOCAL SEARCH DOCKING
Run: 38 Seed: 949882323 1119688151  [ Run 38 of 50 LS ]
Date:	Wed Mar 23 19:19:36 2022
Final-Value: 5.313
There were 30006 Energy Evaluations.


	FINAL LOCAL SEARCH DOCKED STATE
	_______________________________


Detailed state:  trans 8.252 36.046 25.036 quatxyzw 0.917404 -0.090086 -0.147913 0.358295 center 6.528 0.221 0.000 ntor 6 -122.0489 111.5558 60.2118 -26.9930 74.3938 -92.3403
State:	  8.252  36.046  25.036   0.983 -0.096 -0.158 138.009   -122.05  111.56   60.21  -26.99   74.39  -92.34

DOCKED: MODEL       38
DOCKED: USER    Run = 38
DOCKED: USER    DPF = C:/Users/SUN/Desktop/autodock/cc.dpf
DOCKED: USER  
DOCKED: USER    Estimated Free Energy of Binding    =   -3.19 kcal/mol  [=(1)+(2)+(3)-(4)]
DOCKED: USER    Estimated Inhibition Constant, Ki   =    4.62 mM (millimolar)  [Temperature = 298.15 K]
DOCKED: USER    
DOCKED: USER    (1) Final Intermolecular Energy     =   -4.98 kcal/mol
DOCKED: USER        vdW + Hbond + desolv Energy     =   -4.99 kcal/mol
DOCKED: USER        Electrostatic Energy            =   +0.01 kcal/mol
DOCKED: USER    (2) Final Total Internal Energy     =  +10.29 kcal/mol
DOCKED: USER    (3) Torsional Free Energy           =   +1.79 kcal/mol
DOCKED: USER    (4) Unbound System's Energy  [=(2)] =  +10.29 kcal/mol
DOCKED: USER    
DOCKED: USER    
DOCKED: USER    NEWDPF move Structure2D_CID_5280343.pdbqt
DOCKED: USER    NEWDPF about 6.528300 0.221100 0.000000
DOCKED: USER    NEWDPF tran0 8.252495 36.045725 25.036299
DOCKED: USER    NEWDPF quaternion0 0.917404 -0.090086 -0.147913 0.358295
DOCKED: USER    NEWDPF axisangle0 0.982644 -0.096492 -0.158432 138.008928
DOCKED: USER    NEWDPF quat0 0.982644 -0.096492 -0.158432 138.008928
DOCKED: USER    NEWDPF dihe0 -122.05 111.56 60.21 -26.99 74.39 -92.34 
DOCKED: USER  keepresnum = 1 
DOCKED: USER  
DOCKED: REMARK  6 active torsions:
DOCKED: REMARK  status: ('A' for Active; 'I' for Inactive)
DOCKED: REMARK    1  A    between atoms: O_2  and  C_12 
DOCKED: REMARK    2  A    between atoms: O_3  and  C_14 
DOCKED: REMARK    3  A    between atoms: O_5  and  C_16 
DOCKED: REMARK    4  A    between atoms: O_6  and  C_20 
DOCKED: REMARK    5  A    between atoms: O_7  and  C_22 
DOCKED: REMARK    6  A    between atoms: C_10  and  C_11 
DOCKED: USER                              x       y       z     vdW  Elec       q    Type
DOCKED: USER                           _______ _______ _______ _____ _____    ______ ____
DOCKED: ROOT
DOCKED: ATOM      1  O   UNL d   1       7.953  36.430  25.501 -0.13 +0.06    -0.451 OA
DOCKED: ATOM      2  O   UNL d   1       7.139  34.249  23.608 -0.12 -0.09    -0.283 OA
DOCKED: ATOM      3  C   UNL d   1       6.732  35.391  24.845 -0.22 -0.00    +0.109 A 
DOCKED: ATOM      4  C   UNL d   1       7.003  36.118  25.476 -0.27 -0.02    +0.146 A 
DOCKED: ATOM      5  C   UNL d   1       8.631  36.015  24.894 -0.18 -0.02    +0.181 A 
DOCKED: ATOM      6  C   UNL d   1       8.360  35.288  24.264 -0.11 +0.01    +0.208 A 
DOCKED: ATOM      7  C   UNL d   1       7.410  34.976  24.239 -0.12 +0.03    +0.238 A 
DOCKED: ATOM      8  C   UNL d   1       5.747  35.056  24.809 -0.20 -0.00    +0.135 A 
DOCKED: ATOM      9  C   UNL d   1       6.308  36.560  26.114 -0.39 -0.03    +0.092 A 
DOCKED: ATOM     10  C   UNL d   1       5.317  36.240  26.094 -0.39 -0.03    +0.124 A 
DOCKED: ATOM     11  C   UNL d   1       5.035  35.483  25.438 -0.29 -0.01    +0.091 A 
DOCKED: ENDROOT
DOCKED: BRANCH   5  12
DOCKED: ATOM     12  C   UNL d   1       9.581  36.327  24.919 -0.31 -0.00    +0.025 A 
DOCKED: ATOM     13  C   UNL d   1       9.885  37.052  24.301 -0.41 -0.01    +0.060 A 
DOCKED: ATOM     14  C   UNL d   1      10.835  37.364  24.325 -0.44 -0.04    +0.159 A 
DOCKED: ATOM     15  C   UNL d   1      11.481  36.952  24.968 -0.41 -0.04    +0.158 A 
DOCKED: ATOM     16  C   UNL d   1      11.176  36.227  25.586 -0.28 -0.01    +0.050 A 
DOCKED: ATOM     17  C   UNL d   1      10.227  35.915  25.562 -0.29 -0.00    +0.015 A 
DOCKED: BRANCH  14  18
DOCKED: ATOM     18  O   UNL d   1      11.139  38.089  23.707 -0.11 +0.23    -0.503 OA
DOCKED: ATOM     19  H   UNL d   1      11.607  37.984  23.313 -0.16 -0.14    +0.292 HD
DOCKED: ENDBRANCH  14  18
DOCKED: BRANCH  15  20
DOCKED: ATOM     20  O   UNL d   1      12.430  37.264  24.992 -0.32 +0.12    -0.503 OA
DOCKED: ATOM     21  H   UNL d   1      12.807  37.147  24.514 +0.18 -0.05    +0.292 HD
DOCKED: ENDBRANCH  15  20
DOCKED: ENDBRANCH   5  12
DOCKED: BRANCH   6  22
DOCKED: ATOM     22  O   UNL d   1       9.039  34.873  23.657 -0.00 -0.06    -0.501 OA
DOCKED: ATOM     23  H   UNL d   1       8.964  34.903  23.043 +0.14 +0.09    +0.292 HD
DOCKED: ENDBRANCH   6  22
DOCKED: BRANCH   8  24
DOCKED: ATOM     24  O   UNL d   1       5.487  34.328  24.174 -0.10 -0.06    -0.506 OA
DOCKED: ATOM     25  H   UNL d   1       5.006  33.960  24.305 +0.12 +0.02    +0.292 HD
DOCKED: ENDBRANCH   8  24
DOCKED: BRANCH  10  26
DOCKED: ATOM     26  O   UNL d   1       4.641  36.657  26.702 -0.11 +0.19    -0.506 OA
DOCKED: ATOM     27  H   UNL d   1       4.436  36.347  27.197 -0.09 -0.13    +0.292 HD
DOCKED: ENDBRANCH  10  26
DOCKED: TORSDOF 6
DOCKED: TER
DOCKED: ENDMDL
	BEGINNING SOLIS & WETS LOCAL SEARCH DOCKING
Run: 39 Seed: 1538468035 1092367960  [ Run 39 of 50 LS ]
Date:	Wed Mar 23 19:19:37 2022
Final-Value: 5.455
There were 30092 Energy Evaluations.


	FINAL LOCAL SEARCH DOCKED STATE
	_______________________________


Detailed state:  trans -18.400 32.509 7.495 quatxyzw -0.573968 0.062335 0.399736 0.711959 center 6.528 0.221 0.000 ntor 6 -146.7707 -65.9354 -80.2641 -75.3387 -73.8558 -87.0325
State:	-18.400  32.509   7.495  -0.817  0.089  0.569 89.211   -146.77  -65.94  -80.26  -75.34  -73.86  -87.03

DOCKED: MODEL       39
DOCKED: USER    Run = 39
DOCKED: USER    DPF = C:/Users/SUN/Desktop/autodock/cc.dpf
DOCKED: USER  
DOCKED: USER    Estimated Free Energy of Binding    =   -3.10 kcal/mol  [=(1)+(2)+(3)-(4)]
DOCKED: USER    Estimated Inhibition Constant, Ki   =    5.37 mM (millimolar)  [Temperature = 298.15 K]
DOCKED: USER    
DOCKED: USER    (1) Final Intermolecular Energy     =   -4.89 kcal/mol
DOCKED: USER        vdW + Hbond + desolv Energy     =   -4.72 kcal/mol
DOCKED: USER        Electrostatic Energy            =   -0.17 kcal/mol
DOCKED: USER    (2) Final Total Internal Energy     =  +10.34 kcal/mol
DOCKED: USER    (3) Torsional Free Energy           =   +1.79 kcal/mol
DOCKED: USER    (4) Unbound System's Energy  [=(2)] =  +10.34 kcal/mol
DOCKED: USER    
DOCKED: USER    
DOCKED: USER    NEWDPF move Structure2D_CID_5280343.pdbqt
DOCKED: USER    NEWDPF about 6.528300 0.221100 0.000000
DOCKED: USER    NEWDPF tran0 -18.400413 32.508686 7.495083
DOCKED: USER    NEWDPF quaternion0 -0.573968 0.062335 0.399736 0.711959
DOCKED: USER    NEWDPF axisangle0 -0.817362 0.088769 0.569245 89.210879
DOCKED: USER    NEWDPF quat0 -0.817362 0.088769 0.569245 89.210879
DOCKED: USER    NEWDPF dihe0 -146.77 -65.94 -80.26 -75.34 -73.86 -87.03 
DOCKED: USER  keepresnum = 1 
DOCKED: USER  
DOCKED: REMARK  6 active torsions:
DOCKED: REMARK  status: ('A' for Active; 'I' for Inactive)
DOCKED: REMARK    1  A    between atoms: O_2  and  C_12 
DOCKED: REMARK    2  A    between atoms: O_3  and  C_14 
DOCKED: REMARK    3  A    between atoms: O_5  and  C_16 
DOCKED: REMARK    4  A    between atoms: O_6  and  C_20 
DOCKED: REMARK    5  A    between atoms: O_7  and  C_22 
DOCKED: REMARK    6  A    between atoms: C_10  and  C_11 
DOCKED: USER                              x       y       z     vdW  Elec       q    Type
DOCKED: USER                           _______ _______ _______ _____ _____    ______ ____
DOCKED: ROOT
DOCKED: ATOM      1  O   UNL d   1     -18.954  32.793   7.240 -0.02 +0.07    -0.451 OA
DOCKED: ATOM      2  O   UNL d   1     -17.462  32.858   9.841 -1.62 -0.16    -0.283 OA
DOCKED: ATOM      3  C   UNL d   1     -18.790  33.380   8.861 -0.29 +0.00    +0.109 A 
DOCKED: ATOM      4  C   UNL d   1     -19.288  33.359   7.994 -0.15 -0.02    +0.146 A 
DOCKED: ATOM      5  C   UNL d   1     -18.123  32.249   7.353 -0.16 -0.03    +0.181 A 
DOCKED: ATOM      6  C   UNL d   1     -17.625  32.270   8.220 -0.29 -0.02    +0.208 A 
DOCKED: ATOM      7  C   UNL d   1     -17.959  32.836   8.974 -0.31 +0.02    +0.238 A 
DOCKED: ATOM      8  C   UNL d   1     -19.126  33.965   9.655 -0.25 +0.01    +0.135 A 
DOCKED: ATOM      9  C   UNL d   1     -20.156  33.920   7.861 -0.11 -0.01    +0.092 A 
DOCKED: ATOM     10  C   UNL d   1     -20.509  34.512   8.642 -0.13 -0.02    +0.124 A 
DOCKED: ATOM     11  C   UNL d   1     -19.991  34.534   9.544 -0.21 -0.01    +0.091 A 
DOCKED: ENDROOT
DOCKED: BRANCH   5  12
DOCKED: ATOM     12  C   UNL d   1     -17.789  31.683   6.599 -0.16 -0.01    +0.025 A 
DOCKED: ATOM     13  C   UNL d   1     -18.131  30.750   6.484 -0.08 -0.01    +0.060 A 
DOCKED: ATOM     14  C   UNL d   1     -17.797  30.185   5.730 -0.04 -0.03    +0.159 A 
DOCKED: ATOM     15  C   UNL d   1     -17.122  30.552   5.090 -0.05 -0.03    +0.158 A 
DOCKED: ATOM     16  C   UNL d   1     -16.781  31.485   5.205 -0.11 -0.01    +0.050 A 
DOCKED: ATOM     17  C   UNL d   1     -17.115  32.051   5.959 -0.17 -0.00    +0.015 A 
DOCKED: BRANCH  14  18
DOCKED: ATOM     18  O   UNL d   1     -18.138  29.252   5.616 +0.01 +0.09    -0.503 OA
DOCKED: ATOM     19  H   UNL d   1     -17.765  28.810   5.391 +0.02 -0.05    +0.292 HD
DOCKED: ENDBRANCH  14  18
DOCKED: BRANCH  15  20
DOCKED: ATOM     20  O   UNL d   1     -16.788  29.986   4.336 -0.02 +0.10    -0.503 OA
DOCKED: ATOM     21  H   UNL d   1     -16.918  30.143   3.751 +0.02 -0.06    +0.292 HD
DOCKED: ENDBRANCH  15  20
DOCKED: ENDBRANCH   5  12
DOCKED: BRANCH   6  22
DOCKED: ATOM     22  O   UNL d   1     -16.794  31.726   8.333 -0.23 +0.13    -0.501 OA
DOCKED: ATOM     23  H   UNL d   1     -16.238  31.995   8.276 -0.16 -0.16    +0.292 HD
DOCKED: ENDBRANCH   6  22
DOCKED: BRANCH   8  24
DOCKED: ATOM     24  O   UNL d   1     -18.620  33.978  10.517 -0.40 -0.10    -0.506 OA
DOCKED: ATOM     25  H   UNL d   1     -18.270  34.468  10.663 +0.15 +0.12    +0.292 HD
DOCKED: ENDBRANCH   8  24
DOCKED: BRANCH  10  26
DOCKED: ATOM     26  O   UNL d   1     -21.341  35.054   8.525 -0.01 +0.10    -0.506 OA
DOCKED: ATOM     27  H   UNL d   1     -21.867  34.879   8.800 +0.05 -0.05    +0.292 HD
DOCKED: ENDBRANCH  10  26
DOCKED: TORSDOF 6
DOCKED: TER
DOCKED: ENDMDL
	BEGINNING SOLIS & WETS LOCAL SEARCH DOCKING
Run: 40 Seed: 2086326316 66917104  [ Run 40 of 50 LS ]
Date:	Wed Mar 23 19:19:37 2022
Final-Value: 5.013
There were 29951 Energy Evaluations.


	FINAL LOCAL SEARCH DOCKED STATE
	_______________________________


Detailed state:  trans -17.958 39.205 27.564 quatxyzw -0.197057 0.324921 0.773657 0.507001 center 6.528 0.221 0.000 ntor 6 -171.9650 -135.3577 -118.4674 -89.1972 40.2014 92.2836
State:	-17.958  39.205  27.564  -0.229  0.377  0.898 119.071   -171.97 -135.36 -118.47  -89.20   40.20   92.28

DOCKED: MODEL       40
DOCKED: USER    Run = 40
DOCKED: USER    DPF = C:/Users/SUN/Desktop/autodock/cc.dpf
DOCKED: USER  
DOCKED: USER    Estimated Free Energy of Binding    =   -4.21 kcal/mol  [=(1)+(2)+(3)-(4)]
DOCKED: USER    Estimated Inhibition Constant, Ki   =  819.52 uM (micromolar)  [Temperature = 298.15 K]
DOCKED: USER    
DOCKED: USER    (1) Final Intermolecular Energy     =   -6.00 kcal/mol
DOCKED: USER        vdW + Hbond + desolv Energy     =   -6.13 kcal/mol
DOCKED: USER        Electrostatic Energy            =   +0.13 kcal/mol
DOCKED: USER    (2) Final Total Internal Energy     =  +11.01 kcal/mol
DOCKED: USER    (3) Torsional Free Energy           =   +1.79 kcal/mol
DOCKED: USER    (4) Unbound System's Energy  [=(2)] =  +11.01 kcal/mol
DOCKED: USER    
DOCKED: USER    
DOCKED: USER    NEWDPF move Structure2D_CID_5280343.pdbqt
DOCKED: USER    NEWDPF about 6.528300 0.221100 0.000000
DOCKED: USER    NEWDPF tran0 -17.957535 39.205049 27.563898
DOCKED: USER    NEWDPF quaternion0 -0.197057 0.324921 0.773657 0.507001
DOCKED: USER    NEWDPF axisangle0 -0.228619 0.376962 0.897571 119.071437
DOCKED: USER    NEWDPF quat0 -0.228619 0.376962 0.897571 119.071437
DOCKED: USER    NEWDPF dihe0 -171.97 -135.36 -118.47 -89.20 40.20 92.28 
DOCKED: USER  keepresnum = 1 
DOCKED: USER  
DOCKED: REMARK  6 active torsions:
DOCKED: REMARK  status: ('A' for Active; 'I' for Inactive)
DOCKED: REMARK    1  A    between atoms: O_2  and  C_12 
DOCKED: REMARK    2  A    between atoms: O_3  and  C_14 
DOCKED: REMARK    3  A    between atoms: O_5  and  C_16 
DOCKED: REMARK    4  A    between atoms: O_6  and  C_20 
DOCKED: REMARK    5  A    between atoms: O_7  and  C_22 
DOCKED: REMARK    6  A    between atoms: C_10  and  C_11 
DOCKED: USER                              x       y       z     vdW  Elec       q    Type
DOCKED: USER                           _______ _______ _______ _____ _____    ______ ____
DOCKED: ROOT
DOCKED: ATOM      1  O   UNL d   1     -18.092  39.760  27.208 -0.22 -0.06    -0.451 OA
DOCKED: ATOM      2  O   UNL d   1     -16.123  38.936  29.315 -0.43 -0.21    -0.283 OA
DOCKED: ATOM      3  C   UNL d   1     -16.754  40.138  28.240 -0.45 +0.03    +0.109 A 
DOCKED: ATOM      4  C   UNL d   1     -17.410  40.413  27.538 -0.41 +0.02    +0.146 A 
DOCKED: ATOM      5  C   UNL d   1     -18.117  38.832  27.580 -0.32 +0.05    +0.181 A 
DOCKED: ATOM      6  C   UNL d   1     -17.461  38.558  28.283 -0.29 +0.12    +0.208 A 
DOCKED: ATOM      7  C   UNL d   1     -16.779  39.211  28.613 -0.32 +0.13    +0.238 A 
DOCKED: ATOM      8  C   UNL d   1     -16.038  40.807  28.593 -0.44 +0.03    +0.135 A 
DOCKED: ATOM      9  C   UNL d   1     -17.396  41.376  27.140 -0.46 +0.00    +0.092 A 
DOCKED: ATOM     10  C   UNL d   1     -16.689  42.061  27.479 -0.41 -0.00    +0.124 A 
DOCKED: ATOM     11  C   UNL d   1     -16.006  41.775  28.210 -0.40 +0.00    +0.091 A 
DOCKED: ENDROOT
DOCKED: BRANCH   5  12
DOCKED: ATOM     12  C   UNL d   1     -18.799  38.179  27.250 -0.35 +0.01    +0.025 A 
DOCKED: ATOM     13  C   UNL d   1     -18.578  37.567  26.491 -0.42 +0.01    +0.060 A 
DOCKED: ATOM     14  C   UNL d   1     -19.260  36.914  26.161 -0.23 -0.01    +0.159 A 
DOCKED: ATOM     15  C   UNL d   1     -20.163  36.874  26.590 -0.13 -0.00    +0.158 A 
DOCKED: ATOM     16  C   UNL d   1     -20.383  37.486  27.349 -0.08 +0.00    +0.050 A 
DOCKED: ATOM     17  C   UNL d   1     -19.701  38.139  27.679 -0.14 +0.00    +0.015 A 
DOCKED: BRANCH  14  18
DOCKED: ATOM     18  O   UNL d   1     -19.040  36.301  25.402 +0.21 +0.28    -0.503 OA
DOCKED: ATOM     19  H   UNL d   1     -19.483  35.950  25.148 -0.24 -0.19    +0.292 HD
DOCKED: ENDBRANCH  14  18
DOCKED: BRANCH  15  20
DOCKED: ATOM     20  O   UNL d   1     -20.844  36.221  26.260 -0.01 +0.05    -0.503 OA
DOCKED: ATOM     21  H   UNL d   1     -20.680  35.635  26.140 +0.06 -0.03    +0.292 HD
DOCKED: ENDBRANCH  15  20
DOCKED: ENDBRANCH   5  12
DOCKED: BRANCH   6  22
DOCKED: ATOM     22  O   UNL d   1     -17.486  37.630  28.655 -0.13 -0.45    -0.501 OA
DOCKED: ATOM     23  H   UNL d   1     -17.392  37.144  28.282 +0.12 +0.37    +0.292 HD
DOCKED: ENDBRANCH   6  22
DOCKED: BRANCH   8  24
DOCKED: ATOM     24  O   UNL d   1     -15.387  40.522  29.296 -0.14 -0.12    -0.506 OA
DOCKED: ATOM     25  H   UNL d   1     -14.841  40.277  29.132 -0.18 +0.10    +0.292 HD
DOCKED: ENDBRANCH   8  24
DOCKED: BRANCH  10  26
DOCKED: ATOM     26  O   UNL d   1     -16.667  42.988  27.104 -0.15 +0.05    -0.506 OA
DOCKED: ATOM     27  H   UNL d   1     -16.124  43.262  26.985 -0.17 -0.06    +0.292 HD
DOCKED: ENDBRANCH  10  26
DOCKED: TORSDOF 6
DOCKED: TER
DOCKED: ENDMDL
	BEGINNING SOLIS & WETS LOCAL SEARCH DOCKING
Run: 41 Seed: 798364108 1711663439  [ Run 41 of 50 LS ]
Date:	Wed Mar 23 19:19:37 2022
Final-Value: 4.368
There were 30123 Energy Evaluations.


	FINAL LOCAL SEARCH DOCKED STATE
	_______________________________


Detailed state:  trans 9.012 36.568 23.615 quatxyzw 0.086918 -0.322750 0.109432 0.936110 center 6.528 0.221 0.000 ntor 6 103.2929 17.2753 6.0190 56.1737 -65.4325 89.6898
State:	  9.012  36.568  23.615   0.247 -0.918  0.311 41.184    103.29   17.28    6.02   56.17  -65.43   89.69

DOCKED: MODEL       41
DOCKED: USER    Run = 41
DOCKED: USER    DPF = C:/Users/SUN/Desktop/autodock/cc.dpf
DOCKED: USER  
DOCKED: USER    Estimated Free Energy of Binding    =   -4.78 kcal/mol  [=(1)+(2)+(3)-(4)]
DOCKED: USER    Estimated Inhibition Constant, Ki   =  313.23 uM (micromolar)  [Temperature = 298.15 K]
DOCKED: USER    
DOCKED: USER    (1) Final Intermolecular Energy     =   -6.57 kcal/mol
DOCKED: USER        vdW + Hbond + desolv Energy     =   -6.36 kcal/mol
DOCKED: USER        Electrostatic Energy            =   -0.21 kcal/mol
DOCKED: USER    (2) Final Total Internal Energy     =  +10.94 kcal/mol
DOCKED: USER    (3) Torsional Free Energy           =   +1.79 kcal/mol
DOCKED: USER    (4) Unbound System's Energy  [=(2)] =  +10.94 kcal/mol
DOCKED: USER    
DOCKED: USER    
DOCKED: USER    NEWDPF move Structure2D_CID_5280343.pdbqt
DOCKED: USER    NEWDPF about 6.528300 0.221100 0.000000
DOCKED: USER    NEWDPF tran0 9.011853 36.568108 23.615115
DOCKED: USER    NEWDPF quaternion0 0.086918 -0.322750 0.109432 0.936110
DOCKED: USER    NEWDPF axisangle0 0.247131 -0.917668 0.311144 41.183523
DOCKED: USER    NEWDPF quat0 0.247131 -0.917668 0.311144 41.183523
DOCKED: USER    NEWDPF dihe0 103.29 17.28 6.02 56.17 -65.43 89.69 
DOCKED: USER  keepresnum = 1 
DOCKED: USER  
DOCKED: REMARK  6 active torsions:
DOCKED: REMARK  status: ('A' for Active; 'I' for Inactive)
DOCKED: REMARK    1  A    between atoms: O_2  and  C_12 
DOCKED: REMARK    2  A    between atoms: O_3  and  C_14 
DOCKED: REMARK    3  A    between atoms: O_5  and  C_16 
DOCKED: REMARK    4  A    between atoms: O_6  and  C_20 
DOCKED: REMARK    5  A    between atoms: O_7  and  C_22 
DOCKED: REMARK    6  A    between atoms: C_10  and  C_11 
DOCKED: USER                              x       y       z     vdW  Elec       q    Type
DOCKED: USER                           _______ _______ _______ _____ _____    ______ ____
DOCKED: ROOT
DOCKED: ATOM      1  O   UNL d   1       8.585  36.216  23.999 -0.07 -0.02    -0.451 OA
DOCKED: ATOM      2  O   UNL d   1       9.032  39.099  23.299 -0.58 +0.06    -0.283 OA
DOCKED: ATOM      3  C   UNL d   1       8.144  37.884  24.156 -0.43 -0.01    +0.109 A 
DOCKED: ATOM      4  C   UNL d   1       7.995  36.923  24.389 -0.29 -0.00    +0.146 A 
DOCKED: ATOM      5  C   UNL d   1       9.325  36.471  23.376 -0.27 +0.01    +0.181 A 
DOCKED: ATOM      6  C   UNL d   1       9.473  37.432  23.142 -0.39 -0.01    +0.208 A 
DOCKED: ATOM      7  C   UNL d   1       8.883  38.138  23.532 -0.39 -0.02    +0.238 A 
DOCKED: ATOM      8  C   UNL d   1       7.537  38.630  24.554 -0.33 -0.02    +0.135 A 
DOCKED: ATOM      9  C   UNL d   1       7.229  36.642  25.037 -0.33 -0.01    +0.092 A 
DOCKED: ATOM     10  C   UNL d   1       6.610  37.372  25.448 -0.40 -0.02    +0.124 A 
DOCKED: ATOM     11  C   UNL d   1       6.765  38.373  25.205 -0.26 -0.02    +0.091 A 
DOCKED: ENDROOT
DOCKED: BRANCH   5  12
DOCKED: ATOM     12  C   UNL d   1       9.915  35.764  22.985 -0.35 +0.00    +0.025 A 
DOCKED: ATOM     13  C   UNL d   1       9.668  35.328  22.120 -0.31 +0.02    +0.060 A 
DOCKED: ATOM     14  C   UNL d   1      10.259  34.622  21.730 -0.21 +0.05    +0.159 A 
DOCKED: ATOM     15  C   UNL d   1      11.096  34.351  22.205 -0.15 +0.01    +0.158 A 
DOCKED: ATOM     16  C   UNL d   1      11.343  34.788  23.070 -0.25 -0.00    +0.050 A 
DOCKED: ATOM     17  C   UNL d   1      10.752  35.494  23.461 -0.31 -0.00    +0.015 A 
DOCKED: BRANCH  14  18
DOCKED: ATOM     18  O   UNL d   1      10.012  34.185  20.865 -0.03 -0.25    -0.503 OA
DOCKED: ATOM     19  H   UNL d   1      10.303  34.347  20.342 +0.13 +0.14    +0.292 HD
DOCKED: ENDBRANCH  14  18
DOCKED: BRANCH  15  20
DOCKED: ATOM     20  O   UNL d   1      11.686  33.645  21.815 -0.08 -0.00    -0.503 OA
DOCKED: ATOM     21  H   UNL d   1      12.109  33.363  22.170 +0.07 -0.02    +0.292 HD
DOCKED: ENDBRANCH  15  20
DOCKED: ENDBRANCH   5  12
DOCKED: BRANCH   6  22
DOCKED: ATOM     22  O   UNL d   1      10.213  37.686  22.519 -0.24 +0.10    -0.501 OA
DOCKED: ATOM     23  H   UNL d   1      10.341  38.284  22.418 -0.28 -0.17    +0.292 HD
DOCKED: ENDBRANCH   6  22
DOCKED: BRANCH   8  24
DOCKED: ATOM     24  O   UNL d   1       7.695  39.588  24.314 -0.20 +0.09    -0.506 OA
DOCKED: ATOM     25  H   UNL d   1       7.793  40.007  24.760 -0.20 -0.10    +0.292 HD
DOCKED: ENDBRANCH   8  24
DOCKED: BRANCH  10  26
DOCKED: ATOM     26  O   UNL d   1       5.872  37.115  26.071 -0.27 +0.14    -0.506 OA
DOCKED: ATOM     27  H   UNL d   1       5.889  37.294  26.663 +0.06 -0.13    +0.292 HD
DOCKED: ENDBRANCH  10  26
DOCKED: TORSDOF 6
DOCKED: TER
DOCKED: ENDMDL
	BEGINNING SOLIS & WETS LOCAL SEARCH DOCKING
Run: 42 Seed: 282474519 1573698668  [ Run 42 of 50 LS ]
Date:	Wed Mar 23 19:19:37 2022
Final-Value: 6.336
There were 28725 Energy Evaluations.


	FINAL LOCAL SEARCH DOCKED STATE
	_______________________________


Detailed state:  trans -3.936 29.328 16.789 quatxyzw 0.286819 0.265249 0.766510 0.509746 center 6.528 0.221 0.000 ntor 6 -129.2532 74.1276 82.7273 75.9477 116.1441 89.5951
State:	 -3.936  29.328  16.789   0.333  0.308  0.891 118.706   -129.25   74.13   82.73   75.95  116.14   89.60

DOCKED: MODEL       42
DOCKED: USER    Run = 42
DOCKED: USER    DPF = C:/Users/SUN/Desktop/autodock/cc.dpf
DOCKED: USER  
DOCKED: USER    Estimated Free Energy of Binding    =   -2.05 kcal/mol  [=(1)+(2)+(3)-(4)]
DOCKED: USER    Estimated Inhibition Constant, Ki   =   31.62 mM (millimolar)  [Temperature = 298.15 K]
DOCKED: USER    
DOCKED: USER    (1) Final Intermolecular Energy     =   -3.84 kcal/mol
DOCKED: USER        vdW + Hbond + desolv Energy     =   -3.74 kcal/mol
DOCKED: USER        Electrostatic Energy            =   -0.10 kcal/mol
DOCKED: USER    (2) Final Total Internal Energy     =  +10.17 kcal/mol
DOCKED: USER    (3) Torsional Free Energy           =   +1.79 kcal/mol
DOCKED: USER    (4) Unbound System's Energy  [=(2)] =  +10.17 kcal/mol
DOCKED: USER    
DOCKED: USER    
DOCKED: USER    NEWDPF move Structure2D_CID_5280343.pdbqt
DOCKED: USER    NEWDPF about 6.528300 0.221100 0.000000
DOCKED: USER    NEWDPF tran0 -3.936128 29.327787 16.788885
DOCKED: USER    NEWDPF quaternion0 0.286819 0.265249 0.766510 0.509746
DOCKED: USER    NEWDPF axisangle0 0.333384 0.308313 0.890954 118.706160
DOCKED: USER    NEWDPF quat0 0.333384 0.308313 0.890954 118.706160
DOCKED: USER    NEWDPF dihe0 -129.25 74.13 82.73 75.95 116.14 89.60 
DOCKED: USER  keepresnum = 1 
DOCKED: USER  
DOCKED: REMARK  6 active torsions:
DOCKED: REMARK  status: ('A' for Active; 'I' for Inactive)
DOCKED: REMARK    1  A    between atoms: O_2  and  C_12 
DOCKED: REMARK    2  A    between atoms: O_3  and  C_14 
DOCKED: REMARK    3  A    between atoms: O_5  and  C_16 
DOCKED: REMARK    4  A    between atoms: O_6  and  C_20 
DOCKED: REMARK    5  A    between atoms: O_7  and  C_22 
DOCKED: REMARK    6  A    between atoms: C_10  and  C_11 
DOCKED: USER                              x       y       z     vdW  Elec       q    Type
DOCKED: USER                           _______ _______ _______ _____ _____    ______ ____
DOCKED: ROOT
DOCKED: ATOM      1  O   UNL d   1      -4.249  29.784  16.406 -0.50 -0.03    -0.451 OA
DOCKED: ATOM      2  O   UNL d   1      -1.448  28.765  16.749 -0.10 +0.05    -0.283 OA
DOCKED: ATOM      3  C   UNL d   1      -2.575  29.820  15.962 -0.22 -0.02    +0.109 A 
DOCKED: ATOM      4  C   UNL d   1      -3.509  30.159  15.848 -0.26 -0.01    +0.146 A 
DOCKED: ATOM      5  C   UNL d   1      -4.056  29.069  17.078 -0.13 -0.02    +0.181 A 
DOCKED: ATOM      6  C   UNL d   1      -3.122  28.730  17.192 -0.10 -0.03    +0.208 A 
DOCKED: ATOM      7  C   UNL d   1      -2.382  29.105  16.634 -0.08 -0.04    +0.238 A 
DOCKED: ATOM      8  C   UNL d   1      -1.795  30.201  15.388 -0.26 -0.03    +0.135 A 
DOCKED: ATOM      9  C   UNL d   1      -3.726  30.904  15.152 -0.46 -0.01    +0.092 A 
DOCKED: ATOM     10  C   UNL d   1      -2.960  31.299  14.567 -0.47 -0.02    +0.124 A 
DOCKED: ATOM     11  C   UNL d   1      -1.988  30.946  14.686 -0.41 -0.02    +0.091 A 
DOCKED: ENDROOT
DOCKED: BRANCH   5  12
DOCKED: ATOM     12  C   UNL d   1      -4.796  28.694  17.636 -0.18 -0.00    +0.025 A 
DOCKED: ATOM     13  C   UNL d   1      -5.317  27.905  17.310 -0.10 -0.01    +0.060 A 
DOCKED: ATOM     14  C   UNL d   1      -6.057  27.530  17.868 -0.06 -0.03    +0.159 A 
DOCKED: ATOM     15  C   UNL d   1      -6.277  27.944  18.752 -0.11 -0.04    +0.158 A 
DOCKED: ATOM     16  C   UNL d   1      -5.756  28.733  19.077 -0.24 -0.01    +0.050 A 
DOCKED: ATOM     17  C   UNL d   1      -5.016  29.108  18.519 -0.11 -0.00    +0.015 A 
DOCKED: BRANCH  14  18
DOCKED: ATOM     18  O   UNL d   1      -6.578  26.741  17.543 +0.02 +0.09    -0.503 OA
DOCKED: ATOM     19  H   UNL d   1      -7.198  26.759  17.538 +0.05 -0.05    +0.292 HD
DOCKED: ENDBRANCH  14  18
DOCKED: BRANCH  15  20
DOCKED: ATOM     20  O   UNL d   1      -7.017  27.569  19.309 -0.01 +0.12    -0.503 OA
DOCKED: ATOM     21  H   UNL d   1      -7.556  27.871  19.353 +0.09 -0.07    +0.292 HD
DOCKED: ENDBRANCH  15  20
DOCKED: ENDBRANCH   5  12
DOCKED: BRANCH   6  22
DOCKED: ATOM     22  O   UNL d   1      -2.929  28.015  17.864 -0.02 +0.09    -0.501 OA
DOCKED: ATOM     23  H   UNL d   1      -2.713  28.167  18.425 +0.07 -0.05    +0.292 HD
DOCKED: ENDBRANCH   6  22
DOCKED: BRANCH   8  24
DOCKED: ATOM     24  O   UNL d   1      -0.865  29.854  15.511 -0.10 +0.12    -0.506 OA
DOCKED: ATOM     25  H   UNL d   1      -0.446  30.192  15.819 +0.08 -0.08    +0.292 HD
DOCKED: ENDBRANCH   8  24
DOCKED: BRANCH  10  26
DOCKED: ATOM     26  O   UNL d   1      -3.157  32.014  13.896 -0.12 +0.03    -0.506 OA
DOCKED: ATOM     27  H   UNL d   1      -3.528  31.894  13.415 +0.01 -0.03    +0.292 HD
DOCKED: ENDBRANCH  10  26
DOCKED: TORSDOF 6
DOCKED: TER
DOCKED: ENDMDL
	BEGINNING SOLIS & WETS LOCAL SEARCH DOCKING
Run: 43 Seed: 1376298138 1398607421  [ Run 43 of 50 LS ]
Date:	Wed Mar 23 19:19:37 2022
Final-Value: 5.482
There were 29615 Energy Evaluations.


	FINAL LOCAL SEARCH DOCKED STATE
	_______________________________


Detailed state:  trans 3.394 40.689 33.032 quatxyzw 0.550624 -0.080368 -0.147082 0.817754 center 6.528 0.221 0.000 ntor 6 71.6087 -109.5186 -75.1430 -83.0264 45.7041 -96.5380
State:	  3.394  40.689  33.032   0.957 -0.140 -0.256 70.279     71.61 -109.52  -75.14  -83.03   45.70  -96.54

DOCKED: MODEL       43
DOCKED: USER    Run = 43
DOCKED: USER    DPF = C:/Users/SUN/Desktop/autodock/cc.dpf
DOCKED: USER  
DOCKED: USER    Estimated Free Energy of Binding    =   -3.20 kcal/mol  [=(1)+(2)+(3)-(4)]
DOCKED: USER    Estimated Inhibition Constant, Ki   =    4.50 mM (millimolar)  [Temperature = 298.15 K]
DOCKED: USER    
DOCKED: USER    (1) Final Intermolecular Energy     =   -4.99 kcal/mol
DOCKED: USER        vdW + Hbond + desolv Energy     =   -4.75 kcal/mol
DOCKED: USER        Electrostatic Energy            =   -0.24 kcal/mol
DOCKED: USER    (2) Final Total Internal Energy     =  +10.47 kcal/mol
DOCKED: USER    (3) Torsional Free Energy           =   +1.79 kcal/mol
DOCKED: USER    (4) Unbound System's Energy  [=(2)] =  +10.47 kcal/mol
DOCKED: USER    
DOCKED: USER    
DOCKED: USER    NEWDPF move Structure2D_CID_5280343.pdbqt
DOCKED: USER    NEWDPF about 6.528300 0.221100 0.000000
DOCKED: USER    NEWDPF tran0 3.394209 40.688949 33.031674
DOCKED: USER    NEWDPF quaternion0 0.550624 -0.080368 -0.147082 0.817754
DOCKED: USER    NEWDPF axisangle0 0.956661 -0.139632 -0.255543 70.278838
DOCKED: USER    NEWDPF quat0 0.956661 -0.139632 -0.255543 70.278838
DOCKED: USER    NEWDPF dihe0 71.61 -109.52 -75.14 -83.03 45.70 -96.54 
DOCKED: USER  keepresnum = 1 
DOCKED: USER  
DOCKED: REMARK  6 active torsions:
DOCKED: REMARK  status: ('A' for Active; 'I' for Inactive)
DOCKED: REMARK    1  A    between atoms: O_2  and  C_12 
DOCKED: REMARK    2  A    between atoms: O_3  and  C_14 
DOCKED: REMARK    3  A    between atoms: O_5  and  C_16 
DOCKED: REMARK    4  A    between atoms: O_6  and  C_20 
DOCKED: REMARK    5  A    between atoms: O_7  and  C_22 
DOCKED: REMARK    6  A    between atoms: C_10  and  C_11 
DOCKED: USER                              x       y       z     vdW  Elec       q    Type
DOCKED: USER                           _______ _______ _______ _____ _____    ______ ____
DOCKED: ROOT
DOCKED: ATOM      1  O   UNL d   1       3.121  40.447  33.597 -0.04 +0.02    -0.451 OA
DOCKED: ATOM      2  O   UNL d   1       2.134  41.498  30.967 -0.73 -0.02    -0.283 OA
DOCKED: ATOM      3  C   UNL d   1       1.810  40.841  32.536 -0.23 -0.02    +0.109 A 
DOCKED: ATOM      4  C   UNL d   1       2.139  40.490  33.413 -0.16 -0.02    +0.146 A 
DOCKED: ATOM      5  C   UNL d   1       3.774  40.754  32.905 -0.23 +0.01    +0.181 A 
DOCKED: ATOM      6  C   UNL d   1       3.445  41.104  32.028 -0.28 +0.03    +0.208 A 
DOCKED: ATOM      7  C   UNL d   1       2.463  41.148  31.844 -0.21 +0.00    +0.238 A 
DOCKED: ATOM      8  C   UNL d   1       0.791  40.892  32.330 -0.22 -0.04    +0.135 A 
DOCKED: ATOM      9  C   UNL d   1       1.472  40.167  34.144 -0.11 -0.01    +0.092 A 
DOCKED: ATOM     10  C   UNL d   1       0.448  40.209  33.960 -0.11 -0.02    +0.124 A 
DOCKED: ATOM     11  C   UNL d   1       0.105  40.574  33.047 -0.22 -0.03    +0.091 A 
DOCKED: ENDROOT
DOCKED: BRANCH   5  12
DOCKED: ATOM     12  C   UNL d   1       4.756  40.710  33.089 -0.26 +0.00    +0.025 A 
DOCKED: ATOM     13  C   UNL d   1       5.239  41.521  33.420 -0.18 +0.01    +0.060 A 
DOCKED: ATOM     14  C   UNL d   1       6.221  41.478  33.604 -0.12 +0.03    +0.159 A 
DOCKED: ATOM     15  C   UNL d   1       6.720  40.623  33.458 -0.14 +0.02    +0.158 A 
DOCKED: ATOM     16  C   UNL d   1       6.237  39.812  33.128 -0.21 +0.00    +0.050 A 
DOCKED: ATOM     17  C   UNL d   1       5.255  39.856  32.943 -0.19 +0.00    +0.015 A 
DOCKED: BRANCH  14  18
DOCKED: ATOM     18  O   UNL d   1       6.704  42.288  33.934 -0.04 -0.09    -0.503 OA
DOCKED: ATOM     19  H   UNL d   1       6.613  42.489  34.514 +0.06 +0.03    +0.292 HD
DOCKED: ENDBRANCH  14  18
DOCKED: BRANCH  15  20
DOCKED: ATOM     20  O   UNL d   1       7.702  40.580  33.642 -0.07 -0.04    -0.503 OA
DOCKED: ATOM     21  H   UNL d   1       7.909  40.601  34.226 +0.07 +0.00    +0.292 HD
DOCKED: ENDBRANCH  15  20
DOCKED: ENDBRANCH   5  12
DOCKED: BRANCH   6  22
DOCKED: ATOM     22  O   UNL d   1       4.098  41.411  31.335 -0.39 -0.11    -0.501 OA
DOCKED: ATOM     23  H   UNL d   1       4.212  41.058  30.839 -0.43 -0.04    +0.292 HD
DOCKED: ENDBRANCH   6  22
DOCKED: BRANCH   8  24
DOCKED: ATOM     24  O   UNL d   1       0.473  41.244  31.450 -0.15 +0.22    -0.506 OA
DOCKED: ATOM     25  H   UNL d   1       0.329  40.851  30.993 -0.29 -0.21    +0.292 HD
DOCKED: ENDBRANCH   8  24
DOCKED: BRANCH  10  26
DOCKED: ATOM     26  O   UNL d   1      -0.202  39.902  34.654 +0.03 +0.09    -0.506 OA
DOCKED: ATOM     27  H   UNL d   1      -0.677  39.536  34.495 +0.10 -0.05    +0.292 HD
DOCKED: ENDBRANCH  10  26
DOCKED: TORSDOF 6
DOCKED: TER
DOCKED: ENDMDL
	BEGINNING SOLIS & WETS LOCAL SEARCH DOCKING
Run: 44 Seed: 316717706 245452481  [ Run 44 of 50 LS ]
Date:	Wed Mar 23 19:19:38 2022
Final-Value: 6.615
There were 30242 Energy Evaluations.


	FINAL LOCAL SEARCH DOCKED STATE
	_______________________________


Detailed state:  trans -13.422 30.712 22.658 quatxyzw -0.178675 0.052453 0.131922 0.973612 center 6.528 0.221 0.000 ntor 6 -27.8228 -95.7003 -81.0902 15.7503 -81.2931 -88.1511
State:	-13.422  30.712  22.658  -0.783  0.230  0.578 26.383    -27.82  -95.70  -81.09   15.75  -81.29  -88.15

DOCKED: MODEL       44
DOCKED: USER    Run = 44
DOCKED: USER    DPF = C:/Users/SUN/Desktop/autodock/cc.dpf
DOCKED: USER  
DOCKED: USER    Estimated Free Energy of Binding    =   -2.53 kcal/mol  [=(1)+(2)+(3)-(4)]
DOCKED: USER    Estimated Inhibition Constant, Ki   =   14.10 mM (millimolar)  [Temperature = 298.15 K]
DOCKED: USER    
DOCKED: USER    (1) Final Intermolecular Energy     =   -4.31 kcal/mol
DOCKED: USER        vdW + Hbond + desolv Energy     =   -4.13 kcal/mol
DOCKED: USER        Electrostatic Energy            =   -0.19 kcal/mol
DOCKED: USER    (2) Final Total Internal Energy     =  +10.93 kcal/mol
DOCKED: USER    (3) Torsional Free Energy           =   +1.79 kcal/mol
DOCKED: USER    (4) Unbound System's Energy  [=(2)] =  +10.93 kcal/mol
DOCKED: USER    
DOCKED: USER    
DOCKED: USER    NEWDPF move Structure2D_CID_5280343.pdbqt
DOCKED: USER    NEWDPF about 6.528300 0.221100 0.000000
DOCKED: USER    NEWDPF tran0 -13.422065 30.711795 22.657683
DOCKED: USER    NEWDPF quaternion0 -0.178675 0.052453 0.131922 0.973612
DOCKED: USER    NEWDPF axisangle0 -0.782943 0.229845 0.578075 26.383355
DOCKED: USER    NEWDPF quat0 -0.782943 0.229845 0.578075 26.383355
DOCKED: USER    NEWDPF dihe0 -27.82 -95.70 -81.09 15.75 -81.29 -88.15 
DOCKED: USER  keepresnum = 1 
DOCKED: USER  
DOCKED: REMARK  6 active torsions:
DOCKED: REMARK  status: ('A' for Active; 'I' for Inactive)
DOCKED: REMARK    1  A    between atoms: O_2  and  C_12 
DOCKED: REMARK    2  A    between atoms: O_3  and  C_14 
DOCKED: REMARK    3  A    between atoms: O_5  and  C_16 
DOCKED: REMARK    4  A    between atoms: O_6  and  C_20 
DOCKED: REMARK    5  A    between atoms: O_7  and  C_22 
DOCKED: REMARK    6  A    between atoms: C_10  and  C_11 
DOCKED: USER                              x       y       z     vdW  Elec       q    Type
DOCKED: USER                           _______ _______ _______ _____ _____    ______ ____
DOCKED: ROOT
DOCKED: ATOM      1  O   UNL d   1     -13.981  30.396  22.455 -0.08 +0.13    -0.451 OA
DOCKED: ATOM      2  O   UNL d   1     -13.266  33.100  23.540 -0.23 +0.07    -0.283 OA
DOCKED: ATOM      3  C   UNL d   1     -14.455  31.987  22.950 -0.31 -0.04    +0.109 A 
DOCKED: ATOM      4  C   UNL d   1     -14.693  31.085  22.588 -0.20 -0.04    +0.146 A 
DOCKED: ATOM      5  C   UNL d   1     -13.031  30.608  22.683 -0.22 -0.06    +0.181 A 
DOCKED: ATOM      6  C   UNL d   1     -12.792  31.509  23.045 -0.23 -0.07    +0.208 A 
DOCKED: ATOM      7  C   UNL d   1     -13.504  32.199  23.178 -0.22 -0.07    +0.238 A 
DOCKED: ATOM      8  C   UNL d   1     -15.185  32.714  23.094 -0.34 -0.07    +0.135 A 
DOCKED: ATOM      9  C   UNL d   1     -15.678  30.850  22.345 -0.17 -0.03    +0.092 A 
DOCKED: ATOM     10  C   UNL d   1     -16.425  31.563  22.481 -0.18 -0.05    +0.124 A 
DOCKED: ATOM     11  C   UNL d   1     -16.177  32.501  22.858 -0.27 -0.06    +0.091 A 
DOCKED: ENDROOT
DOCKED: BRANCH   5  12
DOCKED: ATOM     12  C   UNL d   1     -12.319  29.919  22.550 -0.26 -0.01    +0.025 A 
DOCKED: ATOM     13  C   UNL d   1     -12.111  29.267  23.279 -0.14 -0.02    +0.060 A 
DOCKED: ATOM     14  C   UNL d   1     -11.399  28.577  23.146 -0.09 -0.05    +0.159 A 
DOCKED: ATOM     15  C   UNL d   1     -10.895  28.540  22.283 -0.13 -0.06    +0.158 A 
DOCKED: ATOM     16  C   UNL d   1     -11.102  29.192  21.554 -0.26 -0.02    +0.050 A 
DOCKED: ATOM     17  C   UNL d   1     -11.814  29.881  21.687 -0.25 -0.01    +0.015 A 
DOCKED: BRANCH  14  18
DOCKED: ATOM     18  O   UNL d   1     -11.191  27.926  23.875 -0.01 +0.12    -0.503 OA
DOCKED: ATOM     19  H   UNL d   1     -11.290  28.081  24.468 +0.04 -0.06    +0.292 HD
DOCKED: ENDBRANCH  14  18
DOCKED: BRANCH  15  20
DOCKED: ATOM     20  O   UNL d   1     -10.183  27.851  22.150 -0.03 +0.15    -0.503 OA
DOCKED: ATOM     21  H   UNL d   1     -10.335  27.280  21.960 +0.05 -0.07    +0.292 HD
DOCKED: ENDBRANCH  15  20
DOCKED: ENDBRANCH   5  12
DOCKED: BRANCH   6  22
DOCKED: ATOM     22  O   UNL d   1     -11.842  31.721  23.273 -0.15 +0.19    -0.501 OA
DOCKED: ATOM     23  H   UNL d   1     -11.491  32.041  22.874 +0.04 -0.15    +0.292 HD
DOCKED: ENDBRANCH   6  22
DOCKED: BRANCH   8  24
DOCKED: ATOM     24  O   UNL d   1     -14.936  33.612  23.456 -0.22 +0.43    -0.506 OA
DOCKED: ATOM     25  H   UNL d   1     -15.375  33.990  23.678 -0.31 -0.42    +0.292 HD
DOCKED: ENDBRANCH   8  24
DOCKED: BRANCH  10  26
DOCKED: ATOM     26  O   UNL d   1     -17.374  31.347  22.252 -0.02 +0.18    -0.506 OA
DOCKED: ATOM     27  H   UNL d   1     -17.770  31.178  22.697 +0.07 -0.09    +0.292 HD
DOCKED: ENDBRANCH  10  26
DOCKED: TORSDOF 6
DOCKED: TER
DOCKED: ENDMDL
	BEGINNING SOLIS & WETS LOCAL SEARCH DOCKING
Run: 45 Seed: 1941701795 1531898286  [ Run 45 of 50 LS ]
Date:	Wed Mar 23 19:19:38 2022
Final-Value: 7.011
There were 29623 Energy Evaluations.


	FINAL LOCAL SEARCH DOCKED STATE
	_______________________________


Detailed state:  trans -0.949 29.545 15.806 quatxyzw 0.397057 -0.209497 -0.851608 0.270591 center 6.528 0.221 0.000 ntor 6 92.0160 25.2039 6.0097 45.2639 116.0553 89.6311
State:	 -0.949  29.545  15.806   0.412 -0.218 -0.885 148.601     92.02   25.20    6.01   45.26  116.06   89.63

DOCKED: MODEL       45
DOCKED: USER    Run = 45
DOCKED: USER    DPF = C:/Users/SUN/Desktop/autodock/cc.dpf
DOCKED: USER  
DOCKED: USER    Estimated Free Energy of Binding    =   -2.14 kcal/mol  [=(1)+(2)+(3)-(4)]
DOCKED: USER    Estimated Inhibition Constant, Ki   =   26.81 mM (millimolar)  [Temperature = 298.15 K]
DOCKED: USER    
DOCKED: USER    (1) Final Intermolecular Energy     =   -3.93 kcal/mol
DOCKED: USER        vdW + Hbond + desolv Energy     =   -3.85 kcal/mol
DOCKED: USER        Electrostatic Energy            =   -0.08 kcal/mol
DOCKED: USER    (2) Final Total Internal Energy     =  +10.94 kcal/mol
DOCKED: USER    (3) Torsional Free Energy           =   +1.79 kcal/mol
DOCKED: USER    (4) Unbound System's Energy  [=(2)] =  +10.94 kcal/mol
DOCKED: USER    
DOCKED: USER    
DOCKED: USER    NEWDPF move Structure2D_CID_5280343.pdbqt
DOCKED: USER    NEWDPF about 6.528300 0.221100 0.000000
DOCKED: USER    NEWDPF tran0 -0.948898 29.544977 15.805624
DOCKED: USER    NEWDPF quaternion0 0.397057 -0.209497 -0.851608 0.270591
DOCKED: USER    NEWDPF axisangle0 0.412444 -0.217615 -0.884609 148.601082
DOCKED: USER    NEWDPF quat0 0.412444 -0.217615 -0.884609 148.601082
DOCKED: USER    NEWDPF dihe0 92.02 25.20 6.01 45.26 116.06 89.63 
DOCKED: USER  keepresnum = 1 
DOCKED: USER  
DOCKED: REMARK  6 active torsions:
DOCKED: REMARK  status: ('A' for Active; 'I' for Inactive)
DOCKED: REMARK    1  A    between atoms: O_2  and  C_12 
DOCKED: REMARK    2  A    between atoms: O_3  and  C_14 
DOCKED: REMARK    3  A    between atoms: O_5  and  C_16 
DOCKED: REMARK    4  A    between atoms: O_6  and  C_20 
DOCKED: REMARK    5  A    between atoms: O_7  and  C_22 
DOCKED: REMARK    6  A    between atoms: C_10  and  C_11 
DOCKED: USER                              x       y       z     vdW  Elec       q    Type
DOCKED: USER                           _______ _______ _______ _____ _____    ______ ____
DOCKED: ROOT
DOCKED: ATOM      1  O   UNL d   1      -0.393  29.785  16.099 -0.15 +0.11    -0.451 OA
DOCKED: ATOM      2  O   UNL d   1      -2.275  27.488  16.525 -0.02 +0.05    -0.283 OA
DOCKED: ATOM      3  C   UNL d   1      -0.868  28.382  16.996 -0.09 -0.02    +0.109 A 
DOCKED: ATOM      4  C   UNL d   1      -0.241  29.148  16.854 -0.13 -0.03    +0.146 A 
DOCKED: ATOM      5  C   UNL d   1      -1.173  29.658  15.487 -0.18 -0.04    +0.181 A 
DOCKED: ATOM      6  C   UNL d   1      -1.800  28.892  15.628 -0.08 -0.04    +0.208 A 
DOCKED: ATOM      7  C   UNL d   1      -1.648  28.254  16.383 -0.04 -0.05    +0.238 A 
DOCKED: ATOM      8  C   UNL d   1      -0.722  27.710  17.778 -0.06 -0.03    +0.135 A 
DOCKED: ATOM      9  C   UNL d   1       0.576  29.294  17.484 -0.20 -0.02    +0.092 A 
DOCKED: ATOM     10  C   UNL d   1       0.741  28.634  18.273 -0.13 -0.03    +0.124 A 
DOCKED: ATOM     11  C   UNL d   1       0.088  27.836  18.420 -0.07 -0.02    +0.091 A 
DOCKED: ENDROOT
DOCKED: BRANCH   5  12
DOCKED: ATOM     12  C   UNL d   1      -1.325  30.296  14.732 -0.32 -0.01    +0.025 A 
DOCKED: ATOM     13  C   UNL d   1      -0.910  30.122  13.839 -0.25 -0.01    +0.060 A 
DOCKED: ATOM     14  C   UNL d   1      -1.062  30.760  13.084 -0.30 -0.01    +0.159 A 
DOCKED: ATOM     15  C   UNL d   1      -1.630  31.571  13.222 -0.45 -0.01    +0.158 A 
DOCKED: ATOM     16  C   UNL d   1      -2.046  31.745  14.115 -0.56 -0.01    +0.050 A 
DOCKED: ATOM     17  C   UNL d   1      -1.894  31.107  14.870 -0.47 -0.00    +0.015 A 
DOCKED: BRANCH  14  18
DOCKED: ATOM     18  O   UNL d   1      -0.646  30.587  12.191 -0.61 -0.06    -0.503 OA
DOCKED: ATOM     19  H   UNL d   1      -0.959  30.270  11.760 +0.17 +0.02    +0.292 HD
DOCKED: ENDBRANCH  14  18
DOCKED: BRANCH  15  20
DOCKED: ATOM     20  O   UNL d   1      -1.783  32.209  12.467 -0.34 -0.03    -0.503 OA
DOCKED: ATOM     21  H   UNL d   1      -1.921  32.802  12.585 +0.24 +0.01    +0.292 HD
DOCKED: ENDBRANCH  15  20
DOCKED: ENDBRANCH   5  12
DOCKED: BRANCH   6  22
DOCKED: ATOM     22  O   UNL d   1      -2.580  28.764  15.016 +0.02 +0.09    -0.501 OA
DOCKED: ATOM     23  H   UNL d   1      -3.000  28.324  15.136 +0.09 -0.05    +0.292 HD
DOCKED: ENDBRANCH   6  22
DOCKED: BRANCH   8  24
DOCKED: ATOM     24  O   UNL d   1      -1.355  26.947  17.910 +0.00 +0.10    -0.506 OA
DOCKED: ATOM     25  H   UNL d   1      -1.566  26.815  18.478 +0.03 -0.06    +0.292 HD
DOCKED: ENDBRANCH   8  24
DOCKED: BRANCH  10  26
DOCKED: ATOM     26  O   UNL d   1       1.522  28.764  18.883 -0.04 +0.11    -0.506 OA
DOCKED: ATOM     27  H   UNL d   1       2.099  28.720  18.663 +0.09 -0.08    +0.292 HD
DOCKED: ENDBRANCH  10  26
DOCKED: TORSDOF 6
DOCKED: TER
DOCKED: ENDMDL
	BEGINNING SOLIS & WETS LOCAL SEARCH DOCKING
Run: 46 Seed: 1226664655 53333312  [ Run 46 of 50 LS ]
Date:	Wed Mar 23 19:19:38 2022
Final-Value: 5.050
There were 29948 Energy Evaluations.


	FINAL LOCAL SEARCH DOCKED STATE
	_______________________________


Detailed state:  trans 14.539 38.612 3.614 quatxyzw 0.775448 -0.290931 0.417354 0.373972 center 6.528 0.221 0.000 ntor 6 82.4283 76.5381 -51.8095 56.0732 -54.9783 85.4484
State:	 14.539  38.612   3.614   0.836 -0.314  0.450 136.078     82.43   76.54  -51.81   56.07  -54.98   85.45

DOCKED: MODEL       46
DOCKED: USER    Run = 46
DOCKED: USER    DPF = C:/Users/SUN/Desktop/autodock/cc.dpf
DOCKED: USER  
DOCKED: USER    Estimated Free Energy of Binding    =   -3.60 kcal/mol  [=(1)+(2)+(3)-(4)]
DOCKED: USER    Estimated Inhibition Constant, Ki   =    2.32 mM (millimolar)  [Temperature = 298.15 K]
DOCKED: USER    
DOCKED: USER    (1) Final Intermolecular Energy     =   -5.38 kcal/mol
DOCKED: USER        vdW + Hbond + desolv Energy     =   -5.28 kcal/mol
DOCKED: USER        Electrostatic Energy            =   -0.11 kcal/mol
DOCKED: USER    (2) Final Total Internal Energy     =  +10.43 kcal/mol
DOCKED: USER    (3) Torsional Free Energy           =   +1.79 kcal/mol
DOCKED: USER    (4) Unbound System's Energy  [=(2)] =  +10.43 kcal/mol
DOCKED: USER    
DOCKED: USER    
DOCKED: USER    NEWDPF move Structure2D_CID_5280343.pdbqt
DOCKED: USER    NEWDPF about 6.528300 0.221100 0.000000
DOCKED: USER    NEWDPF tran0 14.538639 38.611915 3.613697
DOCKED: USER    NEWDPF quaternion0 0.775448 -0.290931 0.417354 0.373972
DOCKED: USER    NEWDPF axisangle0 0.836117 -0.313692 0.450006 136.078444
DOCKED: USER    NEWDPF quat0 0.836117 -0.313692 0.450006 136.078444
DOCKED: USER    NEWDPF dihe0 82.43 76.54 -51.81 56.07 -54.98 85.45 
DOCKED: USER  keepresnum = 1 
DOCKED: USER  
DOCKED: REMARK  6 active torsions:
DOCKED: REMARK  status: ('A' for Active; 'I' for Inactive)
DOCKED: REMARK    1  A    between atoms: O_2  and  C_12 
DOCKED: REMARK    2  A    between atoms: O_3  and  C_14 
DOCKED: REMARK    3  A    between atoms: O_5  and  C_16 
DOCKED: REMARK    4  A    between atoms: O_6  and  C_20 
DOCKED: REMARK    5  A    between atoms: O_7  and  C_22 
DOCKED: REMARK    6  A    between atoms: C_10  and  C_11 
DOCKED: USER                              x       y       z     vdW  Elec       q    Type
DOCKED: USER                           _______ _______ _______ _____ _____    ______ ____
DOCKED: ROOT
DOCKED: ATOM      1  O   UNL d   1      14.385  39.234   3.820 -0.12 +0.16    -0.451 OA
DOCKED: ATOM      2  O   UNL d   1      13.968  37.581   1.352 -0.47 -0.20    -0.283 OA
DOCKED: ATOM      3  C   UNL d   1      13.759  39.068   2.214 -0.27 -0.01    +0.109 A 
DOCKED: ATOM      4  C   UNL d   1      13.898  39.619   3.036 -0.27 -0.05    +0.146 A 
DOCKED: ATOM      5  C   UNL d   1      14.733  38.297   3.781 -0.26 -0.04    +0.181 A 
DOCKED: ATOM      6  C   UNL d   1      14.594  37.746   2.958 -0.20 +0.01    +0.208 A 
DOCKED: ATOM      7  C   UNL d   1      14.107  38.132   2.174 -0.06 +0.05    +0.238 A 
DOCKED: ATOM      8  C   UNL d   1      13.253  39.457   1.390 -0.17 -0.00    +0.135 A 
DOCKED: ATOM      9  C   UNL d   1      13.541  40.597   3.093 -0.29 -0.05    +0.092 A 
DOCKED: ATOM     10  C   UNL d   1      13.032  41.005   2.280 -0.30 -0.07    +0.124 A 
DOCKED: ATOM     11  C   UNL d   1      12.888  40.431   1.424 -0.24 -0.03    +0.091 A 
DOCKED: ENDROOT
DOCKED: BRANCH   5  12
DOCKED: ATOM     12  C   UNL d   1      15.220  37.912   4.564 -0.38 -0.01    +0.025 A 
DOCKED: ATOM     13  C   UNL d   1      14.709  37.487   5.311 -0.49 -0.02    +0.060 A 
DOCKED: ATOM     14  C   UNL d   1      15.196  37.101   6.095 -0.40 -0.07    +0.159 A 
DOCKED: ATOM     15  C   UNL d   1      16.195  37.141   6.131 -0.34 -0.07    +0.158 A 
DOCKED: ATOM     16  C   UNL d   1      16.706  37.565   5.384 -0.31 -0.03    +0.050 A 
DOCKED: ATOM     17  C   UNL d   1      16.219  37.951   4.601 -0.28 -0.01    +0.015 A 
DOCKED: BRANCH  14  18
DOCKED: ATOM     18  O   UNL d   1      14.685  36.677   6.842 +0.02 +0.26    -0.503 OA
DOCKED: ATOM     19  H   UNL d   1      14.493  36.089   6.792 -0.01 -0.07    +0.292 HD
DOCKED: ENDBRANCH  14  18
DOCKED: BRANCH  15  20
DOCKED: ATOM     20  O   UNL d   1      16.682  36.755   6.915 -0.18 +0.24    -0.503 OA
DOCKED: ATOM     21  H   UNL d   1      16.915  37.130   7.350 +0.13 -0.18    +0.292 HD
DOCKED: ENDBRANCH  15  20
DOCKED: ENDBRANCH   5  12
DOCKED: BRANCH   6  22
DOCKED: ATOM     22  O   UNL d   1      14.942  36.810   2.919 -0.30 -0.06    -0.501 OA
DOCKED: ATOM     23  H   UNL d   1      14.565  36.345   2.755 +0.10 +0.13    +0.292 HD
DOCKED: ENDBRANCH   6  22
DOCKED: BRANCH   8  24
DOCKED: ATOM     24  O   UNL d   1      13.120  38.896   0.572 -0.27 -0.18    -0.506 OA
DOCKED: ATOM     25  H   UNL d   1      13.319  39.100   0.022 +0.07 +0.03    +0.292 HD
DOCKED: ENDBRANCH   8  24
DOCKED: BRANCH  10  26
DOCKED: ATOM     26  O   UNL d   1      12.686  41.942   2.323 -0.11 +0.36    -0.506 OA
DOCKED: ATOM     27  H   UNL d   1      12.846  42.352   1.888 +0.11 -0.21    +0.292 HD
DOCKED: ENDBRANCH  10  26
DOCKED: TORSDOF 6
DOCKED: TER
DOCKED: ENDMDL
	BEGINNING SOLIS & WETS LOCAL SEARCH DOCKING
Run: 47 Seed: 444992730 1015157590  [ Run 47 of 50 LS ]
Date:	Wed Mar 23 19:19:38 2022
Final-Value: 6.502
There were 30329 Energy Evaluations.


	FINAL LOCAL SEARCH DOCKED STATE
	_______________________________


Detailed state:  trans -3.213 33.066 27.396 quatxyzw 0.640868 0.204506 -0.442413 0.593073 center 6.528 0.221 0.000 ntor 6 -96.3030 -100.3186 -42.9763 -79.9413 77.0178 88.5947
State:	 -3.213  33.066  27.396   0.796  0.254 -0.549 107.249    -96.30 -100.32  -42.98  -79.94   77.02   88.59

DOCKED: MODEL       47
DOCKED: USER    Run = 47
DOCKED: USER    DPF = C:/Users/SUN/Desktop/autodock/cc.dpf
DOCKED: USER  
DOCKED: USER    Estimated Free Energy of Binding    =   -1.67 kcal/mol  [=(1)+(2)+(3)-(4)]
DOCKED: USER    Estimated Inhibition Constant, Ki   =   59.90 mM (millimolar)  [Temperature = 298.15 K]
DOCKED: USER    
DOCKED: USER    (1) Final Intermolecular Energy     =   -3.46 kcal/mol
DOCKED: USER        vdW + Hbond + desolv Energy     =   -3.44 kcal/mol
DOCKED: USER        Electrostatic Energy            =   -0.02 kcal/mol
DOCKED: USER    (2) Final Total Internal Energy     =   +9.96 kcal/mol
DOCKED: USER    (3) Torsional Free Energy           =   +1.79 kcal/mol
DOCKED: USER    (4) Unbound System's Energy  [=(2)] =   +9.96 kcal/mol
DOCKED: USER    
DOCKED: USER    
DOCKED: USER    NEWDPF move Structure2D_CID_5280343.pdbqt
DOCKED: USER    NEWDPF about 6.528300 0.221100 0.000000
DOCKED: USER    NEWDPF tran0 -3.212790 33.065676 27.396336
DOCKED: USER    NEWDPF quaternion0 0.640868 0.204506 -0.442413 0.593073
DOCKED: USER    NEWDPF axisangle0 0.795963 0.253998 -0.549481 107.249215
DOCKED: USER    NEWDPF quat0 0.795963 0.253998 -0.549481 107.249215
DOCKED: USER    NEWDPF dihe0 -96.30 -100.32 -42.98 -79.94 77.02 88.59 
DOCKED: USER  keepresnum = 1 
DOCKED: USER  
DOCKED: REMARK  6 active torsions:
DOCKED: REMARK  status: ('A' for Active; 'I' for Inactive)
DOCKED: REMARK    1  A    between atoms: O_2  and  C_12 
DOCKED: REMARK    2  A    between atoms: O_3  and  C_14 
DOCKED: REMARK    3  A    between atoms: O_5  and  C_16 
DOCKED: REMARK    4  A    between atoms: O_6  and  C_20 
DOCKED: REMARK    5  A    between atoms: O_7  and  C_22 
DOCKED: REMARK    6  A    between atoms: C_10  and  C_11 
DOCKED: USER                              x       y       z     vdW  Elec       q    Type
DOCKED: USER                           _______ _______ _______ _____ _____    ______ ____
DOCKED: ROOT
DOCKED: ATOM      1  O   UNL d   1      -3.325  32.808  28.008 +0.01 +0.05    -0.451 OA
DOCKED: ATOM      2  O   UNL d   1      -4.113  32.169  25.185 -0.16 +0.04    -0.283 OA
DOCKED: ATOM      3  C   UNL d   1      -4.174  31.807  26.877 -0.10 -0.01    +0.109 A 
DOCKED: ATOM      4  C   UNL d   1      -3.911  32.020  27.818 -0.04 -0.02    +0.146 A 
DOCKED: ATOM      5  C   UNL d   1      -3.002  33.383  27.256 -0.12 -0.02    +0.181 A 
DOCKED: ATOM      6  C   UNL d   1      -3.265  33.170  26.315 -0.16 -0.03    +0.208 A 
DOCKED: ATOM      7  C   UNL d   1      -3.851  32.382  26.126 -0.13 -0.03    +0.238 A 
DOCKED: ATOM      8  C   UNL d   1      -4.783  30.990  26.665 -0.09 -0.01    +0.135 A 
DOCKED: ATOM      9  C   UNL d   1      -4.240  31.431  28.612 -0.02 -0.01    +0.092 A 
DOCKED: ATOM     10  C   UNL d   1      -4.851  30.608  28.422 -0.02 -0.01    +0.124 A 
DOCKED: ATOM     11  C   UNL d   1      -5.124  30.387  27.442 -0.05 -0.01    +0.091 A 
DOCKED: ENDROOT
DOCKED: BRANCH   5  12
DOCKED: ATOM     12  C   UNL d   1      -2.416  34.171  27.446 -0.26 -0.00    +0.025 A 
DOCKED: ATOM     13  C   UNL d   1      -1.423  34.059  27.479 -0.25 -0.00    +0.060 A 
DOCKED: ATOM     14  C   UNL d   1      -0.837  34.847  27.669 -0.32 +0.00    +0.159 A 
DOCKED: ATOM     15  C   UNL d   1      -1.245  35.747  27.825 -0.43 +0.00    +0.158 A 
DOCKED: ATOM     16  C   UNL d   1      -2.238  35.859  27.792 -0.41 -0.00    +0.050 A 
DOCKED: ATOM     17  C   UNL d   1      -2.824  35.071  27.602 -0.36 -0.00    +0.015 A 
DOCKED: BRANCH  14  18
DOCKED: ATOM     18  O   UNL d   1       0.156  34.735  27.702 -0.20 -0.04    -0.503 OA
DOCKED: ATOM     19  H   UNL d   1       0.441  34.654  28.247 +0.10 +0.04    +0.292 HD
DOCKED: ENDBRANCH  14  18
DOCKED: BRANCH  15  20
DOCKED: ATOM     20  O   UNL d   1      -0.659  36.535  28.015 -0.75 -0.06    -0.503 OA
DOCKED: ATOM     21  H   UNL d   1      -0.370  36.826  27.549 +0.16 +0.05    +0.292 HD
DOCKED: ENDBRANCH  15  20
DOCKED: ENDBRANCH   5  12
DOCKED: BRANCH   6  22
DOCKED: ATOM     22  O   UNL d   1      -2.942  33.745  25.564 -0.12 +0.06    -0.501 OA
DOCKED: ATOM     23  H   UNL d   1      -2.737  33.484  25.039 +0.14 -0.03    +0.292 HD
DOCKED: ENDBRANCH   6  22
DOCKED: BRANCH   8  24
DOCKED: ATOM     24  O   UNL d   1      -5.040  30.787  25.720 +0.05 +0.05    -0.506 OA
DOCKED: ATOM     25  H   UNL d   1      -4.741  30.344  25.406 +0.07 -0.03    +0.292 HD
DOCKED: ENDBRANCH   8  24
DOCKED: BRANCH  10  26
DOCKED: ATOM     26  O   UNL d   1      -5.172  30.035  29.176 +0.01 +0.04    -0.506 OA
DOCKED: ATOM     27  H   UNL d   1      -4.908  29.485  29.282 +0.01 -0.03    +0.292 HD
DOCKED: ENDBRANCH  10  26
DOCKED: TORSDOF 6
DOCKED: TER
DOCKED: ENDMDL
	BEGINNING SOLIS & WETS LOCAL SEARCH DOCKING
Run: 48 Seed: 121432373 1091853724  [ Run 48 of 50 LS ]
Date:	Wed Mar 23 19:19:39 2022
Final-Value: 5.752
There were 30490 Energy Evaluations.


	FINAL LOCAL SEARCH DOCKED STATE
	_______________________________


Detailed state:  trans 10.509 49.690 1.967 quatxyzw 0.746991 -0.258485 0.330634 0.515627 center 6.528 0.221 0.000 ntor 6 -103.6450 155.2808 -70.3479 87.0753 -96.1516 90.4814
State:	 10.509  49.690   1.967   0.872 -0.302  0.386 117.921   -103.64  155.28  -70.35   87.08  -96.15   90.48

DOCKED: MODEL       48
DOCKED: USER    Run = 48
DOCKED: USER    DPF = C:/Users/SUN/Desktop/autodock/cc.dpf
DOCKED: USER  
DOCKED: USER    Estimated Free Energy of Binding    =   -2.50 kcal/mol  [=(1)+(2)+(3)-(4)]
DOCKED: USER    Estimated Inhibition Constant, Ki   =   14.81 mM (millimolar)  [Temperature = 298.15 K]
DOCKED: USER    
DOCKED: USER    (1) Final Intermolecular Energy     =   -4.29 kcal/mol
DOCKED: USER        vdW + Hbond + desolv Energy     =   -4.19 kcal/mol
DOCKED: USER        Electrostatic Energy            =   -0.10 kcal/mol
DOCKED: USER    (2) Final Total Internal Energy     =  +10.04 kcal/mol
DOCKED: USER    (3) Torsional Free Energy           =   +1.79 kcal/mol
DOCKED: USER    (4) Unbound System's Energy  [=(2)] =  +10.04 kcal/mol
DOCKED: USER    
DOCKED: USER    
DOCKED: USER    NEWDPF move Structure2D_CID_5280343.pdbqt
DOCKED: USER    NEWDPF about 6.528300 0.221100 0.000000
DOCKED: USER    NEWDPF tran0 10.508789 49.689897 1.967363
DOCKED: USER    NEWDPF quaternion0 0.746991 -0.258485 0.330634 0.515627
DOCKED: USER    NEWDPF axisangle0 0.871825 -0.301682 0.385889 117.921272
DOCKED: USER    NEWDPF quat0 0.871825 -0.301682 0.385889 117.921272
DOCKED: USER    NEWDPF dihe0 -103.64 155.28 -70.35 87.08 -96.15 90.48 
DOCKED: USER  keepresnum = 1 
DOCKED: USER  
DOCKED: REMARK  6 active torsions:
DOCKED: REMARK  status: ('A' for Active; 'I' for Inactive)
DOCKED: REMARK    1  A    between atoms: O_2  and  C_12 
DOCKED: REMARK    2  A    between atoms: O_3  and  C_14 
DOCKED: REMARK    3  A    between atoms: O_5  and  C_16 
DOCKED: REMARK    4  A    between atoms: O_6  and  C_20 
DOCKED: REMARK    5  A    between atoms: O_7  and  C_22 
DOCKED: REMARK    6  A    between atoms: C_10  and  C_11 
DOCKED: USER                              x       y       z     vdW  Elec       q    Type
DOCKED: USER                           _______ _______ _______ _____ _____    ______ ____
DOCKED: ROOT
DOCKED: ATOM      1  O   UNL d   1      10.233  50.189   2.325 -0.46 +0.22    -0.451 OA
DOCKED: ATOM      2  O   UNL d   1      10.097  49.185  -0.499 -0.01 +0.14    -0.283 OA
DOCKED: ATOM      3  C   UNL d   1       9.604  50.317   0.716 -0.15 -0.06    +0.109 A 
DOCKED: ATOM      4  C   UNL d   1       9.649  50.651   1.657 -0.22 -0.07    +0.146 A 
DOCKED: ATOM      5  C   UNL d   1      10.771  49.392   2.051 -0.18 -0.11    +0.181 A 
DOCKED: ATOM      6  C   UNL d   1      10.726  49.057   1.110 -0.08 -0.12    +0.208 A 
DOCKED: ATOM      7  C   UNL d   1      10.142  49.520   0.442 -0.04 -0.12    +0.238 A 
DOCKED: ATOM      8  C   UNL d   1       9.001  50.788   0.010 -0.09 -0.07    +0.135 A 
DOCKED: ATOM      9  C   UNL d   1       9.094  51.480   1.958 -0.15 -0.05    +0.092 A 
DOCKED: ATOM     10  C   UNL d   1       8.484  51.967   1.268 -0.34 -0.08    +0.124 A 
DOCKED: ATOM     11  C   UNL d   1       8.437  51.619   0.288 -0.22 -0.05    +0.091 A 
DOCKED: ENDROOT
DOCKED: BRANCH   5  12
DOCKED: ATOM     12  C   UNL d   1      11.355  48.930   2.719 -0.27 -0.02    +0.025 A 
DOCKED: ATOM     13  C   UNL d   1      10.990  48.174   3.264 -0.31 -0.05    +0.060 A 
DOCKED: ATOM     14  C   UNL d   1      11.573  47.712   3.931 -0.29 -0.18    +0.159 A 
DOCKED: ATOM     15  C   UNL d   1      12.522  48.005   4.054 -0.22 -0.19    +0.158 A 
DOCKED: ATOM     16  C   UNL d   1      12.887  48.760   3.509 -0.22 -0.05    +0.050 A 
DOCKED: ATOM     17  C   UNL d   1      12.303  49.222   2.842 -0.22 -0.01    +0.015 A 
DOCKED: BRANCH  14  18
DOCKED: ATOM     18  O   UNL d   1      11.209  46.957   4.476 -0.20 +0.71    -0.503 OA
DOCKED: ATOM     19  H   UNL d   1      11.056  47.049   5.070 -0.01 -0.46    +0.292 HD
DOCKED: ENDBRANCH  14  18
DOCKED: BRANCH  15  20
DOCKED: ATOM     20  O   UNL d   1      13.105  47.542   4.721 -0.04 +0.85    -0.503 OA
DOCKED: ATOM     21  H   UNL d   1      12.851  47.250   5.205 -0.25 -0.68    +0.292 HD
DOCKED: ENDBRANCH  15  20
DOCKED: ENDBRANCH   5  12
DOCKED: BRANCH   6  22
DOCKED: ATOM     22  O   UNL d   1      11.264  48.260   0.836 +0.02 +0.29    -0.501 OA
DOCKED: ATOM     23  H   UNL d   1      10.981  47.723   0.710 +0.06 -0.17    +0.292 HD
DOCKED: ENDBRANCH   6  22
DOCKED: BRANCH   8  24
DOCKED: ATOM     24  O   UNL d   1       8.963  50.445  -0.928 +0.02 +0.24    -0.506 OA
DOCKED: ATOM     25  H   UNL d   1       9.342  50.680  -1.359 +0.05 -0.14    +0.292 HD
DOCKED: ENDBRANCH   8  24
DOCKED: BRANCH  10  26
DOCKED: ATOM     26  O   UNL d   1       7.947  52.764   1.545 -0.23 +0.40    -0.506 OA
DOCKED: ATOM     27  H   UNL d   1       8.207  53.326   1.551 -0.12 -0.29    +0.292 HD
DOCKED: ENDBRANCH  10  26
DOCKED: TORSDOF 6
DOCKED: TER
DOCKED: ENDMDL
	BEGINNING SOLIS & WETS LOCAL SEARCH DOCKING
Run: 49 Seed: 1259509131 760000086  [ Run 49 of 50 LS ]
Date:	Wed Mar 23 19:19:39 2022
Final-Value: 6.076
There were 30161 Energy Evaluations.


	FINAL LOCAL SEARCH DOCKED STATE
	_______________________________


Detailed state:  trans 17.788 37.736 4.788 quatxyzw -0.557928 0.002635 -0.212526 0.802211 center 6.528 0.221 0.000 ntor 6 127.1872 -110.0284 -88.8926 -118.1215 -124.7260 -91.9400
State:	 17.788  37.736   4.788  -0.934  0.004 -0.356 73.317    127.19 -110.03  -88.89 -118.12 -124.73  -91.94

DOCKED: MODEL       49
DOCKED: USER    Run = 49
DOCKED: USER    DPF = C:/Users/SUN/Desktop/autodock/cc.dpf
DOCKED: USER  
DOCKED: USER    Estimated Free Energy of Binding    =   -2.39 kcal/mol  [=(1)+(2)+(3)-(4)]
DOCKED: USER    Estimated Inhibition Constant, Ki   =   17.70 mM (millimolar)  [Temperature = 298.15 K]
DOCKED: USER    
DOCKED: USER    (1) Final Intermolecular Energy     =   -4.18 kcal/mol
DOCKED: USER        vdW + Hbond + desolv Energy     =   -4.09 kcal/mol
DOCKED: USER        Electrostatic Energy            =   -0.09 kcal/mol
DOCKED: USER    (2) Final Total Internal Energy     =  +10.26 kcal/mol
DOCKED: USER    (3) Torsional Free Energy           =   +1.79 kcal/mol
DOCKED: USER    (4) Unbound System's Energy  [=(2)] =  +10.26 kcal/mol
DOCKED: USER    
DOCKED: USER    
DOCKED: USER    NEWDPF move Structure2D_CID_5280343.pdbqt
DOCKED: USER    NEWDPF about 6.528300 0.221100 0.000000
DOCKED: USER    NEWDPF tran0 17.788252 37.735944 4.787914
DOCKED: USER    NEWDPF quaternion0 -0.557928 0.002635 -0.212526 0.802211
DOCKED: USER    NEWDPF axisangle0 -0.934488 0.004413 -0.355966 73.316547
DOCKED: USER    NEWDPF quat0 -0.934488 0.004413 -0.355966 73.316547
DOCKED: USER    NEWDPF dihe0 127.19 -110.03 -88.89 -118.12 -124.73 -91.94 
DOCKED: USER  keepresnum = 1 
DOCKED: USER  
DOCKED: REMARK  6 active torsions:
DOCKED: REMARK  status: ('A' for Active; 'I' for Inactive)
DOCKED: REMARK    1  A    between atoms: O_2  and  C_12 
DOCKED: REMARK    2  A    between atoms: O_3  and  C_14 
DOCKED: REMARK    3  A    between atoms: O_5  and  C_16 
DOCKED: REMARK    4  A    between atoms: O_6  and  C_20 
DOCKED: REMARK    5  A    between atoms: O_7  and  C_22 
DOCKED: REMARK    6  A    between atoms: C_10  and  C_11 
DOCKED: USER                              x       y       z     vdW  Elec       q    Type
DOCKED: USER                           _______ _______ _______ _____ _____    ______ ____
DOCKED: ROOT
DOCKED: ATOM      1  O   UNL d   1      17.538  37.439   4.238 -0.06 +0.26    -0.451 OA
DOCKED: ATOM      2  O   UNL d   1      16.507  38.301   6.920 -0.19 +0.21    -0.283 OA
DOCKED: ATOM      3  C   UNL d   1      16.235  37.577   5.370 -0.31 -0.05    +0.109 A 
DOCKED: ATOM      4  C   UNL d   1      16.579  37.290   4.476 -0.18 -0.06    +0.146 A 
DOCKED: ATOM      5  C   UNL d   1      18.154  37.876   4.894 -0.16 -0.13    +0.181 A 
DOCKED: ATOM      6  C   UNL d   1      17.810  38.163   5.788 -0.19 -0.15    +0.208 A 
DOCKED: ATOM      7  C   UNL d   1      16.851  38.014   6.026 -0.20 -0.14    +0.238 A 
DOCKED: ATOM      8  C   UNL d   1      15.238  37.428   5.631 -0.41 -0.05    +0.135 A 
DOCKED: ATOM      9  C   UNL d   1      15.949  36.834   3.782 -0.17 -0.02    +0.092 A 
DOCKED: ATOM     10  C   UNL d   1      14.949  36.676   4.022 -0.24 +0.00    +0.124 A 
DOCKED: ATOM     11  C   UNL d   1      14.591  36.975   4.953 -0.39 -0.01    +0.091 A 
DOCKED: ENDROOT
DOCKED: BRANCH   5  12
DOCKED: ATOM     12  C   UNL d   1      19.114  38.025   4.656 -0.16 -0.02    +0.025 A 
DOCKED: ATOM     13  C   UNL d   1      19.800  37.336   4.890 -0.06 -0.03    +0.060 A 
DOCKED: ATOM     14  C   UNL d   1      20.760  37.485   4.652 -0.02 -0.09    +0.159 A 
DOCKED: ATOM     15  C   UNL d   1      21.033  38.323   4.180 -0.04 -0.11    +0.158 A 
DOCKED: ATOM     16  C   UNL d   1      20.347  39.012   3.946 -0.11 -0.05    +0.050 A 
DOCKED: ATOM     17  C   UNL d   1      19.388  38.863   4.184 -0.15 -0.02    +0.015 A 
DOCKED: BRANCH  14  18
DOCKED: ATOM     18  O   UNL d   1      21.446  36.796   4.886 +0.01 +0.22    -0.503 OA
DOCKED: ATOM     19  H   UNL d   1      21.826  36.576   4.448 +0.01 -0.12    +0.292 HD
DOCKED: ENDBRANCH  14  18
DOCKED: BRANCH  15  20
DOCKED: ATOM     20  O   UNL d   1      21.993  38.472   3.942 +0.00 +0.29    -0.503 OA
DOCKED: ATOM     21  H   UNL d   1      22.259  38.131   3.498 +0.02 -0.15    +0.292 HD
DOCKED: ENDBRANCH  15  20
DOCKED: ENDBRANCH   5  12
DOCKED: BRANCH   6  22
DOCKED: ATOM     22  O   UNL d   1      18.426  38.599   6.444 -0.10 +0.43    -0.501 OA
DOCKED: ATOM     23  H   UNL d   1      18.484  39.216   6.451 -0.35 -0.30    +0.292 HD
DOCKED: ENDBRANCH   6  22
DOCKED: BRANCH   8  24
DOCKED: ATOM     24  O   UNL d   1      14.905  37.720   6.528 -0.18 +0.34    -0.506 OA
DOCKED: ATOM     25  H   UNL d   1      14.923  38.319   6.686 -0.10 -0.22    +0.292 HD
DOCKED: ENDBRANCH   8  24
DOCKED: BRANCH  10  26
DOCKED: ATOM     26  O   UNL d   1      14.336  36.239   3.364 -0.47 -0.26    -0.506 OA
DOCKED: ATOM     27  H   UNL d   1      14.478  35.685   3.127 +0.10 +0.14    +0.292 HD
DOCKED: ENDBRANCH  10  26
DOCKED: TORSDOF 6
DOCKED: TER
DOCKED: ENDMDL
	BEGINNING SOLIS & WETS LOCAL SEARCH DOCKING
Run: 50 Seed: 1031691051 2059110216  [ Run 50 of 50 LS ]
Date:	Wed Mar 23 19:19:39 2022
Final-Value: 6.147
There were 29236 Energy Evaluations.


	FINAL LOCAL SEARCH DOCKED STATE
	_______________________________


Detailed state:  trans 15.909 37.016 4.994 quatxyzw -0.436111 0.521048 -0.193667 0.707679 center 6.528 0.221 0.000 ntor 6 -51.8609 -158.0764 -25.7063 -91.1656 11.2417 -89.6345
State:	 15.909  37.016   4.994  -0.617  0.737 -0.274 89.907    -51.86 -158.08  -25.71  -91.17   11.24  -89.63

DOCKED: MODEL       50
DOCKED: USER    Run = 50
DOCKED: USER    DPF = C:/Users/SUN/Desktop/autodock/cc.dpf
DOCKED: USER  
DOCKED: USER    Estimated Free Energy of Binding    =   -3.01 kcal/mol  [=(1)+(2)+(3)-(4)]
DOCKED: USER    Estimated Inhibition Constant, Ki   =    6.24 mM (millimolar)  [Temperature = 298.15 K]
DOCKED: USER    
DOCKED: USER    (1) Final Intermolecular Energy     =   -4.80 kcal/mol
DOCKED: USER        vdW + Hbond + desolv Energy     =   -4.88 kcal/mol
DOCKED: USER        Electrostatic Energy            =   +0.08 kcal/mol
DOCKED: USER    (2) Final Total Internal Energy     =  +10.94 kcal/mol
DOCKED: USER    (3) Torsional Free Energy           =   +1.79 kcal/mol
DOCKED: USER    (4) Unbound System's Energy  [=(2)] =  +10.94 kcal/mol
DOCKED: USER    
DOCKED: USER    
DOCKED: USER    NEWDPF move Structure2D_CID_5280343.pdbqt
DOCKED: USER    NEWDPF about 6.528300 0.221100 0.000000
DOCKED: USER    NEWDPF tran0 15.909021 37.016266 4.993736
DOCKED: USER    NEWDPF quaternion0 -0.436111 0.521048 -0.193667 0.707679
DOCKED: USER    NEWDPF axisangle0 -0.617254 0.737471 -0.274108 89.907283
DOCKED: USER    NEWDPF quat0 -0.617254 0.737471 -0.274108 89.907283
DOCKED: USER    NEWDPF dihe0 -51.86 -158.08 -25.71 -91.17 11.24 -89.63 
DOCKED: USER  keepresnum = 1 
DOCKED: USER  
DOCKED: REMARK  6 active torsions:
DOCKED: REMARK  status: ('A' for Active; 'I' for Inactive)
DOCKED: REMARK    1  A    between atoms: O_2  and  C_12 
DOCKED: REMARK    2  A    between atoms: O_3  and  C_14 
DOCKED: REMARK    3  A    between atoms: O_5  and  C_16 
DOCKED: REMARK    4  A    between atoms: O_6  and  C_20 
DOCKED: REMARK    5  A    between atoms: O_7  and  C_22 
DOCKED: REMARK    6  A    between atoms: C_10  and  C_11 
DOCKED: USER                              x       y       z     vdW  Elec       q    Type
DOCKED: USER                           _______ _______ _______ _____ _____    ______ ____
DOCKED: ROOT
DOCKED: ATOM      1  O   UNL d   1      16.091  36.832   4.373 -0.05 +0.13    -0.451 OA
DOCKED: ATOM      2  O   UNL d   1      13.905  38.466   5.619 -0.29 +0.15    -0.283 OA
DOCKED: ATOM      3  C   UNL d   1      14.667  37.805   4.211 -0.37 -0.02    +0.109 A 
DOCKED: ATOM      4  C   UNL d   1      15.396  37.260   3.795 -0.22 -0.03    +0.146 A 
DOCKED: ATOM      5  C   UNL d   1      16.058  36.948   5.365 -0.26 -0.06    +0.181 A 
DOCKED: ATOM      6  C   UNL d   1      15.329  37.493   5.781 -0.35 -0.09    +0.208 A 
DOCKED: ATOM      7  C   UNL d   1      14.634  37.921   5.203 -0.34 -0.08    +0.238 A 
DOCKED: ATOM      8  C   UNL d   1      13.937  38.257   3.622 -0.38 +0.00    +0.135 A 
DOCKED: ATOM      9  C   UNL d   1      15.444  37.130   2.763 -0.18 -0.01    +0.092 A 
DOCKED: ATOM     10  C   UNL d   1      14.724  37.574   2.155 -0.17 +0.01    +0.124 A 
DOCKED: ATOM     11  C   UNL d   1      13.965  38.140   2.588 -0.24 +0.02    +0.091 A 
DOCKED: ENDROOT
DOCKED: BRANCH   5  12
DOCKED: ATOM     12  C   UNL d   1      16.753  36.519   5.942 -0.30 -0.01    +0.025 A 
DOCKED: ATOM     13  C   UNL d   1      16.610  35.594   6.293 -0.27 -0.01    +0.060 A 
DOCKED: ATOM     14  C   UNL d   1      17.305  35.165   6.870 -0.18 -0.03    +0.159 A 
DOCKED: ATOM     15  C   UNL d   1      18.143  35.662   7.097 -0.18 -0.05    +0.158 A 
DOCKED: ATOM     16  C   UNL d   1      18.285  36.588   6.746 -0.21 -0.02    +0.050 A 
DOCKED: ATOM     17  C   UNL d   1      17.590  37.017   6.169 -0.28 -0.01    +0.015 A 
DOCKED: BRANCH  14  18
DOCKED: ATOM     18  O   UNL d   1      17.163  34.240   7.221 -0.12 +0.01    -0.503 OA
DOCKED: ATOM     19  H   UNL d   1      16.638  34.098   7.519 +0.10 +0.05    +0.292 HD
DOCKED: ENDBRANCH  14  18
DOCKED: BRANCH  15  20
DOCKED: ATOM     20  O   UNL d   1      18.838  35.234   7.674 -0.06 +0.15    -0.503 OA
DOCKED: ATOM     21  H   UNL d   1      18.861  34.616   7.725 +0.07 -0.07    +0.292 HD
DOCKED: ENDBRANCH  15  20
DOCKED: ENDBRANCH   5  12
DOCKED: BRANCH   6  22
DOCKED: ATOM     22  O   UNL d   1      15.295  37.609   6.773 -0.07 +0.36    -0.501 OA
DOCKED: ATOM     23  H   UNL d   1      15.020  38.107   7.018 -0.17 -0.27    +0.292 HD
DOCKED: ENDBRANCH   6  22
DOCKED: BRANCH   8  24
DOCKED: ATOM     24  O   UNL d   1      13.213  38.799   4.049 -0.28 +0.03    -0.506 OA
DOCKED: ATOM     25  H   UNL d   1      13.298  39.405   4.149 +0.17 -0.08    +0.292 HD
DOCKED: ENDBRANCH   8  24
DOCKED: BRANCH  10  26
DOCKED: ATOM     26  O   UNL d   1      14.760  37.455   1.163 -0.35 -0.06    -0.506 OA
DOCKED: ATOM     27  H   UNL d   1      14.399  37.799   0.796 +0.07 +0.06    +0.292 HD
DOCKED: ENDBRANCH  10  26
DOCKED: TORSDOF 6
DOCKED: TER
DOCKED: ENDMDL
DPF> analysis                             # perform a ranked cluster analysis


		CLUSTER ANALYSIS OF CONFORMATIONS
		_________________________________

Number of conformations = 50

RMSD cluster analysis will be performed using the ligand atoms only (27 / 27 total atoms).

Outputting structurally similar clusters, ranked in order of increasing energy.


________________________________________________________________________________

Number of distinct conformational clusters found = 35,  out of 50 runs,
Using an rmsd-tolerance of 2.0 A


	CLUSTERING HISTOGRAM
	____________________

________________________________________________________________________________
     |           |     |           |     |                                    
Clus | Lowest    | Run | Mean      | Num | Histogram                          
-ter | Binding   |     | Binding   | in  |                                    
Rank | Energy    |     | Energy    | Clus|    5    10   15   20   25   30   35
_____|___________|_____|___________|_____|____:____|____:____|____:____|____:___
   1 |     -5.09 |  34 |     -5.09 |   1 |#
   2 |     -4.78 |  41 |     -4.68 |   2 |##
   3 |     -4.26 |  15 |     -4.26 |   1 |#
   4 |     -4.21 |  40 |     -4.21 |   1 |#
   5 |     -3.84 |  30 |     -3.33 |   5 |#####
   6 |     -3.71 |   5 |     -3.33 |   4 |####
   7 |     -3.70 |  27 |     -3.22 |   2 |##
   8 |     -3.60 |  46 |     -3.45 |   2 |##
   9 |     -3.29 |  35 |     -3.29 |   1 |#
  10 |     -3.20 |  43 |     -3.20 |   1 |#
  11 |     -3.19 |  38 |     -3.00 |   3 |###
  12 |     -3.15 |  13 |     -3.15 |   1 |#
  13 |     -3.10 |  39 |     -3.10 |   1 |#
  14 |     -3.07 |  14 |     -3.07 |   1 |#
  15 |     -3.05 |  26 |     -3.05 |   1 |#
  16 |     -2.93 |  11 |     -2.67 |   2 |##
  17 |     -2.89 |  22 |     -2.86 |   2 |##
  18 |     -2.82 |  12 |     -2.82 |   1 |#
  19 |     -2.68 |  10 |     -2.68 |   1 |#
  20 |     -2.62 |  31 |     -2.62 |   1 |#
  21 |     -2.53 |  44 |     -2.53 |   1 |#
  22 |     -2.50 |  48 |     -2.50 |   1 |#
  23 |     -2.49 |   2 |     -2.49 |   1 |#
  24 |     -2.45 |  18 |     -2.45 |   1 |#
  25 |     -2.39 |  49 |     -2.39 |   1 |#
  26 |     -2.34 |  19 |     -2.24 |   2 |##
  27 |     -2.33 |  23 |     -2.33 |   1 |#
  28 |     -2.31 |  32 |     -2.31 |   1 |#
  29 |     -2.26 |  25 |     -2.26 |   1 |#
  30 |     -2.15 |  36 |     -2.15 |   1 |#
  31 |     -2.05 |  42 |     -2.05 |   1 |#
  32 |     -1.76 |   8 |     -1.76 |   1 |#
  33 |     -1.70 |  29 |     -1.70 |   1 |#
  34 |     -1.67 |  47 |     -1.67 |   1 |#
  35 |     -1.53 |  20 |     -1.53 |   1 |#
_____|___________|_____|___________|_____|______________________________________


Number of multi-member conformational clusters found = 9, out of 50 runs.

	RMSD TABLE
	__________

_____________________________________________________________________
     |      |      |           |         |                 |
Rank | Sub- | Run  | Binding   | Cluster | Reference       | Grep
     | Rank |      | Energy    | RMSD    | RMSD            | Pattern
_____|______|______|___________|_________|_________________|___________
   1      1     34       -5.09      0.00     51.93           RANKING
   2      1     41       -4.78      0.00     41.89           RANKING
   2      2      6       -4.57      1.58     41.84           RANKING
   3      1     15       -4.26      0.00     42.86           RANKING
   4      1     40       -4.21      0.00     50.98           RANKING
   5      1     30       -3.84      0.00     42.24           RANKING
   5      2     24       -3.64      1.92     42.48           RANKING
   5      3      4       -3.53      1.44     42.33           RANKING
   5      4     37       -3.26      1.96     42.66           RANKING
   5      5      9       -2.40      1.72     42.33           RANKING
   6      1      5       -3.71      0.00     37.50           RANKING
   6      2     16       -3.32      0.95     37.03           RANKING
   6      3     28       -3.30      1.04     37.56           RANKING
   6      4     50       -3.01      1.87     36.58           RANKING
   7      1     27       -3.70      0.00     40.80           RANKING
   7      2     17       -2.73      1.59     40.61           RANKING
   8      1     46       -3.60      0.00     37.54           RANKING
   8      2     33       -3.31      1.91     36.34           RANKING
   9      1     35       -3.29      0.00     47.85           RANKING
  10      1     43       -3.20      0.00     50.82           RANKING
  11      1     38       -3.19      0.00     42.14           RANKING
  11      2      1       -2.92      1.45     42.11           RANKING
  11      3      3       -2.89      1.40     42.35           RANKING
  12      1     13       -3.15      0.00     29.58           RANKING
  13      1     39       -3.10      0.00     38.42           RANKING
  14      1     14       -3.07      0.00     42.65           RANKING
  15      1     26       -3.05      0.00     42.81           RANKING
  16      1     11       -2.93      0.00     41.21           RANKING
  16      2      7       -2.41      1.89     41.93           RANKING
  17      1     22       -2.89      0.00     32.76           RANKING
  17      2     21       -2.84      1.63     32.36           RANKING
  18      1     12       -2.82      0.00     34.01           RANKING
  19      1     10       -2.68      0.00     31.62           RANKING
  20      1     31       -2.62      0.00     35.40           RANKING
  21      1     44       -2.53      0.00     40.58           RANKING
  22      1     48       -2.50      0.00     47.67           RANKING
  23      1      2       -2.49      0.00     51.19           RANKING
  24      1     18       -2.45      0.00     37.27           RANKING
  25      1     49       -2.39      0.00     37.83           RANKING
  26      1     19       -2.34      0.00     32.17           RANKING
  26      2     45       -2.14      1.35     31.93           RANKING
  27      1     23       -2.33      0.00     38.66           RANKING
  28      1     32       -2.31      0.00     34.86           RANKING
  29      1     25       -2.26      0.00     36.28           RANKING
  30      1     36       -2.15      0.00     28.44           RANKING
  31      1     42       -2.05      0.00     32.90           RANKING
  32      1      8       -1.76      0.00     35.42           RANKING
  33      1     29       -1.70      0.00     29.55           RANKING
  34      1     47       -1.67      0.00     41.84           RANKING
  35      1     20       -1.53      0.00     27.45           RANKING
_______________________________________________________________________


	INFORMATION ENTROPY ANALYSIS FOR THIS CLUSTERING
	________________________________________________


Information entropy for this clustering = 0.87  (rmstol = 2.00 Angstrom)

_______________________________________________________________________


	STATISTICAL MECHANICAL ANALYSIS
	_______________________________


Partition function, Q =    50.25            at Temperature, T = 298.15 K
Free energy,        A ~ -2320.76 kcal/mol   at Temperature, T = 298.15 K
Internal energy,    U =    -2.96 kcal/mol   at Temperature, T = 298.15 K
Entropy,            S =     7.77 kcal/mol/K at Temperature, T = 298.15 K

_______________________________________________________________________


	LOWEST ENERGY DOCKED CONFORMATION from EACH CLUSTER
	___________________________________________________


Keeping original residue number (specified in the input PDBQ file) for outputting.

MODEL       34
USER    Run = 34
USER    Cluster Rank = 1
USER    Number of conformations in this cluster = 1
USER  
USER    RMSD from reference structure       = 51.926 A
USER  
USER    Estimated Free Energy of Binding    =   -5.09 kcal/mol  [=(1)+(2)+(3)-(4)]
USER    Estimated Inhibition Constant, Ki   =  187.13 uM (micromolar)  [Temperature = 298.15 K]
USER    
USER    (1) Final Intermolecular Energy     =   -6.88 kcal/mol
USER        vdW + Hbond + desolv Energy     =   -6.77 kcal/mol
USER        Electrostatic Energy            =   -0.11 kcal/mol
USER    (2) Final Total Internal Energy     =  +11.71 kcal/mol
USER    (3) Torsional Free Energy           =   +1.79 kcal/mol
USER    (4) Unbound System's Energy  [=(2)] =  +11.71 kcal/mol
USER    
USER    
USER  
USER    DPF = C:/Users/SUN/Desktop/autodock/cc.dpf
USER    NEWDPF move	Structure2D_CID_5280343.pdbqt
USER    NEWDPF about	6.528300 0.221100 0.000000
USER    NEWDPF tran0	-17.406642 40.081566 28.273211
USER    NEWDPF axisangle0	-0.622574 -0.707810 0.333777 147.998092
USER    NEWDPF quaternion0	-0.598454 -0.680387 0.320845 0.275653
USER    NEWDPF dihe0	118.14 -8.15 -14.67 -123.10 30.23 -83.56 
USER  
USER                              x       y       z    vdW   Elec        q     RMS 
ATOM      1  O   UNL d   1     -17.833  39.750  28.675 -0.06 -0.10    -0.451    51.926
ATOM      2  O   UNL d   1     -14.859  39.983  28.355 -0.52 -0.19    -0.283    51.926
ATOM      3  C   UNL d   1     -16.232  39.315  29.172 -0.41 +0.06    +0.109    51.926
ATOM      4  C   UNL d   1     -17.223  39.237  29.279 -0.23 +0.06    +0.146    51.926
ATOM      5  C   UNL d   1     -17.451  40.341  27.964 -0.32 +0.03    +0.181    51.926
ATOM      6  C   UNL d   1     -16.460  40.419  27.858 -0.39 +0.06    +0.208    51.926
ATOM      7  C   UNL d   1     -15.850  39.906  28.462 -0.35 +0.12    +0.238    51.926
ATOM      8  C   UNL d   1     -15.585  38.786  29.794 -0.34 +0.12    +0.135    51.926
ATOM      9  C   UNL d   1     -17.636  38.625  30.015 -0.13 +0.04    +0.092    51.926
ATOM     10  C   UNL d   1     -17.007  38.088  30.648 -0.14 +0.07    +0.124    51.926
ATOM     11  C   UNL d   1     -15.975  38.169  30.537 -0.25 +0.08    +0.091    51.926
ATOM     12  C   UNL d   1     -18.061  40.854  27.360 -0.40 +0.00    +0.025    51.926
ATOM     13  C   UNL d   1     -18.450  40.413  26.551 -0.41 -0.00    +0.060    51.926
ATOM     14  C   UNL d   1     -19.060  40.927  25.947 -0.27 -0.01    +0.159    51.926
ATOM     15  C   UNL d   1     -19.280  41.880  26.152 -0.16 +0.00    +0.158    51.926
ATOM     16  C   UNL d   1     -18.891  42.321  26.961 -0.28 +0.00    +0.050    51.926
ATOM     17  C   UNL d   1     -18.281  41.808  27.565 -0.33 +0.00    +0.015    51.926
ATOM     18  O   UNL d   1     -19.450  40.486  25.138 -0.20 +0.15    -0.503    51.926
ATOM     19  H   UNL d   1     -20.064  40.423  25.085 +0.13 -0.08    +0.292    51.926
ATOM     20  O   UNL d   1     -19.890  42.393  25.548 -0.14 -0.00    -0.503    51.926
ATOM     21  H   UNL d   1     -20.087  42.958  25.713 +0.09 +0.03    +0.292    51.926
ATOM     22  O   UNL d   1     -16.078  41.010  27.147 -0.32 -0.07    -0.501    51.926
ATOM     23  H   UNL d   1     -15.479  41.167  27.163 -0.26 +0.02    +0.292    51.926
ATOM     24  O   UNL d   1     -14.595  38.872  29.678 -0.81 -0.52    -0.506    51.926
ATOM     25  H   UNL d   1     -14.327  39.429  29.709 -0.34 +0.14    +0.292    51.926
ATOM     26  O   UNL d   1     -17.392  37.498  31.357 +0.00 -0.23    -0.506    51.926
ATOM     27  H   UNL d   1     -17.081  37.404  31.885 +0.06 +0.12    +0.292    51.926
TER
ENDMDL
MODEL       41
USER    Run = 41
USER    Cluster Rank = 2
USER    Number of conformations in this cluster = 2
USER  
USER    RMSD from reference structure       = 41.890 A
USER  
USER    Estimated Free Energy of Binding    =   -4.78 kcal/mol  [=(1)+(2)+(3)-(4)]
USER    Estimated Inhibition Constant, Ki   =  313.23 uM (micromolar)  [Temperature = 298.15 K]
USER    
USER    (1) Final Intermolecular Energy     =   -6.57 kcal/mol
USER        vdW + Hbond + desolv Energy     =   -6.36 kcal/mol
USER        Electrostatic Energy            =   -0.21 kcal/mol
USER    (2) Final Total Internal Energy     =  +10.94 kcal/mol
USER    (3) Torsional Free Energy           =   +1.79 kcal/mol
USER    (4) Unbound System's Energy  [=(2)] =  +10.94 kcal/mol
USER    
USER    
USER  
USER    DPF = C:/Users/SUN/Desktop/autodock/cc.dpf
USER    NEWDPF move	Structure2D_CID_5280343.pdbqt
USER    NEWDPF about	6.528300 0.221100 0.000000
USER    NEWDPF tran0	9.011853 36.568108 23.615115
USER    NEWDPF axisangle0	0.247131 -0.917668 0.311144 41.183523
USER    NEWDPF quaternion0	0.086918 -0.322750 0.109432 0.936110
USER    NEWDPF dihe0	103.29 17.28 6.02 56.17 -65.43 89.69 
USER  
USER                              x       y       z    vdW   Elec        q     RMS 
ATOM      1  O   UNL d   1       8.585  36.216  23.999 -0.07 -0.02    -0.451    41.890
ATOM      2  O   UNL d   1       9.032  39.099  23.299 -0.58 +0.06    -0.283    41.890
ATOM      3  C   UNL d   1       8.144  37.884  24.156 -0.43 -0.01    +0.109    41.890
ATOM      4  C   UNL d   1       7.995  36.923  24.389 -0.29 -0.00    +0.146    41.890
ATOM      5  C   UNL d   1       9.325  36.471  23.376 -0.27 +0.01    +0.181    41.890
ATOM      6  C   UNL d   1       9.473  37.432  23.142 -0.39 -0.01    +0.208    41.890
ATOM      7  C   UNL d   1       8.883  38.138  23.532 -0.39 -0.02    +0.238    41.890
ATOM      8  C   UNL d   1       7.537  38.630  24.554 -0.33 -0.02    +0.135    41.890
ATOM      9  C   UNL d   1       7.229  36.642  25.037 -0.33 -0.01    +0.092    41.890
ATOM     10  C   UNL d   1       6.610  37.372  25.448 -0.40 -0.02    +0.124    41.890
ATOM     11  C   UNL d   1       6.765  38.373  25.205 -0.26 -0.02    +0.091    41.890
ATOM     12  C   UNL d   1       9.915  35.764  22.985 -0.35 +0.00    +0.025    41.890
ATOM     13  C   UNL d   1       9.668  35.328  22.120 -0.31 +0.02    +0.060    41.890
ATOM     14  C   UNL d   1      10.259  34.622  21.730 -0.21 +0.05    +0.159    41.890
ATOM     15  C   UNL d   1      11.096  34.351  22.205 -0.15 +0.01    +0.158    41.890
ATOM     16  C   UNL d   1      11.343  34.788  23.070 -0.25 -0.00    +0.050    41.890
ATOM     17  C   UNL d   1      10.752  35.494  23.461 -0.31 -0.00    +0.015    41.890
ATOM     18  O   UNL d   1      10.012  34.185  20.865 -0.03 -0.25    -0.503    41.890
ATOM     19  H   UNL d   1      10.303  34.347  20.342 +0.13 +0.14    +0.292    41.890
ATOM     20  O   UNL d   1      11.686  33.645  21.815 -0.08 -0.00    -0.503    41.890
ATOM     21  H   UNL d   1      12.109  33.363  22.170 +0.07 -0.02    +0.292    41.890
ATOM     22  O   UNL d   1      10.213  37.686  22.519 -0.24 +0.10    -0.501    41.890
ATOM     23  H   UNL d   1      10.341  38.284  22.418 -0.28 -0.17    +0.292    41.890
ATOM     24  O   UNL d   1       7.695  39.588  24.314 -0.20 +0.09    -0.506    41.890
ATOM     25  H   UNL d   1       7.793  40.007  24.760 -0.20 -0.10    +0.292    41.890
ATOM     26  O   UNL d   1       5.872  37.115  26.071 -0.27 +0.14    -0.506    41.890
ATOM     27  H   UNL d   1       5.889  37.294  26.663 +0.06 -0.13    +0.292    41.890
TER
ENDMDL
MODEL       15
USER    Run = 15
USER    Cluster Rank = 3
USER    Number of conformations in this cluster = 1
USER  
USER    RMSD from reference structure       = 42.858 A
USER  
USER    Estimated Free Energy of Binding    =   -4.26 kcal/mol  [=(1)+(2)+(3)-(4)]
USER    Estimated Inhibition Constant, Ki   =  758.18 uM (micromolar)  [Temperature = 298.15 K]
USER    
USER    (1) Final Intermolecular Energy     =   -6.05 kcal/mol
USER        vdW + Hbond + desolv Energy     =   -5.71 kcal/mol
USER        Electrostatic Energy            =   -0.34 kcal/mol
USER    (2) Final Total Internal Energy     =  +10.66 kcal/mol
USER    (3) Torsional Free Energy           =   +1.79 kcal/mol
USER    (4) Unbound System's Energy  [=(2)] =  +10.66 kcal/mol
USER    
USER    
USER  
USER    DPF = C:/Users/SUN/Desktop/autodock/cc.dpf
USER    NEWDPF move	Structure2D_CID_5280343.pdbqt
USER    NEWDPF about	6.528300 0.221100 0.000000
USER    NEWDPF tran0	-14.294949 32.096988 24.120863
USER    NEWDPF axisangle0	0.209409 0.957011 0.200694 -156.728675
USER    NEWDPF quaternion0	0.205105 0.937344 0.196570 -0.201688
USER    NEWDPF dihe0	-92.98 -152.19 68.95 36.75 114.46 96.84 
USER  
USER                              x       y       z    vdW   Elec        q     RMS 
ATOM      1  O   UNL d   1     -14.061  31.472  24.036 -0.04 +0.06    -0.451    42.858
ATOM      2  O   UNL d   1     -13.145  33.987  25.390 -0.94 -0.27    -0.283    42.858
ATOM      3  C   UNL d   1     -12.880  32.328  24.971 -0.33 +0.02    +0.109    42.858
ATOM      4  C   UNL d   1     -13.185  31.489  24.519 -0.20 -0.00    +0.146    42.858
ATOM      5  C   UNL d   1     -14.631  32.293  24.004 -0.26 -0.04    +0.181    42.858
ATOM      6  C   UNL d   1     -14.326  33.131  24.455 -0.36 -0.01    +0.208    42.858
ATOM      7  C   UNL d   1     -13.450  33.149  24.939 -0.34 +0.07    +0.238    42.858
ATOM      8  C   UNL d   1     -11.971  32.361  25.478 -0.25 +0.05    +0.135    42.858
ATOM      9  C   UNL d   1     -12.603  30.626  24.544 -0.16 -0.01    +0.092    42.858
ATOM     10  C   UNL d   1     -11.690  30.637  25.045 -0.12 -0.02    +0.124    42.858
ATOM     11  C   UNL d   1     -11.372  31.510  25.515 -0.17 +0.01    +0.091    42.858
ATOM     12  C   UNL d   1     -15.506  32.275  23.521 -0.30 -0.01    +0.025    42.858
ATOM     13  C   UNL d   1     -16.354  32.119  24.028 -0.19 -0.02    +0.060    42.858
ATOM     14  C   UNL d   1     -17.229  32.102  23.545 -0.12 -0.09    +0.159    42.858
ATOM     15  C   UNL d   1     -17.257  32.240  22.555 -0.17 -0.10    +0.158    42.858
ATOM     16  C   UNL d   1     -16.409  32.395  22.048 -0.30 -0.03    +0.050    42.858
ATOM     17  C   UNL d   1     -15.533  32.413  22.531 -0.37 -0.01    +0.015    42.858
ATOM     18  O   UNL d   1     -18.077  31.946  24.051 -0.04 +0.21    -0.503    42.858
ATOM     19  H   UNL d   1     -18.302  31.371  24.110 +0.06 -0.08    +0.292    42.858
ATOM     20  O   UNL d   1     -18.132  32.222  22.071 -0.06 +0.25    -0.503    42.858
ATOM     21  H   UNL d   1     -18.653  32.383  22.367 +0.08 -0.15    +0.292    42.858
ATOM     22  O   UNL d   1     -14.896  33.952  24.423 -0.28 +0.18    -0.501    42.858
ATOM     23  H   UNL d   1     -14.711  34.445  24.096 -0.29 -0.24    +0.292    42.858
ATOM     24  O   UNL d   1     -11.676  33.205  25.925 -0.73 -0.44    -0.506    42.858
ATOM     25  H   UNL d   1     -11.077  33.363  25.924 +0.14 +0.24    +0.292    42.858
ATOM     26  O   UNL d   1     -11.122  29.814  25.075 -0.03 +0.12    -0.506    42.858
ATOM     27  H   UNL d   1     -11.322  29.310  25.375 +0.05 -0.05    +0.292    42.858
TER
ENDMDL
MODEL       40
USER    Run = 40
USER    Cluster Rank = 4
USER    Number of conformations in this cluster = 1
USER  
USER    RMSD from reference structure       = 50.981 A
USER  
USER    Estimated Free Energy of Binding    =   -4.21 kcal/mol  [=(1)+(2)+(3)-(4)]
USER    Estimated Inhibition Constant, Ki   =  819.52 uM (micromolar)  [Temperature = 298.15 K]
USER    
USER    (1) Final Intermolecular Energy     =   -6.00 kcal/mol
USER        vdW + Hbond + desolv Energy     =   -6.13 kcal/mol
USER        Electrostatic Energy            =   +0.13 kcal/mol
USER    (2) Final Total Internal Energy     =  +11.01 kcal/mol
USER    (3) Torsional Free Energy           =   +1.79 kcal/mol
USER    (4) Unbound System's Energy  [=(2)] =  +11.01 kcal/mol
USER    
USER    
USER  
USER    DPF = C:/Users/SUN/Desktop/autodock/cc.dpf
USER    NEWDPF move	Structure2D_CID_5280343.pdbqt
USER    NEWDPF about	6.528300 0.221100 0.000000
USER    NEWDPF tran0	-17.957535 39.205049 27.563898
USER    NEWDPF axisangle0	-0.228619 0.376962 0.897571 119.071437
USER    NEWDPF quaternion0	-0.197057 0.324921 0.773657 0.507001
USER    NEWDPF dihe0	-171.97 -135.36 -118.47 -89.20 40.20 92.28 
USER  
USER                              x       y       z    vdW   Elec        q     RMS 
ATOM      1  O   UNL d   1     -18.092  39.760  27.208 -0.22 -0.06    -0.451    50.981
ATOM      2  O   UNL d   1     -16.123  38.936  29.315 -0.43 -0.21    -0.283    50.981
ATOM      3  C   UNL d   1     -16.754  40.138  28.240 -0.45 +0.03    +0.109    50.981
ATOM      4  C   UNL d   1     -17.410  40.413  27.538 -0.41 +0.02    +0.146    50.981
ATOM      5  C   UNL d   1     -18.117  38.832  27.580 -0.32 +0.05    +0.181    50.981
ATOM      6  C   UNL d   1     -17.461  38.558  28.283 -0.29 +0.12    +0.208    50.981
ATOM      7  C   UNL d   1     -16.779  39.211  28.613 -0.32 +0.13    +0.238    50.981
ATOM      8  C   UNL d   1     -16.038  40.807  28.593 -0.44 +0.03    +0.135    50.981
ATOM      9  C   UNL d   1     -17.396  41.376  27.140 -0.46 +0.00    +0.092    50.981
ATOM     10  C   UNL d   1     -16.689  42.061  27.479 -0.41 -0.00    +0.124    50.981
ATOM     11  C   UNL d   1     -16.006  41.775  28.210 -0.40 +0.00    +0.091    50.981
ATOM     12  C   UNL d   1     -18.799  38.179  27.250 -0.35 +0.01    +0.025    50.981
ATOM     13  C   UNL d   1     -18.578  37.567  26.491 -0.42 +0.01    +0.060    50.981
ATOM     14  C   UNL d   1     -19.260  36.914  26.161 -0.23 -0.01    +0.159    50.981
ATOM     15  C   UNL d   1     -20.163  36.874  26.590 -0.13 -0.00    +0.158    50.981
ATOM     16  C   UNL d   1     -20.383  37.486  27.349 -0.08 +0.00    +0.050    50.981
ATOM     17  C   UNL d   1     -19.701  38.139  27.679 -0.14 +0.00    +0.015    50.981
ATOM     18  O   UNL d   1     -19.040  36.301  25.402 +0.21 +0.28    -0.503    50.981
ATOM     19  H   UNL d   1     -19.483  35.950  25.148 -0.24 -0.19    +0.292    50.981
ATOM     20  O   UNL d   1     -20.844  36.221  26.260 -0.01 +0.05    -0.503    50.981
ATOM     21  H   UNL d   1     -20.680  35.635  26.140 +0.06 -0.03    +0.292    50.981
ATOM     22  O   UNL d   1     -17.486  37.630  28.655 -0.13 -0.45    -0.501    50.981
ATOM     23  H   UNL d   1     -17.392  37.144  28.282 +0.12 +0.37    +0.292    50.981
ATOM     24  O   UNL d   1     -15.387  40.522  29.296 -0.14 -0.12    -0.506    50.981
ATOM     25  H   UNL d   1     -14.841  40.277  29.132 -0.18 +0.10    +0.292    50.981
ATOM     26  O   UNL d   1     -16.667  42.988  27.104 -0.15 +0.05    -0.506    50.981
ATOM     27  H   UNL d   1     -16.124  43.262  26.985 -0.17 -0.06    +0.292    50.981
TER
ENDMDL
MODEL       30
USER    Run = 30
USER    Cluster Rank = 5
USER    Number of conformations in this cluster = 5
USER  
USER    RMSD from reference structure       = 42.235 A
USER  
USER    Estimated Free Energy of Binding    =   -3.84 kcal/mol  [=(1)+(2)+(3)-(4)]
USER    Estimated Inhibition Constant, Ki   =    1.54 mM (millimolar)  [Temperature = 298.15 K]
USER    
USER    (1) Final Intermolecular Energy     =   -5.63 kcal/mol
USER        vdW + Hbond + desolv Energy     =   -5.62 kcal/mol
USER        Electrostatic Energy            =   -0.01 kcal/mol
USER    (2) Final Total Internal Energy     =  +10.47 kcal/mol
USER    (3) Torsional Free Energy           =   +1.79 kcal/mol
USER    (4) Unbound System's Energy  [=(2)] =  +10.47 kcal/mol
USER    
USER    
USER  
USER    DPF = C:/Users/SUN/Desktop/autodock/cc.dpf
USER    NEWDPF move	Structure2D_CID_5280343.pdbqt
USER    NEWDPF about	6.528300 0.221100 0.000000
USER    NEWDPF tran0	11.325219 36.218379 24.006055
USER    NEWDPF axisangle0	-0.715438 0.698438 -0.018262 77.306669
USER    NEWDPF quaternion0	-0.446867 0.436249 -0.011407 0.780939
USER    NEWDPF dihe0	62.29 120.38 76.44 -93.75 -176.42 91.02 
USER  
USER                              x       y       z    vdW   Elec        q     RMS 
ATOM      1  O   UNL d   1      11.240  36.095  23.350 -0.21 +0.02    -0.451    42.235
ATOM      2  O   UNL d   1      10.017  37.896  25.414 -0.41 +0.06    -0.283    42.235
ATOM      3  C   UNL d   1      10.093  37.318  23.783 -0.44 -0.02    +0.109    42.235
ATOM      4  C   UNL d   1      10.500  36.717  23.095 -0.39 -0.01    +0.146    42.235
ATOM      5  C   UNL d   1      11.573  36.073  24.293 -0.31 -0.03    +0.181    42.235
ATOM      6  C   UNL d   1      11.165  36.673  24.981 -0.31 -0.05    +0.208    42.235
ATOM      7  C   UNL d   1      10.425  37.296  24.726 -0.32 -0.05    +0.238    42.235
ATOM      8  C   UNL d   1       9.322  37.971  23.532 -0.48 -0.02    +0.135    42.235
ATOM      9  C   UNL d   1      10.165  36.729  22.109 -0.34 +0.02    +0.092    42.235
ATOM     10  C   UNL d   1       9.395  37.374  21.836 -0.57 +0.03    +0.124    42.235
ATOM     11  C   UNL d   1       8.970  37.999  22.552 -0.57 +0.00    +0.091    42.235
ATOM     12  C   UNL d   1      12.313  35.450  24.548 -0.33 -0.01    +0.025    42.235
ATOM     13  C   UNL d   1      13.263  35.757  24.499 -0.27 -0.01    +0.060    42.235
ATOM     14  C   UNL d   1      14.003  35.135  24.754 -0.18 -0.04    +0.159    42.235
ATOM     15  C   UNL d   1      13.793  34.206  25.057 -0.12 -0.04    +0.158    42.235
ATOM     16  C   UNL d   1      12.842  33.899  25.106 -0.12 -0.01    +0.050    42.235
ATOM     17  C   UNL d   1      12.102  34.521  24.851 -0.18 -0.00    +0.015    42.235
ATOM     18  O   UNL d   1      14.954  35.442  24.706 +0.00 +0.10    -0.503    42.235
ATOM     19  H   UNL d   1      15.146  35.913  25.060 +0.12 -0.07    +0.292    42.235
ATOM     20  O   UNL d   1      14.533  33.583  25.312 +0.00 +0.13    -0.503    42.235
ATOM     21  H   UNL d   1      14.970  33.435  24.898 +0.06 -0.07    +0.292    42.235
ATOM     22  O   UNL d   1      11.497  36.651  25.924 +0.02 +0.16    -0.501    42.235
ATOM     23  H   UNL d   1      11.167  36.364  26.362 +0.16 -0.09    +0.292    42.235
ATOM     24  O   UNL d   1       8.921  38.567  24.228 -0.22 +0.11    -0.506    42.235
ATOM     25  H   UNL d   1       9.179  39.117  24.350 +0.25 -0.09    +0.292    42.235
ATOM     26  O   UNL d   1       9.065  37.394  20.892 -0.71 -0.27    -0.506    42.235
ATOM     27  H   UNL d   1       9.295  36.998  20.475 +0.22 +0.23    +0.292    42.235
TER
ENDMDL
MODEL        5
USER    Run = 5
USER    Cluster Rank = 6
USER    Number of conformations in this cluster = 4
USER  
USER    RMSD from reference structure       = 37.500 A
USER  
USER    Estimated Free Energy of Binding    =   -3.71 kcal/mol  [=(1)+(2)+(3)-(4)]
USER    Estimated Inhibition Constant, Ki   =    1.92 mM (millimolar)  [Temperature = 298.15 K]
USER    
USER    (1) Final Intermolecular Energy     =   -5.50 kcal/mol
USER        vdW + Hbond + desolv Energy     =   -5.63 kcal/mol
USER        Electrostatic Energy            =   +0.13 kcal/mol
USER    (2) Final Total Internal Energy     =  +10.80 kcal/mol
USER    (3) Torsional Free Energy           =   +1.79 kcal/mol
USER    (4) Unbound System's Energy  [=(2)] =  +10.80 kcal/mol
USER    
USER    
USER  
USER    DPF = C:/Users/SUN/Desktop/autodock/cc.dpf
USER    NEWDPF move	Structure2D_CID_5280343.pdbqt
USER    NEWDPF about	6.528300 0.221100 0.000000
USER    NEWDPF tran0	16.540204 37.347365 6.213301
USER    NEWDPF axisangle0	0.899941 0.297449 0.318793 74.252040
USER    NEWDPF quaternion0	0.543178 0.179532 0.192414 0.797310
USER    NEWDPF dihe0	-95.42 -62.45 0.87 58.54 9.85 -87.90 
USER  
USER                              x       y       z    vdW   Elec        q     RMS 
ATOM      1  O   UNL d   1      15.897  37.234   6.377 -0.24 +0.23    -0.451    37.500
ATOM      2  O   UNL d   1      17.403  38.241   3.986 -0.18 +0.23    -0.283    37.500
ATOM      3  C   UNL d   1      15.904  37.834   4.752 -0.28 -0.05    +0.109    37.500
ATOM      4  C   UNL d   1      15.402  37.499   5.549 -0.37 -0.06    +0.146    37.500
ATOM      5  C   UNL d   1      16.894  37.305   6.407 -0.29 -0.10    +0.181    37.500
ATOM      6  C   UNL d   1      17.396  37.641   5.610 -0.20 -0.12    +0.208    37.500
ATOM      7  C   UNL d   1      16.901  37.906   4.783 -0.16 -0.14    +0.238    37.500
ATOM      8  C   UNL d   1      15.402  38.114   3.884 -0.22 -0.05    +0.135    37.500
ATOM      9  C   UNL d   1      14.363  37.419   5.533 -0.52 -0.03    +0.092    37.500
ATOM     10  C   UNL d   1      13.841  37.693   4.674 -0.45 -0.00    +0.124    37.500
ATOM     11  C   UNL d   1      14.363  38.042   3.845 -0.39 -0.01    +0.091    37.500
ATOM     12  C   UNL d   1      17.389  37.040   7.235 -0.38 -0.01    +0.025    37.500
ATOM     13  C   UNL d   1      17.543  37.710   7.961 -0.18 -0.05    +0.060    37.500
ATOM     14  C   UNL d   1      18.038  37.445   8.789 -0.29 -0.11    +0.159    37.500
ATOM     15  C   UNL d   1      18.380  36.511   8.890 -0.28 -0.07    +0.158    37.500
ATOM     16  C   UNL d   1      18.226  35.841   8.163 -0.28 -0.02    +0.050    37.500
ATOM     17  C   UNL d   1      17.731  36.106   7.335 -0.31 -0.01    +0.015    37.500
ATOM     18  O   UNL d   1      18.191  38.115   9.516 -0.25 +0.40    -0.503    37.500
ATOM     19  H   UNL d   1      18.724  38.431   9.538 -0.02 -0.24    +0.292    37.500
ATOM     20  O   UNL d   1      18.875  36.246   9.717 -0.16 +0.18    -0.503    37.500
ATOM     21  H   UNL d   1      18.645  35.806  10.088 +0.08 -0.08    +0.292    37.500
ATOM     22  O   UNL d   1      18.393  37.712   5.640 -0.07 +0.32    -0.501    37.500
ATOM     23  H   UNL d   1      18.704  37.928   5.149 +0.08 -0.21    +0.292    37.500
ATOM     24  O   UNL d   1      15.914  38.448   3.093 -0.07 +0.33    -0.506    37.500
ATOM     25  H   UNL d   1      15.797  39.013   2.864 +0.04 -0.26    +0.292    37.500
ATOM     26  O   UNL d   1      12.844  37.620   4.647 -0.41 -0.12    -0.506    37.500
ATOM     27  H   UNL d   1      12.542  37.695   4.112 +0.16 +0.16    +0.292    37.500
TER
ENDMDL
MODEL       27
USER    Run = 27
USER    Cluster Rank = 7
USER    Number of conformations in this cluster = 2
USER  
USER    RMSD from reference structure       = 40.799 A
USER  
USER    Estimated Free Energy of Binding    =   -3.70 kcal/mol  [=(1)+(2)+(3)-(4)]
USER    Estimated Inhibition Constant, Ki   =    1.93 mM (millimolar)  [Temperature = 298.15 K]
USER    
USER    (1) Final Intermolecular Energy     =   -5.49 kcal/mol
USER        vdW + Hbond + desolv Energy     =   -5.45 kcal/mol
USER        Electrostatic Energy            =   -0.04 kcal/mol
USER    (2) Final Total Internal Energy     =  +10.85 kcal/mol
USER    (3) Torsional Free Energy           =   +1.79 kcal/mol
USER    (4) Unbound System's Energy  [=(2)] =  +10.85 kcal/mol
USER    
USER    
USER  
USER    DPF = C:/Users/SUN/Desktop/autodock/cc.dpf
USER    NEWDPF move	Structure2D_CID_5280343.pdbqt
USER    NEWDPF about	6.528300 0.221100 0.000000
USER    NEWDPF tran0	11.022413 35.179329 23.417959
USER    NEWDPF axisangle0	0.200628 -0.976625 0.077146 138.518282
USER    NEWDPF quaternion0	0.187625 -0.913332 0.072146 0.354142
USER    NEWDPF dihe0	7.85 124.46 40.97 82.68 106.27 -93.50 
USER  
USER                              x       y       z    vdW   Elec        q     RMS 
ATOM      1  O   UNL d   1      11.478  34.909  23.833 -0.08 +0.05    -0.451    40.799
ATOM      2  O   UNL d   1      10.603  37.667  23.039 -0.41 +0.09    -0.283    40.799
ATOM      3  C   UNL d   1      11.628  36.629  23.973 -0.46 -0.02    +0.109    40.799
ATOM      4  C   UNL d   1      11.920  35.710  24.238 -0.30 -0.02    +0.146    40.799
ATOM      5  C   UNL d   1      10.744  35.028  23.164 -0.19 +0.00    +0.181    40.799
ATOM      6  C   UNL d   1      10.453  35.947  22.899 -0.25 +0.01    +0.208    40.799
ATOM      7  C   UNL d   1      10.895  36.748  23.304 -0.32 -0.02    +0.238    40.799
ATOM      8  C   UNL d   1      12.080  37.472  24.386 -0.55 -0.03    +0.135    40.799
ATOM      9  C   UNL d   1      12.683  35.570  24.933 -0.31 -0.03    +0.092    40.799
ATOM     10  C   UNL d   1      13.148  36.399  25.359 -0.39 -0.05    +0.124    40.799
ATOM     11  C   UNL d   1      12.844  37.356  25.083 -0.54 -0.02    +0.091    40.799
ATOM     12  C   UNL d   1      10.302  34.227  22.760 -0.22 +0.00    +0.025    40.799
ATOM     13  C   UNL d   1      10.633  33.859  21.890 -0.23 +0.01    +0.060    40.799
ATOM     14  C   UNL d   1      10.191  33.059  21.486 -0.16 +0.02    +0.159    40.799
ATOM     15  C   UNL d   1       9.418  32.626  21.951 -0.11 +0.03    +0.158    40.799
ATOM     16  C   UNL d   1       9.088  32.993  22.820 -0.13 +0.01    +0.050    40.799
ATOM     17  C   UNL d   1       9.530  33.794  23.225 -0.15 +0.00    +0.015    40.799
ATOM     18  O   UNL d   1      10.521  32.691  20.617 -0.07 -0.03    -0.503    40.799
ATOM     19  H   UNL d   1      11.043  32.912  20.365 +0.10 +0.01    +0.292    40.799
ATOM     20  O   UNL d   1       8.976  31.825  21.546 -0.07 -0.06    -0.503    40.799
ATOM     21  H   UNL d   1       8.753  31.853  20.969 +0.07 +0.05    +0.292    40.799
ATOM     22  O   UNL d   1       9.719  36.065  22.230 -0.21 -0.16    -0.501    40.799
ATOM     23  H   UNL d   1       9.764  36.505  21.796 +0.21 +0.10    +0.292    40.799
ATOM     24  O   UNL d   1      11.780  38.386  24.114 -0.14 +0.21    -0.506    40.799
ATOM     25  H   UNL d   1      12.092  38.698  23.678 -0.03 -0.21    +0.292    40.799
ATOM     26  O   UNL d   1      13.881  36.277  26.028 -0.17 +0.35    -0.506    40.799
ATOM     27  H   UNL d   1      13.749  36.090  26.603 -0.35 -0.35    +0.292    40.799
TER
ENDMDL
MODEL       46
USER    Run = 46
USER    Cluster Rank = 8
USER    Number of conformations in this cluster = 2
USER  
USER    RMSD from reference structure       = 37.544 A
USER  
USER    Estimated Free Energy of Binding    =   -3.60 kcal/mol  [=(1)+(2)+(3)-(4)]
USER    Estimated Inhibition Constant, Ki   =    2.32 mM (millimolar)  [Temperature = 298.15 K]
USER    
USER    (1) Final Intermolecular Energy     =   -5.38 kcal/mol
USER        vdW + Hbond + desolv Energy     =   -5.28 kcal/mol
USER        Electrostatic Energy            =   -0.11 kcal/mol
USER    (2) Final Total Internal Energy     =  +10.43 kcal/mol
USER    (3) Torsional Free Energy           =   +1.79 kcal/mol
USER    (4) Unbound System's Energy  [=(2)] =  +10.43 kcal/mol
USER    
USER    
USER  
USER    DPF = C:/Users/SUN/Desktop/autodock/cc.dpf
USER    NEWDPF move	Structure2D_CID_5280343.pdbqt
USER    NEWDPF about	6.528300 0.221100 0.000000
USER    NEWDPF tran0	14.538639 38.611915 3.613697
USER    NEWDPF axisangle0	0.836117 -0.313692 0.450006 136.078444
USER    NEWDPF quaternion0	0.775448 -0.290931 0.417354 0.373972
USER    NEWDPF dihe0	82.43 76.54 -51.81 56.07 -54.98 85.45 
USER  
USER                              x       y       z    vdW   Elec        q     RMS 
ATOM      1  O   UNL d   1      14.385  39.234   3.820 -0.12 +0.16    -0.451    37.544
ATOM      2  O   UNL d   1      13.968  37.581   1.352 -0.47 -0.20    -0.283    37.544
ATOM      3  C   UNL d   1      13.759  39.068   2.214 -0.27 -0.01    +0.109    37.544
ATOM      4  C   UNL d   1      13.898  39.619   3.036 -0.27 -0.05    +0.146    37.544
ATOM      5  C   UNL d   1      14.733  38.297   3.781 -0.26 -0.04    +0.181    37.544
ATOM      6  C   UNL d   1      14.594  37.746   2.958 -0.20 +0.01    +0.208    37.544
ATOM      7  C   UNL d   1      14.107  38.132   2.174 -0.06 +0.05    +0.238    37.544
ATOM      8  C   UNL d   1      13.253  39.457   1.390 -0.17 -0.00    +0.135    37.544
ATOM      9  C   UNL d   1      13.541  40.597   3.093 -0.29 -0.05    +0.092    37.544
ATOM     10  C   UNL d   1      13.032  41.005   2.280 -0.30 -0.07    +0.124    37.544
ATOM     11  C   UNL d   1      12.888  40.431   1.424 -0.24 -0.03    +0.091    37.544
ATOM     12  C   UNL d   1      15.220  37.912   4.564 -0.38 -0.01    +0.025    37.544
ATOM     13  C   UNL d   1      14.709  37.487   5.311 -0.49 -0.02    +0.060    37.544
ATOM     14  C   UNL d   1      15.196  37.101   6.095 -0.40 -0.07    +0.159    37.544
ATOM     15  C   UNL d   1      16.195  37.141   6.131 -0.34 -0.07    +0.158    37.544
ATOM     16  C   UNL d   1      16.706  37.565   5.384 -0.31 -0.03    +0.050    37.544
ATOM     17  C   UNL d   1      16.219  37.951   4.601 -0.28 -0.01    +0.015    37.544
ATOM     18  O   UNL d   1      14.685  36.677   6.842 +0.02 +0.26    -0.503    37.544
ATOM     19  H   UNL d   1      14.493  36.089   6.792 -0.01 -0.07    +0.292    37.544
ATOM     20  O   UNL d   1      16.682  36.755   6.915 -0.18 +0.24    -0.503    37.544
ATOM     21  H   UNL d   1      16.915  37.130   7.350 +0.13 -0.18    +0.292    37.544
ATOM     22  O   UNL d   1      14.942  36.810   2.919 -0.30 -0.06    -0.501    37.544
ATOM     23  H   UNL d   1      14.565  36.345   2.755 +0.10 +0.13    +0.292    37.544
ATOM     24  O   UNL d   1      13.120  38.896   0.572 -0.27 -0.18    -0.506    37.544
ATOM     25  H   UNL d   1      13.319  39.100   0.022 +0.07 +0.03    +0.292    37.544
ATOM     26  O   UNL d   1      12.686  41.942   2.323 -0.11 +0.36    -0.506    37.544
ATOM     27  H   UNL d   1      12.846  42.352   1.888 +0.11 -0.21    +0.292    37.544
TER
ENDMDL
MODEL       35
USER    Run = 35
USER    Cluster Rank = 9
USER    Number of conformations in this cluster = 1
USER  
USER    RMSD from reference structure       = 47.845 A
USER  
USER    Estimated Free Energy of Binding    =   -3.29 kcal/mol  [=(1)+(2)+(3)-(4)]
USER    Estimated Inhibition Constant, Ki   =    3.90 mM (millimolar)  [Temperature = 298.15 K]
USER    
USER    (1) Final Intermolecular Energy     =   -5.08 kcal/mol
USER        vdW + Hbond + desolv Energy     =   -5.14 kcal/mol
USER        Electrostatic Energy            =   +0.07 kcal/mol
USER    (2) Final Total Internal Energy     =  +10.76 kcal/mol
USER    (3) Torsional Free Energy           =   +1.79 kcal/mol
USER    (4) Unbound System's Energy  [=(2)] =  +10.76 kcal/mol
USER    
USER    
USER  
USER    DPF = C:/Users/SUN/Desktop/autodock/cc.dpf
USER    NEWDPF move	Structure2D_CID_5280343.pdbqt
USER    NEWDPF about	6.528300 0.221100 0.000000
USER    NEWDPF tran0	7.567820 50.014086 1.179153
USER    NEWDPF axisangle0	-0.020146 0.247046 0.968794 107.197047
USER    NEWDPF quaternion0	-0.016215 0.198842 0.779762 0.593440
USER    NEWDPF dihe0	-131.61 -60.16 31.88 49.28 151.38 -90.95 
USER  
USER                              x       y       z    vdW   Elec        q     RMS 
ATOM      1  O   UNL d   1       7.252  50.549   0.920 -0.14 +0.22    -0.451    47.845
ATOM      2  O   UNL d   1      10.009  49.900   1.908 -0.34 +0.14    -0.283    47.845
ATOM      3  C   UNL d   1       8.886  51.032   1.232 -0.28 -0.06    +0.109    47.845
ATOM      4  C   UNL d   1       7.967  51.248   0.903 -0.27 -0.08    +0.146    47.845
ATOM      5  C   UNL d   1       7.456  49.634   1.268 -0.22 -0.09    +0.181    47.845
ATOM      6  C   UNL d   1       8.375  49.417   1.597 -0.18 -0.10    +0.208    47.845
ATOM      7  C   UNL d   1       9.090  50.116   1.579 -0.20 -0.11    +0.238    47.845
ATOM      8  C   UNL d   1       9.641  51.749   1.219 -0.25 -0.08    +0.135    47.845
ATOM      9  C   UNL d   1       7.740  52.197   0.538 -0.21 -0.05    +0.092    47.845
ATOM     10  C   UNL d   1       8.479  52.930   0.516 -0.26 -0.09    +0.124    47.845
ATOM     11  C   UNL d   1       9.436  52.705   0.859 -0.28 -0.06    +0.091    47.845
ATOM     12  C   UNL d   1       6.741  48.935   1.285 -0.31 -0.01    +0.025    47.845
ATOM     13  C   UNL d   1       6.167  48.828   2.097 -0.37 -0.04    +0.060    47.845
ATOM     14  C   UNL d   1       5.452  48.130   2.115 -0.38 -0.11    +0.159    47.845
ATOM     15  C   UNL d   1       5.311  47.538   1.321 -0.30 -0.09    +0.158    47.845
ATOM     16  C   UNL d   1       5.885  47.645   0.509 -0.24 -0.03    +0.050    47.845
ATOM     17  C   UNL d   1       6.601  48.344   0.492 -0.21 -0.01    +0.015    47.845
ATOM     18  O   UNL d   1       4.877  48.023   2.926 -0.25 +0.40    -0.503    47.845
ATOM     19  H   UNL d   1       4.785  47.459   3.169 +0.13 -0.21    +0.292    47.845
ATOM     20  O   UNL d   1       4.596  46.839   1.339 -0.49 +0.24    -0.503    47.845
ATOM     21  H   UNL d   1       4.137  46.854   0.922 +0.15 -0.16    +0.292    47.845
ATOM     22  O   UNL d   1       8.579  48.502   1.944 -0.09 +0.27    -0.501    47.845
ATOM     23  H   UNL d   1       8.998  48.428   2.395 +0.05 -0.15    +0.292    47.845
ATOM     24  O   UNL d   1      10.557  51.521   1.551 -0.09 +0.29    -0.506    47.845
ATOM     25  H   UNL d   1      10.841  51.895   1.956 +0.13 -0.17    +0.292    47.845
ATOM     26  O   UNL d   1       8.272  53.844   0.169 -0.04 +0.43    -0.506    47.845
ATOM     27  H   UNL d   1       7.831  53.921  -0.260 -0.20 -0.25    +0.292    47.845
TER
ENDMDL
MODEL       43
USER    Run = 43
USER    Cluster Rank = 10
USER    Number of conformations in this cluster = 1
USER  
USER    RMSD from reference structure       = 50.821 A
USER  
USER    Estimated Free Energy of Binding    =   -3.20 kcal/mol  [=(1)+(2)+(3)-(4)]
USER    Estimated Inhibition Constant, Ki   =    4.50 mM (millimolar)  [Temperature = 298.15 K]
USER    
USER    (1) Final Intermolecular Energy     =   -4.99 kcal/mol
USER        vdW + Hbond + desolv Energy     =   -4.75 kcal/mol
USER        Electrostatic Energy            =   -0.24 kcal/mol
USER    (2) Final Total Internal Energy     =  +10.47 kcal/mol
USER    (3) Torsional Free Energy           =   +1.79 kcal/mol
USER    (4) Unbound System's Energy  [=(2)] =  +10.47 kcal/mol
USER    
USER    
USER  
USER    DPF = C:/Users/SUN/Desktop/autodock/cc.dpf
USER    NEWDPF move	Structure2D_CID_5280343.pdbqt
USER    NEWDPF about	6.528300 0.221100 0.000000
USER    NEWDPF tran0	3.394209 40.688949 33.031674
USER    NEWDPF axisangle0	0.956661 -0.139632 -0.255543 70.278838
USER    NEWDPF quaternion0	0.550624 -0.080368 -0.147082 0.817754
USER    NEWDPF dihe0	71.61 -109.52 -75.14 -83.03 45.70 -96.54 
USER  
USER                              x       y       z    vdW   Elec        q     RMS 
ATOM      1  O   UNL d   1       3.121  40.447  33.597 -0.04 +0.02    -0.451    50.821
ATOM      2  O   UNL d   1       2.134  41.498  30.967 -0.73 -0.02    -0.283    50.821
ATOM      3  C   UNL d   1       1.810  40.841  32.536 -0.23 -0.02    +0.109    50.821
ATOM      4  C   UNL d   1       2.139  40.490  33.413 -0.16 -0.02    +0.146    50.821
ATOM      5  C   UNL d   1       3.774  40.754  32.905 -0.23 +0.01    +0.181    50.821
ATOM      6  C   UNL d   1       3.445  41.104  32.028 -0.28 +0.03    +0.208    50.821
ATOM      7  C   UNL d   1       2.463  41.148  31.844 -0.21 +0.00    +0.238    50.821
ATOM      8  C   UNL d   1       0.791  40.892  32.330 -0.22 -0.04    +0.135    50.821
ATOM      9  C   UNL d   1       1.472  40.167  34.144 -0.11 -0.01    +0.092    50.821
ATOM     10  C   UNL d   1       0.448  40.209  33.960 -0.11 -0.02    +0.124    50.821
ATOM     11  C   UNL d   1       0.105  40.574  33.047 -0.22 -0.03    +0.091    50.821
ATOM     12  C   UNL d   1       4.756  40.710  33.089 -0.26 +0.00    +0.025    50.821
ATOM     13  C   UNL d   1       5.239  41.521  33.420 -0.18 +0.01    +0.060    50.821
ATOM     14  C   UNL d   1       6.221  41.478  33.604 -0.12 +0.03    +0.159    50.821
ATOM     15  C   UNL d   1       6.720  40.623  33.458 -0.14 +0.02    +0.158    50.821
ATOM     16  C   UNL d   1       6.237  39.812  33.128 -0.21 +0.00    +0.050    50.821
ATOM     17  C   UNL d   1       5.255  39.856  32.943 -0.19 +0.00    +0.015    50.821
ATOM     18  O   UNL d   1       6.704  42.288  33.934 -0.04 -0.09    -0.503    50.821
ATOM     19  H   UNL d   1       6.613  42.489  34.514 +0.06 +0.03    +0.292    50.821
ATOM     20  O   UNL d   1       7.702  40.580  33.642 -0.07 -0.04    -0.503    50.821
ATOM     21  H   UNL d   1       7.909  40.601  34.226 +0.07 +0.00    +0.292    50.821
ATOM     22  O   UNL d   1       4.098  41.411  31.335 -0.39 -0.11    -0.501    50.821
ATOM     23  H   UNL d   1       4.212  41.058  30.839 -0.43 -0.04    +0.292    50.821
ATOM     24  O   UNL d   1       0.473  41.244  31.450 -0.15 +0.22    -0.506    50.821
ATOM     25  H   UNL d   1       0.329  40.851  30.993 -0.29 -0.21    +0.292    50.821
ATOM     26  O   UNL d   1      -0.202  39.902  34.654 +0.03 +0.09    -0.506    50.821
ATOM     27  H   UNL d   1      -0.677  39.536  34.495 +0.10 -0.05    +0.292    50.821
TER
ENDMDL
MODEL       38
USER    Run = 38
USER    Cluster Rank = 11
USER    Number of conformations in this cluster = 3
USER  
USER    RMSD from reference structure       = 42.143 A
USER  
USER    Estimated Free Energy of Binding    =   -3.19 kcal/mol  [=(1)+(2)+(3)-(4)]
USER    Estimated Inhibition Constant, Ki   =    4.62 mM (millimolar)  [Temperature = 298.15 K]
USER    
USER    (1) Final Intermolecular Energy     =   -4.98 kcal/mol
USER        vdW + Hbond + desolv Energy     =   -4.99 kcal/mol
USER        Electrostatic Energy            =   +0.01 kcal/mol
USER    (2) Final Total Internal Energy     =  +10.29 kcal/mol
USER    (3) Torsional Free Energy           =   +1.79 kcal/mol
USER    (4) Unbound System's Energy  [=(2)] =  +10.29 kcal/mol
USER    
USER    
USER  
USER    DPF = C:/Users/SUN/Desktop/autodock/cc.dpf
USER    NEWDPF move	Structure2D_CID_5280343.pdbqt
USER    NEWDPF about	6.528300 0.221100 0.000000
USER    NEWDPF tran0	8.252495 36.045725 25.036299
USER    NEWDPF axisangle0	0.982644 -0.096492 -0.158432 138.008928
USER    NEWDPF quaternion0	0.917404 -0.090086 -0.147913 0.358295
USER    NEWDPF dihe0	-122.05 111.56 60.21 -26.99 74.39 -92.34 
USER  
USER                              x       y       z    vdW   Elec        q     RMS 
ATOM      1  O   UNL d   1       7.953  36.430  25.501 -0.13 +0.06    -0.451    42.143
ATOM      2  O   UNL d   1       7.139  34.249  23.608 -0.12 -0.09    -0.283    42.143
ATOM      3  C   UNL d   1       6.732  35.391  24.845 -0.22 -0.00    +0.109    42.143
ATOM      4  C   UNL d   1       7.003  36.118  25.476 -0.27 -0.02    +0.146    42.143
ATOM      5  C   UNL d   1       8.631  36.015  24.894 -0.18 -0.02    +0.181    42.143
ATOM      6  C   UNL d   1       8.360  35.288  24.264 -0.11 +0.01    +0.208    42.143
ATOM      7  C   UNL d   1       7.410  34.976  24.239 -0.12 +0.03    +0.238    42.143
ATOM      8  C   UNL d   1       5.747  35.056  24.809 -0.20 -0.00    +0.135    42.143
ATOM      9  C   UNL d   1       6.308  36.560  26.114 -0.39 -0.03    +0.092    42.143
ATOM     10  C   UNL d   1       5.317  36.240  26.094 -0.39 -0.03    +0.124    42.143
ATOM     11  C   UNL d   1       5.035  35.483  25.438 -0.29 -0.01    +0.091    42.143
ATOM     12  C   UNL d   1       9.581  36.327  24.919 -0.31 -0.00    +0.025    42.143
ATOM     13  C   UNL d   1       9.885  37.052  24.301 -0.41 -0.01    +0.060    42.143
ATOM     14  C   UNL d   1      10.835  37.364  24.325 -0.44 -0.04    +0.159    42.143
ATOM     15  C   UNL d   1      11.481  36.952  24.968 -0.41 -0.04    +0.158    42.143
ATOM     16  C   UNL d   1      11.176  36.227  25.586 -0.28 -0.01    +0.050    42.143
ATOM     17  C   UNL d   1      10.227  35.915  25.562 -0.29 -0.00    +0.015    42.143
ATOM     18  O   UNL d   1      11.139  38.089  23.707 -0.11 +0.23    -0.503    42.143
ATOM     19  H   UNL d   1      11.607  37.984  23.313 -0.16 -0.14    +0.292    42.143
ATOM     20  O   UNL d   1      12.430  37.264  24.992 -0.32 +0.12    -0.503    42.143
ATOM     21  H   UNL d   1      12.807  37.147  24.514 +0.18 -0.05    +0.292    42.143
ATOM     22  O   UNL d   1       9.039  34.873  23.657 -0.00 -0.06    -0.501    42.143
ATOM     23  H   UNL d   1       8.964  34.903  23.043 +0.14 +0.09    +0.292    42.143
ATOM     24  O   UNL d   1       5.487  34.328  24.174 -0.10 -0.06    -0.506    42.143
ATOM     25  H   UNL d   1       5.006  33.960  24.305 +0.12 +0.02    +0.292    42.143
ATOM     26  O   UNL d   1       4.641  36.657  26.702 -0.11 +0.19    -0.506    42.143
ATOM     27  H   UNL d   1       4.436  36.347  27.197 -0.09 -0.13    +0.292    42.143
TER
ENDMDL
MODEL       13
USER    Run = 13
USER    Cluster Rank = 12
USER    Number of conformations in this cluster = 1
USER  
USER    RMSD from reference structure       = 29.580 A
USER  
USER    Estimated Free Energy of Binding    =   -3.15 kcal/mol  [=(1)+(2)+(3)-(4)]
USER    Estimated Inhibition Constant, Ki   =    4.87 mM (millimolar)  [Temperature = 298.15 K]
USER    
USER    (1) Final Intermolecular Energy     =   -4.94 kcal/mol
USER        vdW + Hbond + desolv Energy     =   -4.81 kcal/mol
USER        Electrostatic Energy            =   -0.14 kcal/mol
USER    (2) Final Total Internal Energy     =  +10.16 kcal/mol
USER    (3) Torsional Free Energy           =   +1.79 kcal/mol
USER    (4) Unbound System's Energy  [=(2)] =  +10.16 kcal/mol
USER    
USER    
USER  
USER    DPF = C:/Users/SUN/Desktop/autodock/cc.dpf
USER    NEWDPF move	Structure2D_CID_5280343.pdbqt
USER    NEWDPF about	6.528300 0.221100 0.000000
USER    NEWDPF tran0	1.322366 29.378101 10.606106
USER    NEWDPF axisangle0	0.219533 0.909105 -0.354024 -147.226502
USER    NEWDPF quaternion0	0.210615 0.872177 -0.339644 -0.282120
USER    NEWDPF dihe0	90.48 91.20 -54.64 -69.74 -44.06 86.49 
USER  
USER                              x       y       z    vdW   Elec        q     RMS 
ATOM      1  O   UNL d   1       1.394  28.963  11.131 -0.03 +0.06    -0.451    29.580
ATOM      2  O   UNL d   1       3.071  31.005   9.710 -0.42 -0.01    -0.283    29.580
ATOM      3  C   UNL d   1       2.884  29.832  10.971 -0.22 -0.02    +0.109    29.580
ATOM      4  C   UNL d   1       2.325  29.151  11.444 -0.11 -0.02    +0.146    29.580
ATOM      5  C   UNL d   1       1.022  29.455  10.344 -0.17 -0.01    +0.181    29.580
ATOM      6  C   UNL d   1       1.581  30.136   9.871 -0.17 -0.01    +0.208    29.580
ATOM      7  C   UNL d   1       2.512  30.324  10.184 -0.22 -0.02    +0.238    29.580
ATOM      8  C   UNL d   1       3.855  30.038  11.286 -0.25 -0.03    +0.135    29.580
ATOM      9  C   UNL d   1       2.698  28.630  12.266 -0.09 -0.02    +0.092    29.580
ATOM     10  C   UNL d   1       3.667  28.820  12.598 -0.13 -0.04    +0.124    29.580
ATOM     11  C   UNL d   1       4.249  29.529  12.105 -0.26 -0.03    +0.091    29.580
ATOM     12  C   UNL d   1       0.091  29.267  10.031 -0.26 -0.00    +0.025    29.580
ATOM     13  C   UNL d   1      -0.681  29.752  10.440 -0.25 +0.00    +0.060    29.580
ATOM     14  C   UNL d   1      -1.612  29.564  10.127 -0.30 +0.01    +0.159    29.580
ATOM     15  C   UNL d   1      -1.770  28.891   9.404 -0.20 +0.01    +0.158    29.580
ATOM     16  C   UNL d   1      -0.997  28.406   8.995 -0.24 +0.00    +0.050    29.580
ATOM     17  C   UNL d   1      -0.067  28.594   9.308 -0.22 -0.00    +0.015    29.580
ATOM     18  O   UNL d   1      -2.385  30.049  10.536 -0.34 +0.02    -0.503    29.580
ATOM     19  H   UNL d   1      -2.581  30.584  10.290 -0.08 +0.01    +0.292    29.580
ATOM     20  O   UNL d   1      -2.701  28.703   9.091 -0.72 -0.08    -0.503    29.580
ATOM     21  H   UNL d   1      -3.040  28.266   9.371 +0.09 +0.00    +0.292    29.580
ATOM     22  O   UNL d   1       1.209  30.629   9.084 -0.03 -0.05    -0.501    29.580
ATOM     23  H   UNL d   1       1.209  31.248   9.078 -0.34 -0.01    +0.292    29.580
ATOM     24  O   UNL d   1       4.405  30.721  10.804 -0.09 +0.10    -0.506    29.580
ATOM     25  H   UNL d   1       4.540  31.259  11.080 +0.16 -0.09    +0.292    29.580
ATOM     26  O   UNL d   1       4.036  28.326  13.385 -0.04 +0.22    -0.506    29.580
ATOM     27  H   UNL d   1       4.612  28.100  13.367 +0.09 -0.14    +0.292    29.580
TER
ENDMDL
MODEL       39
USER    Run = 39
USER    Cluster Rank = 13
USER    Number of conformations in this cluster = 1
USER  
USER    RMSD from reference structure       = 38.417 A
USER  
USER    Estimated Free Energy of Binding    =   -3.10 kcal/mol  [=(1)+(2)+(3)-(4)]
USER    Estimated Inhibition Constant, Ki   =    5.37 mM (millimolar)  [Temperature = 298.15 K]
USER    
USER    (1) Final Intermolecular Energy     =   -4.89 kcal/mol
USER        vdW + Hbond + desolv Energy     =   -4.72 kcal/mol
USER        Electrostatic Energy            =   -0.17 kcal/mol
USER    (2) Final Total Internal Energy     =  +10.34 kcal/mol
USER    (3) Torsional Free Energy           =   +1.79 kcal/mol
USER    (4) Unbound System's Energy  [=(2)] =  +10.34 kcal/mol
USER    
USER    
USER  
USER    DPF = C:/Users/SUN/Desktop/autodock/cc.dpf
USER    NEWDPF move	Structure2D_CID_5280343.pdbqt
USER    NEWDPF about	6.528300 0.221100 0.000000
USER    NEWDPF tran0	-18.400413 32.508686 7.495083
USER    NEWDPF axisangle0	-0.817362 0.088769 0.569245 89.210879
USER    NEWDPF quaternion0	-0.573968 0.062335 0.399736 0.711959
USER    NEWDPF dihe0	-146.77 -65.94 -80.26 -75.34 -73.86 -87.03 
USER  
USER                              x       y       z    vdW   Elec        q     RMS 
ATOM      1  O   UNL d   1     -18.954  32.793   7.240 -0.02 +0.07    -0.451    38.417
ATOM      2  O   UNL d   1     -17.462  32.858   9.841 -1.62 -0.16    -0.283    38.417
ATOM      3  C   UNL d   1     -18.790  33.380   8.861 -0.29 +0.00    +0.109    38.417
ATOM      4  C   UNL d   1     -19.288  33.359   7.994 -0.15 -0.02    +0.146    38.417
ATOM      5  C   UNL d   1     -18.123  32.249   7.353 -0.16 -0.03    +0.181    38.417
ATOM      6  C   UNL d   1     -17.625  32.270   8.220 -0.29 -0.02    +0.208    38.417
ATOM      7  C   UNL d   1     -17.959  32.836   8.974 -0.31 +0.02    +0.238    38.417
ATOM      8  C   UNL d   1     -19.126  33.965   9.655 -0.25 +0.01    +0.135    38.417
ATOM      9  C   UNL d   1     -20.156  33.920   7.861 -0.11 -0.01    +0.092    38.417
ATOM     10  C   UNL d   1     -20.509  34.512   8.642 -0.13 -0.02    +0.124    38.417
ATOM     11  C   UNL d   1     -19.991  34.534   9.544 -0.21 -0.01    +0.091    38.417
ATOM     12  C   UNL d   1     -17.789  31.683   6.599 -0.16 -0.01    +0.025    38.417
ATOM     13  C   UNL d   1     -18.131  30.750   6.484 -0.08 -0.01    +0.060    38.417
ATOM     14  C   UNL d   1     -17.797  30.185   5.730 -0.04 -0.03    +0.159    38.417
ATOM     15  C   UNL d   1     -17.122  30.552   5.090 -0.05 -0.03    +0.158    38.417
ATOM     16  C   UNL d   1     -16.781  31.485   5.205 -0.11 -0.01    +0.050    38.417
ATOM     17  C   UNL d   1     -17.115  32.051   5.959 -0.17 -0.00    +0.015    38.417
ATOM     18  O   UNL d   1     -18.138  29.252   5.616 +0.01 +0.09    -0.503    38.417
ATOM     19  H   UNL d   1     -17.765  28.810   5.391 +0.02 -0.05    +0.292    38.417
ATOM     20  O   UNL d   1     -16.788  29.986   4.336 -0.02 +0.10    -0.503    38.417
ATOM     21  H   UNL d   1     -16.918  30.143   3.751 +0.02 -0.06    +0.292    38.417
ATOM     22  O   UNL d   1     -16.794  31.726   8.333 -0.23 +0.13    -0.501    38.417
ATOM     23  H   UNL d   1     -16.238  31.995   8.276 -0.16 -0.16    +0.292    38.417
ATOM     24  O   UNL d   1     -18.620  33.978  10.517 -0.40 -0.10    -0.506    38.417
ATOM     25  H   UNL d   1     -18.270  34.468  10.663 +0.15 +0.12    +0.292    38.417
ATOM     26  O   UNL d   1     -21.341  35.054   8.525 -0.01 +0.10    -0.506    38.417
ATOM     27  H   UNL d   1     -21.867  34.879   8.800 +0.05 -0.05    +0.292    38.417
TER
ENDMDL
MODEL       14
USER    Run = 14
USER    Cluster Rank = 14
USER    Number of conformations in this cluster = 1
USER  
USER    RMSD from reference structure       = 42.650 A
USER  
USER    Estimated Free Energy of Binding    =   -3.07 kcal/mol  [=(1)+(2)+(3)-(4)]
USER    Estimated Inhibition Constant, Ki   =    5.66 mM (millimolar)  [Temperature = 298.15 K]
USER    
USER    (1) Final Intermolecular Energy     =   -4.86 kcal/mol
USER        vdW + Hbond + desolv Energy     =   -4.91 kcal/mol
USER        Electrostatic Energy            =   +0.05 kcal/mol
USER    (2) Final Total Internal Energy     =  +10.64 kcal/mol
USER    (3) Torsional Free Energy           =   +1.79 kcal/mol
USER    (4) Unbound System's Energy  [=(2)] =  +10.64 kcal/mol
USER    
USER    
USER  
USER    DPF = C:/Users/SUN/Desktop/autodock/cc.dpf
USER    NEWDPF move	Structure2D_CID_5280343.pdbqt
USER    NEWDPF about	6.528300 0.221100 0.000000
USER    NEWDPF tran0	-11.926517 32.007633 25.967463
USER    NEWDPF axisangle0	0.880758 -0.101211 0.462625 131.367956
USER    NEWDPF quaternion0	0.802624 -0.092232 0.421585 0.411769
USER    NEWDPF dihe0	42.38 145.82 76.96 69.90 119.88 -93.08 
USER  
USER                              x       y       z    vdW   Elec        q     RMS 
ATOM      1  O   UNL d   1     -12.313  32.552  26.054 -0.63 -0.32    -0.451    42.650
ATOM      2  O   UNL d   1     -11.716  30.620  23.837 -0.18 +0.10    -0.283    42.650
ATOM      3  C   UNL d   1     -12.558  32.015  24.425 -0.27 -0.00    +0.109    42.650
ATOM      4  C   UNL d   1     -12.757  32.659  25.164 -0.33 +0.05    +0.146    42.650
ATOM      5  C   UNL d   1     -11.670  31.801  26.205 -0.21 +0.07    +0.181    42.650
ATOM      6  C   UNL d   1     -11.471  31.157  25.466 -0.12 +0.00    +0.208    42.650
ATOM      7  C   UNL d   1     -11.915  31.264  24.576 -0.15 -0.03    +0.238    42.650
ATOM      8  C   UNL d   1     -13.013  32.114  23.494 -0.27 -0.03    +0.135    42.650
ATOM      9  C   UNL d   1     -13.425  33.446  25.022 -0.40 +0.04    +0.092    42.650
ATOM     10  C   UNL d   1     -13.891  33.564  24.098 -0.40 -0.02    +0.124    42.650
ATOM     11  C   UNL d   1     -13.683  32.893  23.329 -0.33 -0.03    +0.091    42.650
ATOM     12  C   UNL d   1     -11.226  31.694  27.094 -0.20 +0.01    +0.025    42.650
ATOM     13  C   UNL d   1     -10.331  32.107  27.259 -0.23 +0.03    +0.060    42.650
ATOM     14  C   UNL d   1      -9.887  32.000  28.149 -0.13 +0.06    +0.159    42.650
ATOM     15  C   UNL d   1     -10.339  31.480  28.874 -0.06 +0.06    +0.158    42.650
ATOM     16  C   UNL d   1     -11.234  31.067  28.709 -0.06 +0.02    +0.050    42.650
ATOM     17  C   UNL d   1     -11.678  31.174  27.819 -0.10 +0.01    +0.015    42.650
ATOM     18  O   UNL d   1      -8.991  32.414  28.314 -0.05 -0.14    -0.503    42.650
ATOM     19  H   UNL d   1      -8.873  32.988  28.112 +0.09 +0.09    +0.292    42.650
ATOM     20  O   UNL d   1      -9.895  31.373  29.763 +0.01 -0.14    -0.503    42.650
ATOM     21  H   UNL d   1      -9.277  31.328  29.798 +0.04 +0.06    +0.292    42.650
ATOM     22  O   UNL d   1     -10.828  30.406  25.617 -0.05 +0.08    -0.501    42.650
ATOM     23  H   UNL d   1     -10.252  30.441  25.390 -0.35 -0.11    +0.292    42.650
ATOM     24  O   UNL d   1     -12.806  31.464  22.762 -0.17 +0.20    -0.506    42.650
ATOM     25  H   UNL d   1     -12.478  31.647  22.269 +0.05 -0.16    +0.292    42.650
ATOM     26  O   UNL d   1     -14.533  34.315  23.951 -0.11 +0.37    -0.506    42.650
ATOM     27  H   UNL d   1     -15.044  34.360  24.298 -0.29 -0.23    +0.292    42.650
TER
ENDMDL
MODEL       26
USER    Run = 26
USER    Cluster Rank = 15
USER    Number of conformations in this cluster = 1
USER  
USER    RMSD from reference structure       = 42.808 A
USER  
USER    Estimated Free Energy of Binding    =   -3.05 kcal/mol  [=(1)+(2)+(3)-(4)]
USER    Estimated Inhibition Constant, Ki   =    5.84 mM (millimolar)  [Temperature = 298.15 K]
USER    
USER    (1) Final Intermolecular Energy     =   -4.84 kcal/mol
USER        vdW + Hbond + desolv Energy     =   -4.96 kcal/mol
USER        Electrostatic Energy            =   +0.12 kcal/mol
USER    (2) Final Total Internal Energy     =  +10.56 kcal/mol
USER    (3) Torsional Free Energy           =   +1.79 kcal/mol
USER    (4) Unbound System's Energy  [=(2)] =  +10.56 kcal/mol
USER    
USER    
USER  
USER    DPF = C:/Users/SUN/Desktop/autodock/cc.dpf
USER    NEWDPF move	Structure2D_CID_5280343.pdbqt
USER    NEWDPF about	6.528300 0.221100 0.000000
USER    NEWDPF tran0	4.827820 35.030482 27.289888
USER    NEWDPF axisangle0	-0.586703 0.280075 0.759828 -108.070154
USER    NEWDPF quaternion0	-0.474863 0.226686 0.614987 -0.587290
USER    NEWDPF dihe0	-93.03 39.55 43.13 64.42 75.03 -89.96 
USER  
USER                              x       y       z    vdW   Elec        q     RMS 
ATOM      1  O   UNL d   1       5.223  34.899  27.818 -0.18 +0.19    -0.451    42.808
ATOM      2  O   UNL d   1       2.411  34.277  26.981 -0.24 -0.01    -0.283    42.808
ATOM      3  C   UNL d   1       3.695  34.149  28.136 -0.29 -0.01    +0.109    42.808
ATOM      4  C   UNL d   1       4.633  34.356  28.415 -0.28 -0.04    +0.146    42.808
ATOM      5  C   UNL d   1       4.877  35.234  26.942 -0.29 -0.05    +0.181    42.808
ATOM      6  C   UNL d   1       3.939  35.027  26.663 -0.25 -0.02    +0.208    42.808
ATOM      7  C   UNL d   1       3.348  34.484  27.260 -0.22 -0.01    +0.238    42.808
ATOM      8  C   UNL d   1       3.068  33.585  28.747 -0.24 -0.01    +0.135    42.808
ATOM      9  C   UNL d   1       5.008  34.014  29.325 -0.27 -0.03    +0.092    42.808
ATOM     10  C   UNL d   1       4.399  33.448  29.952 -0.24 -0.02    +0.124    42.808
ATOM     11  C   UNL d   1       3.423  33.232  29.661 -0.22 -0.01    +0.091    42.808
ATOM     12  C   UNL d   1       5.467  35.777  26.346 -0.40 -0.01    +0.025    42.808
ATOM     13  C   UNL d   1       5.488  36.773  26.434 -0.37 -0.02    +0.060    42.808
ATOM     14  C   UNL d   1       6.079  37.316  25.837 -0.43 -0.04    +0.159    42.808
ATOM     15  C   UNL d   1       6.649  36.863  25.152 -0.28 -0.02    +0.158    42.808
ATOM     16  C   UNL d   1       6.628  35.867  25.063 -0.30 -0.00    +0.050    42.808
ATOM     17  C   UNL d   1       6.038  35.324  25.660 -0.31 -0.00    +0.015    42.808
ATOM     18  O   UNL d   1       6.099  38.312  25.925 -0.31 +0.17    -0.503    42.808
ATOM     19  H   UNL d   1       5.727  38.662  25.574 +0.17 -0.06    +0.292    42.808
ATOM     20  O   UNL d   1       7.240  37.406  24.555 -0.13 +0.03    -0.503    42.808
ATOM     21  H   UNL d   1       7.301  37.253  23.957 +0.22 +0.02    +0.292    42.808
ATOM     22  O   UNL d   1       3.592  35.362  25.788 -0.15 -0.01    -0.501    42.808
ATOM     23  H   UNL d   1       3.022  35.604  25.752 +0.16 +0.04    +0.292    42.808
ATOM     24  O   UNL d   1       2.133  33.383  28.458 -0.12 +0.02    -0.506    42.808
ATOM     25  H   UNL d   1       1.654  33.608  28.781 +0.07 -0.00    +0.292    42.808
ATOM     26  O   UNL d   1       4.749  33.114  30.827 -0.12 +0.06    -0.506    42.808
ATOM     27  H   UNL d   1       4.900  32.517  30.893 +0.06 -0.04    +0.292    42.808
TER
ENDMDL
MODEL       11
USER    Run = 11
USER    Cluster Rank = 16
USER    Number of conformations in this cluster = 2
USER  
USER    RMSD from reference structure       = 41.215 A
USER  
USER    Estimated Free Energy of Binding    =   -2.93 kcal/mol  [=(1)+(2)+(3)-(4)]
USER    Estimated Inhibition Constant, Ki   =    7.10 mM (millimolar)  [Temperature = 298.15 K]
USER    
USER    (1) Final Intermolecular Energy     =   -4.72 kcal/mol
USER        vdW + Hbond + desolv Energy     =   -4.65 kcal/mol
USER        Electrostatic Energy            =   -0.07 kcal/mol
USER    (2) Final Total Internal Energy     =  +10.91 kcal/mol
USER    (3) Torsional Free Energy           =   +1.79 kcal/mol
USER    (4) Unbound System's Energy  [=(2)] =  +10.91 kcal/mol
USER    
USER    
USER  
USER    DPF = C:/Users/SUN/Desktop/autodock/cc.dpf
USER    NEWDPF move	Structure2D_CID_5280343.pdbqt
USER    NEWDPF about	6.528300 0.221100 0.000000
USER    NEWDPF tran0	17.194046 37.427192 17.874336
USER    NEWDPF axisangle0	0.062415 0.161963 -0.984821 84.583170
USER    NEWDPF quaternion0	0.041999 0.108986 -0.662690 0.739730
USER    NEWDPF dihe0	77.49 -64.81 -100.96 -118.02 164.60 89.86 
USER  
USER                              x       y       z    vdW   Elec        q     RMS 
ATOM      1  O   UNL d   1      17.626  36.914  17.927 -0.07 +0.04    -0.451    41.215
ATOM      2  O   UNL d   1      14.712  37.268  17.307 -0.51 -0.01    -0.283    41.215
ATOM      3  C   UNL d   1      16.084  36.234  17.526 -0.37 -0.01    +0.109    41.215
ATOM      4  C   UNL d   1      17.056  36.116  17.732 -0.21 -0.01    +0.146    41.215
ATOM      5  C   UNL d   1      17.225  37.830  17.915 -0.31 -0.00    +0.181    41.215
ATOM      6  C   UNL d   1      16.254  37.948  17.709 -0.41 +0.03    +0.208    41.215
ATOM      7  C   UNL d   1      15.683  37.150  17.514 -0.40 +0.01    +0.238    41.215
ATOM      8  C   UNL d   1      15.478  35.412  17.321 -0.32 -0.01    +0.135    41.215
ATOM      9  C   UNL d   1      17.488  35.168  17.749 -0.12 -0.01    +0.092    41.215
ATOM     10  C   UNL d   1      16.900  34.332  17.547 -0.12 -0.02    +0.124    41.215
ATOM     11  C   UNL d   1      15.889  34.455  17.332 -0.23 -0.01    +0.091    41.215
ATOM     12  C   UNL d   1      17.796  38.628  18.110 -0.34 -0.00    +0.025    41.215
ATOM     13  C   UNL d   1      18.270  39.097  17.365 -0.23 -0.01    +0.060    41.215
ATOM     14  C   UNL d   1      18.841  39.895  17.560 -0.14 -0.03    +0.159    41.215
ATOM     15  C   UNL d   1      18.936  40.223  18.499 -0.19 -0.02    +0.158    41.215
ATOM     16  C   UNL d   1      18.462  39.754  19.244 -0.30 -0.00    +0.050    41.215
ATOM     17  C   UNL d   1      17.891  38.957  19.050 -0.25 +0.00    +0.015    41.215
ATOM     18  O   UNL d   1      19.315  40.363  16.815 +0.00 +0.13    -0.503    41.215
ATOM     19  H   UNL d   1      19.003  40.746  16.441 +0.14 -0.08    +0.292    41.215
ATOM     20  O   UNL d   1      19.507  41.021  18.694 -0.06 +0.09    -0.503    41.215
ATOM     21  H   UNL d   1      19.249  41.540  18.914 +0.14 -0.06    +0.292    41.215
ATOM     22  O   UNL d   1      15.853  38.864  17.697 -0.56 -0.24    -0.501    41.215
ATOM     23  H   UNL d   1      15.934  39.231  17.204 +0.18 +0.11    +0.292    41.215
ATOM     24  O   UNL d   1      14.508  35.542  17.116 -0.16 +0.02    -0.506    41.215
ATOM     25  H   UNL d   1      14.338  35.871  16.619 +0.16 -0.01    +0.292    41.215
ATOM     26  O   UNL d   1      17.304  33.418  17.559 +0.01 +0.08    -0.506    41.215
ATOM     27  H   UNL d   1      17.919  33.350  17.545 +0.05 -0.05    +0.292    41.215
TER
ENDMDL
MODEL       22
USER    Run = 22
USER    Cluster Rank = 17
USER    Number of conformations in this cluster = 2
USER  
USER    RMSD from reference structure       = 32.762 A
USER  
USER    Estimated Free Energy of Binding    =   -2.89 kcal/mol  [=(1)+(2)+(3)-(4)]
USER    Estimated Inhibition Constant, Ki   =    7.64 mM (millimolar)  [Temperature = 298.15 K]
USER    
USER    (1) Final Intermolecular Energy     =   -4.68 kcal/mol
USER        vdW + Hbond + desolv Energy     =   -4.62 kcal/mol
USER        Electrostatic Energy            =   -0.06 kcal/mol
USER    (2) Final Total Internal Energy     =  +10.10 kcal/mol
USER    (3) Torsional Free Energy           =   +1.79 kcal/mol
USER    (4) Unbound System's Energy  [=(2)] =  +10.10 kcal/mol
USER    
USER    
USER  
USER    DPF = C:/Users/SUN/Desktop/autodock/cc.dpf
USER    NEWDPF move	Structure2D_CID_5280343.pdbqt
USER    NEWDPF about	6.528300 0.221100 0.000000
USER    NEWDPF tran0	-5.260105 29.384718 15.641646
USER    NEWDPF axisangle0	0.049220 -0.978303 0.201246 172.425810
USER    NEWDPF quaternion0	0.049113 -0.976167 0.200806 0.066049
USER    NEWDPF dihe0	103.10 -91.86 -44.43 60.50 -54.98 -89.51 
USER  
USER                              x       y       z    vdW   Elec        q     RMS 
ATOM      1  O   UNL d   1      -4.772  28.992  15.888 -0.21 +0.02    -0.451    32.762
ATOM      2  O   UNL d   1      -4.980  31.736  14.692 -0.48 -0.04    -0.283    32.762
ATOM      3  C   UNL d   1      -4.022  30.470  15.384 -0.36 -0.00    +0.109    32.762
ATOM      4  C   UNL d   1      -3.952  29.555  15.783 -0.19 -0.01    +0.146    32.762
ATOM      5  C   UNL d   1      -5.661  29.343  15.594 -0.20 +0.01    +0.181    32.762
ATOM      6  C   UNL d   1      -5.730  30.258  15.195 -0.22 +0.04    +0.208    32.762
ATOM      7  C   UNL d   1      -4.911  30.821  15.091 -0.30 +0.03    +0.238    32.762
ATOM      8  C   UNL d   1      -3.177  31.068  15.269 -0.43 -0.02    +0.135    32.762
ATOM      9  C   UNL d   1      -3.033  29.175  16.094 -0.16 -0.01    +0.092    32.762
ATOM     10  C   UNL d   1      -2.175  29.756  15.988 -0.18 -0.02    +0.124    32.762
ATOM     11  C   UNL d   1      -2.248  30.708  15.573 -0.34 -0.02    +0.091    32.762
ATOM     12  C   UNL d   1      -6.481  28.780  15.698 -0.27 -0.00    +0.025    32.762
ATOM     13  C   UNL d   1      -6.757  28.159  14.965 -0.20 -0.00    +0.060    32.762
ATOM     14  C   UNL d   1      -7.577  27.596  15.070 -0.11 -0.01    +0.159    32.762
ATOM     15  C   UNL d   1      -8.120  27.653  15.908 -0.11 -0.01    +0.158    32.762
ATOM     16  C   UNL d   1      -7.843  28.274  16.641 -0.22 -0.01    +0.050    32.762
ATOM     17  C   UNL d   1      -7.023  28.838  16.536 -0.27 -0.00    +0.015    32.762
ATOM     18  O   UNL d   1      -7.854  26.975  14.337 -0.04 +0.03    -0.503    32.762
ATOM     19  H   UNL d   1      -7.747  26.366  14.389 +0.05 -0.03    +0.292    32.762
ATOM     20  O   UNL d   1      -8.939  27.090  16.012 -0.03 +0.06    -0.503    32.762
ATOM     21  H   UNL d   1      -8.894  26.518  16.248 +0.05 -0.04    +0.292    32.762
ATOM     22  O   UNL d   1      -6.619  30.609  14.901 -0.58 -0.23    -0.501    32.762
ATOM     23  H   UNL d   1      -6.785  31.190  15.041 +0.19 +0.15    +0.292    32.762
ATOM     24  O   UNL d   1      -3.258  31.981  14.869 -0.28 +0.03    -0.506    32.762
ATOM     25  H   UNL d   1      -2.953  32.118  14.348 +0.24 -0.02    +0.292    32.762
ATOM     26  O   UNL d   1      -1.288  29.402  16.283 -0.06 +0.10    -0.506    32.762
ATOM     27  H   UNL d   1      -0.813  29.385  15.886 +0.11 -0.07    +0.292    32.762
TER
ENDMDL
MODEL       12
USER    Run = 12
USER    Cluster Rank = 18
USER    Number of conformations in this cluster = 1
USER  
USER    RMSD from reference structure       = 34.012 A
USER  
USER    Estimated Free Energy of Binding    =   -2.82 kcal/mol  [=(1)+(2)+(3)-(4)]
USER    Estimated Inhibition Constant, Ki   =    8.57 mM (millimolar)  [Temperature = 298.15 K]
USER    
USER    (1) Final Intermolecular Energy     =   -4.61 kcal/mol
USER        vdW + Hbond + desolv Energy     =   -4.64 kcal/mol
USER        Electrostatic Energy            =   +0.03 kcal/mol
USER    (2) Final Total Internal Energy     =  +10.15 kcal/mol
USER    (3) Torsional Free Energy           =   +1.79 kcal/mol
USER    (4) Unbound System's Energy  [=(2)] =  +10.15 kcal/mol
USER    
USER    
USER  
USER    DPF = C:/Users/SUN/Desktop/autodock/cc.dpf
USER    NEWDPF move	Structure2D_CID_5280343.pdbqt
USER    NEWDPF about	6.528300 0.221100 0.000000
USER    NEWDPF tran0	15.616449 34.228652 5.810927
USER    NEWDPF axisangle0	-0.060199 -0.072852 0.995524 84.994426
USER    NEWDPF quaternion0	-0.040667 -0.049216 0.672531 0.737310
USER    NEWDPF dihe0	89.95 129.57 39.54 -52.81 66.18 -90.57 
USER  
USER                              x       y       z    vdW   Elec        q     RMS 
ATOM      1  O   UNL d   1      15.086  34.638   5.873 -0.61 -0.10    -0.451    34.012
ATOM      2  O   UNL d   1      18.073  34.914   5.854 -0.05 +0.07    -0.283    34.012
ATOM      3  C   UNL d   1      16.501  35.632   5.973 -0.25 -0.02    +0.109    34.012
ATOM      4  C   UNL d   1      15.505  35.539   5.980 -0.28 -0.01    +0.146    34.012
ATOM      5  C   UNL d   1      15.662  33.829   5.759 -0.18 +0.02    +0.181    34.012
ATOM      6  C   UNL d   1      16.658  33.921   5.753 -0.14 -0.01    +0.208    34.012
ATOM      7  C   UNL d   1      17.077  34.822   5.860 -0.12 -0.04    +0.238    34.012
ATOM      8  C   UNL d   1      16.952  36.564   6.084 -0.24 -0.05    +0.135    34.012
ATOM      9  C   UNL d   1      14.892  36.373   6.097 -0.40 -0.02    +0.092    34.012
ATOM     10  C   UNL d   1      15.321  37.315   6.209 -0.39 -0.06    +0.124    34.012
ATOM     11  C   UNL d   1      16.358  37.411   6.202 -0.38 -0.05    +0.091    34.012
ATOM     12  C   UNL d   1      15.243  32.927   5.652 -0.25 +0.00    +0.025    34.012
ATOM     13  C   UNL d   1      15.056  32.364   6.457 -0.21 +0.01    +0.060    34.012
ATOM     14  C   UNL d   1      14.637  31.462   6.350 -0.25 +0.01    +0.159    34.012
ATOM     15  C   UNL d   1      14.404  31.124   5.438 -0.16 +0.00    +0.158    34.012
ATOM     16  C   UNL d   1      14.590  31.688   4.633 -0.17 +0.00    +0.050    34.012
ATOM     17  C   UNL d   1      15.010  32.589   4.740 -0.21 +0.00    +0.015    34.012
ATOM     18  O   UNL d   1      14.450  30.899   7.155 -0.34 -0.02    -0.503    34.012
ATOM     19  H   UNL d   1      13.905  30.946   7.447 +0.09 +0.04    +0.292    34.012
ATOM     20  O   UNL d   1      13.984  30.223   5.331 -0.03 +0.03    -0.503    34.012
ATOM     21  H   UNL d   1      14.239  29.728   5.604 +0.06 -0.02    +0.292    34.012
ATOM     22  O   UNL d   1      17.234  33.112   5.640 -0.02 +0.06    -0.501    34.012
ATOM     23  H   UNL d   1      17.757  33.055   5.968 +0.06 -0.04    +0.292    34.012
ATOM     24  O   UNL d   1      17.949  36.644   6.076 -0.02 +0.23    -0.506    34.012
ATOM     25  H   UNL d   1      18.224  37.044   5.691 +0.10 -0.15    +0.292    34.012
ATOM     26  O   UNL d   1      14.742  38.123   6.322 -0.23 +0.33    -0.506    34.012
ATOM     27  H   UNL d   1      14.730  38.560   5.883 -0.04 -0.15    +0.292    34.012
TER
ENDMDL
MODEL       10
USER    Run = 10
USER    Cluster Rank = 19
USER    Number of conformations in this cluster = 1
USER  
USER    RMSD from reference structure       = 31.620 A
USER  
USER    Estimated Free Energy of Binding    =   -2.68 kcal/mol  [=(1)+(2)+(3)-(4)]
USER    Estimated Inhibition Constant, Ki   =   10.94 mM (millimolar)  [Temperature = 298.15 K]
USER    
USER    (1) Final Intermolecular Energy     =   -4.46 kcal/mol
USER        vdW + Hbond + desolv Energy     =   -4.43 kcal/mol
USER        Electrostatic Energy            =   -0.04 kcal/mol
USER    (2) Final Total Internal Energy     =  +10.14 kcal/mol
USER    (3) Torsional Free Energy           =   +1.79 kcal/mol
USER    (4) Unbound System's Energy  [=(2)] =  +10.14 kcal/mol
USER    
USER    
USER  
USER    DPF = C:/Users/SUN/Desktop/autodock/cc.dpf
USER    NEWDPF move	Structure2D_CID_5280343.pdbqt
USER    NEWDPF about	6.528300 0.221100 0.000000
USER    NEWDPF tran0	-1.823327 30.174678 13.349357
USER    NEWDPF axisangle0	0.228265 -0.946753 -0.227056 66.448981
USER    NEWDPF quaternion0	0.125071 -0.518746 -0.124409 0.836530
USER    NEWDPF dihe0	114.86 134.26 46.81 -100.34 113.23 92.86 
USER  
USER                              x       y       z    vdW   Elec        q     RMS 
ATOM      1  O   UNL d   1      -1.856  29.678  13.803 -0.04 +0.09    -0.451    31.620
ATOM      2  O   UNL d   1      -2.869  32.491  13.562 -0.31 +0.00    -0.283    31.620
ATOM      3  C   UNL d   1      -2.736  31.017  14.461 -0.42 -0.02    +0.109    31.620
ATOM      4  C   UNL d   1      -2.398  30.079  14.541 -0.22 -0.03    +0.146    31.620
ATOM      5  C   UNL d   1      -1.652  30.215  12.984 -0.23 -0.03    +0.181    31.620
ATOM      6  C   UNL d   1      -1.989  31.153  12.904 -0.34 -0.02    +0.208    31.620
ATOM      7  C   UNL d   1      -2.532  31.554  13.642 -0.38 -0.03    +0.238    31.620
ATOM      8  C   UNL d   1      -3.301  31.448  15.222 -0.48 -0.01    +0.135    31.620
ATOM      9  C   UNL d   1      -2.602  29.507  15.388 -0.18 -0.02    +0.092    31.620
ATOM     10  C   UNL d   1      -3.166  29.918  16.161 -0.23 -0.01    +0.124    31.620
ATOM     11  C   UNL d   1      -3.518  30.894  16.077 -0.25 -0.00    +0.091    31.620
ATOM     12  C   UNL d   1      -1.109  29.814  12.245 -0.27 -0.00    +0.025    31.620
ATOM     13  C   UNL d   1      -1.566  29.357  11.481 -0.25 -0.01    +0.060    31.620
ATOM     14  C   UNL d   1      -1.023  28.956  10.743 -0.18 -0.01    +0.159    31.620
ATOM     15  C   UNL d   1      -0.025  29.012  10.769 -0.14 -0.01    +0.158    31.620
ATOM     16  C   UNL d   1       0.431  29.468  11.533 -0.20 -0.00    +0.050    31.620
ATOM     17  C   UNL d   1      -0.111  29.869  12.271 -0.23 -0.00    +0.015    31.620
ATOM     18  O   UNL d   1      -1.479  28.500   9.979 -0.13 +0.02    -0.503    31.620
ATOM     19  H   UNL d   1      -1.437  28.736   9.407 +0.11 +0.01    +0.292    31.620
ATOM     20  O   UNL d   1       0.517  28.611  10.030 -0.01 +0.03    -0.503    31.620
ATOM     21  H   UNL d   1       0.384  28.042   9.821 +0.09 -0.02    +0.292    31.620
ATOM     22  O   UNL d   1      -1.785  31.689  12.085 -0.40 -0.06    -0.501    31.620
ATOM     23  H   UNL d   1      -1.581  32.272  12.140 +0.24 +0.05    +0.292    31.620
ATOM     24  O   UNL d   1      -3.634  32.386  15.131 -0.18 -0.00    -0.506    31.620
ATOM     25  H   UNL d   1      -4.137  32.505  14.789 +0.24 +0.03    +0.292    31.620
ATOM     26  O   UNL d   1      -3.368  29.379  16.978 -0.11 +0.05    -0.506    31.620
ATOM     27  H   UNL d   1      -3.736  28.882  16.939 +0.11 -0.03    +0.292    31.620
TER
ENDMDL
MODEL       31
USER    Run = 31
USER    Cluster Rank = 20
USER    Number of conformations in this cluster = 1
USER  
USER    RMSD from reference structure       = 35.396 A
USER  
USER    Estimated Free Energy of Binding    =   -2.62 kcal/mol  [=(1)+(2)+(3)-(4)]
USER    Estimated Inhibition Constant, Ki   =   12.00 mM (millimolar)  [Temperature = 298.15 K]
USER    
USER    (1) Final Intermolecular Energy     =   -4.41 kcal/mol
USER        vdW + Hbond + desolv Energy     =   -4.28 kcal/mol
USER        Electrostatic Energy            =   -0.13 kcal/mol
USER    (2) Final Total Internal Energy     =  +10.27 kcal/mol
USER    (3) Torsional Free Energy           =   +1.79 kcal/mol
USER    (4) Unbound System's Energy  [=(2)] =  +10.27 kcal/mol
USER    
USER    
USER  
USER    DPF = C:/Users/SUN/Desktop/autodock/cc.dpf
USER    NEWDPF move	Structure2D_CID_5280343.pdbqt
USER    NEWDPF about	6.528300 0.221100 0.000000
USER    NEWDPF tran0	-9.951265 34.391561 2.156913
USER    NEWDPF axisangle0	0.758554 -0.575897 -0.304858 92.671259
USER    NEWDPF quaternion0	0.548735 -0.416602 -0.220533 0.690433
USER    NEWDPF dihe0	73.66 90.10 -73.88 -38.93 -83.53 -89.18 
USER  
USER                              x       y       z    vdW   Elec        q     RMS 
ATOM      1  O   UNL d   1      -9.833  34.314   2.815 -0.09 +0.38    -0.451    35.396
ATOM      2  O   UNL d   1     -12.118  35.216   1.093 -0.03 +0.20    -0.283    35.396
ATOM      3  C   UNL d   1     -11.457  34.897   2.662 -0.15 -0.10    +0.109    35.396
ATOM      4  C   UNL d   1     -10.695  34.597   3.236 -0.20 -0.14    +0.146    35.396
ATOM      5  C   UNL d   1      -9.733  34.332   1.820 -0.20 -0.13    +0.181    35.396
ATOM      6  C   UNL d   1     -10.494  34.633   1.246 -0.12 -0.15    +0.208    35.396
ATOM      7  C   UNL d   1     -11.356  34.915   1.667 -0.06 -0.18    +0.238    35.396
ATOM      8  C   UNL d   1     -12.360  35.194   3.086 -0.12 -0.12    +0.135    35.396
ATOM      9  C   UNL d   1     -10.784  34.572   4.274 -0.25 -0.11    +0.092    35.396
ATOM     10  C   UNL d   1     -11.679  34.865   4.719 -0.37 -0.16    +0.124    35.396
ATOM     11  C   UNL d   1     -12.472  35.178   4.121 -0.27 -0.10    +0.091    35.396
ATOM     12  C   UNL d   1      -8.871  34.050   1.399 -0.34 -0.01    +0.025    35.396
ATOM     13  C   UNL d   1      -8.146  34.722   1.244 -0.44 -0.03    +0.060    35.396
ATOM     14  C   UNL d   1      -7.284  34.439   0.823 -0.41 -0.06    +0.159    35.396
ATOM     15  C   UNL d   1      -7.147  33.485   0.558 -0.33 -0.04    +0.158    35.396
ATOM     16  C   UNL d   1      -7.871  32.813   0.713 -0.28 -0.02    +0.050    35.396
ATOM     17  C   UNL d   1      -8.733  33.096   1.134 -0.25 -0.01    +0.015    35.396
ATOM     18  O   UNL d   1      -6.560  35.111   0.668 -0.29 +0.17    -0.503    35.396
ATOM     19  H   UNL d   1      -6.228  35.325   1.146 +0.21 -0.09    +0.292    35.396
ATOM     20  O   UNL d   1      -6.285  33.202   0.137 -0.14 +0.05    -0.503    35.396
ATOM     21  H   UNL d   1      -6.219  33.222  -0.479 +0.15 -0.01    +0.292    35.396
ATOM     22  O   UNL d   1     -10.394  34.651   0.251 -0.06 +0.34    -0.501    35.396
ATOM     23  H   UNL d   1     -10.675  34.221  -0.096 +0.08 -0.19    +0.292    35.396
ATOM     24  O   UNL d   1     -13.115  35.493   2.502 +0.03 +0.39    -0.506    35.396
ATOM     25  H   UNL d   1     -13.697  35.333   2.643 +0.08 -0.20    +0.292    35.396
ATOM     26  O   UNL d   1     -11.776  34.846   5.714 -0.20 +0.81    -0.506    35.396
ATOM     27  H   UNL d   1     -11.685  35.362   6.045 -0.24 -0.59    +0.292    35.396
TER
ENDMDL
MODEL       44
USER    Run = 44
USER    Cluster Rank = 21
USER    Number of conformations in this cluster = 1
USER  
USER    RMSD from reference structure       = 40.575 A
USER  
USER    Estimated Free Energy of Binding    =   -2.53 kcal/mol  [=(1)+(2)+(3)-(4)]
USER    Estimated Inhibition Constant, Ki   =   14.10 mM (millimolar)  [Temperature = 298.15 K]
USER    
USER    (1) Final Intermolecular Energy     =   -4.31 kcal/mol
USER        vdW + Hbond + desolv Energy     =   -4.13 kcal/mol
USER        Electrostatic Energy            =   -0.19 kcal/mol
USER    (2) Final Total Internal Energy     =  +10.93 kcal/mol
USER    (3) Torsional Free Energy           =   +1.79 kcal/mol
USER    (4) Unbound System's Energy  [=(2)] =  +10.93 kcal/mol
USER    
USER    
USER  
USER    DPF = C:/Users/SUN/Desktop/autodock/cc.dpf
USER    NEWDPF move	Structure2D_CID_5280343.pdbqt
USER    NEWDPF about	6.528300 0.221100 0.000000
USER    NEWDPF tran0	-13.422065 30.711795 22.657683
USER    NEWDPF axisangle0	-0.782943 0.229845 0.578075 26.383355
USER    NEWDPF quaternion0	-0.178675 0.052453 0.131922 0.973612
USER    NEWDPF dihe0	-27.82 -95.70 -81.09 15.75 -81.29 -88.15 
USER  
USER                              x       y       z    vdW   Elec        q     RMS 
ATOM      1  O   UNL d   1     -13.981  30.396  22.455 -0.08 +0.13    -0.451    40.575
ATOM      2  O   UNL d   1     -13.266  33.100  23.540 -0.23 +0.07    -0.283    40.575
ATOM      3  C   UNL d   1     -14.455  31.987  22.950 -0.31 -0.04    +0.109    40.575
ATOM      4  C   UNL d   1     -14.693  31.085  22.588 -0.20 -0.04    +0.146    40.575
ATOM      5  C   UNL d   1     -13.031  30.608  22.683 -0.22 -0.06    +0.181    40.575
ATOM      6  C   UNL d   1     -12.792  31.509  23.045 -0.23 -0.07    +0.208    40.575
ATOM      7  C   UNL d   1     -13.504  32.199  23.178 -0.22 -0.07    +0.238    40.575
ATOM      8  C   UNL d   1     -15.185  32.714  23.094 -0.34 -0.07    +0.135    40.575
ATOM      9  C   UNL d   1     -15.678  30.850  22.345 -0.17 -0.03    +0.092    40.575
ATOM     10  C   UNL d   1     -16.425  31.563  22.481 -0.18 -0.05    +0.124    40.575
ATOM     11  C   UNL d   1     -16.177  32.501  22.858 -0.27 -0.06    +0.091    40.575
ATOM     12  C   UNL d   1     -12.319  29.919  22.550 -0.26 -0.01    +0.025    40.575
ATOM     13  C   UNL d   1     -12.111  29.267  23.279 -0.14 -0.02    +0.060    40.575
ATOM     14  C   UNL d   1     -11.399  28.577  23.146 -0.09 -0.05    +0.159    40.575
ATOM     15  C   UNL d   1     -10.895  28.540  22.283 -0.13 -0.06    +0.158    40.575
ATOM     16  C   UNL d   1     -11.102  29.192  21.554 -0.26 -0.02    +0.050    40.575
ATOM     17  C   UNL d   1     -11.814  29.881  21.687 -0.25 -0.01    +0.015    40.575
ATOM     18  O   UNL d   1     -11.191  27.926  23.875 -0.01 +0.12    -0.503    40.575
ATOM     19  H   UNL d   1     -11.290  28.081  24.468 +0.04 -0.06    +0.292    40.575
ATOM     20  O   UNL d   1     -10.183  27.851  22.150 -0.03 +0.15    -0.503    40.575
ATOM     21  H   UNL d   1     -10.335  27.280  21.960 +0.05 -0.07    +0.292    40.575
ATOM     22  O   UNL d   1     -11.842  31.721  23.273 -0.15 +0.19    -0.501    40.575
ATOM     23  H   UNL d   1     -11.491  32.041  22.874 +0.04 -0.15    +0.292    40.575
ATOM     24  O   UNL d   1     -14.936  33.612  23.456 -0.22 +0.43    -0.506    40.575
ATOM     25  H   UNL d   1     -15.375  33.990  23.678 -0.31 -0.42    +0.292    40.575
ATOM     26  O   UNL d   1     -17.374  31.347  22.252 -0.02 +0.18    -0.506    40.575
ATOM     27  H   UNL d   1     -17.770  31.178  22.697 +0.07 -0.09    +0.292    40.575
TER
ENDMDL
MODEL       48
USER    Run = 48
USER    Cluster Rank = 22
USER    Number of conformations in this cluster = 1
USER  
USER    RMSD from reference structure       = 47.668 A
USER  
USER    Estimated Free Energy of Binding    =   -2.50 kcal/mol  [=(1)+(2)+(3)-(4)]
USER    Estimated Inhibition Constant, Ki   =   14.81 mM (millimolar)  [Temperature = 298.15 K]
USER    
USER    (1) Final Intermolecular Energy     =   -4.29 kcal/mol
USER        vdW + Hbond + desolv Energy     =   -4.19 kcal/mol
USER        Electrostatic Energy            =   -0.10 kcal/mol
USER    (2) Final Total Internal Energy     =  +10.04 kcal/mol
USER    (3) Torsional Free Energy           =   +1.79 kcal/mol
USER    (4) Unbound System's Energy  [=(2)] =  +10.04 kcal/mol
USER    
USER    
USER  
USER    DPF = C:/Users/SUN/Desktop/autodock/cc.dpf
USER    NEWDPF move	Structure2D_CID_5280343.pdbqt
USER    NEWDPF about	6.528300 0.221100 0.000000
USER    NEWDPF tran0	10.508789 49.689897 1.967363
USER    NEWDPF axisangle0	0.871825 -0.301682 0.385889 117.921272
USER    NEWDPF quaternion0	0.746991 -0.258485 0.330634 0.515627
USER    NEWDPF dihe0	-103.64 155.28 -70.35 87.08 -96.15 90.48 
USER  
USER                              x       y       z    vdW   Elec        q     RMS 
ATOM      1  O   UNL d   1      10.233  50.189   2.325 -0.46 +0.22    -0.451    47.668
ATOM      2  O   UNL d   1      10.097  49.185  -0.499 -0.01 +0.14    -0.283    47.668
ATOM      3  C   UNL d   1       9.604  50.317   0.716 -0.15 -0.06    +0.109    47.668
ATOM      4  C   UNL d   1       9.649  50.651   1.657 -0.22 -0.07    +0.146    47.668
ATOM      5  C   UNL d   1      10.771  49.392   2.051 -0.18 -0.11    +0.181    47.668
ATOM      6  C   UNL d   1      10.726  49.057   1.110 -0.08 -0.12    +0.208    47.668
ATOM      7  C   UNL d   1      10.142  49.520   0.442 -0.04 -0.12    +0.238    47.668
ATOM      8  C   UNL d   1       9.001  50.788   0.010 -0.09 -0.07    +0.135    47.668
ATOM      9  C   UNL d   1       9.094  51.480   1.958 -0.15 -0.05    +0.092    47.668
ATOM     10  C   UNL d   1       8.484  51.967   1.268 -0.34 -0.08    +0.124    47.668
ATOM     11  C   UNL d   1       8.437  51.619   0.288 -0.22 -0.05    +0.091    47.668
ATOM     12  C   UNL d   1      11.355  48.930   2.719 -0.27 -0.02    +0.025    47.668
ATOM     13  C   UNL d   1      10.990  48.174   3.264 -0.31 -0.05    +0.060    47.668
ATOM     14  C   UNL d   1      11.573  47.712   3.931 -0.29 -0.18    +0.159    47.668
ATOM     15  C   UNL d   1      12.522  48.005   4.054 -0.22 -0.19    +0.158    47.668
ATOM     16  C   UNL d   1      12.887  48.760   3.509 -0.22 -0.05    +0.050    47.668
ATOM     17  C   UNL d   1      12.303  49.222   2.842 -0.22 -0.01    +0.015    47.668
ATOM     18  O   UNL d   1      11.209  46.957   4.476 -0.20 +0.71    -0.503    47.668
ATOM     19  H   UNL d   1      11.056  47.049   5.070 -0.01 -0.46    +0.292    47.668
ATOM     20  O   UNL d   1      13.105  47.542   4.721 -0.04 +0.85    -0.503    47.668
ATOM     21  H   UNL d   1      12.851  47.250   5.205 -0.25 -0.68    +0.292    47.668
ATOM     22  O   UNL d   1      11.264  48.260   0.836 +0.02 +0.29    -0.501    47.668
ATOM     23  H   UNL d   1      10.981  47.723   0.710 +0.06 -0.17    +0.292    47.668
ATOM     24  O   UNL d   1       8.963  50.445  -0.928 +0.02 +0.24    -0.506    47.668
ATOM     25  H   UNL d   1       9.342  50.680  -1.359 +0.05 -0.14    +0.292    47.668
ATOM     26  O   UNL d   1       7.947  52.764   1.545 -0.23 +0.40    -0.506    47.668
ATOM     27  H   UNL d   1       8.207  53.326   1.551 -0.12 -0.29    +0.292    47.668
TER
ENDMDL
MODEL        2
USER    Run = 2
USER    Cluster Rank = 23
USER    Number of conformations in this cluster = 1
USER  
USER    RMSD from reference structure       = 51.194 A
USER  
USER    Estimated Free Energy of Binding    =   -2.49 kcal/mol  [=(1)+(2)+(3)-(4)]
USER    Estimated Inhibition Constant, Ki   =   14.99 mM (millimolar)  [Temperature = 298.15 K]
USER    
USER    (1) Final Intermolecular Energy     =   -4.28 kcal/mol
USER        vdW + Hbond + desolv Energy     =   -4.24 kcal/mol
USER        Electrostatic Energy            =   -0.03 kcal/mol
USER    (2) Final Total Internal Energy     =  +10.52 kcal/mol
USER    (3) Torsional Free Energy           =   +1.79 kcal/mol
USER    (4) Unbound System's Energy  [=(2)] =  +10.52 kcal/mol
USER    
USER    
USER  
USER    DPF = C:/Users/SUN/Desktop/autodock/cc.dpf
USER    NEWDPF move	Structure2D_CID_5280343.pdbqt
USER    NEWDPF about	6.528300 0.221100 0.000000
USER    NEWDPF tran0	0.109818 40.889986 33.456061
USER    NEWDPF axisangle0	-0.892725 0.341206 0.294313 -138.837637
USER    NEWDPF quaternion0	-0.835747 0.319429 0.275529 -0.351534
USER    NEWDPF dihe0	-104.86 -85.04 115.73 113.39 -50.60 90.08 
USER  
USER                              x       y       z    vdW   Elec        q     RMS 
ATOM      1  O   UNL d   1       0.171  41.316  33.974 -0.02 +0.07    -0.451    51.194
ATOM      2  O   UNL d   1      -2.012  39.670  32.739 -0.22 +0.10    -0.283    51.194
ATOM      3  C   UNL d   1      -1.479  40.788  33.950 -0.20 -0.02    +0.109    51.194
ATOM      4  C   UNL d   1      -0.751  41.336  34.361 -0.14 -0.02    +0.146    51.194
ATOM      5  C   UNL d   1       0.365  40.747  33.174 -0.15 -0.04    +0.181    51.194
ATOM      6  C   UNL d   1      -0.363  40.198  32.763 -0.21 -0.07    +0.208    51.194
ATOM      7  C   UNL d   1      -1.285  40.219  33.150 -0.19 -0.07    +0.238    51.194
ATOM      8  C   UNL d   1      -2.443  40.799  34.342 -0.19 -0.01    +0.135    51.194
ATOM      9  C   UNL d   1      -0.937  41.934  35.194 -0.15 -0.01    +0.092    51.194
ATOM     10  C   UNL d   1      -1.895  41.960  35.603 -0.13 -0.02    +0.124    51.194
ATOM     11  C   UNL d   1      -2.652  41.389  35.175 -0.12 -0.01    +0.091    51.194
ATOM     12  C   UNL d   1       1.286  40.727  32.787 -0.26 -0.01    +0.025    51.194
ATOM     13  C   UNL d   1       1.951  40.055  33.113 -0.25 -0.01    +0.060    51.194
ATOM     14  C   UNL d   1       2.873  40.034  32.725 -0.26 -0.02    +0.159    51.194
ATOM     15  C   UNL d   1       3.129  40.686  32.012 -0.33 -0.01    +0.158    51.194
ATOM     16  C   UNL d   1       2.465  41.359  31.686 -0.24 +0.01    +0.050    51.194
ATOM     17  C   UNL d   1       1.543  41.379  32.074 -0.33 -0.00    +0.015    51.194
ATOM     18  O   UNL d   1       3.537  39.362  33.051 -0.15 +0.02    -0.503    51.194
ATOM     19  H   UNL d   1       3.997  39.538  33.428 +0.10 +0.00    +0.292    51.194
ATOM     20  O   UNL d   1       4.051  40.666  31.624 -0.23 +0.04    -0.503    51.194
ATOM     21  H   UNL d   1       4.161  40.351  31.102 -0.28 -0.09    +0.292    51.194
ATOM     22  O   UNL d   1      -0.169  39.629  31.964 -0.01 +0.31    -0.501    51.194
ATOM     23  H   UNL d   1      -0.001  39.893  31.429 -0.30 -0.25    +0.292    51.194
ATOM     24  O   UNL d   1      -3.163  40.246  33.922 -0.14 +0.03    -0.506    51.194
ATOM     25  H   UNL d   1      -3.363  40.380  33.352 +0.11 +0.00    +0.292    51.194
ATOM     26  O   UNL d   1      -2.086  42.530  36.402 -0.04 +0.10    -0.506    51.194
ATOM     27  H   UNL d   1      -2.567  42.920  36.397 +0.08 -0.06    +0.292    51.194
TER
ENDMDL
MODEL       18
USER    Run = 18
USER    Cluster Rank = 24
USER    Number of conformations in this cluster = 1
USER  
USER    RMSD from reference structure       = 37.267 A
USER  
USER    Estimated Free Energy of Binding    =   -2.45 kcal/mol  [=(1)+(2)+(3)-(4)]
USER    Estimated Inhibition Constant, Ki   =   15.89 mM (millimolar)  [Temperature = 298.15 K]
USER    
USER    (1) Final Intermolecular Energy     =   -4.24 kcal/mol
USER        vdW + Hbond + desolv Energy     =   -4.13 kcal/mol
USER        Electrostatic Energy            =   -0.12 kcal/mol
USER    (2) Final Total Internal Energy     =  +10.30 kcal/mol
USER    (3) Torsional Free Energy           =   +1.79 kcal/mol
USER    (4) Unbound System's Energy  [=(2)] =  +10.30 kcal/mol
USER    
USER    
USER  
USER    DPF = C:/Users/SUN/Desktop/autodock/cc.dpf
USER    NEWDPF move	Structure2D_CID_5280343.pdbqt
USER    NEWDPF about	6.528300 0.221100 0.000000
USER    NEWDPF tran0	13.902252 33.818407 17.502959
USER    NEWDPF axisangle0	-0.982531 -0.185193 -0.018360 137.243096
USER    NEWDPF quaternion0	-0.914926 -0.172450 -0.017097 0.364527
USER    NEWDPF dihe0	134.81 62.32 -77.02 -53.60 -90.78 89.60 
USER  
USER                              x       y       z    vdW   Elec        q     RMS 
ATOM      1  O   UNL d   1      13.321  33.999  17.216 -0.11 +0.04    -0.451    37.267
ATOM      2  O   UNL d   1      14.230  31.975  19.235 -0.07 +0.04    -0.283    37.267
ATOM      3  C   UNL d   1      12.961  32.703  18.307 -0.17 -0.02    +0.109    37.267
ATOM      4  C   UNL d   1      12.658  33.377  17.634 -0.18 -0.02    +0.146    37.267
ATOM      5  C   UNL d   1      14.286  33.945  17.471 -0.20 -0.02    +0.181    37.267
ATOM      6  C   UNL d   1      14.589  33.271  18.144 -0.12 -0.03    +0.208    37.267
ATOM      7  C   UNL d   1      13.927  32.649  18.562 -0.07 -0.03    +0.238    37.267
ATOM      8  C   UNL d   1      12.283  32.049  18.751 -0.13 -0.03    +0.135    37.267
ATOM      9  C   UNL d   1      11.656  33.445  17.359 -0.22 -0.01    +0.092    37.267
ATOM     10  C   UNL d   1      10.960  32.801  17.790 -0.29 -0.04    +0.124    37.267
ATOM     11  C   UNL d   1      11.276  32.099  18.491 -0.20 -0.03    +0.091    37.267
ATOM     12  C   UNL d   1      14.949  34.567  17.052 -0.33 -0.00    +0.025    37.267
ATOM     13  C   UNL d   1      15.140  35.453  17.475 -0.30 -0.00    +0.060    37.267
ATOM     14  C   UNL d   1      15.802  36.074  17.057 -0.34 -0.01    +0.159    37.267
ATOM     15  C   UNL d   1      16.274  35.810  16.216 -0.23 -0.02    +0.158    37.267
ATOM     16  C   UNL d   1      16.083  34.924  15.793 -0.30 -0.00    +0.050    37.267
ATOM     17  C   UNL d   1      15.420  34.303  16.211 -0.27 -0.00    +0.015    37.267
ATOM     18  O   UNL d   1      15.993  36.960  17.480 -0.27 +0.00    -0.503    37.267
ATOM     19  H   UNL d   1      16.578  37.154  17.542 +0.14 -0.01    +0.292    37.267
ATOM     20  O   UNL d   1      16.936  36.431  15.798 -0.04 +0.07    -0.503    37.267
ATOM     21  H   UNL d   1      16.834  36.656  15.229 +0.15 -0.04    +0.292    37.267
ATOM     22  O   UNL d   1      15.555  33.217  18.398 -0.05 +0.07    -0.501    37.267
ATOM     23  H   UNL d   1      15.747  33.457  18.937 +0.07 -0.03    +0.292    37.267
ATOM     24  O   UNL d   1      12.597  31.378  19.423 +0.00 +0.11    -0.506    37.267
ATOM     25  H   UNL d   1      12.329  31.349  19.980 +0.06 -0.06    +0.292    37.267
ATOM     26  O   UNL d   1       9.995  32.857  17.533 -0.29 +0.28    -0.506    37.267
ATOM     27  H   UNL d   1       9.782  32.526  17.056 -0.35 -0.34    +0.292    37.267
TER
ENDMDL
MODEL       49
USER    Run = 49
USER    Cluster Rank = 25
USER    Number of conformations in this cluster = 1
USER  
USER    RMSD from reference structure       = 37.834 A
USER  
USER    Estimated Free Energy of Binding    =   -2.39 kcal/mol  [=(1)+(2)+(3)-(4)]
USER    Estimated Inhibition Constant, Ki   =   17.70 mM (millimolar)  [Temperature = 298.15 K]
USER    
USER    (1) Final Intermolecular Energy     =   -4.18 kcal/mol
USER        vdW + Hbond + desolv Energy     =   -4.09 kcal/mol
USER        Electrostatic Energy            =   -0.09 kcal/mol
USER    (2) Final Total Internal Energy     =  +10.26 kcal/mol
USER    (3) Torsional Free Energy           =   +1.79 kcal/mol
USER    (4) Unbound System's Energy  [=(2)] =  +10.26 kcal/mol
USER    
USER    
USER  
USER    DPF = C:/Users/SUN/Desktop/autodock/cc.dpf
USER    NEWDPF move	Structure2D_CID_5280343.pdbqt
USER    NEWDPF about	6.528300 0.221100 0.000000
USER    NEWDPF tran0	17.788252 37.735944 4.787914
USER    NEWDPF axisangle0	-0.934488 0.004413 -0.355966 73.316547
USER    NEWDPF quaternion0	-0.557928 0.002635 -0.212526 0.802211
USER    NEWDPF dihe0	127.19 -110.03 -88.89 -118.12 -124.73 -91.94 
USER  
USER                              x       y       z    vdW   Elec        q     RMS 
ATOM      1  O   UNL d   1      17.538  37.439   4.238 -0.06 +0.26    -0.451    37.834
ATOM      2  O   UNL d   1      16.507  38.301   6.920 -0.19 +0.21    -0.283    37.834
ATOM      3  C   UNL d   1      16.235  37.577   5.370 -0.31 -0.05    +0.109    37.834
ATOM      4  C   UNL d   1      16.579  37.290   4.476 -0.18 -0.06    +0.146    37.834
ATOM      5  C   UNL d   1      18.154  37.876   4.894 -0.16 -0.13    +0.181    37.834
ATOM      6  C   UNL d   1      17.810  38.163   5.788 -0.19 -0.15    +0.208    37.834
ATOM      7  C   UNL d   1      16.851  38.014   6.026 -0.20 -0.14    +0.238    37.834
ATOM      8  C   UNL d   1      15.238  37.428   5.631 -0.41 -0.05    +0.135    37.834
ATOM      9  C   UNL d   1      15.949  36.834   3.782 -0.17 -0.02    +0.092    37.834
ATOM     10  C   UNL d   1      14.949  36.676   4.022 -0.24 +0.00    +0.124    37.834
ATOM     11  C   UNL d   1      14.591  36.975   4.953 -0.39 -0.01    +0.091    37.834
ATOM     12  C   UNL d   1      19.114  38.025   4.656 -0.16 -0.02    +0.025    37.834
ATOM     13  C   UNL d   1      19.800  37.336   4.890 -0.06 -0.03    +0.060    37.834
ATOM     14  C   UNL d   1      20.760  37.485   4.652 -0.02 -0.09    +0.159    37.834
ATOM     15  C   UNL d   1      21.033  38.323   4.180 -0.04 -0.11    +0.158    37.834
ATOM     16  C   UNL d   1      20.347  39.012   3.946 -0.11 -0.05    +0.050    37.834
ATOM     17  C   UNL d   1      19.388  38.863   4.184 -0.15 -0.02    +0.015    37.834
ATOM     18  O   UNL d   1      21.446  36.796   4.886 +0.01 +0.22    -0.503    37.834
ATOM     19  H   UNL d   1      21.826  36.576   4.448 +0.01 -0.12    +0.292    37.834
ATOM     20  O   UNL d   1      21.993  38.472   3.942 +0.00 +0.29    -0.503    37.834
ATOM     21  H   UNL d   1      22.259  38.131   3.498 +0.02 -0.15    +0.292    37.834
ATOM     22  O   UNL d   1      18.426  38.599   6.444 -0.10 +0.43    -0.501    37.834
ATOM     23  H   UNL d   1      18.484  39.216   6.451 -0.35 -0.30    +0.292    37.834
ATOM     24  O   UNL d   1      14.905  37.720   6.528 -0.18 +0.34    -0.506    37.834
ATOM     25  H   UNL d   1      14.923  38.319   6.686 -0.10 -0.22    +0.292    37.834
ATOM     26  O   UNL d   1      14.336  36.239   3.364 -0.47 -0.26    -0.506    37.834
ATOM     27  H   UNL d   1      14.478  35.685   3.127 +0.10 +0.14    +0.292    37.834
TER
ENDMDL
MODEL       19
USER    Run = 19
USER    Cluster Rank = 26
USER    Number of conformations in this cluster = 2
USER  
USER    RMSD from reference structure       = 32.167 A
USER  
USER    Estimated Free Energy of Binding    =   -2.34 kcal/mol  [=(1)+(2)+(3)-(4)]
USER    Estimated Inhibition Constant, Ki   =   19.38 mM (millimolar)  [Temperature = 298.15 K]
USER    
USER    (1) Final Intermolecular Energy     =   -4.13 kcal/mol
USER        vdW + Hbond + desolv Energy     =   -4.12 kcal/mol
USER        Electrostatic Energy            =   -0.01 kcal/mol
USER    (2) Final Total Internal Energy     =  +10.53 kcal/mol
USER    (3) Torsional Free Energy           =   +1.79 kcal/mol
USER    (4) Unbound System's Energy  [=(2)] =  +10.53 kcal/mol
USER    
USER    
USER  
USER    DPF = C:/Users/SUN/Desktop/autodock/cc.dpf
USER    NEWDPF move	Structure2D_CID_5280343.pdbqt
USER    NEWDPF about	6.528300 0.221100 0.000000
USER    NEWDPF tran0	-0.516763 29.704775 15.735868
USER    NEWDPF axisangle0	-0.345370 0.106762 0.932374 -167.149855
USER    NEWDPF quaternion0	-0.343201 0.106092 0.926518 -0.111904
USER    NEWDPF dihe0	92.32 115.42 -66.25 23.08 -175.35 -87.75 
USER  
USER                              x       y       z    vdW   Elec        q     RMS 
ATOM      1  O   UNL d   1      -0.039  30.111  15.981 -0.14 +0.13    -0.451    32.167
ATOM      2  O   UNL d   1      -0.879  27.253  16.340 -0.02 +0.06    -0.283    32.167
ATOM      3  C   UNL d   1       0.181  28.565  16.732 -0.14 -0.03    +0.109    32.167
ATOM      4  C   UNL d   1       0.461  29.518  16.612 -0.22 -0.04    +0.146    32.167
ATOM      5  C   UNL d   1      -0.819  29.751  15.469 -0.19 -0.04    +0.181    32.167
ATOM      6  C   UNL d   1      -1.099  28.798  15.589 -0.09 -0.04    +0.208    32.167
ATOM      7  C   UNL d   1      -0.599  28.206  16.220 -0.05 -0.05    +0.238    32.167
ATOM      8  C   UNL d   1       0.693  27.937  17.385 -0.07 -0.03    +0.135    32.167
ATOM      9  C   UNL d   1       1.272  29.907  17.138 -0.27 -0.03    +0.092    32.167
ATOM     10  C   UNL d   1       1.798  29.296  17.797 -0.25 -0.04    +0.124    32.167
ATOM     11  C   UNL d   1       1.506  28.304  17.922 -0.12 -0.02    +0.091    32.167
ATOM     12  C   UNL d   1      -1.319  30.344  14.838 -0.33 -0.01    +0.025    32.167
ATOM     13  C   UNL d   1      -2.079  30.902  15.172 -0.41 -0.01    +0.060    32.167
ATOM     14  C   UNL d   1      -2.579  31.495  14.541 -0.45 -0.02    +0.159    32.167
ATOM     15  C   UNL d   1      -2.320  31.529  13.576 -0.45 -0.02    +0.158    32.167
ATOM     16  C   UNL d   1      -1.561  30.970  13.242 -0.44 -0.01    +0.050    32.167
ATOM     17  C   UNL d   1      -1.061  30.378  13.873 -0.33 -0.00    +0.015    32.167
ATOM     18  O   UNL d   1      -3.338  32.054  14.875 -0.29 +0.03    -0.503    32.167
ATOM     19  H   UNL d   1      -3.235  32.635  15.064 +0.26 +0.00    +0.292    32.167
ATOM     20  O   UNL d   1      -2.820  32.122  12.945 -0.19 +0.04    -0.503    32.167
ATOM     21  H   UNL d   1      -3.419  32.013  12.826 -0.10 -0.05    +0.292    32.167
ATOM     22  O   UNL d   1      -1.880  28.439  15.078 +0.02 +0.10    -0.501    32.167
ATOM     23  H   UNL d   1      -1.793  28.000  14.648 +0.07 -0.06    +0.292    32.167
ATOM     24  O   UNL d   1       0.404  26.986  17.497 +0.01 +0.12    -0.506    32.167
ATOM     25  H   UNL d   1       0.549  26.677  18.014 +0.03 -0.07    +0.292    32.167
ATOM     26  O   UNL d   1       2.578  29.659  18.307 -0.10 +0.14    -0.506    32.167
ATOM     27  H   UNL d   1       2.724  30.259  18.265 +0.14 -0.06    +0.292    32.167
TER
ENDMDL
MODEL       23
USER    Run = 23
USER    Cluster Rank = 27
USER    Number of conformations in this cluster = 1
USER  
USER    RMSD from reference structure       = 38.655 A
USER  
USER    Estimated Free Energy of Binding    =   -2.33 kcal/mol  [=(1)+(2)+(3)-(4)]
USER    Estimated Inhibition Constant, Ki   =   19.50 mM (millimolar)  [Temperature = 298.15 K]
USER    
USER    (1) Final Intermolecular Energy     =   -4.12 kcal/mol
USER        vdW + Hbond + desolv Energy     =   -4.05 kcal/mol
USER        Electrostatic Energy            =   -0.07 kcal/mol
USER    (2) Final Total Internal Energy     =  +10.46 kcal/mol
USER    (3) Torsional Free Energy           =   +1.79 kcal/mol
USER    (4) Unbound System's Energy  [=(2)] =  +10.46 kcal/mol
USER    
USER    
USER  
USER    DPF = C:/Users/SUN/Desktop/autodock/cc.dpf
USER    NEWDPF move	Structure2D_CID_5280343.pdbqt
USER    NEWDPF about	6.528300 0.221100 0.000000
USER    NEWDPF tran0	16.047512 34.842190 17.943053
USER    NEWDPF axisangle0	0.306782 -0.305572 -0.901394 -104.171665
USER    NEWDPF quaternion0	0.242030 -0.241076 -0.711138 -0.614480
USER    NEWDPF dihe0	149.01 124.88 47.71 -42.98 39.78 -89.92 
USER  
USER                              x       y       z    vdW   Elec        q     RMS 
ATOM      1  O   UNL d   1      15.734  35.361  17.651 -0.17 +0.03    -0.451    38.655
ATOM      2  O   UNL d   1      18.006  34.976  19.572 -0.09 +0.04    -0.283    38.655
ATOM      3  C   UNL d   1      16.981  36.026  18.653 -0.26 -0.01    +0.109    38.655
ATOM      4  C   UNL d   1      16.224  36.155  18.012 -0.32 -0.01    +0.146    38.655
ATOM      5  C   UNL d   1      16.002  34.439  17.929 -0.16 -0.02    +0.181    38.655
ATOM      6  C   UNL d   1      16.760  34.311  18.570 -0.11 -0.02    +0.208    38.655
ATOM      7  C   UNL d   1      17.249  35.104  18.931 -0.13 -0.02    +0.238    38.655
ATOM      8  C   UNL d   1      17.499  36.843  19.037 -0.23 -0.01    +0.135    38.655
ATOM      9  C   UNL d   1      15.933  37.109  17.713 -0.49 +0.00    +0.092    38.655
ATOM     10  C   UNL d   1      16.437  37.941  18.085 -0.43 +0.02    +0.124    38.655
ATOM     11  C   UNL d   1      17.226  37.807  18.752 -0.30 +0.00    +0.091    38.655
ATOM     12  C   UNL d   1      15.513  33.646  17.568 -0.22 -0.00    +0.025    38.655
ATOM     13  C   UNL d   1      14.713  33.289  18.050 -0.19 -0.01    +0.060    38.655
ATOM     14  C   UNL d   1      14.224  32.495  17.688 -0.15 -0.03    +0.159    38.655
ATOM     15  C   UNL d   1      14.535  32.058  16.844 -0.11 -0.03    +0.158    38.655
ATOM     16  C   UNL d   1      15.335  32.415  16.362 -0.10 -0.01    +0.050    38.655
ATOM     17  C   UNL d   1      15.824  33.209  16.724 -0.19 -0.00    +0.015    38.655
ATOM     18  O   UNL d   1      13.424  32.138  18.171 -0.04 +0.09    -0.503    38.655
ATOM     19  H   UNL d   1      12.965  31.869  17.853 +0.09 -0.06    +0.292    38.655
ATOM     20  O   UNL d   1      14.046  31.265  16.483 -0.04 +0.10    -0.503    38.655
ATOM     21  H   UNL d   1      13.957  30.766  16.840 +0.06 -0.06    +0.292    38.655
ATOM     22  O   UNL d   1      17.028  33.388  18.848 -0.02 +0.07    -0.501    38.655
ATOM     23  H   UNL d   1      17.116  33.259  19.448 +0.05 -0.04    +0.292    38.655
ATOM     24  O   UNL d   1      18.255  36.703  19.677 -0.07 +0.05    -0.506    38.655
ATOM     25  H   UNL d   1      18.777  37.031  19.617 +0.09 -0.03    +0.292    38.655
ATOM     26  O   UNL d   1      16.167  38.861  17.805 -0.69 -0.20    -0.506    38.655
ATOM     27  H   UNL d   1      16.599  39.291  17.692 +0.18 +0.09    +0.292    38.655
TER
ENDMDL
MODEL       32
USER    Run = 32
USER    Cluster Rank = 28
USER    Number of conformations in this cluster = 1
USER  
USER    RMSD from reference structure       = 34.863 A
USER  
USER    Estimated Free Energy of Binding    =   -2.31 kcal/mol  [=(1)+(2)+(3)-(4)]
USER    Estimated Inhibition Constant, Ki   =   20.35 mM (millimolar)  [Temperature = 298.15 K]
USER    
USER    (1) Final Intermolecular Energy     =   -4.10 kcal/mol
USER        vdW + Hbond + desolv Energy     =   -4.17 kcal/mol
USER        Electrostatic Energy            =   +0.07 kcal/mol
USER    (2) Final Total Internal Energy     =  +10.62 kcal/mol
USER    (3) Torsional Free Energy           =   +1.79 kcal/mol
USER    (4) Unbound System's Energy  [=(2)] =  +10.62 kcal/mol
USER    
USER    
USER  
USER    DPF = C:/Users/SUN/Desktop/autodock/cc.dpf
USER    NEWDPF move	Structure2D_CID_5280343.pdbqt
USER    NEWDPF about	6.528300 0.221100 0.000000
USER    NEWDPF tran0	15.655823 35.387268 4.868228
USER    NEWDPF axisangle0	0.779107 -0.569823 0.261330 82.413142
USER    NEWDPF quaternion0	0.513257 -0.375386 0.172158 0.752339
USER    NEWDPF dihe0	88.57 105.66 -43.00 -11.00 35.29 93.43 
USER  
USER                              x       y       z    vdW   Elec        q     RMS 
ATOM      1  O   UNL d   1      15.415  35.481   5.490 -0.23 +0.02    -0.451    34.863
ATOM      2  O   UNL d   1      15.036  36.722   2.785 -0.31 -0.03    -0.283    34.863
ATOM      3  C   UNL d   1      14.655  36.659   4.473 -0.27 +0.00    +0.109    34.863
ATOM      4  C   UNL d   1      14.781  36.246   5.375 -0.23 -0.01    +0.146    34.863
ATOM      5  C   UNL d   1      15.922  35.130   4.703 -0.15 -0.01    +0.181    34.863
ATOM      6  C   UNL d   1      15.796  35.543   3.801 -0.10 -0.01    +0.208    34.863
ATOM      7  C   UNL d   1      15.162  36.308   3.687 -0.14 +0.01    +0.238    34.863
ATOM      8  C   UNL d   1      13.998  37.457   4.339 -0.35 +0.01    +0.135    34.863
ATOM      9  C   UNL d   1      14.259  36.600   6.204 -0.29 -0.02    +0.092    34.863
ATOM     10  C   UNL d   1      13.597  37.397   6.092 -0.51 -0.05    +0.124    34.863
ATOM     11  C   UNL d   1      13.466  37.828   5.154 -0.49 -0.01    +0.091    34.863
ATOM     12  C   UNL d   1      16.556  34.365   4.817 -0.14 -0.00    +0.025    34.863
ATOM     13  C   UNL d   1      16.243  33.428   4.659 -0.13 -0.00    +0.060    34.863
ATOM     14  C   UNL d   1      16.877  32.663   4.773 -0.04 -0.02    +0.159    34.863
ATOM     15  C   UNL d   1      17.823  32.835   5.047 -0.02 -0.03    +0.158    34.863
ATOM     16  C   UNL d   1      18.136  33.771   5.205 -0.05 -0.01    +0.050    34.863
ATOM     17  C   UNL d   1      17.502  34.536   5.091 -0.09 -0.00    +0.015    34.863
ATOM     18  O   UNL d   1      16.564  31.727   4.615 +0.02 +0.05    -0.503    34.863
ATOM     19  H   UNL d   1      16.597  31.481   4.046 +0.04 -0.03    +0.292    34.863
ATOM     20  O   UNL d   1      18.457  32.070   5.161 +0.01 +0.09    -0.503    34.863
ATOM     21  H   UNL d   1      18.412  31.701   5.658 +0.03 -0.05    +0.292    34.863
ATOM     22  O   UNL d   1      16.303  35.192   3.014 +0.01 +0.06    -0.501    34.863
ATOM     23  H   UNL d   1      16.017  35.115   2.470 +0.06 -0.02    +0.292    34.863
ATOM     24  O   UNL d   1      13.880  37.863   3.433 -0.63 -0.12    -0.506    34.863
ATOM     25  H   UNL d   1      13.419  38.265   3.331 +0.15 +0.08    +0.292    34.863
ATOM     26  O   UNL d   1      13.092  37.745   6.881 -0.26 +0.34    -0.506    34.863
ATOM     27  H   UNL d   1      12.512  37.953   6.812 -0.06 -0.16    +0.292    34.863
TER
ENDMDL
MODEL       25
USER    Run = 25
USER    Cluster Rank = 29
USER    Number of conformations in this cluster = 1
USER  
USER    RMSD from reference structure       = 36.282 A
USER  
USER    Estimated Free Energy of Binding    =   -2.26 kcal/mol  [=(1)+(2)+(3)-(4)]
USER    Estimated Inhibition Constant, Ki   =   22.10 mM (millimolar)  [Temperature = 298.15 K]
USER    
USER    (1) Final Intermolecular Energy     =   -4.05 kcal/mol
USER        vdW + Hbond + desolv Energy     =   -4.06 kcal/mol
USER        Electrostatic Energy            =   +0.01 kcal/mol
USER    (2) Final Total Internal Energy     =  +10.40 kcal/mol
USER    (3) Torsional Free Energy           =   +1.79 kcal/mol
USER    (4) Unbound System's Energy  [=(2)] =  +10.40 kcal/mol
USER    
USER    
USER  
USER    DPF = C:/Users/SUN/Desktop/autodock/cc.dpf
USER    NEWDPF move	Structure2D_CID_5280343.pdbqt
USER    NEWDPF about	6.528300 0.221100 0.000000
USER    NEWDPF tran0	-14.574802 28.581124 16.487158
USER    NEWDPF axisangle0	0.112522 0.047234 -0.992526 -179.224126
USER    NEWDPF quaternion0	0.112520 0.047233 -0.992503 -0.006771
USER    NEWDPF dihe0	-80.23 -65.18 -59.64 -48.40 -76.60 89.55 
USER  
USER                              x       y       z    vdW   Elec        q     RMS 
ATOM      1  O   UNL d   1     -14.138  29.071  16.636 -0.15 +0.13    -0.451    36.282
ATOM      2  O   UNL d   1     -14.066  26.085  16.359 -0.01 +0.05    -0.283    36.282
ATOM      3  C   UNL d   1     -13.258  27.581  16.691 -0.14 -0.02    +0.109    36.282
ATOM      4  C   UNL d   1     -13.282  28.576  16.783 -0.23 -0.04    +0.146    36.282
ATOM      5  C   UNL d   1     -14.970  28.571  16.395 -0.19 -0.04    +0.181    36.282
ATOM      6  C   UNL d   1     -14.946  27.576  16.303 -0.08 -0.04    +0.208    36.282
ATOM      7  C   UNL d   1     -14.090  27.080  16.451 -0.05 -0.05    +0.238    36.282
ATOM      8  C   UNL d   1     -12.374  27.051  16.842 -0.08 -0.03    +0.135    36.282
ATOM      9  C   UNL d   1     -12.424  29.111  17.033 -0.32 -0.03    +0.092    36.282
ATOM     10  C   UNL d   1     -11.528  28.602  17.189 -0.23 -0.04    +0.124    36.282
ATOM     11  C   UNL d   1     -11.503  27.566  17.093 -0.13 -0.02    +0.091    36.282
ATOM     12  C   UNL d   1     -15.826  29.066  16.248 -0.31 -0.01    +0.025    36.282
ATOM     13  C   UNL d   1     -16.058  29.402  15.335 -0.32 -0.01    +0.060    36.282
ATOM     14  C   UNL d   1     -16.914  29.898  15.187 -0.28 -0.02    +0.159    36.282
ATOM     15  C   UNL d   1     -17.538  30.057  15.952 -0.24 -0.01    +0.158    36.282
ATOM     16  C   UNL d   1     -17.306  29.721  16.865 -0.24 -0.01    +0.050    36.282
ATOM     17  C   UNL d   1     -16.450  29.226  17.013 -0.25 -0.00    +0.015    36.282
ATOM     18  O   UNL d   1     -17.146  30.234  14.274 -0.71 +0.07    -0.503    36.282
ATOM     19  H   UNL d   1     -16.894  30.760  14.064 +0.15 -0.02    +0.292    36.282
ATOM     20  O   UNL d   1     -18.394  30.552  15.804 -0.43 +0.01    -0.503    36.282
ATOM     21  H   UNL d   1     -18.937  30.262  15.879 +0.08 -0.02    +0.292    36.282
ATOM     22  O   UNL d   1     -15.778  27.076  16.063 +0.01 +0.09    -0.501    36.282
ATOM     23  H   UNL d   1     -15.795  26.731  15.548 +0.06 -0.05    +0.292    36.282
ATOM     24  O   UNL d   1     -12.361  26.056  16.747 +0.01 +0.09    -0.506    36.282
ATOM     25  H   UNL d   1     -11.921  25.783  16.408 +0.04 -0.05    +0.292    36.282
ATOM     26  O   UNL d   1     -10.698  29.105  17.428 -0.15 +0.19    -0.506    36.282
ATOM     27  H   UNL d   1     -10.493  29.105  18.013 +0.14 -0.12    +0.292    36.282
TER
ENDMDL
MODEL       36
USER    Run = 36
USER    Cluster Rank = 30
USER    Number of conformations in this cluster = 1
USER  
USER    RMSD from reference structure       = 28.439 A
USER  
USER    Estimated Free Energy of Binding    =   -2.15 kcal/mol  [=(1)+(2)+(3)-(4)]
USER    Estimated Inhibition Constant, Ki   =   26.37 mM (millimolar)  [Temperature = 298.15 K]
USER    
USER    (1) Final Intermolecular Energy     =   -3.94 kcal/mol
USER        vdW + Hbond + desolv Energy     =   -3.84 kcal/mol
USER        Electrostatic Energy            =   -0.11 kcal/mol
USER    (2) Final Total Internal Energy     =  +10.60 kcal/mol
USER    (3) Torsional Free Energy           =   +1.79 kcal/mol
USER    (4) Unbound System's Energy  [=(2)] =  +10.60 kcal/mol
USER    
USER    
USER  
USER    DPF = C:/Users/SUN/Desktop/autodock/cc.dpf
USER    NEWDPF move	Structure2D_CID_5280343.pdbqt
USER    NEWDPF about	6.528300 0.221100 0.000000
USER    NEWDPF tran0	-4.632092 29.145321 0.716600
USER    NEWDPF axisangle0	0.403120 0.456671 0.793061 89.244444
USER    NEWDPF quaternion0	0.283163 0.320779 0.557069 0.711754
USER    NEWDPF dihe0	-134.81 58.96 -49.60 -34.52 87.00 -90.15 
USER  
USER                              x       y       z    vdW   Elec        q     RMS 
ATOM      1  O   UNL d   1      -5.191  29.319   0.384 -0.07 +0.06    -0.451    28.439
ATOM      2  O   UNL d   1      -2.267  29.976   0.247 -0.74 -0.08    -0.283    28.439
ATOM      3  C   UNL d   1      -3.879  30.177  -0.354 -0.28 +0.00    +0.109    28.439
ATOM      4  C   UNL d   1      -4.854  29.958  -0.308 -0.17 -0.01    +0.146    28.439
ATOM      5  C   UNL d   1      -4.553  28.899   1.029 -0.15 -0.02    +0.181    28.439
ATOM      6  C   UNL d   1      -3.578  29.118   0.984 -0.22 -0.01    +0.208    28.439
ATOM      7  C   UNL d   1      -3.241  29.757   0.292 -0.23 +0.02    +0.238    28.439
ATOM      8  C   UNL d   1      -3.514  30.841  -1.068 -0.29 +0.00    +0.135    28.439
ATOM      9  C   UNL d   1      -5.530  30.387  -0.974 -0.15 -0.01    +0.092    28.439
ATOM     10  C   UNL d   1      -5.186  31.054  -1.697 -0.18 -0.02    +0.124    28.439
ATOM     11  C   UNL d   1      -4.172  31.282  -1.744 -0.25 -0.01    +0.091    28.439
ATOM     12  C   UNL d   1      -4.890  28.260   1.721 -0.16 -0.00    +0.025    28.439
ATOM     13  C   UNL d   1      -5.179  28.599   2.616 -0.11 -0.01    +0.060    28.439
ATOM     14  C   UNL d   1      -5.516  27.960   3.308 -0.15 -0.03    +0.159    28.439
ATOM     15  C   UNL d   1      -5.564  26.983   3.104 -0.07 -0.03    +0.158    28.439
ATOM     16  C   UNL d   1      -5.275  26.644   2.208 -0.04 -0.01    +0.050    28.439
ATOM     17  C   UNL d   1      -4.938  27.283   1.517 -0.07 -0.00    +0.015    28.439
ATOM     18  O   UNL d   1      -5.804  28.299   4.203 -0.07 +0.09    -0.503    28.439
ATOM     19  H   UNL d   1      -5.623  28.006   4.719 +0.09 -0.05    +0.292    28.439
ATOM     20  O   UNL d   1      -5.901  26.344   3.795 -0.01 +0.10    -0.503    28.439
ATOM     21  H   UNL d   1      -5.539  25.881   3.993 +0.04 -0.06    +0.292    28.439
ATOM     22  O   UNL d   1      -2.941  28.698   1.630 -0.15 +0.02    -0.501    28.439
ATOM     23  H   UNL d   1      -2.422  28.430   1.422 +0.11 -0.01    +0.292    28.439
ATOM     24  O   UNL d   1      -2.537  31.052  -1.105 -0.55 -0.07    -0.506    28.439
ATOM     25  H   UNL d   1      -2.263  31.158  -1.650 +0.01 -0.01    +0.292    28.439
ATOM     26  O   UNL d   1      -5.827  31.472  -2.341 -0.04 +0.12    -0.506    28.439
ATOM     27  H   UNL d   1      -5.929  31.209  -2.892 +0.07 -0.08    +0.292    28.439
TER
ENDMDL
MODEL       42
USER    Run = 42
USER    Cluster Rank = 31
USER    Number of conformations in this cluster = 1
USER  
USER    RMSD from reference structure       = 32.896 A
USER  
USER    Estimated Free Energy of Binding    =   -2.05 kcal/mol  [=(1)+(2)+(3)-(4)]
USER    Estimated Inhibition Constant, Ki   =   31.62 mM (millimolar)  [Temperature = 298.15 K]
USER    
USER    (1) Final Intermolecular Energy     =   -3.84 kcal/mol
USER        vdW + Hbond + desolv Energy     =   -3.74 kcal/mol
USER        Electrostatic Energy            =   -0.10 kcal/mol
USER    (2) Final Total Internal Energy     =  +10.17 kcal/mol
USER    (3) Torsional Free Energy           =   +1.79 kcal/mol
USER    (4) Unbound System's Energy  [=(2)] =  +10.17 kcal/mol
USER    
USER    
USER  
USER    DPF = C:/Users/SUN/Desktop/autodock/cc.dpf
USER    NEWDPF move	Structure2D_CID_5280343.pdbqt
USER    NEWDPF about	6.528300 0.221100 0.000000
USER    NEWDPF tran0	-3.936128 29.327787 16.788885
USER    NEWDPF axisangle0	0.333384 0.308313 0.890954 118.706160
USER    NEWDPF quaternion0	0.286819 0.265249 0.766510 0.509746
USER    NEWDPF dihe0	-129.25 74.13 82.73 75.95 116.14 89.60 
USER  
USER                              x       y       z    vdW   Elec        q     RMS 
ATOM      1  O   UNL d   1      -4.249  29.784  16.406 -0.50 -0.03    -0.451    32.896
ATOM      2  O   UNL d   1      -1.448  28.765  16.749 -0.10 +0.05    -0.283    32.896
ATOM      3  C   UNL d   1      -2.575  29.820  15.962 -0.22 -0.02    +0.109    32.896
ATOM      4  C   UNL d   1      -3.509  30.159  15.848 -0.26 -0.01    +0.146    32.896
ATOM      5  C   UNL d   1      -4.056  29.069  17.078 -0.13 -0.02    +0.181    32.896
ATOM      6  C   UNL d   1      -3.122  28.730  17.192 -0.10 -0.03    +0.208    32.896
ATOM      7  C   UNL d   1      -2.382  29.105  16.634 -0.08 -0.04    +0.238    32.896
ATOM      8  C   UNL d   1      -1.795  30.201  15.388 -0.26 -0.03    +0.135    32.896
ATOM      9  C   UNL d   1      -3.726  30.904  15.152 -0.46 -0.01    +0.092    32.896
ATOM     10  C   UNL d   1      -2.960  31.299  14.567 -0.47 -0.02    +0.124    32.896
ATOM     11  C   UNL d   1      -1.988  30.946  14.686 -0.41 -0.02    +0.091    32.896
ATOM     12  C   UNL d   1      -4.796  28.694  17.636 -0.18 -0.00    +0.025    32.896
ATOM     13  C   UNL d   1      -5.317  27.905  17.310 -0.10 -0.01    +0.060    32.896
ATOM     14  C   UNL d   1      -6.057  27.530  17.868 -0.06 -0.03    +0.159    32.896
ATOM     15  C   UNL d   1      -6.277  27.944  18.752 -0.11 -0.04    +0.158    32.896
ATOM     16  C   UNL d   1      -5.756  28.733  19.077 -0.24 -0.01    +0.050    32.896
ATOM     17  C   UNL d   1      -5.016  29.108  18.519 -0.11 -0.00    +0.015    32.896
ATOM     18  O   UNL d   1      -6.578  26.741  17.543 +0.02 +0.09    -0.503    32.896
ATOM     19  H   UNL d   1      -7.198  26.759  17.538 +0.05 -0.05    +0.292    32.896
ATOM     20  O   UNL d   1      -7.017  27.569  19.309 -0.01 +0.12    -0.503    32.896
ATOM     21  H   UNL d   1      -7.556  27.871  19.353 +0.09 -0.07    +0.292    32.896
ATOM     22  O   UNL d   1      -2.929  28.015  17.864 -0.02 +0.09    -0.501    32.896
ATOM     23  H   UNL d   1      -2.713  28.167  18.425 +0.07 -0.05    +0.292    32.896
ATOM     24  O   UNL d   1      -0.865  29.854  15.511 -0.10 +0.12    -0.506    32.896
ATOM     25  H   UNL d   1      -0.446  30.192  15.819 +0.08 -0.08    +0.292    32.896
ATOM     26  O   UNL d   1      -3.157  32.014  13.896 -0.12 +0.03    -0.506    32.896
ATOM     27  H   UNL d   1      -3.528  31.894  13.415 +0.01 -0.03    +0.292    32.896
TER
ENDMDL
MODEL        8
USER    Run = 8
USER    Cluster Rank = 32
USER    Number of conformations in this cluster = 1
USER  
USER    RMSD from reference structure       = 35.423 A
USER  
USER    Estimated Free Energy of Binding    =   -1.76 kcal/mol  [=(1)+(2)+(3)-(4)]
USER    Estimated Inhibition Constant, Ki   =   51.29 mM (millimolar)  [Temperature = 298.15 K]
USER    
USER    (1) Final Intermolecular Energy     =   -3.55 kcal/mol
USER        vdW + Hbond + desolv Energy     =   -3.54 kcal/mol
USER        Electrostatic Energy            =   -0.01 kcal/mol
USER    (2) Final Total Internal Energy     =   +9.95 kcal/mol
USER    (3) Torsional Free Energy           =   +1.79 kcal/mol
USER    (4) Unbound System's Energy  [=(2)] =   +9.95 kcal/mol
USER    
USER    
USER  
USER    DPF = C:/Users/SUN/Desktop/autodock/cc.dpf
USER    NEWDPF move	Structure2D_CID_5280343.pdbqt
USER    NEWDPF about	6.528300 0.221100 0.000000
USER    NEWDPF tran0	1.197023 30.679522 20.906743
USER    NEWDPF axisangle0	-0.679467 0.650124 0.340093 176.329924
USER    NEWDPF quaternion0	-0.679119 0.649791 0.339918 0.032022
USER    NEWDPF dihe0	-129.73 -109.62 -53.24 -87.74 100.45 -89.58 
USER  
USER                              x       y       z    vdW   Elec        q     RMS 
ATOM      1  O   UNL d   1       1.655  31.171  20.862 -0.18 +0.02    -0.451    35.423
ATOM      2  O   UNL d   1      -0.928  30.711  22.318 -0.17 +0.05    -0.283    35.423
ATOM      3  C   UNL d   1       0.429  31.724  21.953 -0.30 -0.02    +0.109    35.423
ATOM      4  C   UNL d   1       1.290  31.878  21.468 -0.30 -0.02    +0.146    35.423
ATOM      5  C   UNL d   1       1.159  30.311  20.741 -0.18 -0.02    +0.181    35.423
ATOM      6  C   UNL d   1       0.298  30.158  21.226 -0.09 -0.03    +0.208    35.423
ATOM      7  C   UNL d   1      -0.067  30.864  21.832 -0.14 -0.04    +0.238    35.423
ATOM      8  C   UNL d   1       0.037  32.451  22.588 -0.32 -0.02    +0.135    35.423
ATOM      9  C   UNL d   1       1.818  32.768  21.584 -0.31 -0.01    +0.092    35.423
ATOM     10  C   UNL d   1       1.444  33.509  22.214 -0.41 -0.01    +0.124    35.423
ATOM     11  C   UNL d   1       0.548  33.349  22.719 -0.36 -0.01    +0.091    35.423
ATOM     12  C   UNL d   1       1.524  29.605  20.134 -0.21 -0.00    +0.025    35.423
ATOM     13  C   UNL d   1       1.275  29.600  19.166 -0.24 -0.01    +0.060    35.423
ATOM     14  C   UNL d   1       1.640  28.894  18.559 -0.16 -0.04    +0.159    35.423
ATOM     15  C   UNL d   1       2.254  28.192  18.921 -0.08 -0.04    +0.158    35.423
ATOM     16  C   UNL d   1       2.502  28.197  19.890 -0.08 -0.01    +0.050    35.423
ATOM     17  C   UNL d   1       2.137  28.903  20.496 -0.13 -0.00    +0.015    35.423
ATOM     18  O   UNL d   1       1.392  28.889  17.591 -0.07 +0.14    -0.503    35.423
ATOM     19  H   UNL d   1       1.184  28.368  17.326 +0.09 -0.08    +0.292    35.423
ATOM     20  O   UNL d   1       2.619  27.486  18.315 +0.01 +0.16    -0.503    35.423
ATOM     21  H   UNL d   1       3.040  27.634  17.885 +0.07 -0.11    +0.292    35.423
ATOM     22  O   UNL d   1      -0.198  29.298  21.105 -0.03 +0.08    -0.501    35.423
ATOM     23  H   UNL d   1      -0.363  28.963  21.600 +0.06 -0.05    +0.292    35.423
ATOM     24  O   UNL d   1      -0.825  32.286  23.068 -0.15 +0.08    -0.506    35.423
ATOM     25  H   UNL d   1      -0.821  32.041  23.637 +0.12 -0.04    +0.292    35.423
ATOM     26  O   UNL d   1       1.942  34.367  22.333 -0.14 -0.00    -0.506    35.423
ATOM     27  H   UNL d   1       2.431  34.393  22.713 +0.17 +0.02    +0.292    35.423
TER
ENDMDL
MODEL       29
USER    Run = 29
USER    Cluster Rank = 33
USER    Number of conformations in this cluster = 1
USER  
USER    RMSD from reference structure       = 29.555 A
USER  
USER    Estimated Free Energy of Binding    =   -1.70 kcal/mol  [=(1)+(2)+(3)-(4)]
USER    Estimated Inhibition Constant, Ki   =   56.88 mM (millimolar)  [Temperature = 298.15 K]
USER    
USER    (1) Final Intermolecular Energy     =   -3.49 kcal/mol
USER        vdW + Hbond + desolv Energy     =   -3.32 kcal/mol
USER        Electrostatic Energy            =   -0.17 kcal/mol
USER    (2) Final Total Internal Energy     =  +10.14 kcal/mol
USER    (3) Torsional Free Energy           =   +1.79 kcal/mol
USER    (4) Unbound System's Energy  [=(2)] =  +10.14 kcal/mol
USER    
USER    
USER  
USER    DPF = C:/Users/SUN/Desktop/autodock/cc.dpf
USER    NEWDPF move	Structure2D_CID_5280343.pdbqt
USER    NEWDPF about	6.528300 0.221100 0.000000
USER    NEWDPF tran0	12.581434 30.232377 6.274535
USER    NEWDPF axisangle0	0.986308 0.138234 0.089932 68.128256
USER    NEWDPF quaternion0	0.552451 0.077428 0.050373 0.828411
USER    NEWDPF dihe0	122.39 81.98 89.63 -81.49 -120.40 93.48 
USER  
USER                              x       y       z    vdW   Elec        q     RMS 
ATOM      1  O   UNL d   1      12.046  30.043   6.636 -0.15 +0.04    -0.451    29.555
ATOM      2  O   UNL d   1      12.553  31.196   3.913 -0.14 -0.03    -0.283    29.555
ATOM      3  C   UNL d   1      11.448  30.618   5.115 -0.16 -0.01    +0.109    29.555
ATOM      4  C   UNL d   1      11.279  30.233   6.022 -0.21 -0.03    +0.146    29.555
ATOM      5  C   UNL d   1      12.982  30.237   6.341 -0.20 -0.01    +0.181    29.555
ATOM      6  C   UNL d   1      13.151  30.621   5.434 -0.15 -0.00    +0.208    29.555
ATOM      7  C   UNL d   1      12.384  30.812   4.821 -0.05 +0.01    +0.238    29.555
ATOM      8  C   UNL d   1      10.660  30.821   4.466 -0.16 -0.01    +0.135    29.555
ATOM      9  C   UNL d   1      10.310  30.025   6.344 -0.25 -0.03    +0.092    29.555
ATOM     10  C   UNL d   1       9.506  30.221   5.710 -0.22 -0.06    +0.124    29.555
ATOM     11  C   UNL d   1       9.682  30.621   4.766 -0.21 -0.02    +0.091    29.555
ATOM     12  C   UNL d   1      13.748  30.046   6.954 -0.24 -0.00    +0.025    29.555
ATOM     13  C   UNL d   1      14.228  29.171   6.898 -0.12 -0.01    +0.060    29.555
ATOM     14  C   UNL d   1      14.995  28.980   7.511 -0.08 -0.02    +0.159    29.555
ATOM     15  C   UNL d   1      15.282  29.665   8.180 -0.14 -0.01    +0.158    29.555
ATOM     16  C   UNL d   1      14.802  30.541   8.237 -0.30 +0.00    +0.050    29.555
ATOM     17  C   UNL d   1      14.035  30.731   7.624 -0.23 +0.00    +0.015    29.555
ATOM     18  O   UNL d   1      15.475  28.105   7.454 +0.01 +0.07    -0.503    29.555
ATOM     19  H   UNL d   1      16.085  28.092   7.346 +0.03 -0.04    +0.292    29.555
ATOM     20  O   UNL d   1      16.049  29.475   8.793 -0.03 +0.05    -0.503    29.555
ATOM     21  H   UNL d   1      15.942  29.276   9.371 +0.07 -0.03    +0.292    29.555
ATOM     22  O   UNL d   1      14.086  30.815   5.139 -0.05 +0.01    -0.501    29.555
ATOM     23  H   UNL d   1      14.336  31.372   5.248 +0.08 +0.01    +0.292    29.555
ATOM     24  O   UNL d   1      10.841  31.206   3.561 -0.07 -0.07    -0.506    29.555
ATOM     25  H   UNL d   1      10.857  30.835   3.064 +0.08 +0.03    +0.292    29.555
ATOM     26  O   UNL d   1       8.572  30.026   6.008 -0.03 +0.41    -0.506    29.555
ATOM     27  H   UNL d   1       8.343  30.302   6.513 -0.40 -0.42    +0.292    29.555
TER
ENDMDL
MODEL       47
USER    Run = 47
USER    Cluster Rank = 34
USER    Number of conformations in this cluster = 1
USER  
USER    RMSD from reference structure       = 41.841 A
USER  
USER    Estimated Free Energy of Binding    =   -1.67 kcal/mol  [=(1)+(2)+(3)-(4)]
USER    Estimated Inhibition Constant, Ki   =   59.90 mM (millimolar)  [Temperature = 298.15 K]
USER    
USER    (1) Final Intermolecular Energy     =   -3.46 kcal/mol
USER        vdW + Hbond + desolv Energy     =   -3.44 kcal/mol
USER        Electrostatic Energy            =   -0.02 kcal/mol
USER    (2) Final Total Internal Energy     =   +9.96 kcal/mol
USER    (3) Torsional Free Energy           =   +1.79 kcal/mol
USER    (4) Unbound System's Energy  [=(2)] =   +9.96 kcal/mol
USER    
USER    
USER  
USER    DPF = C:/Users/SUN/Desktop/autodock/cc.dpf
USER    NEWDPF move	Structure2D_CID_5280343.pdbqt
USER    NEWDPF about	6.528300 0.221100 0.000000
USER    NEWDPF tran0	-3.212790 33.065676 27.396336
USER    NEWDPF axisangle0	0.795963 0.253998 -0.549481 107.249215
USER    NEWDPF quaternion0	0.640868 0.204506 -0.442413 0.593073
USER    NEWDPF dihe0	-96.30 -100.32 -42.98 -79.94 77.02 88.59 
USER  
USER                              x       y       z    vdW   Elec        q     RMS 
ATOM      1  O   UNL d   1      -3.325  32.808  28.008 +0.01 +0.05    -0.451    41.841
ATOM      2  O   UNL d   1      -4.113  32.169  25.185 -0.16 +0.04    -0.283    41.841
ATOM      3  C   UNL d   1      -4.174  31.807  26.877 -0.10 -0.01    +0.109    41.841
ATOM      4  C   UNL d   1      -3.911  32.020  27.818 -0.04 -0.02    +0.146    41.841
ATOM      5  C   UNL d   1      -3.002  33.383  27.256 -0.12 -0.02    +0.181    41.841
ATOM      6  C   UNL d   1      -3.265  33.170  26.315 -0.16 -0.03    +0.208    41.841
ATOM      7  C   UNL d   1      -3.851  32.382  26.126 -0.13 -0.03    +0.238    41.841
ATOM      8  C   UNL d   1      -4.783  30.990  26.665 -0.09 -0.01    +0.135    41.841
ATOM      9  C   UNL d   1      -4.240  31.431  28.612 -0.02 -0.01    +0.092    41.841
ATOM     10  C   UNL d   1      -4.851  30.608  28.422 -0.02 -0.01    +0.124    41.841
ATOM     11  C   UNL d   1      -5.124  30.387  27.442 -0.05 -0.01    +0.091    41.841
ATOM     12  C   UNL d   1      -2.416  34.171  27.446 -0.26 -0.00    +0.025    41.841
ATOM     13  C   UNL d   1      -1.423  34.059  27.479 -0.25 -0.00    +0.060    41.841
ATOM     14  C   UNL d   1      -0.837  34.847  27.669 -0.32 +0.00    +0.159    41.841
ATOM     15  C   UNL d   1      -1.245  35.747  27.825 -0.43 +0.00    +0.158    41.841
ATOM     16  C   UNL d   1      -2.238  35.859  27.792 -0.41 -0.00    +0.050    41.841
ATOM     17  C   UNL d   1      -2.824  35.071  27.602 -0.36 -0.00    +0.015    41.841
ATOM     18  O   UNL d   1       0.156  34.735  27.702 -0.20 -0.04    -0.503    41.841
ATOM     19  H   UNL d   1       0.441  34.654  28.247 +0.10 +0.04    +0.292    41.841
ATOM     20  O   UNL d   1      -0.659  36.535  28.015 -0.75 -0.06    -0.503    41.841
ATOM     21  H   UNL d   1      -0.370  36.826  27.549 +0.16 +0.05    +0.292    41.841
ATOM     22  O   UNL d   1      -2.942  33.745  25.564 -0.12 +0.06    -0.501    41.841
[truncated: 5,697 more chars]
