# Supplementary material for: Mechanism of gene network in the treatment of intracerebral hemorrhage by natural plant drugs in Lutong granules
Source: PLoS One. 2022 Nov 28;17(11):e0274639. doi: 10.1371/journal.pone.0274639 (PMC9704616; doi:10.1371/journal.pone.0274639)
Supplement: S1 Data — (ZIP) [file pone.0274639.s001.zip › minimal data/Molecular Docking/b.Quercetin-MMP9(6ESM)/cc.dpf]

autodock_parameter_version 4.2       # used by autodock to validate parameter set
outlev 1                             # diagnostic output level
intelec                              # calculate internal electrostatics
seed pid time                        # seeds for random generator
ligand_types A HD OA                 # atoms types in ligand
fld qu6esm.maps.fld                  # grid_data_file
map qu6esm.A.map                     # atom-specific affinity map
map qu6esm.HD.map                    # atom-specific affinity map
map qu6esm.OA.map                    # atom-specific affinity map
elecmap qu6esm.e.map                 # electrostatics map
desolvmap qu6esm.d.map               # desolvation map
move Structure2D_CID_5280343.pdbqt   # small molecule
about 6.5283 0.2211 0.0              # small molecule center
tran0 6.5283 0.2211 0.0              # initial coordinates/A or random
quaternion0 0 0 0 1                  # initial orientation
dihe0 0 0 0 0 0 0                    # initial dihedrals (relative) or random
torsdof 6                            # torsional degrees of freedom
rmstol 2.0                           # cluster_tolerance/A
extnrg 1000.0                        # external grid energy
e0max 0.0 10000                      # max initial energy; max number of retries
ga_pop_size 150                      # number of individuals in population
sw_max_its 300                       # iterations of Solis & Wets local search
sw_max_succ 4                        # consecutive successes before changing rho
sw_max_fail 4                        # consecutive failures before changing rho
sw_rho 1.0                           # size of local search space to sample
sw_lb_rho 0.01                       # lower bound on rho
set_psw1                             # set the above pseudo-Solis & Wets parameters
unbound_model bound                  # state of unbound ligand
do_local_only 50                     # do this many LS runs
analysis                             # perform a ranked cluster analysis
