# Supplementary material for: Mechanism of gene network in the treatment of intracerebral hemorrhage by natural plant drugs in Lutong granules
Source: PLoS One. 2022 Nov 28;17(11):e0274639. doi: 10.1371/journal.pone.0274639 (PMC9704616; doi:10.1371/journal.pone.0274639)
Supplement: S1 Data — (ZIP) [file pone.0274639.s001.zip › minimal data/Molecular Docking/b.Quercetin-MMP9(6ESM)/duijie.pdb]

REMARK   4 XXXX COMPLIES WITH FORMAT V. 2.0
COMPND    C:\Users\SUN\Desktop\autodock\duijie.pdbqt 
AUTHOR    GENERATED BY OPEN BABEL 2.4.1
ATOM      1  N   GLY A 112     -13.253  52.115   9.470  1.00  0.00           N  
ATOM      2  HN1 GLY A 112     -12.427  52.440   8.968  1.00  0.00           H  
ATOM      3  HN2 GLY A 112     -13.102  52.146  10.478  1.00  0.00           H  
ATOM      4  HN3 GLY A 112     -14.014  52.790   9.395  1.00  0.00           H  
ATOM      5  CA  GLY A 112     -13.687  50.792   9.049  1.00  0.00           C  
ATOM      6  HA1 GLY A 112     -13.852  50.758   7.947  1.00  0.00           H  
ATOM      7  HA2 GLY A 112     -12.855  50.054   9.131  1.00  0.00           H  
ATOM      8  C   GLY A 112     -14.915  50.309   9.796  1.00  0.00           C  
ATOM      9  O   GLY A 112     -15.831  51.086  10.071  1.00  0.00           O  
ATOM     10  N   ASP A 113     -14.937  49.021  10.118  1.00  0.00           N  
ATOM     11  HN  ASP A 113     -14.171  48.425   9.805  1.00  0.00           H  
ATOM     12  CA  ASP A 113     -16.010  48.426  10.900  1.00  0.00           C  
ATOM     13  HA  ASP A 113     -16.888  49.114  10.885  1.00  0.00           H  
ATOM     14  C   ASP A 113     -15.565  48.231  12.347  1.00  0.00           C  
ATOM     15  O   ASP A 113     -14.388  48.365  12.692  1.00  0.00           O  
ATOM     16  CB  ASP A 113     -16.427  47.084  10.295  1.00  0.00           C  
ATOM     17  HB1 ASP A 113     -15.578  46.361  10.304  1.00  0.00           H  
ATOM     18  HB2 ASP A 113     -17.132  46.544  10.969  1.00  0.00           H  
ATOM     19  CG  ASP A 113     -17.007  47.224   8.902  1.00  0.00           C  
ATOM     20  OD1 ASP A 113     -17.435  48.341   8.546  1.00  0.00           O  
ATOM     21  OD2 ASP A 113     -17.048  46.217   8.167  1.00  0.00           O  
ATOM     22  N   LEU A 114     -16.532  47.900  13.203  1.00  0.00           N  
ATOM     23  HN  LEU A 114     -17.494  47.834  12.870  1.00  0.00           H  
ATOM     24  CA  LEU A 114     -16.240  47.630  14.606  1.00  0.00           C  
ATOM     25  HA  LEU A 114     -15.508  48.391  14.964  1.00  0.00           H  
ATOM     26  C   LEU A 114     -15.637  46.251  14.822  1.00  0.00           C  
ATOM     27  O   LEU A 114     -14.928  46.046  15.816  1.00  0.00           O  
ATOM     28  CB  LEU A 114     -17.511  47.754  15.448  1.00  0.00           C  
ATOM     29  HB1 LEU A 114     -17.330  47.338  16.466  1.00  0.00           H  
ATOM     30  HB2 LEU A 114     -18.282  47.042  15.073  1.00  0.00           H  
ATOM     31  CG  LEU A 114     -18.114  49.157  15.562  1.00  0.00           C  
ATOM     32  HG  LEU A 114     -18.397  49.498  14.539  1.00  0.00           H  
ATOM     33  CD1 LEU A 114     -19.370  49.141  16.421  1.00  0.00           C  
ATOM     34 1HD1 LEU A 114     -19.809  50.163  16.504  1.00  0.00           H  
ATOM     35 2HD1 LEU A 114     -19.177  48.693  17.424  1.00  0.00           H  
ATOM     36 3HD1 LEU A 114     -20.116  48.402  16.046  1.00  0.00           H  
ATOM     37  CD2 LEU A 114     -17.093  50.133  16.122  1.00  0.00           C  
ATOM     38 1HD2 LEU A 114     -17.532  51.155  16.205  1.00  0.00           H  
ATOM     39 2HD2 LEU A 114     -16.151  50.134  15.526  1.00  0.00           H  
ATOM     40 3HD2 LEU A 114     -16.674  49.782  17.094  1.00  0.00           H  
ATOM     41  N   LYS A 115     -15.910  45.309  13.924  1.00  0.00           N  
ATOM     42  HN  LYS A 115     -16.470  45.559  13.109  1.00  0.00           H  
ATOM     43  CA  LYS A 115     -15.444  43.937  14.056  1.00  0.00           C  
ATOM     44  HA  LYS A 115     -14.392  43.944  14.425  1.00  0.00           H  
ATOM     45  C   LYS A 115     -15.483  43.285  12.684  1.00  0.00           C  
ATOM     46  O   LYS A 115     -16.154  43.768  11.765  1.00  0.00           O  
ATOM     47  CB  LYS A 115     -16.315  43.146  15.042  1.00  0.00           C  
ATOM     48  HB1 LYS A 115     -16.218  43.565  16.071  1.00  0.00           H  
ATOM     49  HB2 LYS A 115     -15.888  42.130  15.210  1.00  0.00           H  
ATOM     50  CG  LYS A 115     -17.788  43.048  14.642  1.00  0.00           C  
ATOM     51  HG1 LYS A 115     -18.207  44.051  14.396  1.00  0.00           H  
ATOM     52  HG2 LYS A 115     -17.905  42.559  13.647  1.00  0.00           H  
ATOM     53  CD  LYS A 115     -18.627  42.344  15.706  1.00  0.00           C  
ATOM     54  HD1 LYS A 115     -18.512  42.831  16.702  1.00  0.00           H  
ATOM     55  HD2 LYS A 115     -19.716  42.523  15.549  1.00  0.00           H  
ATOM     56  CE  LYS A 115     -18.315  40.859  15.777  1.00  0.00           C  
ATOM     57  HE1 LYS A 115     -17.258  40.693  16.091  1.00  0.00           H  
ATOM     58  HE2 LYS A 115     -18.842  40.386  16.639  1.00  0.00           H  
ATOM     59  NZ  LYS A 115     -18.610  40.127  14.513  1.00  0.00           N  
ATOM     60  HZ1 LYS A 115     -18.401  39.130  14.561  1.00  0.00           H  
ATOM     61  HZ2 LYS A 115     -18.128  40.560  13.725  1.00  0.00           H  
ATOM     62  HZ3 LYS A 115     -19.577  40.279  14.225  1.00  0.00           H  
ATOM     63  N   TRP A 116     -14.737  42.194  12.551  1.00  0.00           N  
ATOM     64  HN  TRP A 116     -14.024  41.976  13.247  1.00  0.00           H  
ATOM     65  CA  TRP A 116     -14.938  41.312  11.414  1.00  0.00           C  
ATOM     66  HA  TRP A 116     -14.951  41.911  10.474  1.00  0.00           H  
ATOM     67  C   TRP A 116     -16.273  40.608  11.587  1.00  0.00           C  
ATOM     68  O   TRP A 116     -16.684  40.290  12.707  1.00  0.00           O  
ATOM     69  CB  TRP A 116     -13.830  40.263  11.337  1.00  0.00           C  
ATOM     70  HB1 TRP A 116     -13.829  39.624  12.251  1.00  0.00           H  
ATOM     71  HB2 TRP A 116     -14.072  39.491  10.570  1.00  0.00           H  
ATOM     72  CG  TRP A 116     -12.480  40.837  11.097  1.00  0.00           C  
ATOM     73  CD1 TRP A 116     -11.497  41.029  12.024  1.00  0.00           C  
ATOM     74  HD1 TRP A 116     -11.577  40.771  13.093  1.00  0.00           H  
ATOM     75  CD2 TRP A 116     -11.964  41.320   9.854  1.00  0.00           C  
ATOM     76  CE2 TRP A 116     -10.656  41.781  10.098  1.00  0.00           C  
ATOM     77  CE3 TRP A 116     -12.476  41.401   8.556  1.00  0.00           C  
ATOM     78  HE3 TRP A 116     -13.495  41.043   8.331  1.00  0.00           H  
ATOM     79  NE1 TRP A 116     -10.395  41.590  11.432  1.00  0.00           N  
ATOM     80  HE1 TRP A 116      -9.523  41.827  11.906  1.00  0.00           H  
ATOM     81  CZ2 TRP A 116      -9.852  42.313   9.089  1.00  0.00           C  
ATOM     82  HZ2 TRP A 116      -8.827  42.663   9.297  1.00  0.00           H  
ATOM     83  CZ3 TRP A 116     -11.684  41.937   7.562  1.00  0.00           C  
ATOM     84  HZ3 TRP A 116     -12.081  42.016   6.536  1.00  0.00           H  
ATOM     85  CH2 TRP A 116     -10.385  42.383   7.832  1.00  0.00           C  
ATOM     86  HH2 TRP A 116      -9.777  42.801   7.012  1.00  0.00           H  
ATOM     87  N   HIS A 117     -16.953  40.362  10.471  1.00  0.00           N  
ATOM     88  HN  HIS A 117     -16.558  40.638   9.572  1.00  0.00           H  
ATOM     89  CA  HIS A 117     -18.251  39.706  10.511  1.00  0.00           C  
ATOM     90  HA  HIS A 117     -18.651  39.840  11.543  1.00  0.00           H  
ATOM     91  C   HIS A 117     -18.174  38.208  10.256  1.00  0.00           C  
ATOM     92  O   HIS A 117     -19.180  37.511  10.425  1.00  0.00           O  
ATOM     93  CB  HIS A 117     -19.228  40.402   9.561  1.00  0.00           C  
ATOM     94  HB1 HIS A 117     -20.258  39.989   9.673  1.00  0.00           H  
ATOM     95  HB2 HIS A 117     -19.032  40.112   8.502  1.00  0.00           H  
ATOM     96  CG  HIS A 117     -19.226  41.892   9.719  1.00  0.00           C  
ATOM     97  CD2 HIS A 117     -18.873  42.880   8.862  1.00  0.00           C  
ATOM     98  HD2 HIS A 117     -18.529  42.753   7.822  1.00  0.00           H  
ATOM     99  ND1 HIS A 117     -19.557  42.514  10.904  1.00  0.00           N  
ATOM    100  HD1 HIS A 117     -19.847  42.038  11.758  1.00  0.00           H  
ATOM    101  CE1 HIS A 117     -19.441  43.822  10.761  1.00  0.00           C  
ATOM    102  HE1 HIS A 117     -19.656  44.578  11.535  1.00  0.00           H  
ATOM    103  NE2 HIS A 117     -19.024  44.071   9.532  1.00  0.00           N  
ATOM    104  HE2 HIS A 117     -18.843  44.997   9.143  1.00  0.00           H  
ATOM    105  N   HIS A 118     -17.007  37.693   9.893  1.00  0.00           N  
ATOM    106  HN  HIS A 118     -16.249  38.332   9.653  1.00  0.00           H  
ATOM    107  CA  HIS A 118     -16.754  36.264   9.820  1.00  0.00           C  
ATOM    108  HA  HIS A 118     -17.693  35.721  10.078  1.00  0.00           H  
ATOM    109  C   HIS A 118     -15.685  35.908  10.845  1.00  0.00           C  
ATOM    110  O   HIS A 118     -14.960  36.776  11.339  1.00  0.00           O  
ATOM    111  CB  HIS A 118     -16.318  35.851   8.407  1.00  0.00           C  
ATOM    112  HB1 HIS A 118     -17.119  36.082   7.666  1.00  0.00           H  
ATOM    113  HB2 HIS A 118     -16.291  34.740   8.314  1.00  0.00           H  
ATOM    114  CG  HIS A 118     -15.014  36.448   7.977  1.00  0.00           C  
ATOM    115  CD2 HIS A 118     -13.826  35.868   7.695  1.00  0.00           C  
ATOM    116  HD2 HIS A 118     -13.596  34.790   7.746  1.00  0.00           H  
ATOM    117  ND1 HIS A 118     -14.836  37.801   7.779  1.00  0.00           N  
ATOM    118  HD1 HIS A 118     -15.553  38.515   7.907  1.00  0.00           H  
ATOM    119  CE1 HIS A 118     -13.590  38.027   7.397  1.00  0.00           C  
ATOM    120  HE1 HIS A 118     -13.153  39.014   7.170  1.00  0.00           H  
ATOM    121  NE2 HIS A 118     -12.958  36.870   7.333  1.00  0.00           N  
ATOM    122  HE2 HIS A 118     -11.984  36.741   7.059  1.00  0.00           H  
ATOM    123  N   HIS A 119     -15.592  34.613  11.154  1.00  0.00           N  
ATOM    124  H   HIS A 119     -16.171  33.939  10.653  1.00  0.00           H  
ATOM    125  N   HIS A 119     -15.582  34.617  11.156  1.00  0.00           N  
ATOM    126  H   HIS A 119     -16.157  33.933  10.665  1.00  0.00           H  
ATOM    127  CA  HIS A 119     -14.684  34.139  12.190  1.00  0.00           C  
ATOM    128  HA  HIS A 119     -14.425  35.005  12.843  1.00  0.00           H  
ATOM    129  CA  HIS A 119     -14.657  34.171  12.190  1.00  0.00           C  
ATOM    130  HA  HIS A 119     -14.362  35.066  12.786  1.00  0.00           H  
ATOM    131  C   HIS A 119     -13.388  33.557  11.648  1.00  0.00           C  
ATOM    132  C   HIS A 119     -13.384  33.537  11.654  1.00  0.00           C  
ATOM    133  O   HIS A 119     -12.395  33.518  12.384  1.00  0.00           O  
ATOM    134  O   HIS A 119     -12.402  33.442  12.398  1.00  0.00           O  
ATOM    135  CB  HIS A 119     -15.365  33.076  13.063  1.00  0.00           C  
ATOM    136  HB1 HIS A 119     -14.951  33.094  14.098  1.00  0.00           H  
ATOM    137  HB2 HIS A 119     -16.421  33.363  13.279  1.00  0.00           H  
ATOM    138  CB  HIS A 119     -15.346  33.188  13.144  1.00  0.00           C  
ATOM    139  HB1 HIS A 119     -15.836  32.364  12.575  1.00  0.00           H  
ATOM    140  HB2 HIS A 119     -14.592  32.597  13.714  1.00  0.00           H  
ATOM    141  CG  HIS A 119     -15.300  31.693  12.493  1.00  0.00           C  
ATOM    142  CG  HIS A 119     -16.319  33.841  14.073  1.00  0.00           C  
ATOM    143  CD2 HIS A 119     -14.512  30.636  12.806  1.00  0.00           C  
ATOM    144  HD2 HIS A 119     -13.733  30.608  13.586  1.00  0.00           H  
ATOM    145  CD2 HIS A 119     -16.487  35.141  14.414  1.00  0.00           C  
ATOM    146  HD2 HIS A 119     -15.899  35.997  14.042  1.00  0.00           H  
ATOM    147  ND1 HIS A 119     -16.114  31.272  11.464  1.00  0.00           N  
ATOM    148  HD1 HIS A 119     -16.823  31.842  11.002  1.00  0.00           H  
ATOM    149  ND1 HIS A 119     -17.269  33.133  14.777  1.00  0.00           N  
ATOM    150  HD1 HIS A 119     -17.401  32.122  14.738  1.00  0.00           H  
ATOM    151  CE1 HIS A 119     -15.833  30.015  11.170  1.00  0.00           C  
ATOM    152  HE1 HIS A 119     -16.324  29.410  10.389  1.00  0.00           H  
ATOM    153  CE1 HIS A 119     -17.982  33.969  15.511  1.00  0.00           C  
ATOM    154  HE1 HIS A 119     -18.816  33.692  16.178  1.00  0.00           H  
ATOM    155  NE2 HIS A 119     -14.865  29.606  11.970  1.00  0.00           N  
ATOM    156  HE2 HIS A 119     -14.447  28.675  11.967  1.00  0.00           H  
ATOM    157  NE2 HIS A 119     -17.526  35.193  15.310  1.00  0.00           N  
ATOM    158  HE2 HIS A 119     -17.888  36.040  15.749  1.00  0.00           H  
ATOM    159  N   ASN A 120     -13.372  33.093  10.398  1.00  0.00           N  
ATOM    160  CA  ASN A 120     -12.191  32.449   9.824  1.00  0.00           C  
ATOM    161  HA  ASN A 120     -11.576  32.063  10.670  1.00  0.00           H  
ATOM    162  C   ASN A 120     -11.355  33.496   9.091  1.00  0.00           C  
ATOM    163  O   ASN A 120     -11.444  33.685   7.876  1.00  0.00           O  
ATOM    164  CB  ASN A 120     -12.578  31.252   8.957  1.00  0.00           C  
ATOM    165  HB1 ASN A 120     -12.950  30.411   9.587  1.00  0.00           H  
ATOM    166  HB2 ASN A 120     -11.672  30.769   8.522  1.00  0.00           H  
ATOM    167  CG  ASN A 120     -13.584  31.597   7.866  1.00  0.00           C  
ATOM    168  ND2 ASN A 120     -13.579  30.808   6.799  1.00  0.00           N  
ATOM    169 1HD2 ASN A 120     -12.927  30.031   6.693  1.00  0.00           H  
ATOM    170 2HD2 ASN A 120     -14.252  31.039   6.069  1.00  0.00           H  
ATOM    171  OD1 ASN A 120     -14.373  32.537   7.994  1.00  0.00           O  
ATOM    172  N   ILE A 121     -10.530  34.200   9.867  1.00  0.00           N  
ATOM    173  HN  ILE A 121     -10.465  33.966  10.858  1.00  0.00           H  
ATOM    174  CA  ILE A 121      -9.717  35.294   9.345  1.00  0.00           C  
ATOM    175  HA  ILE A 121     -10.321  35.889   8.621  1.00  0.00           H  
ATOM    176  C   ILE A 121      -8.505  34.714   8.633  1.00  0.00           C  
ATOM    177  O   ILE A 121      -7.900  33.741   9.098  1.00  0.00           O  
ATOM    178  CB  ILE A 121      -9.262  36.206  10.500  1.00  0.00           C  
ATOM    179  HB  ILE A 121      -8.516  35.641  11.106  1.00  0.00           H  
ATOM    180  CG1 ILE A 121     -10.437  36.558  11.415  1.00  0.00           C  
ATOM    181 1HG1 ILE A 121     -10.094  37.193  12.265  1.00  0.00           H  
ATOM    182 2HG1 ILE A 121     -10.778  35.658  11.978  1.00  0.00           H  
ATOM    183  CG2 ILE A 121      -8.573  37.456   9.958  1.00  0.00           C  
ATOM    184 1HG2 ILE A 121      -7.717  37.200   9.291  1.00  0.00           H  
ATOM    185 2HG2 ILE A 121      -8.256  38.135  10.783  1.00  0.00           H  
ATOM    186 3HG2 ILE A 121      -9.299  38.130   9.446  1.00  0.00           H  
ATOM    187  CD1 ILE A 121     -11.586  37.202  10.709  1.00  0.00           C  
ATOM    188 1HD1 ILE A 121     -12.442  37.458  11.376  1.00  0.00           H  
ATOM    189 2HD1 ILE A 121     -11.929  36.567   9.859  1.00  0.00           H  
ATOM    190 3HD1 ILE A 121     -11.245  38.102  10.146  1.00  0.00           H  
ATOM    191  N   THR A 122      -8.131  35.313   7.507  1.00  0.00           N  
ATOM    192  HN  THR A 122      -8.701  36.072   7.134  1.00  0.00           H  
ATOM    193  CA  THR A 122      -6.928  34.912   6.794  1.00  0.00           C  
ATOM    194  HA  THR A 122      -6.488  34.023   7.303  1.00  0.00           H  
ATOM    195  C   THR A 122      -5.912  36.044   6.820  1.00  0.00           C  
ATOM    196  O   THR A 122      -6.269  37.224   6.907  1.00  0.00           O  
ATOM    197  CB  THR A 122      -7.230  34.548   5.341  1.00  0.00           C  
ATOM    198  HB  THR A 122      -6.270  34.336   4.815  1.00  0.00           H  
ATOM    199  CG2 THR A 122      -8.125  33.311   5.257  1.00  0.00           C  
ATOM    200 1HG2 THR A 122      -7.625  32.446   5.752  1.00  0.00           H  
ATOM    201 2HG2 THR A 122      -8.420  33.079   4.207  1.00  0.00           H  
ATOM    202 3HG2 THR A 122      -9.142  33.501   5.673  1.00  0.00           H  
ATOM    203  OG1 THR A 122      -7.872  35.659   4.705  1.00  0.00           O  
ATOM    204  HG1 THR A 122      -7.316  36.428   4.757  1.00  0.00           H  
ATOM    205  N   TYR A 123      -4.640  35.674   6.733  1.00  0.00           N  
ATOM    206  HN  TYR A 123      -4.409  34.681   6.690  1.00  0.00           H  
ATOM    207  CA  TYR A 123      -3.570  36.657   6.698  1.00  0.00           C  
ATOM    208  HA  TYR A 123      -4.014  37.632   6.388  1.00  0.00           H  
ATOM    209  C   TYR A 123      -2.536  36.267   5.656  1.00  0.00           C  
ATOM    210  O   TYR A 123      -2.307  35.078   5.401  1.00  0.00           O  
ATOM    211  CB  TYR A 123      -2.914  36.857   8.074  1.00  0.00           C  
ATOM    212  HB1 TYR A 123      -3.693  37.158   8.813  1.00  0.00           H  
ATOM    213  HB2 TYR A 123      -2.282  37.775   8.051  1.00  0.00           H  
ATOM    214  CG  TYR A 123      -2.103  35.703   8.641  1.00  0.00           C  
ATOM    215  CD1 TYR A 123      -2.704  34.704   9.396  1.00  0.00           C  
ATOM    216  HD1 TYR A 123      -3.796  34.726   9.552  1.00  0.00           H  
ATOM    217  CD2 TYR A 123      -0.731  35.655   8.476  1.00  0.00           C  
ATOM    218  HD2 TYR A 123      -0.228  36.446   7.894  1.00  0.00           H  
ATOM    219  CE1 TYR A 123      -1.956  33.677   9.958  1.00  0.00           C  
ATOM    220  HE1 TYR A 123      -2.451  32.887  10.547  1.00  0.00           H  
ATOM    221  CE2 TYR A 123       0.026  34.630   9.029  1.00  0.00           C  
ATOM    222  HE2 TYR A 123       1.117  34.599   8.872  1.00  0.00           H  
ATOM    223  CZ  TYR A 123      -0.594  33.653   9.774  1.00  0.00           C  
ATOM    224  OH  TYR A 123       0.163  32.642  10.328  1.00  0.00           O  
ATOM    225  HH  TYR A 123      -0.265  31.968  10.842  1.00  0.00           H  
ATOM    226  N   TRP A 124      -1.912  37.289   5.065  1.00  0.00           N  
ATOM    227  HN  TRP A 124      -2.164  38.236   5.347  1.00  0.00           H  
ATOM    228  CA  TRP A 124      -0.888  37.124   4.037  1.00  0.00           C  
ATOM    229  HA  TRP A 124      -0.597  36.050   3.967  1.00  0.00           H  
ATOM    230  C   TRP A 124       0.319  37.954   4.434  1.00  0.00           C  
ATOM    231  O   TRP A 124       0.211  39.177   4.591  1.00  0.00           O  
ATOM    232  CB  TRP A 124      -1.399  37.608   2.675  1.00  0.00           C  
ATOM    233  HB1 TRP A 124      -1.813  38.640   2.764  1.00  0.00           H  
ATOM    234  HB2 TRP A 124      -2.323  37.052   2.391  1.00  0.00           H  
ATOM    235  CG  TRP A 124      -0.396  37.547   1.564  1.00  0.00           C  
ATOM    236  CD1 TRP A 124       0.528  36.566   1.331  1.00  0.00           C  
ATOM    237  HD1 TRP A 124       0.660  35.662   1.949  1.00  0.00           H  
ATOM    238  CD2 TRP A 124      -0.213  38.522   0.535  1.00  0.00           C  
ATOM    239  CE2 TRP A 124       0.832  38.069  -0.291  1.00  0.00           C  
ATOM    240  CE3 TRP A 124      -0.831  39.740   0.235  1.00  0.00           C  
ATOM    241  HE3 TRP A 124      -1.650  40.127   0.865  1.00  0.00           H  
ATOM    242  NE1 TRP A 124       1.268  36.873   0.213  1.00  0.00           N  
ATOM    243  HE1 TRP A 124       2.019  36.303  -0.177  1.00  0.00           H  
ATOM    244  CZ2 TRP A 124       1.266  38.783  -1.400  1.00  0.00           C  
ATOM    245  HZ2 TRP A 124       2.088  38.411  -2.034  1.00  0.00           H  
ATOM    246  CZ3 TRP A 124      -0.394  40.449  -0.868  1.00  0.00           C  
ATOM    247  HZ3 TRP A 124      -0.868  41.414  -1.114  1.00  0.00           H  
ATOM    248  CH2 TRP A 124       0.636  39.965  -1.676  1.00  0.00           C  
ATOM    249  HH2 TRP A 124       0.949  40.549  -2.558  1.00  0.00           H  
ATOM    250  N   ILE A 125       1.470  37.303   4.569  1.00  0.00           N  
ATOM    251  HN  ILE A 125       1.477  36.285   4.504  1.00  0.00           H  
ATOM    252  CA  ILE A 125       2.724  38.010   4.808  1.00  0.00           C  
ATOM    253  HA  ILE A 125       2.506  38.937   5.389  1.00  0.00           H  
ATOM    254  C   ILE A 125       3.262  38.408   3.437  1.00  0.00           C  
ATOM    255  O   ILE A 125       3.888  37.607   2.738  1.00  0.00           O  
ATOM    256  CB  ILE A 125       3.714  37.156   5.601  1.00  0.00           C  
ATOM    257  HB  ILE A 125       3.955  36.246   5.004  1.00  0.00           H  
ATOM    258  CG1 ILE A 125       3.091  36.714   6.938  1.00  0.00           C  
ATOM    259 1HG1 ILE A 125       2.025  36.420   6.796  1.00  0.00           H  
ATOM    260 2HG1 ILE A 125       2.955  37.589   7.616  1.00  0.00           H  
ATOM    261  CG2 ILE A 125       5.002  37.928   5.848  1.00  0.00           C  
ATOM    262 1HG2 ILE A 125       5.453  38.248   4.880  1.00  0.00           H  
ATOM    263 2HG2 ILE A 125       5.722  37.347   6.470  1.00  0.00           H  
ATOM    264 3HG2 ILE A 125       4.845  38.789   6.538  1.00  0.00           H  
ATOM    265  CD1 ILE A 125       3.868  35.599   7.646  1.00  0.00           C  
ATOM    266 1HD1 ILE A 125       3.417  35.279   8.614  1.00  0.00           H  
ATOM    267 2HD1 ILE A 125       4.934  35.893   7.788  1.00  0.00           H  
ATOM    268 3HD1 ILE A 125       4.004  34.724   6.968  1.00  0.00           H  
ATOM    269  N   GLN A 126       2.987  39.646   3.038  1.00  0.00           N  
ATOM    270  HN  GLN A 126       2.559  40.305   3.688  1.00  0.00           H  
ATOM    271  CA  GLN A 126       3.294  40.067   1.677  1.00  0.00           C  
ATOM    272  HA  GLN A 126       2.917  39.286   0.977  1.00  0.00           H  
ATOM    273  C   GLN A 126       4.792  40.217   1.459  1.00  0.00           C  
ATOM    274  O   GLN A 126       5.297  39.931   0.368  1.00  0.00           O  
ATOM    275  CB  GLN A 126       2.572  41.378   1.364  1.00  0.00           C  
ATOM    276  HB1 GLN A 126       1.467  41.240   1.417  1.00  0.00           H  
ATOM    277  HB2 GLN A 126       2.709  42.110   2.194  1.00  0.00           H  
ATOM    278  CG  GLN A 126       2.972  41.998   0.030  1.00  0.00           C  
ATOM    279  HG1 GLN A 126       3.061  41.214  -0.758  1.00  0.00           H  
ATOM    280  HG2 GLN A 126       4.029  42.352   0.061  1.00  0.00           H  
ATOM    281  CD  GLN A 126       2.045  43.113  -0.423  1.00  0.00           C  
ATOM    282  NE2 GLN A 126       2.147  43.473  -1.700  1.00  0.00           N  
ATOM    283 1HE2 GLN A 126       1.525  44.222  -2.004  1.00  0.00           H  
ATOM    284 2HE2 GLN A 126       2.808  43.034  -2.340  1.00  0.00           H  
ATOM    285  OE1 GLN A 126       1.254  43.638   0.343  1.00  0.00           O  
ATOM    286  N   ASN A 127       5.518  40.704   2.461  1.00  0.00           N  
ATOM    287  HN  ASN A 127       5.059  40.968   3.333  1.00  0.00           H  
ATOM    288  CA  ASN A 127       6.957  40.865   2.332  1.00  0.00           C  
ATOM    289  HA  ASN A 127       7.339  40.009   1.729  1.00  0.00           H  
ATOM    290  C   ASN A 127       7.577  40.765   3.712  1.00  0.00           C  
ATOM    291  O   ASN A 127       6.887  40.638   4.731  1.00  0.00           O  
ATOM    292  CB  ASN A 127       7.332  42.154   1.594  1.00  0.00           C  
ATOM    293  HB1 ASN A 127       7.117  42.068   0.503  1.00  0.00           H  
ATOM    294  HB2 ASN A 127       8.439  42.283   1.550  1.00  0.00           H  
ATOM    295  CG  ASN A 127       6.672  43.365   2.179  1.00  0.00           C  
ATOM    296  ND2 ASN A 127       6.136  44.232   1.313  1.00  0.00           N  
ATOM    297 1HD2 ASN A 127       5.687  45.057   1.711  1.00  0.00           H  
ATOM    298 2HD2 ASN A 127       6.169  44.099   0.302  1.00  0.00           H  
ATOM    299  OD1 ASN A 127       6.632  43.525   3.394  1.00  0.00           O  
ATOM    300  N   TYR A 128       8.900  40.821   3.733  1.00  0.00           N  
ATOM    301  HN  TYR A 128       9.392  41.100   2.884  1.00  0.00           H  
ATOM    302  CA  TYR A 128       9.678  40.501   4.916  1.00  0.00           C  
ATOM    303  HA  TYR A 128       8.979  40.387   5.777  1.00  0.00           H  
ATOM    304  C   TYR A 128      10.654  41.624   5.236  1.00  0.00           C  
ATOM    305  O   TYR A 128      10.953  42.486   4.404  1.00  0.00           O  
ATOM    306  CB  TYR A 128      10.431  39.169   4.721  1.00  0.00           C  
ATOM    307  HB1 TYR A 128      11.298  39.095   5.418  1.00  0.00           H  
ATOM    308  HB2 TYR A 128      10.978  39.158   3.749  1.00  0.00           H  
ATOM    309  CG  TYR A 128       9.529  37.960   4.849  1.00  0.00           C  
ATOM    310  CD1 TYR A 128       8.865  37.426   3.749  1.00  0.00           C  
ATOM    311  HD1 TYR A 128       9.005  37.881   2.754  1.00  0.00           H  
ATOM    312  CD2 TYR A 128       9.335  37.360   6.081  1.00  0.00           C  
ATOM    313  HD2 TYR A 128       9.849  37.771   6.966  1.00  0.00           H  
ATOM    314  CE1 TYR A 128       8.030  36.329   3.888  1.00  0.00           C  
ATOM    315  HE1 TYR A 128       7.499  35.921   3.012  1.00  0.00           H  
ATOM    316  CE2 TYR A 128       8.517  36.265   6.229  1.00  0.00           C  
ATOM    317  HE2 TYR A 128       8.382  35.802   7.221  1.00  0.00           H  
ATOM    318  CZ  TYR A 128       7.868  35.752   5.129  1.00  0.00           C  
ATOM    319  OH  TYR A 128       7.047  34.655   5.280  1.00  0.00           O  
ATOM    320  HH  TYR A 128       6.935  34.257   6.135  1.00  0.00           H  
ATOM    321  N   SER A 129      11.093  41.633   6.484  1.00  0.00           N  
ATOM    322  HN  SER A 129      10.576  41.102   7.185  1.00  0.00           H  
ATOM    323  CA  SER A 129      12.275  42.363   6.903  1.00  0.00           C  
ATOM    324  HA  SER A 129      12.450  43.243   6.241  1.00  0.00           H  
ATOM    325  C   SER A 129      13.452  41.406   6.847  1.00  0.00           C  
ATOM    326  O   SER A 129      13.314  40.216   7.126  1.00  0.00           O  
ATOM    327  CB  SER A 129      12.100  42.805   8.355  1.00  0.00           C  
ATOM    328  HB1 SER A 129      11.683  41.985   8.985  1.00  0.00           H  
ATOM    329  HB2 SER A 129      11.270  43.542   8.461  1.00  0.00           H  
ATOM    330  OG  SER A 129      13.311  43.307   8.891  1.00  0.00           O  
ATOM    331  HG  SER A 129      13.202  43.582   9.794  1.00  0.00           H  
ATOM    332  N   GLU A 130      14.621  41.932   6.509  1.00  0.00           N  
ATOM    333  HN  GLU A 130      14.684  42.902   6.201  1.00  0.00           H  
ATOM    334  CA  GLU A 130      15.813  41.099   6.585  1.00  0.00           C  
ATOM    335  HA  GLU A 130      15.510  40.064   6.303  1.00  0.00           H  
ATOM    336  C   GLU A 130      16.397  41.029   7.987  1.00  0.00           C  
ATOM    337  O   GLU A 130      17.411  40.350   8.187  1.00  0.00           O  
ATOM    338  CB  GLU A 130      16.852  41.558   5.565  1.00  0.00           C  
ATOM    339  HB1 GLU A 130      17.838  41.068   5.741  1.00  0.00           H  
ATOM    340  HB2 GLU A 130      17.151  42.618   5.738  1.00  0.00           H  
ATOM    341  CG  GLU A 130      16.371  41.342   4.133  1.00  0.00           C  
ATOM    342  HG1 GLU A 130      15.875  40.349   4.027  1.00  0.00           H  
ATOM    343  HG2 GLU A 130      15.506  42.006   3.901  1.00  0.00           H  
ATOM    344  CD  GLU A 130      17.467  41.508   3.103  1.00  0.00           C  
ATOM    345  OE1 GLU A 130      18.593  41.887   3.486  1.00  0.00           O  
ATOM    346  OE2 GLU A 130      17.200  41.259   1.907  1.00  0.00           O  
ATOM    347  N   ASP A 131      15.760  41.671   8.972  1.00  0.00           N  
ATOM    348  HN  ASP A 131      14.881  42.151   8.781  1.00  0.00           H  
ATOM    349  CA  ASP A 131      16.321  41.686  10.320  1.00  0.00           C  
ATOM    350  HA  ASP A 131      17.363  42.082  10.279  1.00  0.00           H  
ATOM    351  C   ASP A 131      16.337  40.299  10.955  1.00  0.00           C  
ATOM    352  O   ASP A 131      17.147  40.047  11.857  1.00  0.00           O  
ATOM    353  CB  ASP A 131      15.481  42.578  11.237  1.00  0.00           C  
ATOM    354  HB1 ASP A 131      15.823  42.481  12.294  1.00  0.00           H  
ATOM    355  HB2 ASP A 131      14.447  42.172  11.333  1.00  0.00           H  
ATOM    356  CG  ASP A 131      15.440  44.053  10.822  1.00  0.00           C  
ATOM    357  OD1 ASP A 131      16.112  44.480   9.858  1.00  0.00           O  
ATOM    358  OD2 ASP A 131      14.684  44.798  11.469  1.00  0.00           O  
ATOM    359  N   LEU A 132      15.425  39.417  10.562  1.00  0.00           N  
ATOM    360  HN  LEU A 132      14.813  39.665   9.785  1.00  0.00           H  
ATOM    361  CA  LEU A 132      15.258  38.114  11.188  1.00  0.00           C  
ATOM    362  HA  LEU A 132      16.177  37.849  11.762  1.00  0.00           H  
ATOM    363  C   LEU A 132      15.017  37.084  10.093  1.00  0.00           C  
ATOM    364  O   LEU A 132      14.531  37.427   9.015  1.00  0.00           O  
ATOM    365  CB  LEU A 132      14.042  38.116  12.123  1.00  0.00           C  
ATOM    366  HB1 LEU A 132      13.134  38.413  11.549  1.00  0.00           H  
ATOM    367  HB2 LEU A 132      13.782  37.066  12.395  1.00  0.00           H  
ATOM    368  CG  LEU A 132      14.138  38.960  13.393  1.00  0.00           C  
ATOM    369  HG  LEU A 132      14.505  39.976  13.116  1.00  0.00           H  
ATOM    370  CD1 LEU A 132      12.772  39.102  14.049  1.00  0.00           C  
ATOM    371 1HD1 LEU A 132      12.842  39.718  14.976  1.00  0.00           H  
ATOM    372 2HD1 LEU A 132      12.303  38.110  14.247  1.00  0.00           H  
ATOM    373 3HD1 LEU A 132      12.013  39.507  13.340  1.00  0.00           H  
ATOM    374  CD2 LEU A 132      15.132  38.333  14.353  1.00  0.00           C  
ATOM    375 1HD2 LEU A 132      15.202  38.949  15.280  1.00  0.00           H  
ATOM    376 2HD2 LEU A 132      16.129  38.173  13.879  1.00  0.00           H  
ATOM    377 3HD2 LEU A 132      14.886  37.268  14.575  1.00  0.00           H  
ATOM    378  N   PRO A 133      15.345  35.815  10.347  1.00  0.00           N  
ATOM    379  CA  PRO A 133      15.003  34.770   9.373  1.00  0.00           C  
ATOM    380  HA  PRO A 133      15.547  34.938   8.415  1.00  0.00           H  
ATOM    381  C   PRO A 133      13.505  34.715   9.129  1.00  0.00           C  
ATOM    382  O   PRO A 133      12.698  35.007  10.014  1.00  0.00           O  
ATOM    383  CB  PRO A 133      15.493  33.486  10.048  1.00  0.00           C  
ATOM    384  HB1 PRO A 133      14.688  32.902  10.553  1.00  0.00           H  
ATOM    385  HB2 PRO A 133      15.799  32.685   9.335  1.00  0.00           H  
ATOM    386  CG  PRO A 133      16.587  33.937  10.965  1.00  0.00           C  
ATOM    387  HG1 PRO A 133      16.828  33.209  11.774  1.00  0.00           H  
ATOM    388  HG2 PRO A 133      17.598  33.943  10.495  1.00  0.00           H  
ATOM    389  CD  PRO A 133      16.138  35.288  11.470  1.00  0.00           C  
ATOM    390  HD1 PRO A 133      16.964  35.956  11.810  1.00  0.00           H  
ATOM    391  HD2 PRO A 133      15.602  35.265  12.447  1.00  0.00           H  
ATOM    392  N   ARG A 134      13.137  34.319   7.910  1.00  0.00           N  
ATOM    393  HN  ARG A 134      13.846  34.081   7.216  1.00  0.00           H  
ATOM    394  CA  ARG A 134      11.722  34.225   7.566  1.00  0.00           C  
ATOM    395  HA  ARG A 134      11.284  35.248   7.636  1.00  0.00           H  
ATOM    396  C   ARG A 134      10.960  33.324   8.527  1.00  0.00           C  
ATOM    397  O   ARG A 134       9.843  33.654   8.939  1.00  0.00           O  
ATOM    398  CB  ARG A 134      11.552  33.740   6.129  1.00  0.00           C  
ATOM    399  HB1 ARG A 134      12.061  32.760   5.976  1.00  0.00           H  
ATOM    400  HB2 ARG A 134      10.499  33.430   5.935  1.00  0.00           H  
ATOM    401  CG  ARG A 134      12.013  34.752   5.109  1.00  0.00           C  
ATOM    402  HG1 ARG A 134      13.123  34.754   5.007  1.00  0.00           H  
ATOM    403  HG2 ARG A 134      11.873  35.796   5.476  1.00  0.00           H  
ATOM    404  CD  ARG A 134      11.333  34.536   3.777  1.00  0.00           C  
ATOM    405  HD1 ARG A 134      10.223  34.509   3.882  1.00  0.00           H  
ATOM    406  HD2 ARG A 134      11.493  33.500   3.397  1.00  0.00           H  
ATOM    407  NE  ARG A 134      11.756  35.536   2.805  1.00  0.00           N  
ATOM    408  HE  ARG A 134      12.550  36.129   3.047  1.00  0.00           H  
ATOM    409  CZ  ARG A 134      11.176  35.726   1.625  1.00  0.00           C  
ATOM    410  NH1 ARG A 134      11.636  36.662   0.809  1.00  0.00           N  
ATOM    411 1HH1 ARG A 134      12.436  37.231   1.086  1.00  0.00           H  
ATOM    412 2HH1 ARG A 134      11.191  36.808  -0.097  1.00  0.00           H  
ATOM    413  NH2 ARG A 134      10.132  34.984   1.263  1.00  0.00           N  
ATOM    414 1HH2 ARG A 134       9.778  34.263   1.892  1.00  0.00           H  
ATOM    415 2HH2 ARG A 134       9.687  35.130   0.357  1.00  0.00           H  
ATOM    416  N   ALA A 135      11.534  32.175   8.887  1.00  0.00           N  
ATOM    417  HN  ALA A 135      12.463  31.935   8.540  1.00  0.00           H  
ATOM    418  CA  ALA A 135      10.825  31.263   9.780  1.00  0.00           C  
ATOM    419  HA  ALA A 135       9.826  31.048   9.334  1.00  0.00           H  
ATOM    420  C   ALA A 135      10.606  31.876  11.155  1.00  0.00           C  
ATOM    421  O   ALA A 135       9.601  31.573  11.814  1.00  0.00           O  
ATOM    422  CB  ALA A 135      11.581  29.942   9.909  1.00  0.00           C  
ATOM    423  HB1 ALA A 135      11.742  29.493   8.901  1.00  0.00           H  
ATOM    424  HB2 ALA A 135      11.071  29.235  10.605  1.00  0.00           H  
ATOM    425  HB3 ALA A 135      12.537  30.061  10.470  1.00  0.00           H  
ATOM    426  N   VAL A 136      11.532  32.725  11.606  1.00  0.00           N  
ATOM    427  HN  VAL A 136      12.368  32.901  11.049  1.00  0.00           H  
ATOM    428  CA  VAL A 136      11.363  33.405  12.886  1.00  0.00           C  
ATOM    429  HA  VAL A 136      11.058  32.644  13.642  1.00  0.00           H  
ATOM    430  C   VAL A 136      10.256  34.450  12.800  1.00  0.00           C  
ATOM    431  O   VAL A 136       9.449  34.602  13.728  1.00  0.00           O  
ATOM    432  CB  VAL A 136      12.704  34.014  13.340  1.00  0.00           C  
ATOM    433  HB  VAL A 136      13.096  34.650  12.512  1.00  0.00           H  
ATOM    434  CG1 VAL A 136      12.516  34.889  14.559  1.00  0.00           C  
ATOM    435 1HG1 VAL A 136      13.486  35.330  14.887  1.00  0.00           H  
ATOM    436 2HG1 VAL A 136      12.013  34.338  15.387  1.00  0.00           H  
ATOM    437 3HG1 VAL A 136      11.745  35.675  14.386  1.00  0.00           H  
ATOM    438  CG2 VAL A 136      13.717  32.909  13.612  1.00  0.00           C  
ATOM    439 1HG2 VAL A 136      14.687  33.350  13.940  1.00  0.00           H  
ATOM    440 2HG2 VAL A 136      13.842  32.233  12.734  1.00  0.00           H  
ATOM    441 3HG2 VAL A 136      13.331  32.160  14.342  1.00  0.00           H  
ATOM    442  N   ILE A 137      10.199  35.190  11.691  1.00  0.00           N  
ATOM    443  HN  ILE A 137      10.911  35.071  10.971  1.00  0.00           H  
ATOM    444  CA  ILE A 137       9.133  36.168  11.492  1.00  0.00           C  
ATOM    445  HA  ILE A 137       9.119  36.846  12.377  1.00  0.00           H  
ATOM    446  C   ILE A 137       7.778  35.468  11.413  1.00  0.00           C  
ATOM    447  O   ILE A 137       6.812  35.872  12.071  1.00  0.00           O  
ATOM    448  CB  ILE A 137       9.428  37.020  10.245  1.00  0.00           C  
ATOM    449  HB  ILE A 137       9.731  36.331   9.422  1.00  0.00           H  
ATOM    450  CG1 ILE A 137      10.603  37.967  10.526  1.00  0.00           C  
ATOM    451 1HG1 ILE A 137      11.424  37.429  11.055  1.00  0.00           H  
ATOM    452 2HG1 ILE A 137      10.330  38.710  11.311  1.00  0.00           H  
ATOM    453  CG2 ILE A 137       8.184  37.772   9.794  1.00  0.00           C  
ATOM    454 1HG2 ILE A 137       8.398  38.389   8.890  1.00  0.00           H  
ATOM    455 2HG2 ILE A 137       7.752  38.385  10.619  1.00  0.00           H  
ATOM    456 3HG2 ILE A 137       7.324  37.082   9.628  1.00  0.00           H  
ATOM    457  CD1 ILE A 137      11.133  38.667   9.290  1.00  0.00           C  
ATOM    458 1HD1 ILE A 137      11.986  39.355   9.494  1.00  0.00           H  
ATOM    459 2HD1 ILE A 137      10.312  39.205   8.761  1.00  0.00           H  
ATOM    460 3HD1 ILE A 137      11.406  37.924   8.505  1.00  0.00           H  
ATOM    461  N   ASP A 138       7.696  34.397  10.612  1.00  0.00           N  
ATOM    462  HN  ASP A 138       8.518  34.097  10.088  1.00  0.00           H  
ATOM    463  CA  ASP A 138       6.445  33.652  10.479  1.00  0.00           C  
ATOM    464  HA  ASP A 138       5.675  34.313  10.016  1.00  0.00           H  
ATOM    465  C   ASP A 138       5.944  33.181  11.836  1.00  0.00           C  
ATOM    466  O   ASP A 138       4.752  33.292  12.142  1.00  0.00           O  
ATOM    467  CB  ASP A 138       6.661  32.428   9.579  1.00  0.00           C  
ATOM    468  HB1 ASP A 138       5.796  31.728   9.649  1.00  0.00           H  
ATOM    469  HB2 ASP A 138       7.463  31.772   9.990  1.00  0.00           H  
ATOM    470  CG  ASP A 138       6.947  32.784   8.135  1.00  0.00           C  
ATOM    471  OD1 ASP A 138       6.807  33.962   7.750  1.00  0.00           O  
ATOM    472  OD2 ASP A 138       7.327  31.854   7.381  1.00  0.00           O  
ATOM    473  N   ASP A 139       6.852  32.654  12.662  1.00  0.00           N  
ATOM    474  HN  ASP A 139       7.829  32.614  12.370  1.00  0.00           H  
ATOM    475  CA  ASP A 139       6.476  32.135  13.973  1.00  0.00           C  
ATOM    476  HA  ASP A 139       5.609  31.447  13.840  1.00  0.00           H  
ATOM    477  C   ASP A 139       6.058  33.251  14.918  1.00  0.00           C  
ATOM    478  O   ASP A 139       5.132  33.074  15.716  1.00  0.00           O  
ATOM    479  CB  ASP A 139       7.635  31.336  14.575  1.00  0.00           C  
ATOM    480  HB1 ASP A 139       8.595  31.896  14.490  1.00  0.00           H  
ATOM    481  HB2 ASP A 139       7.885  30.453  13.941  1.00  0.00           H  
ATOM    482  CG  ASP A 139       7.370  30.918  16.018  1.00  0.00           C  
ATOM    483  OD1 ASP A 139       6.648  29.926  16.224  1.00  0.00           O  
ATOM    484  OD2 ASP A 139       7.868  31.592  16.946  1.00  0.00           O  
ATOM    485  N   ALA A 140       6.735  34.400  14.863  1.00  0.00           N  
ATOM    486  HN  ALA A 140       7.532  34.493  14.234  1.00  0.00           H  
ATOM    487  CA  ALA A 140       6.333  35.523  15.704  1.00  0.00           C  
ATOM    488  HA  ALA A 140       6.368  35.191  16.768  1.00  0.00           H  
ATOM    489  C   ALA A 140       4.908  35.953  15.387  1.00  0.00           C  
ATOM    490  O   ALA A 140       4.102  36.182  16.297  1.00  0.00           O  
ATOM    491  CB  ALA A 140       7.313  36.687  15.535  1.00  0.00           C  
ATOM    492  HB1 ALA A 140       8.357  36.372  15.767  1.00  0.00           H  
ATOM    493  HB2 ALA A 140       7.007  37.572  16.141  1.00  0.00           H  
ATOM    494  HB3 ALA A 140       7.238  37.142  14.520  1.00  0.00           H  
ATOM    495  N   PHE A 141       4.571  36.042  14.097  1.00  0.00           N  
ATOM    496  HN  PHE A 141       5.267  35.867  13.372  1.00  0.00           H  
ATOM    497  CA  PHE A 141       3.203  36.391  13.732  1.00  0.00           C  
ATOM    498  HA  PHE A 141       2.932  37.334  14.261  1.00  0.00           H  
ATOM    499  C   PHE A 141       2.222  35.301  14.167  1.00  0.00           C  
ATOM    500  O   PHE A 141       1.136  35.604  14.675  1.00  0.00           O  
ATOM    501  CB  PHE A 141       3.112  36.645  12.226  1.00  0.00           C  
ATOM    502  HB1 PHE A 141       2.047  36.643  11.896  1.00  0.00           H  
ATOM    503  HB2 PHE A 141       3.490  35.762  11.660  1.00  0.00           H  
ATOM    504  CG  PHE A 141       3.809  37.912  11.757  1.00  0.00           C  
ATOM    505  CD1 PHE A 141       3.818  39.068  12.522  1.00  0.00           C  
ATOM    506  HD1 PHE A 141       3.324  39.075  13.508  1.00  0.00           H  
ATOM    507  CD2 PHE A 141       4.429  37.942  10.515  1.00  0.00           C  
ATOM    508  HD2 PHE A 141       4.433  37.032   9.891  1.00  0.00           H  
ATOM    509  CE1 PHE A 141       4.451  40.229  12.052  1.00  0.00           C  
ATOM    510  HE1 PHE A 141       4.464  41.140  12.674  1.00  0.00           H  
ATOM    511  CE2 PHE A 141       5.042  39.091  10.044  1.00  0.00           C  
ATOM    512  HE2 PHE A 141       5.520  39.091   9.050  1.00  0.00           H  
ATOM    513  CZ  PHE A 141       5.057  40.232  10.812  1.00  0.00           C  
ATOM    514  HZ  PHE A 141       5.551  41.145  10.439  1.00  0.00           H  
ATOM    515  N   ALA A 142       2.581  34.028  13.969  1.00  0.00           N  
ATOM    516  HN  ALA A 142       3.478  33.813  13.534  1.00  0.00           H  
ATOM    517  CA  ALA A 142       1.688  32.944  14.375  1.00  0.00           C  
ATOM    518  HA  ALA A 142       0.720  33.072  13.837  1.00  0.00           H  
ATOM    519  C   ALA A 142       1.407  32.988  15.873  1.00  0.00           C  
ATOM    520  O   ALA A 142       0.259  32.808  16.303  1.00  0.00           O  
ATOM    521  CB  ALA A 142       2.275  31.588  13.981  1.00  0.00           C  
ATOM    522  HB1 ALA A 142       1.594  30.761  14.291  1.00  0.00           H  
ATOM    523  HB2 ALA A 142       3.305  31.449  14.385  1.00  0.00           H  
ATOM    524  HB3 ALA A 142       2.515  31.541  12.893  1.00  0.00           H  
ATOM    525  N   ARG A 143       2.433  33.264  16.685  1.00  0.00           N  
ATOM    526  HN  ARG A 143       3.362  33.426  16.295  1.00  0.00           H  
ATOM    527  CA  ARG A 143       2.227  33.334  18.126  1.00  0.00           C  
ATOM    528  HA  ARG A 143       1.707  32.403  18.452  1.00  0.00           H  
ATOM    529  C   ARG A 143       1.361  34.525  18.503  1.00  0.00           C  
ATOM    530  O   ARG A 143       0.543  34.437  19.425  1.00  0.00           O  
ATOM    531  CB  ARG A 143       3.567  33.419  18.857  1.00  0.00           C  
ATOM    532  HB1 ARG A 143       3.419  33.777  19.902  1.00  0.00           H  
ATOM    533  HB2 ARG A 143       4.179  34.259  18.453  1.00  0.00           H  
ATOM    534  CG  ARG A 143       4.365  32.127  18.846  1.00  0.00           C  
ATOM    535  HG1 ARG A 143       4.626  31.818  17.807  1.00  0.00           H  
ATOM    536  HG2 ARG A 143       3.732  31.255  19.132  1.00  0.00           H  
ATOM    537  CD  ARG A 143       5.609  32.226  19.727  1.00  0.00           C  
ATOM    538  HD1 ARG A 143       5.990  31.215  20.001  1.00  0.00           H  
ATOM    539  HD2 ARG A 143       5.353  32.601  20.745  1.00  0.00           H  
ATOM    540  NE  ARG A 143       6.658  33.038  19.113  1.00  0.00           N  
ATOM    541  HE  ARG A 143       7.013  32.739  18.205  1.00  0.00           H  
ATOM    542  CZ  ARG A 143       7.184  34.134  19.646  1.00  0.00           C  
ATOM    543  NH1 ARG A 143       6.771  34.569  20.828  1.00  0.00           N  
ATOM    544 1HH1 ARG A 143       7.175  35.411  21.238  1.00  0.00           H  
ATOM    545 2HH1 ARG A 143       6.038  34.066  21.328  1.00  0.00           H  
ATOM    546  NH2 ARG A 143       8.138  34.788  18.996  1.00  0.00           N  
ATOM    547 1HH2 ARG A 143       8.542  35.630  19.406  1.00  0.00           H  
ATOM    548 2HH2 ARG A 143       8.456  34.453  18.086  1.00  0.00           H  
ATOM    549  N   ALA A 144       1.549  35.662  17.828  1.00  0.00           N  
ATOM    550  HN  ALA A 144       2.269  35.712  17.108  1.00  0.00           H  
ATOM    551  CA  ALA A 144       0.728  36.833  18.117  1.00  0.00           C  
ATOM    552  HA  ALA A 144       0.793  37.038  19.211  1.00  0.00           H  
ATOM    553  C   ALA A 144      -0.736  36.578  17.771  1.00  0.00           C  
ATOM    554  O   ALA A 144      -1.634  36.984  18.517  1.00  0.00           O  
ATOM    555  CB  ALA A 144       1.271  38.055  17.373  1.00  0.00           C  
ATOM    556  HB1 ALA A 144       0.644  38.950  17.594  1.00  0.00           H  
ATOM    557  HB2 ALA A 144       1.361  37.870  16.277  1.00  0.00           H  
ATOM    558  HB3 ALA A 144       2.348  38.235  17.598  1.00  0.00           H  
ATOM    559  N   PHE A 145      -0.998  35.914  16.637  1.00  0.00           N  
ATOM    560  HN  PHE A 145      -0.237  35.671  16.002  1.00  0.00           H  
ATOM    561  CA  PHE A 145      -2.370  35.537  16.308  1.00  0.00           C  
ATOM    562  HA  PHE A 145      -2.998  36.458  16.336  1.00  0.00           H  
ATOM    563  C   PHE A 145      -2.934  34.547  17.323  1.00  0.00           C  
ATOM    564  O   PHE A 145      -4.103  34.652  17.718  1.00  0.00           O  
ATOM    565  CB  PHE A 145      -2.446  34.952  14.894  1.00  0.00           C  
ATOM    566  HB1 PHE A 145      -1.620  34.221  14.730  1.00  0.00           H  
ATOM    567  HB2 PHE A 145      -3.324  34.271  14.800  1.00  0.00           H  
ATOM    568  CG  PHE A 145      -2.461  35.985  13.798  1.00  0.00           C  
ATOM    569  CD1 PHE A 145      -3.420  36.984  13.787  1.00  0.00           C  
ATOM    570  HD1 PHE A 145      -4.175  37.029  14.590  1.00  0.00           H  
ATOM    571  CD2 PHE A 145      -1.533  35.937  12.760  1.00  0.00           C  
ATOM    572  HD2 PHE A 145      -0.776  35.135  12.744  1.00  0.00           H  
ATOM    573  CE1 PHE A 145      -3.436  37.930  12.768  1.00  0.00           C  
ATOM    574  HE1 PHE A 145      -4.196  38.729  12.768  1.00  0.00           H  
ATOM    575  CE2 PHE A 145      -1.549  36.883  11.748  1.00  0.00           C  
ATOM    576  HE2 PHE A 145      -0.798  36.840  10.941  1.00  0.00           H  
ATOM    577  CZ  PHE A 145      -2.493  37.867  11.749  1.00  0.00           C  
ATOM    578  HZ  PHE A 145      -2.508  38.615  10.939  1.00  0.00           H  
ATOM    579  N   ALA A 146      -2.122  33.576  17.753  1.00  0.00           N  
ATOM    580  HN  ALA A 146      -1.158  33.540  17.421  1.00  0.00           H  
ATOM    581  CA  ALA A 146      -2.602  32.566  18.694  1.00  0.00           C  
ATOM    582  HA  ALA A 146      -3.510  32.091  18.255  1.00  0.00           H  
ATOM    583  C   ALA A 146      -2.989  33.167  20.038  1.00  0.00           C  
ATOM    584  O   ALA A 146      -3.843  32.612  20.739  1.00  0.00           O  
ATOM    585  CB  ALA A 146      -1.543  31.480  18.877  1.00  0.00           C  
ATOM    586  HB1 ALA A 146      -1.260  31.040  17.893  1.00  0.00           H  
ATOM    587  HB2 ALA A 146      -1.872  30.698  19.601  1.00  0.00           H  
ATOM    588  HB3 ALA A 146      -0.654  31.858  19.433  1.00  0.00           H  
ATOM    589  N   LEU A 147      -2.397  34.295  20.406  1.00  0.00           N  
ATOM    590  HN  LEU A 147      -1.654  34.690  19.829  1.00  0.00           H  
ATOM    591  CA  LEU A 147      -2.801  34.970  21.626  1.00  0.00           C  
ATOM    592  HA  LEU A 147      -2.647  34.287  22.493  1.00  0.00           H  
ATOM    593  C   LEU A 147      -4.265  35.374  21.558  1.00  0.00           C  
ATOM    594  O   LEU A 147      -5.005  35.246  22.542  1.00  0.00           O  
ATOM    595  CB  LEU A 147      -1.915  36.199  21.790  1.00  0.00           C  
ATOM    596  HB1 LEU A 147      -2.273  36.984  21.084  1.00  0.00           H  
ATOM    597  HB2 LEU A 147      -0.909  35.962  21.373  1.00  0.00           H  
ATOM    598  CG  LEU A 147      -1.725  36.838  23.155  1.00  0.00           C  
ATOM    599  HG  LEU A 147      -2.721  37.148  23.548  1.00  0.00           H  
ATOM    600  CD1 LEU A 147      -1.093  35.862  24.135  1.00  0.00           C  
ATOM    601 1HD1 LEU A 147      -1.729  34.955  24.258  1.00  0.00           H  
ATOM    602 2HD1 LEU A 147      -0.872  36.347  25.115  1.00  0.00           H  
ATOM    603 3HD1 LEU A 147      -0.051  35.598  23.839  1.00  0.00           H  
ATOM    604  CD2 LEU A 147      -0.856  38.077  22.987  1.00  0.00           C  
ATOM    605 1HD2 LEU A 147      -1.319  38.793  22.268  1.00  0.00           H  
ATOM    606 2HD2 LEU A 147       0.186  37.813  22.691  1.00  0.00           H  
ATOM    607 3HD2 LEU A 147      -0.635  38.562  23.967  1.00  0.00           H  
ATOM    608  N   TRP A 148      -4.707  35.845  20.390  1.00  0.00           N  
ATOM    609  HN  TRP A 148      -4.068  35.878  19.596  1.00  0.00           H  
ATOM    610  CA  TRP A 148      -6.073  36.313  20.216  1.00  0.00           C  
ATOM    611  HA  TRP A 148      -6.403  36.771  21.178  1.00  0.00           H  
ATOM    612  C   TRP A 148      -7.040  35.185  19.878  1.00  0.00           C  
ATOM    613  O   TRP A 148      -8.188  35.204  20.331  1.00  0.00           O  
ATOM    614  CB  TRP A 148      -6.122  37.397  19.139  1.00  0.00           C  
ATOM    615  HB1 TRP A 148      -5.750  37.002  18.165  1.00  0.00           H  
ATOM    616  HB2 TRP A 148      -7.176  37.625  18.857  1.00  0.00           H  
ATOM    617  CG  TRP A 148      -5.395  38.645  19.513  1.00  0.00           C  
ATOM    618  CD1 TRP A 148      -4.266  39.136  18.927  1.00  0.00           C  
ATOM    619  HD1 TRP A 148      -3.730  38.658  18.090  1.00  0.00           H  
ATOM    620  CD2 TRP A 148      -5.743  39.565  20.556  1.00  0.00           C  
ATOM    621  CE2 TRP A 148      -4.782  40.596  20.535  1.00  0.00           C  
ATOM    622  CE3 TRP A 148      -6.773  39.616  21.507  1.00  0.00           C  
ATOM    623  HE3 TRP A 148      -7.540  38.824  21.550  1.00  0.00           H  
ATOM    624  NE1 TRP A 148      -3.893  40.312  19.530  1.00  0.00           N  
ATOM    625  HE1 TRP A 148      -3.087  40.881  19.273  1.00  0.00           H  
ATOM    626  CZ2 TRP A 148      -4.817  41.664  21.421  1.00  0.00           C  
ATOM    627  HZ2 TRP A 148      -4.055  42.460  21.387  1.00  0.00           H  
ATOM    628  CZ3 TRP A 148      -6.806  40.685  22.393  1.00  0.00           C  
ATOM    629  HZ3 TRP A 148      -7.608  40.741  23.148  1.00  0.00           H  
ATOM    630  CH2 TRP A 148      -5.836  41.692  22.341  1.00  0.00           C  
ATOM    631  HH2 TRP A 148      -5.891  42.529  23.057  1.00  0.00           H  
ATOM    632  N   SER A 149      -6.613  34.205  19.088  1.00  0.00           N  
ATOM    633  HN  SER A 149      -5.671  34.223  18.698  1.00  0.00           H  
ATOM    634  CA  SER A 149      -7.522  33.104  18.791  1.00  0.00           C  
ATOM    635  HA  SER A 149      -8.481  33.556  18.444  1.00  0.00           H  
ATOM    636  C   SER A 149      -7.840  32.278  20.032  1.00  0.00           C  
ATOM    637  O   SER A 149      -8.931  31.716  20.126  1.00  0.00           O  
ATOM    638  CB  SER A 149      -6.996  32.236  17.649  1.00  0.00           C  
ATOM    639  HB1 SER A 149      -7.745  31.470  17.339  1.00  0.00           H  
ATOM    640  HB2 SER A 149      -6.933  32.810  16.695  1.00  0.00           H  
ATOM    641  OG  SER A 149      -5.759  31.646  17.981  1.00  0.00           O  
ATOM    642  HG  SER A 149      -5.432  31.106  17.271  1.00  0.00           H  
ATOM    643  N   ALA A 150      -6.933  32.213  21.006  1.00  0.00           N  
ATOM    644  HN  ALA A 150      -6.049  32.715  20.924  1.00  0.00           H  
ATOM    645  CA  ALA A 150      -7.223  31.414  22.191  1.00  0.00           C  
ATOM    646  HA  ALA A 150      -7.465  30.377  21.860  1.00  0.00           H  
ATOM    647  C   ALA A 150      -8.418  31.957  22.959  1.00  0.00           C  
ATOM    648  O   ALA A 150      -9.125  31.192  23.626  1.00  0.00           O  
ATOM    649  CB  ALA A 150      -6.000  31.350  23.094  1.00  0.00           C  
ATOM    650  HB1 ALA A 150      -5.124  30.952  22.531  1.00  0.00           H  
ATOM    651  HB2 ALA A 150      -6.199  30.765  24.022  1.00  0.00           H  
ATOM    652  HB3 ALA A 150      -5.779  32.336  23.565  1.00  0.00           H  
ATOM    653  N   VAL A 151      -8.667  33.262  22.871  1.00  0.00           N  
ATOM    654  HN  VAL A 151      -8.145  33.814  22.190  1.00  0.00           H  
ATOM    655  CA  VAL A 151      -9.656  33.938  23.709  1.00  0.00           C  
ATOM    656  HA  VAL A 151     -10.042  33.176  24.426  1.00  0.00           H  
ATOM    657  C   VAL A 151     -10.859  34.431  22.904  1.00  0.00           C  
ATOM    658  O   VAL A 151     -11.665  35.218  23.417  1.00  0.00           O  
ATOM    659  CB  VAL A 151      -9.031  35.065  24.555  1.00  0.00           C  
ATOM    660  HB  VAL A 151      -9.829  35.494  25.205  1.00  0.00           H  
ATOM    661  CG1 VAL A 151      -7.939  34.508  25.453  1.00  0.00           C  
ATOM    662 1HG1 VAL A 151      -8.341  33.690  26.095  1.00  0.00           H  
ATOM    663 2HG1 VAL A 151      -7.451  35.308  26.058  1.00  0.00           H  
ATOM    664 3HG1 VAL A 151      -7.050  34.177  24.868  1.00  0.00           H  
ATOM    665  CG2 VAL A 151      -8.478  36.190  23.672  1.00  0.00           C  
ATOM    666 1HG2 VAL A 151      -9.279  36.599  23.013  1.00  0.00           H  
ATOM    667 2HG2 VAL A 151      -7.589  35.859  23.087  1.00  0.00           H  
ATOM    668 3HG2 VAL A 151      -7.990  36.990  24.277  1.00  0.00           H  
ATOM    669  N   THR A 152     -11.003  33.992  21.652  1.00  0.00           N  
ATOM    670  HN  THR A 152     -10.309  33.343  21.280  1.00  0.00           H  
ATOM    671  CA  THR A 152     -12.112  34.400  20.789  1.00  0.00           C  
ATOM    672  HA  THR A 152     -12.946  34.793  21.416  1.00  0.00           H  
ATOM    673  C   THR A 152     -12.596  33.194  19.999  1.00  0.00           C  
ATOM    674  O   THR A 152     -11.919  32.159  19.983  1.00  0.00           O  
ATOM    675  CB  THR A 152     -11.676  35.476  19.784  1.00  0.00           C  
ATOM    676  HB  THR A 152     -12.560  35.760  19.166  1.00  0.00           H  
ATOM    677  CG2 THR A 152     -11.160  36.718  20.482  1.00  0.00           C  
ATOM    678 1HG2 THR A 152     -11.944  37.134  21.157  1.00  0.00           H  
ATOM    679 2HG2 THR A 152     -10.788  37.479  19.757  1.00  0.00           H  
ATOM    680 3HG2 THR A 152     -10.204  36.525  21.022  1.00  0.00           H  
ATOM    681  OG1 THR A 152     -10.670  34.942  18.917  1.00  0.00           O  
ATOM    682  HG1 THR A 152     -10.994  34.163  18.479  1.00  0.00           H  
ATOM    683  N   PRO A 153     -13.739  33.288  19.317  1.00  0.00           N  
ATOM    684  CA  PRO A 153     -14.099  32.275  18.321  1.00  0.00           C  
ATOM    685  HA  PRO A 153     -13.925  31.256  18.739  1.00  0.00           H  
ATOM    686  C   PRO A 153     -13.366  32.421  16.997  1.00  0.00           C  
ATOM    687  O   PRO A 153     -13.681  31.695  16.049  1.00  0.00           O  
ATOM    688  CB  PRO A 153     -15.607  32.507  18.125  1.00  0.00           C  
ATOM    689  HB1 PRO A 153     -16.255  31.817  18.714  1.00  0.00           H  
ATOM    690  HB2 PRO A 153     -15.988  32.206  17.121  1.00  0.00           H  
ATOM    691  CG  PRO A 153     -15.801  33.932  18.441  1.00  0.00           C  
ATOM    692  HG1 PRO A 153     -16.858  34.197  18.678  1.00  0.00           H  
ATOM    693  HG2 PRO A 153     -15.690  34.604  17.558  1.00  0.00           H  
ATOM    694  CD  PRO A 153     -14.842  34.238  19.552  1.00  0.00           C  
ATOM    695  HD1 PRO A 153     -14.529  35.306  19.613  1.00  0.00           H  
ATOM    696  HD2 PRO A 153     -15.286  34.190  20.574  1.00  0.00           H  
ATOM    697  N   LEU A 154     -12.398  33.326  16.912  1.00  0.00           N  
ATOM    698  HN  LEU A 154     -12.131  33.859  17.740  1.00  0.00           H  
ATOM    699  CA  LEU A 154     -11.718  33.564  15.657  1.00  0.00           C  
ATOM    700  HA  LEU A 154     -12.456  33.521  14.822  1.00  0.00           H  
ATOM    701  C   LEU A 154     -10.652  32.511  15.440  1.00  0.00           C  
ATOM    702  O   LEU A 154     -10.089  31.954  16.395  1.00  0.00           O  
ATOM    703  CB  LEU A 154     -11.054  34.935  15.674  1.00  0.00           C  
ATOM    704  HB1 LEU A 154     -10.481  35.089  14.730  1.00  0.00           H  
ATOM    705  HB2 LEU A 154     -10.223  34.943  16.417  1.00  0.00           H  
ATOM    706  CG  LEU A 154     -11.978  36.128  15.919  1.00  0.00           C  
ATOM    707  HG  LEU A 154     -12.473  35.996  16.909  1.00  0.00           H  
ATOM    708  CD1 LEU A 154     -11.170  37.410  15.950  1.00  0.00           C  
ATOM    709 1HD1 LEU A 154     -11.844  38.280  16.129  1.00  0.00           H  
ATOM    710 2HD1 LEU A 154     -10.555  37.539  15.029  1.00  0.00           H  
ATOM    711 3HD1 LEU A 154     -10.341  37.364  16.694  1.00  0.00           H  
ATOM    712  CD2 LEU A 154     -13.050  36.198  14.848  1.00  0.00           C  
ATOM    713 1HD2 LEU A 154     -13.724  37.068  15.027  1.00  0.00           H  
ATOM    714 2HD2 LEU A 154     -13.619  35.242  14.768  1.00  0.00           H  
ATOM    715 3HD2 LEU A 154     -12.612  36.217  13.823  1.00  0.00           H  
ATOM    716  N   THR A 155     -10.391  32.229  14.168  1.00  0.00           N  
ATOM    717  HN  THR A 155     -11.038  32.558  13.452  1.00  0.00           H  
ATOM    718  CA  THR A 155      -9.224  31.473  13.756  1.00  0.00           C  
ATOM    719  HA  THR A 155      -8.593  31.266  14.652  1.00  0.00           H  
ATOM    720  C   THR A 155      -8.427  32.327  12.779  1.00  0.00           C  
ATOM    721  O   THR A 155      -8.964  33.246  12.153  1.00  0.00           O  
ATOM    722  CB  THR A 155      -9.616  30.141  13.107  1.00  0.00           C  
ATOM    723  HB  THR A 155      -8.695  29.559  12.871  1.00  0.00           H  
ATOM    724  CG2 THR A 155     -10.506  29.324  14.046  1.00  0.00           C  
ATOM    725 1HG2 THR A 155     -10.791  28.355  13.574  1.00  0.00           H  
ATOM    726 2HG2 THR A 155     -11.400  29.903  14.375  1.00  0.00           H  
ATOM    727 3HG2 THR A 155     -10.028  29.174  15.042  1.00  0.00           H  
ATOM    728  OG1 THR A 155     -10.340  30.398  11.894  1.00  0.00           O  
ATOM    729  HG1 THR A 155     -10.583  29.572  11.492  1.00  0.00           H  
ATOM    730  N   PHE A 156      -7.138  32.034  12.669  1.00  0.00           N  
ATOM    731  HN  PHE A 156      -6.761  31.261  13.218  1.00  0.00           H  
ATOM    732  CA  PHE A 156      -6.240  32.775  11.793  1.00  0.00           C  
ATOM    733  HA  PHE A 156      -6.848  33.438  11.134  1.00  0.00           H  
ATOM    734  C   PHE A 156      -5.490  31.783  10.927  1.00  0.00           C  
ATOM    735  O   PHE A 156      -4.734  30.952  11.440  1.00  0.00           O  
ATOM    736  CB  PHE A 156      -5.270  33.641  12.604  1.00  0.00           C  
ATOM    737  HB1 PHE A 156      -4.491  34.092  11.945  1.00  0.00           H  
ATOM    738  HB2 PHE A 156      -4.617  33.010  13.251  1.00  0.00           H  
ATOM    739  CG  PHE A 156      -5.964  34.692  13.408  1.00  0.00           C  
ATOM    740  CD1 PHE A 156      -6.433  35.850  12.807  1.00  0.00           C  
ATOM    741  HD1 PHE A 156      -6.259  36.014  11.730  1.00  0.00           H  
ATOM    742  CD2 PHE A 156      -6.198  34.499  14.764  1.00  0.00           C  
ATOM    743  HD2 PHE A 156      -5.843  33.578  15.255  1.00  0.00           H  
ATOM    744  CE1 PHE A 156      -7.116  36.802  13.541  1.00  0.00           C  
ATOM    745  HE1 PHE A 156      -7.488  37.717  13.051  1.00  0.00           H  
ATOM    746  CE2 PHE A 156      -6.872  35.452  15.501  1.00  0.00           C  
ATOM    747  HE2 PHE A 156      -7.045  35.294  16.579  1.00  0.00           H  
ATOM    748  CZ  PHE A 156      -7.330  36.602  14.891  1.00  0.00           C  
ATOM    749  HZ  PHE A 156      -7.868  37.362  15.482  1.00  0.00           H  
ATOM    750  N   THR A 157      -5.683  31.881   9.617  1.00  0.00           N  
ATOM    751  HN  THR A 157      -6.264  32.640   9.261  1.00  0.00           H  
ATOM    752  CA  THR A 157      -5.096  30.945   8.670  1.00  0.00           C  
ATOM    753  HA  THR A 157      -4.462  30.215   9.225  1.00  0.00           H  
ATOM    754  C   THR A 157      -4.228  31.707   7.682  1.00  0.00           C  
ATOM    755  O   THR A 157      -4.678  32.686   7.077  1.00  0.00           O  
ATOM    756  CB  THR A 157      -6.201  30.189   7.935  1.00  0.00           C  
ATOM    757  HB  THR A 157      -6.819  30.915   7.356  1.00  0.00           H  
ATOM    758  CG2 THR A 157      -5.622  29.148   6.979  1.00  0.00           C  
ATOM    759 1HG2 THR A 157      -4.977  29.663   6.230  1.00  0.00           H  
ATOM    760 2HG2 THR A 157      -6.413  28.524   6.501  1.00  0.00           H  
ATOM    761 3HG2 THR A 157      -5.083  28.332   7.515  1.00  0.00           H  
ATOM    762  OG1 THR A 157      -7.029  29.528   8.896  1.00  0.00           O  
ATOM    763  HG1 THR A 157      -7.389  30.175   9.491  1.00  0.00           H  
ATOM    764  N   ARG A 158      -2.983  31.262   7.545  1.00  0.00           N  
ATOM    765  HN  ARG A 158      -2.670  30.469   8.105  1.00  0.00           H  
ATOM    766  CA  ARG A 158      -2.060  31.885   6.611  1.00  0.00           C  
ATOM    767  HA  ARG A 158      -2.130  32.993   6.711  1.00  0.00           H  
ATOM    768  C   ARG A 158      -2.422  31.488   5.185  1.00  0.00           C  
ATOM    769  O   ARG A 158      -2.676  30.311   4.898  1.00  0.00           O  
ATOM    770  CB  ARG A 158      -0.635  31.443   6.925  1.00  0.00           C  
ATOM    771  HB1 ARG A 158      -0.410  31.569   8.010  1.00  0.00           H  
ATOM    772  HB2 ARG A 158      -0.536  30.335   6.845  1.00  0.00           H  
ATOM    773  CG  ARG A 158       0.396  32.133   6.082  1.00  0.00           C  
ATOM    774  HG1 ARG A 158       0.281  33.241   6.126  1.00  0.00           H  
ATOM    775  HG2 ARG A 158       0.200  31.980   4.995  1.00  0.00           H  
ATOM    776  CD  ARG A 158       1.793  31.713   6.450  1.00  0.00           C  
ATOM    777  HD1 ARG A 158       1.927  30.607   6.397  1.00  0.00           H  
ATOM    778  HD2 ARG A 158       1.999  31.848   7.537  1.00  0.00           H  
ATOM    779  NE  ARG A 158       2.755  32.422   5.617  1.00  0.00           N  
ATOM    780  HE  ARG A 158       2.394  33.118   4.964  1.00  0.00           H  
ATOM    781  CZ  ARG A 158       4.068  32.227   5.647  1.00  0.00           C  
ATOM    782  NH1 ARG A 158       4.585  31.330   6.471  1.00  0.00           N  
ATOM    783 1HH1 ARG A 158       5.594  31.180   6.494  1.00  0.00           H  
ATOM    784 2HH1 ARG A 158       3.974  30.797   7.090  1.00  0.00           H  
ATOM    785  NH2 ARG A 158       4.865  32.922   4.840  1.00  0.00           N  
ATOM    786 1HH2 ARG A 158       5.874  32.772   4.863  1.00  0.00           H  
ATOM    787 2HH2 ARG A 158       4.466  33.613   4.205  1.00  0.00           H  
ATOM    788  N   VAL A 159      -2.448  32.476   4.294  1.00  0.00           N  
ATOM    789  HN  VAL A 159      -2.304  33.431   4.622  1.00  0.00           H  
ATOM    790  CA  VAL A 159      -2.673  32.256   2.874  1.00  0.00           C  
ATOM    791  HA  VAL A 159      -2.567  31.164   2.672  1.00  0.00           H  
ATOM    792  C   VAL A 159      -1.582  32.986   2.103  1.00  0.00           C  
ATOM    793  O   VAL A 159      -0.870  33.845   2.635  1.00  0.00           O  
ATOM    794  CB  VAL A 159      -4.082  32.694   2.413  1.00  0.00           C  
ATOM    795  HB  VAL A 159      -4.164  32.482   1.321  1.00  0.00           H  
ATOM    796  CG1 VAL A 159      -5.153  31.887   3.123  1.00  0.00           C  
ATOM    797 1HG1 VAL A 159      -4.999  30.792   2.977  1.00  0.00           H  
ATOM    798 2HG1 VAL A 159      -6.176  32.202   2.812  1.00  0.00           H  
ATOM    799 3HG1 VAL A 159      -5.214  32.151   4.205  1.00  0.00           H  
ATOM    800  CG2 VAL A 159      -4.292  34.191   2.613  1.00  0.00           C  
ATOM    801 1HG2 VAL A 159      -3.505  34.784   2.091  1.00  0.00           H  
ATOM    802 2HG2 VAL A 159      -4.353  34.455   3.695  1.00  0.00           H  
ATOM    803 3HG2 VAL A 159      -5.315  34.506   2.302  1.00  0.00           H  
ATOM    804  N   TYR A 160      -1.448  32.623   0.832  1.00  0.00           N  
ATOM    805  HN  TYR A 160      -2.036  31.870   0.474  1.00  0.00           H  
ATOM    806  CA  TYR A 160      -0.496  33.256  -0.072  1.00  0.00           C  
ATOM    807  HA  TYR A 160       0.058  34.046   0.488  1.00  0.00           H  
ATOM    808  C   TYR A 160      -1.302  33.916  -1.175  1.00  0.00           C  
ATOM    809  O   TYR A 160      -1.264  33.497  -2.334  1.00  0.00           O  
ATOM    810  CB  TYR A 160       0.521  32.227  -0.614  1.00  0.00           C  
ATOM    811  HB1 TYR A 160       1.196  32.689  -1.372  1.00  0.00           H  
ATOM    812  HB2 TYR A 160       0.021  31.468  -1.260  1.00  0.00           H  
ATOM    813  CG  TYR A 160       1.315  31.564   0.496  1.00  0.00           C  
ATOM    814  CD1 TYR A 160       0.851  30.412   1.114  1.00  0.00           C  
ATOM    815  HD1 TYR A 160      -0.100  29.964   0.781  1.00  0.00           H  
ATOM    816  CD2 TYR A 160       2.513  32.111   0.950  1.00  0.00           C  
ATOM    817  HD2 TYR A 160       2.894  33.037   0.488  1.00  0.00           H  
ATOM    818  CE1 TYR A 160       1.563  29.814   2.144  1.00  0.00           C  
ATOM    819  HE1 TYR A 160       1.179  28.900   2.627  1.00  0.00           H  
ATOM    820  CE2 TYR A 160       3.231  31.517   1.965  1.00  0.00           C  
ATOM    821  HE2 TYR A 160       4.184  31.959   2.300  1.00  0.00           H  
ATOM    822  CZ  TYR A 160       2.757  30.372   2.560  1.00  0.00           C  
ATOM    823  OH  TYR A 160       3.480  29.789   3.580  1.00  0.00           O  
ATOM    824  HH  TYR A 160       3.152  28.998   3.991  1.00  0.00           H  
ATOM    825  N   SER A 161      -2.039  34.956  -0.795  1.00  0.00           N  
ATOM    826  HN  SER A 161      -1.864  35.380   0.116  1.00  0.00           H  
ATOM    827  CA  SER A 161      -3.087  35.507  -1.639  1.00  0.00           C  
ATOM    828  HA  SER A 161      -2.781  35.444  -2.709  1.00  0.00           H  
ATOM    829  C   SER A 161      -3.353  36.955  -1.265  1.00  0.00           C  
ATOM    830  O   SER A 161      -3.389  37.308  -0.081  1.00  0.00           O  
ATOM    831  CB  SER A 161      -4.365  34.693  -1.417  1.00  0.00           C  
ATOM    832  HB1 SER A 161      -4.590  34.584  -0.330  1.00  0.00           H  
ATOM    833  HB2 SER A 161      -4.209  33.619  -1.674  1.00  0.00           H  
ATOM    834  OG  SER A 161      -5.472  35.232  -2.118  1.00  0.00           O  
ATOM    835  HG  SER A 161      -6.265  34.727  -1.980  1.00  0.00           H  
ATOM    836  N   ARG A 162      -3.566  37.784  -2.286  1.00  0.00           N  
ATOM    837  HN  ARG A 162      -3.426  37.459  -3.243  1.00  0.00           H  
ATOM    838  CA  ARG A 162      -3.998  39.150  -2.040  1.00  0.00           C  
ATOM    839  HA  ARG A 162      -3.313  39.593  -1.280  1.00  0.00           H  
ATOM    840  C   ARG A 162      -5.418  39.225  -1.488  1.00  0.00           C  
ATOM    841  O   ARG A 162      -5.833  40.304  -1.054  1.00  0.00           O  
ATOM    842  CB  ARG A 162      -3.871  39.979  -3.329  1.00  0.00           C  
ATOM    843  HB1 ARG A 162      -4.672  39.708  -4.055  1.00  0.00           H  
ATOM    844  HB2 ARG A 162      -4.143  41.044  -3.144  1.00  0.00           H  
ATOM    845  CG  ARG A 162      -2.505  39.876  -3.971  1.00  0.00           C  
ATOM    846  HG1 ARG A 162      -2.281  38.825  -4.269  1.00  0.00           H  
ATOM    847  HG2 ARG A 162      -1.696  40.026  -3.218  1.00  0.00           H  
ATOM    848  CD  ARG A 162      -2.338  40.830  -5.154  1.00  0.00           C  
ATOM    849  HD1 ARG A 162      -2.409  41.901  -4.851  1.00  0.00           H  
ATOM    850  HD2 ARG A 162      -3.211  40.807  -5.847  1.00  0.00           H  
ATOM    851  NE  ARG A 162      -1.080  40.524  -5.831  1.00  0.00           N  
ATOM    852  HE  ARG A 162      -1.109  39.866  -6.610  1.00  0.00           H  
ATOM    853  CZ  ARG A 162       0.101  41.042  -5.504  1.00  0.00           C  
ATOM    854  NH1 ARG A 162       0.198  41.940  -4.522  1.00  0.00           N  
ATOM    855 1HH1 ARG A 162      -0.639  42.235  -4.020  1.00  0.00           H  
ATOM    856 2HH1 ARG A 162       1.103  42.337  -4.271  1.00  0.00           H  
ATOM    857  NH2 ARG A 162       1.186  40.660  -6.155  1.00  0.00           N  
ATOM    858 1HH2 ARG A 162       1.112  39.973  -6.906  1.00  0.00           H  
ATOM    859 2HH2 ARG A 162       2.091  41.057  -5.904  1.00  0.00           H  
ATOM    860  N   ASP A 163      -6.154  38.110  -1.473  1.00  0.00           N  
ATOM    861  HN  ASP A 163      -5.754  37.253  -1.854  1.00  0.00           H  
ATOM    862  CA  ASP A 163      -7.509  38.073  -0.932  1.00  0.00           C  
ATOM    863  HA  ASP A 163      -8.041  38.997  -1.258  1.00  0.00           H  
ATOM    864  C   ASP A 163      -7.553  38.007   0.590  1.00  0.00           C  
ATOM    865  O   ASP A 163      -8.648  37.979   1.161  1.00  0.00           O  
ATOM    866  CB  ASP A 163      -8.264  36.861  -1.489  1.00  0.00           C  
ATOM    867  HB1 ASP A 163      -7.750  35.910  -1.214  1.00  0.00           H  
ATOM    868  HB2 ASP A 163      -9.228  36.709  -0.949  1.00  0.00           H  
ATOM    869  CG  ASP A 163      -8.488  36.942  -2.986  1.00  0.00           C  
ATOM    870  OD1 ASP A 163      -8.718  38.058  -3.502  1.00  0.00           O  
ATOM    871  OD2 ASP A 163      -8.442  35.881  -3.645  1.00  0.00           O  
ATOM    872  N   ALA A 164      -6.408  37.967   1.258  1.00  0.00           N  
ATOM    873  HN  ALA A 164      -5.525  38.068   0.757  1.00  0.00           H  
ATOM    874  CA  ALA A 164      -6.402  37.780   2.699  1.00  0.00           C  
ATOM    875  HA  ALA A 164      -6.973  36.855   2.948  1.00  0.00           H  
ATOM    876  C   ALA A 164      -7.051  38.967   3.396  1.00  0.00           C  
ATOM    877  O   ALA A 164      -7.001  40.102   2.919  1.00  0.00           O  
ATOM    878  CB  ALA A 164      -4.970  37.632   3.201  1.00  0.00           C  
ATOM    879  HB1 ALA A 164      -4.965  37.489   4.307  1.00  0.00           H  
ATOM    880  HB2 ALA A 164      -4.327  38.488   2.888  1.00  0.00           H  
ATOM    881  HB3 ALA A 164      -4.424  36.816   2.672  1.00  0.00           H  
ATOM    882  N   ASP A 165      -7.655  38.695   4.554  1.00  0.00           N  
ATOM    883  HN  ASP A 165      -7.714  37.731   4.881  1.00  0.00           H  
ATOM    884  CA  ASP A 165      -8.231  39.770   5.354  1.00  0.00           C  
ATOM    885  HA  ASP A 165      -8.929  40.358   4.714  1.00  0.00           H  
ATOM    886  C   ASP A 165      -7.142  40.702   5.873  1.00  0.00           C  
ATOM    887  O   ASP A 165      -7.236  41.928   5.732  1.00  0.00           O  
ATOM    888  CB  ASP A 165      -9.016  39.194   6.538  1.00  0.00           C  
ATOM    889  HB1 ASP A 165      -9.369  40.008   7.213  1.00  0.00           H  
ATOM    890  HB2 ASP A 165      -8.337  38.655   7.239  1.00  0.00           H  
ATOM    891  CG  ASP A 165     -10.164  38.311   6.118  1.00  0.00           C  
ATOM    892  OD1 ASP A 165     -10.987  38.741   5.285  1.00  0.00           O  
ATOM    893  OD2 ASP A 165     -10.255  37.168   6.632  1.00  0.00           O  
ATOM    894  N   ILE A 166      -6.124  40.139   6.521  1.00  0.00           N  
ATOM    895  HN  ILE A 166      -6.086  39.121   6.578  1.00  0.00           H  
ATOM    896  CA  ILE A 166      -5.059  40.912   7.154  1.00  0.00           C  
ATOM    897  HA  ILE A 166      -5.355  41.987   7.171  1.00  0.00           H  
ATOM    898  C   ILE A 166      -3.820  40.757   6.285  1.00  0.00           C  
ATOM    899  O   ILE A 166      -3.163  39.714   6.306  1.00  0.00           O  
ATOM    900  CB  ILE A 166      -4.802  40.447   8.589  1.00  0.00           C  
ATOM    901  HB  ILE A 166      -4.560  39.359   8.566  1.00  0.00           H  
ATOM    902  CG1 ILE A 166      -6.067  40.641   9.435  1.00  0.00           C  
ATOM    903 1HG1 ILE A 166      -6.354  41.718   9.464  1.00  0.00           H  
ATOM    904 2HG1 ILE A 166      -6.955  40.221   8.909  1.00  0.00           H  
ATOM    905  CG2 ILE A 166      -3.599  41.197   9.194  1.00  0.00           C  
ATOM    906 1HG2 ILE A 166      -3.412  40.858  10.240  1.00  0.00           H  
ATOM    907 2HG2 ILE A 166      -3.728  42.303   9.134  1.00  0.00           H  
ATOM    908 3HG2 ILE A 166      -2.688  41.100   8.558  1.00  0.00           H  
ATOM    909  CD1 ILE A 166      -5.971  40.081  10.841  1.00  0.00           C  
ATOM    910 1HD1 ILE A 166      -6.890  40.222  11.456  1.00  0.00           H  
ATOM    911 2HD1 ILE A 166      -5.083  40.501  11.367  1.00  0.00           H  
ATOM    912 3HD1 ILE A 166      -5.684  39.004  10.812  1.00  0.00           H  
ATOM    913  N   VAL A 167      -3.493  41.788   5.514  1.00  0.00           N  
ATOM    914  HN  VAL A 167      -4.126  42.586   5.459  1.00  0.00           H  
ATOM    915  CA  VAL A 167      -2.256  41.811   4.745  1.00  0.00           C  
ATOM    916  HA  VAL A 167      -1.957  40.761   4.516  1.00  0.00           H  
ATOM    917  C   VAL A 167      -1.176  42.449   5.606  1.00  0.00           C  
ATOM    918  O   VAL A 167      -1.378  43.533   6.170  1.00  0.00           O  
ATOM    919  CB  VAL A 167      -2.436  42.572   3.422  1.00  0.00           C  
ATOM    920  HB  VAL A 167      -2.795  43.602   3.652  1.00  0.00           H  
ATOM    921  CG1 VAL A 167      -1.104  42.676   2.683  1.00  0.00           C  
ATOM    922 1HG1 VAL A 167      -0.338  43.186   3.312  1.00  0.00           H  
ATOM    923 2HG1 VAL A 167      -1.221  43.174   1.692  1.00  0.00           H  
ATOM    924 3HG1 VAL A 167      -0.750  41.679   2.331  1.00  0.00           H  
ATOM    925  CG2 VAL A 167      -3.482  41.875   2.563  1.00  0.00           C  
ATOM    926 1HG2 VAL A 167      -4.455  41.799   3.103  1.00  0.00           H  
ATOM    927 2HG2 VAL A 167      -3.128  40.878   2.211  1.00  0.00           H  
ATOM    928 3HG2 VAL A 167      -3.599  42.373   1.572  1.00  0.00           H  
ATOM    929  N   ILE A 168      -0.043  41.760   5.723  1.00  0.00           N  
ATOM    930  HN  ILE A 168       0.045  40.888   5.201  1.00  0.00           H  
ATOM    931  CA  ILE A 168       1.081  42.179   6.555  1.00  0.00           C  
ATOM    932  HA  ILE A 168       0.756  43.025   7.204  1.00  0.00           H  
ATOM    933  C   ILE A 168       2.205  42.657   5.646  1.00  0.00           C  
ATOM    934  O   ILE A 168       2.583  41.956   4.696  1.00  0.00           O  
ATOM    935  CB  ILE A 168       1.560  41.020   7.446  1.00  0.00           C  
ATOM    936  HB  ILE A 168       1.721  40.123   6.804  1.00  0.00           H  
ATOM    937  CG1 ILE A 168       0.491  40.687   8.488  1.00  0.00           C  
ATOM    938 1HG1 ILE A 168       0.388  41.517   9.226  1.00  0.00           H  
ATOM    939 2HG1 ILE A 168      -0.526  40.716   8.032  1.00  0.00           H  
ATOM    940  CG2 ILE A 168       2.881  41.378   8.120  1.00  0.00           C  
ATOM    941 1HG2 ILE A 168       3.228  40.538   8.766  1.00  0.00           H  
ATOM    942 2HG2 ILE A 168       2.812  42.336   8.686  1.00  0.00           H  
ATOM    943 3HG2 ILE A 168       3.657  41.680   7.378  1.00  0.00           H  
ATOM    944  CD1 ILE A 168       0.725  39.365   9.196  1.00  0.00           C  
ATOM    945 1HD1 ILE A 168      -0.054  39.122   9.956  1.00  0.00           H  
ATOM    946 2HD1 ILE A 168       1.742  39.336   9.652  1.00  0.00           H  
ATOM    947 3HD1 ILE A 168       0.828  38.535   8.458  1.00  0.00           H  
ATOM    948  N   GLN A 169       2.738  43.851   5.931  1.00  0.00           N  
ATOM    949  HN  GLN A 169       2.338  44.394   6.697  1.00  0.00           H  
ATOM    950  CA  GLN A 169       3.867  44.410   5.193  1.00  0.00           C  
ATOM    951  HA  GLN A 169       4.340  43.610   4.577  1.00  0.00           H  
ATOM    952  C   GLN A 169       4.892  44.972   6.163  1.00  0.00           C  
ATOM    953  O   GLN A 169       4.545  45.442   7.250  1.00  0.00           O  
ATOM    954  CB  GLN A 169       3.455  45.583   4.280  1.00  0.00           C  
ATOM    955  HB1 GLN A 169       3.154  46.462   4.897  1.00  0.00           H  
ATOM    956  HB2 GLN A 169       4.352  46.002   3.767  1.00  0.00           H  
ATOM    957  CG  GLN A 169       2.382  45.266   3.272  1.00  0.00           C  
ATOM    958  HG1 GLN A 169       2.701  44.439   2.596  1.00  0.00           H  
ATOM    959  HG2 GLN A 169       1.508  44.774   3.760  1.00  0.00           H  
ATOM    960  CD  GLN A 169       1.946  46.487   2.473  1.00  0.00           C  
ATOM    961  NE2 GLN A 169       1.351  46.237   1.320  1.00  0.00           N  
ATOM    962 1HE2 GLN A 169       1.194  45.289   0.977  1.00  0.00           H  
ATOM    963 2HE2 GLN A 169       1.059  47.055   0.785  1.00  0.00           H  
ATOM    964  OE1 GLN A 169       2.136  47.635   2.888  1.00  0.00           O  
ATOM    965  N   PHE A 170       6.154  44.940   5.741  1.00  0.00           N  
ATOM    966  HN  PHE A 170       6.390  44.315   4.970  1.00  0.00           H  
ATOM    967  CA  PHE A 170       7.216  45.750   6.322  1.00  0.00           C  
ATOM    968  HA  PHE A 170       6.874  46.196   7.285  1.00  0.00           H  
ATOM    969  C   PHE A 170       7.543  46.853   5.322  1.00  0.00           C  
ATOM    970  O   PHE A 170       7.646  46.591   4.119  1.00  0.00           O  
ATOM    971  CB  PHE A 170       8.479  44.914   6.550  1.00  0.00           C  
ATOM    972  HB1 PHE A 170       9.353  45.576   6.752  1.00  0.00           H  
ATOM    973  HB2 PHE A 170       8.813  44.444   5.595  1.00  0.00           H  
ATOM    974  CG  PHE A 170       8.346  43.870   7.634  1.00  0.00           C  
ATOM    975  CD1 PHE A 170       7.824  42.612   7.353  1.00  0.00           C  
ATOM    976  HD1 PHE A 170       7.490  42.379   6.328  1.00  0.00           H  
ATOM    977  CD2 PHE A 170       8.771  44.137   8.932  1.00  0.00           C  
ATOM    978  HD2 PHE A 170       9.201  45.123   9.176  1.00  0.00           H  
ATOM    979  CE1 PHE A 170       7.718  41.646   8.344  1.00  0.00           C  
ATOM    980  HE1 PHE A 170       7.305  40.652   8.104  1.00  0.00           H  
ATOM    981  CE2 PHE A 170       8.658  43.175   9.918  1.00  0.00           C  
ATOM    982  HE2 PHE A 170       8.992  43.401  10.945  1.00  0.00           H  
ATOM    983  CZ  PHE A 170       8.129  41.930   9.626  1.00  0.00           C  
ATOM    984  HZ  PHE A 170       8.037  41.168  10.418  1.00  0.00           H  
ATOM    985  N   GLY A 171       7.699  48.082   5.804  1.00  0.00           N  
ATOM    986  HN  GLY A 171       7.562  48.261   6.799  1.00  0.00           H  
ATOM    987  CA  GLY A 171       8.065  49.170   4.914  1.00  0.00           C  
ATOM    988  HA1 GLY A 171       8.751  48.835   4.101  1.00  0.00           H  
ATOM    989  HA2 GLY A 171       7.210  49.498   4.278  1.00  0.00           H  
ATOM    990  C   GLY A 171       8.646  50.308   5.713  1.00  0.00           C  
ATOM    991  O   GLY A 171       8.646  50.291   6.942  1.00  0.00           O  
ATOM    992  N   VAL A 172       9.149  51.310   4.998  1.00  0.00           N  
ATOM    993  HN  VAL A 172       9.121  51.253   3.980  1.00  0.00           H  
ATOM    994  CA  VAL A 172       9.738  52.486   5.623  1.00  0.00           C  
ATOM    995  HA  VAL A 172       9.540  52.422   6.718  1.00  0.00           H  
ATOM    996  C   VAL A 172       9.062  53.750   5.104  1.00  0.00           C  
ATOM    997  O   VAL A 172       8.557  53.797   3.981  1.00  0.00           O  
ATOM    998  CB  VAL A 172      11.265  52.567   5.428  1.00  0.00           C  
ATOM    999  HB  VAL A 172      11.648  53.438   6.009  1.00  0.00           H  
ATOM   1000  CG1 VAL A 172      11.934  51.306   5.955  1.00  0.00           C  
ATOM   1001 1HG1 VAL A 172      13.038  51.365   5.814  1.00  0.00           H  
ATOM   1002 2HG1 VAL A 172      11.505  50.385   5.496  1.00  0.00           H  
ATOM   1003 3HG1 VAL A 172      11.661  51.104   7.017  1.00  0.00           H  
ATOM   1004  CG2 VAL A 172      11.617  52.775   3.961  1.00  0.00           C  
ATOM   1005 1HG2 VAL A 172      12.721  52.834   3.820  1.00  0.00           H  
ATOM   1006 2HG2 VAL A 172      11.100  53.667   3.536  1.00  0.00           H  
ATOM   1007 3HG2 VAL A 172      11.161  51.991   3.313  1.00  0.00           H  
ATOM   1008  N   ALA A 173       9.076  54.790   5.945  1.00  0.00           N  
ATOM   1009  HN  ALA A 173       9.371  54.626   6.908  1.00  0.00           H  
ATOM   1010  CA  ALA A 173       8.689  56.160   5.559  1.00  0.00           C  
ATOM   1011  HA  ALA A 173       8.567  56.735   6.506  1.00  0.00           H  
ATOM   1012  C   ALA A 173       7.319  56.138   4.882  1.00  0.00           C  
ATOM   1013  O   ALA A 173       6.400  55.474   5.381  1.00  0.00           O  
ATOM   1014  CB  ALA A 173       9.813  56.835   4.781  1.00  0.00           C  
ATOM   1015  HB1 ALA A 173      10.813  56.851   5.275  1.00  0.00           H  
ATOM   1016  HB2 ALA A 173       9.511  57.873   4.506  1.00  0.00           H  
ATOM   1017  HB3 ALA A 173       9.900  56.376   3.769  1.00  0.00           H  
ATOM   1018  N   GLU A 174       7.131  56.834   3.760  1.00  0.00           N  
ATOM   1019  HN  GLU A 174       7.888  57.411   3.394  1.00  0.00           H  
ATOM   1020  CA  GLU A 174       5.857  56.782   3.048  1.00  0.00           C  
ATOM   1021  HA  GLU A 174       5.033  56.753   3.798  1.00  0.00           H  
ATOM   1022  C   GLU A 174       5.819  55.496   2.239  1.00  0.00           C  
ATOM   1023  O   GLU A 174       6.561  55.344   1.264  1.00  0.00           O  
ATOM   1024  CB  GLU A 174       5.652  58.000   2.150  1.00  0.00           C  
ATOM   1025  HB1 GLU A 174       6.569  58.208   1.550  1.00  0.00           H  
ATOM   1026  HB2 GLU A 174       5.611  58.935   2.755  1.00  0.00           H  
ATOM   1027  CG  GLU A 174       4.420  57.886   1.240  1.00  0.00           C  
ATOM   1028  HG1 GLU A 174       4.271  58.829   0.664  1.00  0.00           H  
ATOM   1029  HG2 GLU A 174       4.619  57.181   0.400  1.00  0.00           H  
ATOM   1030  CD  GLU A 174       3.127  57.495   1.976  1.00  0.00           C  
ATOM   1031  OE1 GLU A 174       2.901  57.951   3.119  1.00  0.00           O  
ATOM   1032  OE2 GLU A 174       2.334  56.733   1.406  1.00  0.00           O  
ATOM   1033  N   HIS A 175       4.960  54.562   2.638  1.00  0.00           N  
ATOM   1034  HN  HIS A 175       4.248  54.805   3.327  1.00  0.00           H  
ATOM   1035  CA  HIS A 175       5.008  53.202   2.119  1.00  0.00           C  
ATOM   1036  HA  HIS A 175       5.846  53.158   1.385  1.00  0.00           H  
ATOM   1037  C   HIS A 175       3.737  52.813   1.376  1.00  0.00           C  
ATOM   1038  O   HIS A 175       3.459  51.625   1.212  1.00  0.00           O  
ATOM   1039  CB  HIS A 175       5.334  52.212   3.239  1.00  0.00           C  
ATOM   1040  HB1 HIS A 175       5.377  51.169   2.847  1.00  0.00           H  
ATOM   1041  HB2 HIS A 175       6.392  52.325   3.574  1.00  0.00           H  
ATOM   1042  CG  HIS A 175       4.397  52.307   4.397  1.00  0.00           C  
ATOM   1043  CD2 HIS A 175       3.255  51.635   4.669  1.00  0.00           C  
ATOM   1044  HD2 HIS A 175       2.802  50.838   4.056  1.00  0.00           H  
ATOM   1045  ND1 HIS A 175       4.559  53.223   5.415  1.00  0.00           N  
ATOM   1046  HD1 HIS A 175       5.323  53.894   5.491  1.00  0.00           H  
ATOM   1047  CE1 HIS A 175       3.565  53.092   6.276  1.00  0.00           C  
ATOM   1048  HE1 HIS A 175       3.427  53.686   7.195  1.00  0.00           H  
ATOM   1049  NE2 HIS A 175       2.765  52.131   5.851  1.00  0.00           N  
ATOM   1050  HE2 HIS A 175       1.920  51.810   6.324  1.00  0.00           H  
ATOM   1051  N   GLY A 176       2.957  53.796   0.925  1.00  0.00           N  
ATOM   1052  HN  GLY A 176       3.126  54.747   1.252  1.00  0.00           H  
ATOM   1053  CA  GLY A 176       1.877  53.560  -0.014  1.00  0.00           C  
ATOM   1054  HA1 GLY A 176       2.034  54.177  -0.930  1.00  0.00           H  
ATOM   1055  HA2 GLY A 176       1.969  52.534  -0.442  1.00  0.00           H  
ATOM   1056  C   GLY A 176       0.472  53.771   0.508  1.00  0.00           C  
ATOM   1057  O   GLY A 176      -0.480  53.569  -0.257  1.00  0.00           O  
ATOM   1058  N   ASP A 177       0.291  54.159   1.766  1.00  0.00           N  
ATOM   1059  HN  ASP A 177       1.101  54.330   2.362  1.00  0.00           H  
ATOM   1060  CA  ASP A 177      -1.050  54.344   2.306  1.00  0.00           C  
ATOM   1061  HA  ASP A 177      -1.759  54.186   1.460  1.00  0.00           H  
ATOM   1062  C   ASP A 177      -1.328  55.737   2.851  1.00  0.00           C  
ATOM   1063  O   ASP A 177      -2.387  55.945   3.453  1.00  0.00           O  
ATOM   1064  CB  ASP A 177      -1.386  53.281   3.365  1.00  0.00           C  
ATOM   1065  HB1 ASP A 177      -2.440  53.386   3.712  1.00  0.00           H  
ATOM   1066  HB2 ASP A 177      -1.445  52.267   2.905  1.00  0.00           H  
ATOM   1067  CG  ASP A 177      -0.426  53.285   4.543  1.00  0.00           C  
ATOM   1068  OD1 ASP A 177       0.284  54.287   4.760  1.00  0.00           O  
ATOM   1069  OD2 ASP A 177      -0.392  52.249   5.259  1.00  0.00           O  
ATOM   1070  N   GLY A 178      -0.409  56.683   2.694  1.00  0.00           N  
ATOM   1071  HN  GLY A 178       0.469  56.459   2.226  1.00  0.00           H  
ATOM   1072  CA  GLY A 178      -0.637  58.026   3.177  1.00  0.00           C  
ATOM   1073  HA1 GLY A 178       0.005  58.748   2.620  1.00  0.00           H  
ATOM   1074  HA2 GLY A 178      -1.647  58.380   2.864  1.00  0.00           H  
ATOM   1075  C   GLY A 178      -0.459  58.212   4.665  1.00  0.00           C  
ATOM   1076  O   GLY A 178      -0.721  59.308   5.168  1.00  0.00           O  
ATOM   1077  N   TYR A 179      -0.024  57.179   5.388  1.00  0.00           N  
ATOM   1078  HN  TYR A 179       0.115  56.284   4.918  1.00  0.00           H  
ATOM   1079  CA  TYR A 179       0.263  57.263   6.817  1.00  0.00           C  
ATOM   1080  HA  TYR A 179       0.105  58.312   7.159  1.00  0.00           H  
ATOM   1081  C   TYR A 179       1.729  56.896   7.003  1.00  0.00           C  
ATOM   1082  O   TYR A 179       2.052  55.741   7.316  1.00  0.00           O  
ATOM   1083  CB  TYR A 179      -0.658  56.336   7.610  1.00  0.00           C  
ATOM   1084  HB1 TYR A 179      -0.549  55.279   7.272  1.00  0.00           H  
ATOM   1085  HB2 TYR A 179      -0.305  56.226   8.662  1.00  0.00           H  
ATOM   1086  CG  TYR A 179      -2.103  56.772   7.566  1.00  0.00           C  
ATOM   1087  CD1 TYR A 179      -2.564  57.796   8.386  1.00  0.00           C  
ATOM   1088  HD1 TYR A 179      -1.865  58.289   9.082  1.00  0.00           H  
ATOM   1089  CD2 TYR A 179      -3.004  56.176   6.694  1.00  0.00           C  
ATOM   1090  HD2 TYR A 179      -2.659  55.367   6.028  1.00  0.00           H  
ATOM   1091  CE1 TYR A 179      -3.891  58.210   8.344  1.00  0.00           C  
ATOM   1092  HE1 TYR A 179      -4.241  59.023   9.003  1.00  0.00           H  
ATOM   1093  CE2 TYR A 179      -4.333  56.581   6.645  1.00  0.00           C  
ATOM   1094  HE2 TYR A 179      -5.036  56.094   5.949  1.00  0.00           H  
ATOM   1095  CZ  TYR A 179      -4.767  57.596   7.472  1.00  0.00           C  
ATOM   1096  OH  TYR A 179      -6.086  58.002   7.427  1.00  0.00           O  
ATOM   1097  HH  TYR A 179      -6.385  58.701   7.997  1.00  0.00           H  
ATOM   1098  N   PRO A 180       2.644  57.839   6.799  1.00  0.00           N  
ATOM   1099  CA  PRO A 180       4.063  57.475   6.734  1.00  0.00           C  
ATOM   1100  HA  PRO A 180       4.206  56.637   6.012  1.00  0.00           H  
ATOM   1101  C   PRO A 180       4.638  57.092   8.088  1.00  0.00           C  
ATOM   1102  O   PRO A 180       4.232  57.599   9.139  1.00  0.00           O  
ATOM   1103  CB  PRO A 180       4.731  58.745   6.195  1.00  0.00           C  
ATOM   1104  HB1 PRO A 180       5.771  58.904   6.564  1.00  0.00           H  
ATOM   1105  HB2 PRO A 180       4.990  58.699   5.111  1.00  0.00           H  
ATOM   1106  CG  PRO A 180       3.779  59.849   6.551  1.00  0.00           C  
ATOM   1107  HG1 PRO A 180       3.997  60.324   7.536  1.00  0.00           H  
ATOM   1108  HG2 PRO A 180       3.907  60.765   5.928  1.00  0.00           H  
ATOM   1109  CD  PRO A 180       2.410  59.256   6.466  1.00  0.00           C  
ATOM   1110  HD1 PRO A 180       1.888  59.427   5.496  1.00  0.00           H  
ATOM   1111  HD2 PRO A 180       1.643  59.762   7.097  1.00  0.00           H  
ATOM   1112  N   PHE A 181       5.607  56.186   8.043  1.00  0.00           N  
ATOM   1113  HN  PHE A 181       5.759  55.666   7.178  1.00  0.00           H  
ATOM   1114  CA  PHE A 181       6.455  55.913   9.184  1.00  0.00           C  
ATOM   1115  HA  PHE A 181       5.817  55.930  10.098  1.00  0.00           H  
ATOM   1116  C   PHE A 181       7.511  57.012   9.325  1.00  0.00           C  
ATOM   1117  O   PHE A 181       7.603  57.936   8.506  1.00  0.00           O  
ATOM   1118  CB  PHE A 181       7.071  54.522   9.067  1.00  0.00           C  
ATOM   1119  HB1 PHE A 181       7.918  54.408   9.783  1.00  0.00           H  
ATOM   1120  HB2 PHE A 181       7.623  54.418   8.104  1.00  0.00           H  
ATOM   1121  CG  PHE A 181       6.081  53.395   9.234  1.00  0.00           C  
ATOM   1122  CD1 PHE A 181       5.075  53.460  10.189  1.00  0.00           C  
ATOM   1123  HD1 PHE A 181       4.991  54.353  10.830  1.00  0.00           H  
ATOM   1124  CD2 PHE A 181       6.173  52.265   8.444  1.00  0.00           C  
ATOM   1125  HD2 PHE A 181       6.969  52.194   7.684  1.00  0.00           H  
ATOM   1126  CE1 PHE A 181       4.172  52.415  10.348  1.00  0.00           C  
ATOM   1127  HE1 PHE A 181       3.375  52.482  11.108  1.00  0.00           H  
ATOM   1128  CE2 PHE A 181       5.275  51.219   8.596  1.00  0.00           C  
ATOM   1129  HE2 PHE A 181       5.357  50.325   7.955  1.00  0.00           H  
ATOM   1130  CZ  PHE A 181       4.277  51.295   9.551  1.00  0.00           C  
ATOM   1131  HZ  PHE A 181       3.566  50.461   9.675  1.00  0.00           H  
ATOM   1132  N   ASP A 182       8.312  56.912  10.392  1.00  0.00           N  
ATOM   1133  HN  ASP A 182       8.393  56.011  10.864  1.00  0.00           H  
ATOM   1134  CA  ASP A 182       9.074  58.048  10.904  1.00  0.00           C  
ATOM   1135  HA  ASP A 182       9.038  58.861  10.141  1.00  0.00           H  
ATOM   1136  C   ASP A 182      10.538  57.722  11.180  1.00  0.00           C  
ATOM   1137  O   ASP A 182      11.199  58.459  11.923  1.00  0.00           O  
ATOM   1138  CB  ASP A 182       8.422  58.571  12.186  1.00  0.00           C  
ATOM   1139  HB1 ASP A 182       8.917  59.507  12.535  1.00  0.00           H  
ATOM   1140  HB2 ASP A 182       7.402  58.973  11.982  1.00  0.00           H  
ATOM   1141  CG  ASP A 182       8.388  57.525  13.290  1.00  0.00           C  
ATOM   1142  OD1 ASP A 182       8.668  56.335  13.005  1.00  0.00           O  
ATOM   1143  OD2 ASP A 182       8.094  57.884  14.453  1.00  0.00           O  
ATOM   1144  N   GLY A 183      11.067  56.648  10.615  1.00  0.00           N  
ATOM   1145  HN  GLY A 183      10.519  56.082   9.966  1.00  0.00           H  
ATOM   1146  CA  GLY A 183      12.433  56.287  10.930  1.00  0.00           C  
ATOM   1147  HA1 GLY A 183      13.101  57.179  10.950  1.00  0.00           H  
ATOM   1148  HA2 GLY A 183      12.917  55.733  10.092  1.00  0.00           H  
ATOM   1149  C   GLY A 183      12.498  55.506  12.232  1.00  0.00           C  
ATOM   1150  O   GLY A 183      11.502  54.973  12.722  1.00  0.00           O  
ATOM   1151  N   LYS A 184      13.695  55.470  12.806  1.00  0.00           N  
ATOM   1152  H   LYS A 184      14.465  56.004  12.403  1.00  0.00           H  
ATOM   1153  N   LYS A 184      13.700  55.431  12.794  1.00  0.00           N  
ATOM   1154  H   LYS A 184      14.481  55.961  12.406  1.00  0.00           H  
ATOM   1155  CA  LYS A 184      13.918  54.676  14.004  1.00  0.00           C  
ATOM   1156  HA  LYS A 184      13.650  53.616  13.784  1.00  0.00           H  
ATOM   1157  CA  LYS A 184      13.898  54.588  13.967  1.00  0.00           C  
ATOM   1158  HA  LYS A 184      13.490  53.577  13.733  1.00  0.00           H  
ATOM   1159  C   LYS A 184      13.055  55.166  15.159  1.00  0.00           C  
ATOM   1160  C   LYS A 184      13.137  55.131  15.172  1.00  0.00           C  
ATOM   1161  O   LYS A 184      12.841  56.368  15.334  1.00  0.00           O  
ATOM   1162  O   LYS A 184      13.061  56.342  15.389  1.00  0.00           O  
ATOM   1163  CB  LYS A 184      15.387  54.733  14.403  1.00  0.00           C  
ATOM   1164  HB1 LYS A 184      15.592  55.628  15.035  1.00  0.00           H  
ATOM   1165  HB2 LYS A 184      16.028  54.979  13.524  1.00  0.00           H  
ATOM   1166  CB  LYS A 184      15.389  54.431  14.279  1.00  0.00           C  
ATOM   1167  HB1 LYS A 184      15.924  54.021  13.391  1.00  0.00           H  
ATOM   1168  HB2 LYS A 184      15.542  53.597  15.004  1.00  0.00           H  
ATOM   1169  CG  LYS A 184      15.868  53.471  15.084  1.00  0.00           C  
ATOM   1170  HG1 LYS A 184      15.355  53.302  16.060  1.00  0.00           H  
ATOM   1171  HG2 LYS A 184      15.520  52.553  14.555  1.00  0.00           H  
ATOM   1172  CG  LYS A 184      16.085  55.681  14.772  1.00  0.00           C  
ATOM   1173  HG1 LYS A 184      15.684  56.013  15.758  1.00  0.00           H  
ATOM   1174  HG2 LYS A 184      15.805  56.574  14.166  1.00  0.00           H  
ATOM   1175  CD  LYS A 184      17.370  53.502  15.233  1.00  0.00           C  
ATOM   1176  HD1 LYS A 184      17.780  52.498  15.494  1.00  0.00           H  
ATOM   1177  HD2 LYS A 184      17.879  53.641  14.251  1.00  0.00           H  
ATOM   1178  CD  LYS A 184      17.592  55.485  14.817  1.00  0.00           C  
ATOM   1179  HD1 LYS A 184      17.863  54.460  15.161  1.00  0.00           H  
ATOM   1180  HD2 LYS A 184      18.058  56.070  15.644  1.00  0.00           H  
ATOM   1181  CE  LYS A 184      17.789  54.557  16.236  1.00  0.00           C  
ATOM   1182  HE1 LYS A 184      17.353  55.551  15.981  1.00  0.00           H  
ATOM   1183  HE2 LYS A 184      18.871  54.805  16.131  1.00  0.00           H  
ATOM   1184  CE  LYS A 184      18.223  55.811  13.475  1.00  0.00           C  
ATOM   1185  HE1 LYS A 184      19.292  55.496  13.437  1.00  0.00           H  
ATOM   1186  HE2 LYS A 184      17.824  55.157  12.664  1.00  0.00           H  
ATOM   1187  NZ  LYS A 184      17.458  54.167  17.639  1.00  0.00           N  
ATOM   1188  HZ1 LYS A 184      17.740  54.877  18.314  1.00  0.00           H  
ATOM   1189  HZ2 LYS A 184      17.857  53.258  17.872  1.00  0.00           H  
ATOM   1190  HZ3 LYS A 184      16.468  53.940  17.735  1.00  0.00           H  
ATOM   1191  NZ  LYS A 184      18.064  57.256  13.143  1.00  0.00           N  
ATOM   1192  HZ1 LYS A 184      18.488  57.475  12.241  1.00  0.00           H  
ATOM   1193  HZ2 LYS A 184      18.429  57.854  13.885  1.00  0.00           H  
ATOM   1194  HZ3 LYS A 184      17.086  57.544  13.178  1.00  0.00           H  
ATOM   1195  N   ASP A 185      12.544  54.209  15.931  1.00  0.00           N  
ATOM   1196  CA  ASP A 185      11.782  54.489  17.146  1.00  0.00           C  
ATOM   1197  HA  ASP A 185      11.502  53.500  17.577  1.00  0.00           H  
ATOM   1198  C   ASP A 185      10.474  55.215  16.850  1.00  0.00           C  
ATOM   1199  O   ASP A 185      10.004  55.216  15.707  1.00  0.00           O  
ATOM   1200  CB  ASP A 185      12.668  55.178  18.185  1.00  0.00           C  
ATOM   1201  HB1 ASP A 185      12.866  56.241  17.912  1.00  0.00           H  
ATOM   1202  HB2 ASP A 185      12.120  55.345  19.142  1.00  0.00           H  
ATOM   1203  CG  ASP A 185      13.946  54.420  18.408  1.00  0.00           C  
ATOM   1204  OD1 ASP A 185      13.857  53.262  18.852  1.00  0.00           O  
ATOM   1205  OD2 ASP A 185      15.021  54.952  18.087  1.00  0.00           O  
ATOM   1206  N   GLY A 186       9.845  55.779  17.874  1.00  0.00           N  
ATOM   1207  HN  GLY A 186      10.254  55.748  18.808  1.00  0.00           H  
ATOM   1208  CA  GLY A 186       8.569  56.442  17.655  1.00  0.00           C  
ATOM   1209  HA1 GLY A 186       8.675  57.304  16.956  1.00  0.00           H  
ATOM   1210  HA2 GLY A 186       8.238  56.995  18.565  1.00  0.00           H  
ATOM   1211  C   GLY A 186       7.500  55.470  17.178  1.00  0.00           C  
ATOM   1212  O   GLY A 186       7.208  54.456  17.817  1.00  0.00           O  
ATOM   1213  N   LEU A 187       6.880  55.803  16.050  1.00  0.00           N  
ATOM   1214  H   LEU A 187       7.094  56.694  15.603  1.00  0.00           H  
ATOM   1215  N   LEU A 187       6.911  55.782  16.032  1.00  0.00           N  
ATOM   1216  H   LEU A 187       7.173  56.645  15.556  1.00  0.00           H  
ATOM   1217  CA  LEU A 187       5.900  54.912  15.445  1.00  0.00           C  
ATOM   1218  HA  LEU A 187       5.073  54.714  16.166  1.00  0.00           H  
ATOM   1219  CA  LEU A 187       5.899  54.922  15.436  1.00  0.00           C  
ATOM   1220  HA  LEU A 187       5.083  54.732  16.171  1.00  0.00           H  
ATOM   1221  C   LEU A 187       6.585  53.609  15.076  1.00  0.00           C  
ATOM   1222  C   LEU A 187       6.529  53.603  15.009  1.00  0.00           C  
ATOM   1223  O   LEU A 187       7.536  53.605  14.294  1.00  0.00           O  
ATOM   1224  O   LEU A 187       7.374  53.579  14.113  1.00  0.00           O  
ATOM   1225  CB  LEU A 187       5.340  55.556  14.179  1.00  0.00           C  
ATOM   1226  HB1 LEU A 187       6.169  55.677  13.444  1.00  0.00           H  
ATOM   1227  HB2 LEU A 187       4.692  54.813  13.658  1.00  0.00           H  
ATOM   1228  CB  LEU A 187       5.338  55.643  14.214  1.00  0.00           C  
ATOM   1229  HB1 LEU A 187       5.006  56.664  14.516  1.00  0.00           H  
ATOM   1230  HB2 LEU A 187       6.176  55.887  13.520  1.00  0.00           H  
ATOM   1231  CG  LEU A 187       4.582  56.878  14.283  1.00  0.00           C  
ATOM   1232  HG  LEU A 187       5.219  57.612  14.830  1.00  0.00           H  
ATOM   1233  CG  LEU A 187       4.223  54.973  13.426  1.00  0.00           C  
ATOM   1234  HG  LEU A 187       4.638  54.086  12.892  1.00  0.00           H  
ATOM   1235  CD1 LEU A 187       4.307  57.416  12.890  1.00  0.00           C  
ATOM   1236 1HD1 LEU A 187       5.262  57.547  12.330  1.00  0.00           H  
ATOM   1237 2HD1 LEU A 187       3.709  58.357  12.918  1.00  0.00           H  
ATOM   1238 3HD1 LEU A 187       3.582  56.777  12.333  1.00  0.00           H  
ATOM   1239  CD1 LEU A 187       3.160  54.514  14.386  1.00  0.00           C  
ATOM   1240 1HD1 LEU A 187       3.578  53.802  15.135  1.00  0.00           H  
ATOM   1241 2HD1 LEU A 187       2.283  54.080  13.851  1.00  0.00           H  
ATOM   1242 3HD1 LEU A 187       2.650  55.375  14.877  1.00  0.00           H  
ATOM   1243  CD2 LEU A 187       3.281  56.700  15.046  1.00  0.00           C  
ATOM   1244 1HD2 LEU A 187       3.483  56.305  16.069  1.00  0.00           H  
ATOM   1245 2HD2 LEU A 187       2.556  56.061  14.489  1.00  0.00           H  
ATOM   1246 3HD2 LEU A 187       2.683  57.641  15.074  1.00  0.00           H  
ATOM   1247  CD2 LEU A 187       3.652  55.947  12.401  1.00  0.00           C  
ATOM   1248 1HD2 LEU A 187       4.440  56.287  11.689  1.00  0.00           H  
ATOM   1249 2HD2 LEU A 187       3.142  56.808  12.892  1.00  0.00           H  
ATOM   1250 3HD2 LEU A 187       2.775  55.513  11.866  1.00  0.00           H  
ATOM   1251  N   LEU A 188       6.106  52.499  15.624  1.00  0.00           N  
ATOM   1252  CA  LEU A 188       6.738  51.209  15.359  1.00  0.00           C  
ATOM   1253  HA  LEU A 188       7.791  51.396  15.043  1.00  0.00           H  
ATOM   1254  C   LEU A 188       6.045  50.425  14.257  1.00  0.00           C  
ATOM   1255  O   LEU A 188       6.672  49.582  13.600  1.00  0.00           O  
ATOM   1256  CB  LEU A 188       6.765  50.355  16.632  1.00  0.00           C  
ATOM   1257  HB1 LEU A 188       5.737  49.997  16.872  1.00  0.00           H  
ATOM   1258  HB2 LEU A 188       7.271  49.383  16.427  1.00  0.00           H  
ATOM   1259  CG  LEU A 188       7.386  51.017  17.859  1.00  0.00           C  
ATOM   1260  HG  LEU A 188       6.803  51.938  18.093  1.00  0.00           H  
ATOM   1261  CD1 LEU A 188       7.280  50.066  19.048  1.00  0.00           C  
ATOM   1262 1HD1 LEU A 188       7.734  50.550  19.944  1.00  0.00           H  
ATOM   1263 2HD1 LEU A 188       7.727  49.068  18.833  1.00  0.00           H  
ATOM   1264 3HD1 LEU A 188       6.232  49.732  19.231  1.00  0.00           H  
ATOM   1265  CD2 LEU A 188       8.834  51.416  17.618  1.00  0.00           C  
ATOM   1266 1HD2 LEU A 188       9.288  51.900  18.514  1.00  0.00           H  
ATOM   1267 2HD2 LEU A 188       8.931  52.064  16.716  1.00  0.00           H  
ATOM   1268 3HD2 LEU A 188       9.442  50.546  17.276  1.00  0.00           H  
ATOM   1269  N   ALA A 189       4.752  50.663  14.081  1.00  0.00           N  
ATOM   1270  HN  ALA A 189       4.348  51.464  14.566  1.00  0.00           H  
ATOM   1271  CA  ALA A 189       3.869  49.864  13.246  1.00  0.00           C  
ATOM   1272  HA  ALA A 189       4.237  49.863  12.193  1.00  0.00           H  
ATOM   1273  C   ALA A 189       2.511  50.541  13.321  1.00  0.00           C  
ATOM   1274  O   ALA A 189       2.294  51.437  14.143  1.00  0.00           O  
ATOM   1275  CB  ALA A 189       3.756  48.427  13.763  1.00  0.00           C  
ATOM   1276  HB1 ALA A 189       4.753  47.930  13.708  1.00  0.00           H  
ATOM   1277  HB2 ALA A 189       2.967  47.848  13.228  1.00  0.00           H  
ATOM   1278  HB3 ALA A 189       3.320  48.382  14.788  1.00  0.00           H  
ATOM   1279  N   HIS A 190       1.596  50.110  12.459  1.00  0.00           N  
ATOM   1280  HN  HIS A 190       1.868  49.472  11.711  1.00  0.00           H  
ATOM   1281  CA  HIS A 190       0.207  50.540  12.571  1.00  0.00           C  
ATOM   1282  HA  HIS A 190      -0.052  50.531  13.656  1.00  0.00           H  
ATOM   1283  C   HIS A 190      -0.679  49.510  11.893  1.00  0.00           C  
ATOM   1284  O   HIS A 190      -0.212  48.685  11.106  1.00  0.00           O  
ATOM   1285  CB  HIS A 190      -0.053  51.964  12.057  1.00  0.00           C  
ATOM   1286  HB1 HIS A 190      -1.112  52.254  12.249  1.00  0.00           H  
ATOM   1287  HB2 HIS A 190       0.472  52.707  12.702  1.00  0.00           H  
ATOM   1288  CG  HIS A 190       0.294  52.195  10.612  1.00  0.00           C  
ATOM   1289  CD2 HIS A 190       0.248  51.393   9.523  1.00  0.00           C  
ATOM   1290  HD2 HIS A 190      -0.058  50.333   9.503  1.00  0.00           H  
ATOM   1291  ND1 HIS A 190       0.694  53.430  10.153  1.00  0.00           N  
ATOM   1292  HD1 HIS A 190       0.799  54.265  10.730  1.00  0.00           H  
ATOM   1293  CE1 HIS A 190       0.921  53.371   8.853  1.00  0.00           C  
ATOM   1294  HE1 HIS A 190       1.273  54.202   8.219  1.00  0.00           H  
ATOM   1295  NE2 HIS A 190       0.654  52.146   8.444  1.00  0.00           N  
ATOM   1296  HE2 HIS A 190       0.735  51.811   7.484  1.00  0.00           H  
ATOM   1297  N   ALA A 191      -1.964  49.557  12.226  1.00  0.00           N  
ATOM   1298  HN  ALA A 191      -2.289  50.261  12.889  1.00  0.00           H  
ATOM   1299  CA  ALA A 191      -2.909  48.615  11.654  1.00  0.00           C  
ATOM   1300  HA  ALA A 191      -2.543  48.315  10.644  1.00  0.00           H  
ATOM   1301  C   ALA A 191      -4.260  49.292  11.497  1.00  0.00           C  
ATOM   1302  O   ALA A 191      -4.616  50.189  12.267  1.00  0.00           O  
ATOM   1303  CB  ALA A 191      -3.049  47.357  12.515  1.00  0.00           C  
ATOM   1304  HB1 ALA A 191      -2.057  46.860  12.630  1.00  0.00           H  
ATOM   1305  HB2 ALA A 191      -3.821  46.660  12.113  1.00  0.00           H  
ATOM   1306  HB3 ALA A 191      -3.523  47.576  13.500  1.00  0.00           H  
ATOM   1307  N   PHE A 192      -5.004  48.846  10.509  1.00  0.00           N  
ATOM   1308  HN  PHE A 192      -4.655  48.075   9.940  1.00  0.00           H  
ATOM   1309  CA  PHE A 192      -6.302  49.410  10.200  1.00  0.00           C  
ATOM   1310  HA  PHE A 192      -6.370  50.434  10.636  1.00  0.00           H  
ATOM   1311  C   PHE A 192      -7.418  48.545  10.777  1.00  0.00           C  
ATOM   1312  O   PHE A 192      -7.315  47.318  10.787  1.00  0.00           O  
ATOM   1313  CB  PHE A 192      -6.472  49.497   8.679  1.00  0.00           C  
ATOM   1314  HB1 PHE A 192      -7.519  49.774   8.415  1.00  0.00           H  
ATOM   1315  HB2 PHE A 192      -6.426  48.482   8.219  1.00  0.00           H  
ATOM   1316  CG  PHE A 192      -5.492  50.428   8.013  1.00  0.00           C  
ATOM   1317  CD1 PHE A 192      -4.194  50.020   7.753  1.00  0.00           C  
ATOM   1318  HD1 PHE A 192      -3.877  49.001   8.033  1.00  0.00           H  
ATOM   1319  CD2 PHE A 192      -5.877  51.707   7.635  1.00  0.00           C  
ATOM   1320  HD2 PHE A 192      -6.909  52.046   7.828  1.00  0.00           H  
ATOM   1321  CE1 PHE A 192      -3.290  50.873   7.147  1.00  0.00           C  
ATOM   1322  HE1 PHE A 192      -2.256  50.539   6.960  1.00  0.00           H  
ATOM   1323  CE2 PHE A 192      -4.978  52.561   7.018  1.00  0.00           C  
ATOM   1324  HE2 PHE A 192      -5.295  53.574   6.719  1.00  0.00           H  
ATOM   1325  CZ  PHE A 192      -3.684  52.143   6.777  1.00  0.00           C  
ATOM   1326  HZ  PHE A 192      -2.966  52.824   6.289  1.00  0.00           H  
ATOM   1327  N   PRO A 193      -8.498  49.160  11.255  1.00  0.00           N  
ATOM   1328  CA  PRO A 193      -9.628  48.385  11.790  1.00  0.00           C  
ATOM   1329  HA  PRO A 193      -9.284  47.730  12.624  1.00  0.00           H  
ATOM   1330  C   PRO A 193     -10.291  47.549  10.706  1.00  0.00           C  
ATOM   1331  O   PRO A 193     -10.049  47.762   9.504  1.00  0.00           O  
ATOM   1332  CB  PRO A 193     -10.576  49.473  12.325  1.00  0.00           C  
ATOM   1333  HB1 PRO A 193     -11.656  49.211  12.238  1.00  0.00           H  
ATOM   1334  HB2 PRO A 193     -10.557  49.580  13.435  1.00  0.00           H  
ATOM   1335  CG  PRO A 193     -10.199  50.715  11.596  1.00  0.00           C  
ATOM   1336  HG1 PRO A 193     -10.507  51.651  12.118  1.00  0.00           H  
ATOM   1337  HG2 PRO A 193     -10.788  50.883  10.665  1.00  0.00           H  
ATOM   1338  CD  PRO A 193      -8.717  50.614  11.362  1.00  0.00           C  
ATOM   1339  HD1 PRO A 193      -8.341  51.207  10.496  1.00  0.00           H  
ATOM   1340  HD2 PRO A 193      -8.089  51.124  12.129  1.00  0.00           H  
ATOM   1341  N   PRO A 194     -11.124  46.577  11.095  1.00  0.00           N  
ATOM   1342  CA  PRO A 194     -11.655  45.605  10.128  1.00  0.00           C  
ATOM   1343  HA  PRO A 194     -10.820  45.001   9.701  1.00  0.00           H  
ATOM   1344  C   PRO A 194     -12.456  46.246   9.004  1.00  0.00           C  
ATOM   1345  O   PRO A 194     -13.027  47.330   9.147  1.00  0.00           O  
ATOM   1346  CB  PRO A 194     -12.560  44.710  10.984  1.00  0.00           C  
ATOM   1347  HB1 PRO A 194     -13.646  44.950  10.903  1.00  0.00           H  
ATOM   1348  HB2 PRO A 194     -12.638  43.659  10.619  1.00  0.00           H  
ATOM   1349  CG  PRO A 194     -12.013  44.835  12.359  1.00  0.00           C  
ATOM   1350  HG1 PRO A 194     -12.747  44.565  13.153  1.00  0.00           H  
ATOM   1351  HG2 PRO A 194     -11.252  44.058  12.605  1.00  0.00           H  
ATOM   1352  CD  PRO A 194     -11.495  46.230  12.481  1.00  0.00           C  
ATOM   1353  HD1 PRO A 194     -10.675  46.356  13.226  1.00  0.00           H  
ATOM   1354  HD2 PRO A 194     -12.200  46.945  12.965  1.00  0.00           H  
ATOM   1355  N   GLY A 195     -12.509  45.524   7.887  1.00  0.00           N  
ATOM   1356  HN  GLY A 195     -12.014  44.632   7.866  1.00  0.00           H  
ATOM   1357  CA  GLY A 195     -13.227  45.933   6.705  1.00  0.00           C  
ATOM   1358  HA1 GLY A 195     -14.293  45.607   6.730  1.00  0.00           H  
ATOM   1359  HA2 GLY A 195     -13.394  47.035   6.678  1.00  0.00           H  
ATOM   1360  C   GLY A 195     -12.511  45.437   5.467  1.00  0.00           C  
ATOM   1361  O   GLY A 195     -11.526  44.696   5.551  1.00  0.00           O  
ATOM   1362  N   PRO A 196     -12.977  45.845   4.289  1.00  0.00           N  
ATOM   1363  CA  PRO A 196     -12.363  45.375   3.045  1.00  0.00           C  
ATOM   1364  HA  PRO A 196     -12.110  44.292   3.122  1.00  0.00           H  
ATOM   1365  C   PRO A 196     -11.127  46.183   2.672  1.00  0.00           C  
ATOM   1366  O   PRO A 196     -10.874  47.273   3.187  1.00  0.00           O  
ATOM   1367  CB  PRO A 196     -13.478  45.592   2.012  1.00  0.00           C  
ATOM   1368  HB1 PRO A 196     -14.104  44.690   1.818  1.00  0.00           H  
ATOM   1369  HB2 PRO A 196     -13.115  45.715   0.965  1.00  0.00           H  
ATOM   1370  CG  PRO A 196     -14.235  46.761   2.538  1.00  0.00           C  
ATOM   1371  HG1 PRO A 196     -15.265  46.849   2.121  1.00  0.00           H  
ATOM   1372  HG2 PRO A 196     -13.856  47.742   2.166  1.00  0.00           H  
ATOM   1373  CD  PRO A 196     -14.201  46.631   4.045  1.00  0.00           C  
ATOM   1374  HD1 PRO A 196     -14.247  47.600   4.595  1.00  0.00           H  
ATOM   1375  HD2 PRO A 196     -15.126  46.200   4.494  1.00  0.00           H  
ATOM   1376  N   GLY A 197     -10.358  45.624   1.745  1.00  0.00           N  
ATOM   1377  HN  GLY A 197     -10.564  44.683   1.410  1.00  0.00           H  
ATOM   1378  CA  GLY A 197      -9.223  46.356   1.209  1.00  0.00           C  
ATOM   1379  HA1 GLY A 197      -9.539  47.329   0.766  1.00  0.00           H  
ATOM   1380  HA2 GLY A 197      -8.822  45.868   0.290  1.00  0.00           H  
ATOM   1381  C   GLY A 197      -8.137  46.550   2.252  1.00  0.00           C  
ATOM   1382  O   GLY A 197      -7.729  45.607   2.946  1.00  0.00           O  
ATOM   1383  N   ILE A 198      -7.653  47.790   2.367  1.00  0.00           N  
ATOM   1384  HN  ILE A 198      -8.027  48.532   1.775  1.00  0.00           H  
ATOM   1385  CA  ILE A 198      -6.599  48.100   3.326  1.00  0.00           C  
ATOM   1386  HA  ILE A 198      -5.761  47.386   3.150  1.00  0.00           H  
ATOM   1387  C   ILE A 198      -7.066  47.919   4.760  1.00  0.00           C  
ATOM   1388  O   ILE A 198      -6.244  47.749   5.669  1.00  0.00           O  
ATOM   1389  CB  ILE A 198      -6.060  49.522   3.085  1.00  0.00           C  
ATOM   1390  HB  ILE A 198      -5.905  49.660   1.990  1.00  0.00           H  
ATOM   1391  CG1 ILE A 198      -4.716  49.700   3.791  1.00  0.00           C  
ATOM   1392 1HG1 ILE A 198      -4.842  49.659   4.898  1.00  0.00           H  
ATOM   1393 2HG1 ILE A 198      -4.071  48.802   3.645  1.00  0.00           H  
ATOM   1394  CG2 ILE A 198      -7.058  50.564   3.565  1.00  0.00           C  
ATOM   1395 1HG2 ILE A 198      -6.668  51.594   3.390  1.00  0.00           H  
ATOM   1396 2HG2 ILE A 198      -7.341  50.405   4.632  1.00  0.00           H  
ATOM   1397 3HG2 ILE A 198      -8.062  50.419   3.102  1.00  0.00           H  
ATOM   1398  CD1 ILE A 198      -3.994  50.942   3.387  1.00  0.00           C  
ATOM   1399 1HD1 ILE A 198      -3.014  51.072   3.902  1.00  0.00           H  
ATOM   1400 2HD1 ILE A 198      -4.639  51.840   3.533  1.00  0.00           H  
ATOM   1401 3HD1 ILE A 198      -3.868  50.983   2.280  1.00  0.00           H  
ATOM   1402  N   GLN A 199      -8.370  47.961   4.997  1.00  0.00           N  
ATOM   1403  HN  GLN A 199      -9.021  48.167   4.239  1.00  0.00           H  
ATOM   1404  CA  GLN A 199      -8.869  47.713   6.338  1.00  0.00           C  
ATOM   1405  HA  GLN A 199      -8.449  48.485   7.024  1.00  0.00           H  
ATOM   1406  C   GLN A 199      -8.409  46.335   6.811  1.00  0.00           C  
ATOM   1407  O   GLN A 199      -8.312  45.385   6.030  1.00  0.00           O  
ATOM   1408  CB  GLN A 199     -10.392  47.819   6.356  1.00  0.00           C  
ATOM   1409  HB1 GLN A 199     -10.845  46.992   5.761  1.00  0.00           H  
ATOM   1410  HB2 GLN A 199     -10.786  47.566   7.368  1.00  0.00           H  
ATOM   1411  CG  GLN A 199     -10.940  49.168   5.894  1.00  0.00           C  
ATOM   1412  HG1 GLN A 199     -10.708  49.338   4.817  1.00  0.00           H  
ATOM   1413  HG2 GLN A 199     -12.054  49.143   5.844  1.00  0.00           H  
ATOM   1414  CD  GLN A 199     -10.469  50.342   6.733  1.00  0.00           C  
ATOM   1415  NE2 GLN A 199     -10.345  51.495   6.096  1.00  0.00           N  
ATOM   1416 1HE2 GLN A 199     -10.539  51.592   5.099  1.00  0.00           H  
ATOM   1417 2HE2 GLN A 199     -10.028  52.284   6.660  1.00  0.00           H  
ATOM   1418  OE1 GLN A 199     -10.234  50.224   7.942  1.00  0.00           O  
ATOM   1419  N   GLY A 200      -8.080  46.243   8.097  1.00  0.00           N  
ATOM   1420  HN  GLY A 200      -8.212  47.053   8.702  1.00  0.00           H  
ATOM   1421  CA  GLY A 200      -7.540  45.023   8.660  1.00  0.00           C  
ATOM   1422  HA1 GLY A 200      -7.806  44.953   9.740  1.00  0.00           H  
ATOM   1423  HA2 GLY A 200      -8.095  44.142   8.261  1.00  0.00           H  
ATOM   1424  C   GLY A 200      -6.052  44.818   8.482  1.00  0.00           C  
ATOM   1425  O   GLY A 200      -5.492  43.924   9.130  1.00  0.00           O  
ATOM   1426  N   ASP A 201      -5.388  45.595   7.629  1.00  0.00           N  
ATOM   1427  HN  ASP A 201      -5.859  46.389   7.195  1.00  0.00           H  
ATOM   1428  CA  ASP A 201      -3.996  45.319   7.312  1.00  0.00           C  
ATOM   1429  HA  ASP A 201      -3.863  44.215   7.236  1.00  0.00           H  
ATOM   1430  C   ASP A 201      -3.076  45.843   8.411  1.00  0.00           C  
ATOM   1431  O   ASP A 201      -3.430  46.745   9.174  1.00  0.00           O  
ATOM   1432  CB  ASP A 201      -3.629  45.946   5.965  1.00  0.00           C  
ATOM   1433  HB1 ASP A 201      -3.782  47.050   5.986  1.00  0.00           H  
ATOM   1434  HB2 ASP A 201      -2.527  45.917   5.800  1.00  0.00           H  
ATOM   1435  CG  ASP A 201      -4.371  45.317   4.790  1.00  0.00           C  
ATOM   1436  OD1 ASP A 201      -5.170  44.373   4.996  1.00  0.00           O  
ATOM   1437  OD2 ASP A 201      -4.143  45.774   3.644  1.00  0.00           O  
ATOM   1438  N   ALA A 202      -1.876  45.265   8.482  1.00  0.00           N  
ATOM   1439  HN  ALA A 202      -1.614  44.586   7.767  1.00  0.00           H  
ATOM   1440  CA  ALA A 202      -0.926  45.569   9.544  1.00  0.00           C  
ATOM   1441  HA  ALA A 202      -1.249  46.498  10.069  1.00  0.00           H  
ATOM   1442  C   ALA A 202       0.437  45.801   8.913  1.00  0.00           C  
ATOM   1443  O   ALA A 202       0.939  44.940   8.186  1.00  0.00           O  
ATOM   1444  CB  ALA A 202      -0.857  44.419  10.554  1.00  0.00           C  
ATOM   1445  HB1 ALA A 202      -0.130  44.652  11.367  1.00  0.00           H  
ATOM   1446  HB2 ALA A 202      -0.626  43.447  10.059  1.00  0.00           H  
ATOM   1447  HB3 ALA A 202      -1.864  44.165  10.960  1.00  0.00           H  
ATOM   1448  N   HIS A 203       1.025  46.964   9.185  1.00  0.00           N  
ATOM   1449  HN  HIS A 203       0.555  47.609   9.820  1.00  0.00           H  
ATOM   1450  CA  HIS A 203       2.306  47.359   8.620  1.00  0.00           C  
ATOM   1451  HA  HIS A 203       2.685  46.546   7.958  1.00  0.00           H  
ATOM   1452  C   HIS A 203       3.311  47.614   9.730  1.00  0.00           C  
ATOM   1453  O   HIS A 203       2.983  48.223  10.754  1.00  0.00           O  
ATOM   1454  CB  HIS A 203       2.162  48.639   7.814  1.00  0.00           C  
ATOM   1455  HB1 HIS A 203       1.919  49.498   8.482  1.00  0.00           H  
ATOM   1456  HB2 HIS A 203       3.154  48.974   7.430  1.00  0.00           H  
ATOM   1457  CG  HIS A 203       1.170  48.544   6.698  1.00  0.00           C  
ATOM   1458  CD2 HIS A 203       0.629  47.474   6.065  1.00  0.00           C  
ATOM   1459  HD2 HIS A 203       0.829  46.412   6.286  1.00  0.00           H  
ATOM   1460  ND1 HIS A 203       0.631  49.660   6.100  1.00  0.00           N  
ATOM   1461  HD1 HIS A 203       0.835  50.626   6.358  1.00  0.00           H  
ATOM   1462  CE1 HIS A 203      -0.194  49.282   5.138  1.00  0.00           C  
ATOM   1463  HE1 HIS A 203      -0.768  49.956   4.480  1.00  0.00           H  
ATOM   1464  NE2 HIS A 203      -0.216  47.962   5.096  1.00  0.00           N  
ATOM   1465  HE2 HIS A 203      -0.769  47.397   4.451  1.00  0.00           H  
ATOM   1466  N   PHE A 204       4.543  47.176   9.499  1.00  0.00           N  
ATOM   1467  HN  PHE A 204       4.744  46.764   8.588  1.00  0.00           H  
ATOM   1468  CA  PHE A 204       5.622  47.250  10.471  1.00  0.00           C  
ATOM   1469  HA  PHE A 204       5.233  47.732  11.398  1.00  0.00           H  
ATOM   1470  C   PHE A 204       6.739  48.116   9.907  1.00  0.00           C  
ATOM   1471  O   PHE A 204       7.136  47.939   8.750  1.00  0.00           O  
ATOM   1472  CB  PHE A 204       6.105  45.842  10.820  1.00  0.00           C  
ATOM   1473  HB1 PHE A 204       7.013  45.878  11.466  1.00  0.00           H  
ATOM   1474  HB2 PHE A 204       6.540  45.335   9.928  1.00  0.00           H  
ATOM   1475  CG  PHE A 204       5.029  45.003  11.447  1.00  0.00           C  
ATOM   1476  CD1 PHE A 204       4.092  44.343  10.670  1.00  0.00           C  
ATOM   1477  HD1 PHE A 204       4.163  44.400   9.571  1.00  0.00           H  
ATOM   1478  CD2 PHE A 204       4.923  44.923  12.834  1.00  0.00           C  
ATOM   1479  HD2 PHE A 204       5.652  45.453  13.471  1.00  0.00           H  
ATOM   1480  CE1 PHE A 204       3.065  43.612  11.249  1.00  0.00           C  
ATOM   1481  HE1 PHE A 204       2.324  43.099  10.613  1.00  0.00           H  
ATOM   1482  CE2 PHE A 204       3.909  44.183  13.418  1.00  0.00           C  
ATOM   1483  HE2 PHE A 204       3.843  44.112  14.517  1.00  0.00           H  
ATOM   1484  CZ  PHE A 204       2.974  43.529  12.623  1.00  0.00           C  
ATOM   1485  HZ  PHE A 204       2.162  42.946  13.090  1.00  0.00           H  
ATOM   1486  N   ASP A 205       7.210  49.070  10.708  1.00  0.00           N  
ATOM   1487  HN  ASP A 205       6.838  49.148  11.654  1.00  0.00           H  
ATOM   1488  CA  ASP A 205       8.242  50.007  10.275  1.00  0.00           C  
ATOM   1489  HA  ASP A 205       8.002  50.372   9.249  1.00  0.00           H  
ATOM   1490  C   ASP A 205       9.584  49.288  10.253  1.00  0.00           C  
ATOM   1491  O   ASP A 205      10.122  48.930  11.307  1.00  0.00           O  
ATOM   1492  CB  ASP A 205       8.262  51.188  11.240  1.00  0.00           C  
ATOM   1493  HB1 ASP A 205       8.514  50.851  12.273  1.00  0.00           H  
ATOM   1494  HB2 ASP A 205       7.230  51.572  11.418  1.00  0.00           H  
ATOM   1495  CG  ASP A 205       9.184  52.307  10.799  1.00  0.00           C  
ATOM   1496  OD1 ASP A 205       9.918  52.156   9.796  1.00  0.00           O  
ATOM   1497  OD2 ASP A 205       9.160  53.363  11.461  1.00  0.00           O  
ATOM   1498  N   ASP A 206      10.137  49.068   9.062  1.00  0.00           N  
ATOM   1499  HN  ASP A 206       9.670  49.381   8.211  1.00  0.00           H  
ATOM   1500  CA  ASP A 206      11.417  48.375   8.986  1.00  0.00           C  
ATOM   1501  HA  ASP A 206      11.401  47.575   9.762  1.00  0.00           H  
ATOM   1502  C   ASP A 206      12.602  49.274   9.300  1.00  0.00           C  
ATOM   1503  O   ASP A 206      13.739  48.795   9.285  1.00  0.00           O  
ATOM   1504  CB  ASP A 206      11.602  47.682   7.634  1.00  0.00           C  
ATOM   1505  HB1 ASP A 206      10.619  47.489   7.145  1.00  0.00           H  
ATOM   1506  HB2 ASP A 206      12.042  48.380   6.884  1.00  0.00           H  
ATOM   1507  CG  ASP A 206      12.420  46.404   7.737  1.00  0.00           C  
ATOM   1508  OD1 ASP A 206      12.875  46.019   8.841  1.00  0.00           O  
ATOM   1509  OD2 ASP A 206      12.595  45.764   6.683  1.00  0.00           O  
ATOM   1510  N   ASP A 207      12.375  50.555   9.578  1.00  0.00           N  
ATOM   1511  HN  ASP A 207      11.477  50.985   9.357  1.00  0.00           H  
ATOM   1512  CA  ASP A 207      13.437  51.330  10.204  1.00  0.00           C  
ATOM   1513  HA  ASP A 207      14.382  51.067   9.674  1.00  0.00           H  
ATOM   1514  C   ASP A 207      13.636  50.958  11.668  1.00  0.00           C  
ATOM   1515  O   ASP A 207      14.605  51.427  12.276  1.00  0.00           O  
ATOM   1516  CB  ASP A 207      13.223  52.835  10.005  1.00  0.00           C  
ATOM   1517  HB1 ASP A 207      13.737  53.422  10.802  1.00  0.00           H  
ATOM   1518  HB2 ASP A 207      12.168  53.122  10.223  1.00  0.00           H  
ATOM   1519  CG  ASP A 207      13.645  53.309   8.615  1.00  0.00           C  
ATOM   1520  OD1 ASP A 207      14.530  52.666   7.999  1.00  0.00           O  
ATOM   1521  OD2 ASP A 207      13.099  54.329   8.143  1.00  0.00           O  
ATOM   1522  N   GLU A 208      12.762  50.129  12.238  1.00  0.00           N  
ATOM   1523  HN  GLU A 208      11.865  49.942  11.790  1.00  0.00           H  
ATOM   1524  CA  GLU A 208      13.095  49.492  13.502  1.00  0.00           C  
ATOM   1525  HA  GLU A 208      13.656  50.217  14.137  1.00  0.00           H  
ATOM   1526  C   GLU A 208      13.968  48.279  13.248  1.00  0.00           C  
ATOM   1527  O   GLU A 208      13.921  47.666  12.178  1.00  0.00           O  
ATOM   1528  CB  GLU A 208      11.847  49.028  14.259  1.00  0.00           C  
ATOM   1529  HB1 GLU A 208      12.126  48.690  15.284  1.00  0.00           H  
ATOM   1530  HB2 GLU A 208      11.475  48.069  13.829  1.00  0.00           H  
ATOM   1531  CG  GLU A 208      10.724  50.030  14.334  1.00  0.00           C  
ATOM   1532  HG1 GLU A 208       9.906  49.653  14.992  1.00  0.00           H  
ATOM   1533  HG2 GLU A 208      10.177  50.079  13.363  1.00  0.00           H  
ATOM   1534  CD  GLU A 208      11.161  51.411  14.768  1.00  0.00           C  
ATOM   1535  OE1 GLU A 208      12.215  51.565  15.432  1.00  0.00           O  
ATOM   1536  OE2 GLU A 208      10.420  52.359  14.446  1.00  0.00           O  
ATOM   1537  N   LEU A 209      14.768  47.936  14.250  1.00  0.00           N  
ATOM   1538  HN  LEU A 209      14.924  48.599  15.009  1.00  0.00           H  
ATOM   1539  CA  LEU A 209      15.430  46.640  14.297  1.00  0.00           C  
ATOM   1540  HA  LEU A 209      15.608  46.283  13.256  1.00  0.00           H  
ATOM   1541  C   LEU A 209      14.483  45.676  15.001  1.00  0.00           C  
ATOM   1542  O   LEU A 209      14.228  45.811  16.202  1.00  0.00           O  
ATOM   1543  CB  LEU A 209      16.766  46.741  15.025  1.00  0.00           C  
ATOM   1544  HB1 LEU A 209      17.396  47.537  14.563  1.00  0.00           H  
ATOM   1545  HB2 LEU A 209      16.618  47.175  16.041  1.00  0.00           H  
ATOM   1546  CG  LEU A 209      17.553  45.436  15.120  1.00  0.00           C  
ATOM   1547  HG  LEU A 209      16.901  44.672  15.604  1.00  0.00           H  
ATOM   1548  CD1 LEU A 209      17.954  44.916  13.749  1.00  0.00           C  
ATOM   1549 1HD1 LEU A 209      17.055  44.771  13.106  1.00  0.00           H  
ATOM   1550 2HD1 LEU A 209      18.566  43.987  13.821  1.00  0.00           H  
ATOM   1551 3HD1 LEU A 209      18.709  45.575  13.261  1.00  0.00           H  
ATOM   1552  CD2 LEU A 209      18.779  45.634  15.996  1.00  0.00           C  
ATOM   1553 1HD2 LEU A 209      18.485  46.015  17.002  1.00  0.00           H  
ATOM   1554 2HD2 LEU A 209      19.534  46.293  15.508  1.00  0.00           H  
ATOM   1555 3HD2 LEU A 209      19.391  44.705  16.068  1.00  0.00           H  
ATOM   1556  N   TRP A 210      13.961  44.712  14.245  1.00  0.00           N  
ATOM   1557  HN  TRP A 210      14.226  44.671  13.261  1.00  0.00           H  
ATOM   1558  CA  TRP A 210      13.031  43.713  14.753  1.00  0.00           C  
ATOM   1559  HA  TRP A 210      12.414  44.184  15.554  1.00  0.00           H  
ATOM   1560  C   TRP A 210      13.798  42.550  15.363  1.00  0.00           C  
ATOM   1561  O   TRP A 210      14.727  42.014  14.745  1.00  0.00           O  
ATOM   1562  CB  TRP A 210      12.090  43.238  13.635  1.00  0.00           C  
ATOM   1563  HB1 TRP A 210      12.643  42.798  12.772  1.00  0.00           H  
ATOM   1564  HB2 TRP A 210      11.508  42.332  13.925  1.00  0.00           H  
ATOM   1565  CG  TRP A 210      11.213  44.370  13.230  1.00  0.00           C  
ATOM   1566  CD1 TRP A 210      11.277  45.103  12.069  1.00  0.00           C  
ATOM   1567  HD1 TRP A 210      11.968  44.905  11.232  1.00  0.00           H  
ATOM   1568  CD2 TRP A 210      10.215  44.994  14.039  1.00  0.00           C  
ATOM   1569  CE2 TRP A 210       9.697  46.081  13.310  1.00  0.00           C  
ATOM   1570  CE3 TRP A 210       9.710  44.739  15.319  1.00  0.00           C  
ATOM   1571  HE3 TRP A 210      10.104  43.902  15.920  1.00  0.00           H  
ATOM   1572  NE1 TRP A 210      10.351  46.121  12.105  1.00  0.00           N  
ATOM   1573  HE1 TRP A 210      10.179  46.794  11.358  1.00  0.00           H  
ATOM   1574  CZ2 TRP A 210       8.687  46.899  13.810  1.00  0.00           C  
ATOM   1575  HZ2 TRP A 210       8.283  47.736  13.216  1.00  0.00           H  
ATOM   1576  CZ3 TRP A 210       8.713  45.550  15.817  1.00  0.00           C  
ATOM   1577  HZ3 TRP A 210       8.301  45.351  16.821  1.00  0.00           H  
ATOM   1578  CH2 TRP A 210       8.213  46.627  15.065  1.00  0.00           C  
ATOM   1579  HH2 TRP A 210       7.423  47.266  15.495  1.00  0.00           H  
ATOM   1580  N   SER A 211      13.428  42.186  16.586  1.00  0.00           N  
ATOM   1581  HN  SER A 211      12.653  42.672  17.037  1.00  0.00           H  
ATOM   1582  CA  SER A 211      14.101  41.112  17.296  1.00  0.00           C  
ATOM   1583  HA  SER A 211      14.512  40.381  16.561  1.00  0.00           H  
ATOM   1584  C   SER A 211      13.083  40.419  18.186  1.00  0.00           C  
ATOM   1585  O   SER A 211      11.871  40.615  18.053  1.00  0.00           O  
ATOM   1586  CB  SER A 211      15.245  41.684  18.144  1.00  0.00           C  
ATOM   1587  HB1 SER A 211      15.923  40.885  18.526  1.00  0.00           H  
ATOM   1588  HB2 SER A 211      15.986  42.243  17.526  1.00  0.00           H  
ATOM   1589  OG  SER A 211      14.716  42.481  19.192  1.00  0.00           O  
ATOM   1590  HG  SER A 211      15.424  42.835  19.717  1.00  0.00           H  
ATOM   1591  N   LEU A 212      13.593  39.597  19.101  1.00  0.00           N  
ATOM   1592  H   LEU A 212      14.572  39.320  19.022  1.00  0.00           H  
ATOM   1593  N   LEU A 212      13.581  39.605  19.115  1.00  0.00           N  
ATOM   1594  H   LEU A 212      14.563  39.334  19.068  1.00  0.00           H  
ATOM   1595  CA  LEU A 212      12.804  39.078  20.211  1.00  0.00           C  
ATOM   1596  HA  LEU A 212      11.839  38.697  19.804  1.00  0.00           H  
ATOM   1597  CA  LEU A 212      12.750  39.095  20.197  1.00  0.00           C  
ATOM   1598  HA  LEU A 212      11.765  38.796  19.768  1.00  0.00           H  
ATOM   1599  C   LEU A 212      12.492  40.142  21.260  1.00  0.00           C  
ATOM   1600  C   LEU A 212      12.501  40.137  21.281  1.00  0.00           C  
ATOM   1601  O   LEU A 212      11.614  39.925  22.102  1.00  0.00           O  
ATOM   1602  O   LEU A 212      11.669  39.900  22.164  1.00  0.00           O  
ATOM   1603  CB  LEU A 212      13.542  37.906  20.872  1.00  0.00           C  
ATOM   1604  HB1 LEU A 212      13.387  37.014  20.221  1.00  0.00           H  
ATOM   1605  HB2 LEU A 212      12.972  37.639  21.793  1.00  0.00           H  
ATOM   1606  CB  LEU A 212      13.401  37.854  20.807  1.00  0.00           C  
ATOM   1607  HB1 LEU A 212      13.391  37.935  21.919  1.00  0.00           H  
ATOM   1608  HB2 LEU A 212      14.498  37.873  20.610  1.00  0.00           H  
ATOM   1609  CG  LEU A 212      15.035  37.930  21.256  1.00  0.00           C  
ATOM   1610  HG  LEU A 212      15.577  37.290  20.521  1.00  0.00           H  
ATOM   1611  CG  LEU A 212      12.828  36.499  20.387  1.00  0.00           C  
ATOM   1612  HG  LEU A 212      11.977  36.253  21.064  1.00  0.00           H  
ATOM   1613  CD1 LEU A 212      15.708  39.300  21.247  1.00  0.00           C  
ATOM   1614 1HD1 LEU A 212      15.576  39.764  20.242  1.00  0.00           H  
ATOM   1615 2HD1 LEU A 212      16.779  39.248  21.553  1.00  0.00           H  
ATOM   1616 3HD1 LEU A 212      15.342  39.958  22.069  1.00  0.00           H  
ATOM   1617  CD1 LEU A 212      12.307  36.543  18.961  1.00  0.00           C  
ATOM   1618 1HD1 LEU A 212      11.531  37.336  18.851  1.00  0.00           H  
ATOM   1619 2HD1 LEU A 212      11.932  35.548  18.627  1.00  0.00           H  
ATOM   1620 3HD1 LEU A 212      13.133  36.666  18.222  1.00  0.00           H  
ATOM   1621  CD2 LEU A 212      15.215  37.295  22.630  1.00  0.00           C  
ATOM   1622 1HD2 LEU A 212      14.723  36.294  22.637  1.00  0.00           H  
ATOM   1623 2HD2 LEU A 212      14.849  37.953  23.452  1.00  0.00           H  
ATOM   1624 3HD2 LEU A 212      16.286  37.243  22.936  1.00  0.00           H  
ATOM   1625  CD2 LEU A 212      13.886  35.417  20.537  1.00  0.00           C  
ATOM   1626 1HD2 LEU A 212      14.268  35.385  21.584  1.00  0.00           H  
ATOM   1627 2HD2 LEU A 212      14.712  35.540  19.798  1.00  0.00           H  
ATOM   1628 3HD2 LEU A 212      13.511  34.422  20.203  1.00  0.00           H  
ATOM   1629  N   GLY A 213      13.201  41.272  21.247  1.00  0.00           N  
ATOM   1630  CA  GLY A 213      12.962  42.348  22.181  1.00  0.00           C  
ATOM   1631  HA1 GLY A 213      11.873  42.415  22.409  1.00  0.00           H  
ATOM   1632  HA2 GLY A 213      13.123  43.329  21.676  1.00  0.00           H  
ATOM   1633  C   GLY A 213      13.756  42.298  23.473  1.00  0.00           C  
ATOM   1634  O   GLY A 213      13.822  43.317  24.176  1.00  0.00           O  
ATOM   1635  N   LYS A 214      14.361  41.158  23.816  1.00  0.00           N  
ATOM   1636  HN  LYS A 214      14.350  40.363  23.178  1.00  0.00           H  
ATOM   1637  CA  LYS A 214      15.040  41.050  25.108  1.00  0.00           C  
ATOM   1638  HA  LYS A 214      14.342  41.415  25.898  1.00  0.00           H  
ATOM   1639  C   LYS A 214      16.296  41.915  25.149  1.00  0.00           C  
ATOM   1640  O   LYS A 214      16.466  42.743  26.053  1.00  0.00           O  
ATOM   1641  CB  LYS A 214      15.370  39.586  25.405  1.00  0.00           C  
ATOM   1642  HB1 LYS A 214      14.442  38.968  25.394  1.00  0.00           H  
ATOM   1643  HB2 LYS A 214      15.914  39.128  24.547  1.00  0.00           H  
ATOM   1644  CG  LYS A 214      16.140  39.367  26.701  1.00  0.00           C  
ATOM   1645  HG1 LYS A 214      16.693  38.399  26.685  1.00  0.00           H  
ATOM   1646  HG2 LYS A 214      17.007  40.063  26.779  1.00  0.00           H  
ATOM   1647  CD  LYS A 214      15.241  39.468  27.919  1.00  0.00           C  
ATOM   1648  HD1 LYS A 214      14.852  40.504  28.057  1.00  0.00           H  
ATOM   1649  HD2 LYS A 214      14.271  38.941  27.758  1.00  0.00           H  
ATOM   1650  CE  LYS A 214      15.951  38.965  29.170  1.00  0.00           C  
ATOM   1651  HE1 LYS A 214      16.398  37.956  29.007  1.00  0.00           H  
ATOM   1652  HE2 LYS A 214      16.886  39.539  29.366  1.00  0.00           H  
ATOM   1653  NZ  LYS A 214      15.048  38.975  30.355  1.00  0.00           N  
ATOM   1654  HZ1 LYS A 214      15.523  38.638  31.192  1.00  0.00           H  
ATOM   1655  HZ2 LYS A 214      14.192  38.450  30.176  1.00  0.00           H  
ATOM   1656  HZ3 LYS A 214      14.639  39.898  30.504  1.00  0.00           H  
ATOM   1657  N   GLY A 215      17.191  41.723  24.193  1.00  0.00           N  
ATOM   1658  HN  GLY A 215      17.093  40.918  23.574  1.00  0.00           H  
ATOM   1659  CA  GLY A 215      18.305  42.628  24.005  1.00  0.00           C  
ATOM   1660  HA1 GLY A 215      19.212  42.096  23.634  1.00  0.00           H  
ATOM   1661  HA2 GLY A 215      18.711  42.992  24.977  1.00  0.00           H  
ATOM   1662  C   GLY A 215      17.913  43.774  23.095  1.00  0.00           C  
ATOM   1663  O   GLY A 215      16.839  44.365  23.250  1.00  0.00           O  
ATOM   1664  N   VAL A 216      18.769  44.086  22.130  1.00  0.00           N  
ATOM   1665  HN  VAL A 216      19.606  43.518  22.000  1.00  0.00           H  
ATOM   1666  CA  VAL A 216      18.534  45.226  21.252  1.00  0.00           C  
ATOM   1667  HA  VAL A 216      18.373  46.131  21.884  1.00  0.00           H  
ATOM   1668  C   VAL A 216      17.285  45.001  20.401  1.00  0.00           C  
ATOM   1669  O   VAL A 216      16.914  43.862  20.075  1.00  0.00           O  
ATOM   1670  CB  VAL A 216      19.784  45.456  20.381  1.00  0.00           C  
ATOM   1671  HB  VAL A 216      20.676  45.381  21.045  1.00  0.00           H  
ATOM   1672  CG1 VAL A 216      19.911  44.373  19.314  1.00  0.00           C  
ATOM   1673 1HG1 VAL A 216      20.816  44.539  18.684  1.00  0.00           H  
ATOM   1674 2HG1 VAL A 216      18.987  44.294  18.695  1.00  0.00           H  
ATOM   1675 3HG1 VAL A 216      19.903  43.352  19.761  1.00  0.00           H  
ATOM   1676  CG2 VAL A 216      19.782  46.851  19.768  1.00  0.00           C  
ATOM   1677 1HG2 VAL A 216      20.687  47.017  19.138  1.00  0.00           H  
ATOM   1678 2HG2 VAL A 216      19.676  47.641  20.548  1.00  0.00           H  
ATOM   1679 3HG2 VAL A 216      18.844  47.046  19.198  1.00  0.00           H  
ATOM   1680  N   GLY A 217      16.623  46.102  20.040  1.00  0.00           N  
ATOM   1681  HN  GLY A 217      16.900  47.001  20.434  1.00  0.00           H  
ATOM   1682  CA  GLY A 217      15.517  46.050  19.099  1.00  0.00           C  
ATOM   1683  HA1 GLY A 217      15.528  46.937  18.424  1.00  0.00           H  
ATOM   1684  HA2 GLY A 217      15.675  45.244  18.344  1.00  0.00           H  
ATOM   1685  C   GLY A 217      14.170  45.901  19.773  1.00  0.00           C  
ATOM   1686  O   GLY A 217      14.047  45.737  20.990  1.00  0.00           O  
ATOM   1687  N   TYR A 218      13.128  45.953  18.948  1.00  0.00           N  
ATOM   1688  HN  TYR A 218      13.302  46.093  17.953  1.00  0.00           H  
ATOM   1689  CA  TYR A 218      11.752  45.819  19.400  1.00  0.00           C  
ATOM   1690  HA  TYR A 218      11.709  46.029  20.494  1.00  0.00           H  
ATOM   1691  C   TYR A 218      11.247  44.406  19.148  1.00  0.00           C  
ATOM   1692  O   TYR A 218      11.559  43.799  18.122  1.00  0.00           O  
ATOM   1693  CB  TYR A 218      10.843  46.807  18.670  1.00  0.00           C  
ATOM   1694  HB1 TYR A 218      10.914  46.672  17.565  1.00  0.00           H  
ATOM   1695  HB2 TYR A 218       9.770  46.543  18.817  1.00  0.00           H  
ATOM   1696  CG  TYR A 218      11.102  48.239  19.054  1.00  0.00           C  
ATOM   1697  CD1 TYR A 218      10.548  48.776  20.210  1.00  0.00           C  
ATOM   1698  HD1 TYR A 218       9.904  48.145  20.845  1.00  0.00           H  
ATOM   1699  CD2 TYR A 218      11.911  49.052  18.281  1.00  0.00           C  
ATOM   1700  HD2 TYR A 218      12.372  48.644  17.366  1.00  0.00           H  
ATOM   1701  CE1 TYR A 218      10.789  50.089  20.580  1.00  0.00           C  
ATOM   1702  HE1 TYR A 218      10.333  50.503  21.495  1.00  0.00           H  
ATOM   1703  CE2 TYR A 218      12.152  50.368  18.635  1.00  0.00           C  
ATOM   1704  HE2 TYR A 218      12.779  51.010  17.994  1.00  0.00           H  
ATOM   1705  CZ  TYR A 218      11.601  50.870  19.797  1.00  0.00           C  
ATOM   1706  OH  TYR A 218      11.837  52.185  20.143  1.00  0.00           O  
ATOM   1707  HH  TYR A 218      11.458  52.530  20.943  1.00  0.00           H  
ATOM   1708  N   SER A 219      10.453  43.896  20.078  1.00  0.00           N  
ATOM   1709  HN  SER A 219      10.239  44.437  20.916  1.00  0.00           H  
ATOM   1710  CA  SER A 219       9.885  42.567  19.909  1.00  0.00           C  
ATOM   1711  HA  SER A 219      10.702  41.856  19.644  1.00  0.00           H  
ATOM   1712  C   SER A 219       8.848  42.565  18.794  1.00  0.00           C  
ATOM   1713  O   SER A 219       7.788  43.186  18.920  1.00  0.00           O  
ATOM   1714  CB  SER A 219       9.237  42.112  21.202  1.00  0.00           C  
ATOM   1715  HB1 SER A 219       8.669  42.929  21.706  1.00  0.00           H  
ATOM   1716  HB2 SER A 219       9.982  41.922  22.010  1.00  0.00           H  
ATOM   1717  OG  SER A 219       8.432  40.980  20.929  1.00  0.00           O  
ATOM   1718  HG  SER A 219       8.026  40.695  21.739  1.00  0.00           H  
ATOM   1719  N   LEU A 220       9.139  41.828  17.724  1.00  0.00           N  
ATOM   1720  HN  LEU A 220      10.045  41.364  17.656  1.00  0.00           H  
ATOM   1721  CA  LEU A 220       8.163  41.683  16.649  1.00  0.00           C  
ATOM   1722  HA  LEU A 220       7.888  42.700  16.284  1.00  0.00           H  
ATOM   1723  C   LEU A 220       6.903  40.999  17.154  1.00  0.00           C  
ATOM   1724  O   LEU A 220       5.788  41.373  16.779  1.00  0.00           O  
ATOM   1725  CB  LEU A 220       8.776  40.904  15.486  1.00  0.00           C  
ATOM   1726  HB1 LEU A 220       9.138  39.909  15.835  1.00  0.00           H  
ATOM   1727  HB2 LEU A 220       9.744  41.365  15.179  1.00  0.00           H  
ATOM   1728  CG  LEU A 220       7.855  40.739  14.269  1.00  0.00           C  
ATOM   1729  HG  LEU A 220       6.932  40.211  14.605  1.00  0.00           H  
ATOM   1730  CD1 LEU A 220       7.440  42.079  13.676  1.00  0.00           C  
ATOM   1731 1HD1 LEU A 220       6.941  42.713  14.445  1.00  0.00           H  
ATOM   1732 2HD1 LEU A 220       6.803  41.950  12.770  1.00  0.00           H  
ATOM   1733 3HD1 LEU A 220       8.301  42.605  13.202  1.00  0.00           H  
ATOM   1734  CD2 LEU A 220       8.532  39.879  13.226  1.00  0.00           C  
ATOM   1735 1HD2 LEU A 220       8.836  38.898  13.660  1.00  0.00           H  
ATOM   1736 2HD2 LEU A 220       9.393  40.405  12.752  1.00  0.00           H  
ATOM   1737 3HD2 LEU A 220       7.895  39.750  12.320  1.00  0.00           H  
ATOM   1738  N   PHE A 221       7.063  40.009  18.034  1.00  0.00           N  
ATOM   1739  HN  PHE A 221       8.006  39.731  18.306  1.00  0.00           H  
ATOM   1740  CA  PHE A 221       5.918  39.314  18.616  1.00  0.00           C  
ATOM   1741  HA  PHE A 221       5.339  38.851  17.783  1.00  0.00           H  
ATOM   1742  C   PHE A 221       4.986  40.275  19.360  1.00  0.00           C  
ATOM   1743  O   PHE A 221       3.771  40.286  19.123  1.00  0.00           O  
ATOM   1744  CB  PHE A 221       6.409  38.185  19.535  1.00  0.00           C  
ATOM   1745  HB1 PHE A 221       7.330  38.494  20.081  1.00  0.00           H  
ATOM   1746  HB2 PHE A 221       6.823  37.341  18.935  1.00  0.00           H  
ATOM   1747  CG  PHE A 221       5.367  37.694  20.491  1.00  0.00           C  
ATOM   1748  CD1 PHE A 221       4.258  37.009  20.034  1.00  0.00           C  
ATOM   1749  HD1 PHE A 221       4.148  36.811  18.955  1.00  0.00           H  
ATOM   1750  CD2 PHE A 221       5.503  37.922  21.849  1.00  0.00           C  
ATOM   1751  HD2 PHE A 221       6.387  38.462  22.227  1.00  0.00           H  
ATOM   1752  CE1 PHE A 221       3.282  36.567  20.913  1.00  0.00           C  
ATOM   1753  HE1 PHE A 221       2.395  36.034  20.531  1.00  0.00           H  
ATOM   1754  CE2 PHE A 221       4.537  37.477  22.739  1.00  0.00           C  
ATOM   1755  HE2 PHE A 221       4.652  37.663  23.820  1.00  0.00           H  
ATOM   1756  CZ  PHE A 221       3.420  36.794  22.261  1.00  0.00           C  
ATOM   1757  HZ  PHE A 221       2.648  36.436  22.963  1.00  0.00           H  
ATOM   1758  N   LEU A 222       5.530  41.087  20.273  1.00  0.00           N  
ATOM   1759  HN  LEU A 222       6.539  41.087  20.422  1.00  0.00           H  
ATOM   1760  CA  LEU A 222       4.672  41.974  21.057  1.00  0.00           C  
ATOM   1761  HA  LEU A 222       3.834  41.365  21.469  1.00  0.00           H  
ATOM   1762  C   LEU A 222       4.072  43.083  20.205  1.00  0.00           C  
ATOM   1763  O   LEU A 222       2.899  43.427  20.363  1.00  0.00           O  
ATOM   1764  CB  LEU A 222       5.446  42.563  22.231  1.00  0.00           C  
ATOM   1765  HB1 LEU A 222       6.330  43.130  21.857  1.00  0.00           H  
ATOM   1766  HB2 LEU A 222       4.860  43.391  22.695  1.00  0.00           H  
ATOM   1767  CG  LEU A 222       5.883  41.567  23.308  1.00  0.00           C  
ATOM   1768  HG  LEU A 222       6.462  40.750  22.818  1.00  0.00           H  
ATOM   1769  CD1 LEU A 222       6.783  42.248  24.329  1.00  0.00           C  
ATOM   1770 1HD1 LEU A 222       7.101  41.522  25.114  1.00  0.00           H  
ATOM   1771 2HD1 LEU A 222       6.300  43.151  24.770  1.00  0.00           H  
ATOM   1772 3HD1 LEU A 222       7.656  42.746  23.846  1.00  0.00           H  
ATOM   1773  CD2 LEU A 222       4.686  40.949  24.016  1.00  0.00           C  
ATOM   1774 1HD2 LEU A 222       5.004  40.223  24.801  1.00  0.00           H  
ATOM   1775 2HD2 LEU A 222       3.980  40.481  23.291  1.00  0.00           H  
ATOM   1776 3HD2 LEU A 222       4.011  41.732  24.434  1.00  0.00           H  
ATOM   1777  N   VAL A 223       4.860  43.668  19.302  1.00  0.00           N  
ATOM   1778  HN  VAL A 223       5.842  43.401  19.225  1.00  0.00           H  
ATOM   1779  CA  VAL A 223       4.305  44.693  18.425  1.00  0.00           C  
ATOM   1780  HA  VAL A 223       3.821  45.458  19.076  1.00  0.00           H  
ATOM   1781  C   VAL A 223       3.219  44.101  17.542  1.00  0.00           C  
ATOM   1782  O   VAL A 223       2.146  44.688  17.383  1.00  0.00           O  
ATOM   1783  CB  VAL A 223       5.405  45.407  17.621  1.00  0.00           C  
ATOM   1784  HB  VAL A 223       6.040  44.642  17.116  1.00  0.00           H  
ATOM   1785  CG1 VAL A 223       4.769  46.310  16.557  1.00  0.00           C  
ATOM   1786 1HG1 VAL A 223       5.566  46.828  15.974  1.00  0.00           H  
ATOM   1787 2HG1 VAL A 223       4.040  47.028  16.999  1.00  0.00           H  
ATOM   1788 3HG1 VAL A 223       4.065  45.750  15.898  1.00  0.00           H  
ATOM   1789  CG2 VAL A 223       6.267  46.220  18.562  1.00  0.00           C  
ATOM   1790 1HG2 VAL A 223       7.064  46.738  17.979  1.00  0.00           H  
ATOM   1791 2HG2 VAL A 223       6.684  45.603  19.392  1.00  0.00           H  
ATOM   1792 3HG2 VAL A 223       5.666  46.929  19.178  1.00  0.00           H  
ATOM   1793  N   ALA A 224       3.460  42.911  16.988  1.00  0.00           N  
ATOM   1794  HN  ALA A 224       4.356  42.448  17.138  1.00  0.00           H  
ATOM   1795  CA  ALA A 224       2.433  42.275  16.165  1.00  0.00           C  
ATOM   1796  HA  ALA A 224       2.157  42.985  15.350  1.00  0.00           H  
ATOM   1797  C   ALA A 224       1.177  41.976  16.971  1.00  0.00           C  
ATOM   1798  O   ALA A 224       0.057  42.180  16.486  1.00  0.00           O  
ATOM   1799  CB  ALA A 224       2.961  40.997  15.517  1.00  0.00           C  
ATOM   1800  HB1 ALA A 224       3.881  41.216  14.927  1.00  0.00           H  
ATOM   1801  HB2 ALA A 224       2.182  40.490  14.901  1.00  0.00           H  
ATOM   1802  HB3 ALA A 224       3.130  40.189  16.267  1.00  0.00           H  
ATOM   1803  N   ALA A 225       1.337  41.496  18.209  1.00  0.00           N  
ATOM   1804  HN  ALA A 225       2.274  41.350  18.585  1.00  0.00           H  
ATOM   1805  CA  ALA A 225       0.166  41.182  19.020  1.00  0.00           C  
ATOM   1806  HA  ALA A 225      -0.457  40.451  18.453  1.00  0.00           H  
ATOM   1807  C   ALA A 225      -0.676  42.431  19.257  1.00  0.00           C  
ATOM   1808  O   ALA A 225      -1.909  42.390  19.153  1.00  0.00           O  
ATOM   1809  CB  ALA A 225       0.593  40.519  20.329  1.00  0.00           C  
ATOM   1810  HB1 ALA A 225      -0.302  40.279  20.949  1.00  0.00           H  
ATOM   1811  HB2 ALA A 225       1.333  41.139  20.888  1.00  0.00           H  
ATOM   1812  HB3 ALA A 225       1.230  39.621  20.153  1.00  0.00           H  
ATOM   1813  N   HIS A 226      -0.022  43.559  19.545  1.00  0.00           N  
ATOM   1814  HN  HIS A 226       0.993  43.536  19.645  1.00  0.00           H  
ATOM   1815  CA  HIS A 226      -0.729  44.825  19.720  1.00  0.00           C  
ATOM   1816  HA  HIS A 226      -1.503  44.702  20.513  1.00  0.00           H  
ATOM   1817  C   HIS A 226      -1.410  45.255  18.425  1.00  0.00           C  
ATOM   1818  O   HIS A 226      -2.588  45.636  18.418  1.00  0.00           O  
ATOM   1819  CB  HIS A 226       0.293  45.873  20.179  1.00  0.00           C  
ATOM   1820  HB1 HIS A 226       1.162  45.900  19.480  1.00  0.00           H  
ATOM   1821  HB2 HIS A 226       0.806  45.534  21.109  1.00  0.00           H  
ATOM   1822  CG  HIS A 226      -0.269  47.250  20.366  1.00  0.00           C  
ATOM   1823  CD2 HIS A 226      -0.501  48.250  19.482  1.00  0.00           C  
ATOM   1824  HD2 HIS A 226      -0.329  48.214  18.393  1.00  0.00           H  
ATOM   1825  ND1 HIS A 226      -0.621  47.746  21.605  1.00  0.00           N  
ATOM   1826  HD1 HIS A 226      -0.551  47.237  22.486  1.00  0.00           H  
ATOM   1827  CE1 HIS A 226      -1.063  48.985  21.471  1.00  0.00           C  
ATOM   1828  HE1 HIS A 226      -1.430  49.630  22.287  1.00  0.00           H  
ATOM   1829  NE2 HIS A 226      -0.991  49.320  20.196  1.00  0.00           N  
ATOM   1830  HE2 HIS A 226      -1.255  50.224  19.804  1.00  0.00           H  
ATOM   1831  N   GLN A 227      -0.684  45.192  17.305  1.00  0.00           N  
ATOM   1832  HN  GLN A 227       0.283  44.869  17.347  1.00  0.00           H  
ATOM   1833  CA  GLN A 227      -1.261  45.581  16.022  1.00  0.00           C  
ATOM   1834  HA  GLN A 227      -1.636  46.627  16.111  1.00  0.00           H  
ATOM   1835  C   GLN A 227      -2.427  44.691  15.627  1.00  0.00           C  
ATOM   1836  O   GLN A 227      -3.433  45.176  15.096  1.00  0.00           O  
ATOM   1837  CB  GLN A 227      -0.192  45.549  14.933  1.00  0.00           C  
ATOM   1838  HB1 GLN A 227       0.252  44.530  14.853  1.00  0.00           H  
ATOM   1839  HB2 GLN A 227      -0.660  45.632  13.925  1.00  0.00           H  
ATOM   1840  CG  GLN A 227       0.897  46.590  15.098  1.00  0.00           C  
ATOM   1841  HG1 GLN A 227       1.614  46.300  15.901  1.00  0.00           H  
ATOM   1842  HG2 GLN A 227       1.594  46.585  14.228  1.00  0.00           H  
ATOM   1843  CD  GLN A 227       0.333  47.976  15.341  1.00  0.00           C  
ATOM   1844  NE2 GLN A 227       0.958  48.718  16.251  1.00  0.00           N  
ATOM   1845 1HE2 GLN A 227       1.781  48.389  16.756  1.00  0.00           H  
ATOM   1846 2HE2 GLN A 227       0.579  49.651  16.415  1.00  0.00           H  
ATOM   1847  OE1 GLN A 227      -0.660  48.373  14.731  1.00  0.00           O  
ATOM   1848  N   PHE A 228      -2.307  43.385  15.855  1.00  0.00           N  
ATOM   1849  HN  PHE A 228      -1.447  43.005  16.251  1.00  0.00           H  
ATOM   1850  CA  PHE A 228      -3.420  42.508  15.531  1.00  0.00           C  
ATOM   1851  HA  PHE A 228      -3.690  42.696  14.466  1.00  0.00           H  
ATOM   1852  C   PHE A 228      -4.644  42.842  16.374  1.00  0.00           C  
ATOM   1853  O   PHE A 228      -5.774  42.739  15.885  1.00  0.00           O  
ATOM   1854  CB  PHE A 228      -3.020  41.038  15.645  1.00  0.00           C  
ATOM   1855  HB1 PHE A 228      -2.744  40.789  16.696  1.00  0.00           H  
ATOM   1856  HB2 PHE A 228      -3.912  40.380  15.523  1.00  0.00           H  
ATOM   1857  CG  PHE A 228      -1.916  40.618  14.692  1.00  0.00           C  
ATOM   1858  CD1 PHE A 228      -1.581  41.376  13.569  1.00  0.00           C  
ATOM   1859  HD1 PHE A 228      -2.128  42.310  13.357  1.00  0.00           H  
ATOM   1860  CD2 PHE A 228      -1.220  39.446  14.927  1.00  0.00           C  
ATOM   1861  HD2 PHE A 228      -1.473  38.834  15.809  1.00  0.00           H  
ATOM   1862  CE1 PHE A 228      -0.569  40.967  12.720  1.00  0.00           C  
ATOM   1863  HE1 PHE A 228      -0.304  41.580  11.842  1.00  0.00           H  
ATOM   1864  CE2 PHE A 228      -0.216  39.029  14.079  1.00  0.00           C  
ATOM   1865  HE2 PHE A 228       0.325  38.090  14.284  1.00  0.00           H  
ATOM   1866  CZ  PHE A 228       0.112  39.788  12.972  1.00  0.00           C  
ATOM   1867  HZ  PHE A 228       0.914  39.456  12.291  1.00  0.00           H  
ATOM   1868  N   GLY A 229      -4.451  43.273  17.625  1.00  0.00           N  
ATOM   1869  HN  GLY A 229      -3.520  43.241  18.041  1.00  0.00           H  
ATOM   1870  CA  GLY A 229      -5.580  43.789  18.391  1.00  0.00           C  
ATOM   1871  HA1 GLY A 229      -6.281  42.969  18.672  1.00  0.00           H  
ATOM   1872  HA2 GLY A 229      -5.259  44.109  19.410  1.00  0.00           H  
ATOM   1873  C   GLY A 229      -6.311  44.908  17.673  1.00  0.00           C  
ATOM   1874  O   GLY A 229      -7.541  44.898  17.567  1.00  0.00           O  
ATOM   1875  N   HIS A 230      -5.563  45.891  17.166  1.00  0.00           N  
ATOM   1876  HN  HIS A 230      -4.557  45.899  17.336  1.00  0.00           H  
ATOM   1877  CA  HIS A 230      -6.171  46.957  16.369  1.00  0.00           C  
ATOM   1878  HA  HIS A 230      -6.928  47.488  16.992  1.00  0.00           H  
ATOM   1879  C   HIS A 230      -6.856  46.402  15.121  1.00  0.00           C  
ATOM   1880  O   HIS A 230      -7.949  46.850  14.749  1.00  0.00           O  
ATOM   1881  CB  HIS A 230      -5.099  47.957  15.929  1.00  0.00           C  
ATOM   1882  HB1 HIS A 230      -5.463  48.553  15.060  1.00  0.00           H  
ATOM   1883  HB2 HIS A 230      -4.245  47.420  15.454  1.00  0.00           H  
ATOM   1884  CG  HIS A 230      -4.599  48.870  17.007  1.00  0.00           C  
ATOM   1885  CD2 HIS A 230      -3.340  49.286  17.286  1.00  0.00           C  
ATOM   1886  HD2 HIS A 230      -2.419  48.980  16.762  1.00  0.00           H  
ATOM   1887  ND1 HIS A 230      -5.423  49.507  17.913  1.00  0.00           N  
ATOM   1888  HD1 HIS A 230      -6.436  49.401  17.967  1.00  0.00           H  
ATOM   1889  CE1 HIS A 230      -4.691  50.276  18.700  1.00  0.00           C  
ATOM   1890  HE1 HIS A 230      -5.073  50.910  19.518  1.00  0.00           H  
ATOM   1891  NE2 HIS A 230      -3.424  50.158  18.342  1.00  0.00           N  
ATOM   1892  HE2 HIS A 230      -2.637  50.637  18.780  1.00  0.00           H  
ATOM   1893  N   ALA A 231      -6.218  45.442  14.445  1.00  0.00           N  
ATOM   1894  HN  ALA A 231      -5.322  45.100  14.792  1.00  0.00           H  
ATOM   1895  CA  ALA A 231      -6.773  44.871  13.220  1.00  0.00           C  
ATOM   1896  HA  ALA A 231      -7.014  45.708  12.523  1.00  0.00           H  
ATOM   1897  C   ALA A 231      -8.050  44.081  13.475  1.00  0.00           C  
ATOM   1898  O   ALA A 231      -8.797  43.807  12.526  1.00  0.00           O  
ATOM   1899  CB  ALA A 231      -5.730  43.978  12.551  1.00  0.00           C  
ATOM   1900  HB1 ALA A 231      -4.795  44.556  12.364  1.00  0.00           H  
ATOM   1901  HB2 ALA A 231      -6.121  43.504  11.620  1.00  0.00           H  
ATOM   1902  HB3 ALA A 231      -5.537  43.050  13.138  1.00  0.00           H  
ATOM   1903  N   LEU A 232      -8.310  43.708  14.725  1.00  0.00           N  
ATOM   1904  HN  LEU A 232      -7.611  43.890  15.445  1.00  0.00           H  
ATOM   1905  CA  LEU A 232      -9.548  43.052  15.108  1.00  0.00           C  
ATOM   1906  HA  LEU A 232      -9.952  42.526  14.212  1.00  0.00           H  
ATOM   1907  C   LEU A 232     -10.604  44.035  15.593  1.00  0.00           C  
ATOM   1908  O   LEU A 232     -11.753  43.633  15.802  1.00  0.00           O  
ATOM   1909  CB  LEU A 232      -9.276  42.003  16.191  1.00  0.00           C  
ATOM   1910  HB1 LEU A 232      -8.903  42.497  17.118  1.00  0.00           H  
ATOM   1911  HB2 LEU A 232     -10.238  41.582  16.566  1.00  0.00           H  
ATOM   1912  CG  LEU A 232      -8.327  40.868  15.780  1.00  0.00           C  
ATOM   1913  HG  LEU A 232      -7.357  41.324  15.473  1.00  0.00           H  
ATOM   1914  CD1 LEU A 232      -8.056  39.928  16.950  1.00  0.00           C  
ATOM   1915 1HD1 LEU A 232      -7.649  40.491  17.822  1.00  0.00           H  
ATOM   1916 2HD1 LEU A 232      -7.390  39.084  16.656  1.00  0.00           H  
ATOM   1917 3HD1 LEU A 232      -8.962  39.339  17.225  1.00  0.00           H  
ATOM   1918  CD2 LEU A 232      -8.884  40.097  14.587  1.00  0.00           C  
ATOM   1919 1HD2 LEU A 232      -9.082  40.784  13.732  1.00  0.00           H  
ATOM   1920 2HD2 LEU A 232      -9.790  39.508  14.862  1.00  0.00           H  
ATOM   1921 3HD2 LEU A 232      -8.218  39.253  14.293  1.00  0.00           H  
ATOM   1922  N   GLY A 233     -10.243  45.306  15.778  1.00  0.00           N  
ATOM   1923  HN  GLY A 233      -9.269  45.568  15.623  1.00  0.00           H  
ATOM   1924  CA  GLY A 233     -11.184  46.328  16.191  1.00  0.00           C  
ATOM   1925  HA1 GLY A 233     -12.223  45.925  16.158  1.00  0.00           H  
ATOM   1926  HA2 GLY A 233     -11.253  47.120  15.409  1.00  0.00           H  
ATOM   1927  C   GLY A 233     -10.917  46.958  17.543  1.00  0.00           C  
ATOM   1928  O   GLY A 233     -11.705  47.814  17.963  1.00  0.00           O  
ATOM   1929  N   LEU A 234      -9.844  46.593  18.237  1.00  0.00           N  
ATOM   1930  HN  LEU A 234      -9.190  45.912  17.851  1.00  0.00           H  
ATOM   1931  CA  LEU A 234      -9.608  47.172  19.551  1.00  0.00           C  
ATOM   1932  HA  LEU A 234     -10.585  47.259  20.081  1.00  0.00           H  
ATOM   1933  C   LEU A 234      -8.990  48.561  19.445  1.00  0.00           C  
ATOM   1934  O   LEU A 234      -8.162  48.841  18.568  1.00  0.00           O  
ATOM   1935  CB  LEU A 234      -8.682  46.283  20.382  1.00  0.00           C  
ATOM   1936  HB1 LEU A 234      -7.687  46.201  19.886  1.00  0.00           H  
ATOM   1937  HB2 LEU A 234      -8.392  46.808  21.322  1.00  0.00           H  
ATOM   1938  CG  LEU A 234      -9.220  44.888  20.708  1.00  0.00           C  
ATOM   1939  HG  LEU A 234      -9.352  44.335  19.749  1.00  0.00           H  
ATOM   1940  CD1 LEU A 234      -8.219  44.127  21.556  1.00  0.00           C  
ATOM   1941 1HD1 LEU A 234      -7.227  44.071  21.049  1.00  0.00           H  
ATOM   1942 2HD1 LEU A 234      -8.598  43.115  21.831  1.00  0.00           H  
ATOM   1943 3HD1 LEU A 234      -8.134  44.560  22.580  1.00  0.00           H  
ATOM   1944  CD2 LEU A 234     -10.576  44.964  21.401  1.00  0.00           C  
ATOM   1945 1HD2 LEU A 234     -11.312  45.523  20.778  1.00  0.00           H  
ATOM   1946 2HD2 LEU A 234     -10.491  45.397  22.425  1.00  0.00           H  
ATOM   1947 3HD2 LEU A 234     -10.955  43.952  21.676  1.00  0.00           H  
ATOM   1948  N   ASP A 235      -9.395  49.431  20.366  1.00  0.00           N  
ATOM   1949  HN  ASP A 235     -10.216  49.192  20.923  1.00  0.00           H  
ATOM   1950  CA  ASP A 235      -8.739  50.700  20.627  1.00  0.00           C  
ATOM   1951  HA  ASP A 235      -8.165  50.997  19.718  1.00  0.00           H  
ATOM   1952  C   ASP A 235      -7.759  50.521  21.785  1.00  0.00           C  
ATOM   1953  O   ASP A 235      -7.542  49.412  22.279  1.00  0.00           O  
ATOM   1954  CB  ASP A 235      -9.778  51.784  20.925  1.00  0.00           C  
ATOM   1955  HB1 ASP A 235     -10.372  51.532  21.834  1.00  0.00           H  
ATOM   1956  HB2 ASP A 235      -9.290  52.720  21.284  1.00  0.00           H  
ATOM   1957  CG  ASP A 235     -10.682  52.060  19.743  1.00  0.00           C  
ATOM   1958  OD1 ASP A 235     -10.187  52.031  18.598  1.00  0.00           O  
ATOM   1959  OD2 ASP A 235     -11.889  52.298  19.957  1.00  0.00           O  
ATOM   1960  N   HIS A 236      -7.160  51.624  22.228  1.00  0.00           N  
ATOM   1961  HN  HIS A 236      -7.394  52.528  21.818  1.00  0.00           H  
ATOM   1962  CA  HIS A 236      -6.171  51.545  23.296  1.00  0.00           C  
ATOM   1963  HA  HIS A 236      -5.539  50.647  23.102  1.00  0.00           H  
ATOM   1964  C   HIS A 236      -6.810  51.367  24.670  1.00  0.00           C  
ATOM   1965  O   HIS A 236      -7.920  51.846  24.948  1.00  0.00           O  
ATOM   1966  CB  HIS A 236      -5.249  52.766  23.289  1.00  0.00           C  
ATOM   1967  HB1 HIS A 236      -5.838  53.711  23.236  1.00  0.00           H  
ATOM   1968  HB2 HIS A 236      -4.768  52.909  24.285  1.00  0.00           H  
ATOM   1969  CG  HIS A 236      -4.225  52.712  22.203  1.00  0.00           C  
ATOM   1970  CD2 HIS A 236      -3.542  51.663  21.686  1.00  0.00           C  
ATOM   1971  HD2 HIS A 236      -3.614  50.611  22.011  1.00  0.00           H  
ATOM   1972  ND1 HIS A 236      -3.824  53.820  21.492  1.00  0.00           N  
ATOM   1973  HD1 HIS A 236      -4.168  54.770  21.635  1.00  0.00           H  
ATOM   1974  CE1 HIS A 236      -2.923  53.459  20.594  1.00  0.00           C  
ATOM   1975  HE1 HIS A 236      -2.408  54.134  19.890  1.00  0.00           H  
ATOM   1976  NE2 HIS A 236      -2.744  52.152  20.682  1.00  0.00           N  
ATOM   1977  HE2 HIS A 236      -2.116  51.598  20.100  1.00  0.00           H  
ATOM   1978  N   SER A 237      -6.083  50.676  25.529  1.00  0.00           N  
ATOM   1979  HN  SER A 237      -5.213  50.259  25.198  1.00  0.00           H  
ATOM   1980  CA  SER A 237      -6.453  50.477  26.919  1.00  0.00           C  
ATOM   1981  HA  SER A 237      -7.563  50.424  27.011  1.00  0.00           H  
ATOM   1982  C   SER A 237      -5.920  51.622  27.768  1.00  0.00           C  
ATOM   1983  O   SER A 237      -4.932  52.275  27.419  1.00  0.00           O  
ATOM   1984  CB  SER A 237      -5.830  49.172  27.410  1.00  0.00           C  
ATOM   1985  HB1 SER A 237      -6.183  48.302  26.809  1.00  0.00           H  
ATOM   1986  HB2 SER A 237      -4.743  49.123  27.166  1.00  0.00           H  
ATOM   1987  OG  SER A 237      -6.058  48.970  28.793  1.00  0.00           O  
ATOM   1988  HG  SER A 237      -5.670  48.158  29.098  1.00  0.00           H  
ATOM   1989  N   SER A 238      -6.580  51.856  28.902  1.00  0.00           N  
ATOM   1990  HN  SER A 238      -7.477  51.395  29.057  1.00  0.00           H  
ATOM   1991  CA  SER A 238      -6.057  52.751  29.926  1.00  0.00           C  
ATOM   1992  HA  SER A 238      -5.330  53.438  29.433  1.00  0.00           H  
ATOM   1993  C   SER A 238      -5.314  52.007  31.026  1.00  0.00           C  
ATOM   1994  O   SER A 238      -4.870  52.640  31.990  1.00  0.00           O  
ATOM   1995  CB  SER A 238      -7.182  53.614  30.520  1.00  0.00           C  
ATOM   1996  HB1 SER A 238      -8.003  52.988  30.940  1.00  0.00           H  
ATOM   1997  HB2 SER A 238      -6.860  54.122  31.459  1.00  0.00           H  
ATOM   1998  OG  SER A 238      -7.666  54.539  29.564  1.00  0.00           O  
ATOM   1999  HG  SER A 238      -8.361  55.072  29.931  1.00  0.00           H  
ATOM   2000  N   VAL A 239      -5.173  50.691  30.907  1.00  0.00           N  
ATOM   2001  HN  VAL A 239      -5.581  50.227  30.096  1.00  0.00           H  
ATOM   2002  CA  VAL A 239      -4.456  49.879  31.892  1.00  0.00           C  
ATOM   2003  HA  VAL A 239      -4.512  50.379  32.887  1.00  0.00           H  
ATOM   2004  C   VAL A 239      -2.998  49.805  31.453  1.00  0.00           C  
ATOM   2005  O   VAL A 239      -2.716  49.233  30.386  1.00  0.00           O  
ATOM   2006  CB  VAL A 239      -5.062  48.476  32.002  1.00  0.00           C  
ATOM   2007  HB  VAL A 239      -5.016  48.007  30.991  1.00  0.00           H  
ATOM   2008  CG1 VAL A 239      -4.244  47.611  32.951  1.00  0.00           C  
ATOM   2009 1HG1 VAL A 239      -3.172  47.560  32.650  1.00  0.00           H  
ATOM   2010 2HG1 VAL A 239      -4.685  46.592  33.051  1.00  0.00           H  
ATOM   2011 3HG1 VAL A 239      -4.352  47.954  34.006  1.00  0.00           H  
ATOM   2012  CG2 VAL A 239      -6.530  48.546  32.414  1.00  0.00           C  
ATOM   2013 1HG2 VAL A 239      -7.129  49.179  31.719  1.00  0.00           H  
ATOM   2014 2HG2 VAL A 239      -6.638  48.889  33.469  1.00  0.00           H  
ATOM   2015 3HG2 VAL A 239      -6.971  47.527  32.514  1.00  0.00           H  
ATOM   2016  N   PRO A 240      -2.058  50.379  32.203  1.00  0.00           N  
ATOM   2017  CA  PRO A 240      -0.659  50.393  31.741  1.00  0.00           C  
ATOM   2018  HA  PRO A 240      -0.590  51.003  30.810  1.00  0.00           H  
ATOM   2019  C   PRO A 240      -0.084  49.014  31.472  1.00  0.00           C  
ATOM   2020  O   PRO A 240       0.760  48.872  30.577  1.00  0.00           O  
ATOM   2021  CB  PRO A 240       0.079  51.121  32.872  1.00  0.00           C  
ATOM   2022  HB1 PRO A 240       0.966  51.706  32.535  1.00  0.00           H  
ATOM   2023  HB2 PRO A 240       0.634  50.445  33.564  1.00  0.00           H  
ATOM   2024  CG  PRO A 240      -0.981  51.943  33.537  1.00  0.00           C  
ATOM   2025  HG1 PRO A 240      -1.088  52.966  33.108  1.00  0.00           H  
ATOM   2026  HG2 PRO A 240      -0.716  52.260  34.573  1.00  0.00           H  
ATOM   2027  CD  PRO A 240      -2.235  51.126  33.461  1.00  0.00           C  
ATOM   2028  HD1 PRO A 240      -2.436  50.493  34.357  1.00  0.00           H  
ATOM   2029  HD2 PRO A 240      -3.181  51.713  33.527  1.00  0.00           H  
ATOM   2030  N   GLU A 241      -0.534  47.990  32.194  1.00  0.00           N  
ATOM   2031  HN  GLU A 241      -1.239  48.164  32.910  1.00  0.00           H  
ATOM   2032  CA  GLU A 241      -0.053  46.629  31.995  1.00  0.00           C  
ATOM   2033  HA  GLU A 241       1.053  46.663  31.857  1.00  0.00           H  
ATOM   2034  C   GLU A 241      -0.668  45.937  30.785  1.00  0.00           C  
ATOM   2035  O   GLU A 241      -0.193  44.858  30.409  1.00  0.00           O  
ATOM   2036  CB  GLU A 241      -0.359  45.787  33.238  1.00  0.00           C  
ATOM   2037  HB1 GLU A 241      -1.441  45.861  33.495  1.00  0.00           H  
ATOM   2038  HB2 GLU A 241      -0.290  44.702  32.993  1.00  0.00           H  
ATOM   2039  CG  GLU A 241       0.490  46.102  34.457  1.00  0.00           C  
ATOM   2040  HG1 GLU A 241       0.480  45.250  35.176  1.00  0.00           H  
ATOM   2041  HG2 GLU A 241       1.573  46.109  34.192  1.00  0.00           H  
ATOM   2042  CD  GLU A 241       0.099  47.391  35.149  1.00  0.00           C  
ATOM   2043  OE1 GLU A 241      -0.112  48.410  34.464  1.00  0.00           O  
ATOM   2044  OE2 GLU A 241       0.015  47.388  36.391  1.00  0.00           O  
ATOM   2045  N   ALA A 242      -1.716  46.500  30.190  1.00  0.00           N  
ATOM   2046  HN  ALA A 242      -2.023  47.428  30.480  1.00  0.00           H  
ATOM   2047  CA  ALA A 242      -2.431  45.802  29.126  1.00  0.00           C  
ATOM   2048  HA  ALA A 242      -2.581  44.741  29.434  1.00  0.00           H  
ATOM   2049  C   ALA A 242      -1.644  45.824  27.820  1.00  0.00           C  
ATOM   2050  O   ALA A 242      -0.910  46.771  27.525  1.00  0.00           O  
ATOM   2051  CB  ALA A 242      -3.798  46.442  28.896  1.00  0.00           C  
ATOM   2052  HB1 ALA A 242      -4.373  46.426  29.851  1.00  0.00           H  
ATOM   2053  HB2 ALA A 242      -4.355  45.963  28.057  1.00  0.00           H  
ATOM   2054  HB3 ALA A 242      -3.719  47.468  28.466  1.00  0.00           H  
ATOM   2055  N   LEU A 243      -1.808  44.758  27.031  1.00  0.00           N  
ATOM   2056  HN  LEU A 243      -2.371  43.971  27.352  1.00  0.00           H  
ATOM   2057  CA  LEU A 243      -1.184  44.716  25.712  1.00  0.00           C  
ATOM   2058  HA  LEU A 243      -0.079  44.768  25.848  1.00  0.00           H  
ATOM   2059  C   LEU A 243      -1.612  45.892  24.846  1.00  0.00           C  
ATOM   2060  O   LEU A 243      -0.819  46.381  24.033  1.00  0.00           O  
ATOM   2061  CB  LEU A 243      -1.519  43.394  25.021  1.00  0.00           C  
ATOM   2062  HB1 LEU A 243      -1.137  42.543  25.631  1.00  0.00           H  
ATOM   2063  HB2 LEU A 243      -2.617  43.207  25.078  1.00  0.00           H  
ATOM   2064  CG  LEU A 243      -1.045  43.246  23.575  1.00  0.00           C  
ATOM   2065  HG  LEU A 243      -1.504  44.059  22.966  1.00  0.00           H  
ATOM   2066  CD1 LEU A 243       0.469  43.349  23.459  1.00  0.00           C  
ATOM   2067 1HD1 LEU A 243       0.815  43.241  22.404  1.00  0.00           H  
ATOM   2068 2HD1 LEU A 243       0.977  42.616  24.129  1.00  0.00           H  
ATOM   2069 3HD1 LEU A 243       0.847  44.294  23.914  1.00  0.00           H  
ATOM   2070  CD2 LEU A 243      -1.540  41.913  23.053  1.00  0.00           C  
ATOM   2071 1HD2 LEU A 243      -1.194  41.805  21.998  1.00  0.00           H  
ATOM   2072 2HD2 LEU A 243      -2.643  41.791  23.160  1.00  0.00           H  
ATOM   2073 3HD2 LEU A 243      -1.232  41.057  23.697  1.00  0.00           H  
ATOM   2074  N   MET A 244      -2.847  46.360  24.995  1.00  0.00           N  
ATOM   2075  HN  MET A 244      -3.452  45.955  25.709  1.00  0.00           H  
ATOM   2076  CA  MET A 244      -3.353  47.438  24.160  1.00  0.00           C  
ATOM   2077  HA  MET A 244      -2.813  47.377  23.186  1.00  0.00           H  
ATOM   2078  C   MET A 244      -3.087  48.827  24.732  1.00  0.00           C  
ATOM   2079  O   MET A 244      -3.644  49.806  24.226  1.00  0.00           O  
ATOM   2080  CB  MET A 244      -4.838  47.246  23.860  1.00  0.00           C  
ATOM   2081  HB1 MET A 244      -5.432  47.255  24.803  1.00  0.00           H  
ATOM   2082  HB2 MET A 244      -5.258  48.152  23.364  1.00  0.00           H  
ATOM   2083  CG  MET A 244      -5.149  45.995  23.042  1.00  0.00           C  
ATOM   2084  HG1 MET A 244      -5.063  45.084  23.679  1.00  0.00           H  
ATOM   2085  HG2 MET A 244      -6.235  45.954  22.794  1.00  0.00           H  
ATOM   2086  SD  MET A 244      -4.154  45.809  21.541  1.00  0.00           S  
ATOM   2087  CE  MET A 244      -4.516  47.328  20.648  1.00  0.00           C  
ATOM   2088  HE1 MET A 244      -3.903  47.213  19.724  1.00  0.00           H  
ATOM   2089  HE2 MET A 244      -4.330  48.266  21.222  1.00  0.00           H  
ATOM   2090  HE3 MET A 244      -5.600  47.522  20.472  1.00  0.00           H  
ATOM   2091  N   TYR A 245      -2.258  48.940  25.764  1.00  0.00           N  
ATOM   2092  HN  TYR A 245      -1.918  48.105  26.242  1.00  0.00           H  
ATOM   2093  CA  TYR A 245      -1.835  50.264  26.212  1.00  0.00           C  
ATOM   2094  HA  TYR A 245      -2.735  50.867  26.475  1.00  0.00           H  
ATOM   2095  C   TYR A 245      -1.074  50.963  25.082  1.00  0.00           C  
ATOM   2096  O   TYR A 245      -0.443  50.301  24.254  1.00  0.00           O  
ATOM   2097  CB  TYR A 245      -0.939  50.135  27.443  1.00  0.00           C  
ATOM   2098  HB1 TYR A 245       0.101  49.862  27.149  1.00  0.00           H  
ATOM   2099  HB2 TYR A 245      -1.207  49.229  28.035  1.00  0.00           H  
ATOM   2100  CG  TYR A 245      -0.943  51.373  28.322  1.00  0.00           C  
ATOM   2101  CD1 TYR A 245      -2.130  51.837  28.890  1.00  0.00           C  
ATOM   2102  HD1 TYR A 245      -3.071  51.296  28.696  1.00  0.00           H  
ATOM   2103  CD2 TYR A 245       0.225  52.082  28.573  1.00  0.00           C  
ATOM   2104  HD2 TYR A 245       1.174  51.740  28.127  1.00  0.00           H  
ATOM   2105  CE1 TYR A 245      -2.147  52.968  29.695  1.00  0.00           C  
ATOM   2106  HE1 TYR A 245      -3.094  53.316  30.142  1.00  0.00           H  
ATOM   2107  CE2 TYR A 245       0.216  53.218  29.380  1.00  0.00           C  
ATOM   2108  HE2 TYR A 245       1.151  53.768  29.578  1.00  0.00           H  
ATOM   2109  CZ  TYR A 245      -0.982  53.651  29.932  1.00  0.00           C  
ATOM   2110  OH  TYR A 245      -1.029  54.773  30.735  1.00  0.00           O  
ATOM   2111  HH  TYR A 245      -0.222  55.246  30.899  1.00  0.00           H  
ATOM   2112  N   PRO A 246      -1.112  52.301  25.011  1.00  0.00           N  
ATOM   2113  CA  PRO A 246      -0.491  52.979  23.857  1.00  0.00           C  
ATOM   2114  HA  PRO A 246      -0.902  52.545  22.916  1.00  0.00           H  
ATOM   2115  C   PRO A 246       1.028  52.911  23.813  1.00  0.00           C  
ATOM   2116  O   PRO A 246       1.600  53.164  22.743  1.00  0.00           O  
ATOM   2117  CB  PRO A 246      -0.974  54.433  23.991  1.00  0.00           C  
ATOM   2118  HB1 PRO A 246      -1.136  54.946  23.014  1.00  0.00           H  
ATOM   2119  HB2 PRO A 246      -0.196  55.133  24.376  1.00  0.00           H  
ATOM   2120  CG  PRO A 246      -2.194  54.360  24.843  1.00  0.00           C  
ATOM   2121  HG1 PRO A 246      -2.450  55.323  25.343  1.00  0.00           H  
ATOM   2122  HG2 PRO A 246      -3.141  54.258  24.263  1.00  0.00           H  
ATOM   2123  CD  PRO A 246      -1.947  53.233  25.796  1.00  0.00           C  
ATOM   2124  HD1 PRO A 246      -2.870  52.779  26.225  1.00  0.00           H  
ATOM   2125  HD2 PRO A 246      -1.505  53.540  26.773  1.00  0.00           H  
ATOM   2126  N   MET A 247       1.697  52.592  24.910  1.00  0.00           N  
ATOM   2127  HN  MET A 247       1.178  52.262  25.724  1.00  0.00           H  
ATOM   2128  CA  MET A 247       3.147  52.696  24.996  1.00  0.00           C  
ATOM   2129  HA  MET A 247       3.513  53.294  24.129  1.00  0.00           H  
ATOM   2130  C   MET A 247       3.781  51.312  24.934  1.00  0.00           C  
ATOM   2131  O   MET A 247       3.405  50.415  25.695  1.00  0.00           O  
ATOM   2132  CB  MET A 247       3.545  53.413  26.287  1.00  0.00           C  
ATOM   2133  HB1 MET A 247       4.650  53.388  26.435  1.00  0.00           H  
ATOM   2134  HB2 MET A 247       3.231  52.829  27.183  1.00  0.00           H  
ATOM   2135  CG  MET A 247       3.015  54.841  26.350  1.00  0.00           C  
ATOM   2136  HG1 MET A 247       3.492  55.471  25.564  1.00  0.00           H  
ATOM   2137  HG2 MET A 247       1.955  54.881  26.005  1.00  0.00           H  
ATOM   2138  SD  MET A 247       3.184  55.612  27.969  1.00  0.00           S  
ATOM   2139  CE  MET A 247       4.965  55.730  28.118  1.00  0.00           C  
ATOM   2140  HE1 MET A 247       5.070  56.207  29.120  1.00  0.00           H  
ATOM   2141  HE2 MET A 247       5.480  56.259  27.282  1.00  0.00           H  
ATOM   2142  HE3 MET A 247       5.519  54.772  27.986  1.00  0.00           H  
ATOM   2143  N   TYR A 248       4.741  51.145  24.025  1.00  0.00           N  
ATOM   2144  HN  TYR A 248       4.974  51.912  23.394  1.00  0.00           H  
ATOM   2145  CA  TYR A 248       5.463  49.886  23.918  1.00  0.00           C  
ATOM   2146  HA  TYR A 248       4.738  49.075  23.673  1.00  0.00           H  
ATOM   2147  C   TYR A 248       6.148  49.550  25.231  1.00  0.00           C  
ATOM   2148  O   TYR A 248       6.712  50.419  25.903  1.00  0.00           O  
ATOM   2149  CB  TYR A 248       6.515  49.960  22.805  1.00  0.00           C  
ATOM   2150  HB1 TYR A 248       6.037  50.153  21.816  1.00  0.00           H  
ATOM   2151  HB2 TYR A 248       7.127  50.888  22.895  1.00  0.00           H  
ATOM   2152  CG  TYR A 248       7.396  48.734  22.750  1.00  0.00           C  
ATOM   2153  CD1 TYR A 248       7.009  47.606  22.031  1.00  0.00           C  
ATOM   2154  HD1 TYR A 248       6.049  47.612  21.488  1.00  0.00           H  
ATOM   2155  CD2 TYR A 248       8.607  48.690  23.433  1.00  0.00           C  
ATOM   2156  HD2 TYR A 248       8.934  49.570  24.012  1.00  0.00           H  
ATOM   2157  CE1 TYR A 248       7.806  46.480  21.986  1.00  0.00           C  
ATOM   2158  HE1 TYR A 248       7.487  45.600  21.402  1.00  0.00           H  
ATOM   2159  CE2 TYR A 248       9.404  47.569  23.400  1.00  0.00           C  
ATOM   2160  HE2 TYR A 248      10.360  47.553  23.950  1.00  0.00           H  
ATOM   2161  CZ  TYR A 248       9.000  46.458  22.672  1.00  0.00           C  
ATOM   2162  OH  TYR A 248       9.785  45.328  22.606  1.00  0.00           O  
ATOM   2163  HH  TYR A 248      10.609  45.313  23.079  1.00  0.00           H  
ATOM   2164  N   ARG A 249       6.123  48.265  25.568  1.00  0.00           N  
ATOM   2165  HN  ARG A 249       5.659  47.609  24.940  1.00  0.00           H  
ATOM   2166  CA  ARG A 249       6.723  47.748  26.784  1.00  0.00           C  
ATOM   2167  HA  ARG A 249       7.561  48.403  27.119  1.00  0.00           H  
ATOM   2168  C   ARG A 249       7.231  46.353  26.453  1.00  0.00           C  
ATOM   2169  O   ARG A 249       6.484  45.548  25.893  1.00  0.00           O  
ATOM   2170  CB  ARG A 249       5.625  47.676  27.860  1.00  0.00           C  
ATOM   2171  HB1 ARG A 249       5.145  48.676  27.976  1.00  0.00           H  
ATOM   2172  HB2 ARG A 249       4.763  47.081  27.478  1.00  0.00           H  
ATOM   2173  CG  ARG A 249       6.044  47.156  29.205  1.00  0.00           C  
ATOM   2174  HG1 ARG A 249       6.983  47.640  29.562  1.00  0.00           H  
ATOM   2175  HG2 ARG A 249       6.410  46.104  29.147  1.00  0.00           H  
ATOM   2176  CD  ARG A 249       4.911  47.306  30.215  1.00  0.00           C  
ATOM   2177  HD1 ARG A 249       5.306  47.317  31.258  1.00  0.00           H  
ATOM   2178  HD2 ARG A 249       4.475  48.331  30.175  1.00  0.00           H  
ATOM   2179  NE  ARG A 249       3.872  46.290  30.061  1.00  0.00           N  
ATOM   2180  HE  ARG A 249       3.063  46.513  29.481  1.00  0.00           H  
ATOM   2181  CZ  ARG A 249       3.921  45.093  30.634  1.00  0.00           C  
ATOM   2182  NH1 ARG A 249       2.939  44.222  30.455  1.00  0.00           N  
ATOM   2183 1HH1 ARG A 249       2.137  44.476  29.879  1.00  0.00           H  
ATOM   2184 2HH1 ARG A 249       2.977  43.303  30.895  1.00  0.00           H  
ATOM   2185  NH2 ARG A 249       4.963  44.763  31.382  1.00  0.00           N  
ATOM   2186 1HH2 ARG A 249       5.719  45.434  31.520  1.00  0.00           H  
ATOM   2187 2HH2 ARG A 249       5.001  43.844  31.822  1.00  0.00           H  
ATOM   2188  N   PHE A 250       8.500  46.072  26.737  1.00  0.00           N  
ATOM   2189  HN  PHE A 250       9.135  46.808  27.046  1.00  0.00           H  
ATOM   2190  CA  PHE A 250       8.970  44.700  26.601  1.00  0.00           C  
ATOM   2191  HA  PHE A 250       8.477  44.246  25.710  1.00  0.00           H  
ATOM   2192  C   PHE A 250       8.593  43.882  27.827  1.00  0.00           C  
ATOM   2193  O   PHE A 250       8.712  44.350  28.965  1.00  0.00           O  
ATOM   2194  CB  PHE A 250      10.480  44.617  26.409  1.00  0.00           C  
ATOM   2195  HB1 PHE A 250      10.807  45.222  25.531  1.00  0.00           H  
ATOM   2196  HB2 PHE A 250      11.019  45.167  27.216  1.00  0.00           H  
ATOM   2197  CG  PHE A 250      10.965  43.204  26.302  1.00  0.00           C  
ATOM   2198  CD1 PHE A 250      10.728  42.477  25.152  1.00  0.00           C  
ATOM   2199  HD1 PHE A 250      10.211  42.956  24.304  1.00  0.00           H  
ATOM   2200  CD2 PHE A 250      11.587  42.576  27.375  1.00  0.00           C  
ATOM   2201  HD2 PHE A 250      11.758  43.133  28.311  1.00  0.00           H  
ATOM   2202  CE1 PHE A 250      11.130  41.155  25.047  1.00  0.00           C  
ATOM   2203  HE1 PHE A 250      10.943  40.592  24.117  1.00  0.00           H  
ATOM   2204  CE2 PHE A 250      11.995  41.253  27.277  1.00  0.00           C  
ATOM   2205  HE2 PHE A 250      12.501  40.769  28.129  1.00  0.00           H  
ATOM   2206  CZ  PHE A 250      11.769  40.542  26.116  1.00  0.00           C  
ATOM   2207  HZ  PHE A 250      12.095  39.491  26.038  1.00  0.00           H  
ATOM   2208  N   THR A 251       8.156  42.645  27.596  1.00  0.00           N  
ATOM   2209  HN  THR A 251       7.997  42.347  26.633  1.00  0.00           H  
ATOM   2210  CA  THR A 251       7.898  41.705  28.679  1.00  0.00           C  
ATOM   2211  HA  THR A 251       8.622  41.904  29.503  1.00  0.00           H  
ATOM   2212  C   THR A 251       8.119  40.286  28.170  1.00  0.00           C  
ATOM   2213  O   THR A 251       7.880  39.986  26.998  1.00  0.00           O  
ATOM   2214  CB  THR A 251       6.475  41.870  29.226  1.00  0.00           C  
ATOM   2215  HB  THR A 251       6.347  42.915  29.594  1.00  0.00           H  
ATOM   2216  CG2 THR A 251       5.431  41.592  28.144  1.00  0.00           C  
ATOM   2217 1HG2 THR A 251       5.588  42.297  27.295  1.00  0.00           H  
ATOM   2218 2HG2 THR A 251       4.389  41.631  28.540  1.00  0.00           H  
ATOM   2219 3HG2 THR A 251       5.434  40.526  27.816  1.00  0.00           H  
ATOM   2220  OG1 THR A 251       6.273  40.963  30.318  1.00  0.00           O  
ATOM   2221  HG1 THR A 251       6.922  41.136  30.990  1.00  0.00           H  
ATOM   2222  N   GLU A 252       8.602  39.418  29.062  1.00  0.00           N  
ATOM   2223  HN  GLU A 252       8.944  39.768  29.957  1.00  0.00           H  
ATOM   2224  CA  GLU A 252       8.656  37.985  28.798  1.00  0.00           C  
ATOM   2225  HA  GLU A 252       8.659  37.829  27.694  1.00  0.00           H  
ATOM   2226  C   GLU A 252       7.462  37.246  29.385  1.00  0.00           C  
ATOM   2227  O   GLU A 252       7.288  36.052  29.105  1.00  0.00           O  
ATOM   2228  CB  GLU A 252       9.942  37.386  29.376  1.00  0.00           C  
ATOM   2229  HB1 GLU A 252       9.839  36.282  29.490  1.00  0.00           H  
ATOM   2230  HB2 GLU A 252      10.060  37.678  30.445  1.00  0.00           H  
ATOM   2231  CG  GLU A 252      11.197  37.722  28.594  1.00  0.00           C  
ATOM   2232  HG1 GLU A 252      11.158  37.288  27.568  1.00  0.00           H  
ATOM   2233  HG2 GLU A 252      11.227  38.805  28.330  1.00  0.00           H  
ATOM   2234  CD  GLU A 252      12.463  37.301  29.316  1.00  0.00           C  
ATOM   2235  OE1 GLU A 252      12.494  37.370  30.563  1.00  0.00           O  
ATOM   2236  OE2 GLU A 252      13.432  36.907  28.637  1.00  0.00           O  
ATOM   2237  N   GLY A 253       6.641  37.928  30.177  1.00  0.00           N  
ATOM   2238  HN  GLY A 253       6.833  38.915  30.349  1.00  0.00           H  
ATOM   2239  CA  GLY A 253       5.490  37.326  30.802  1.00  0.00           C  
ATOM   2240  HA1 GLY A 253       5.710  36.285  31.135  1.00  0.00           H  
ATOM   2241  HA2 GLY A 253       5.282  37.789  31.795  1.00  0.00           H  
ATOM   2242  C   GLY A 253       4.267  37.370  29.909  1.00  0.00           C  
ATOM   2243  O   GLY A 253       4.324  37.831  28.762  1.00  0.00           O  
ATOM   2244  N   PRO A 254       3.137  36.884  30.424  1.00  0.00           N  
ATOM   2245  CA  PRO A 254       1.894  36.825  29.623  1.00  0.00           C  
ATOM   2246  HA  PRO A 254       2.038  36.182  28.723  1.00  0.00           H  
ATOM   2247  C   PRO A 254       1.440  38.215  29.218  1.00  0.00           C  
ATOM   2248  O   PRO A 254       1.199  39.074  30.077  1.00  0.00           O  
ATOM   2249  CB  PRO A 254       0.882  36.185  30.587  1.00  0.00           C  
ATOM   2250  HB1 PRO A 254       0.137  35.525  30.084  1.00  0.00           H  
ATOM   2251  HB2 PRO A 254       0.148  36.908  31.013  1.00  0.00           H  
ATOM   2252  CG  PRO A 254       1.717  35.479  31.629  1.00  0.00           C  
ATOM   2253  HG1 PRO A 254       1.184  35.326  32.597  1.00  0.00           H  
ATOM   2254  HG2 PRO A 254       1.895  34.402  31.401  1.00  0.00           H  
ATOM   2255  CD  PRO A 254       2.979  36.279  31.761  1.00  0.00           C  
ATOM   2256  HD1 PRO A 254       3.862  35.697  32.114  1.00  0.00           H  
ATOM   2257  HD2 PRO A 254       2.979  37.009  32.603  1.00  0.00           H  
ATOM   2258  N   PRO A 255       1.295  38.476  27.919  1.00  0.00           N  
ATOM   2259  CA  PRO A 255       0.956  39.838  27.481  1.00  0.00           C  
ATOM   2260  HA  PRO A 255       1.656  40.562  27.960  1.00  0.00           H  
ATOM   2261  C   PRO A 255      -0.477  40.274  27.751  1.00  0.00           C  
ATOM   2262  O   PRO A 255      -0.721  41.471  27.917  1.00  0.00           O  
ATOM   2263  CB  PRO A 255       1.227  39.797  25.970  1.00  0.00           C  
ATOM   2264  HB1 PRO A 255       1.652  40.745  25.566  1.00  0.00           H  
ATOM   2265  HB2 PRO A 255       0.301  39.793  25.350  1.00  0.00           H  
ATOM   2266  CG  PRO A 255       2.098  38.611  25.750  1.00  0.00           C  
ATOM   2267  HG1 PRO A 255       2.055  38.211  24.710  1.00  0.00           H  
ATOM   2268  HG2 PRO A 255       3.187  38.849  25.755  1.00  0.00           H  
ATOM   2269  CD  PRO A 255       1.697  37.618  26.791  1.00  0.00           C  
ATOM   2270  HD1 PRO A 255       2.475  36.858  27.036  1.00  0.00           H  
ATOM   2271  HD2 PRO A 255       0.924  36.884  26.464  1.00  0.00           H  
ATOM   2272  N   LEU A 256      -1.439  39.356  27.769  1.00  0.00           N  
ATOM   2273  HN  LEU A 256      -1.203  38.367  27.687  1.00  0.00           H  
ATOM   2274  CA  LEU A 256      -2.833  39.766  27.907  1.00  0.00           C  
ATOM   2275  HA  LEU A 256      -2.991  40.684  27.294  1.00  0.00           H  
ATOM   2276  C   LEU A 256      -3.185  40.089  29.352  1.00  0.00           C  
ATOM   2277  O   LEU A 256      -2.889  39.317  30.271  1.00  0.00           O  
ATOM   2278  CB  LEU A 256      -3.785  38.686  27.407  1.00  0.00           C  
ATOM   2279  HB1 LEU A 256      -3.630  37.748  27.989  1.00  0.00           H  
ATOM   2280  HB2 LEU A 256      -4.830  38.937  27.705  1.00  0.00           H  
ATOM   2281  CG  LEU A 256      -3.733  38.383  25.919  1.00  0.00           C  
ATOM   2282  HG  LEU A 256      -2.751  37.901  25.703  1.00  0.00           H  
ATOM   2283  CD1 LEU A 256      -4.823  37.395  25.555  1.00  0.00           C  
ATOM   2284 1HD1 LEU A 256      -4.752  36.473  26.178  1.00  0.00           H  
ATOM   2285 2HD1 LEU A 256      -4.815  37.157  24.466  1.00  0.00           H  
ATOM   2286 3HD1 LEU A 256      -5.835  37.858  25.620  1.00  0.00           H  
ATOM   2287  CD2 LEU A 256      -3.831  39.651  25.063  1.00  0.00           C  
ATOM   2288 1HD2 LEU A 256      -3.029  40.378  25.331  1.00  0.00           H  
ATOM   2289 2HD2 LEU A 256      -4.843  40.114  25.128  1.00  0.00           H  
ATOM   2290 3HD2 LEU A 256      -3.823  39.413  23.974  1.00  0.00           H  
ATOM   2291  N   HIS A 257      -3.847  41.220  29.539  1.00  0.00           N  
ATOM   2292  HN  HIS A 257      -3.920  41.862  28.750  1.00  0.00           H  
ATOM   2293  CA  HIS A 257      -4.477  41.612  30.788  1.00  0.00           C  
ATOM   2294  HA  HIS A 257      -4.048  41.018  31.628  1.00  0.00           H  
ATOM   2295  C   HIS A 257      -5.971  41.335  30.672  1.00  0.00           C  
ATOM   2296  O   HIS A 257      -6.510  41.180  29.575  1.00  0.00           O  
ATOM   2297  CB  HIS A 257      -4.212  43.107  31.022  1.00  0.00           C  
ATOM   2298  HB1 HIS A 257      -4.659  43.710  30.198  1.00  0.00           H  
ATOM   2299  HB2 HIS A 257      -3.132  43.334  30.867  1.00  0.00           H  
ATOM   2300  CG  HIS A 257      -4.665  43.634  32.352  1.00  0.00           C  
ATOM   2301  CD2 HIS A 257      -3.990  43.827  33.511  1.00  0.00           C  
ATOM   2302  HD2 HIS A 257      -2.931  43.582  33.701  1.00  0.00           H  
ATOM   2303  ND1 HIS A 257      -5.944  44.106  32.567  1.00  0.00           N  
ATOM   2304  HD1 HIS A 257      -6.694  44.118  31.875  1.00  0.00           H  
ATOM   2305  CE1 HIS A 257      -6.043  44.540  33.813  1.00  0.00           C  
ATOM   2306  HE1 HIS A 257      -6.950  44.960  34.279  1.00  0.00           H  
ATOM   2307  NE2 HIS A 257      -4.872  44.385  34.406  1.00  0.00           N  
ATOM   2308  HE2 HIS A 257      -4.658  44.638  35.371  1.00  0.00           H  
ATOM   2309  N   LYS A 258      -6.637  41.245  31.828  1.00  0.00           N  
ATOM   2310  HN  LYS A 258      -6.126  41.260  32.711  1.00  0.00           H  
ATOM   2311  CA  LYS A 258      -8.092  41.125  31.832  1.00  0.00           C  
ATOM   2312  HA  LYS A 258      -8.369  40.097  31.502  1.00  0.00           H  
ATOM   2313  C   LYS A 258      -8.738  42.132  30.895  1.00  0.00           C  
ATOM   2314  O   LYS A 258      -9.720  41.815  30.216  1.00  0.00           O  
ATOM   2315  CB  LYS A 258      -8.629  41.352  33.243  1.00  0.00           C  
ATOM   2316  HB1 LYS A 258      -8.161  42.256  33.698  1.00  0.00           H  
ATOM   2317  HB2 LYS A 258      -9.692  41.687  33.206  1.00  0.00           H  
ATOM   2318  CG  LYS A 258      -8.482  40.167  34.158  1.00  0.00           C  
ATOM   2319  HG1 LYS A 258      -8.965  39.258  33.729  1.00  0.00           H  
ATOM   2320  HG2 LYS A 258      -7.428  39.804  34.189  1.00  0.00           H  
ATOM   2321  CD  LYS A 258      -9.007  40.470  35.553  1.00  0.00           C  
ATOM   2322  HD1 LYS A 258      -8.324  40.074  36.340  1.00  0.00           H  
ATOM   2323  HD2 LYS A 258      -8.931  41.557  35.790  1.00  0.00           H  
ATOM   2324  CE  LYS A 258     -10.421  39.960  35.738  1.00  0.00           C  
ATOM   2325  HE1 LYS A 258     -10.952  40.552  36.520  1.00  0.00           H  
ATOM   2326  HE2 LYS A 258     -11.048  40.214  34.852  1.00  0.00           H  
ATOM   2327  NZ  LYS A 258     -10.503  38.493  36.040  1.00  0.00           N  
ATOM   2328  HZ1 LYS A 258     -11.455  38.150  36.165  1.00  0.00           H  
ATOM   2329  HZ2 LYS A 258      -9.929  38.261  36.851  1.00  0.00           H  
ATOM   2330  HZ3 LYS A 258     -10.017  37.952  35.325  1.00  0.00           H  
ATOM   2331  N   ASP A 259      -8.202  43.359  30.850  1.00  0.00           N  
ATOM   2332  HN  ASP A 259      -7.354  43.566  31.378  1.00  0.00           H  
ATOM   2333  CA  ASP A 259      -8.832  44.399  30.045  1.00  0.00           C  
ATOM   2334  HA  ASP A 259      -9.911  44.442  30.323  1.00  0.00           H  
ATOM   2335  C   ASP A 259      -8.742  44.092  28.551  1.00  0.00           C  
ATOM   2336  O   ASP A 259      -9.660  44.416  27.789  1.00  0.00           O  
ATOM   2337  CB  ASP A 259      -8.210  45.754  30.363  1.00  0.00           C  
ATOM   2338  HB1 ASP A 259      -7.121  45.763  30.125  1.00  0.00           H  
ATOM   2339  HB2 ASP A 259      -8.152  45.923  31.464  1.00  0.00           H  
ATOM   2340  CG  ASP A 259      -8.929  46.888  29.674  1.00  0.00           C  
ATOM   2341  OD1 ASP A 259     -10.133  47.098  29.962  1.00  0.00           O  
ATOM   2342  OD2 ASP A 259      -8.319  47.549  28.808  1.00  0.00           O  
ATOM   2343  N   ASP A 260      -7.638  43.466  28.115  1.00  0.00           N  
ATOM   2344  HN  ASP A 260      -6.881  43.263  28.768  1.00  0.00           H  
ATOM   2345  CA  ASP A 260      -7.510  43.072  26.714  1.00  0.00           C  
ATOM   2346  HA  ASP A 260      -7.677  43.965  26.067  1.00  0.00           H  
ATOM   2347  C   ASP A 260      -8.533  42.002  26.358  1.00  0.00           C  
ATOM   2348  O   ASP A 260      -9.152  42.043  25.284  1.00  0.00           O  
ATOM   2349  CB  ASP A 260      -6.100  42.526  26.461  1.00  0.00           C  
ATOM   2350  HB1 ASP A 260      -6.011  42.127  25.424  1.00  0.00           H  
ATOM   2351  HB2 ASP A 260      -5.932  41.586  27.036  1.00  0.00           H  
ATOM   2352  CG  ASP A 260      -5.001  43.534  26.745  1.00  0.00           C  
ATOM   2353  OD1 ASP A 260      -5.058  44.661  26.210  1.00  0.00           O  
ATOM   2354  OD2 ASP A 260      -4.061  43.176  27.477  1.00  0.00           O  
ATOM   2355  N   VAL A 261      -8.688  41.006  27.233  1.00  0.00           N  
ATOM   2356  HN  VAL A 261      -8.124  40.986  28.082  1.00  0.00           H  
ATOM   2357  CA  VAL A 261      -9.655  39.951  26.984  1.00  0.00           C  
ATOM   2358  HA  VAL A 261      -9.485  39.568  25.951  1.00  0.00           H  
ATOM   2359  C   VAL A 261     -11.070  40.502  27.050  1.00  0.00           C  
ATOM   2360  O   VAL A 261     -11.916  40.171  26.216  1.00  0.00           O  
ATOM   2361  CB  VAL A 261      -9.433  38.786  27.960  1.00  0.00           C  
ATOM   2362  HB  VAL A 261      -9.531  39.173  29.001  1.00  0.00           H  
ATOM   2363  CG1 VAL A 261     -10.492  37.718  27.741  1.00  0.00           C  
ATOM   2364 1HG1 VAL A 261     -10.331  36.872  28.450  1.00  0.00           H  
ATOM   2365 2HG1 VAL A 261     -10.527  37.375  26.681  1.00  0.00           H  
ATOM   2366 3HG1 VAL A 261     -11.525  38.132  27.812  1.00  0.00           H  
ATOM   2367  CG2 VAL A 261      -8.032  38.208  27.788  1.00  0.00           C  
ATOM   2368 1HG2 VAL A 261      -7.871  37.362  28.497  1.00  0.00           H  
ATOM   2369 2HG2 VAL A 261      -7.244  38.991  27.890  1.00  0.00           H  
ATOM   2370 3HG2 VAL A 261      -7.833  37.909  26.732  1.00  0.00           H  
ATOM   2371  N   ASN A 262     -11.341  41.370  28.025  1.00  0.00           N  
ATOM   2372  HN  ASN A 262     -10.636  41.589  28.729  1.00  0.00           H  
ATOM   2373  CA  ASN A 262     -12.654  42.004  28.078  1.00  0.00           C  
ATOM   2374  HA  ASN A 262     -13.421  41.206  28.213  1.00  0.00           H  
ATOM   2375  C   ASN A 262     -12.965  42.748  26.787  1.00  0.00           C  
ATOM   2376  O   ASN A 262     -14.083  42.661  26.265  1.00  0.00           O  
ATOM   2377  CB  ASN A 262     -12.730  42.945  29.276  1.00  0.00           C  
ATOM   2378  HB1 ASN A 262     -13.543  43.697  29.148  1.00  0.00           H  
ATOM   2379  HB2 ASN A 262     -11.854  43.635  29.303  1.00  0.00           H  
ATOM   2380  CG  ASN A 262     -12.877  42.201  30.573  1.00  0.00           C  
ATOM   2381  ND2 ASN A 262     -12.616  42.881  31.680  1.00  0.00           N  
ATOM   2382 1HD2 ASN A 262     -12.716  42.376  32.561  1.00  0.00           H  
ATOM   2383 2HD2 ASN A 262     -12.334  43.861  31.673  1.00  0.00           H  
ATOM   2384  OD1 ASN A 262     -13.218  41.017  30.582  1.00  0.00           O  
ATOM   2385  N   GLY A 263     -11.988  43.483  26.257  1.00  0.00           N  
ATOM   2386  HN  GLY A 263     -11.074  43.520  26.708  1.00  0.00           H  
ATOM   2387  CA  GLY A 263     -12.227  44.231  25.036  1.00  0.00           C  
ATOM   2388  HA1 GLY A 263     -13.048  44.972  25.176  1.00  0.00           H  
ATOM   2389  HA2 GLY A 263     -11.385  44.931  24.826  1.00  0.00           H  
ATOM   2390  C   GLY A 263     -12.500  43.337  23.843  1.00  0.00           C  
ATOM   2391  O   GLY A 263     -13.390  43.615  23.038  1.00  0.00           O  
ATOM   2392  N   ILE A 264     -11.725  42.260  23.698  1.00  0.00           N  
ATOM   2393  HN  ILE A 264     -11.013  42.038  24.394  1.00  0.00           H  
ATOM   2394  CA  ILE A 264     -11.909  41.406  22.533  1.00  0.00           C  
ATOM   2395  HA  ILE A 264     -12.048  42.085  21.660  1.00  0.00           H  
ATOM   2396  C   ILE A 264     -13.193  40.587  22.656  1.00  0.00           C  
ATOM   2397  O   ILE A 264     -13.887  40.354  21.655  1.00  0.00           O  
ATOM   2398  CB  ILE A 264     -10.640  40.573  22.246  1.00  0.00           C  
ATOM   2399  HB  ILE A 264      -9.754  41.220  22.446  1.00  0.00           H  
ATOM   2400  CG1 ILE A 264     -10.602  40.170  20.772  1.00  0.00           C  
ATOM   2401 1HG1 ILE A 264      -9.844  39.369  20.608  1.00  0.00           H  
ATOM   2402 2HG1 ILE A 264     -11.529  39.615  20.497  1.00  0.00           H  
ATOM   2403  CG2 ILE A 264     -10.539  39.345  23.157  1.00  0.00           C  
ATOM   2404 1HG2 ILE A 264      -9.623  38.744  22.950  1.00  0.00           H  
ATOM   2405 2HG2 ILE A 264     -11.458  38.717  23.092  1.00  0.00           H  
ATOM   2406 3HG2 ILE A 264     -10.598  39.634  24.232  1.00  0.00           H  
ATOM   2407  CD1 ILE A 264     -10.370  41.327  19.808  1.00  0.00           C  
ATOM   2408 1HD1 ILE A 264     -10.342  41.033  18.733  1.00  0.00           H  
ATOM   2409 2HD1 ILE A 264      -9.443  41.882  20.083  1.00  0.00           H  
ATOM   2410 3HD1 ILE A 264     -11.128  42.128  19.972  1.00  0.00           H  
ATOM   2411  N   ARG A 265     -13.540  40.155  23.873  1.00  0.00           N  
ATOM   2412  H   ARG A 265     -12.928  40.334  24.669  1.00  0.00           H  
ATOM   2413  N   ARG A 265     -13.536  40.146  23.874  1.00  0.00           N  
ATOM   2414  H   ARG A 265     -12.915  40.315  24.666  1.00  0.00           H  
ATOM   2415  CA  ARG A 265     -14.789  39.429  24.068  1.00  0.00           C  
ATOM   2416  HA  ARG A 265     -14.838  38.603  23.321  1.00  0.00           H  
ATOM   2417  CA  ARG A 265     -14.789  39.426  24.079  1.00  0.00           C  
ATOM   2418  HA  ARG A 265     -14.841  38.591  23.342  1.00  0.00           H  
ATOM   2419  C   ARG A 265     -15.995  40.332  23.867  1.00  0.00           C  
ATOM   2420  C   ARG A 265     -15.994  40.331  23.868  1.00  0.00           C  
ATOM   2421  O   ARG A 265     -17.055  39.860  23.439  1.00  0.00           O  
ATOM   2422  O   ARG A 265     -17.051  39.860  23.435  1.00  0.00           O  
ATOM   2423  CB  ARG A 265     -14.828  38.819  25.467  1.00  0.00           C  
ATOM   2424  HB1 ARG A 265     -15.822  38.351  25.657  1.00  0.00           H  
ATOM   2425  HB2 ARG A 265     -14.843  39.623  26.239  1.00  0.00           H  
ATOM   2426  CB  ARG A 265     -14.834  38.832  25.487  1.00  0.00           C  
ATOM   2427  HB1 ARG A 265     -15.892  38.712  25.819  1.00  0.00           H  
ATOM   2428  HB2 ARG A 265     -14.479  39.583  26.231  1.00  0.00           H  
ATOM   2429  CG  ARG A 265     -13.718  37.832  25.757  1.00  0.00           C  
ATOM   2430  HG1 ARG A 265     -13.372  37.307  24.837  1.00  0.00           H  
ATOM   2431  HG2 ARG A 265     -12.762  38.341  26.021  1.00  0.00           H  
ATOM   2432  CG  ARG A 265     -14.079  37.522  25.664  1.00  0.00           C  
ATOM   2433  HG1 ARG A 265     -14.367  36.769  24.894  1.00  0.00           H  
ATOM   2434  HG2 ARG A 265     -13.001  37.624  25.399  1.00  0.00           H  
ATOM   2435  CD  ARG A 265     -14.163  36.870  26.826  1.00  0.00           C  
ATOM   2436  HD1 ARG A 265     -13.320  36.248  27.208  1.00  0.00           H  
ATOM   2437  HD2 ARG A 265     -14.423  37.391  27.777  1.00  0.00           H  
ATOM   2438  CD  ARG A 265     -14.269  36.989  27.082  1.00  0.00           C  
ATOM   2439  HD1 ARG A 265     -14.070  37.783  27.839  1.00  0.00           H  
ATOM   2440  HD2 ARG A 265     -15.346  36.800  27.299  1.00  0.00           H  
ATOM   2441  NE  ARG A 265     -15.263  36.055  26.330  1.00  0.00           N  
ATOM   2442  HE  ARG A 265     -15.431  36.045  25.324  1.00  0.00           H  
ATOM   2443  NE  ARG A 265     -13.465  35.801  27.344  1.00  0.00           N  
ATOM   2444  HE  ARG A 265     -13.188  35.224  26.550  1.00  0.00           H  
ATOM   2445  CZ  ARG A 265     -16.061  35.325  27.098  1.00  0.00           C  
ATOM   2446  CZ  ARG A 265     -13.072  35.425  28.557  1.00  0.00           C  
ATOM   2447  NH1 ARG A 265     -15.889  35.313  28.412  1.00  0.00           N  
ATOM   2448 1HH1 ARG A 265     -16.503  34.752  29.003  1.00  0.00           H  
ATOM   2449 2HH1 ARG A 265     -15.139  35.861  28.834  1.00  0.00           H  
ATOM   2450  NH1 ARG A 265     -13.398  36.158  29.615  1.00  0.00           N  
ATOM   2451 1HH1 ARG A 265     -13.096  35.869  30.546  1.00  0.00           H  
ATOM   2452 2HH1 ARG A 265     -13.961  37.000  29.494  1.00  0.00           H  
ATOM   2453  NH2 ARG A 265     -17.035  34.613  26.550  1.00  0.00           N  
ATOM   2454 1HH2 ARG A 265     -17.649  34.052  27.141  1.00  0.00           H  
ATOM   2455 2HH2 ARG A 265     -17.167  34.622  25.539  1.00  0.00           H  
ATOM   2456  NH2 ARG A 265     -12.341  34.331  28.714  1.00  0.00           N  
ATOM   2457 1HH2 ARG A 265     -12.039  34.042  29.645  1.00  0.00           H  
ATOM   2458 2HH2 ARG A 265     -12.091  33.768  27.901  1.00  0.00           H  
ATOM   2459  N   HIS A 266     -15.860  41.622  24.182  1.00  0.00           N  
ATOM   2460  CA  HIS A 266     -16.939  42.564  23.914  1.00  0.00           C  
ATOM   2461  HA  HIS A 266     -17.840  42.251  24.492  1.00  0.00           H  
ATOM   2462  C   HIS A 266     -17.289  42.575  22.431  1.00  0.00           C  
ATOM   2463  O   HIS A 266     -18.464  42.676  22.062  1.00  0.00           O  
ATOM   2464  CB  HIS A 266     -16.509  43.948  24.388  1.00  0.00           C  
ATOM   2465  HB1 HIS A 266     -16.168  43.910  25.449  1.00  0.00           H  
ATOM   2466  HB2 HIS A 266     -15.556  44.252  23.895  1.00  0.00           H  
ATOM   2467  CG  HIS A 266     -17.552  45.002  24.209  1.00  0.00           C  
ATOM   2468  CD2 HIS A 266     -18.756  45.175  24.805  1.00  0.00           C  
ATOM   2469  HD2 HIS A 266     -19.209  44.522  25.569  1.00  0.00           H  
ATOM   2470  ND1 HIS A 266     -17.401  46.055  23.333  1.00  0.00           N  
ATOM   2471  HD1 HIS A 266     -16.591  46.214  22.734  1.00  0.00           H  
ATOM   2472  CE1 HIS A 266     -18.472  46.827  23.391  1.00  0.00           C  
ATOM   2473  HE1 HIS A 266     -18.640  47.742  22.799  1.00  0.00           H  
ATOM   2474  NE2 HIS A 266     -19.306  46.317  24.278  1.00  0.00           N  
ATOM   2475  HE2 HIS A 266     -20.213  46.709  24.531  1.00  0.00           H  
ATOM   2476  N   LEU A 267     -16.283  42.427  21.569  1.00  0.00           N  
ATOM   2477  HN  LEU A 267     -15.332  42.331  21.926  1.00  0.00           H  
ATOM   2478  CA  LEU A 267     -16.508  42.399  20.130  1.00  0.00           C  
ATOM   2479  HA  LEU A 267     -17.322  43.124  19.896  1.00  0.00           H  
ATOM   2480  C   LEU A 267     -16.947  41.024  19.632  1.00  0.00           C  
ATOM   2481  O   LEU A 267     -17.841  40.936  18.784  1.00  0.00           O  
ATOM   2482  CB  LEU A 267     -15.245  42.856  19.393  1.00  0.00           C  
ATOM   2483  HB1 LEU A 267     -15.372  42.700  18.296  1.00  0.00           H  
ATOM   2484  HB2 LEU A 267     -14.410  42.147  19.603  1.00  0.00           H  
ATOM   2485  CG  LEU A 267     -14.785  44.288  19.660  1.00  0.00           C  
ATOM   2486  HG  LEU A 267     -14.528  44.379  20.741  1.00  0.00           H  
ATOM   2487  CD1 LEU A 267     -13.536  44.581  18.843  1.00  0.00           C  
ATOM   2488 1HD1 LEU A 267     -13.200  45.626  19.038  1.00  0.00           H  
ATOM   2489 2HD1 LEU A 267     -13.688  44.383  17.756  1.00  0.00           H  
ATOM   2490 3HD1 LEU A 267     -12.727  43.837  19.029  1.00  0.00           H  
ATOM   2491  CD2 LEU A 267     -15.892  45.287  19.342  1.00  0.00           C  
ATOM   2492 1HD2 LEU A 267     -15.556  46.332  19.537  1.00  0.00           H  
ATOM   2493 2HD2 LEU A 267     -16.832  45.048  19.892  1.00  0.00           H  
ATOM   2494 3HD2 LEU A 267     -16.269  45.164  18.300  1.00  0.00           H  
ATOM   2495  N   TYR A 268     -16.334  39.941  20.130  1.00  0.00           N  
ATOM   2496  HN  TYR A 268     -15.752  40.036  20.962  1.00  0.00           H  
ATOM   2497  CA  TYR A 268     -16.481  38.628  19.509  1.00  0.00           C  
ATOM   2498  HA  TYR A 268     -17.129  38.771  18.613  1.00  0.00           H  
ATOM   2499  C   TYR A 268     -17.154  37.566  20.367  1.00  0.00           C  
ATOM   2500  O   TYR A 268     -17.491  36.497  19.837  1.00  0.00           O  
ATOM   2501  CB  TYR A 268     -15.124  38.116  18.993  1.00  0.00           C  
ATOM   2502  HB1 TYR A 268     -15.190  37.056  18.655  1.00  0.00           H  
ATOM   2503  HB2 TYR A 268     -14.393  37.987  19.825  1.00  0.00           H  
ATOM   2504  CG  TYR A 268     -14.572  39.009  17.907  1.00  0.00           C  
ATOM   2505  CD1 TYR A 268     -15.042  38.909  16.601  1.00  0.00           C  
ATOM   2506  HD1 TYR A 268     -15.811  38.157  16.359  1.00  0.00           H  
ATOM   2507  CD2 TYR A 268     -13.607  39.968  18.186  1.00  0.00           C  
ATOM   2508  HD2 TYR A 268     -13.221  40.068  19.215  1.00  0.00           H  
ATOM   2509  CE1 TYR A 268     -14.564  39.733  15.604  1.00  0.00           C  
ATOM   2510  HE1 TYR A 268     -14.946  39.637  14.574  1.00  0.00           H  
ATOM   2511  CE2 TYR A 268     -13.123  40.799  17.193  1.00  0.00           C  
ATOM   2512  HE2 TYR A 268     -12.356  41.556  17.429  1.00  0.00           H  
ATOM   2513  CZ  TYR A 268     -13.604  40.678  15.904  1.00  0.00           C  
ATOM   2514  OH  TYR A 268     -13.131  41.496  14.903  1.00  0.00           O  
ATOM   2515  HH  TYR A 268     -12.470  42.147  15.110  1.00  0.00           H  
ATOM   2516  N   GLY A 269     -17.377  37.818  21.650  1.00  0.00           N  
ATOM   2517  HN  GLY A 269     -17.055  38.699  22.051  1.00  0.00           H  
ATOM   2518  CA  GLY A 269     -18.071  36.862  22.495  1.00  0.00           C  
ATOM   2519  HA1 GLY A 269     -18.829  36.290  21.910  1.00  0.00           H  
ATOM   2520  HA2 GLY A 269     -18.748  37.382  23.212  1.00  0.00           H  
ATOM   2521  C   GLY A 269     -17.131  35.925  23.223  1.00  0.00           C  
ATOM   2522  O   GLY A 269     -17.557  35.109  24.046  1.00  0.00           O  
ATOM   2523  OXT GLY A 269     -15.921  35.961  23.005  1.00  0.00           O  
ATOM   2524  O   UNL d   1     -17.833  39.750  28.675  1.00  0.00           O  
ATOM   2525  O   UNL d   1     -14.859  39.983  28.355  1.00  0.00           O  
ATOM   2526  C   UNL d   1     -16.232  39.315  29.172  1.00  0.00           C  
ATOM   2527  C   UNL d   1     -17.223  39.237  29.279  1.00  0.00           C  
ATOM   2528  C   UNL d   1     -17.451  40.341  27.964  1.00  0.00           C  
ATOM   2529  C   UNL d   1     -16.460  40.419  27.858  1.00  0.00           C  
ATOM   2530  C   UNL d   1     -15.850  39.906  28.462  1.00  0.00           C  
ATOM   2531  C   UNL d   1     -15.585  38.786  29.794  1.00  0.00           C  
ATOM   2532  C   UNL d   1     -17.636  38.625  30.015  1.00  0.00           C  
ATOM   2533  C   UNL d   1     -17.007  38.088  30.648  1.00  0.00           C  
ATOM   2534  C   UNL d   1     -15.975  38.169  30.537  1.00  0.00           C  
ATOM   2535  C   UNL d   1     -18.061  40.854  27.360  1.00  0.00           C  
ATOM   2536  C   UNL d   1     -18.450  40.413  26.551  1.00  0.00           C  
ATOM   2537  C   UNL d   1     -19.060  40.927  25.947  1.00  0.00           C  
ATOM   2538  C   UNL d   1     -19.280  41.880  26.152  1.00  0.00           C  
ATOM   2539  C   UNL d   1     -18.891  42.321  26.961  1.00  0.00           C  
ATOM   2540  C   UNL d   1     -18.281  41.808  27.565  1.00  0.00           C  
ATOM   2541  O   UNL d   1     -19.450  40.486  25.138  1.00  0.00           O  
ATOM   2542  H   UNL d   1     -20.064  40.423  25.085  1.00  0.00           H  
ATOM   2543  O   UNL d   1     -19.890  42.393  25.548  1.00  0.00           O  
ATOM   2544  H   UNL d   1     -20.087  42.958  25.713  1.00  0.00           H  
ATOM   2545  O   UNL d   1     -16.078  41.010  27.147  1.00  0.00           O  
ATOM   2546  H   UNL d   1     -15.479  41.167  27.163  1.00  0.00           H  
ATOM   2547  O   UNL d   1     -14.595  38.872  29.678  1.00  0.00           O  
ATOM   2548  H   UNL d   1     -14.327  39.429  29.709  1.00  0.00           H  
ATOM   2549  O   UNL d   1     -17.392  37.498  31.357  1.00  0.00           O  
ATOM   2550  H   UNL d   1     -17.081  37.404  31.885  1.00  0.00           H  
CONECT    1    2    5    4    3                                       
CONECT    2    1                                                      
CONECT    3    1                                                      
CONECT    4    1                                                      
CONECT    5    6    7    1    8                                       
CONECT    6    5                                                      
CONECT    7    5                                                      
CONECT    8    5    9   10                                            
CONECT    9    8                                                      
CONECT   10    8   11   12                                            
CONECT   11   10                                                      
CONECT   12   10   16   13   14                                       
CONECT   13   12                                                      
CONECT   14   12   15   22                                            
CONECT   15   14                                                      
CONECT   16   19   17   12   18                                       
CONECT   17   16                                                      
CONECT   18   16                                                      
CONECT   19   21   20   16                                            
CONECT   20   19                                                      
CONECT   21   19                                                      
CONECT   22   14   23   24                                            
CONECT   23   22                                                      
CONECT   24   22   26   25   28                                       
CONECT   25   24                                                      
CONECT   26   41   24   27                                            
CONECT   27   26                                                      
CONECT   28   24   30   31   29                                       
CONECT   29   28                                                      
CONECT   30   28                                                      
CONECT   31   32   28   37   33                                       
CONECT   32   31                                                      
CONECT   33   31   36   34   35                                       
CONECT   34   33                                                      
CONECT   35   33                                                      
CONECT   36   33                                                      
CONECT   37   39   31   38   40                                       
CONECT   38   37                                                      
CONECT   39   37                                                      
CONECT   40   37                                                      
CONECT   41   42   43   26                                            
CONECT   42   41                                                      
CONECT   43   45   41   44   47                                       
CONECT   44   43                                                      
CONECT   45   46   63   43                                            
CONECT   46   45                                                      
CONECT   47   43   50   49   48                                       
CONECT   48   47                                                      
CONECT   49   47                                                      
CONECT   50   52   51   47   53                                       
CONECT   51   50                                                      
CONECT   52   50                                                      
CONECT   53   50   55   56   54                                       
CONECT   54   53                                                      
CONECT   55   53                                                      
CONECT   56   59   53   57   58                                       
CONECT   57   56                                                      
CONECT   58   56                                                      
CONECT   59   61   62   60   56                                       
CONECT   60   59                                                      
CONECT   61   59                                                      
CONECT   62   59                                                      
CONECT   63   65   45   64                                            
CONECT   64   63                                                      
CONECT   65   66   69   67   63                                       
CONECT   66   65                                                      
CONECT   67   87   65   68                                            
CONECT   68   67                                                      
CONECT   69   71   72   65   70                                       
CONECT   70   69                                                      
CONECT   71   69                                                      
CONECT   72   75   69   73                                            
CONECT   73   72   79   74                                            
CONECT   74   73                                                      
CONECT   75   77   76   72                                            
CONECT   76   81   75   79                                            
CONECT   77   83   78   75                                            
CONECT   78   77                                                      
CONECT   79   76   80   73                                            
CONECT   80   79                                                      
CONECT   81   85   82   76                                            
CONECT   82   81                                                      
CONECT   83   84   85   77                                            
CONECT   84   83                                                      
CONECT   85   86   83   81                                            
CONECT   86   85                                                      
CONECT   87   88   89   67                                            
CONECT   88   87                                                      
CONECT   89   93   91   87   90                                       
CONECT   90   89                                                      
CONECT   91  105   92   89                                            
CONECT   92   91                                                      
CONECT   93   95   94   96   89                                       
CONECT   94   93                                                      
CONECT   95   93                                                      
CONECT   96   97   93   99                                            
CONECT   97   98  103   96                                            
CONECT   98   97                                                      
CONECT   99   96  101  100                                            
CONECT  100   99                                                      
CONECT  101  103   99  102                                            
CONECT  102  101                                                      
CONECT  103   97  104  101                                            
CONECT  104  103                                                      
CONECT  105  106  107   91                                            
CONECT  106  105                                                      
CONECT  107  111  105  108                                            
CONECT  108  107                                                      
CONECT  109  110                                                      
CONECT  110  109                                                      
CONECT  111  112  114  113  107                                       
CONECT  112  111                                                      
CONECT  113  111                                                      
CONECT  114  115  117  111                                            
CONECT  115  121  116  114                                            
CONECT  116  115                                                      
CONECT  117  119  118  114                                            
CONECT  118  117                                                      
CONECT  119  120  121  117                                            
CONECT  120  119                                                      
CONECT  121  122  119  115                                            
CONECT  122  121                                                      
CONECT  123  126                                                      
CONECT  126  123                                                      
CONECT  128  129                                                      
CONECT  129  128                                                      
CONECT  132  133                                                      
CONECT  133  132                                                      
CONECT  136  138                                                      
CONECT  137  142                                                      
CONECT  138  136                                                      
CONECT  139  141                                                      
CONECT  141  147  139  143                                            
CONECT  142  137  145  149                                            
CONECT  143  155  141  144                                            
CONECT  144  143                                                      
CONECT  145  146  142  157                                            
CONECT  146  145                                                      
CONECT  147  148  151  141                                            
CONECT  148  147                                                      
CONECT  149  142  150  153                                            
CONECT  150  149                                                      
CONECT  151  152  147  155                                            
CONECT  152  151                                                      
CONECT  153  149  157  154                                            
CONECT  154  153                                                      
CONECT  155  151  156  143                                            
CONECT  156  155                                                      
CONECT  157  145  153  158                                            
CONECT  158  157                                                      
CONECT  159  160                                                      
CONECT  160  164  162  159  161                                       
CONECT  161  160                                                      
CONECT  162  163  160  172                                            
CONECT  163  162                                                      
CONECT  164  167  166  165  160                                       
CONECT  165  164                                                      
CONECT  166  164                                                      
CONECT  167  168  171  164                                            
CONECT  168  170  169  167                                            
CONECT  169  168                                                      
CONECT  170  168                                                      
CONECT  171  167                                                      
CONECT  172  162  174  173                                            
CONECT  173  172                                                      
CONECT  174  175  176  172  178                                       
CONECT  175  174                                                      
CONECT  176  191  177  174                                            
CONECT  177  176                                                      
CONECT  178  174  183  179  180                                       
CONECT  179  178                                                      
CONECT  180  178  187  182  181                                       
CONECT  181  180                                                      
CONECT  182  180                                                      
CONECT  183  184  186  178  185                                       
CONECT  184  183                                                      
CONECT  185  183                                                      
CONECT  186  183                                                      
CONECT  187  189  190  188  180                                       
CONECT  188  187                                                      
CONECT  189  187                                                      
CONECT  190  187                                                      
CONECT  191  193  192  176                                            
CONECT  192  191                                                      
CONECT  193  197  195  194  191                                       
CONECT  194  193                                                      
CONECT  195  205  193  196                                            
CONECT  196  195                                                      
CONECT  197  203  198  199  193                                       
CONECT  198  197                                                      
CONECT  199  201  197  202  200                                       
CONECT  200  199                                                      
CONECT  201  199                                                      
CONECT  202  199                                                      
CONECT  203  204  197                                                 
CONECT  204  203                                                      
CONECT  205  206  207  195                                            
CONECT  206  205                                                      
CONECT  207  209  208  205  211                                       
CONECT  208  207                                                      
CONECT  209  226  210  207                                            
CONECT  210  209                                                      
CONECT  211  207  213  214  212                                       
CONECT  212  211                                                      
CONECT  213  211                                                      
CONECT  214  211  217  215                                            
CONECT  215  214  216  219                                            
CONECT  216  215                                                      
CONECT  217  218  214  221                                            
CONECT  218  217                                                      
CONECT  219  215  223  220                                            
CONECT  220  219                                                      
CONECT  221  217  222  223                                            
CONECT  222  221                                                      
CONECT  223  221  219  224                                            
CONECT  224  223  225                                                 
CONECT  225  224                                                      
CONECT  226  228  227  209                                            
CONECT  227  226                                                      
CONECT  228  232  229  230  226                                       
CONECT  229  228                                                      
CONECT  230  228  250  231                                            
CONECT  231  230                                                      
CONECT  232  235  234  233  228                                       
CONECT  233  232                                                      
CONECT  234  232                                                      
CONECT  235  238  236  232                                            
CONECT  236  242  235  237                                            
CONECT  237  236                                                      
CONECT  238  239  240  235                                            
CONECT  239  244  242  238                                            
CONECT  240  246  238  241                                            
CONECT  241  240                                                      
CONECT  242  239  243  236                                            
CONECT  243  242                                                      
CONECT  244  245  248  239                                            
CONECT  245  244                                                      
CONECT  246  248  247  240                                            
CONECT  247  246                                                      
CONECT  248  249  244  246                                            
CONECT  249  248                                                      
CONECT  250  230  251  252                                            
CONECT  251  250                                                      
CONECT  252  254  250  253  256                                       
CONECT  253  252                                                      
CONECT  254  255  269  252                                            
CONECT  255  254                                                      
CONECT  256  252  257  261  258                                       
CONECT  257  256                                                      
CONECT  258  256  259  260  265                                       
CONECT  259  258                                                      
CONECT  260  258                                                      
CONECT  261  262  256  263  264                                       
CONECT  262  261                                                      
CONECT  263  261                                                      
CONECT  264  261                                                      
CONECT  265  258  268  267  266                                       
CONECT  266  265                                                      
CONECT  267  265                                                      
CONECT  268  265                                                      
CONECT  269  271  254  270                                            
CONECT  270  269                                                      
CONECT  271  272  275  273  269                                       
CONECT  272  271                                                      
CONECT  273  274  271  286                                            
CONECT  274  273                                                      
CONECT  275  278  276  271  277                                       
CONECT  276  275                                                      
CONECT  277  275                                                      
CONECT  278  279  281  280  275                                       
CONECT  279  278                                                      
CONECT  280  278                                                      
CONECT  281  282  278  285                                            
CONECT  282  284  283  281                                            
CONECT  283  282                                                      
CONECT  284  282                                                      
CONECT  285  281                                                      
CONECT  286  273  288  287                                            
CONECT  287  286                                                      
CONECT  288  292  289  286  290                                       
CONECT  289  288                                                      
CONECT  290  288  300  291                                            
CONECT  291  290                                                      
CONECT  292  293  294  295  288                                       
CONECT  293  292                                                      
CONECT  294  292                                                      
CONECT  295  296  292  299                                            
CONECT  296  298  297  295                                            
CONECT  297  296                                                      
CONECT  298  296                                                      
CONECT  299  295                                                      
CONECT  300  301  290  302                                            
CONECT  301  300                                                      
CONECT  302  300  306  304  303                                       
CONECT  303  302                                                      
CONECT  304  305  302  321                                            
CONECT  305  304                                                      
CONECT  306  308  309  302  307                                       
CONECT  307  306                                                      
CONECT  308  306                                                      
CONECT  309  310  306  312                                            
CONECT  310  311  314  309                                            
CONECT  311  310                                                      
CONECT  312  309  316  313                                            
CONECT  313  312                                                      
CONECT  314  315  310  318                                            
CONECT  315  314                                                      
CONECT  316  318  312  317                                            
CONECT  317  316                                                      
CONECT  318  314  319  316                                            
CONECT  319  318  320                                                 
CONECT  320  319                                                      
CONECT  321  304  323  322                                            
CONECT  322  321                                                      
CONECT  323  324  321  325  327                                       
CONECT  324  323                                                      
CONECT  325  332  323  326                                            
CONECT  326  325                                                      
CONECT  327  323  329  330  328                                       
CONECT  328  327                                                      
CONECT  329  327                                                      
CONECT  330  327  331                                                 
CONECT  331  330                                                      
CONECT  332  333  334  325                                            
CONECT  333  332                                                      
CONECT  334  338  335  332  336                                       
CONECT  335  334                                                      
CONECT  336  334  337  347                                            
CONECT  337  336                                                      
CONECT  338  341  340  339  334                                       
CONECT  339  338                                                      
CONECT  340  338                                                      
CONECT  341  344  343  342  338                                       
CONECT  342  341                                                      
CONECT  343  341                                                      
CONECT  344  346  345  341                                            
CONECT  345  344                                                      
CONECT  346  344                                                      
CONECT  347  336  348  349                                            
CONECT  348  347                                                      
CONECT  349  347  350  351  353                                       
CONECT  350  349                                                      
CONECT  351  349  359  352                                            
CONECT  352  351                                                      
CONECT  353  349  356  355  354                                       
CONECT  354  353                                                      
CONECT  355  353                                                      
CONECT  356  357  353  358                                            
CONECT  357  356                                                      
CONECT  358  356                                                      
CONECT  359  360  351  361                                            
CONECT  360  359                                                      
CONECT  361  363  359  362  365                                       
CONECT  362  361                                                      
CONECT  363  364  378  361                                            
CONECT  364  363                                                      
CONECT  365  361  366  367  368                                       
CONECT  366  365                                                      
CONECT  367  365                                                      
CONECT  368  365  369  370  374                                       
CONECT  369  368                                                      
CONECT  370  373  368  372  371                                       
CONECT  371  370                                                      
CONECT  372  370                                                      
CONECT  373  370                                                      
CONECT  374  368  376  377  375                                       
CONECT  375  374                                                      
CONECT  376  374                                                      
CONECT  377  374                                                      
CONECT  378  379  363  389                                            
CONECT  379  380  381  383  378                                       
CONECT  380  379                                                      
CONECT  381  392  379  382                                            
CONECT  382  381                                                      
CONECT  383  385  379  384  386                                       
CONECT  384  383                                                      
CONECT  385  383                                                      
CONECT  386  383  388  389  387                                       
CONECT  387  386                                                      
CONECT  388  386                                                      
CONECT  389  378  386  390  391                                       
CONECT  390  389                                                      
CONECT  391  389                                                      
CONECT  392  393  394  381                                            
CONECT  393  392                                                      
CONECT  394  398  395  392  396                                       
CONECT  395  394                                                      
CONECT  396  394  416  397                                            
CONECT  397  396                                                      
CONECT  398  401  400  399  394                                       
CONECT  399  398                                                      
CONECT  400  398                                                      
CONECT  401  404  402  403  398                                       
CONECT  402  401                                                      
CONECT  403  401                                                      
CONECT  404  407  406  405  401                                       
CONECT  405  404                                                      
CONECT  406  404                                                      
CONECT  407  409  408  404                                            
CONECT  408  407                                                      
CONECT  409  410  413  407                                            
CONECT  410  412  411  409                                            
CONECT  411  410                                                      
CONECT  412  410                                                      
CONECT  413  415  409  414                                            
CONECT  414  413                                                      
CONECT  415  413                                                      
CONECT  416  396  417  418                                            
CONECT  417  416                                                      
CONECT  418  416  419  422  420                                       
CONECT  419  418                                                      
CONECT  420  418  426  421                                            
CONECT  421  420                                                      
CONECT  422  423  418  425  424                                       
CONECT  423  422                                                      
CONECT  424  422                                                      
CONECT  425  422                                                      
CONECT  426  427  420  428                                            
CONECT  427  426                                                      
CONECT  428  426  430  432  429                                       
CONECT  429  428                                                      
CONECT  430  442  428  431                                            
CONECT  431  430                                                      
CONECT  432  433  428  438  434                                       
CONECT  433  432                                                      
CONECT  434  432  437  435  436                                       
CONECT  435  434                                                      
CONECT  436  434                                                      
CONECT  437  434                                                      
CONECT  438  440  432  439  441                                       
CONECT  439  438                                                      
CONECT  440  438                                                      
CONECT  441  438                                                      
CONECT  442  443  444  430                                            
CONECT  443  442                                                      
CONECT  444  448  446  442  445                                       
CONECT  445  444                                                      
CONECT  446  461  444  447                                            
CONECT  447  446                                                      
CONECT  448  449  453  450  444                                       
CONECT  449  448                                                      
CONECT  450  457  448  451  452                                       
CONECT  451  450                                                      
CONECT  452  450                                                      
CONECT  453  454  456  448  455                                       
CONECT  454  453                                                      
CONECT  455  453                                                      
CONECT  456  453                                                      
CONECT  457  460  459  458  450                                       
CONECT  458  457                                                      
CONECT  459  457                                                      
CONECT  460  457                                                      
CONECT  461  462  463  446                                            
CONECT  462  461                                                      
CONECT  463  467  464  461  465                                       
CONECT  464  463                                                      
CONECT  465  463  466  473                                            
CONECT  466  465                                                      
CONECT  467  470  468  469  463                                       
CONECT  468  467                                                      
CONECT  469  467                                                      
CONECT  470  472  471  467                                            
CONECT  471  470                                                      
CONECT  472  470                                                      
CONECT  473  465  474  475                                            
CONECT  474  473                                                      
CONECT  475  473  476  479  477                                       
CONECT  476  475                                                      
CONECT  477  475  485  478                                            
CONECT  478  477                                                      
CONECT  479  481  475  480  482                                       
CONECT  480  479                                                      
CONECT  481  479                                                      
CONECT  482  479  483  484                                            
CONECT  483  482                                                      
CONECT  484  482                                                      
CONECT  485  486  477  487                                            
CONECT  486  485                                                      
CONECT  487  485  489  491  488                                       
CONECT  488  487                                                      
CONECT  489  495  487  490                                            
CONECT  490  489                                                      
CONECT  491  494  487  492  493                                       
CONECT  492  491                                                      
CONECT  493  491                                                      
CONECT  494  491                                                      
CONECT  495  496  497  489                                            
CONECT  496  495                                                      
CONECT  497  501  495  499  498                                       
CONECT  498  497                                                      
CONECT  499  497  515  500                                            
CONECT  500  499                                                      
CONECT  501  503  504  502  497                                       
CONECT  502  501                                                      
CONECT  503  501                                                      
CONECT  504  507  501  505                                            
CONECT  505  504  509  506                                            
CONECT  506  505                                                      
CONECT  507  508  511  504                                            
CONECT  508  507                                                      
CONECT  509  513  505  510                                            
CONECT  510  509                                                      
CONECT  511  512  507  513                                            
CONECT  512  511                                                      
CONECT  513  511  514  509                                            
CONECT  514  513                                                      
CONECT  515  516  499  517                                            
CONECT  516  515                                                      
CONECT  517  518  515  521  519                                       
CONECT  518  517                                                      
CONECT  519  517  520  525                                            
CONECT  520  519                                                      
CONECT  521  524  522  517  523                                       
CONECT  522  521                                                      
CONECT  523  521                                                      
CONECT  524  521                                                      
CONECT  525  519  526  527                                            
CONECT  526  525                                                      
CONECT  527  525  528  529  531                                       
CONECT  528  527                                                      
CONECT  529  549  527  530                                            
CONECT  530  529                                                      
CONECT  531  527  533  534  532                                       
CONECT  532  531                                                      
CONECT  533  531                                                      
CONECT  534  535  531  536  537                                       
CONECT  535  534                                                      
CONECT  536  534                                                      
CONECT  537  534  540  538  539                                       
CONECT  538  537                                                      
CONECT  539  537                                                      
CONECT  540  541  542  537                                            
CONECT  541  540                                                      
CONECT  542  546  540  543                                            
CONECT  543  542  544  545                                            
CONECT  544  543                                                      
CONECT  545  543                                                      
CONECT  546  548  547  542                                            
CONECT  547  546                                                      
CONECT  548  546                                                      
CONECT  549  550  551  529                                            
CONECT  550  549                                                      
CONECT  551  555  553  549  552                                       
CONECT  552  551                                                      
CONECT  553  559  551  554                                            
CONECT  554  553                                                      
CONECT  555  557  556  558  551                                       
CONECT  556  555                                                      
CONECT  557  555                                                      
CONECT  558  555                                                      
CONECT  559  560  561  553                                            
CONECT  560  559                                                      
CONECT  561  565  562  559  563                                       
CONECT  562  561                                                      
CONECT  563  561  564  579                                            
CONECT  564  563                                                      
CONECT  565  568  566  567  561                                       
CONECT  566  565                                                      
CONECT  567  565                                                      
CONECT  568  571  569  565                                            
CONECT  569  573  568  570                                            
CONECT  570  569                                                      
CONECT  571  575  572  568                                            
CONECT  572  571                                                      
CONECT  573  577  574  569                                            
CONECT  574  573                                                      
CONECT  575  576  577  571                                            
CONECT  576  575                                                      
CONECT  577  578  575  573                                            
CONECT  578  577                                                      
CONECT  579  563  580  581                                            
CONECT  580  579                                                      
CONECT  581  579  582  585  583                                       
CONECT  582  581                                                      
CONECT  583  581  589  584                                            
CONECT  584  583                                                      
CONECT  585  586  581  588  587                                       
CONECT  586  585                                                      
CONECT  587  585                                                      
CONECT  588  585                                                      
CONECT  589  590  583  591                                            
CONECT  590  589                                                      
CONECT  591  589  593  595  592                                       
CONECT  592  591                                                      
CONECT  593  608  591  594                                            
CONECT  594  593                                                      
CONECT  595  596  597  591  598                                       
CONECT  596  595                                                      
CONECT  597  595                                                      
CONECT  598  595  604  599  600                                       
CONECT  599  598                                                      
CONECT  600  598  603  601  602                                       
CONECT  601  600                                                      
CONECT  602  600                                                      
CONECT  603  600                                                      
CONECT  604  605  606  598  607                                       
CONECT  605  604                                                      
CONECT  606  604                                                      
CONECT  607  604                                                      
CONECT  608  609  610  593                                            
CONECT  609  608                                                      
CONECT  610  614  612  608  611                                       
CONECT  611  610                                                      
CONECT  612  632  610  613                                            
CONECT  613  612                                                      
CONECT  614  615  616  617  610                                       
CONECT  615  614                                                      
CONECT  616  614                                                      
CONECT  617  618  614  620                                            
CONECT  618  619  617  624                                            
CONECT  619  618                                                      
CONECT  620  617  621  622                                            
CONECT  621  624  620  626                                            
CONECT  622  620  623  628                                            
CONECT  623  622                                                      
CONECT  624  618  625  621                                            
CONECT  625  624                                                      
CONECT  626  621  627  630                                            
CONECT  627  626                                                      
CONECT  628  622  630  629                                            
CONECT  629  628                                                      
CONECT  630  626  628  631                                            
CONECT  631  630                                                      
CONECT  632  633  634  612                                            
CONECT  633  632                                                      
CONECT  634  638  635  632  636                                       
CONECT  635  634                                                      
CONECT  636  634  637  643                                            
CONECT  637  636                                                      
CONECT  638  640  639  641  634                                       
CONECT  639  638                                                      
CONECT  640  638                                                      
CONECT  641  642  638                                                 
CONECT  642  641                                                      
CONECT  643  636  644  645                                            
CONECT  644  643                                                      
CONECT  645  643  646  647  649                                       
CONECT  646  645                                                      
CONECT  647  645  653  648                                            
CONECT  648  647                                                      
CONECT  649  645  650  652  651                                       
CONECT  650  649                                                      
CONECT  651  649                                                      
CONECT  652  649                                                      
CONECT  653  654  647  655                                            
CONECT  654  653                                                      
CONECT  655  653  657  656  659                                       
CONECT  656  655                                                      
CONECT  657  669  658  655                                            
CONECT  658  657                                                      
CONECT  659  665  655  660  661                                       
CONECT  660  659                                                      
CONECT  661  659  664  663  662                                       
CONECT  662  661                                                      
CONECT  663  661                                                      
CONECT  664  661                                                      
CONECT  665  666  667  668  659                                       
CONECT  666  665                                                      
CONECT  667  665                                                      
CONECT  668  665                                                      
CONECT  669  671  670  657                                            
CONECT  670  669                                                      
CONECT  671  675  673  672  669                                       
CONECT  672  671                                                      
CONECT  673  683  674  671                                            
CONECT  674  673                                                      
CONECT  675  681  676  677  671                                       
CONECT  676  675                                                      
CONECT  677  679  675  680  678                                       
CONECT  678  677                                                      
CONECT  679  677                                                      
CONECT  680  677                                                      
CONECT  681  682  675                                                 
CONECT  682  681                                                      
CONECT  683  684  694  673                                            
CONECT  684  686  688  685  683                                       
CONECT  685  684                                                      
CONECT  686  687  697  684                                            
CONECT  687  686                                                      
CONECT  688  690  684  691  689                                       
CONECT  689  688                                                      
CONECT  690  688                                                      
CONECT  691  693  688  692  694                                       
CONECT  692  691                                                      
CONECT  693  691                                                      
CONECT  694  691  683  695  696                                       
CONECT  695  694                                                      
CONECT  696  694                                                      
CONECT  697  699  686  698                                            
CONECT  698  697                                                      
CONECT  699  700  701  703  697                                       
CONECT  700  699                                                      
CONECT  701  716  699  702                                            
CONECT  702  701                                                      
CONECT  703  704  699  706  705                                       
CONECT  704  703                                                      
CONECT  705  703                                                      
CONECT  706  712  703  708  707                                       
CONECT  707  706                                                      
CONECT  708  710  706  709  711                                       
CONECT  709  708                                                      
CONECT  710  708                                                      
CONECT  711  708                                                      
CONECT  712  715  714  713  706                                       
CONECT  713  712                                                      
CONECT  714  712                                                      
CONECT  715  712                                                      
CONECT  716  717  718  701                                            
CONECT  717  716                                                      
CONECT  718  720  722  716  719                                       
CONECT  719  718                                                      
CONECT  720  721  730  718                                            
CONECT  721  720                                                      
CONECT  722  728  723  718  724                                       
CONECT  723  722                                                      
CONECT  724  722  725  726  727                                       
CONECT  725  724                                                      
CONECT  726  724                                                      
CONECT  727  724                                                      
CONECT  728  729  722                                                 
CONECT  729  728                                                      
CONECT  730  732  720  731                                            
CONECT  731  730                                                      
CONECT  732  734  733  736  730                                       
CONECT  733  732                                                      
CONECT  734  750  735  732                                            
CONECT  735  734                                                      
CONECT  736  732  737  738  739                                       
CONECT  737  736                                                      
CONECT  738  736                                                      
CONECT  739  736  740  742                                            
CONECT  740  741  739  744                                            
CONECT  741  740                                                      
CONECT  742  739  743  746                                            
CONECT  743  742                                                      
CONECT  744  740  745  748                                            
CONECT  745  744                                                      
CONECT  746  742  748  747                                            
CONECT  747  746                                                      
CONECT  748  744  749  746                                            
CONECT  749  748                                                      
CONECT  750  752  751  734                                            
CONECT  751  750                                                      
CONECT  752  754  756  753  750                                       
CONECT  753  752                                                      
CONECT  754  755  764  752                                            
CONECT  755  754                                                      
CONECT  756  758  757  752  762                                       
CONECT  757  756                                                      
CONECT  758  759  760  761  756                                       
CONECT  759  758                                                      
CONECT  760  758                                                      
CONECT  761  758                                                      
CONECT  762  756  763                                                 
CONECT  763  762                                                      
CONECT  764  766  754  765                                            
CONECT  765  764                                                      
CONECT  766  768  767  770  764                                       
CONECT  767  766                                                      
CONECT  768  788  769  766                                            
CONECT  769  768                                                      
CONECT  770  773  766  772  771                                       
CONECT  771  770                                                      
CONECT  772  770                                                      
CONECT  773  775  774  776  770                                       
CONECT  774  773                                                      
CONECT  775  773                                                      
CONECT  776  779  773  777  778                                       
CONECT  777  776                                                      
CONECT  778  776                                                      
CONECT  779  780  781  776                                            
CONECT  780  779                                                      
CONECT  781  785  779  782                                            
CONECT  782  781  783  784                                            
CONECT  783  782                                                      
CONECT  784  782                                                      
CONECT  785  787  786  781                                            
CONECT  786  785                                                      
CONECT  787  785                                                      
CONECT  788  790  789  768                                            
CONECT  789  788                                                      
CONECT  790  792  794  791  788                                       
CONECT  791  790                                                      
CONECT  792  804  793  790                                            
CONECT  793  792                                                      
CONECT  794  795  800  790  796                                       
CONECT  795  794                                                      
CONECT  796  794  798  797  799                                       
CONECT  797  796                                                      
CONECT  798  796                                                      
CONECT  799  796                                                      
CONECT  800  801  803  794  802                                       
CONECT  801  800                                                      
CONECT  802  800                                                      
CONECT  803  800                                                      
CONECT  804  806  805  792                                            
CONECT  805  804                                                      
CONECT  806  808  810  807  804                                       
CONECT  807  806                                                      
CONECT  808  809  825  806                                            
CONECT  809  808                                                      
CONECT  810  811  812  806  813                                       
CONECT  811  810                                                      
CONECT  812  810                                                      
CONECT  813  810  816  814                                            
CONECT  814  813  815  818                                            
CONECT  815  814                                                      
CONECT  816  817  813  820                                            
CONECT  817  816                                                      
CONECT  818  814  822  819                                            
CONECT  819  818                                                      
CONECT  820  816  821  822                                            
CONECT  821  820                                                      
CONECT  822  820  818  823                                            
CONECT  823  822  824                                                 
CONECT  824  823                                                      
CONECT  825  827  808  826                                            
CONECT  826  825                                                      
CONECT  827  828  831  829  825                                       
CONECT  828  827                                                      
CONECT  829  836  827  830                                            
CONECT  830  829                                                      
CONECT  831  834  833  827  832                                       
CONECT  832  831                                                      
CONECT  833  831                                                      
CONECT  834  835  831                                                 
CONECT  835  834                                                      
CONECT  836  837  838  829                                            
CONECT  837  836                                                      
CONECT  838  842  836  840  839                                       
CONECT  839  838                                                      
CONECT  840  838  860  841                                            
CONECT  841  840                                                      
CONECT  842  843  845  844  838                                       
CONECT  843  842                                                      
CONECT  844  842                                                      
CONECT  845  848  846  842  847                                       
CONECT  846  845                                                      
CONECT  847  845                                                      
CONECT  848  850  851  849  845                                       
CONECT  849  848                                                      
CONECT  850  848                                                      
CONECT  851  852  853  848                                            
CONECT  852  851                                                      
CONECT  853  857  851  854                                            
CONECT  854  853  856  855                                            
CONECT  855  854                                                      
CONECT  856  854                                                      
CONECT  857  858  859  853                                            
CONECT  858  857                                                      
CONECT  859  857                                                      
CONECT  860  861  840  862                                            
CONECT  861  860                                                      
CONECT  862  866  860  863  864                                       
CONECT  863  862                                                      
CONECT  864  862  865  872                                            
CONECT  865  864                                                      
CONECT  866  869  867  868  862                                       
CONECT  867  866                                                      
CONECT  868  866                                                      
CONECT  869  871  870  866                                            
CONECT  870  869                                                      
CONECT  871  869                                                      
CONECT  872  864  873  874                                            
CONECT  873  872                                                      
CONECT  874  872  875  878  876                                       
CONECT  875  874                                                      
CONECT  876  874  877  882                                            
CONECT  877  876                                                      
CONECT  878  881  874  880  879                                       
CONECT  879  878                                                      
CONECT  880  878                                                      
CONECT  881  878                                                      
CONECT  882  876  883  884                                            
CONECT  883  882                                                      
CONECT  884  882  885  886  888                                       
CONECT  885  884                                                      
CONECT  886  884  887  894                                            
CONECT  887  886                                                      
CONECT  888  884  891  889  890                                       
CONECT  889  888                                                      
CONECT  890  888                                                      
CONECT  891  892  888  893                                            
CONECT  892  891                                                      
CONECT  893  891                                                      
CONECT  894  886  895  896                                            
CONECT  895  894                                                      
CONECT  896  898  894  897  900                                       
CONECT  897  896                                                      
CONECT  898  913  899  896                                            
CONECT  899  898                                                      
CONECT  900  896  901  905  902                                       
CONECT  901  900                                                      
CONECT  902  900  904  903  909                                       
CONECT  903  902                                                      
CONECT  904  902                                                      
CONECT  905  908  900  907  906                                       
CONECT  906  905                                                      
CONECT  907  905                                                      
CONECT  908  905                                                      
CONECT  909  902  912  911  910                                       
CONECT  910  909                                                      
CONECT  911  909                                                      
CONECT  912  909                                                      
CONECT  913  915  914  898                                            
CONECT  914  913                                                      
CONECT  915  919  916  913  917                                       
CONECT  916  915                                                      
CONECT  917  915  929  918                                            
CONECT  918  917                                                      
CONECT  919  925  921  920  915                                       
CONECT  920  919                                                      
CONECT  921  923  924  922  919                                       
CONECT  922  921                                                      
CONECT  923  921                                                      
CONECT  924  921                                                      
CONECT  925  928  927  926  919                                       
CONECT  926  925                                                      
CONECT  927  925                                                      
CONECT  928  925                                                      
CONECT  929  930  917  931                                            
CONECT  930  929                                                      
CONECT  931  933  929  932  935                                       
CONECT  932  931                                                      
CONECT  933  934  948  931                                            
CONECT  934  933                                                      
CONECT  935  931  936  940  937                                       
CONECT  936  935                                                      
CONECT  937  935  939  944  938                                       
CONECT  938  937                                                      
CONECT  939  937                                                      
CONECT  940  943  935  942  941                                       
CONECT  941  940                                                      
CONECT  942  940                                                      
CONECT  943  940                                                      
CONECT  944  947  937  946  945                                       
CONECT  945  944                                                      
CONECT  946  944                                                      
CONECT  947  944                                                      
CONECT  948  950  933  949                                            
CONECT  949  948                                                      
CONECT  950  954  951  948  952                                       
CONECT  951  950                                                      
CONECT  952  950  965  953                                            
CONECT  953  952                                                      
CONECT  954  957  956  955  950                                       
CONECT  955  954                                                      
CONECT  956  954                                                      
CONECT  957  960  958  959  954                                       
CONECT  958  957                                                      
CONECT  959  957                                                      
CONECT  960  961  964  957                                            
CONECT  961  963  962  960                                            
CONECT  962  961                                                      
CONECT  963  961                                                      
CONECT  964  960                                                      
CONECT  965  966  952  967                                            
CONECT  966  965                                                      
CONECT  967  969  965  971  968                                       
CONECT  968  967                                                      
CONECT  969  970  985  967                                            
CONECT  970  969                                                      
CONECT  971  973  967  972  974                                       
CONECT  972  971                                                      
CONECT  973  971                                                      
CONECT  974  971  975  977                                            
CONECT  975  976  974  979                                            
CONECT  976  975                                                      
CONECT  977  974  978  981                                            
CONECT  978  977                                                      
CONECT  979  975  980  983                                            
CONECT  980  979                                                      
CONECT  981  977  983  982                                            
CONECT  982  981                                                      
CONECT  983  979  981  984                                            
CONECT  984  983                                                      
CONECT  985  987  969  986                                            
CONECT  986  985                                                      
CONECT  987  988  989  990  985                                       
CONECT  988  987                                                      
CONECT  989  987                                                      
CONECT  990  987  992  991                                            
CONECT  991  990                                                      
CONECT  992  993  994  990                                            
CONECT  993  992                                                      
CONECT  994  992  996  998  995                                       
CONECT  995  994                                                      
CONECT  996  997  994 1008                                            
CONECT  997  996                                                      
CONECT  998 1004  994 1000  999                                       
CONECT  999  998                                                      
CONECT 1000  998 1002 1001 1003                                       
CONECT 1001 1000                                                      
CONECT 1002 1000                                                      
CONECT 1003 1000                                                      
CONECT 1004 1007 1006 1005  998                                       
CONECT 1005 1004                                                      
CONECT 1006 1004                                                      
CONECT 1007 1004                                                      
CONECT 1008  996 1010 1009                                            
CONECT 1009 1008                                                      
CONECT 1010 1014 1012 1008 1011                                       
CONECT 1011 1010                                                      
CONECT 1012 1018 1013 1010                                            
CONECT 1013 1012                                                      
CONECT 1014 1017 1016 1015 1010                                       
CONECT 1015 1014                                                      
CONECT 1016 1014                                                      
CONECT 1017 1014                                                      
CONECT 1018 1020 1019 1012                                            
CONECT 1019 1018                                                      
CONECT 1020 1024 1022 1018 1021                                       
CONECT 1021 1020                                                      
CONECT 1022 1023 1033 1020                                            
CONECT 1023 1022                                                      
CONECT 1024 1027 1025 1026 1020                                       
CONECT 1025 1024                                                      
CONECT 1026 1024                                                      
CONECT 1027 1029 1028 1030 1024                                       
CONECT 1028 1027                                                      
CONECT 1029 1027                                                      
CONECT 1030 1027 1032 1031                                            
CONECT 1031 1030                                                      
CONECT 1032 1030                                                      
CONECT 1033 1035 1022 1034                                            
CONECT 1034 1033                                                      
CONECT 1035 1037 1036 1033 1039                                       
CONECT 1036 1035                                                      
CONECT 1037 1051 1038 1035                                            
CONECT 1038 1037                                                      
CONECT 1039 1035 1040 1041 1042                                       
CONECT 1040 1039                                                      
CONECT 1041 1039                                                      
CONECT 1042 1039 1043 1045                                            
CONECT 1043 1044 1042 1049                                            
CONECT 1044 1043                                                      
CONECT 1045 1042 1046 1047                                            
CONECT 1046 1045                                                      
CONECT 1047 1045 1049 1048                                            
CONECT 1048 1047                                                      
CONECT 1049 1043 1047 1050                                            
CONECT 1050 1049                                                      
CONECT 1051 1053 1052 1037                                            
CONECT 1052 1051                                                      
CONECT 1053 1054 1055 1056 1051                                       
CONECT 1054 1053                                                      
CONECT 1055 1053                                                      
CONECT 1056 1057 1053 1058                                            
CONECT 1057 1056                                                      
CONECT 1058 1056 1060 1059                                            
CONECT 1059 1058                                                      
CONECT 1060 1061 1058 1062 1064                                       
CONECT 1061 1060                                                      
CONECT 1062 1060 1070 1063                                            
CONECT 1063 1062                                                      
CONECT 1064 1060 1066 1065 1067                                       
CONECT 1065 1064                                                      
CONECT 1066 1064                                                      
CONECT 1067 1064 1068 1069                                            
CONECT 1068 1067                                                      
CONECT 1069 1067                                                      
CONECT 1070 1071 1062 1072                                            
CONECT 1071 1070                                                      
CONECT 1072 1073 1070 1074 1075                                       
CONECT 1073 1072                                                      
CONECT 1074 1072                                                      
CONECT 1075 1072 1076 1077                                            
CONECT 1076 1075                                                      
CONECT 1077 1075 1078 1079                                            
CONECT 1078 1077                                                      
CONECT 1079 1077 1081 1080 1083                                       
CONECT 1080 1079                                                      
CONECT 1081 1098 1079 1082                                            
CONECT 1082 1081                                                      
CONECT 1083 1079 1084 1086 1085                                       
CONECT 1084 1083                                                      
CONECT 1085 1083                                                      
CONECT 1086 1089 1083 1087                                            
CONECT 1087 1086 1091 1088                                            
CONECT 1088 1087                                                      
CONECT 1089 1090 1093 1086                                            
CONECT 1090 1089                                                      
CONECT 1091 1095 1087 1092                                            
CONECT 1092 1091                                                      
CONECT 1093 1094 1089 1095                                            
CONECT 1094 1093                                                      
CONECT 1095 1093 1096 1091                                            
CONECT 1096 1095 1097                                                 
CONECT 1097 1096                                                      
CONECT 1098 1109 1099 1081                                            
CONECT 1099 1100 1103 1098 1101                                       
CONECT 1100 1099                                                      
CONECT 1101 1099 1112 1102                                            
CONECT 1102 1101                                                      
CONECT 1103 1105 1106 1104 1099                                       
CONECT 1104 1103                                                      
CONECT 1105 1103                                                      
CONECT 1106 1108 1103 1109 1107                                       
CONECT 1107 1106                                                      
CONECT 1108 1106                                                      
CONECT 1109 1110 1106 1098 1111                                       
CONECT 1110 1109                                                      
CONECT 1111 1109                                                      
CONECT 1112 1113 1101 1114                                            
CONECT 1113 1112                                                      
CONECT 1114 1112 1118 1116 1115                                       
CONECT 1115 1114                                                      
CONECT 1116 1117 1114 1132                                            
CONECT 1117 1116                                                      
CONECT 1118 1120 1114 1121 1119                                       
CONECT 1119 1118                                                      
CONECT 1120 1118                                                      
CONECT 1121 1124 1118 1122                                            
CONECT 1122 1121 1126 1123                                            
CONECT 1123 1122                                                      
CONECT 1124 1125 1128 1121                                            
CONECT 1125 1124                                                      
CONECT 1126 1130 1122 1127                                            
CONECT 1127 1126                                                      
CONECT 1128 1129 1124 1130                                            
CONECT 1129 1128                                                      
CONECT 1130 1128 1131 1126                                            
CONECT 1131 1130                                                      
CONECT 1132 1116 1133 1134                                            
CONECT 1133 1132                                                      
CONECT 1134 1135 1132 1136 1138                                       
CONECT 1135 1134                                                      
CONECT 1136 1144 1134 1137                                            
CONECT 1137 1136                                                      
CONECT 1138 1134 1140 1139 1141                                       
CONECT 1139 1138                                                      
CONECT 1140 1138                                                      
CONECT 1141 1138 1142 1143                                            
CONECT 1142 1141                                                      
CONECT 1143 1141                                                      
CONECT 1144 1145 1146 1136                                            
CONECT 1145 1144                                                      
CONECT 1146 1148 1144 1147                                            
CONECT 1147 1146                                                      
CONECT 1148 1146                                                      
CONECT 1149 1150                                                      
CONECT 1150 1149                                                      
CONECT 1151 1154                                                      
CONECT 1154 1151                                                      
CONECT 1156 1157                                                      
CONECT 1157 1156                                                      
CONECT 1159 1162                                                      
CONECT 1162 1159                                                      
CONECT 1163 1165                                                      
CONECT 1164 1172                                                      
CONECT 1165 1163                                                      
CONECT 1166 1167 1168                                                 
CONECT 1167 1166                                                      
CONECT 1168 1166                                                      
CONECT 1169 1171 1175 1170                                            
CONECT 1170 1169                                                      
CONECT 1171 1169                                                      
CONECT 1172 1174 1164 1173                                            
CONECT 1173 1172                                                      
CONECT 1174 1172                                                      
CONECT 1175 1177 1169 1179 1176                                       
CONECT 1176 1175                                                      
CONECT 1177 1175                                                      
CONECT 1178 1184 1180                                                 
CONECT 1179 1175                                                      
CONECT 1180 1178                                                      
CONECT 1181 1182 1183 1187                                            
CONECT 1182 1181                                                      
CONECT 1183 1181                                                      
CONECT 1184 1186 1191 1185 1178                                       
CONECT 1185 1184                                                      
CONECT 1186 1184                                                      
CONECT 1187 1181 1190 1189 1188                                       
CONECT 1188 1187                                                      
CONECT 1189 1187                                                      
CONECT 1190 1187                                                      
CONECT 1191 1192 1194 1184 1193                                       
CONECT 1192 1191                                                      
CONECT 1193 1191                                                      
CONECT 1194 1191                                                      
CONECT 1195 1196                                                      
CONECT 1196 1195 1198 1197 1200                                       
CONECT 1197 1196                                                      
CONECT 1198 1199 1196 1206                                            
CONECT 1199 1198                                                      
CONECT 1200 1196 1201 1203 1202                                       
CONECT 1201 1200                                                      
CONECT 1202 1200                                                      
CONECT 1203 1205 1200 1204                                            
CONECT 1204 1203                                                      
CONECT 1205 1203                                                      
CONECT 1206 1198 1208 1207                                            
CONECT 1207 1206                                                      
CONECT 1208 1209 1206 1210                                            
CONECT 1209 1208                                                      
CONECT 1210 1208                                                      
CONECT 1211 1212                                                      
CONECT 1212 1211                                                      
CONECT 1213 1216                                                      
CONECT 1216 1213                                                      
CONECT 1217 1220                                                      
CONECT 1220 1217                                                      
CONECT 1221 1223                                                      
CONECT 1222 1224                                                      
CONECT 1223 1221                                                      
CONECT 1224 1222                                                      
CONECT 1225 1226                                                      
CONECT 1226 1225                                                      
CONECT 1227 1233                                                      
CONECT 1228 1230                                                      
CONECT 1229 1231                                                      
CONECT 1230 1228                                                      
CONECT 1231 1229 1232 1243                                            
CONECT 1232 1231                                                      
CONECT 1233 1234 1227 1239                                            
CONECT 1234 1233                                                      
CONECT 1235 1236 1237                                                 
CONECT 1236 1235                                                      
CONECT 1237 1235                                                      
CONECT 1238 1247                                                      
CONECT 1239 1233 1241 1242 1240                                       
CONECT 1240 1239                                                      
CONECT 1241 1239                                                      
CONECT 1242 1239                                                      
CONECT 1243 1231 1245 1246 1244                                       
CONECT 1244 1243                                                      
CONECT 1245 1243                                                      
CONECT 1246 1243                                                      
CONECT 1247 1238                                                      
CONECT 1251 1252                                                      
CONECT 1252 1254 1253 1251 1256                                       
CONECT 1253 1252                                                      
CONECT 1254 1255 1269 1252                                            
CONECT 1255 1254                                                      
CONECT 1256 1252 1258 1257 1259                                       
CONECT 1257 1256                                                      
CONECT 1258 1256                                                      
CONECT 1259 1256 1265 1260 1261                                       
CONECT 1260 1259                                                      
CONECT 1261 1259 1263 1264 1262                                       
CONECT 1262 1261                                                      
CONECT 1263 1261                                                      
CONECT 1264 1261                                                      
CONECT 1265 1267 1268 1259 1266                                       
CONECT 1266 1265                                                      
CONECT 1267 1265                                                      
CONECT 1268 1265                                                      
CONECT 1269 1271 1254 1270                                            
CONECT 1270 1269                                                      
CONECT 1271 1272 1273 1275 1269                                       
CONECT 1272 1271                                                      
CONECT 1273 1279 1271 1274                                            
CONECT 1274 1273                                                      
CONECT 1275 1277 1271 1276 1278                                       
CONECT 1276 1275                                                      
CONECT 1277 1275                                                      
CONECT 1278 1275                                                      
CONECT 1279 1280 1281 1273                                            
CONECT 1280 1279                                                      
CONECT 1281 1283 1285 1279 1282                                       
CONECT 1282 1281                                                      
CONECT 1283 1284 1297 1281                                            
CONECT 1284 1283                                                      
CONECT 1285 1288 1286 1281 1287                                       
CONECT 1286 1285                                                      
CONECT 1287 1285                                                      
CONECT 1288 1289 1291 1285                                            
CONECT 1289 1295 1290 1288                                            
CONECT 1290 1289                                                      
CONECT 1291 1293 1288 1292                                            
CONECT 1292 1291                                                      
CONECT 1293 1294 1295 1291                                            
CONECT 1294 1293                                                      
CONECT 1295 1296 1293 1289                                            
CONECT 1296 1295                                                      
CONECT 1297 1299 1283 1298                                            
CONECT 1298 1297                                                      
CONECT 1299 1300 1301 1297 1303                                       
CONECT 1300 1299                                                      
CONECT 1301 1307 1299 1302                                            
CONECT 1302 1301                                                      
CONECT 1303 1299 1305 1304 1306                                       
CONECT 1304 1303                                                      
CONECT 1305 1303                                                      
CONECT 1306 1303                                                      
CONECT 1307 1308 1309 1301                                            
CONECT 1308 1307                                                      
CONECT 1309 1313 1307 1310 1311                                       
CONECT 1310 1309                                                      
CONECT 1311 1309 1312 1327                                            
CONECT 1312 1311                                                      
CONECT 1313 1316 1315 1314 1309                                       
CONECT 1314 1313                                                      
CONECT 1315 1313                                                      
CONECT 1316 1319 1317 1313                                            
CONECT 1317 1321 1316 1318                                            
CONECT 1318 1317                                                      
CONECT 1319 1323 1320 1316                                            
CONECT 1320 1319                                                      
CONECT 1321 1325 1322 1317                                            
CONECT 1322 1321                                                      
CONECT 1323 1324 1325 1319                                            
CONECT 1324 1323                                                      
CONECT 1325 1326 1323 1321                                            
CONECT 1326 1325                                                      
CONECT 1327 1311 1338 1328                                            
CONECT 1328 1330 1327 1332 1329                                       
CONECT 1329 1328                                                      
CONECT 1330 1331 1341 1328                                            
CONECT 1331 1330                                                      
CONECT 1332 1335 1328 1333 1334                                       
CONECT 1333 1332                                                      
CONECT 1334 1332                                                      
CONECT 1335 1337 1338 1336 1332                                       
CONECT 1336 1335                                                      
CONECT 1337 1335                                                      
CONECT 1338 1339 1327 1335 1340                                       
CONECT 1339 1338                                                      
CONECT 1340 1338                                                      
CONECT 1341 1342 1330 1352                                            
CONECT 1342 1344 1343 1346 1341                                       
CONECT 1343 1342                                                      
CONECT 1344 1355 1345 1342                                            
CONECT 1345 1344                                                      
CONECT 1346 1342 1348 1347 1349                                       
CONECT 1347 1346                                                      
CONECT 1348 1346                                                      
CONECT 1349 1346 1352 1351 1350                                       
CONECT 1350 1349                                                      
CONECT 1351 1349                                                      
CONECT 1352 1341 1349 1354 1353                                       
CONECT 1353 1352                                                      
CONECT 1354 1352                                                      
CONECT 1355 1357 1356 1344                                            
CONECT 1356 1355                                                      
CONECT 1357 1360 1359 1358 1355                                       
CONECT 1358 1357                                                      
CONECT 1359 1357                                                      
CONECT 1360 1362 1361 1357                                            
CONECT 1361 1360                                                      
CONECT 1362 1363 1373 1360                                            
CONECT 1363 1367 1365 1364 1362                                       
CONECT 1364 1363                                                      
CONECT 1365 1376 1363 1366                                            
CONECT 1366 1365                                                      
CONECT 1367 1369 1368 1370 1363                                       
CONECT 1368 1367                                                      
CONECT 1369 1367                                                      
CONECT 1370 1367 1371 1372 1373                                       
CONECT 1371 1370                                                      
CONECT 1372 1370                                                      
CONECT 1373 1370 1362 1375 1374                                       
CONECT 1374 1373                                                      
CONECT 1375 1373                                                      
CONECT 1376 1378 1377 1365                                            
CONECT 1377 1376                                                      
CONECT 1378 1380 1379 1376 1381                                       
CONECT 1379 1378                                                      
CONECT 1380 1378                                                      
CONECT 1381 1378 1383 1382                                            
CONECT 1382 1381                                                      
CONECT 1383 1384 1381 1385                                            
CONECT 1384 1383                                                      
CONECT 1385 1383 1389 1386 1387                                       
CONECT 1386 1385                                                      
CONECT 1387 1385 1402 1388                                            
CONECT 1388 1387                                                      
CONECT 1389 1390 1385 1394 1391                                       
CONECT 1390 1389                                                      
CONECT 1391 1389 1398 1393 1392                                       
CONECT 1392 1391                                                      
CONECT 1393 1391                                                      
CONECT 1394 1389 1397 1395 1396                                       
CONECT 1395 1394                                                      
CONECT 1396 1394                                                      
CONECT 1397 1394                                                      
CONECT 1398 1401 1400 1391 1399                                       
CONECT 1399 1398                                                      
CONECT 1400 1398                                                      
CONECT 1401 1398                                                      
CONECT 1402 1403 1387 1404                                            
CONECT 1403 1402                                                      
CONECT 1404 1402 1408 1406 1405                                       
CONECT 1405 1404                                                      
CONECT 1406 1407 1404 1419                                            
CONECT 1407 1406                                                      
CONECT 1408 1409 1411 1404 1410                                       
CONECT 1409 1408                                                      
CONECT 1410 1408                                                      
CONECT 1411 1412 1413 1408 1414                                       
CONECT 1412 1411                                                      
CONECT 1413 1411                                                      
CONECT 1414 1411 1415 1418                                            
CONECT 1415 1416 1417 1414                                            
CONECT 1416 1415                                                      
CONECT 1417 1415                                                      
CONECT 1418 1414                                                      
CONECT 1419 1406 1421 1420                                            
CONECT 1420 1419                                                      
CONECT 1421 1419 1423 1424 1422                                       
CONECT 1422 1421                                                      
CONECT 1423 1421                                                      
CONECT 1424 1426 1421 1425                                            
CONECT 1425 1424                                                      
CONECT 1426 1427 1428 1424                                            
CONECT 1427 1426                                                      
CONECT 1428 1432 1429 1426 1430                                       
CONECT 1429 1428                                                      
CONECT 1430 1428 1438 1431                                            
CONECT 1431 1430                                                      
CONECT 1432 1435 1434 1433 1428                                       
CONECT 1433 1432                                                      
CONECT 1434 1432                                                      
CONECT 1435 1437 1436 1432                                            
CONECT 1436 1435                                                      
CONECT 1437 1435                                                      
CONECT 1438 1439 1430 1440                                            
CONECT 1439 1438                                                      
CONECT 1440 1438 1442 1441 1444                                       
CONECT 1441 1440                                                      
CONECT 1442 1443 1448 1440                                            
CONECT 1443 1442                                                      
CONECT 1444 1440 1446 1447 1445                                       
CONECT 1445 1444                                                      
CONECT 1446 1444                                                      
CONECT 1447 1444                                                      
CONECT 1448 1450 1442 1449                                            
CONECT 1449 1448                                                      
CONECT 1450 1454 1451 1448 1452                                       
CONECT 1451 1450                                                      
CONECT 1452 1450 1466 1453                                            
CONECT 1453 1452                                                      
CONECT 1454 1457 1456 1455 1450                                       
CONECT 1455 1454                                                      
CONECT 1456 1454                                                      
CONECT 1457 1458 1460 1454                                            
CONECT 1458 1464 1459 1457                                            
CONECT 1459 1458                                                      
CONECT 1460 1462 1461 1457                                            
CONECT 1461 1460                                                      
CONECT 1462 1463 1464 1460                                            
CONECT 1463 1462                                                      
CONECT 1464 1465 1462 1458                                            
CONECT 1465 1464                                                      
CONECT 1466 1467 1452 1468                                            
CONECT 1467 1466                                                      
CONECT 1468 1466 1470 1472 1469                                       
CONECT 1469 1468                                                      
CONECT 1470 1471 1468 1486                                            
CONECT 1471 1470                                                      
CONECT 1472 1474 1468 1475 1473                                       
CONECT 1473 1472                                                      
CONECT 1474 1472                                                      
CONECT 1475 1476 1472 1478                                            
CONECT 1476 1477 1480 1475                                            
CONECT 1477 1476                                                      
CONECT 1478 1475 1482 1479                                            
CONECT 1479 1478                                                      
CONECT 1480 1481 1476 1484                                            
CONECT 1481 1480                                                      
CONECT 1482 1484 1478 1483                                            
CONECT 1483 1482                                                      
CONECT 1484 1480 1485 1482                                            
CONECT 1485 1484                                                      
CONECT 1486 1470 1488 1487                                            
CONECT 1487 1486                                                      
CONECT 1488 1489 1490 1486 1492                                       
CONECT 1489 1488                                                      
CONECT 1490 1498 1488 1491                                            
CONECT 1491 1490                                                      
CONECT 1492 1488 1495 1494 1493                                       
CONECT 1493 1492                                                      
CONECT 1494 1492                                                      
CONECT 1495 1496 1492 1497                                            
CONECT 1496 1495                                                      
CONECT 1497 1495                                                      
CONECT 1498 1499 1500 1490                                            
CONECT 1499 1498                                                      
CONECT 1500 1504 1498 1502 1501                                       
CONECT 1501 1500                                                      
CONECT 1502 1500 1503 1510                                            
CONECT 1503 1502                                                      
CONECT 1504 1506 1505 1507 1500                                       
CONECT 1505 1504                                                      
CONECT 1506 1504                                                      
CONECT 1507 1509 1504 1508                                            
CONECT 1508 1507                                                      
CONECT 1509 1507                                                      
CONECT 1510 1502 1511 1512                                            
CONECT 1511 1510                                                      
CONECT 1512 1510 1513 1516 1514                                       
CONECT 1513 1512                                                      
CONECT 1514 1512 1522 1515                                            
CONECT 1515 1514                                                      
CONECT 1516 1519 1512 1518 1517                                       
CONECT 1517 1516                                                      
CONECT 1518 1516                                                      
CONECT 1519 1520 1521 1516                                            
CONECT 1520 1519                                                      
CONECT 1521 1519                                                      
CONECT 1522 1514 1523 1524                                            
CONECT 1523 1522                                                      
CONECT 1524 1522 1526 1525 1528                                       
CONECT 1525 1524                                                      
CONECT 1526 1527 1524 1537                                            
CONECT 1527 1526                                                      
CONECT 1528 1524 1530 1531 1529                                       
CONECT 1529 1528                                                      
CONECT 1530 1528                                                      
CONECT 1531 1533 1528 1534 1532                                       
CONECT 1532 1531                                                      
CONECT 1533 1531                                                      
CONECT 1534 1531 1536 1535                                            
CONECT 1535 1534                                                      
CONECT 1536 1534                                                      
CONECT 1537 1526 1539 1538                                            
CONECT 1538 1537                                                      
CONECT 1539 1540 1537 1541 1543                                       
CONECT 1540 1539                                                      
CONECT 1541 1556 1539 1542                                            
CONECT 1542 1541                                                      
CONECT 1543 1539 1544 1546 1545                                       
CONECT 1544 1543                                                      
CONECT 1545 1543                                                      
CONECT 1546 1548 1543 1547 1552                                       
CONECT 1547 1546                                                      
CONECT 1548 1549 1551 1550 1546                                       
CONECT 1549 1548                                                      
CONECT 1550 1548                                                      
CONECT 1551 1548                                                      
CONECT 1552 1546 1554 1555 1553                                       
CONECT 1553 1552                                                      
CONECT 1554 1552                                                      
CONECT 1555 1552                                                      
CONECT 1556 1557 1558 1541                                            
CONECT 1557 1556                                                      
CONECT 1558 1562 1556 1560 1559                                       
CONECT 1559 1558                                                      
CONECT 1560 1561 1558 1580                                            
CONECT 1561 1560                                                      
CONECT 1562 1563 1565 1564 1558                                       
CONECT 1563 1562                                                      
CONECT 1564 1562                                                      
CONECT 1565 1566 1562 1568                                            
CONECT 1566 1567 1572 1565                                            
CONECT 1567 1566                                                      
CONECT 1568 1565 1569 1570                                            
CONECT 1569 1572 1574 1568                                            
CONECT 1570 1568 1576 1571                                            
CONECT 1571 1570                                                      
CONECT 1572 1573 1566 1569                                            
CONECT 1573 1572                                                      
CONECT 1574 1575 1569 1578                                            
CONECT 1575 1574                                                      
CONECT 1576 1578 1570 1577                                            
CONECT 1577 1576                                                      
CONECT 1578 1574 1579 1576                                            
CONECT 1579 1578                                                      
CONECT 1580 1560 1581 1582                                            
CONECT 1581 1580                                                      
CONECT 1582 1583 1580 1586                                            
CONECT 1583 1582                                                      
CONECT 1584 1585                                                      
CONECT 1585 1584                                                      
CONECT 1586 1582 1588 1587 1589                                       
CONECT 1587 1586                                                      
CONECT 1588 1586                                                      
CONECT 1589 1586 1590                                                 
CONECT 1590 1589                                                      
CONECT 1591 1594                                                      
CONECT 1594 1591                                                      
CONECT 1596 1597                                                      
CONECT 1597 1596                                                      
CONECT 1600 1601                                                      
CONECT 1601 1600                                                      
CONECT 1603 1607                                                      
CONECT 1604 1611                                                      
CONECT 1605 1606                                                      
CONECT 1606 1605                                                      
CONECT 1607 1603                                                      
CONECT 1608 1609                                                      
CONECT 1609 1610 1608 1613 1621                                       
CONECT 1610 1609                                                      
CONECT 1611 1617 1604 1625 1612                                       
CONECT 1612 1611                                                      
CONECT 1613 1614 1609 1615 1616                                       
CONECT 1614 1613                                                      
CONECT 1615 1613                                                      
CONECT 1616 1613                                                      
CONECT 1617 1620 1619 1618 1611                                       
CONECT 1618 1617                                                      
CONECT 1619 1617                                                      
CONECT 1620 1617                                                      
CONECT 1621 1609 1622 1624 1623                                       
CONECT 1622 1621                                                      
CONECT 1623 1621                                                      
CONECT 1624 1621                                                      
CONECT 1625 1627 1628 1611 1626                                       
CONECT 1626 1625                                                      
CONECT 1627 1625                                                      
CONECT 1628 1625                                                      
CONECT 1629 1630                                                      
CONECT 1630 1629 1632 1631 1633                                       
CONECT 1631 1630                                                      
CONECT 1632 1630                                                      
CONECT 1633 1630 1635 1634                                            
CONECT 1634 1633                                                      
CONECT 1635 1636 1633 1637                                            
CONECT 1636 1635                                                      
CONECT 1637 1635 1639 1641 1638                                       
CONECT 1638 1637                                                      
CONECT 1639 1657 1637 1640                                            
CONECT 1640 1639                                                      
CONECT 1641 1643 1637 1642 1644                                       
CONECT 1642 1641                                                      
CONECT 1643 1641                                                      
CONECT 1644 1641 1645 1646 1647                                       
CONECT 1645 1644                                                      
CONECT 1646 1644                                                      
CONECT 1647 1644 1649 1648 1650                                       
CONECT 1648 1647                                                      
CONECT 1649 1647                                                      
CONECT 1650 1647 1651 1652 1653                                       
CONECT 1651 1650                                                      
CONECT 1652 1650                                                      
CONECT 1653 1650 1655 1656 1654                                       
CONECT 1654 1653                                                      
CONECT 1655 1653                                                      
CONECT 1656 1653                                                      
CONECT 1657 1658 1659 1639                                            
CONECT 1658 1657                                                      
CONECT 1659 1662 1660 1657 1661                                       
CONECT 1660 1659                                                      
CONECT 1661 1659                                                      
CONECT 1662 1664 1663 1659                                            
CONECT 1663 1662                                                      
CONECT 1664 1666 1665 1662                                            
CONECT 1665 1664                                                      
CONECT 1666 1670 1668 1667 1664                                       
CONECT 1667 1666                                                      
CONECT 1668 1680 1669 1666                                            
CONECT 1669 1668                                                      
CONECT 1670 1672 1676 1671 1666                                       
CONECT 1671 1670                                                      
CONECT 1672 1673 1674 1675 1670                                       
CONECT 1673 1672                                                      
CONECT 1674 1672                                                      
CONECT 1675 1672                                                      
CONECT 1676 1677 1679 1670 1678                                       
CONECT 1677 1676                                                      
CONECT 1678 1676                                                      
CONECT 1679 1676                                                      
CONECT 1680 1682 1668 1681                                            
CONECT 1681 1680                                                      
CONECT 1682 1684 1683 1685 1680                                       
CONECT 1683 1682                                                      
CONECT 1684 1682                                                      
CONECT 1685 1687 1682 1686                                            
CONECT 1686 1685                                                      
CONECT 1687 1688 1689 1685                                            
CONECT 1688 1687                                                      
CONECT 1689 1693 1687 1691 1690                                       
CONECT 1690 1689                                                      
CONECT 1691 1692 1689 1708                                            
CONECT 1692 1691                                                      
CONECT 1693 1694 1695 1696 1689                                       
CONECT 1694 1693                                                      
CONECT 1695 1693                                                      
CONECT 1696 1699 1693 1697                                            
CONECT 1697 1696 1701 1698                                            
CONECT 1698 1697                                                      
CONECT 1699 1700 1703 1696                                            
CONECT 1700 1699                                                      
CONECT 1701 1705 1697 1702                                            
CONECT 1702 1701                                                      
CONECT 1703 1704 1699 1705                                            
CONECT 1704 1703                                                      
CONECT 1705 1703 1706 1701                                            
CONECT 1706 1705 1707                                                 
CONECT 1707 1706                                                      
CONECT 1708 1691 1710 1709                                            
CONECT 1709 1708                                                      
CONECT 1710 1712 1711 1708 1714                                       
CONECT 1711 1710                                                      
CONECT 1712 1719 1713 1710                                            
CONECT 1713 1712                                                      
CONECT 1714 1710 1717 1715 1716                                       
CONECT 1715 1714                                                      
CONECT 1716 1714                                                      
CONECT 1717 1714 1718                                                 
CONECT 1718 1717                                                      
CONECT 1719 1721 1720 1712                                            
CONECT 1720 1719                                                      
CONECT 1721 1725 1722 1723 1719                                       
CONECT 1722 1721                                                      
CONECT 1723 1721 1724 1738                                            
CONECT 1724 1723                                                      
CONECT 1725 1728 1727 1726 1721                                       
CONECT 1726 1725                                                      
CONECT 1727 1725                                                      
CONECT 1728 1734 1730 1729 1725                                       
CONECT 1729 1728                                                      
CONECT 1730 1732 1733 1728 1731                                       
CONECT 1731 1730                                                      
CONECT 1732 1730                                                      
CONECT 1733 1730                                                      
CONECT 1734 1737 1736 1735 1728                                       
CONECT 1735 1734                                                      
CONECT 1736 1734                                                      
CONECT 1737 1734                                                      
CONECT 1738 1723 1739 1740                                            
CONECT 1739 1738                                                      
CONECT 1740 1741 1738 1742 1744                                       
CONECT 1741 1740                                                      
CONECT 1742 1740 1743 1758                                            
CONECT 1743 1742                                                      
CONECT 1744 1740 1746 1745 1747                                       
CONECT 1745 1744                                                      
CONECT 1746 1744                                                      
CONECT 1747 1744 1748 1750                                            
CONECT 1748 1749 1747 1752                                            
CONECT 1749 1748                                                      
CONECT 1750 1747 1751 1754                                            
CONECT 1751 1750                                                      
CONECT 1752 1748 1753 1756                                            
CONECT 1753 1752                                                      
CONECT 1754 1750 1756 1755                                            
CONECT 1755 1754                                                      
CONECT 1756 1752 1754 1757                                            
CONECT 1757 1756                                                      
CONECT 1758 1742 1759 1760                                            
CONECT 1759 1758                                                      
CONECT 1760 1762 1758 1761 1764                                       
CONECT 1761 1760                                                      
CONECT 1762 1777 1763 1760                                            
CONECT 1763 1762                                                      
CONECT 1764 1760 1765 1766 1767                                       
CONECT 1765 1764                                                      
CONECT 1766 1764                                                      
CONECT 1767 1764 1768 1773 1769                                       
CONECT 1768 1767                                                      
CONECT 1769 1767 1772 1771 1770                                       
CONECT 1770 1769                                                      
CONECT 1771 1769                                                      
CONECT 1772 1769                                                      
CONECT 1773 1775 1767 1776 1774                                       
CONECT 1774 1773                                                      
CONECT 1775 1773                                                      
CONECT 1776 1773                                                      
CONECT 1777 1779 1778 1762                                            
CONECT 1778 1777                                                      
CONECT 1779 1781 1783 1780 1777                                       
CONECT 1780 1779                                                      
CONECT 1781 1793 1782 1779                                            
CONECT 1782 1781                                                      
CONECT 1783 1785 1784 1779 1789                                       
CONECT 1784 1783                                                      
CONECT 1785 1788 1786 1787 1783                                       
CONECT 1786 1785                                                      
CONECT 1787 1785                                                      
CONECT 1788 1785                                                      
CONECT 1789 1783 1790 1792 1791                                       
CONECT 1790 1789                                                      
CONECT 1791 1789                                                      
CONECT 1792 1789                                                      
CONECT 1793 1795 1794 1781                                            
CONECT 1794 1793                                                      
CONECT 1795 1796 1799 1797 1793                                       
CONECT 1796 1795                                                      
CONECT 1797 1795 1798 1803                                            
CONECT 1798 1797                                                      
CONECT 1799 1801 1800 1795 1802                                       
CONECT 1800 1799                                                      
CONECT 1801 1799                                                      
CONECT 1802 1799                                                      
CONECT 1803 1797 1804 1805                                            
CONECT 1804 1803                                                      
CONECT 1805 1803 1806 1807 1809                                       
CONECT 1806 1805                                                      
CONECT 1807 1805 1808 1813                                            
CONECT 1808 1807                                                      
CONECT 1809 1805 1812 1811 1810                                       
CONECT 1810 1809                                                      
CONECT 1811 1809                                                      
CONECT 1812 1809                                                      
CONECT 1813 1807 1814 1815                                            
CONECT 1814 1813                                                      
CONECT 1815 1817 1813 1819 1816                                       
CONECT 1816 1815                                                      
CONECT 1817 1831 1818 1815                                            
CONECT 1818 1817                                                      
CONECT 1819 1820 1815 1822 1821                                       
CONECT 1820 1819                                                      
CONECT 1821 1819                                                      
CONECT 1822 1823 1819 1825                                            
CONECT 1823 1824 1829 1822                                            
CONECT 1824 1823                                                      
CONECT 1825 1822 1827 1826                                            
CONECT 1826 1825                                                      
CONECT 1827 1829 1825 1828                                            
CONECT 1828 1827                                                      
CONECT 1829 1823 1830 1827                                            
CONECT 1830 1829                                                      
CONECT 1831 1833 1832 1817                                            
CONECT 1832 1831                                                      
CONECT 1833 1837 1835 1834 1831                                       
CONECT 1834 1833                                                      
CONECT 1835 1836 1848 1833                                            
CONECT 1836 1835                                                      
CONECT 1837 1839 1838 1840 1833                                       
CONECT 1838 1837                                                      
CONECT 1839 1837                                                      
CONECT 1840 1842 1837 1843 1841                                       
CONECT 1841 1840                                                      
CONECT 1842 1840                                                      
CONECT 1843 1847 1840 1844                                            
CONECT 1844 1843 1846 1845                                            
CONECT 1845 1844                                                      
CONECT 1846 1844                                                      
CONECT 1847 1843                                                      
CONECT 1848 1850 1835 1849                                            
CONECT 1849 1848                                                      
CONECT 1850 1851 1854 1848 1852                                       
CONECT 1851 1850                                                      
CONECT 1852 1850 1853 1868                                            
CONECT 1853 1852                                                      
CONECT 1854 1857 1856 1850 1855                                       
CONECT 1855 1854                                                      
CONECT 1856 1854                                                      
CONECT 1857 1858 1860 1854                                            
CONECT 1858 1862 1859 1857                                            
CONECT 1859 1858                                                      
CONECT 1860 1864 1857 1861                                            
CONECT 1861 1860                                                      
CONECT 1862 1863 1866 1858                                            
CONECT 1863 1862                                                      
CONECT 1864 1866 1865 1860                                            
CONECT 1865 1864                                                      
CONECT 1866 1867 1862 1864                                            
CONECT 1867 1866                                                      
CONECT 1868 1852 1869 1870                                            
CONECT 1869 1868                                                      
CONECT 1870 1868 1873 1871 1872                                       
CONECT 1871 1870                                                      
CONECT 1872 1870                                                      
CONECT 1873 1875 1874 1870                                            
CONECT 1874 1873                                                      
CONECT 1875 1877 1876 1873                                            
CONECT 1876 1875                                                      
CONECT 1877 1879 1881 1878 1875                                       
CONECT 1878 1877                                                      
CONECT 1879 1893 1880 1877                                            
CONECT 1880 1879                                                      
CONECT 1881 1882 1883 1877 1884                                       
CONECT 1882 1881                                                      
CONECT 1883 1881                                                      
CONECT 1884 1881 1885 1887                                            
CONECT 1885 1886 1884 1891                                            
CONECT 1886 1885                                                      
CONECT 1887 1884 1888 1889                                            
CONECT 1888 1887                                                      
CONECT 1889 1887 1891 1890                                            
CONECT 1890 1889                                                      
CONECT 1891 1885 1889 1892                                            
CONECT 1892 1891                                                      
CONECT 1893 1895 1894 1879                                            
CONECT 1894 1893                                                      
CONECT 1895 1896 1899 1897 1893                                       
CONECT 1896 1895                                                      
CONECT 1897 1898 1895 1903                                            
CONECT 1898 1897                                                      
CONECT 1899 1901 1900 1902 1895                                       
CONECT 1900 1899                                                      
CONECT 1901 1899                                                      
CONECT 1902 1899                                                      
CONECT 1903 1897 1905 1904                                            
CONECT 1904 1903                                                      
CONECT 1905 1906 1903 1907 1909                                       
CONECT 1906 1905                                                      
CONECT 1907 1905 1922 1908                                            
CONECT 1908 1907                                                      
CONECT 1909 1905 1912 1911 1910                                       
CONECT 1910 1909                                                      
CONECT 1911 1909                                                      
CONECT 1912 1918 1913 1909 1914                                       
CONECT 1913 1912                                                      
CONECT 1914 1912 1916 1917 1915                                       
CONECT 1915 1914                                                      
CONECT 1916 1914                                                      
CONECT 1917 1914                                                      
CONECT 1918 1919 1921 1920 1912                                       
CONECT 1919 1918                                                      
CONECT 1920 1918                                                      
CONECT 1921 1918                                                      
CONECT 1922 1907 1923 1924                                            
CONECT 1923 1922                                                      
CONECT 1924 1926 1922 1925 1927                                       
CONECT 1925 1924                                                      
CONECT 1926 1924                                                      
CONECT 1927 1924 1928 1929                                            
CONECT 1928 1927                                                      
CONECT 1929 1927 1930 1931                                            
CONECT 1930 1929                                                      
CONECT 1931 1929 1933 1932 1935                                       
CONECT 1932 1931                                                      
CONECT 1933 1934 1931 1948                                            
CONECT 1934 1933                                                      
CONECT 1935 1931 1936 1938 1937                                       
CONECT 1936 1935                                                      
CONECT 1937 1935                                                      
CONECT 1938 1939 1935 1944 1940                                       
CONECT 1939 1938                                                      
CONECT 1940 1938 1941 1942 1943                                       
CONECT 1941 1940                                                      
CONECT 1942 1940                                                      
CONECT 1943 1940                                                      
CONECT 1944 1938 1945 1947 1946                                       
CONECT 1945 1944                                                      
CONECT 1946 1944                                                      
CONECT 1947 1944                                                      
CONECT 1948 1933 1950 1949                                            
CONECT 1949 1948                                                      
CONECT 1950 1951 1948 1954 1952                                       
CONECT 1951 1950                                                      
CONECT 1952 1950 1960 1953                                            
CONECT 1953 1952                                                      
CONECT 1954 1957 1950 1956 1955                                       
CONECT 1955 1954                                                      
CONECT 1956 1954                                                      
CONECT 1957 1958 1959 1954                                            
CONECT 1958 1957                                                      
CONECT 1959 1957                                                      
CONECT 1960 1952 1961 1962                                            
CONECT 1961 1960                                                      
CONECT 1962 1960 1963 1966 1964                                       
CONECT 1963 1962                                                      
CONECT 1964 1962 1965 1978                                            
CONECT 1965 1964                                                      
CONECT 1966 1969 1967 1962 1968                                       
CONECT 1967 1966                                                      
CONECT 1968 1966                                                      
CONECT 1969 1972 1970 1966                                            
CONECT 1970 1976 1971 1969                                            
CONECT 1971 1970                                                      
CONECT 1972 1974 1973 1969                                            
CONECT 1973 1972                                                      
CONECT 1974 1975 1976 1972                                            
CONECT 1975 1974                                                      
CONECT 1976 1977 1974 1970                                            
CONECT 1977 1976                                                      
CONECT 1978 1964 1979 1980                                            
CONECT 1979 1978                                                      
CONECT 1980 1978 1981 1984 1982                                       
CONECT 1981 1980                                                      
CONECT 1982 1980 1983 1989                                            
CONECT 1983 1982                                                      
CONECT 1984 1985 1980 1986 1987                                       
CONECT 1985 1984                                                      
CONECT 1986 1984                                                      
CONECT 1987 1984 1988                                                 
CONECT 1988 1987                                                      
CONECT 1989 1982 1990 1991                                            
CONECT 1990 1989                                                      
CONECT 1991 1989 1992 1995 1993                                       
CONECT 1992 1991                                                      
CONECT 1993 1991 2000 1994                                            
CONECT 1994 1993                                                      
CONECT 1995 1998 1991 1996 1997                                       
CONECT 1996 1995                                                      
CONECT 1997 1995                                                      
CONECT 1998 1999 1995                                                 
CONECT 1999 1998                                                      
CONECT 2000 2001 1993 2002                                            
CONECT 2001 2000                                                      
CONECT 2002 2000 2004 2006 2003                                       
CONECT 2003 2002                                                      
CONECT 2004 2005 2002 2016                                            
CONECT 2005 2004                                                      
CONECT 2006 2007 2002 2012 2008                                       
CONECT 2007 2006                                                      
CONECT 2008 2006 2009 2010 2011                                       
CONECT 2009 2008                                                      
CONECT 2010 2008                                                      
CONECT 2011 2008                                                      
CONECT 2012 2013 2006 2015 2014                                       
CONECT 2013 2012                                                      
CONECT 2014 2012                                                      
CONECT 2015 2012                                                      
CONECT 2016 2004 2017 2027                                            
CONECT 2017 2018 2019 2016 2021                                       
CONECT 2018 2017                                                      
CONECT 2019 2020 2017 2030                                            
CONECT 2020 2019                                                      
CONECT 2021 2017 2022 2024 2023                                       
CONECT 2022 2021                                                      
CONECT 2023 2021                                                      
CONECT 2024 2021 2025 2027 2026                                       
CONECT 2025 2024                                                      
CONECT 2026 2024                                                      
CONECT 2027 2016 2029 2024 2028                                       
CONECT 2028 2027                                                      
CONECT 2029 2027                                                      
CONECT 2030 2019 2032 2031                                            
CONECT 2031 2030                                                      
CONECT 2032 2034 2033 2030 2036                                       
CONECT 2033 2032                                                      
CONECT 2034 2045 2035 2032                                            
CONECT 2035 2034                                                      
CONECT 2036 2032 2038 2037 2039                                       
CONECT 2037 2036                                                      
CONECT 2038 2036                                                      
CONECT 2039 2036 2041 2042 2040                                       
CONECT 2040 2039                                                      
CONECT 2041 2039                                                      
CONECT 2042 2039 2043 2044                                            
CONECT 2043 2042                                                      
CONECT 2044 2042                                                      
CONECT 2045 2047 2046 2034                                            
CONECT 2046 2045                                                      
CONECT 2047 2049 2051 2048 2045                                       
CONECT 2048 2047                                                      
CONECT 2049 2055 2050 2047                                            
CONECT 2050 2049                                                      
CONECT 2051 2053 2054 2047 2052                                       
CONECT 2052 2051                                                      
CONECT 2053 2051                                                      
CONECT 2054 2051                                                      
CONECT 2055 2057 2056 2049                                            
CONECT 2056 2055                                                      
CONECT 2057 2059 2061 2058 2055                                       
CONECT 2058 2057                                                      
CONECT 2059 2060 2074 2057                                            
CONECT 2060 2059                                                      
CONECT 2061 2064 2063 2062 2057                                       
CONECT 2062 2061                                                      
CONECT 2063 2061                                                      
CONECT 2064 2065 2070 2066 2061                                       
CONECT 2065 2064                                                      
CONECT 2066 2067 2064 2069 2068                                       
CONECT 2067 2066                                                      
CONECT 2068 2066                                                      
CONECT 2069 2066                                                      
CONECT 2070 2071 2072 2064 2073                                       
CONECT 2071 2070                                                      
CONECT 2072 2070                                                      
CONECT 2073 2070                                                      
CONECT 2074 2076 2059 2075                                            
CONECT 2075 2074                                                      
CONECT 2076 2077 2080 2078 2074                                       
CONECT 2077 2076                                                      
CONECT 2078 2076 2079 2091                                            
CONECT 2079 2078                                                      
CONECT 2080 2083 2082 2076 2081                                       
CONECT 2081 2080                                                      
CONECT 2082 2080                                                      
CONECT 2083 2086 2085 2084 2080                                       
CONECT 2084 2083                                                      
CONECT 2085 2083                                                      
CONECT 2086 2087 2083                                                 
CONECT 2087 2088 2090 2089 2086                                       
CONECT 2088 2087                                                      
CONECT 2089 2087                                                      
CONECT 2090 2087                                                      
CONECT 2091 2078 2093 2092                                            
CONECT 2092 2091                                                      
CONECT 2093 2095 2091 2094 2097                                       
CONECT 2094 2093                                                      
CONECT 2095 2096 2112 2093                                            
CONECT 2096 2095                                                      
CONECT 2097 2093 2098 2099 2100                                       
CONECT 2098 2097                                                      
CONECT 2099 2097                                                      
CONECT 2100 2097 2103 2101                                            
CONECT 2101 2100 2102 2105                                            
CONECT 2102 2101                                                      
CONECT 2103 2104 2100 2107                                            
CONECT 2104 2103                                                      
CONECT 2105 2101 2109 2106                                            
CONECT 2106 2105                                                      
CONECT 2107 2103 2108 2109                                            
CONECT 2108 2107                                                      
CONECT 2109 2107 2105 2110                                            
CONECT 2110 2109 2111                                                 
CONECT 2111 2110                                                      
CONECT 2112 2113 2095 2123                                            
CONECT 2113 2114 2115 2117 2112                                       
CONECT 2114 2113                                                      
CONECT 2115 2116 2113 2126                                            
CONECT 2116 2115                                                      
CONECT 2117 2118 2113 2119 2120                                       
CONECT 2118 2117                                                      
CONECT 2119 2117                                                      
CONECT 2120 2117 2122 2121 2123                                       
CONECT 2121 2120                                                      
CONECT 2122 2120                                                      
CONECT 2123 2120 2112 2124 2125                                       
CONECT 2124 2123                                                      
CONECT 2125 2123                                                      
CONECT 2126 2115 2128 2127                                            
CONECT 2127 2126                                                      
CONECT 2128 2129 2126 2130 2132                                       
CONECT 2129 2128                                                      
CONECT 2130 2143 2128 2131                                            
CONECT 2131 2130                                                      
CONECT 2132 2128 2135 2133 2134                                       
CONECT 2133 2132                                                      
CONECT 2134 2132                                                      
CONECT 2135 2136 2137 2132 2138                                       
CONECT 2136 2135                                                      
CONECT 2137 2135                                                      
CONECT 2138 2135 2139                                                 
CONECT 2139 2141 2138 2142 2140                                       
CONECT 2140 2139                                                      
CONECT 2141 2139                                                      
CONECT 2142 2139                                                      
CONECT 2143 2144 2145 2130                                            
CONECT 2144 2143                                                      
CONECT 2145 2149 2146 2143 2147                                       
CONECT 2146 2145                                                      
CONECT 2147 2145 2164 2148                                            
CONECT 2148 2147                                                      
CONECT 2149 2150 2152 2151 2145                                       
CONECT 2150 2149                                                      
CONECT 2151 2149                                                      
CONECT 2152 2153 2149 2155                                            
CONECT 2153 2154 2157 2152                                            
CONECT 2154 2153                                                      
CONECT 2155 2152 2159 2156                                            
CONECT 2156 2155                                                      
CONECT 2157 2158 2153 2161                                            
CONECT 2158 2157                                                      
CONECT 2159 2161 2155 2160                                            
CONECT 2160 2159                                                      
CONECT 2161 2157 2162 2159                                            
CONECT 2162 2161 2163                                                 
CONECT 2163 2162                                                      
CONECT 2164 2165 2147 2166                                            
CONECT 2165 2164                                                      
CONECT 2166 2164 2168 2167 2170                                       
CONECT 2167 2166                                                      
CONECT 2168 2169 2188 2166                                            
CONECT 2169 2168                                                      
CONECT 2170 2166 2172 2171 2173                                       
CONECT 2171 2170                                                      
CONECT 2172 2170                                                      
CONECT 2173 2170 2175 2174 2176                                       
CONECT 2174 2173                                                      
CONECT 2175 2173                                                      
CONECT 2176 2173 2179 2178 2177                                       
CONECT 2177 2176                                                      
CONECT 2178 2176                                                      
CONECT 2179 2180 2176 2181                                            
CONECT 2180 2179                                                      
CONECT 2181 2179 2182 2185                                            
CONECT 2182 2183 2181 2184                                            
CONECT 2183 2182                                                      
CONECT 2184 2182                                                      
CONECT 2185 2181 2186 2187                                            
CONECT 2186 2185                                                      
CONECT 2187 2185                                                      
CONECT 2188 2168 2190 2189                                            
CONECT 2189 2188                                                      
CONECT 2190 2191 2194 2188 2192                                       
CONECT 2191 2190                                                      
CONECT 2192 2190 2208 2193                                            
CONECT 2193 2192                                                      
CONECT 2194 2195 2197 2190 2196                                       
CONECT 2195 2194                                                      
CONECT 2196 2194                                                      
CONECT 2197 2198 2194 2200                                            
CONECT 2198 2199 2202 2197                                            
CONECT 2199 2198                                                      
CONECT 2200 2197 2204 2201                                            
CONECT 2201 2200                                                      
CONECT 2202 2203 2198 2206                                            
CONECT 2203 2202                                                      
CONECT 2204 2206 2200 2205                                            
CONECT 2205 2204                                                      
CONECT 2206 2202 2207 2204                                            
CONECT 2207 2206                                                      
CONECT 2208 2209 2192 2210                                            
CONECT 2209 2208                                                      
CONECT 2210 2208 2212 2214 2211                                       
CONECT 2211 2210                                                      
CONECT 2212 2213 2210 2222                                            
CONECT 2213 2212                                                      
CONECT 2214 2216 2210 2215 2220                                       
CONECT 2215 2214                                                      
CONECT 2216 2217 2219 2218 2214                                       
CONECT 2217 2216                                                      
CONECT 2218 2216                                                      
CONECT 2219 2216                                                      
CONECT 2220 2214 2221                                                 
CONECT 2221 2220                                                      
CONECT 2222 2212 2224 2223                                            
CONECT 2223 2222                                                      
CONECT 2224 2225 2222 2228 2226                                       
CONECT 2225 2224                                                      
CONECT 2226 2224 2227 2237                                            
CONECT 2227 2226                                                      
CONECT 2228 2231 2224 2229 2230                                       
CONECT 2229 2228                                                      
CONECT 2230 2228                                                      
CONECT 2231 2232 2233 2234 2228                                       
CONECT 2232 2231                                                      
CONECT 2233 2231                                                      
CONECT 2234 2231 2236 2235                                            
CONECT 2235 2234                                                      
CONECT 2236 2234                                                      
CONECT 2237 2226 2238 2239                                            
CONECT 2238 2237                                                      
CONECT 2239 2242 2237 2240 2241                                       
CONECT 2240 2239                                                      
CONECT 2241 2239                                                      
CONECT 2242 2243 2244 2239                                            
CONECT 2243 2242                                                      
CONECT 2244 2245 2242 2255                                            
CONECT 2245 2246 2247 2244 2249                                       
CONECT 2246 2245                                                      
CONECT 2247 2258 2245 2248                                            
CONECT 2248 2247                                                      
CONECT 2249 2245 2250 2251 2252                                       
CONECT 2250 2249                                                      
CONECT 2251 2249                                                      
CONECT 2252 2249 2254 2255 2253                                       
CONECT 2253 2252                                                      
CONECT 2254 2252                                                      
CONECT 2255 2244 2252 2256 2257                                       
CONECT 2256 2255                                                      
CONECT 2257 2255                                                      
CONECT 2258 2269 2259 2247                                            
CONECT 2259 2263 2261 2258 2260                                       
CONECT 2260 2259                                                      
CONECT 2261 2259 2272 2262                                            
CONECT 2262 2261                                                      
CONECT 2263 2265 2264 2266 2259                                       
CONECT 2264 2263                                                      
CONECT 2265 2263                                                      
CONECT 2266 2267 2268 2263 2269                                       
CONECT 2267 2266                                                      
CONECT 2268 2266                                                      
CONECT 2269 2266 2271 2270 2258                                       
CONECT 2270 2269                                                      
CONECT 2271 2269                                                      
CONECT 2272 2273 2261 2274                                            
CONECT 2273 2272                                                      
CONECT 2274 2275 2278 2272 2276                                       
CONECT 2275 2274                                                      
CONECT 2276 2274 2291 2277                                            
CONECT 2277 2276                                                      
CONECT 2278 2281 2280 2274 2279                                       
CONECT 2279 2278                                                      
CONECT 2280 2278                                                      
CONECT 2281 2287 2283 2282 2278                                       
CONECT 2282 2281                                                      
CONECT 2283 2285 2286 2281 2284                                       
CONECT 2284 2283                                                      
CONECT 2285 2283                                                      
CONECT 2286 2283                                                      
CONECT 2287 2290 2289 2288 2281                                       
CONECT 2288 2287                                                      
CONECT 2289 2287                                                      
CONECT 2290 2287                                                      
CONECT 2291 2292 2276 2293                                            
CONECT 2292 2291                                                      
CONECT 2293 2291 2295 2297 2294                                       
CONECT 2294 2293                                                      
CONECT 2295 2296 2293 2309                                            
CONECT 2296 2295                                                      
CONECT 2297 2298 2293 2299 2300                                       
CONECT 2298 2297                                                      
CONECT 2299 2297                                                      
CONECT 2300 2297 2303 2301                                            
CONECT 2301 2300 2302 2307                                            
CONECT 2302 2301                                                      
CONECT 2303 2304 2300 2305                                            
CONECT 2304 2303                                                      
CONECT 2305 2303 2306 2307                                            
CONECT 2306 2305                                                      
CONECT 2307 2301 2305 2308                                            
CONECT 2308 2307                                                      
CONECT 2309 2295 2311 2310                                            
CONECT 2310 2309                                                      
CONECT 2311 2313 2312 2309 2315                                       
CONECT 2312 2311                                                      
CONECT 2313 2314 2331 2311                                            
CONECT 2314 2313                                                      
CONECT 2315 2311 2317 2316 2318                                       
CONECT 2316 2315                                                      
CONECT 2317 2315                                                      
CONECT 2318 2315 2319 2320 2321                                       
CONECT 2319 2318                                                      
CONECT 2320 2318                                                      
CONECT 2321 2318 2324 2323 2322                                       
CONECT 2322 2321                                                      
CONECT 2323 2321                                                      
CONECT 2324 2326 2321 2327 2325                                       
CONECT 2325 2324                                                      
CONECT 2326 2324                                                      
CONECT 2327 2330 2324 2328 2329                                       
CONECT 2328 2327                                                      
CONECT 2329 2327                                                      
CONECT 2330 2327                                                      
CONECT 2331 2333 2313 2332                                            
CONECT 2332 2331                                                      
CONECT 2333 2335 2334 2337 2331                                       
CONECT 2334 2333                                                      
CONECT 2335 2336 2343 2333                                            
CONECT 2336 2335                                                      
CONECT 2337 2340 2333 2338 2339                                       
CONECT 2338 2337                                                      
CONECT 2339 2337                                                      
CONECT 2340 2342 2341 2337                                            
CONECT 2341 2340                                                      
CONECT 2342 2340                                                      
CONECT 2343 2345 2335 2344                                            
CONECT 2344 2343                                                      
CONECT 2345 2346 2347 2349 2343                                       
CONECT 2346 2345                                                      
CONECT 2347 2348 2345 2355                                            
CONECT 2348 2347                                                      
CONECT 2349 2350 2345 2352 2351                                       
CONECT 2350 2349                                                      
CONECT 2351 2349                                                      
CONECT 2352 2353 2349 2354                                            
CONECT 2353 2352                                                      
CONECT 2354 2352                                                      
CONECT 2355 2347 2357 2356                                            
CONECT 2356 2355                                                      
CONECT 2357 2358 2359 2355 2361                                       
CONECT 2358 2357                                                      
CONECT 2359 2360 2357 2371                                            
CONECT 2360 2359                                                      
CONECT 2361 2357 2363 2367 2362                                       
CONECT 2362 2361                                                      
CONECT 2363 2365 2366 2361 2364                                       
CONECT 2364 2363                                                      
CONECT 2365 2363                                                      
CONECT 2366 2363                                                      
CONECT 2367 2370 2369 2361 2368                                       
CONECT 2368 2367                                                      
CONECT 2369 2367                                                      
CONECT 2370 2367                                                      
CONECT 2371 2359 2373 2372                                            
CONECT 2372 2371                                                      
CONECT 2373 2375 2371 2374 2377                                       
CONECT 2374 2373                                                      
CONECT 2375 2385 2376 2373                                            
CONECT 2376 2375                                                      
CONECT 2377 2373 2378 2379 2380                                       
CONECT 2378 2377                                                      
CONECT 2379 2377                                                      
CONECT 2380 2377 2384 2381                                            
CONECT 2381 2380 2383 2382                                            
CONECT 2382 2381                                                      
CONECT 2383 2381                                                      
CONECT 2384 2380                                                      
CONECT 2385 2387 2386 2375                                            
CONECT 2386 2385                                                      
CONECT 2387 2390 2389 2388 2385                                       
CONECT 2388 2387                                                      
CONECT 2389 2387                                                      
CONECT 2390 2391 2392 2387                                            
CONECT 2391 2390                                                      
CONECT 2392 2394 2390 2393                                            
CONECT 2393 2392                                                      
CONECT 2394 2395 2398 2392                                            
CONECT 2395 2394                                                      
CONECT 2396 2397                                                      
CONECT 2397 2396                                                      
CONECT 2398 2400 2399 2394 2403                                       
CONECT 2399 2398                                                      
CONECT 2400 2407 2402 2401 2398                                       
CONECT 2401 2400                                                      
CONECT 2402 2400                                                      
CONECT 2403 2398 2404 2405 2406                                       
CONECT 2404 2403                                                      
CONECT 2405 2403                                                      
CONECT 2406 2403                                                      
CONECT 2407 2408 2410 2409 2400                                       
CONECT 2408 2407                                                      
CONECT 2409 2407                                                      
CONECT 2410 2407                                                      
CONECT 2412 2413                                                      
CONECT 2413 2412                                                      
CONECT 2415 2418                                                      
CONECT 2418 2415                                                      
CONECT 2419 2422                                                      
CONECT 2422 2419                                                      
CONECT 2424 2426                                                      
CONECT 2425 2426                                                      
CONECT 2426 2424 2425                                                 
CONECT 2429 2434 2432                                                 
CONECT 2430 2432                                                      
CONECT 2432 2430 2429                                                 
CONECT 2434 2429                                                      
CONECT 2436 2443                                                      
CONECT 2437 2438                                                      
CONECT 2438 2440 2437                                                 
CONECT 2440 2438                                                      
CONECT 2441 2442 2445                                                 
CONECT 2442 2441                                                      
CONECT 2443 2444 2436 2446                                            
CONECT 2444 2443                                                      
CONECT 2445 2441 2453 2447                                            
CONECT 2446 2443 2456 2450                                            
CONECT 2447 2445 2449 2448                                            
CONECT 2448 2447                                                      
CONECT 2449 2447                                                      
CONECT 2450 2446 2452 2451                                            
CONECT 2451 2450                                                      
CONECT 2452 2450                                                      
CONECT 2453 2455 2445 2454                                            
CONECT 2454 2453                                                      
CONECT 2455 2453                                                      
CONECT 2456 2458 2446 2457                                            
CONECT 2457 2456                                                      
CONECT 2458 2456                                                      
CONECT 2459 2460                                                      
CONECT 2460 2462 2459 2464 2461                                       
CONECT 2461 2460                                                      
CONECT 2462 2476 2463 2460                                            
CONECT 2463 2462                                                      
CONECT 2464 2466 2460 2467 2465                                       
CONECT 2465 2464                                                      
CONECT 2466 2464                                                      
CONECT 2467 2470 2464 2468                                            
CONECT 2468 2467 2474 2469                                            
CONECT 2469 2468                                                      
CONECT 2470 2471 2472 2467                                            
CONECT 2471 2470                                                      
CONECT 2472 2473 2470 2474                                            
CONECT 2473 2472                                                      
CONECT 2474 2472 2475 2468                                            
CONECT 2475 2474                                                      
CONECT 2476 2478 2477 2462                                            
CONECT 2477 2476                                                      
CONECT 2478 2482 2480 2479 2476                                       
CONECT 2479 2478                                                      
CONECT 2480 2481 2495 2478                                            
CONECT 2481 2480                                                      
CONECT 2482 2483 2484 2485 2478                                       
CONECT 2483 2482                                                      
CONECT 2484 2482                                                      
CONECT 2485 2487 2491 2482 2486                                       
CONECT 2486 2485                                                      
CONECT 2487 2489 2490 2488 2485                                       
CONECT 2488 2487                                                      
CONECT 2489 2487                                                      
CONECT 2490 2487                                                      
CONECT 2491 2494 2492 2485 2493                                       
CONECT 2492 2491                                                      
CONECT 2493 2491                                                      
CONECT 2494 2491                                                      
CONECT 2495 2497 2480 2496                                            
CONECT 2496 2495                                                      
CONECT 2497 2498 2501 2495 2499                                       
CONECT 2498 2497                                                      
CONECT 2499 2497 2500 2516                                            
CONECT 2500 2499                                                      
CONECT 2501 2504 2502 2497 2503                                       
CONECT 2502 2501                                                      
CONECT 2503 2501                                                      
CONECT 2504 2505 2507 2501                                            
CONECT 2505 2509 2506 2504                                            
CONECT 2506 2505                                                      
CONECT 2507 2511 2504 2508                                            
CONECT 2508 2507                                                      
CONECT 2509 2510 2513 2505                                            
CONECT 2510 2509                                                      
CONECT 2511 2513 2512 2507                                            
CONECT 2512 2511                                                      
CONECT 2513 2514 2509 2511                                            
CONECT 2514 2515 2513                                                 
CONECT 2515 2514                                                      
CONECT 2516 2499 2517 2518                                            
CONECT 2517 2516                                                      
CONECT 2518 2516 2519 2520 2521                                       
CONECT 2519 2518                                                      
CONECT 2520 2518                                                      
CONECT 2521 2518 2523 2522                                            
CONECT 2522 2521                                                      
CONECT 2523 2521                                                      
CONECT 2524 2528 2527                                                 
CONECT 2525 2530                                                      
CONECT 2526 2530 2527 2531                                            
CONECT 2527 2524 2526 2532                                            
CONECT 2528 2535 2529 2524                                            
CONECT 2529 2545 2528 2530                                            
CONECT 2530 2529 2525 2526                                            
CONECT 2531 2526 2547 2534                                            
CONECT 2532 2527 2533                                                 
CONECT 2533 2532 2534 2549                                            
CONECT 2534 2531 2533                                                 
CONECT 2535 2536 2540 2528                                            
CONECT 2536 2537 2535                                                 
CONECT 2537 2541 2538 2536                                            
CONECT 2538 2543 2537 2539                                            
CONECT 2539 2538 2540                                                 
CONECT 2540 2539 2535                                                 
CONECT 2541 2542 2537                                                 
CONECT 2542 2541                                                      
CONECT 2543 2544 2538                                                 
CONECT 2544 2543                                                      
CONECT 2545 2546 2529                                                 
CONECT 2546 2545                                                      
CONECT 2547 2548 2531                                                 
CONECT 2548 2547                                                      
CONECT 2549 2533 2550                                                 
CONECT 2550 2549                                                      
MASTER        0    0    0    0    0    0    0    0 2550    0 2550    0
END
